# Supplementary material for: Interface engineering of Ta3N5 thin film photoanode for highly efficient photoelectrochemical water splitting
Source: Nat Commun. 2022 Feb 7;13:729. doi: 10.1038/s41467-022-28415-4 (PMC8821563; doi:10.1038/s41467-022-28415-4)
Supplement: Supplementary file 3 — Source Data [file 41467_2022_28415_MOESM3_ESM.zip]

Archive with 23 entries (23 files):
- Source Data file/Soruce_Data_Figure_3.xlsx
- Source Data file/Soruce_Data_Figure_4.xlsx
- Source Data file/Soruce_Data_Figure_5.xlsx
- Source Data file/Soruce_Data_Figure_S1.xlsx
- Source Data file/Soruce_Data_Figure_S10.xlsx
- Source Data file/Soruce_Data_Figure_S11.xlsx
- Source Data file/Soruce_Data_Figure_S12.xlsx
- Source Data file/Soruce_Data_Figure_S13.xlsx
- Source Data file/Soruce_Data_Figure_S14.xlsx
- Source Data file/Soruce_Data_Figure_S15.xlsx
- Source Data file/Soruce_Data_Figure_S16.xlsx
- Source Data file/Soruce_Data_Figure_S17.xlsx
- Source Data file/Soruce_Data_Figure_S18.xlsx
- Source Data file/Soruce_Data_Figure_S19.xlsx
- Source Data file/Soruce_Data_Figure_S2.xlsx
- Source Data file/Soruce_Data_Figure_S22.xlsx
- Source Data file/Soruce_Data_Figure_S3.xlsx
- Source Data file/Soruce_Data_Figure_S4.xlsx
- Source Data file/Soruce_Data_Figure_S5.xlsx
- Source Data file/Soruce_Data_Figure_S6.xlsx
- Source Data file/Soruce_Data_Figure_S7.xlsx
- Source Data file/Soruce_Data_Figure_S8.xlsx
- Source Data file/Soruce_Data_Figure_S9.xlsx
