# Supplementary material for: Interface engineering of Ta3N5 thin film photoanode for highly efficient photoelectrochemical water splitting
Source: Nat Commun. 2022 Feb 7;13:729. doi: 10.1038/s41467-022-28415-4 (PMC8821563; doi:10.1038/s41467-022-28415-4)
Supplement: Supplementary file 3 — Source Data [file 41467_2022_28415_MOESM3_ESM.zip › Source Data file/Soruce_Data_Figure_3.xlsx]

## Sheet: Figure 3a
Ta3N5		InGaN+Ta3N5		Ta3N5+Mg:GaN		InGaN+Ta3N5+Mg:GaN		Ta3N5 (JCPDS no. 89-5200)
2θ (degree)	Intensity (arb. units)	2θ (degree)	Intensity (arb. units)	2θ (degree)	Intensity (arb. units)	2θ (degree)	Intensity (arb. units)	2θ (degree)	Intensity (arb. units)
9.99	154	9.99	146	9.99	145	9.99	152	17.325	39.1
10.02	159	10.02	144	10.02	152	10.02	162	19.388	0.1
10.05	144	10.05	163	10.05	158	10.05	129	24.546	100
10.08	130	10.08	134	10.08	152	10.08	144	26.067	7.8
10.11	157	10.11	136	10.11	158	10.11	139	30.202	11.1
10.14	160	10.14	162	10.14	166	10.14	169	31.509	88.7
10.17	135	10.17	149	10.17	150	10.17	150	35.026	59.4
10.2	149	10.2	146	10.2	164	10.2	170	36.143	84.7
10.23	148	10.23	183	10.23	156	10.23	145	39.361	23.6
10.26	164	10.26	155	10.26	165	10.26	154	43.268	1.1
10.29	173	10.29	142	10.29	164	10.29	170	44.238	14.7
10.32	152	10.32	151	10.32	146	10.32	148	46.853	22.2
10.35	138	10.35	166	10.35	134	10.35	127	47.849	6.6
10.38	148	10.38	153	10.38	164	10.38	137	50.4	9.2
10.41	161	10.41	144	10.41	155	10.41	132	51.238	1.6
10.44	161	10.44	157	10.44	143	10.44	133	53.697	24.9
10.47	157	10.47	168	10.47	147	10.47	142	54.525	5.5
10.5	135	10.5	146	10.5	152	10.5	165	56.885	2
10.53	134	10.53	162	10.53	132	10.53	144	57.559	30.2
10.56	149	10.56	137	10.56	157	10.56	157	57.633	32
10.59	164	10.59	147	10.59	151	10.59	144	59.841	8.2
10.62	165	10.62	139	10.62	137	10.62	144	59.913	7.1
10.65	135	10.65	117	10.65	146	10.65	126	60.59	2.2
10.68	158	10.68	158	10.68	143	10.68	144	60.685	2.1
10.71	154	10.71	148	10.71	154	10.71	158	62.804	9.3
10.74	136	10.74	169	10.74	150	10.74	154	65.758	8.7
10.77	160	10.77	178	10.77	157	10.77	150	66.401	5
10.8	166	10.8	192	10.8	170	10.8	137	66.492	4.2
10.83	147	10.83	157	10.83	132	10.83	153	68.579	1.6
10.86	172	10.86	139	10.86	152	10.86	164	69.276	11.9
10.89	166	10.89	133	10.89	154	10.89	135
10.92	138	10.92	164	10.92	160	10.92	151
10.95	148	10.95	156	10.95	140	10.95	144
10.98	149	10.98	146	10.98	180	10.98	136
11.01	157	11.01	152	11.01	156	11.01	165
11.04	151	11.04	159	11.04	183	11.04	160
11.07	153	11.07	143	11.07	170	11.07	151
11.1	161	11.1	148	11.1	156	11.1	158
11.13	159	11.13	169	11.13	142	11.13	172
11.16	156	11.16	165	11.16	126	11.16	154
11.19	168	11.19	163	11.19	161	11.19	170
11.22	165	11.22	160	11.22	158	11.22	153
11.25	155	11.25	141	11.25	159	11.25	157
11.28	169	11.28	141	11.28	158	11.28	154
11.31	156	11.31	153	11.31	162	11.31	169
11.34	156	11.34	139	11.34	167	11.34	157
11.37	150	11.37	145	11.37	162	11.37	153
11.4	162	11.4	144	11.4	167	11.4	173
11.43	167	11.43	165	11.43	163	11.43	164
11.46	156	11.46	161	11.46	148	11.46	163
11.49	160	11.49	137	11.49	151	11.49	170
11.52	146	11.52	158	11.52	151	11.52	159
11.55	152	11.55	155	11.55	148	11.55	156
11.58	147	11.58	170	11.58	143	11.58	167
11.61	185	11.61	152	11.61	139	11.61	154
11.64	160	11.64	162	11.64	161	11.64	175
11.67	152	11.67	166	11.67	137	11.67	163
11.7	167	11.7	149	11.7	162	11.7	147
11.73	158	11.73	169	11.73	173	11.73	173
11.76	168	11.76	168	11.76	164	11.76	166
11.79	168	11.79	144	11.79	161	11.79	152
11.82	174	11.82	158	11.82	153	11.82	163
11.85	137	11.85	144	11.85	154	11.85	163
11.88	130	11.88	151	11.88	158	11.88	156
11.91	154	11.91	167	11.91	139	11.91	155
11.94	156	11.94	154	11.94	143	11.94	162
11.97	177	11.97	165	11.97	164	11.97	171
12	177	12	153	12	165	12	168
12.03	152	12.03	153	12.03	156	12.03	150
12.06	162	12.06	159	12.06	145	12.06	145
12.09	168	12.09	159	12.09	161	12.09	156
12.12	154	12.12	170	12.12	188	12.12	176
12.15	165	12.15	159	12.15	171	12.15	176
12.18	177	12.18	155	12.18	138	12.18	150
12.21	165	12.21	170	12.21	150	12.21	157
12.24	152	12.24	165	12.24	169	12.24	153
12.27	145	12.27	159	12.27	162	12.27	158
12.3	133	12.3	186	12.3	155	12.3	157
12.33	166	12.33	161	12.33	174	12.33	169
12.36	166	12.36	180	12.36	175	12.36	145
12.39	167	12.39	154	12.39	157	12.39	155
12.42	167	12.42	171	12.42	187	12.42	181
12.45	190	12.45	171	12.45	186	12.45	183
12.48	172	12.48	173	12.48	180	12.48	144
12.51	160	12.51	156	12.51	161	12.51	159
12.54	175	12.54	175	12.54	166	12.54	165
12.57	148	12.57	180	12.57	170	12.57	163
12.6	168	12.6	169	12.6	158	12.6	162
12.63	152	12.63	167	12.63	169	12.63	178
12.66	181	12.66	185	12.66	167	12.66	179
12.69	141	12.69	182	12.69	155	12.69	167
12.72	157	12.72	157	12.72	168	12.72	160
12.75	172	12.75	171	12.75	174	12.75	151
12.78	181	12.78	160	12.78	175	12.78	150
12.81	163	12.81	184	12.81	177	12.81	166
12.84	166	12.84	137	12.84	172	12.84	146
12.87	179	12.87	154	12.87	177	12.87	148
12.9	195	12.9	154	12.9	153	12.9	144
12.93	189	12.93	160	12.93	159	12.93	150
12.96	161	12.96	158	12.96	186	12.96	151
12.99	177	12.99	167	12.99	159	12.99	169
13.02	167	13.02	179	13.02	159	13.02	163
13.05	172	13.05	156	13.05	158	13.05	208
13.08	173	13.08	148	13.08	166	13.08	167
13.11	175	13.11	170	13.11	176	13.11	141
13.14	174	13.14	167	13.14	181	13.14	155
13.17	170	13.17	156	13.17	192	13.17	168
13.2	205	13.2	150	13.2	164	13.2	151
13.23	188	13.23	171	13.23	165	13.23	175
13.26	165	13.26	165	13.26	165	13.26	166
13.29	188	13.29	177	13.29	173	13.29	174
13.32	179	13.32	162	13.32	153	13.32	181
13.35	189	13.35	169	13.35	164	13.35	163
13.38	170	13.38	159	13.38	165	13.38	153
13.41	186	13.41	165	13.41	175	13.41	180
13.44	140	13.44	160	13.44	175	13.44	153
13.47	154	13.47	173	13.47	175	13.47	173
13.5	164	13.5	180	13.5	192	13.5	159
13.53	180	13.53	151	13.53	153	13.53	178
13.56	154	13.56	173	13.56	150	13.56	157
13.59	155	13.59	197	13.59	154	13.59	191
13.62	154	13.62	179	13.62	166	13.62	164
13.65	172	13.65	180	13.65	173	13.65	174
13.68	176	13.68	162	13.68	176	13.68	148
13.71	167	13.71	163	13.71	152	13.71	186
13.74	167	13.74	181	13.74	194	13.74	173
13.77	160	13.77	167	13.77	173	13.77	171
13.8	170	13.8	176	13.8	150	13.8	174
13.83	172	13.83	167	13.83	157	13.83	170
13.86	184	13.86	170	13.86	175	13.86	160
13.89	157	13.89	181	13.89	159	13.89	162
13.92	172	13.92	155	13.92	157	13.92	168
13.95	181	13.95	175	13.95	150	13.95	190
13.98	200	13.98	154	13.98	171	13.98	164
14.01	183	14.01	165	14.01	158	14.01	168
14.04	167	14.04	173	14.04	172	14.04	187
14.07	161	14.07	178	14.07	179	14.07	191
14.1	197	14.1	158	14.1	151	14.1	191
14.13	185	14.13	194	14.13	162	14.13	157
14.16	184	14.16	155	14.16	163	14.16	177
14.19	164	14.19	182	14.19	180	14.19	177
14.22	182	14.22	153	14.22	177	14.22	178
14.25	209	14.25	198	14.25	180	14.25	185
14.28	168	14.28	187	14.28	153	14.28	180
14.31	172	14.31	178	14.31	173	14.31	164
14.34	191	14.34	171	14.34	188	14.34	172
14.37	182	14.37	166	14.37	171	14.37	180
14.4	191	14.4	166	14.4	183	14.4	177
14.43	174	14.43	178	14.43	175	14.43	152
14.46	186	14.46	185	14.46	187	14.46	186
14.49	179	14.49	182	14.49	172	14.49	161
14.52	174	14.52	173	14.52	168	14.52	178
14.55	161	14.55	193	14.55	169	14.55	191
14.58	182	14.58	187	14.58	188	14.58	187
14.61	156	14.61	173	14.61	161	14.61	197
14.64	180	14.64	183	14.64	141	14.64	183
14.67	164	14.67	166	14.67	189	14.67	191
14.7	194	14.7	174	14.7	187	14.7	179
14.73	155	14.73	191	14.73	176	14.73	193
14.76	165	14.76	196	14.76	197	14.76	182
14.79	189	14.79	194	14.79	167	14.79	165
14.82	207	14.82	169	14.82	166	14.82	180
14.85	174	14.85	188	14.85	172	14.85	176
14.88	176	14.88	188	14.88	177	14.88	166
14.91	180	14.91	205	14.91	181	14.91	208
14.94	175	14.94	166	14.94	191	14.94	170
14.97	208	14.97	158	14.97	194	14.97	184
15	192	15	162	15	179	15	189
15.03	187	15.03	197	15.03	179	15.03	175
15.06	173	15.06	206	15.06	189	15.06	179
15.09	190	15.09	184	15.09	185	15.09	179
15.12	187	15.12	195	15.12	180	15.12	198
15.15	178	15.15	203	15.15	167	15.15	194
15.18	211	15.18	180	15.18	167	15.18	179
15.21	198	15.21	180	15.21	178	15.21	192
15.24	183	15.24	194	15.24	202	15.24	182
15.27	174	15.27	211	15.27	187	15.27	162
15.3	195	15.3	179	15.3	175	15.3	172
15.33	199	15.33	179	15.33	201	15.33	198
15.36	206	15.36	188	15.36	186	15.36	208
15.39	210	15.39	172	15.39	191	15.39	183
15.42	190	15.42	197	15.42	177	15.42	190
15.45	172	15.45	199	15.45	174	15.45	179
15.48	194	15.48	184	15.48	188	15.48	188
15.51	211	15.51	184	15.51	180	15.51	179
15.54	199	15.54	185	15.54	196	15.54	183
15.57	207	15.57	194	15.57	194	15.57	193
15.6	210	15.6	188	15.6	186	15.6	185
15.63	175	15.63	203	15.63	199	15.63	192
15.66	188	15.66	202	15.66	195	15.66	163
15.69	189	15.69	193	15.69	205	15.69	195
15.72	197	15.72	154	15.72	211	15.72	199
15.75	185	15.75	195	15.75	224	15.75	190
15.78	183	15.78	207	15.78	212	15.78	195
15.81	183	15.81	198	15.81	205	15.81	195
15.84	217	15.84	195	15.84	171	15.84	179
15.87	218	15.87	184	15.87	179	15.87	201
15.9	211	15.9	199	15.9	196	15.9	184
15.93	215	15.93	184	15.93	188	15.93	192
15.96	178	15.96	200	15.96	207	15.96	192
15.99	183	15.99	212	15.99	208	15.99	195
16.02	210	16.02	215	16.02	196	16.02	181
16.05	206	16.05	208	16.05	189	16.05	211
16.08	206	16.08	194	16.08	178	16.08	195
16.11	193	16.11	169	16.11	182	16.11	191
16.14	198	16.14	216	16.14	209	16.14	202
16.17	216	16.17	216	16.17	225	16.17	215
16.2	215	16.2	207	16.2	203	16.2	207
16.23	220	16.23	202	16.23	222	16.23	195
16.26	202	16.26	210	16.26	218	16.26	185
16.29	207	16.29	201	16.29	214	16.29	185
16.32	212	16.32	192	16.32	215	16.32	208
16.35	220	16.35	209	16.35	197	16.35	200
16.38	222	16.38	212	16.38	201	16.38	225
16.41	220	16.41	215	16.41	211	16.41	230
16.44	189	16.44	221	16.44	223	16.44	209
16.47	203	16.47	207	16.47	247	16.47	220
16.5	223	16.5	189	16.5	224	16.5	236
16.53	211	16.53	209	16.53	216	16.53	221
16.56	230	16.56	226	16.56	233	16.56	213
16.59	231	16.59	212	16.59	232	16.59	225
16.62	220	16.62	223	16.62	242	16.62	215
16.65	221	16.65	230	16.65	223	16.65	200
16.68	225	16.68	195	16.68	204	16.68	200
16.71	232	16.71	209	16.71	243	16.71	230
16.74	244	16.74	264	16.74	219	16.74	229
16.77	249	16.77	230	16.77	266	16.77	224
16.8	248	16.8	239	16.8	247	16.8	240
16.83	251	16.83	247	16.83	249	16.83	214
16.86	246	16.86	248	16.86	257	16.86	240
16.89	242	16.89	221	16.89	240	16.89	253
16.92	236	16.92	259	16.92	275	16.92	262
16.95	267	16.95	256	16.95	265	16.95	239
16.98	284	16.98	243	16.98	280	16.98	259
17.01	293	17.01	287	17.01	318	17.01	285
17.04	322	17.04	279	17.04	355	17.04	314
17.07	328	17.07	345	17.07	423	17.07	350
17.1	379	17.1	399	17.1	470	17.1	399
17.13	407	17.13	453	17.13	560	17.13	468
17.16	467	17.16	473	17.16	617	17.16	551
17.19	507	17.19	577	17.19	684	17.19	588
17.22	614	17.22	686	17.22	729	17.22	664
17.25	673	17.25	801	17.25	816	17.25	749
17.28	910	17.28	1019	17.28	939	17.28	845
17.31	1098	17.31	1215	17.31	1097	17.31	1018
17.34	1335	17.34	1396	17.34	1182	17.34	1150
17.37	1457	17.37	1535	17.37	1258	17.37	1278
17.4	1563	17.4	1357	17.4	1165	17.4	1236
17.43	1141	17.43	896	17.43	822	17.43	975
17.46	826	17.46	607	17.46	563	17.46	680
17.49	531	17.49	448	17.49	427	17.49	465
17.52	437	17.52	371	17.52	393	17.52	378
17.55	372	17.55	327	17.55	326	17.55	321
17.58	358	17.58	313	17.58	307	17.58	303
17.61	329	17.61	325	17.61	283	17.61	301
17.64	298	17.64	277	17.64	264	17.64	278
17.67	276	17.67	271	17.67	285	17.67	251
17.7	278	17.7	293	17.7	263	17.7	265
17.73	279	17.73	284	17.73	290	17.73	247
17.76	260	17.76	289	17.76	255	17.76	268
17.79	287	17.79	264	17.79	299	17.79	274
17.82	262	17.82	259	17.82	265	17.82	226
17.85	270	17.85	250	17.85	232	17.85	270
17.88	271	17.88	261	17.88	252	17.88	282
17.91	296	17.91	246	17.91	271	17.91	245
17.94	265	17.94	257	17.94	281	17.94	260
17.97	276	17.97	267	17.97	261	17.97	265
18	288	18	282	18	296	18	248
18.03	264	18.03	271	18.03	256	18.03	256
18.06	268	18.06	266	18.06	268	18.06	251
18.09	268	18.09	276	18.09	269	18.09	258
18.12	276	18.12	248	18.12	295	18.12	259
18.15	295	18.15	253	18.15	272	18.15	268
18.18	286	18.18	283	18.18	267	18.18	263
18.21	245	18.21	259	18.21	244	18.21	249
18.24	274	18.24	250	18.24	248	18.24	265
18.27	268	18.27	231	18.27	281	18.27	266
18.3	307	18.3	301	18.3	281	18.3	284
18.33	290	18.33	269	18.33	277	18.33	258
18.36	247	18.36	268	18.36	295	18.36	254
18.39	281	18.39	261	18.39	280	18.39	246
18.42	254	18.42	263	18.42	262	18.42	233
18.45	252	18.45	259	18.45	291	18.45	267
18.48	268	18.48	244	18.48	282	18.48	259
18.51	301	18.51	272	18.51	265	18.51	256
18.54	290	18.54	267	18.54	249	18.54	235
18.57	308	18.57	265	18.57	299	18.57	251
18.6	272	18.6	269	18.6	276	18.6	252
18.63	284	18.63	281	18.63	295	18.63	252
18.66	269	18.66	296	18.66	264	18.66	270
18.69	296	18.69	297	18.69	301	18.69	288
18.72	301	18.72	269	18.72	262	18.72	290
18.75	278	18.75	273	18.75	263	18.75	267
18.78	274	18.78	279	18.78	267	18.78	275
18.81	290	18.81	282	18.81	277	18.81	258
18.84	295	18.84	259	18.84	294	18.84	242
18.87	317	18.87	285	18.87	286	18.87	286
18.9	299	18.9	299	18.9	307	18.9	273
18.93	311	18.93	292	18.93	275	18.93	265
18.96	276	18.96	283	18.96	257	18.96	270
18.99	280	18.99	302	18.99	313	18.99	290
19.02	294	19.02	283	19.02	294	19.02	268
19.05	300	19.05	266	19.05	266	19.05	314
19.08	289	19.08	286	19.08	300	19.08	264
19.11	285	19.11	290	19.11	329	19.11	288
19.14	301	19.14	321	19.14	251	19.14	314
19.17	319	19.17	283	19.17	305	19.17	297
19.2	284	19.2	293	19.2	267	19.2	331
19.23	313	19.23	316	19.23	323	19.23	309
19.26	307	19.26	308	19.26	340	19.26	293
19.29	303	19.29	300	19.29	280	19.29	287
19.32	292	19.32	267	19.32	300	19.32	282
19.35	326	19.35	311	19.35	323	19.35	301
19.38	338	19.38	309	19.38	306	19.38	320
19.41	346	19.41	299	19.41	343	19.41	299
19.44	343	19.44	321	19.44	341	19.44	296
19.47	343	19.47	321	19.47	357	19.47	336
19.5	318	19.5	311	19.5	311	19.5	310
19.53	296	19.53	302	19.53	330	19.53	297
19.56	325	19.56	337	19.56	318	19.56	320
19.59	337	19.59	321	19.59	317	19.59	300
19.62	335	19.62	346	19.62	304	19.62	294
19.65	316	19.65	315	19.65	295	19.65	316
19.68	309	19.68	315	19.68	321	19.68	335
19.71	304	19.71	350	19.71	355	19.71	321
19.74	316	19.74	370	19.74	352	19.74	330
19.77	340	19.77	328	19.77	346	19.77	335
19.8	340	19.8	357	19.8	358	19.8	392
19.83	351	19.83	377	19.83	386	19.83	409
19.86	357	19.86	352	19.86	387	19.86	378
19.89	362	19.89	331	19.89	380	19.89	344
19.92	366	19.92	346	19.92	335	19.92	343
19.95	347	19.95	339	19.95	347	19.95	320
19.98	343	19.98	334	19.98	354	19.98	328
20.01	345	20.01	319	20.01	355	20.01	325
20.04	337	20.04	327	20.04	351	20.04	320
20.07	346	20.07	330	20.07	318	20.07	338
20.1	321	20.1	335	20.1	318	20.1	328
20.13	307	20.13	316	20.13	345	20.13	341
20.16	348	20.16	313	20.16	333	20.16	350
20.19	363	20.19	338	20.19	347	20.19	297
20.22	319	20.22	357	20.22	354	20.22	300
20.25	305	20.25	345	20.25	343	20.25	326
20.28	329	20.28	330	20.28	324	20.28	316
20.31	315	20.31	344	20.31	314	20.31	329
20.34	312	20.34	342	20.34	349	20.34	338
20.37	342	20.37	340	20.37	372	20.37	343
20.4	333	20.4	354	20.4	360	20.4	355
20.43	322	20.43	352	20.43	334	20.43	341
20.46	339	20.46	342	20.46	325	20.46	338
20.49	309	20.49	339	20.49	355	20.49	356
20.52	333	20.52	342	20.52	362	20.52	300
20.55	366	20.55	357	20.55	357	20.55	339
20.58	371	20.58	347	20.58	331	20.58	345
20.61	350	20.61	365	20.61	350	20.61	350
20.64	366	20.64	358	20.64	379	20.64	346
20.67	356	20.67	360	20.67	351	20.67	338
20.7	329	20.7	327	20.7	325	20.7	317
20.73	315	20.73	324	20.73	334	20.73	343
20.76	345	20.76	330	20.76	340	20.76	340
20.79	351	20.79	360	20.79	347	20.79	319
20.82	324	20.82	367	20.82	362	20.82	344
20.85	354	20.85	361	20.85	374	20.85	315
20.88	388	20.88	344	20.88	352	20.88	314
20.91	327	20.91	345	20.91	355	20.91	358
20.94	332	20.94	347	20.94	369	20.94	351
20.97	301	20.97	351	20.97	344	20.97	374
21	342	21	357	21	334	21	350
21.03	326	21.03	379	21.03	346	21.03	367
21.06	313	21.06	383	21.06	357	21.06	342
21.09	324	21.09	367	21.09	345	21.09	320
21.12	367	21.12	348	21.12	357	21.12	341
21.15	407	21.15	369	21.15	378	21.15	361
21.18	353	21.18	340	21.18	354	21.18	353
21.21	334	21.21	354	21.21	365	21.21	355
21.24	352	21.24	329	21.24	345	21.24	341
21.27	353	21.27	380	21.27	374	21.27	327
21.3	333	21.3	349	21.3	398	21.3	340
21.33	355	21.33	337	21.33	365	21.33	333
21.36	370	21.36	362	21.36	365	21.36	350
21.39	341	21.39	371	21.39	364	21.39	351
21.42	364	21.42	368	21.42	348	21.42	347
21.45	367	21.45	375	21.45	347	21.45	374
21.48	361	21.48	348	21.48	363	21.48	345
21.51	399	21.51	371	21.51	385	21.51	330
21.54	328	21.54	371	21.54	332	21.54	355
21.57	344	21.57	364	21.57	357	21.57	376
21.6	323	21.6	354	21.6	337	21.6	350
21.63	354	21.63	342	21.63	377	21.63	383
21.66	315	21.66	352	21.66	341	21.66	377
21.69	354	21.69	359	21.69	380	21.69	360
21.72	351	21.72	340	21.72	374	21.72	350
21.75	361	21.75	398	21.75	376	21.75	358
21.78	359	21.78	342	21.78	348	21.78	312
21.81	348	21.81	364	21.81	358	21.81	367
21.84	369	21.84	381	21.84	342	21.84	339
21.87	353	21.87	338	21.87	358	21.87	361
21.9	338	21.9	356	21.9	368	21.9	337
21.93	320	21.93	354	21.93	382	21.93	377
21.96	344	21.96	380	21.96	380	21.96	367
21.99	312	21.99	341	21.99	335	21.99	338
22.02	348	22.02	359	22.02	363	22.02	378
22.05	349	22.05	369	22.05	361	22.05	335
22.08	363	22.08	350	22.08	342	22.08	331
22.11	327	22.11	341	22.11	361	22.11	355
22.14	355	22.14	379	22.14	307	22.14	370
22.17	348	22.17	376	22.17	379	22.17	362
22.2	353	22.2	365	22.2	357	22.2	342
22.23	348	22.23	373	22.23	375	22.23	382
22.26	306	22.26	313	22.26	330	22.26	331
22.29	325	22.29	349	22.29	349	22.29	321
22.32	347	22.32	330	22.32	333	22.32	363
22.35	338	22.35	351	22.35	380	22.35	342
22.38	333	22.38	392	22.38	360	22.38	325
22.41	344	22.41	379	22.41	358	22.41	343
22.44	359	22.44	318	22.44	369	22.44	347
22.47	322	22.47	320	22.47	377	22.47	330
22.5	362	22.5	328	22.5	343	22.5	348
22.53	333	22.53	350	22.53	325	22.53	365
22.56	336	22.56	333	22.56	331	22.56	295
22.59	342	22.59	352	22.59	380	22.59	340
22.62	342	22.62	342	22.62	359	22.62	384
22.65	319	22.65	353	22.65	323	22.65	339
22.68	336	22.68	362	22.68	354	22.68	330
22.71	343	22.71	318	22.71	358	22.71	342
22.74	341	22.74	290	22.74	323	22.74	366
22.77	328	22.77	334	22.77	346	22.77	338
22.8	363	22.8	339	22.8	337	22.8	364
22.83	312	22.83	350	22.83	337	22.83	325
22.86	324	22.86	306	22.86	319	22.86	306
22.89	357	22.89	312	22.89	371	22.89	319
22.92	330	22.92	339	22.92	339	22.92	347
22.95	344	22.95	326	22.95	345	22.95	315
22.98	331	22.98	327	22.98	348	22.98	334
23.01	333	23.01	305	23.01	318	23.01	339
23.04	329	23.04	318	23.04	333	23.04	324
23.07	323	23.07	311	23.07	322	23.07	290
23.1	313	23.1	316	23.1	332	23.1	333
23.13	345	23.13	320	23.13	340	23.13	305
23.16	344	23.16	357	23.16	306	23.16	350
23.19	337	23.19	304	23.19	327	23.19	312
23.22	309	23.22	291	23.22	332	23.22	338
23.25	333	23.25	295	23.25	327	23.25	359
23.28	305	23.28	301	23.28	347	23.28	322
23.31	315	23.31	316	23.31	364	23.31	304
23.34	329	23.34	322	23.34	320	23.34	337
23.37	318	23.37	322	23.37	297	23.37	319
23.4	330	23.4	320	23.4	331	23.4	316
23.43	337	23.43	327	23.43	344	23.43	350
23.46	323	23.46	330	23.46	325	23.46	325
23.49	328	23.49	314	23.49	326	23.49	325
23.52	306	23.52	299	23.52	322	23.52	323
23.55	297	23.55	324	23.55	303	23.55	310
23.58	332	23.58	345	23.58	268	23.58	326
23.61	336	23.61	332	23.61	306	23.61	316
23.64	328	23.64	307	23.64	325	23.64	312
23.67	328	23.67	306	23.67	308	23.67	313
23.7	331	23.7	299	23.7	310	23.7	320
23.73	331	23.73	293	23.73	308	23.73	298
23.76	311	23.76	332	23.76	310	23.76	303
23.79	321	23.79	316	23.79	329	23.79	310
23.82	313	23.82	295	23.82	328	23.82	307
23.85	309	23.85	311	23.85	321	23.85	321
23.88	347	23.88	312	23.88	334	23.88	307
23.91	324	23.91	315	23.91	342	23.91	310
23.94	288	23.94	313	23.94	320	23.94	318
23.97	309	23.97	321	23.97	288	23.97	306
24	302	24	326	24	329	24	323
24.03	309	24.03	356	24.03	338	24.03	305
24.06	372	24.06	370	24.06	312	24.06	316
24.09	325	24.09	340	24.09	333	24.09	342
24.12	322	24.12	324	24.12	331	24.12	362
24.15	366	24.15	347	24.15	334	24.15	329
24.18	372	24.18	349	24.18	368	24.18	356
24.21	388	24.21	404	24.21	395	24.21	359
24.24	365	24.24	399	24.24	379	24.24	356
24.27	396	24.27	425	24.27	405	24.27	399
24.3	417	24.3	512	24.3	512	24.3	465
24.33	466	24.33	508	24.33	562	24.33	510
24.36	525	24.36	619	24.36	662	24.36	517
24.39	612	24.39	734	24.39	832	24.39	659
24.42	666	24.42	987	24.42	986	24.42	724
24.45	876	24.45	1317	24.45	1368	24.45	1045
24.48	1205	24.48	1717	24.48	1740	24.48	1385
24.51	1592	24.51	2292	24.51	2131	24.51	1848
24.54	2076	24.54	2786	24.54	2488	24.54	2421
24.57	2548	24.57	3024	24.57	2689	24.57	2807
24.6	2588	24.6	2737	24.6	2650	24.6	2816
24.63	2126	24.63	2127	24.63	2151	24.63	2392
24.66	1684	24.66	1592	24.66	1672	24.66	1838
24.69	1204	24.69	1102	24.69	1154	24.69	1291
24.72	902	24.72	814	24.72	873	24.72	906
24.75	690	24.75	643	24.75	658	24.75	719
24.78	556	24.78	528	24.78	573	24.78	537
24.81	449	24.81	435	24.81	480	24.81	449
24.84	456	24.84	367	24.84	384	24.84	449
24.87	451	24.87	384	24.87	378	24.87	391
24.9	356	24.9	332	24.9	376	24.9	372
24.93	332	24.93	306	24.93	349	24.93	395
24.96	345	24.96	342	24.96	315	24.96	350
24.99	326	24.99	327	24.99	341	24.99	360
25.02	305	25.02	325	25.02	320	25.02	313
25.05	352	25.05	262	25.05	320	25.05	310
25.08	300	25.08	286	25.08	300	25.08	316
25.11	277	25.11	326	25.11	298	25.11	323
25.14	301	25.14	298	25.14	301	25.14	293
25.17	275	25.17	277	25.17	286	25.17	266
25.2	305	25.2	305	25.2	286	25.2	294
25.23	322	25.23	278	25.23	315	25.23	280
25.26	315	25.26	280	25.26	256	25.26	275
25.29	323	25.29	249	25.29	257	25.29	281
25.32	290	25.32	281	25.32	277	25.32	321
25.35	255	25.35	253	25.35	288	25.35	285
25.38	266	25.38	282	25.38	272	25.38	270
25.41	254	25.41	266	25.41	266	25.41	289
25.44	263	25.44	281	25.44	289	25.44	267
25.47	260	25.47	281	25.47	297	25.47	257
25.5	266	25.5	296	25.5	278	25.5	279
25.53	252	25.53	297	25.53	248	25.53	287
25.56	289	25.56	273	25.56	292	25.56	273
25.59	257	25.59	271	25.59	263	25.59	294
25.62	242	25.62	297	25.62	232	25.62	252
25.65	260	25.65	263	25.65	259	25.65	262
25.68	294	25.68	277	25.68	266	25.68	284
25.71	262	25.71	269	25.71	258	25.71	277
25.74	279	25.74	239	25.74	279	25.74	281
25.77	238	25.77	279	25.77	285	25.77	270
25.8	275	25.8	265	25.8	272	25.8	254
25.83	269	25.83	283	25.83	298	25.83	253
25.86	286	25.86	299	25.86	247	25.86	300
25.89	326	25.89	304	25.89	311	25.89	308
25.92	299	25.92	323	25.92	317	25.92	287
25.95	300	25.95	338	25.95	336	25.95	299
25.98	337	25.98	353	25.98	406	25.98	367
26.01	400	26.01	438	26.01	398	26.01	433
26.04	406	26.04	467	26.04	441	26.04	451
26.07	441	26.07	508	26.07	520	26.07	438
26.1	436	26.1	523	26.1	512	26.1	530
26.13	421	26.13	393	26.13	409	26.13	418
26.16	373	26.16	359	26.16	349	26.16	387
26.19	344	26.19	314	26.19	345	26.19	308
26.22	322	26.22	333	26.22	308	26.22	330
26.25	324	26.25	301	26.25	338	26.25	290
26.28	299	26.28	295	26.28	349	26.28	313
26.31	275	26.31	300	26.31	343	26.31	326
26.34	281	26.34	303	26.34	336	26.34	346
26.37	302	26.37	318	26.37	374	26.37	349
26.4	284	26.4	331	26.4	345	26.4	317
26.43	260	26.43	267	26.43	329	26.43	316
26.46	283	26.46	284	26.46	265	26.46	287
26.49	244	26.49	263	26.49	274	26.49	262
26.52	256	26.52	256	26.52	251	26.52	266
26.55	229	26.55	245	26.55	274	26.55	263
26.58	243	26.58	247	26.58	267	26.58	267
26.61	264	26.61	257	26.61	244	26.61	263
26.64	239	26.64	224	26.64	258	26.64	239
26.67	257	26.67	229	26.67	238	26.67	273
26.7	248	26.7	254	26.7	225	26.7	237
26.73	254	26.73	231	26.73	232	26.73	241
26.76	210	26.76	221	26.76	221	26.76	215
26.79	251	26.79	246	26.79	242	26.79	250
26.82	244	26.82	254	26.82	246	26.82	230
26.85	243	26.85	206	26.85	215	26.85	249
26.88	226	26.88	218	26.88	213	26.88	222
26.91	270	26.91	232	26.91	229	26.91	227
26.94	256	26.94	234	26.94	211	26.94	232
26.97	234	26.97	208	26.97	257	26.97	213
27	248	27	228	27	222	27	225
27.03	224	27.03	226	27.03	206	27.03	228
27.06	235	27.06	245	27.06	218	27.06	232
27.09	222	27.09	208	27.09	193	27.09	204
27.12	198	27.12	246	27.12	200	27.12	230
27.15	206	27.15	207	27.15	237	27.15	196
27.18	239	27.18	225	27.18	223	27.18	238
27.21	228	27.21	208	27.21	235	27.21	226
27.24	200	27.24	243	27.24	206	27.24	224
27.27	209	27.27	212	27.27	195	27.27	208
27.3	237	27.3	222	27.3	218	27.3	201
27.33	228	27.33	192	27.33	204	27.33	221
27.36	231	27.36	208	27.36	203	27.36	221
27.39	232	27.39	231	27.39	248	27.39	259
27.42	214	27.42	211	27.42	232	27.42	219
27.45	218	27.45	206	27.45	215	27.45	224
27.48	215	27.48	218	27.48	261	27.48	213
27.51	221	27.51	229	27.51	241	27.51	229
27.54	232	27.54	225	27.54	217	27.54	205
27.57	201	27.57	226	27.57	222	27.57	226
27.6	206	27.6	217	27.6	200	27.6	211
27.63	225	27.63	215	27.63	219	27.63	219
27.66	205	27.66	213	27.66	197	27.66	215
27.69	198	27.69	237	27.69	190	27.69	191
27.72	226	27.72	195	27.72	214	27.72	211
27.75	223	27.75	194	27.75	210	27.75	190
27.78	235	27.78	189	27.78	213	27.78	204
27.81	199	27.81	207	27.81	206	27.81	209
27.84	207	27.84	237	27.84	194	27.84	194
27.87	206	27.87	202	27.87	202	27.87	200
27.9	222	27.9	198	27.9	206	27.9	221
27.93	216	27.93	215	27.93	205	27.93	210
27.96	218	27.96	196	27.96	196	27.96	194
27.99	230	27.99	205	27.99	209	27.99	201
28.02	189	28.02	217	28.02	190	28.02	200
28.05	199	28.05	210	28.05	200	28.05	212
28.08	210	28.08	229	28.08	212	28.08	226
28.11	231	28.11	217	28.11	200	28.11	211
28.14	204	28.14	210	28.14	211	28.14	218
28.17	222	28.17	232	28.17	194	28.17	209
28.2	218	28.2	215	28.2	200	28.2	205
28.23	217	28.23	190	28.23	207	28.23	200
28.26	223	28.26	190	28.26	193	28.26	185
28.29	213	28.29	199	28.29	215	28.29	209
28.32	225	28.32	189	28.32	195	28.32	201
28.35	241	28.35	195	28.35	186	28.35	203
28.38	201	28.38	219	28.38	174	28.38	199
28.41	215	28.41	201	28.41	184	28.41	206
28.44	189	28.44	219	28.44	225	28.44	191
28.47	195	28.47	197	28.47	192	28.47	207
28.5	209	28.5	176	28.5	195	28.5	206
28.53	222	28.53	196	28.53	211	28.53	189
28.56	191	28.56	193	28.56	207	28.56	183
28.59	201	28.59	190	28.59	196	28.59	198
28.62	195	28.62	182	28.62	175	28.62	182
28.65	191	28.65	205	28.65	197	28.65	203
28.68	205	28.68	190	28.68	207	28.68	202
28.71	201	28.71	201	28.71	178	28.71	188
28.74	208	28.74	172	28.74	156	28.74	182
28.77	215	28.77	220	28.77	185	28.77	214
28.8	210	28.8	194	28.8	194	28.8	211
28.83	220	28.83	165	28.83	197	28.83	190
28.86	218	28.86	185	28.86	196	28.86	192
28.89	204	28.89	201	28.89	192	28.89	173
28.92	200	28.92	198	28.92	196	28.92	197
28.95	177	28.95	197	28.95	221	28.95	213
28.98	190	28.98	212	28.98	184	28.98	202
29.01	202	29.01	223	29.01	184	29.01	226
29.04	187	29.04	190	29.04	207	29.04	196
29.07	199	29.07	202	29.07	195	29.07	189
29.1	184	29.1	196	29.1	183	29.1	196
29.13	203	29.13	191	29.13	175	29.13	202
29.16	211	29.16	199	29.16	192	29.16	204
29.19	186	29.19	184	29.19	209	29.19	202
29.22	207	29.22	206	29.22	189	29.22	200
29.25	212	29.25	189	29.25	177	29.25	196
29.28	210	29.28	180	29.28	186	29.28	199
29.31	200	29.31	186	29.31	198	29.31	173
29.34	190	29.34	208	29.34	203	29.34	200
29.37	213	29.37	193	29.37	189	29.37	191
29.4	198	29.4	168	29.4	186	29.4	216
29.43	174	29.43	211	29.43	180	29.43	180
29.46	220	29.46	188	29.46	166	29.46	205
29.49	191	29.49	202	29.49	195	29.49	196
29.52	181	29.52	194	29.52	202	29.52	165
29.55	186	29.55	195	29.55	221	29.55	179
29.58	184	29.58	202	29.58	194	29.58	217
29.61	200	29.61	186	29.61	205	29.61	216
29.64	221	29.64	193	29.64	193	29.64	195
29.67	171	29.67	186	29.67	189	29.67	218
29.7	182	29.7	206	29.7	188	29.7	198
29.73	174	29.73	192	29.73	181	29.73	206
29.76	210	29.76	184	29.76	196	29.76	201
29.79	210	29.79	217	29.79	207	29.79	206
29.82	207	29.82	198	29.82	207	29.82	190
29.85	188	29.85	179	29.85	188	29.85	199
29.88	203	29.88	203	29.88	184	29.88	183
29.91	216	29.91	210	29.91	202	29.91	190
29.94	217	29.94	218	29.94	230	29.94	190
29.97	207	29.97	208	29.97	207	29.97	198
30	206	30	197	30	234	30	220
30.03	211	30.03	267	30.03	226	30.03	229
30.06	265	30.06	307	30.06	283	30.06	244
30.09	281	30.09	310	30.09	350	30.09	288
30.12	331	30.12	384	30.12	360	30.12	328
30.15	387	30.15	472	30.15	427	30.15	395
30.18	431	30.18	508	30.18	457	30.18	472
30.21	501	30.21	464	30.21	462	30.21	520
30.24	498	30.24	435	30.24	413	30.24	479
30.27	389	30.27	367	30.27	365	30.27	405
30.3	332	30.3	316	30.3	315	30.3	306
30.33	269	30.33	249	30.33	272	30.33	255
30.36	260	30.36	221	30.36	219	30.36	255
30.39	220	30.39	211	30.39	210	30.39	214
30.42	200	30.42	210	30.42	243	30.42	214
30.45	215	30.45	171	30.45	205	30.45	208
30.48	192	30.48	215	30.48	190	30.48	199
30.51	204	30.51	206	30.51	191	30.51	217
30.54	204	30.54	195	30.54	193	30.54	191
30.57	197	30.57	209	30.57	196	30.57	189
30.6	208	30.6	176	30.6	207	30.6	185
30.63	215	30.63	176	30.63	196	30.63	180
30.66	201	30.66	199	30.66	201	30.66	180
30.69	227	30.69	206	30.69	219	30.69	194
30.72	217	30.72	207	30.72	196	30.72	208
30.75	191	30.75	195	30.75	190	30.75	178
30.78	208	30.78	204	30.78	176	30.78	200
30.81	183	30.81	184	30.81	222	30.81	188
30.84	213	30.84	178	30.84	183	30.84	187
30.87	254	30.87	192	30.87	193	30.87	187
30.9	226	30.9	219	30.9	199	30.9	188
30.93	207	30.93	196	30.93	191	30.93	205
30.96	234	30.96	188	30.96	237	30.96	183
30.99	198	30.99	220	30.99	214	30.99	222
31.02	221	31.02	201	31.02	242	31.02	197
31.05	245	31.05	201	31.05	218	31.05	205
31.08	265	31.08	208	31.08	226	31.08	224
31.11	220	31.11	235	31.11	225	31.11	226
31.14	259	31.14	232	31.14	215	31.14	224
31.17	256	31.17	275	31.17	279	31.17	252
31.2	264	31.2	269	31.2	299	31.2	277
31.23	312	31.23	286	31.23	330	31.23	282
31.26	331	31.26	339	31.26	366	31.26	303
31.29	373	31.29	386	31.29	413	31.29	361
31.32	445	31.32	498	31.32	587	31.32	413
31.35	522	31.35	676	31.35	700	31.35	495
31.38	695	31.38	934	31.38	980	31.38	644
31.41	943	31.41	1276	31.41	1268	31.41	967
31.44	1335	31.44	1740	31.44	1738	31.44	1361
31.47	1876	31.47	2239	31.47	2151	31.47	1872
31.5	2362	31.5	2388	31.5	2303	31.5	2282
31.53	2672	31.53	2227	31.53	2092	31.53	2343
31.56	2423	31.56	1827	31.56	1887	31.56	2107
31.59	1946	31.59	1253	31.59	1321	31.59	1542
31.62	1396	31.62	942	31.62	983	31.62	1103
31.65	928	31.65	663	31.65	677	31.65	789
31.68	661	31.68	479	31.68	560	31.68	517
31.71	490	31.71	390	31.71	443	31.71	421
31.74	385	31.74	317	31.74	346	31.74	338
31.77	345	31.77	309	31.77	315	31.77	315
31.8	303	31.8	274	31.8	267	31.8	256
31.83	308	31.83	262	31.83	237	31.83	258
31.86	271	31.86	239	31.86	250	31.86	262
31.89	232	31.89	236	31.89	198	31.89	214
31.92	235	31.92	190	31.92	196	31.92	232
31.95	226	31.95	222	31.95	206	31.95	235
31.98	224	31.98	197	31.98	216	31.98	202
32.01	227	32.01	224	32.01	242	32.01	222
32.04	190	32.04	173	32.04	221	32.04	206
32.07	231	32.07	196	32.07	202	32.07	186
32.1	208	32.1	203	32.1	175	32.1	186
32.13	205	32.13	161	32.13	211	32.13	186
32.16	201	32.16	181	32.16	189	32.16	171
32.19	208	32.19	181	32.19	202	32.19	183
32.22	194	32.22	205	32.22	188	32.22	173
32.25	176	32.25	167	32.25	184	32.25	175
32.28	178	32.28	185	32.28	167	32.28	169
32.31	170	32.31	172	32.31	186	32.31	173
32.34	170	32.34	175	32.34	176	32.34	166
32.37	196	32.37	162	32.37	167	32.37	184
32.4	169	32.4	186	32.4	182	32.4	150
32.43	190	32.43	172	32.43	171	32.43	180
32.46	198	32.46	184	32.46	194	32.46	184
32.49	175	32.49	170	32.49	189	32.49	151
32.52	164	32.52	170	32.52	157	32.52	175
32.55	182	32.55	186	32.55	160	32.55	188
32.58	219	32.58	178	32.58	202	32.58	159
32.61	184	32.61	153	32.61	185	32.61	166
32.64	172	32.64	178	32.64	151	32.64	182
32.67	179	32.67	167	32.67	184	32.67	198
32.7	163	32.7	171	32.7	168	32.7	155
32.73	196	32.73	156	32.73	148	32.73	166
32.76	159	32.76	186	32.76	164	32.76	170
32.79	153	32.79	181	32.79	147	32.79	154
32.82	174	32.82	167	32.82	172	32.82	160
32.85	162	32.85	193	32.85	167	32.85	160
32.88	160	32.88	140	32.88	174	32.88	172
32.91	169	32.91	183	32.91	162	32.91	182
32.94	161	32.94	175	32.94	173	32.94	170
32.97	182	32.97	171	32.97	165	32.97	140
33	169	33	160	33	171	33	150
33.03	171	33.03	171	33.03	148	33.03	148
33.06	163	33.06	149	33.06	122	33.06	177
33.09	154	33.09	150	33.09	162	33.09	172
33.12	163	33.12	188	33.12	193	33.12	167
33.15	173	33.15	177	33.15	154	33.15	175
33.18	172	33.18	168	33.18	152	33.18	172
33.21	176	33.21	158	33.21	151	33.21	174
33.24	170	33.24	164	33.24	156	33.24	137
33.27	148	33.27	183	33.27	152	33.27	153
33.3	162	33.3	145	33.3	167	33.3	156
33.33	151	33.33	161	33.33	180	33.33	154
33.36	193	33.36	167	33.36	137	33.36	161
33.39	158	33.39	163	33.39	152	33.39	138
33.42	174	33.42	139	33.42	162	33.42	188
33.45	165	33.45	172	33.45	146	33.45	154
33.48	161	33.48	165	33.48	157	33.48	168
33.51	158	33.51	170	33.51	168	33.51	161
33.54	179	33.54	153	33.54	172	33.54	130
33.57	174	33.57	162	33.57	163	33.57	165
33.6	171	33.6	158	33.6	155	33.6	146
33.63	169	33.63	157	33.63	166	33.63	123
33.66	159	33.66	148	33.66	149	33.66	155
33.69	148	33.69	143	33.69	151	33.69	170
33.72	155	33.72	172	33.72	168	33.72	159
33.75	163	33.75	158	33.75	176	33.75	195
33.78	158	33.78	151	33.78	157	33.78	167
33.81	160	33.81	167	33.81	159	33.81	159
33.84	183	33.84	176	33.84	147	33.84	163
33.87	183	33.87	155	33.87	153	33.87	153
33.9	170	33.9	176	33.9	163	33.9	152
33.93	169	33.93	169	33.93	162	33.93	178
33.96	156	33.96	165	33.96	171	33.96	143
33.99	158	33.99	194	33.99	166	33.99	163
34.02	182	34.02	169	34.02	161	34.02	176
34.05	165	34.05	144	34.05	174	34.05	174
34.08	150	34.08	163	34.08	175	34.08	166
34.11	146	34.11	172	34.11	190	34.11	182
34.14	163	34.14	157	34.14	171	34.14	175
34.17	155	34.17	171	34.17	161	34.17	183
34.2	180	34.2	189	34.2	171	34.2	170
34.23	201	34.23	167	34.23	161	34.23	163
34.26	189	34.26	175	34.26	184	34.26	172
34.29	184	34.29	167	34.29	185	34.29	174
34.32	172	34.32	154	34.32	169	34.32	172
34.35	176	34.35	177	34.35	171	34.35	175
34.38	168	34.38	176	34.38	176	34.38	176
34.41	158	34.41	149	34.41	188	34.41	182
34.44	173	34.44	150	34.44	188	34.44	182
34.47	180	34.47	204	34.47	186	34.47	154
34.5	203	34.5	206	34.5	204	34.5	177
34.53	191	34.53	179	34.53	219	34.53	218
34.56	218	34.56	201	34.56	219	34.56	213
34.59	221	34.59	219	34.59	244	34.59	229
34.62	230	34.62	229	34.62	304	34.62	246
34.65	246	34.65	270	34.65	352	34.65	281
34.68	263	34.68	311	34.68	405	34.68	321
34.71	336	34.71	316	34.71	525	34.71	395
34.74	334	34.74	387	34.74	603	34.74	426
34.77	367	34.77	426	34.77	705	34.77	537
34.8	386	34.8	447	34.8	710	34.8	578
34.83	364	34.83	444	34.83	734	34.83	638
34.86	399	34.86	512	34.86	745	34.86	610
34.89	491	34.89	551	34.89	816	34.89	626
34.92	561	34.92	620	34.92	807	34.92	644
34.95	575	34.95	791	34.95	885	34.95	710
34.98	758	34.98	1063	34.98	1021	34.98	844
35.01	946	35.01	1270	35.01	1214	35.01	1058
35.04	1173	35.04	1461	35.04	1301	35.04	1284
35.07	1404	35.07	1694	35.07	1439	35.07	1421
35.1	1631	35.1	1738	35.1	1502	35.1	1574
35.13	1682	35.13	1641	35.13	1559	35.13	1610
35.16	1571	35.16	1502	35.16	1340	35.16	1439
35.19	1452	35.19	1252	35.19	1210	35.19	1323
35.22	1217	35.22	1001	35.22	930	35.22	998
35.25	977	35.25	782	35.25	750	35.25	815
35.28	744	35.28	577	35.28	611	35.28	638
35.31	545	35.31	478	35.31	486	35.31	496
35.34	477	35.34	418	35.34	411	35.34	396
35.37	405	35.37	316	35.37	324	35.37	346
35.4	317	35.4	284	35.4	303	35.4	289
35.43	273	35.43	263	35.43	268	35.43	261
35.46	265	35.46	238	35.46	270	35.46	247
35.49	266	35.49	263	35.49	262	35.49	209
35.52	282	35.52	242	35.52	254	35.52	229
35.55	264	35.55	226	35.55	227	35.55	211
35.58	232	35.58	228	35.58	251	35.58	237
35.61	250	35.61	241	35.61	273	35.61	243
35.64	247	35.64	234	35.64	300	35.64	245
35.67	254	35.67	258	35.67	314	35.67	282
35.7	268	35.7	285	35.7	376	35.7	310
35.73	280	35.73	324	35.73	454	35.73	356
35.76	324	35.76	358	35.76	475	35.76	372
35.79	387	35.79	437	35.79	518	35.79	415
35.82	360	35.82	470	35.82	518	35.82	415
35.85	434	35.85	495	35.85	575	35.85	464
35.88	443	35.88	495	35.88	600	35.88	470
35.91	506	35.91	603	35.91	669	35.91	491
35.94	567	35.94	720	35.94	824	35.94	594
35.97	675	35.97	987	35.97	1021	35.97	736
36	884	36	1313	36	1380	36	922
36.03	1222	36.03	1606	36.03	1670	36.03	1307
36.06	1640	36.06	2033	36.06	1926	36.06	1799
36.09	1970	36.09	2238	36.09	2051	36.09	1991
36.12	2197	36.12	2315	36.12	2199	36.12	2298
36.15	2101	36.15	1956	36.15	1945	36.15	2151
36.18	1863	36.18	1691	36.18	1550	36.18	1898
36.21	1514	36.21	1278	36.21	1217	36.21	1446
36.24	1116	36.24	995	36.24	975	36.24	1125
36.27	879	36.27	834	36.27	801	36.27	869
36.3	733	36.3	646	36.3	629	36.3	601
36.33	555	36.33	505	36.33	487	36.33	533
36.36	463	36.36	386	36.36	405	36.36	438
36.39	376	36.39	330	36.39	359	36.39	379
36.42	333	36.42	279	36.42	278	36.42	331
36.45	265	36.45	262	36.45	247	36.45	254
36.48	259	36.48	263	36.48	248	36.48	235
36.51	231	36.51	215	36.51	219	36.51	236
36.54	236	36.54	210	36.54	219	36.54	175
36.57	211	36.57	174	36.57	193	36.57	191
36.6	182	36.6	173	36.6	207	36.6	196
36.63	199	36.63	194	36.63	157	36.63	168
36.66	173	36.66	185	36.66	200	36.66	187
36.69	176	36.69	175	36.69	157	36.69	173
36.72	188	36.72	181	36.72	169	36.72	172
36.75	181	36.75	189	36.75	179	36.75	155
36.78	166	36.78	159	36.78	171	36.78	189
36.81	163	36.81	157	36.81	170	36.81	167
36.84	145	36.84	155	36.84	161	36.84	152
36.87	159	36.87	153	36.87	150	36.87	160
36.9	162	36.9	148	36.9	154	36.9	159
36.93	160	36.93	169	36.93	152	36.93	120
36.96	144	36.96	149	36.96	154	36.96	149
36.99	164	36.99	162	36.99	137	36.99	159
37.02	145	37.02	155	37.02	151	37.02	155
37.05	125	37.05	141	37.05	136	37.05	144
37.08	170	37.08	143	37.08	140	37.08	141
37.11	164	37.11	124	37.11	147	37.11	147
37.14	120	37.14	149	37.14	142	37.14	137
37.17	158	37.17	171	37.17	138	37.17	137
37.2	146	37.2	135	37.2	160	37.2	174
37.23	136	37.23	143	37.23	137	37.23	129
37.26	143	37.26	147	37.26	145	37.26	125
37.29	162	37.29	135	37.29	126	37.29	165
37.32	145	37.32	140	37.32	129	37.32	128
37.35	131	37.35	148	37.35	148	37.35	137
37.38	165	37.38	138	37.38	147	37.38	166
37.41	150	37.41	130	37.41	132	37.41	151
37.44	138	37.44	133	37.44	137	37.44	136
37.47	130	37.47	129	37.47	133	37.47	151
37.5	143	37.5	141	37.5	141	37.5	148
37.53	156	37.53	157	37.53	154	37.53	134
37.56	149	37.56	127	37.56	135	37.56	135
37.59	144	37.59	137	37.59	148	37.59	141
37.62	140	37.62	161	37.62	154	37.62	126
37.65	151	37.65	155	37.65	150	37.65	115
37.68	134	37.68	139	37.68	141	37.68	128
37.71	143	37.71	147	37.71	128	37.71	119
37.74	142	37.74	154	37.74	127	37.74	130
37.77	136	37.77	143	37.77	128	37.77	140
37.8	148	37.8	131	37.8	132	37.8	132
37.83	142	37.83	122	37.83	119	37.83	147
37.86	145	37.86	133	37.86	115	37.86	141
37.89	147	37.89	134	37.89	136	37.89	116
37.92	132	37.92	147	37.92	126	37.92	144
37.95	128	37.95	128	37.95	131	37.95	119
37.98	120	37.98	115	37.98	120	37.98	109
38.01	130	38.01	143	38.01	162	38.01	131
38.04	132	38.04	148	38.04	138	38.04	146
38.07	113	38.07	144	38.07	128	38.07	141
38.1	121	38.1	135	38.1	139	38.1	159
38.13	133	38.13	137	38.13	123	38.13	129
38.16	122	38.16	133	38.16	135	38.16	129
38.19	129	38.19	141	38.19	151	38.19	120
38.22	133	38.22	137	38.22	131	38.22	119
38.25	131	38.25	121	38.25	129	38.25	115
38.28	151	38.28	128	38.28	129	38.28	127
38.31	144	38.31	130	38.31	133	38.31	139
38.34	129	38.34	126	38.34	134	38.34	122
38.37	136	38.37	114	38.37	132	38.37	117
38.4	166	38.4	151	38.4	140	38.4	132
38.43	144	38.43	154	38.43	143	38.43	124
38.46	140	38.46	136	38.46	138	38.46	129
38.49	143	38.49	141	38.49	162	38.49	160
38.52	122	38.52	154	38.52	168	38.52	138
38.55	132	38.55	144	38.55	151	38.55	119
38.58	164	38.58	144	38.58	178	38.58	156
38.61	143	38.61	162	38.61	165	38.61	143
38.64	167	38.64	137	38.64	165	38.64	140
38.67	147	38.67	140	38.67	145	38.67	142
38.7	158	38.7	151	38.7	188	38.7	155
38.73	158	38.73	184	38.73	197	38.73	157
38.76	145	38.76	185	38.76	253	38.76	172
38.79	188	38.79	199	38.79	275	38.79	209
38.82	182	38.82	237	38.82	309	38.82	295
38.85	218	38.85	283	38.85	373	38.85	309
38.88	246	38.88	287	38.88	413	38.88	371
38.91	302	38.91	322	38.91	437	38.91	382
38.94	272	38.94	346	38.94	462	38.94	435
38.97	318	38.97	351	38.97	425	38.97	472
39	308	39	323	39	370	39	386
39.03	294	39.03	321	39.03	344	39.03	374
39.06	270	39.06	261	39.06	330	39.06	286
39.09	253	39.09	260	39.09	281	39.09	284
39.12	237	39.12	255	39.12	268	39.12	272
39.15	244	39.15	256	39.15	290	39.15	246
39.18	270	39.18	288	39.18	311	39.18	219
39.21	272	39.21	309	39.21	379	39.21	284
39.24	307	39.24	392	39.24	411	39.24	326
39.27	364	39.27	506	39.27	464	39.27	403
39.3	475	39.3	551	39.3	559	39.3	438
39.33	524	39.33	643	39.33	624	39.33	529
39.36	619	39.36	699	39.36	661	39.36	615
39.39	729	39.39	774	39.39	699	39.39	645
39.42	814	39.42	852	39.42	723	39.42	695
39.45	858	39.45	830	39.45	724	39.45	761
39.48	892	39.48	751	39.48	669	39.48	752
39.51	829	39.51	621	39.51	596	39.51	698
39.54	661	39.54	476	39.54	504	39.54	599
39.57	507	39.57	383	39.57	361	39.57	416
39.6	345	39.6	284	39.6	285	39.6	313
39.63	270	39.63	243	39.63	250	39.63	274
39.66	231	39.66	228	39.66	191	39.66	199
39.69	178	39.69	186	39.69	181	39.69	198
39.72	184	39.72	162	39.72	185	39.72	175
39.75	177	39.75	174	39.75	164	39.75	168
39.78	156	39.78	156	39.78	132	39.78	140
39.81	136	39.81	156	39.81	150	39.81	146
39.84	143	39.84	141	39.84	153	39.84	146
39.87	130	39.87	140	39.87	152	39.87	164
39.9	142	39.9	132	39.9	145	39.9	137
39.93	152	39.93	149	39.93	145	39.93	137
39.96	155	39.96	148	39.96	137	39.96	140
39.99	143	39.99	141	39.99	129	39.99	117
40.02	151	40.02	120	40.02	137	40.02	131
40.05	142	40.05	128	40.05	107	40.05	119
40.08	156	40.08	148	40.08	139	40.08	134
40.11	112	40.11	159	40.11	148	40.11	106
40.14	158	40.14	144	40.14	129	40.14	127
40.17	138	40.17	121	40.17	125	40.17	116
40.2	139	40.2	134	40.2	145	40.2	141
40.23	132	40.23	152	40.23	171	40.23	119
40.26	129	40.26	132	40.26	171	40.26	160
40.29	138	40.29	143	40.29	145	40.29	166
40.32	135	40.32	143	40.32	138	40.32	152
40.35	144	40.35	134	40.35	138	40.35	169
40.38	135	40.38	144	40.38	156	40.38	119
40.41	169	40.41	121	40.41	134	40.41	160
40.44	135	40.44	146	40.44	132	40.44	148
40.47	130	40.47	130	40.47	110	40.47	133
40.5	115	40.5	140	40.5	129	40.5	143
40.53	128	40.53	117	40.53	119	40.53	122
40.56	104	40.56	110	40.56	125	40.56	144
40.59	124	40.59	100	40.59	120	40.59	130
40.62	126	40.62	104	40.62	120	40.62	118
40.65	104	40.65	123	40.65	111	40.65	120
40.68	127	40.68	99	40.68	109	40.68	109
40.71	116	40.71	123	40.71	127	40.71	153
40.74	114	40.74	111	40.74	113	40.74	115
40.77	131	40.77	104	40.77	118	40.77	117
40.8	129	40.8	108	40.8	111	40.8	103
40.83	119	40.83	138	40.83	135	40.83	109
40.86	124	40.86	120	40.86	101	40.86	115
40.89	129	40.89	103	40.89	100	40.89	118
40.92	118	40.92	101	40.92	110	40.92	139
40.95	136	40.95	126	40.95	114	40.95	128
40.98	122	40.98	118	40.98	97	40.98	128
41.01	112	41.01	119	41.01	109	41.01	118
41.04	106	41.04	127	41.04	121	41.04	103
41.07	127	41.07	105	41.07	98	41.07	108
41.1	111	41.1	118	41.1	121	41.1	120
41.13	115	41.13	125	41.13	117	41.13	130
41.16	104	41.16	128	41.16	105	41.16	106
41.19	105	41.19	118	41.19	104	41.19	128
41.22	121	41.22	112	41.22	116	41.22	122
41.25	123	41.25	116	41.25	111	41.25	116
41.28	117	41.28	130	41.28	107	41.28	107
41.31	132	41.31	118	41.31	107	41.31	122
41.34	128	41.34	110	41.34	117	41.34	123
41.37	139	41.37	120	41.37	129	41.37	106
41.4	122	41.4	117	41.4	117	41.4	118
41.43	93	41.43	113	41.43	115	41.43	133
41.46	121	41.46	117	41.46	115	41.46	125
41.49	124	41.49	106	41.49	117	41.49	124
41.52	129	41.52	101	41.52	100	41.52	131
41.55	121	41.55	119	41.55	109	41.55	130
41.58	128	41.58	122	41.58	133	41.58	117
41.61	105	41.61	107	41.61	125	41.61	119
41.64	105	41.64	106	41.64	113	41.64	116
41.67	122	41.67	101	41.67	115	41.67	118
41.7	110	41.7	118	41.7	116	41.7	120
41.73	106	41.73	126	41.73	96	41.73	108
41.76	120	41.76	119	41.76	98	41.76	115
41.79	114	41.79	106	41.79	124	41.79	141
41.82	117	41.82	93	41.82	118	41.82	135
41.85	122	41.85	106	41.85	98	41.85	117
41.88	97	41.88	114	41.88	100	41.88	127
41.91	118	41.91	109	41.91	103	41.91	108
41.94	109	41.94	131	41.94	105	41.94	121
41.97	116	41.97	97	41.97	112	41.97	101
42	118	42	105	42	100	42	119
42.03	109	42.03	115	42.03	90	42.03	104
42.06	111	42.06	96	42.06	121	42.06	118
42.09	101	42.09	101	42.09	125	42.09	108
42.12	105	42.12	112	42.12	116	42.12	111
42.15	105	42.15	124	42.15	110	42.15	95
42.18	122	42.18	101	42.18	109	42.18	112
42.21	118	42.21	109	42.21	109	42.21	119
42.24	104	42.24	138	42.24	103	42.24	107
42.27	117	42.27	108	42.27	95	42.27	118
42.3	116	42.3	115	42.3	113	42.3	115
42.33	128	42.33	117	42.33	115	42.33	107
42.36	118	42.36	120	42.36	113	42.36	122
42.39	121	42.39	121	42.39	97	42.39	112
42.42	124	42.42	123	42.42	109	42.42	118
42.45	138	42.45	125	42.45	115	42.45	107
42.48	123	42.48	120	42.48	120	42.48	119
42.51	117	42.51	112	42.51	122	42.51	94
42.54	115	42.54	122	42.54	105	42.54	110
42.57	126	42.57	125	42.57	104	42.57	92
42.6	134	42.6	129	42.6	130	42.6	116
42.63	105	42.63	123	42.63	128	42.63	123
42.66	118	42.66	117	42.66	116	42.66	125
42.69	110	42.69	117	42.69	115	42.69	110
42.72	118	42.72	123	42.72	112	42.72	115
42.75	150	42.75	123	42.75	98	42.75	98
42.78	105	42.78	117	42.78	123	42.78	108
42.81	94	42.81	120	42.81	87	42.81	119
42.84	121	42.84	112	42.84	118	42.84	97
42.87	114	42.87	122	42.87	132	42.87	123
42.9	120	42.9	116	42.9	99	42.9	105
42.93	108	42.93	98	42.93	116	42.93	135
42.96	125	42.96	104	42.96	105	42.96	121
42.99	133	42.99	144	42.99	118	42.99	128
43.02	95	43.02	129	43.02	129	43.02	117
43.05	126	43.05	115	43.05	111	43.05	131
43.08	128	43.08	128	43.08	123	43.08	135
43.11	133	43.11	140	43.11	127	43.11	125
43.14	128	43.14	108	43.14	136	43.14	118
43.17	139	43.17	122	43.17	132	43.17	107
43.2	118	43.2	146	43.2	131	43.2	130
43.23	139	43.23	157	43.23	142	43.23	161
43.26	134	43.26	127	43.26	145	43.26	127
43.29	147	43.29	122	43.29	153	43.29	131
43.32	118	43.32	125	43.32	138	43.32	147
43.35	121	43.35	142	43.35	134	43.35	132
43.38	132	43.38	134	43.38	142	43.38	135
43.41	131	43.41	115	43.41	118	43.41	117
43.44	140	43.44	116	43.44	126	43.44	121
43.47	139	43.47	107	43.47	136	43.47	124
43.5	115	43.5	131	43.5	129	43.5	134
43.53	121	43.53	128	43.53	151	43.53	138
43.56	123	43.56	130	43.56	170	43.56	138
43.59	140	43.59	151	43.59	168	43.59	160
43.62	137	43.62	146	43.62	204	43.62	158
43.65	145	43.65	166	43.65	249	43.65	179
43.68	154	43.68	195	43.68	280	43.68	214
43.71	177	43.71	195	43.71	312	43.71	214
43.74	196	43.74	229	43.74	322	43.74	273
43.77	197	43.77	240	43.77	360	43.77	303
43.8	204	43.8	254	43.8	338	43.8	295
43.83	209	43.83	257	43.83	297	43.83	298
43.86	234	43.86	228	43.86	284	43.86	279
43.89	209	43.89	208	43.89	282	43.89	248
43.92	212	43.92	192	43.92	233	43.92	237
43.95	182	43.95	173	43.95	199	43.95	226
43.98	175	43.98	194	43.98	189	43.98	171
44.01	200	44.01	172	44.01	208	44.01	180
44.04	196	44.04	203	44.04	218	44.04	171
44.07	208	44.07	220	44.07	218	44.07	176
44.1	211	44.1	247	44.1	233	44.1	191
44.13	223	44.13	283	44.13	286	44.13	248
44.16	281	44.16	349	44.16	347	44.16	252
44.19	323	44.19	399	44.19	384	44.19	287
44.22	353	44.22	458	44.22	435	44.22	357
44.25	396	44.25	495	44.25	424	44.25	468
44.28	473	44.28	529	44.28	485	44.28	465
44.31	545	44.31	495	44.31	461	44.31	506
44.34	524	44.34	439	44.34	411	44.34	481
44.37	479	44.37	388	44.37	402	44.37	425
44.4	441	44.4	326	44.4	333	44.4	354
44.43	351	44.43	291	44.43	263	44.43	297
44.46	290	44.46	219	44.46	253	44.46	244
44.49	231	44.49	202	44.49	205	44.49	177
44.52	186	44.52	144	44.52	180	44.52	167
44.55	166	44.55	135	44.55	139	44.55	175
44.58	142	44.58	138	44.58	144	44.58	137
44.61	152	44.61	151	44.61	129	44.61	124
44.64	131	44.64	116	44.64	116	44.64	131
44.67	132	44.67	125	44.67	132	44.67	145
44.7	125	44.7	142	44.7	121	44.7	118
44.73	121	44.73	120	44.73	131	44.73	111
44.76	114	44.76	107	44.76	118	44.76	108
44.79	135	44.79	128	44.79	121	44.79	129
44.82	130	44.82	120	44.82	126	44.82	121
44.85	141	44.85	108	44.85	120	44.85	117
44.88	145	44.88	124	44.88	108	44.88	112
44.91	108	44.91	104	44.91	117	44.91	121
44.94	119	44.94	111	44.94	117	44.94	101
44.97	114	44.97	130	44.97	113	44.97	118
45	99	45	120	45	95	45	119
45.03	112	45.03	115	45.03	106	45.03	104
45.06	113	45.06	118	45.06	107	45.06	126
45.09	108	45.09	109	45.09	127	45.09	109
45.12	105	45.12	124	45.12	111	45.12	112
45.15	121	45.15	110	45.15	108	45.15	114
45.18	109	45.18	117	45.18	109	45.18	119
45.21	95	45.21	121	45.21	107	45.21	101
45.24	105	45.24	96	45.24	96	45.24	103
45.27	114	45.27	109	45.27	99	45.27	110
45.3	110	45.3	117	45.3	109	45.3	117
45.33	107	45.33	103	45.33	112	45.33	115
45.36	103	45.36	98	45.36	122	45.36	119
45.39	116	45.39	119	45.39	131	45.39	126
45.42	114	45.42	113	45.42	120	45.42	109
45.45	119	45.45	122	45.45	106	45.45	129
45.48	127	45.48	124	45.48	102	45.48	105
45.51	101	45.51	127	45.51	121	45.51	114
45.54	111	45.54	94	45.54	104	45.54	107
45.57	115	45.57	106	45.57	116	45.57	102
45.6	94	45.6	125	45.6	125	45.6	121
45.63	105	45.63	107	45.63	115	45.63	120
45.66	105	45.66	123	45.66	125	45.66	112
45.69	126	45.69	104	45.69	108	45.69	112
45.72	111	45.72	95	45.72	106	45.72	116
45.75	87	45.75	107	45.75	103	45.75	109
45.78	107	45.78	120	45.78	116	45.78	117
45.81	127	45.81	110	45.81	127	45.81	109
45.84	94	45.84	112	45.84	111	45.84	112
45.87	111	45.87	120	45.87	102	45.87	97
45.9	127	45.9	112	45.9	95	45.9	108
45.93	116	45.93	115	45.93	105	45.93	113
45.96	111	45.96	124	45.96	101	45.96	117
45.99	117	45.99	116	45.99	112	45.99	124
46.02	105	46.02	118	46.02	122	46.02	118
46.05	94	46.05	120	46.05	111	46.05	121
46.08	115	46.08	123	46.08	108	46.08	117
46.11	121	46.11	126	46.11	111	46.11	123
46.14	110	46.14	107	46.14	115	46.14	141
46.17	101	46.17	107	46.17	110	46.17	112
46.2	114	46.2	129	46.2	108	46.2	109
46.23	126	46.23	118	46.23	118	46.23	122
46.26	133	46.26	106	46.26	126	46.26	122
46.29	133	46.29	114	46.29	113	46.29	122
46.32	119	46.32	136	46.32	122	46.32	112
46.35	121	46.35	133	46.35	130	46.35	124
46.38	135	46.38	138	46.38	132	46.38	134
46.41	150	46.41	162	46.41	154	46.41	128
46.44	152	46.44	171	46.44	166	46.44	146
46.47	146	46.47	174	46.47	179	46.47	153
46.5	153	46.5	182	46.5	197	46.5	143
46.53	163	46.53	231	46.53	253	46.53	187
46.56	178	46.56	229	46.56	288	46.56	201
46.59	231	46.59	310	46.59	335	46.59	256
46.62	286	46.62	439	46.62	387	46.62	310
46.65	328	46.65	518	46.65	507	46.65	344
46.68	381	46.68	615	46.68	564	46.68	454
46.71	522	46.71	686	46.71	605	46.71	577
46.74	519	46.74	741	46.74	627	46.74	665
46.77	602	46.77	757	46.77	742	46.77	723
46.8	621	46.8	691	46.8	669	46.8	736
46.83	600	46.83	627	46.83	587	46.83	694
46.86	550	46.86	525	46.86	498	46.86	594
46.89	434	46.89	378	46.89	412	46.89	486
46.92	338	46.92	311	46.92	310	46.92	395
46.95	291	46.95	263	46.95	284	46.95	301
46.98	239	46.98	213	46.98	242	46.98	235
47.01	227	47.01	184	47.01	210	47.01	209
47.04	189	47.04	178	47.04	196	47.04	194
47.07	197	47.07	171	47.07	179	47.07	150
47.1	157	47.1	116	47.1	143	47.1	176
47.13	145	47.13	138	47.13	152	47.13	162
47.16	153	47.16	119	47.16	160	47.16	166
47.19	130	47.19	141	47.19	119	47.19	150
47.22	146	47.22	114	47.22	137	47.22	127
47.25	142	47.25	132	47.25	121	47.25	117
47.28	118	47.28	136	47.28	124	47.28	124
47.31	123	47.31	131	47.31	135	47.31	148
47.34	116	47.34	128	47.34	119	47.34	128
47.37	118	47.37	135	47.37	108	47.37	124
47.4	116	47.4	115	47.4	108	47.4	122
47.43	131	47.43	113	47.43	121	47.43	132
47.46	125	47.46	136	47.46	121	47.46	102
47.49	145	47.49	119	47.49	123	47.49	119
47.52	125	47.52	132	47.52	149	47.52	131
47.55	118	47.55	166	47.55	156	47.55	145
47.58	135	47.58	164	47.58	165	47.58	134
47.61	164	47.61	173	47.61	180	47.61	149
47.64	185	47.64	196	47.64	194	47.64	191
47.67	204	47.67	219	47.67	220	47.67	200
47.7	245	47.7	241	47.7	252	47.7	199
47.73	269	47.73	254	47.73	269	47.73	265
47.76	265	47.76	279	47.76	296	47.76	276
47.79	293	47.79	269	47.79	294	47.79	287
47.82	307	47.82	297	47.82	267	47.82	302
47.85	297	47.85	241	47.85	249	47.85	251
47.88	253	47.88	223	47.88	205	47.88	234
47.91	199	47.91	190	47.91	177	47.91	240
47.94	194	47.94	140	47.94	150	47.94	178
47.97	139	47.97	144	47.97	139	47.97	135
48	158	48	129	48	144	48	141
48.03	154	48.03	121	48.03	119	48.03	147
48.06	133	48.06	118	48.06	131	48.06	130
48.09	117	48.09	139	48.09	119	48.09	129
48.12	132	48.12	119	48.12	127	48.12	110
48.15	131	48.15	111	48.15	121	48.15	99
48.18	138	48.18	122	48.18	126	48.18	107
48.21	120	48.21	120	48.21	111	48.21	128
48.24	117	48.24	91	48.24	115	48.24	110
48.27	122	48.27	108	48.27	111	48.27	101
48.3	121	48.3	99	48.3	98	48.3	102
48.33	94	48.33	86	48.33	92	48.33	102
48.36	102	48.36	115	48.36	120	48.36	120
48.39	115	48.39	114	48.39	116	48.39	97
48.42	108	48.42	121	48.42	103	48.42	94
48.45	101	48.45	125	48.45	103	48.45	97
48.48	105	48.48	107	48.48	101	48.48	105
48.51	99	48.51	97	48.51	106	48.51	122
48.54	95	48.54	110	48.54	107	48.54	119
48.57	101	48.57	120	48.57	99	48.57	103
48.6	105	48.6	121	48.6	103	48.6	98
48.63	116	48.63	124	48.63	114	48.63	97
48.66	118	48.66	116	48.66	105	48.66	92
48.69	82	48.69	106	48.69	106	48.69	97
48.72	102	48.72	83	48.72	115	48.72	108
48.75	114	48.75	108	48.75	97	48.75	105
48.78	94	48.78	97	48.78	108	48.78	122
48.81	104	48.81	97	48.81	91	48.81	107
48.84	116	48.84	108	48.84	114	48.84	105
48.87	110	48.87	129	48.87	92	48.87	116
48.9	105	48.9	104	48.9	96	48.9	103
48.93	100	48.93	111	48.93	95	48.93	97
48.96	86	48.96	104	48.96	93	48.96	105
48.99	100	48.99	94	48.99	104	48.99	91
49.02	106	49.02	106	49.02	104	49.02	99
49.05	116	49.05	102	49.05	106	49.05	107
49.08	103	49.08	86	49.08	106	49.08	134
49.11	96	49.11	109	49.11	93	49.11	115
49.14	96	49.14	104	49.14	106	49.14	117
49.17	106	49.17	100	49.17	111	49.17	117
49.2	125	49.2	94	49.2	115	49.2	113
49.23	116	49.23	84	49.23	101	49.23	111
49.26	112	49.26	98	49.26	117	49.26	95
49.29	113	49.29	116	49.29	119	49.29	97
49.32	117	49.32	89	49.32	94	49.32	100
49.35	117	49.35	99	49.35	95	49.35	106
49.38	108	49.38	108	49.38	97	49.38	110
49.41	117	49.41	104	49.41	90	49.41	115
49.44	117	49.44	102	49.44	89	49.44	93
49.47	93	49.47	108	49.47	99	49.47	106
49.5	129	49.5	98	49.5	101	49.5	104
49.53	101	49.53	89	49.53	114	49.53	103
49.56	128	49.56	100	49.56	105	49.56	109
49.59	101	49.59	125	49.59	97	49.59	98
49.62	74	49.62	119	49.62	113	49.62	109
49.65	120	49.65	100	49.65	115	49.65	85
49.68	99	49.68	113	49.68	132	49.68	119
49.71	94	49.71	110	49.71	110	49.71	98
49.74	121	49.74	107	49.74	105	49.74	118
49.77	106	49.77	105	49.77	102	49.77	100
49.8	108	49.8	107	49.8	117	49.8	107
49.83	108	49.83	107	49.83	131	49.83	139
49.86	110	49.86	118	49.86	116	49.86	125
49.89	111	49.89	120	49.89	101	49.89	125
49.92	114	49.92	109	49.92	126	49.92	107
49.95	126	49.95	111	49.95	122	49.95	106
49.98	107	49.98	145	49.98	150	49.98	132
50.01	140	50.01	137	50.01	135	50.01	135
50.04	146	50.04	144	50.04	148	50.04	136
50.07	109	50.07	181	50.07	161	50.07	143
50.1	132	50.1	168	50.1	172	50.1	141
50.13	157	50.13	181	50.13	175	50.13	167
50.16	180	50.16	203	50.16	216	50.16	192
50.19	166	50.19	261	50.19	267	50.19	226
50.22	232	50.22	293	50.22	275	50.22	237
50.25	291	50.25	348	50.25	286	50.25	301
50.28	335	50.28	353	50.28	312	50.28	310
50.31	386	50.31	361	50.31	351	50.31	359
50.34	374	50.34	376	50.34	346	50.34	370
50.37	355	50.37	337	50.37	337	50.37	341
50.4	334	50.4	348	50.4	300	50.4	320
50.43	305	50.43	285	50.43	297	50.43	314
50.46	284	50.46	255	50.46	242	50.46	275
50.49	257	50.49	199	50.49	226	50.49	254
50.52	220	50.52	200	50.52	196	50.52	177
50.55	188	50.55	185	50.55	174	50.55	170
50.58	152	50.58	150	50.58	159	50.58	151
50.61	143	50.61	131	50.61	146	50.61	135
50.64	142	50.64	132	50.64	121	50.64	122
50.67	135	50.67	127	50.67	131	50.67	127
50.7	127	50.7	119	50.7	111	50.7	115
50.73	142	50.73	125	50.73	119	50.73	114
50.76	124	50.76	130	50.76	107	50.76	122
50.79	114	50.79	125	50.79	116	50.79	123
50.82	97	50.82	121	50.82	107	50.82	109
50.85	117	50.85	99	50.85	115	50.85	121
50.88	125	50.88	127	50.88	127	50.88	118
50.91	126	50.91	116	50.91	112	50.91	124
50.94	136	50.94	114	50.94	118	50.94	139
50.97	130	50.97	117	50.97	116	50.97	120
51	116	51	114	51	127	51	116
51.03	119	51.03	125	51.03	121	51.03	138
51.06	122	51.06	123	51.06	140	51.06	135
51.09	156	51.09	154	51.09	140	51.09	141
51.12	166	51.12	181	51.12	161	51.12	152
51.15	142	51.15	163	51.15	161	51.15	142
51.18	150	51.18	164	51.18	145	51.18	156
51.21	141	51.21	153	51.21	165	51.21	165
51.24	146	51.24	153	51.24	163	51.24	152
51.27	166	51.27	151	51.27	155	51.27	162
51.3	159	51.3	159	51.3	160	51.3	159
51.33	156	51.33	176	51.33	154	51.33	154
51.36	151	51.36	132	51.36	158	51.36	174
51.39	153	51.39	142	51.39	133	51.39	151
51.42	121	51.42	133	51.42	129	51.42	124
51.45	131	51.45	106	51.45	119	51.45	110
51.48	133	51.48	119	51.48	117	51.48	122
51.51	116	51.51	103	51.51	108	51.51	99
51.54	127	51.54	115	51.54	107	51.54	110
51.57	117	51.57	91	51.57	117	51.57	107
51.6	112	51.6	117	51.6	90	51.6	107
51.63	100	51.63	111	51.63	98	51.63	122
51.66	101	51.66	108	51.66	102	51.66	101
51.69	92	51.69	98	51.69	106	51.69	103
51.72	111	51.72	99	51.72	92	51.72	103
51.75	128	51.75	102	51.75	84	51.75	98
51.78	97	51.78	92	51.78	101	51.78	96
51.81	104	51.81	117	51.81	95	51.81	111
51.84	108	51.84	118	51.84	116	51.84	122
51.87	107	51.87	106	51.87	112	51.87	115
51.9	111	51.9	93	51.9	93	51.9	101
51.93	120	51.93	92	51.93	92	51.93	98
51.96	109	51.96	94	51.96	112	51.96	94
51.99	104	51.99	91	51.99	98	51.99	99
52.02	103	52.02	88	52.02	93	52.02	104
52.05	98	52.05	94	52.05	98	52.05	95
52.08	100	52.08	100	52.08	86	52.08	91
52.11	98	52.11	98	52.11	104	52.11	109
52.14	94	52.14	107	52.14	122	52.14	110
52.17	104	52.17	97	52.17	94	52.17	90
52.2	101	52.2	99	52.2	106	52.2	95
52.23	114	52.23	94	52.23	93	52.23	104
52.26	90	52.26	109	52.26	88	52.26	101
52.29	111	52.29	117	52.29	95	52.29	119
52.32	109	52.32	109	52.32	108	52.32	114
52.35	108	52.35	101	52.35	82	52.35	97
52.38	107	52.38	104	52.38	102	52.38	96
52.41	106	52.41	104	52.41	107	52.41	84
52.44	91	52.44	101	52.44	99	52.44	82
52.47	81	52.47	91	52.47	98	52.47	90
52.5	86	52.5	91	52.5	95	52.5	100
52.53	91	52.53	90	52.53	106	52.53	98
52.56	98	52.56	111	52.56	93	52.56	94
52.59	103	52.59	103	52.59	97	52.59	105
52.62	105	52.62	96	52.62	108	52.62	121
52.65	107	52.65	113	52.65	104	52.65	113
52.68	104	52.68	83	52.68	111	52.68	93
52.71	116	52.71	91	52.71	102	52.71	89
52.74	101	52.74	98	52.74	101	52.74	98
52.77	98	52.77	111	52.77	114	52.77	95
52.8	87	52.8	91	52.8	90	52.8	87
52.83	90	52.83	86	52.83	86	52.83	94
52.86	95	52.86	113	52.86	109	52.86	89
52.89	115	52.89	111	52.89	111	52.89	89
52.92	108	52.92	98	52.92	113	52.92	100
52.95	101	52.95	107	52.95	105	52.95	112
52.98	101	52.98	106	52.98	103	52.98	99
53.01	101	53.01	109	53.01	110	53.01	102
53.04	111	53.04	115	53.04	113	53.04	123
53.07	107	53.07	106	53.07	113	53.07	105
53.1	97	53.1	130	53.1	96	53.1	99
53.13	117	53.13	121	53.13	120	53.13	113
53.16	101	53.16	121	53.16	146	53.16	119
53.19	115	53.19	136	53.19	132	53.19	122
53.22	126	53.22	104	53.22	128	53.22	138
53.25	120	53.25	125	53.25	152	53.25	141
53.28	118	53.28	118	53.28	154	53.28	134
53.31	136	53.31	158	53.31	159	53.31	126
53.34	153	53.34	187	53.34	163	53.34	141
53.37	159	53.37	176	53.37	185	53.37	163
53.4	161	53.4	203	53.4	217	53.4	192
53.43	193	53.43	239	53.43	255	53.43	209
53.46	216	53.46	277	53.46	316	53.46	252
53.49	277	53.49	358	53.49	336	53.49	291
53.52	332	53.52	397	53.52	387	53.52	307
53.55	361	53.55	446	53.55	419	53.55	381
53.58	428	53.58	480	53.58	456	53.58	448
53.61	473	53.61	511	53.61	545	53.61	451
53.64	514	53.64	497	53.64	503	53.64	488
53.67	537	53.67	542	53.67	534	53.67	527
53.7	536	53.7	621	53.7	540	53.7	533
53.73	550	53.73	613	53.73	584	53.73	532
53.76	594	53.76	629	53.76	551	53.76	549
53.79	534	53.79	599	53.79	523	53.79	553
53.82	571	53.82	557	53.82	488	53.82	555
53.85	535	53.85	486	53.85	474	53.85	533
53.88	470	53.88	418	53.88	443	53.88	458
53.91	454	53.91	364	53.91	372	53.91	424
53.94	392	53.94	311	53.94	326	53.94	369
53.97	318	53.97	249	53.97	271	53.97	292
54	259	54	206	54	236	54	231
54.03	227	54.03	192	54.03	220	54.03	212
54.06	216	54.06	170	54.06	209	54.06	207
54.09	189	54.09	161	54.09	194	54.09	182
54.12	158	54.12	168	54.12	199	54.12	172
54.15	163	54.15	175	54.15	165	54.15	151
54.18	159	54.18	146	54.18	151	54.18	149
54.21	146	54.21	137	54.21	180	54.21	140
54.24	132	54.24	129	54.24	165	54.24	144
54.27	149	54.27	130	54.27	152	54.27	148
54.3	124	54.3	152	54.3	155	54.3	137
54.33	135	54.33	129	54.33	158	54.33	144
54.36	140	54.36	115	54.36	123	54.36	138
54.39	144	54.39	117	54.39	158	54.39	120
54.42	155	54.42	154	54.42	140	54.42	126
54.45	136	54.45	160	54.45	166	54.45	126
54.48	141	54.48	169	54.48	182	54.48	154
54.51	148	54.51	212	54.51	157	54.51	150
54.54	181	54.54	209	54.54	190	54.54	178
54.57	225	54.57	208	54.57	208	54.57	210
54.6	233	54.6	264	54.6	232	54.6	217
54.63	240	54.63	284	54.63	245	54.63	215
54.66	287	54.66	273	54.66	236	54.66	252
54.69	301	54.69	231	54.69	232	54.69	237
54.72	278	54.72	228	54.72	221	54.72	218
54.75	268	54.75	258	54.75	205	54.75	245
54.78	222	54.78	209	54.78	184	54.78	218
54.81	172	54.81	174	54.81	188	54.81	179
54.84	143	54.84	147	54.84	153	54.84	155
54.87	144	54.87	123	54.87	129	54.87	123
54.9	143	54.9	131	54.9	131	54.9	123
54.93	127	54.93	124	54.93	115	54.93	136
54.96	120	54.96	110	54.96	111	54.96	130
54.99	116	54.99	125	54.99	126	54.99	131
55.02	110	55.02	124	55.02	101	55.02	109
55.05	126	55.05	112	55.05	116	55.05	130
55.08	129	55.08	108	55.08	102	55.08	103
55.11	115	55.11	114	55.11	102	55.11	99
55.14	103	55.14	95	55.14	106	55.14	104
55.17	119	55.17	92	55.17	95	55.17	111
55.2	111	55.2	110	55.2	99	55.2	96
55.23	108	55.23	108	55.23	98	55.23	105
55.26	87	55.26	96	55.26	102	55.26	102
55.29	101	55.29	95	55.29	115	55.29	86
55.32	108	55.32	104	55.32	99	55.32	105
55.35	105	55.35	99	55.35	98	55.35	103
55.38	111	55.38	106	55.38	119	55.38	91
55.41	99	55.41	103	55.41	118	55.41	103
55.44	105	55.44	98	55.44	95	55.44	97
55.47	116	55.47	99	55.47	92	55.47	100
55.5	106	55.5	97	55.5	103	55.5	119
55.53	104	55.53	98	55.53	96	55.53	103
55.56	101	55.56	89	55.56	103	55.56	92
55.59	104	55.59	89	55.59	109	55.59	112
55.62	96	55.62	105	55.62	103	55.62	94
55.65	97	55.65	112	55.65	89	55.65	107
55.68	95	55.68	103	55.68	90	55.68	111
55.71	100	55.71	92	55.71	88	55.71	86
55.74	94	55.74	94	55.74	83	55.74	98
55.77	90	55.77	85	55.77	95	55.77	92
55.8	89	55.8	93	55.8	97	55.8	104
55.83	92	55.83	105	55.83	94	55.83	107
55.86	107	55.86	109	55.86	94	55.86	102
55.89	107	55.89	90	55.89	96	55.89	111
55.92	108	55.92	95	55.92	96	55.92	109
55.95	117	55.95	100	55.95	94	55.95	106
55.98	80	55.98	107	55.98	118	55.98	88
56.01	110	56.01	91	56.01	101	56.01	93
56.04	100	56.04	92	56.04	100	56.04	115
56.07	96	56.07	105	56.07	101	56.07	98
56.1	113	56.1	84	56.1	120	56.1	98
56.13	108	56.13	101	56.13	94	56.13	118
56.16	117	56.16	106	56.16	106	56.16	91
56.19	97	56.19	100	56.19	95	56.19	120
56.22	101	56.22	99	56.22	117	56.22	119
56.25	106	56.25	118	56.25	111	56.25	110
56.28	107	56.28	100	56.28	110	56.28	104
56.31	119	56.31	102	56.31	103	56.31	101
56.34	106	56.34	83	56.34	100	56.34	133
56.37	105	56.37	121	56.37	100	56.37	118
56.4	124	56.4	105	56.4	113	56.4	101
56.43	94	56.43	94	56.43	111	56.43	100
56.46	99	56.46	117	56.46	108	56.46	106
56.49	115	56.49	112	56.49	119	56.49	104
56.52	100	56.52	109	56.52	118	56.52	111
56.55	124	56.55	108	56.55	125	56.55	122
56.58	142	56.58	119	56.58	138	56.58	133
56.61	136	56.61	131	56.61	146	56.61	118
56.64	121	56.64	133	56.64	121	56.64	147
56.67	142	56.67	163	56.67	144	56.67	159
56.7	164	56.7	166	56.7	157	56.7	149
56.73	162	56.73	158	56.73	183	56.73	145
56.76	160	56.76	154	56.76	171	56.76	148
56.79	172	56.79	169	56.79	177	56.79	185
56.82	172	56.82	169	56.82	199	56.82	196
56.85	173	56.85	176	56.85	194	56.85	182
56.88	174	56.88	201	56.88	180	56.88	178
56.91	162	56.91	192	56.91	193	56.91	175
56.94	165	56.94	175	56.94	211	56.94	187
56.97	175	56.97	159	56.97	209	56.97	197
57	166	57	170	57	227	57	194
57.03	167	57.03	218	57.03	238	57.03	197
57.06	198	57.06	196	57.06	219	57.06	229
57.09	170	57.09	227	57.09	257	57.09	233
57.12	192	57.12	227	57.12	288	57.12	248
57.15	213	57.15	204	57.15	280	57.15	234
57.18	211	57.18	242	57.18	298	57.18	232
57.21	222	57.21	302	57.21	291	57.21	252
57.24	221	57.24	304	57.24	385	57.24	279
57.27	252	57.27	337	57.27	405	57.27	287
57.3	307	57.3	438	57.3	475	57.3	321
57.33	361	57.33	506	57.33	572	57.33	418
57.36	403	57.36	624	57.36	637	57.36	488
57.39	490	57.39	727	57.39	693	57.39	548
57.42	616	57.42	821	57.42	790	57.42	657
57.45	718	57.45	936	57.45	876	57.45	745
57.48	794	57.48	987	57.48	930	57.48	892
57.51	967	57.51	1098	57.51	1006	57.51	951
57.54	882	57.54	971	57.54	995	57.54	995
57.57	910	57.57	944	57.57	890	57.57	975
57.6	920	57.6	890	57.6	891	57.6	928
57.63	923	57.63	884	57.63	834	57.63	960
57.66	867	57.66	846	57.66	749	57.66	882
57.69	776	57.69	752	57.69	724	57.69	725
57.72	710	57.72	617	57.72	631	57.72	683
57.75	653	57.75	540	57.75	533	57.75	619
57.78	613	57.78	471	57.78	454	57.78	534
57.81	507	57.81	385	57.81	406	57.81	444
57.84	418	57.84	321	57.84	307	57.84	372
57.87	374	57.87	302	57.87	303	57.87	319
57.9	312	57.9	260	57.9	238	57.9	290
57.93	274	57.93	202	57.93	235	57.93	231
57.96	227	57.96	192	57.96	190	57.96	206
57.99	173	57.99	185	57.99	169	57.99	151
58.02	207	58.02	189	58.02	174	58.02	157
58.05	168	58.05	118	58.05	138	58.05	165
58.08	163	58.08	140	58.08	133	58.08	151
58.11	134	58.11	121	58.11	130	58.11	143
58.14	109	58.14	135	58.14	133	58.14	127
58.17	125	58.17	152	58.17	117	58.17	136
58.2	103	58.2	116	58.2	114	58.2	141
58.23	127	58.23	147	58.23	109	58.23	112
58.26	111	58.26	87	58.26	127	58.26	132
58.29	132	58.29	126	58.29	109	58.29	111
58.32	129	58.32	114	58.32	109	58.32	115
58.35	116	58.35	103	58.35	113	58.35	125
58.38	112	58.38	100	58.38	118	58.38	112
58.41	113	58.41	117	58.41	98	58.41	109
58.44	112	58.44	96	58.44	114	58.44	106
58.47	106	58.47	135	58.47	121	58.47	114
58.5	102	58.5	95	58.5	102	58.5	120
58.53	106	58.53	109	58.53	89	58.53	100
58.56	116	58.56	116	58.56	106	58.56	105
58.59	123	58.59	118	58.59	107	58.59	108
58.62	96	58.62	131	58.62	103	58.62	100
58.65	111	58.65	102	58.65	106	58.65	90
58.68	97	58.68	114	58.68	105	58.68	98
58.71	111	58.71	109	58.71	120	58.71	102
58.74	115	58.74	91	58.74	99	58.74	119
58.77	113	58.77	94	58.77	97	58.77	99
58.8	92	58.8	99	58.8	100	58.8	98
58.83	111	58.83	87	58.83	86	58.83	106
58.86	106	58.86	121	58.86	102	58.86	105
58.89	103	58.89	111	58.89	118	58.89	109
58.92	94	58.92	99	58.92	104	58.92	117
58.95	96	58.95	107	58.95	113	58.95	116
58.98	98	58.98	105	58.98	91	58.98	108
59.01	113	59.01	124	59.01	103	59.01	98
59.04	106	59.04	99	59.04	103	59.04	107
59.07	111	59.07	98	59.07	91	59.07	114
59.1	86	59.1	112	59.1	94	59.1	97
59.13	99	59.13	103	59.13	120	59.13	126
59.16	96	59.16	91	59.16	112	59.16	115
59.19	114	59.19	106	59.19	111	59.19	94
59.22	124	59.22	104	59.22	103	59.22	105
59.25	124	59.25	106	59.25	130	59.25	106
59.28	122	59.28	102	59.28	100	59.28	116
59.31	112	59.31	119	59.31	117	59.31	94
59.34	102	59.34	125	59.34	115	59.34	103
59.37	105	59.37	118	59.37	120	59.37	110
59.4	124	59.4	128	59.4	113	59.4	116
59.43	120	59.43	122	59.43	120	59.43	125
59.46	126	59.46	122	59.46	146	59.46	126
59.49	120	59.49	134	59.49	137	59.49	135
59.52	150	59.52	134	59.52	143	59.52	113
59.55	131	59.55	162	59.55	170	59.55	140
59.58	153	59.58	196	59.58	178	59.58	163
59.61	160	59.61	219	59.61	232	59.61	155
59.64	193	59.64	252	59.64	250	59.64	175
59.67	244	59.67	287	59.67	265	59.67	242
59.7	249	59.7	274	59.7	287	59.7	245
59.73	256	59.73	288	59.73	318	59.73	280
59.76	294	59.76	339	59.76	300	59.76	320
59.79	286	59.79	327	59.79	314	59.79	309
59.82	316	59.82	306	59.82	324	59.82	315
59.85	350	59.85	345	59.85	306	59.85	317
59.88	322	59.88	276	59.88	263	59.88	316
59.91	299	59.91	253	59.91	261	59.91	284
59.94	264	59.94	237	59.94	197	59.94	229
59.97	214	59.97	228	59.97	207	59.97	215
60	211	60	181	60	202	60	208
60.03	170	60.03	169	60.03	171	60.03	189
60.06	170	60.06	131	60.06	156	60.06	163
60.09	176	60.09	140	60.09	152	60.09	138
60.12	114	60.12	135	60.12	130	60.12	140
60.15	126	60.15	141	60.15	132	60.15	123
60.18	142	60.18	121	60.18	125	60.18	122
60.21	144	60.21	108	60.21	117	60.21	111
60.24	115	60.24	120	60.24	136	60.24	132
60.27	126	60.27	126	60.27	132	60.27	134
60.3	125	60.3	104	60.3	135	60.3	128
60.33	128	60.33	118	60.33	108	60.33	114
60.36	111	60.36	117	60.36	118	60.36	116
60.39	111	60.39	113	60.39	119	60.39	108
60.42	119	60.42	132	60.42	143	60.42	129
60.45	124	60.45	120	60.45	120	60.45	127
60.48	133	60.48	116	60.48	133	60.48	125
60.51	126	60.51	125	60.51	118	60.51	144
60.54	132	60.54	135	60.54	133	60.54	118
60.57	128	60.57	141	60.57	132	60.57	151
60.6	142	60.6	139	60.6	116	60.6	134
60.63	141	60.63	145	60.63	126	60.63	129
60.66	167	60.66	143	60.66	148	60.66	159
60.69	140	60.69	123	60.69	127	60.69	145
60.72	126	60.72	139	60.72	130	60.72	152
60.75	122	60.75	153	60.75	138	60.75	144
60.78	153	60.78	147	60.78	129	60.78	142
60.81	133	60.81	158	60.81	161	60.81	151
60.84	149	60.84	153	60.84	127	60.84	123
60.87	143	60.87	128	60.87	130	60.87	126
60.9	137	60.9	118	60.9	128	60.9	135
60.93	135	60.93	125	60.93	123	60.93	130
60.96	134	60.96	124	60.96	109	60.96	124
60.99	130	60.99	115	60.99	124	60.99	112
61.02	119	61.02	118	61.02	104	61.02	124
61.05	104	61.05	131	61.05	100	61.05	119
61.08	111	61.08	125	61.08	105	61.08	109
61.11	106	61.11	99	61.11	94	61.11	98
61.14	97	61.14	98	61.14	86	61.14	91
61.17	103	61.17	106	61.17	96	61.17	100
61.2	99	61.2	99	61.2	105	61.2	104
61.23	95	61.23	103	61.23	98	61.23	98
61.26	106	61.26	113	61.26	97	61.26	110
61.29	101	61.29	110	61.29	99	61.29	109
61.32	91	61.32	108	61.32	101	61.32	93
61.35	106	61.35	106	61.35	116	61.35	103
61.38	98	61.38	79	61.38	101	61.38	91
61.41	102	61.41	95	61.41	86	61.41	105
61.44	77	61.44	125	61.44	105	61.44	85
61.47	92	61.47	102	61.47	101	61.47	94
61.5	103	61.5	116	61.5	103	61.5	82
61.53	99	61.53	87	61.53	100	61.53	120
61.56	98	61.56	98	61.56	101	61.56	92
61.59	88	61.59	118	61.59	84	61.59	112
61.62	89	61.62	107	61.62	106	61.62	104
61.65	98	61.65	116	61.65	90	61.65	91
61.68	103	61.68	104	61.68	112	61.68	82
61.71	93	61.71	89	61.71	108	61.71	103
61.74	92	61.74	105	61.74	95	61.74	95
61.77	91	61.77	106	61.77	102	61.77	93
61.8	101	61.8	102	61.8	102	61.8	99
61.83	99	61.83	110	61.83	110	61.83	109
61.86	92	61.86	109	61.86	120	61.86	112
61.89	112	61.89	96	61.89	118	61.89	115
61.92	114	61.92	116	61.92	127	61.92	115
61.95	97	61.95	133	61.95	147	61.95	111
61.98	108	61.98	128	61.98	119	61.98	120
62.01	131	62.01	132	62.01	167	62.01	125
62.04	130	62.04	142	62.04	177	62.04	142
62.07	133	62.07	147	62.07	163	62.07	155
62.1	124	62.1	150	62.1	201	62.1	137
62.13	142	62.13	148	62.13	194	62.13	181
62.16	152	62.16	182	62.16	158	62.16	159
62.19	122	62.19	155	62.19	159	62.19	157
62.22	128	62.22	148	62.22	167	62.22	150
62.25	187	62.25	151	62.25	149	62.25	133
62.28	148	62.28	144	62.28	149	62.28	130
62.31	126	62.31	133	62.31	134	62.31	126
62.34	136	62.34	137	62.34	132	62.34	132
62.37	150	62.37	137	62.37	150	62.37	132
62.4	143	62.4	145	62.4	160	62.4	117
62.43	145	62.43	154	62.43	150	62.43	142
62.46	135	62.46	150	62.46	146	62.46	129
62.49	137	62.49	169	62.49	170	62.49	170
62.52	152	62.52	195	62.52	194	62.52	167
62.55	174	62.55	212	62.55	236	62.55	182
62.58	171	62.58	236	62.58	225	62.58	198
62.61	216	62.61	279	62.61	254	62.61	221
62.64	238	62.64	305	62.64	297	62.64	254
62.67	256	62.67	350	62.67	321	62.67	294
62.7	261	62.7	386	62.7	318	62.7	298
62.73	304	62.73	398	62.73	355	62.73	330
62.76	327	62.76	341	62.76	340	62.76	348
62.79	382	62.79	366	62.79	324	62.79	365
62.82	362	62.82	371	62.82	337	62.82	394
62.85	360	62.85	361	62.85	307	62.85	383
62.88	318	62.88	340	62.88	309	62.88	343
62.91	291	62.91	319	62.91	287	62.91	347
62.94	305	62.94	276	62.94	271	62.94	326
62.97	258	62.97	242	62.97	228	62.97	243
63	210	63	195	63	211	63	224
63.03	185	63.03	199	63.03	197	63.03	190
63.06	189	63.06	147	63.06	165	63.06	163
63.09	180	63.09	174	63.09	150	63.09	175
63.12	144	63.12	135	63.12	151	63.12	156
63.15	130	63.15	142	63.15	138	63.15	122
63.18	117	63.18	130	63.18	120	63.18	148
63.21	130	63.21	122	63.21	118	63.21	125
63.24	102	63.24	113	63.24	115	63.24	116
63.27	106	63.27	101	63.27	119	63.27	131
63.3	123	63.3	125	63.3	101	63.3	95
63.33	105	63.33	111	63.33	112	63.33	107
63.36	106	63.36	102	63.36	116	63.36	113
63.39	101	63.39	108	63.39	89	63.39	104
63.42	118	63.42	109	63.42	89	63.42	113
63.45	99	63.45	96	63.45	104	63.45	104
63.48	100	63.48	115	63.48	87	63.48	105
63.51	108	63.51	107	63.51	108	63.51	94
63.54	81	63.54	102	63.54	115	63.54	110
63.57	105	63.57	96	63.57	111	63.57	124
63.6	112	63.6	90	63.6	101	63.6	103
63.63	97	63.63	103	63.63	103	63.63	102
63.66	115	63.66	102	63.66	99	63.66	102
63.69	94	63.69	91	63.69	90	63.69	109
63.72	103	63.72	98	63.72	114	63.72	93
63.75	95	63.75	114	63.75	104	63.75	84
63.78	102	63.78	127	63.78	108	63.78	101
63.81	110	63.81	118	63.81	115	63.81	94
63.84	98	63.84	90	63.84	118	63.84	71
63.87	98	63.87	95	63.87	105	63.87	86
63.9	88	63.9	97	63.9	102	63.9	107
63.93	102	63.93	88	63.93	98	63.93	98
63.96	89	63.96	95	63.96	94	63.96	108
63.99	99	63.99	87	63.99	134	63.99	101
64.02	103	64.02	97	64.02	116	64.02	85
64.05	113	64.05	101	64.05	102	64.05	102
64.08	107	64.08	96	64.08	115	64.08	97
64.11	91	64.11	113	64.11	95	64.11	97
64.14	104	64.14	110	64.14	115	64.14	93
64.17	95	64.17	83	64.17	101	64.17	109
64.2	97	64.2	87	64.2	120	64.2	104
64.23	92	64.23	97	64.23	94	64.23	104
64.26	94	64.26	99	64.26	87	64.26	115
64.29	86	64.29	96	64.29	110	64.29	102
64.32	103	64.32	99	64.32	96	64.32	101
64.35	109	64.35	94	64.35	114	64.35	95
64.38	115	64.38	112	64.38	104	64.38	98
64.41	112	64.41	117	64.41	94	64.41	96
64.44	95	64.44	120	64.44	99	64.44	101
64.47	95	64.47	121	64.47	101	64.47	119
64.5	99	64.5	111	64.5	96	64.5	112
64.53	102	64.53	106	64.53	95	64.53	107
64.56	94	64.56	113	64.56	97	64.56	107
64.59	97	64.59	108	64.59	98	64.59	97
64.62	127	64.62	78	64.62	107	64.62	105
64.65	103	64.65	82	64.65	118	64.65	109
64.68	122	64.68	113	64.68	99	64.68	93
64.71	113	64.71	121	64.71	118	64.71	123
64.74	122	64.74	99	64.74	146	64.74	124
64.77	96	64.77	124	64.77	130	64.77	127
64.8	115	64.8	129	64.8	141	64.8	132
64.83	131	64.83	115	64.83	133	64.83	120
64.86	110	64.86	135	64.86	147	64.86	120
64.89	143	64.89	125	64.89	150	64.89	151
64.92	122	64.92	138	64.92	172	64.92	158
64.95	126	64.95	122	64.95	172	64.95	149
64.98	123	64.98	158	64.98	190	64.98	170
65.01	127	65.01	144	65.01	200	65.01	164
65.04	128	65.04	156	65.04	189	65.04	174
65.07	128	65.07	132	65.07	166	65.07	170
65.1	148	65.1	148	65.1	210	65.1	195
65.13	133	65.13	170	65.13	165	65.13	221
65.16	152	65.16	150	65.16	169	65.16	162
65.19	146	65.19	137	65.19	165	65.19	134
65.22	124	65.22	146	65.22	143	65.22	168
65.25	150	65.25	117	65.25	176	65.25	149
65.28	139	65.28	131	65.28	147	65.28	123
65.31	125	65.31	154	65.31	148	65.31	147
65.34	153	65.34	132	65.34	168	65.34	130
65.37	152	65.37	155	65.37	161	65.37	135
65.4	141	65.4	185	65.4	185	65.4	128
65.43	156	65.43	172	65.43	182	65.43	164
65.46	160	65.46	176	65.46	169	65.46	182
65.49	206	65.49	223	65.49	211	65.49	194
65.52	207	65.52	259	65.52	241	65.52	212
65.55	228	65.55	255	65.55	254	65.55	235
65.58	257	65.58	317	65.58	252	65.58	240
65.61	278	65.61	316	65.61	255	65.61	282
65.64	286	65.64	325	65.64	278	65.64	282
65.67	332	65.67	308	65.67	280	65.67	318
65.7	293	65.7	269	65.7	289	65.7	311
65.73	329	65.73	280	65.73	273	65.73	268
65.76	275	65.76	255	65.76	270	65.76	271
65.79	223	65.79	237	65.79	208	65.79	243
65.82	200	65.82	207	65.82	205	65.82	208
65.85	207	65.85	192	65.85	190	65.85	168
65.88	215	65.88	175	65.88	174	65.88	177
65.91	167	65.91	156	65.91	212	65.91	168
65.94	162	65.94	151	65.94	176	65.94	151
65.97	161	65.97	162	65.97	165	65.97	164
66	156	66	167	66	194	66	161
66.03	170	66.03	139	66.03	167	66.03	137
66.06	149	66.06	167	66.06	147	66.06	133
66.09	160	66.09	188	66.09	172	66.09	163
66.12	168	66.12	196	66.12	196	66.12	154
66.15	168	66.15	198	66.15	210	66.15	155
66.18	190	66.18	209	66.18	217	66.18	180
66.21	193	66.21	232	66.21	254	66.21	195
66.24	213	66.24	265	66.24	267	66.24	201
66.27	258	66.27	289	66.27	299	66.27	244
66.3	252	66.3	265	66.3	282	66.3	277
66.33	295	66.33	302	66.33	257	66.33	291
66.36	293	66.36	301	66.36	281	66.36	268
66.39	298	66.39	257	66.39	274	66.39	278
66.42	265	66.42	271	66.42	267	66.42	273
66.45	270	66.45	222	66.45	242	66.45	236
66.48	257	66.48	231	66.48	227	66.48	224
66.51	213	66.51	201	66.51	200	66.51	203
66.54	193	66.54	165	66.54	183	66.54	184
66.57	170	66.57	157	66.57	159	66.57	161
66.6	148	66.6	169	66.6	149	66.6	152
66.63	159	66.63	107	66.63	133	66.63	164
66.66	146	66.66	137	66.66	130	66.66	148
66.69	130	66.69	132	66.69	128	66.69	135
66.72	127	66.72	102	66.72	121	66.72	118
66.75	126	66.75	99	66.75	122	66.75	119
66.78	127	66.78	125	66.78	108	66.78	113
66.81	118	66.81	98	66.81	120	66.81	103
66.84	93	66.84	103	66.84	104	66.84	97
66.87	86	66.87	112	66.87	107	66.87	96
66.9	116	66.9	118	66.9	109	66.9	109
66.93	116	66.93	108	66.93	116	66.93	92
66.96	111	66.96	106	66.96	95	66.96	105
66.99	120	66.99	98	66.99	97	66.99	87
67.02	115	67.02	102	67.02	94	67.02	74
67.05	95	67.05	98	67.05	106	67.05	96
67.08	103	67.08	106	67.08	107	67.08	96
67.11	107	67.11	91	67.11	96	67.11	92
67.14	98	67.14	88	67.14	115	67.14	91
67.17	98	67.17	92	67.17	85	67.17	94
67.2	93	67.2	87	67.2	93	67.2	95
67.23	101	67.23	102	67.23	100	67.23	102
67.26	116	67.26	96	67.26	94	67.26	94
67.29	103	67.29	94	67.29	94	67.29	77
67.32	95	67.32	98	67.32	93	67.32	81
67.35	94	67.35	101	67.35	92	67.35	107
67.38	128	67.38	94	67.38	85	67.38	85
67.41	121	67.41	95	67.41	106	67.41	97
67.44	98	67.44	99	67.44	103	67.44	106
67.47	115	67.47	97	67.47	92	67.47	91
67.5	102	67.5	101	67.5	99	67.5	101
67.53	99	67.53	92	67.53	97	67.53	92
67.56	96	67.56	92	67.56	88	67.56	81
67.59	99	67.59	93	67.59	90	67.59	91
67.62	105	67.62	96	67.62	89	67.62	97
67.65	100	67.65	96	67.65	98	67.65	97
67.68	102	67.68	94	67.68	106	67.68	100
67.71	82	67.71	100	67.71	103	67.71	108
67.74	85	67.74	88	67.74	103	67.74	109
67.77	98	67.77	79	67.77	99	67.77	105
67.8	93	67.8	93	67.8	93	67.8	108
67.83	99	67.83	97	67.83	93	67.83	100
67.86	93	67.86	96	67.86	98	67.86	95
67.89	83	67.89	107	67.89	102	67.89	98
67.92	97	67.92	119	67.92	103	67.92	87
67.95	103	67.95	108	67.95	80	67.95	91
67.98	87	67.98	91	67.98	83	67.98	86
68.01	104	68.01	105	68.01	86	68.01	98
68.04	90	68.04	84	68.04	94	68.04	108
68.07	112	68.07	90	68.07	102	68.07	92
68.1	113	68.1	92	68.1	91	68.1	93
68.13	95	68.13	100	68.13	94	68.13	100
68.16	88	68.16	104	68.16	84	68.16	94
68.19	98	68.19	93	68.19	99	68.19	108
68.22	86	68.22	97	68.22	102	68.22	98
68.25	107	68.25	115	68.25	107	68.25	98
68.28	118	68.28	108	68.28	94	68.28	93
68.31	104	68.31	70	68.31	106	68.31	111
68.34	103	68.34	109	68.34	92	68.34	103
68.37	102	68.37	113	68.37	105	68.37	101
68.4	97	68.4	107	68.4	122	68.4	101
68.43	110	68.43	93	68.43	113	68.43	106
68.46	109	68.46	93	68.46	124	68.46	110
68.49	114	68.49	134	68.49	130	68.49	121
68.52	122	68.52	121	68.52	130	68.52	116
68.55	132	68.55	116	68.55	134	68.55	122
68.58	119	68.58	117	68.58	136	68.58	105
68.61	131	68.61	138	68.61	124	68.61	118
68.64	124	68.64	132	68.64	145	68.64	130
68.67	127	68.67	150	68.67	163	68.67	128
68.7	150	68.7	159	68.7	162	68.7	147
68.73	143	68.73	137	68.73	174	68.73	123
68.76	168	68.76	173	68.76	162	68.76	143
68.79	165	68.79	206	68.79	166	68.79	148
68.82	187	68.82	198	68.82	203	68.82	164
68.85	186	68.85	209	68.85	220	68.85	186
68.88	177	68.88	221	68.88	251	68.88	196
68.91	212	68.91	248	68.91	245	68.91	178
68.94	220	68.94	252	68.94	285	68.94	243
68.97	216	68.97	280	68.97	296	68.97	281
69	283	69	332	69	318	69	291
69.03	290	69.03	330	69.03	347	69.03	304
69.06	325	69.06	345	69.06	356	69.06	319
69.09	348	69.09	354	69.09	349	69.09	338
69.12	331	69.12	359	69.12	365	69.12	361
69.15	390	69.15	355	69.15	364	69.15	367
69.18	381	69.18	382	69.18	351	69.18	397
69.21	352	69.21	313	69.21	315	69.21	351
69.24	354	69.24	346	69.24	301	69.24	323
69.27	345	69.27	313	69.27	313	69.27	320
69.3	336	69.3	290	69.3	281	69.3	274
69.33	276	69.33	300	69.33	272	69.33	323
69.36	291	69.36	262	69.36	259	69.36	263
69.39	254	69.39	257	69.39	210	69.39	246
69.42	219	69.42	241	69.42	199	69.42	261
69.45	214	69.45	189	69.45	190	69.45	198
69.48	238	69.48	196	69.48	201	69.48	174
69.51	229	69.51	152	69.51	167	69.51	155
69.54	196	69.54	156	69.54	161	69.54	165
69.57	165	69.57	160	69.57	158	69.57	160
69.6	144	69.6	138	69.6	156	69.6	138
69.63	112	69.63	120	69.63	129	69.63	129
69.66	124	69.66	134	69.66	135	69.66	120
69.69	132	69.69	108	69.69	126	69.69	125
69.72	103	69.72	127	69.72	123	69.72	128
69.75	113	69.75	120	69.75	136	69.75	124
69.78	134	69.78	95	69.78	114	69.78	104
69.81	100	69.81	105	69.81	114	69.81	97
69.84	110	69.84	105	69.84	88	69.84	102
69.87	107	69.87	79	69.87	99	69.87	97
69.9	98	69.9	112	69.9	106	69.9	84
[truncated: 4 more rows]

## Sheet: Figure 3b
PL spectrum		Fitting peak 1		Fitting peak 2		Cumulative Fit Peak
Photon energy (eV)	PL intensity (arb. units)	Photon energy (eV)	PL intensity (arb. units)	Photon energy (eV)	PL intensity (arb. units)	Photon energy (eV)	PL intensity (arb. units)
3.71257	557	2.3221	567.294	2.3221	642.911	2.3221	642.969
3.69048	599	2.32349	567.296	2.32349	643.677	2.32349	643.737
3.66864	587	2.32488	567.299	2.32488	644.448	2.32488	644.511
3.64706	582	2.32627	567.301	2.32627	645.225	2.32627	645.29
3.62573	568	2.32766	567.304	2.32766	646.007	2.32766	646.075
3.60465	608	2.32906	567.306	2.32906	646.795	2.32906	646.865
3.58382	613	2.33045	567.309	2.33045	647.589	2.33045	647.661
3.56322	612	2.33184	567.311	2.33184	648.388	2.33184	648.463
3.54286	630	2.33323	567.314	2.33323	649.193	2.33323	649.271
3.52273	624	2.33462	567.317	2.33462	650.003	2.33462	650.084
3.50282	684	2.33602	567.32	2.33602	650.819	2.33602	650.903
3.48315	720	2.33741	567.323	2.33741	651.641	2.33741	651.728
3.46369	764	2.3388	567.326	2.3388	652.469	2.3388	652.559
3.44444	721	2.34019	567.33	2.34019	653.302	2.34019	653.395
3.42541	813	2.34158	567.333	2.34158	654.141	2.34158	654.238
3.40659	903	2.34298	567.337	2.34298	654.985	2.34298	655.086
3.38798	988	2.34437	567.34	2.34437	655.835	2.34437	655.94
3.36957	1049	2.34576	567.344	2.34576	656.691	2.34576	656.799
3.35135	1185	2.34715	567.348	2.34715	657.553	2.34715	657.665
3.33333	1286	2.34854	567.352	2.34854	658.42	2.34854	658.536
3.31551	1329	2.34993	567.356	2.34993	659.294	2.34993	659.414
3.29787	1501	2.35133	567.361	2.35133	660.172	2.35133	660.297
3.28042	1563	2.35272	567.365	2.35272	661.057	2.35272	661.186
3.26316	1647	2.35411	567.37	2.35411	661.947	2.35411	662.081
3.24607	1763	2.3555	567.375	2.3555	662.843	2.3555	662.982
3.22917	1978	2.35689	567.38	2.35689	663.745	2.35689	663.889
3.21244	2077	2.35829	567.385	2.35829	664.653	2.35829	664.802
3.19588	2138	2.35968	567.39	2.35968	665.566	2.35968	665.721
3.17949	2216	2.36107	567.396	2.36107	666.485	2.36107	666.645
3.16327	2250	2.36246	567.402	2.36246	667.41	2.36246	667.576
3.14721	2524	2.36385	567.408	2.36385	668.341	2.36385	668.512
3.13131	2497	2.36525	567.414	2.36525	669.277	2.36525	669.455
3.11558	2571	2.36664	567.42	2.36664	670.22	2.36664	670.403
3.1	2523	2.36803	567.426	2.36803	671.168	2.36803	671.358
3.08458	2569	2.36942	567.433	2.36942	672.121	2.36942	672.318
3.06931	2558	2.37081	567.44	2.37081	673.081	2.37081	673.285
3.05419	2504	2.3722	567.447	2.3722	674.046	2.3722	674.257
3.03922	2276	2.3736	567.455	2.3736	675.017	2.3736	675.236
3.02439	2330	2.37499	567.463	2.37499	675.994	2.37499	676.22
3.00971	2377	2.37638	567.47	2.37638	676.976	2.37638	677.211
2.99517	2257	2.37777	567.479	2.37777	677.965	2.37777	678.207
2.98077	2154	2.37916	567.487	2.37916	678.959	2.37916	679.21
2.96651	2279	2.38056	567.496	2.38056	679.959	2.38056	680.218
2.95238	2131	2.38195	567.505	2.38195	680.964	2.38195	681.233
2.93839	2195	2.38334	567.514	2.38334	681.975	2.38334	682.253
2.92453	2140	2.38473	567.524	2.38473	682.992	2.38473	683.28
2.9108	2014	2.38612	567.534	2.38612	684.015	2.38612	684.313
2.8972	1916	2.38752	567.544	2.38752	685.043	2.38752	685.351
2.88372	1839	2.38891	567.555	2.38891	686.077	2.38891	686.396
2.87037	1763	2.3903	567.566	2.3903	687.117	2.3903	687.447
2.85714	1699	2.39169	567.577	2.39169	688.163	2.39169	688.503
2.84404	1630	2.39308	567.589	2.39308	689.214	2.39308	689.566
2.83105	1531	2.39447	567.601	2.39447	690.271	2.39447	690.635
2.81818	1432	2.39587	567.613	2.39587	691.333	2.39587	691.71
2.80543	1405	2.39726	567.626	2.39726	692.401	2.39726	692.791
2.79279	1321	2.39865	567.639	2.39865	693.475	2.39865	693.878
2.78027	1335	2.40004	567.653	2.40004	694.554	2.40004	694.971
2.76786	1279	2.40143	567.667	2.40143	695.639	2.40143	696.07
2.75556	1204	2.40283	567.682	2.40283	696.73	2.40283	697.175
2.74336	1168	2.40422	567.697	2.40422	697.826	2.40422	698.286
2.73128	1157	2.40561	567.712	2.40561	698.927	2.40561	699.403
2.7193	1158	2.407	567.728	2.407	700.035	2.407	700.526
2.70742	1126	2.40839	567.745	2.40839	701.147	2.40839	701.656
2.69565	1106	2.40979	567.762	2.40979	702.266	2.40979	702.791
2.68398	1041	2.41118	567.779	2.41118	703.389	2.41118	703.932
2.67241	1052	2.41257	567.797	2.41257	704.519	2.41257	705.079
2.66094	1010	2.41396	567.816	2.41396	705.653	2.41396	706.233
2.64957	986	2.41535	567.835	2.41535	706.793	2.41535	707.392
2.6383	970	2.41674	567.855	2.41674	707.939	2.41674	708.557
2.62712	985	2.41814	567.875	2.41814	709.09	2.41814	709.729
2.61603	950	2.41953	567.896	2.41953	710.246	2.41953	710.906
2.60504	950	2.42092	567.918	2.42092	711.408	2.42092	712.09
2.59414	844	2.42231	567.94	2.42231	712.575	2.42231	713.279
2.58333	916	2.4237	567.963	2.4237	713.747	2.4237	714.474
2.57261	865	2.4251	567.987	2.4251	714.925	2.4251	715.676
2.56198	847	2.42649	568.012	2.42649	716.108	2.42649	716.883
2.55144	871	2.42788	568.037	2.42788	717.296	2.42788	718.096
2.54098	842	2.42927	568.063	2.42927	718.489	2.42927	719.316
2.53061	796	2.43066	568.09	2.43066	719.688	2.43066	720.541
2.52033	803	2.43206	568.117	2.43206	720.891	2.43206	721.772
2.51012	787	2.43345	568.146	2.43345	722.1	2.43345	723.009
2.5	775	2.43484	568.175	2.43484	723.314	2.43484	724.253
2.48996	793	2.43623	568.205	2.43623	724.533	2.43623	725.502
2.48	744	2.43762	568.236	2.43762	725.757	2.43762	726.757
2.47012	779	2.43901	568.268	2.43901	726.986	2.43901	728.018
2.46032	732	2.44041	568.301	2.44041	728.22	2.44041	729.285
2.45059	712	2.4418	568.335	2.4418	729.459	2.4418	730.557
2.44094	723	2.44319	568.37	2.44319	730.703	2.44319	731.836
2.43137	705	2.44458	568.406	2.44458	731.951	2.44458	733.121
2.42188	725	2.44597	568.443	2.44597	733.205	2.44597	734.412
2.41245	727	2.44737	568.481	2.44737	734.464	2.44737	735.708
2.4031	703	2.44876	568.52	2.44876	735.727	2.44876	737.011
2.39382	711	2.45015	568.56	2.45015	736.995	2.45015	738.319
2.38462	712	2.45154	568.602	2.45154	738.267	2.45154	739.633
2.37548	670	2.45293	568.645	2.45293	739.545	2.45293	740.953
2.36641	675	2.45432	568.689	2.45432	740.827	2.45432	742.279
2.35741	708	2.45572	568.734	2.45572	742.113	2.45572	743.611
2.34848	659	2.45711	568.78	2.45711	743.405	2.45711	744.949
2.33962	620	2.4585	568.828	2.4585	744.7	2.4585	746.292
2.33083	660	2.45989	568.877	2.45989	746.001	2.45989	747.642
2.3221	697	2.46128	568.928	2.46128	747.305	2.46128	748.997
		2.46268	568.98	2.46268	748.614	2.46268	750.358
		2.46407	569.034	2.46407	749.928	2.46407	751.725
		2.46546	569.089	2.46546	751.245	2.46546	753.098
		2.46685	569.146	2.46685	752.567	2.46685	754.477
		2.46824	569.204	2.46824	753.893	2.46824	755.861
		2.46964	569.264	2.46964	755.224	2.46964	757.252
		2.47103	569.326	2.47103	756.558	2.47103	758.648
		2.47242	569.389	2.47242	757.897	2.47242	760.05
		2.47381	569.454	2.47381	759.24	2.47381	761.457
		2.4752	569.521	2.4752	760.586	2.4752	762.871
		2.47659	569.59	2.47659	761.937	2.47659	764.29
		2.47799	569.661	2.47799	763.291	2.47799	765.716
		2.47938	569.733	2.47938	764.65	2.47938	767.147
		2.48077	569.808	2.48077	766.012	2.48077	768.584
		2.48216	569.885	2.48216	767.378	2.48216	770.026
		2.48355	569.964	2.48355	768.747	2.48355	771.475
		2.48495	570.045	2.48495	770.121	2.48495	772.929
		2.48634	570.128	2.48634	771.497	2.48634	774.389
		2.48773	570.213	2.48773	772.878	2.48773	775.855
		2.48912	570.301	2.48912	774.262	2.48912	777.327
		2.49051	570.391	2.49051	775.649	2.49051	778.804
		2.49191	570.484	2.49191	777.04	2.49191	780.287
		2.4933	570.579	2.4933	778.434	2.4933	781.776
		2.49469	570.677	2.49469	779.831	2.49469	783.271
		2.49608	570.777	2.49608	781.231	2.49608	784.772
		2.49747	570.88	2.49747	782.635	2.49747	786.279
		2.49886	570.986	2.49886	784.041	2.49886	787.791
		2.50026	571.094	2.50026	785.451	2.50026	789.309
		2.50165	571.206	2.50165	786.864	2.50165	790.833
		2.50304	571.32	2.50304	788.279	2.50304	792.363
		2.50443	571.438	2.50443	789.698	2.50443	793.899
		2.50582	571.558	2.50582	791.119	2.50582	795.441
		2.50722	571.682	2.50722	792.543	2.50722	796.988
		2.50861	571.808	2.50861	793.969	2.50861	798.542
		2.51	571.939	2.51	795.399	2.51	800.101
		2.51139	572.072	2.51139	796.83	2.51139	801.666
		2.51278	572.209	2.51278	798.264	2.51278	803.237
		2.51418	572.35	2.51418	799.701	2.51418	804.814
		2.51557	572.494	2.51557	801.14	2.51557	806.397
		2.51696	572.642	2.51696	802.581	2.51696	807.986
		2.51835	572.793	2.51835	804.024	2.51835	809.581
		2.51974	572.949	2.51974	805.47	2.51974	811.182
		2.52113	573.108	2.52113	806.917	2.52113	812.789
		2.52253	573.272	2.52253	808.367	2.52253	814.402
		2.52392	573.44	2.52392	809.818	2.52392	816.021
		2.52531	573.611	2.52531	811.271	2.52531	817.647
		2.5267	573.788	2.5267	812.726	2.5267	819.278
		2.52809	573.968	2.52809	814.183	2.52809	820.915
		2.52949	574.154	2.52949	815.641	2.52949	822.559
		2.53088	574.343	2.53088	817.101	2.53088	824.209
		2.53227	574.538	2.53227	818.563	2.53227	825.864
		2.53366	574.737	2.53366	820.026	2.53366	827.527
		2.53505	574.941	2.53505	821.49	2.53505	829.195
		2.53645	575.151	2.53645	822.955	2.53645	830.87
		2.53784	575.365	2.53784	824.422	2.53784	832.551
		2.53923	575.585	2.53923	825.89	2.53923	834.238
		2.54062	575.81	2.54062	827.358	2.54062	835.932
		2.54201	576.04	2.54201	828.828	2.54201	837.632
		2.5434	576.277	2.5434	830.299	2.5434	839.339
		2.5448	576.518	2.5448	831.77	2.5448	841.052
		2.54619	576.766	2.54619	833.242	2.54619	842.772
		2.54758	577.02	2.54758	834.715	2.54758	844.498
		2.54897	577.279	2.54897	836.188	2.54897	846.231
		2.55036	577.545	2.55036	837.662	2.55036	847.971
		2.55176	577.817	2.55176	839.136	2.55176	849.717
		2.55315	578.096	2.55315	840.611	2.55315	851.471
		2.55454	578.381	2.55454	842.085	2.55454	853.231
		2.55593	578.673	2.55593	843.56	2.55593	854.997
		2.55732	578.972	2.55732	845.035	2.55732	856.771
		2.55872	579.278	2.55872	846.51	2.55872	858.552
		2.56011	579.591	2.56011	847.985	2.56011	860.34
		2.5615	579.912	2.5615	849.46	2.5615	862.135
		2.56289	580.239	2.56289	850.934	2.56289	863.937
		2.56428	580.575	2.56428	852.408	2.56428	865.747
		2.56567	580.918	2.56567	853.882	2.56567	867.563
		2.56707	581.269	2.56707	855.355	2.56707	869.388
		2.56846	581.628	2.56846	856.827	2.56846	871.219
		2.56985	581.995	2.56985	858.299	2.56985	873.058
		2.57124	582.371	2.57124	859.77	2.57124	874.905
		2.57263	582.755	2.57263	861.241	2.57263	876.759
		2.57403	583.147	2.57403	862.71	2.57403	878.621
		2.57542	583.549	2.57542	864.178	2.57542	880.491
		2.57681	583.96	2.57681	865.645	2.57681	882.369
		2.5782	584.38	2.5782	867.111	2.5782	884.254
		2.57959	584.809	2.57959	868.575	2.57959	886.148
		2.58099	585.248	2.58099	870.039	2.58099	888.05
		2.58238	585.696	2.58238	871.5	2.58238	889.96
		2.58377	586.154	2.58377	872.96	2.58377	891.878
		2.58516	586.623	2.58516	874.419	2.58516	893.805
		2.58655	587.102	2.58655	875.875	2.58655	895.741
		2.58794	587.591	2.58794	877.33	2.58794	897.685
		2.58934	588.091	2.58934	878.783	2.58934	899.637
		2.59073	588.601	2.59073	880.234	2.59073	901.599
		2.59212	589.123	2.59212	881.683	2.59212	903.569
		2.59351	589.656	2.59351	883.129	2.59351	905.549
		2.5949	590.2	2.5949	884.573	2.5949	907.537
		2.5963	590.756	2.5963	886.015	2.5963	909.535
		2.59769	591.324	2.59769	887.454	2.59769	911.543
		2.59908	591.904	2.59908	888.891	2.59908	913.559
		2.60047	592.497	2.60047	890.325	2.60047	915.586
		2.60186	593.101	2.60186	891.757	2.60186	917.622
		2.60326	593.719	2.60326	893.185	2.60326	919.668
		2.60465	594.349	2.60465	894.61	2.60465	921.723
		2.60604	594.993	2.60604	896.033	2.60604	923.789
		2.60743	595.65	2.60743	897.452	2.60743	925.866
		2.60882	596.32	2.60882	898.868	2.60882	927.952
		2.61021	597.004	2.61021	900.281	2.61021	930.049
		2.61161	597.703	2.61161	901.69	2.61161	932.157
		2.613	598.416	2.613	903.096	2.613	934.275
		2.61439	599.143	2.61439	904.498	2.61439	936.405
		2.61578	599.885	2.61578	905.897	2.61578	938.545
		2.61717	600.642	2.61717	907.291	2.61717	940.697
		2.61857	601.414	2.61857	908.682	2.61857	942.86
		2.61996	602.202	2.61996	910.069	2.61996	945.035
		2.62135	603.006	2.62135	911.452	2.62135	947.221
		2.62274	603.825	2.62274	912.83	2.62274	949.419
		2.62413	604.661	2.62413	914.204	2.62413	951.629
		2.62552	605.514	2.62552	915.574	2.62552	953.852
		2.62692	606.383	2.62692	916.94	2.62692	956.086
		2.62831	607.269	2.62831	918.3	2.62831	958.334
		2.6297	608.173	2.6297	919.657	2.6297	960.593
		2.63109	609.094	2.63109	921.008	2.63109	962.866
		2.63248	610.034	2.63248	922.355	2.63248	965.152
		2.63388	610.991	2.63388	923.696	2.63388	967.451
		2.63527	611.966	2.63527	925.033	2.63527	969.763
		2.63666	612.961	2.63666	926.364	2.63666	972.089
		2.63805	613.974	2.63805	927.691	2.63805	974.429
		2.63944	615.007	2.63944	929.012	2.63944	976.782
		2.64084	616.059	2.64084	930.327	2.64084	979.15
		2.64223	617.131	2.64223	931.637	2.64223	981.532
		2.64362	618.223	2.64362	932.942	2.64362	983.929
		2.64501	619.336	2.64501	934.241	2.64501	986.34
		2.6464	620.469	2.6464	935.534	2.6464	988.767
		2.64779	621.624	2.64779	936.821	2.64779	991.208
		2.64919	622.799	2.64919	938.102	2.64919	993.665
		2.65058	623.997	2.65058	939.377	2.65058	996.137
		2.65197	625.216	2.65197	940.646	2.65197	998.625
		2.65336	626.457	2.65336	941.908	2.65336	1001.13
		2.65475	627.721	2.65475	943.165	2.65475	1003.65
		2.65615	629.008	2.65615	944.415	2.65615	1006.19
		2.65754	630.318	2.65754	945.658	2.65754	1008.74
		2.65893	631.652	2.65893	946.895	2.65893	1011.31
		2.66032	633.009	2.66032	948.125	2.66032	1013.9
		2.66171	634.39	2.66171	949.348	2.66171	1016.5
		2.66311	635.796	2.66311	950.564	2.66311	1019.12
		2.6645	637.227	2.6645	951.774	2.6645	1021.76
		2.66589	638.682	2.66589	952.976	2.66589	1024.42
		2.66728	640.163	2.66728	954.171	2.66728	1027.1
		2.66867	641.67	2.66867	955.359	2.66867	1029.79
		2.67006	643.203	2.67006	956.539	2.67006	1032.51
		2.67146	644.762	2.67146	957.712	2.67146	1035.24
		2.67285	646.348	2.67285	958.878	2.67285	1037.99
		2.67424	647.961	2.67424	960.036	2.67424	1040.76
		2.67563	649.601	2.67563	961.186	2.67563	1043.55
		2.67702	651.269	2.67702	962.329	2.67702	1046.36
		2.67842	652.965	2.67842	963.463	2.67842	1049.19
		2.67981	654.69	2.67981	964.59	2.67981	1052.04
		2.6812	656.443	2.6812	965.708	2.6812	1054.92
		2.68259	658.225	2.68259	966.819	2.68259	1057.81
		2.68398	660.037	2.68398	967.921	2.68398	1060.72
		2.68538	661.878	2.68538	969.015	2.68538	1063.66
		2.68677	663.75	2.68677	970.101	2.68677	1066.61
		2.68816	665.652	2.68816	971.178	2.68816	1069.59
		2.68955	667.585	2.68955	972.246	2.68955	1072.59
		2.69094	669.549	2.69094	973.306	2.69094	1075.62
		2.69233	671.544	2.69233	974.357	2.69233	1078.66
		2.69373	673.571	2.69373	975.4	2.69373	1081.73
		2.69512	675.63	2.69512	976.433	2.69512	1084.83
		2.69651	677.722	2.69651	977.458	2.69651	1087.94
		2.6979	679.847	2.6979	978.473	2.6979	1091.08
		2.69929	682.004	2.69929	979.479	2.69929	1094.25
		2.70069	684.196	2.70069	980.477	2.70069	1097.44
		2.70208	686.421	2.70208	981.464	2.70208	1100.65
		2.70347	688.68	2.70347	982.443	2.70347	1103.89
		2.70486	690.974	2.70486	983.412	2.70486	1107.15
		2.70625	693.303	2.70625	984.372	2.70625	1110.44
		2.70765	695.667	2.70765	985.322	2.70765	1113.75
		2.70904	698.067	2.70904	986.262	2.70904	1117.09
		2.71043	700.503	2.71043	987.192	2.71043	1120.46
		2.71182	702.974	2.71182	988.113	2.71182	1123.85
		2.71321	705.483	2.71321	989.024	2.71321	1127.27
		2.7146	708.028	2.7146	989.925	2.7146	1130.72
		2.716	710.611	2.716	990.816	2.716	1134.19
		2.71739	713.232	2.71739	991.696	2.71739	1137.69
		2.71878	715.89	2.71878	992.567	2.71878	1141.22
		2.72017	718.587	2.72017	993.427	2.72017	1144.78
		2.72156	721.322	2.72156	994.277	2.72156	1148.36
		2.72296	724.096	2.72296	995.117	2.72296	1151.98
		2.72435	726.909	2.72435	995.946	2.72435	1155.62
		2.72574	729.763	2.72574	996.765	2.72574	1159.29
		2.72713	732.656	2.72713	997.573	2.72713	1162.99
		2.72852	735.589	2.72852	998.37	2.72852	1166.72
		2.72992	738.563	2.72992	999.157	2.72992	1170.48
		2.73131	741.577	2.73131	999.933	2.73131	1174.27
		2.7327	744.633	2.7327	1000.7	2.7327	1178.09
		2.73409	747.731	2.73409	1001.45	2.73409	1181.95
		2.73548	750.87	2.73548	1002.2	2.73548	1185.83
		2.73687	754.051	2.73687	1002.93	2.73687	1189.74
		2.73827	757.275	2.73827	1003.65	2.73827	1193.69
		2.73966	760.541	2.73966	1004.36	2.73966	1197.66
		2.74105	763.85	2.74105	1005.06	2.74105	1201.67
		2.74244	767.203	2.74244	1005.74	2.74244	1205.71
		2.74383	770.599	2.74383	1006.42	2.74383	1209.78
		2.74523	774.04	2.74523	1007.09	2.74523	1213.89
		2.74662	777.524	2.74662	1007.74	2.74662	1218.03
		2.74801	781.053	2.74801	1008.38	2.74801	1222.2
		2.7494	784.626	2.7494	1009.01	2.7494	1226.4
		2.75079	788.244	2.75079	1009.63	2.75079	1230.64
		2.75219	791.908	2.75219	1010.24	2.75219	1234.91
		2.75358	795.617	2.75358	1010.83	2.75358	1239.21
		2.75497	799.371	2.75497	1011.42	2.75497	1243.55
		2.75636	803.172	2.75636	1011.99	2.75636	1247.92
		2.75775	807.019	2.75775	1012.55	2.75775	1252.33
		2.75914	810.912	2.75914	1013.1	2.75914	1256.77
		2.76054	814.852	2.76054	1013.63	2.76054	1261.25
		2.76193	818.839	2.76193	1014.16	2.76193	1265.76
		2.76332	822.873	2.76332	1014.67	2.76332	1270.31
		2.76471	826.954	2.76471	1015.17	2.76471	1274.89
		2.7661	831.083	2.7661	1015.66	2.7661	1279.5
		2.7675	835.26	2.7675	1016.13	2.7675	1284.16
		2.76889	839.484	2.76889	1016.6	2.76889	1288.85
		2.77028	843.757	2.77028	1017.05	2.77028	1293.57
		2.77167	848.078	2.77167	1017.49	2.77167	1298.33
		2.77306	852.447	2.77306	1017.92	2.77306	1303.13
		2.77445	856.865	2.77445	1018.33	2.77445	1307.96
		2.77585	861.332	2.77585	1018.73	2.77585	1312.83
		2.77724	865.847	2.77724	1019.12	2.77724	1317.73
		2.77863	870.412	2.77863	1019.5	2.77863	1322.68
		2.78002	875.026	2.78002	1019.86	2.78002	1327.65
		2.78141	879.689	2.78141	1020.22	2.78141	1332.67
		2.78281	884.402	2.78281	1020.56	2.78281	1337.72
		2.7842	889.164	2.7842	1020.88	2.7842	1342.81
		2.78559	893.976	2.78559	1021.2	2.78559	1347.94
		2.78698	898.838	2.78698	1021.5	2.78698	1353.1
		2.78837	903.749	2.78837	1021.79	2.78837	1358.3
		2.78977	908.71	2.78977	1022.07	2.78977	1363.54
		2.79116	913.722	2.79116	1022.33	2.79116	1368.82
		2.79255	918.783	2.79255	1022.58	2.79255	1374.13
		2.79394	923.895	2.79394	1022.82	2.79394	1379.48
		2.79533	929.057	2.79533	1023.05	2.79533	1384.87
		2.79672	934.269	2.79672	1023.26	2.79672	1390.3
		2.79812	939.531	2.79812	1023.46	2.79812	1395.76
		2.79951	944.843	2.79951	1023.65	2.79951	1401.26
		2.8009	950.206	2.8009	1023.83	2.8009	1406.8
		2.80229	955.618	2.80229	1023.99	2.80229	1412.37
		2.80368	961.081	2.80368	1024.14	2.80368	1417.98
		2.80508	966.594	2.80508	1024.27	2.80508	1423.63
		2.80647	972.157	2.80647	1024.4	2.80647	1429.32
		2.80786	977.771	2.80786	1024.51	2.80786	1435.04
		2.80925	983.434	2.80925	1024.61	2.80925	1440.8
		2.81064	989.147	2.81064	1024.69	2.81064	1446.6
		2.81204	994.91	2.81204	1024.76	2.81204	1452.44
		2.81343	1000.72	2.81343	1024.82	2.81343	1458.31
		2.81482	1006.58	2.81482	1024.87	2.81482	1464.22
		2.81621	1012.5	2.81621	1024.9	2.81621	1470.16
		2.8176	1018.46	2.8176	1024.92	2.8176	1476.14
		2.81899	1024.47	2.81899	1024.93	2.81899	1482.16
		2.82039	1030.53	2.82039	1024.92	2.82039	1488.22
		2.82178	1036.64	2.82178	1024.91	2.82178	1494.31
		2.82317	1042.79	2.82317	1024.87	2.82317	1500.43
		2.82456	1049	2.82456	1024.83	2.82456	1506.59
		2.82595	1055.25	2.82595	1024.77	2.82595	1512.79
		2.82735	1061.56	2.82735	1024.7	2.82735	1519.02
		2.82874	1067.91	2.82874	1024.62	2.82874	1525.29
		2.83013	1074.3	2.83013	1024.52	2.83013	1531.59
		2.83152	1080.75	2.83152	1024.42	2.83152	1537.93
		2.83291	1087.24	2.83291	1024.29	2.83291	1544.3
		2.83431	1093.78	2.83431	1024.16	2.83431	1550.71
		2.8357	1100.37	2.8357	1024.01	2.8357	1557.14
		2.83709	1107	2.83709	1023.85	2.83709	1563.62
		2.83848	1113.68	2.83848	1023.68	2.83848	1570.12
		2.83987	1120.4	2.83987	1023.49	2.83987	1576.66
		2.84126	1127.17	2.84126	1023.29	2.84126	1583.23
		2.84266	1133.99	2.84266	1023.08	2.84266	1589.83
		2.84405	1140.85	2.84405	1022.86	2.84405	1596.47
		2.84544	1147.75	2.84544	1022.62	2.84544	1603.14
		2.84683	1154.7	2.84683	1022.37	2.84683	1609.83
		2.84822	1161.69	2.84822	1022.11	2.84822	1616.56
		2.84962	1168.72	2.84962	1021.84	2.84962	1623.32
		2.85101	1175.8	2.85101	1021.55	2.85101	1630.11
		2.8524	1182.91	2.8524	1021.25	2.8524	1636.93
		2.85379	1190.07	2.85379	1020.93	2.85379	1643.77
		2.85518	1197.27	2.85518	1020.61	2.85518	1650.65
		2.85658	1204.52	2.85658	1020.27	2.85658	1657.55
		2.85797	1211.8	2.85797	1019.92	2.85797	1664.48
		2.85936	1219.12	2.85936	1019.56	2.85936	1671.44
		2.86075	1226.48	2.86075	1019.18	2.86075	1678.42
		2.86214	1233.88	2.86214	1018.79	2.86214	1685.44
		2.86353	1241.31	2.86353	1018.39	2.86353	1692.47
		2.86493	1248.79	2.86493	1017.98	2.86493	1699.53
		2.86632	1256.3	2.86632	1017.56	2.86632	1706.62
		2.86771	1263.85	2.86771	1017.12	2.86771	1713.73
		2.8691	1271.43	2.8691	1016.67	2.8691	1720.86
		2.87049	1279.05	2.87049	1016.21	2.87049	1728.02
		2.87189	1286.7	2.87189	1015.73	2.87189	1735.2
		2.87328	1294.39	2.87328	1015.25	2.87328	1742.4
		2.87467	1302.11	2.87467	1014.75	2.87467	1749.62
		2.87606	1309.86	2.87606	1014.24	2.87606	1756.86
		2.87745	1317.64	2.87745	1013.72	2.87745	1764.12
		2.87885	1325.45	2.87885	1013.18	2.87885	1771.4
		2.88024	1333.3	2.88024	1012.64	2.88024	1778.7
		2.88163	1341.17	2.88163	1012.08	2.88163	1786.01
		2.88302	1349.07	2.88302	1011.51	2.88302	1793.34
		2.88441	1357	2.88441	1010.93	2.88441	1800.69
		2.8858	1364.96	2.8858	1010.33	2.8858	1808.05
		2.8872	1372.94	2.8872	1009.73	2.8872	1815.43
		2.88859	1380.95	2.88859	1009.11	2.88859	1822.82
		2.88998	1388.98	2.88998	1008.48	2.88998	1830.23
		2.89137	1397.04	2.89137	1007.84	2.89137	1837.65
		2.89276	1405.12	2.89276	1007.19	2.89276	1845.07
		2.89416	1413.22	2.89416	1006.53	2.89416	1852.51
		2.89555	1421.35	2.89555	1005.85	2.89555	1859.96
		2.89694	1429.49	2.89694	1005.17	2.89694	1867.42
		2.89833	1437.65	2.89833	1004.47	2.89833	1874.89
		2.89972	1445.84	2.89972	1003.76	2.89972	1882.36
		2.90112	1454.04	2.90112	1003.04	2.90112	1889.84
		2.90251	1462.25	2.90251	1002.31	2.90251	1897.33
		2.9039	1470.49	2.9039	1001.57	2.9039	1904.82
		2.90529	1478.73	2.90529	1000.82	2.90529	1912.31
		2.90668	1486.99	2.90668	1000.05	2.90668	1919.81
		2.90807	1495.27	2.90807	999.28	2.90807	1927.31
		2.90947	1503.55	2.90947	998.495	2.90947	1934.81
		2.91086	1511.85	2.91086	997.699	2.91086	1942.31
		2.91225	1520.15	2.91225	996.892	2.91225	1949.81
		2.91364	1528.47	2.91364	996.075	2.91364	1957.31
		2.91503	1536.79	2.91503	995.248	2.91503	1964.8
		2.91643	1545.12	2.91643	994.41	2.91643	1972.3
		2.91782	1553.46	2.91782	993.561	2.91782	1979.78
		2.91921	1561.8	2.91921	992.703	2.91921	1987.26
		2.9206	1570.14	2.9206	991.834	2.9206	1994.74
		2.92199	1578.48	2.92199	990.955	2.92199	2002.2
		2.92338	1586.83	2.92338	990.065	2.92338	2009.66
		2.92478	1595.18	2.92478	989.166	2.92478	2017.11
		2.92617	1603.52	2.92617	988.257	2.92617	2024.55
		2.92756	1611.87	2.92756	987.338	2.92756	2031.97
		2.92895	1620.21	2.92895	986.409	2.92895	2039.38
		2.93034	1628.55	2.93034	985.47	2.93034	2046.78
		2.93174	1636.88	2.93174	984.521	2.93174	2054.16
		2.93313	1645.2	2.93313	983.563	2.93313	2061.53
		2.93452	1653.52	2.93452	982.596	2.93452	2068.88
		2.93591	1661.83	2.93591	981.619	2.93591	2076.21
		2.9373	1670.12	2.9373	980.632	2.9373	2083.52
		2.9387	1678.41	2.9387	979.637	2.9387	2090.81
		2.94009	1686.68	2.94009	978.632	2.94009	2098.08
		2.94148	1694.94	2.94148	977.618	2.94148	2105.32
		2.94287	1703.19	2.94287	976.595	2.94287	2112.55
		2.94426	1711.42	2.94426	975.562	2.94426	2119.74
		2.94565	1719.63	2.94565	974.521	2.94565	2126.91
		2.94705	1727.82	2.94705	973.472	2.94705	2134.05
		2.94844	1735.99	2.94844	972.413	2.94844	2141.17
		2.94983	1744.14	2.94983	971.346	2.94983	2148.25
		2.95122	1752.27	2.95122	970.27	2.95122	2155.31
		2.95261	1760.38	2.95261	969.186	2.95261	2162.33
		2.95401	1768.46	2.95401	968.093	2.95401	2169.32
		2.9554	1776.51	2.9554	966.992	2.9554	2176.27
		2.95679	1784.54	2.95679	965.883	2.95679	2183.19
		2.95818	1792.54	2.95818	964.766	2.95818	2190.07
		2.95957	1800.51	2.95957	963.641	2.95957	2196.91
		2.96097	1808.45	2.96097	962.507	2.96097	2203.72
		2.96236	1816.35	2.96236	961.366	2.96236	2210.48
		2.96375	1824.22	2.96375	960.217	2.96375	2217.2
		2.96514	1832.06	2.96514	959.06	2.96514	2223.88
		2.96653	1839.86	2.96653	957.896	2.96653	2230.52
		2.96792	1847.62	2.96792	956.724	2.96792	2237.11
		2.96932	1855.35	2.96932	955.545	2.96932	2243.65
		2.97071	1863.03	2.97071	954.358	2.97071	2250.15
		2.9721	1870.67	2.9721	953.164	2.9721	2256.6
		2.97349	1878.27	2.97349	951.963	2.97349	2263
		2.97488	1885.83	2.97488	950.755	2.97488	2269.35
		2.97628	1893.34	2.97628	949.539	2.97628	2275.65
		2.97767	1900.81	2.97767	948.317	2.97767	2281.89
		2.97906	1908.22	2.97906	947.088	2.97906	2288.08
		2.98045	1915.59	2.98045	945.853	2.98045	2294.21
		2.98184	1922.91	2.98184	944.61	2.98184	2300.29
		2.98324	1930.18	2.98324	943.361	2.98324	2306.3
		2.98463	1937.39	2.98463	942.106	2.98463	2312.26
		2.98602	1944.55	2.98602	940.844	2.98602	2318.16
		2.98741	1951.66	2.98741	939.576	2.98741	2324
		2.9888	1958.71	2.9888	938.302	2.9888	2329.78
		2.99019	1965.7	2.99019	937.022	2.99019	2335.49
		2.99159	1972.63	2.99159	935.736	2.99159	2341.13
		2.99298	1979.51	2.99298	934.444	2.99298	2346.71
		2.99437	1986.32	2.99437	933.146	2.99437	2352.23
		2.99576	1993.07	2.99576	931.842	2.99576	2357.67
		2.99715	1999.75	2.99715	930.533	2.99715	2363.05
		2.99855	2006.37	2.99855	929.219	2.99855	2368.36
		2.99994	2012.93	2.99994	927.898	2.99994	2373.59
		3.00133	2019.42	3.00133	926.573	3.00133	2378.75
		3.00272	2025.84	3.00272	925.242	3.00272	2383.84
		3.00411	2032.19	3.00411	923.906	3.00411	2388.86
		3.00551	2038.46	3.00551	922.566	3.00551	2393.79
		3.0069	2044.67	3.0069	921.22	3.0069	2398.65
		3.00829	2050.81	3.00829	919.869	3.00829	2403.44
		3.00968	2056.87	3.00968	918.514	3.00968	2408.14
		3.01107	2062.85	3.01107	917.153	3.01107	2412.77
		3.01246	2068.76	3.01246	915.789	3.01246	2417.31
		3.01386	2074.59	3.01386	914.42	3.01386	2421.77
		3.01525	2080.34	3.01525	913.046	3.01525	2426.15
		3.01664	2086.02	3.01664	911.668	3.01664	2430.45
		3.01803	2091.61	3.01803	910.286	3.01803	2434.66
		3.01942	2097.12	3.01942	908.9	3.01942	2438.78
		3.02082	2102.55	3.02082	907.51	3.02082	2442.82
		3.02221	2107.89	3.02221	906.116	3.02221	2446.77
		3.0236	2113.15	3.0236	904.718	3.0236	2450.63
		3.02499	2118.33	3.02499	903.316	3.02499	2454.41
		3.02638	2123.41	3.02638	901.911	3.02638	2458.09
		3.02778	2128.41	3.02778	900.502	3.02778	2461.68
		3.02917	2133.32	3.02917	899.09	3.02917	2465.18
		3.03056	2138.14	3.03056	897.675	3.03056	2468.58
		3.03195	2142.88	3.03195	896.256	3.03195	2471.9
		3.03334	2147.52	3.03334	894.834	3.03334	2475.11
		3.03473	2152.06	3.03473	893.409	3.03473	2478.24
		3.03613	2156.52	3.03613	891.981	3.03613	2481.26
		3.03752	2160.88	3.03752	890.55	3.03752	2484.19
		3.03891	2165.14	3.03891	889.116	3.03891	2487.02
		3.0403	2169.31	3.0403	887.68	3.0403	2489.76
		3.04169	2173.39	3.04169	886.241	3.04169	2492.39
		3.04309	2177.36	3.04309	884.8	3.04309	2494.93
		3.04448	2181.24	3.04448	883.356	3.04448	2497.36
		3.04587	2185.02	3.04587	881.91	3.04587	2499.69
		3.04726	2188.7	3.04726	880.461	3.04726	2501.92
		3.04865	2192.28	3.04865	879.011	3.04865	2504.05
		3.05005	2195.76	3.05005	877.558	3.05005	2506.08
		3.05144	2199.13	3.05144	876.104	3.05144	2508
		3.05283	2202.41	3.05283	874.647	3.05283	2509.82
		3.05422	2205.58	3.05422	873.189	3.05422	2511.53
		3.05561	2208.65	3.05561	871.729	3.05561	2513.14
		3.057	2211.61	3.057	870.268	3.057	2514.64
		3.0584	2214.47	3.0584	868.805	3.0584	2516.04
		3.05979	2217.23	3.05979	867.341	3.05979	2517.33
		3.06118	2219.87	3.06118	865.875	3.06118	2518.51
		3.06257	2222.41	3.06257	864.408	3.06257	2519.59
		3.06396	2224.85	3.06396	862.94	3.06396	2520.55
		3.06536	2227.18	3.06536	861.471	3.06536	2521.41
		3.06675	2229.4	3.06675	860.001	3.06675	2522.16
		3.06814	2231.51	3.06814	858.53	3.06814	2522.8
		3.06953	2233.51	3.06953	857.058	3.06953	2523.33
		3.07092	2235.4	3.07092	855.586	3.07092	2523.75
		3.07231	2237.19	3.07231	854.113	3.07231	2524.07
		3.07371	2238.86	3.07371	852.639	3.07371	2524.27
		3.0751	2240.43	3.0751	851.165	3.0751	2524.36
		3.07649	2241.88	3.07649	849.691	3.07649	2524.34
		3.07788	2243.22	3.07788	848.216	3.07788	2524.2
		3.07927	2244.46	3.07927	846.742	3.07927	2523.96
		3.08067	2245.58	3.08067	845.267	3.08067	2523.61
		3.08206	2246.59	3.08206	843.792	3.08206	2523.14
		3.08345	2247.48	3.08345	842.317	3.08345	2522.56
		3.08484	2248.27	3.08484	840.842	3.08484	2521.87
		3.08623	2248.94	3.08623	839.367	3.08623	2521.07
		3.08763	2249.5	3.08763	837.893	3.08763	2520.16
		3.08902	2249.95	3.08902	836.419	3.08902	2519.14
		3.09041	2250.29	3.09041	834.946	3.09041	2518
		3.0918	2250.51	3.0918	833.473	3.0918	2516.75
		3.09319	2250.63	3.09319	832.001	3.09319	2515.39
		3.09458	2250.63	3.09458	830.529	3.09458	2513.92
		3.09598	2250.51	3.09598	829.059	3.09598	2512.33
		3.09737	2250.29	3.09737	827.589	3.09737	2510.64
		3.09876	2249.95	3.09876	826.12	3.09876	2508.83
		3.10015	2249.5	3.10015	824.652	3.10015	2506.91
		3.10154	2248.94	3.10154	823.185	3.10154	2504.88
		3.10294	2248.26	3.10294	821.72	3.10294	2502.74
		3.10433	2247.47	3.10433	820.255	3.10433	2500.49
		3.10572	2246.57	3.10572	818.792	3.10572	2498.13
		3.10711	2245.56	3.10711	817.331	3.10711	2495.66
		3.1085	2244.44	3.1085	815.871	3.1085	2493.08
		3.1099	2243.21	3.1099	814.412	3.1099	2490.38
		3.11129	2241.87	3.11129	812.955	3.11129	2487.58
		3.11268	2240.41	3.11268	811.5	3.11268	2484.67
		3.11407	2238.84	3.11407	810.046	3.11407	2481.65
		3.11546	2237.17	3.11546	808.594	3.11546	2478.53
		3.11685	2235.38	3.11685	807.145	3.11685	2475.29
		3.11825	2233.49	3.11825	805.697	3.11825	2471.95
		3.11964	2231.49	3.11964	804.251	3.11964	2468.5
		3.12103	2229.37	3.12103	802.807	3.12103	2464.94
		3.12242	2227.15	3.12242	801.366	3.12242	2461.28
		3.12381	2224.82	3.12381	799.927	3.12381	2457.51
		3.12521	2222.39	3.12521	798.49	3.12521	2453.64
		3.1266	2219.84	3.1266	797.055	3.1266	2449.66
		3.12799	2217.19	3.12799	795.623	3.12799	2445.58
		3.12938	2214.44	3.12938	794.194	3.12938	2441.4
		3.13077	2211.58	3.13077	792.767	3.13077	2437.11
		3.13217	2208.61	3.13217	791.342	3.13217	2432.72
		3.13356	2205.54	3.13356	789.921	3.13356	2428.23
		3.13495	2202.37	3.13495	788.502	3.13495	2423.64
		3.13634	2199.1	3.13634	787.086	3.13634	2418.95
		3.13773	2195.72	3.13773	785.673	3.13773	2414.15
		3.13912	2192.24	3.13912	784.262	3.13912	2409.26
		3.14052	2188.66	3.14052	782.855	3.14052	2404.28
		3.14191	2184.98	3.14191	781.451	3.14191	2399.19
		3.1433	2181.2	3.1433	780.05	3.1433	2394.01
		3.14469	2177.32	3.14469	778.653	3.14469	2388.73
		3.14608	2173.34	3.14608	777.258	3.14608	2383.36
		3.14748	2169.27	3.14748	775.867	3.14748	2377.9
		3.14887	2165.1	3.14887	774.479	3.14887	2372.34
		3.15026	2160.83	3.15026	773.095	3.15026	2366.69
		3.15165	2156.47	3.15165	771.714	3.15165	2360.94
		3.15304	2152.01	3.15304	770.336	3.15304	2355.11
		3.15444	2147.46	3.15444	768.963	3.15444	2349.19
		3.15583	2142.82	3.15583	767.592	3.15583	2343.18
		3.15722	2138.09	3.15722	766.226	3.15722	2337.08
		3.15861	2133.27	3.15861	764.863	3.15861	2330.9
		3.16	2128.36	3.16	763.504	3.16	2324.62
		3.16139	2123.36	3.16139	762.149	3.16139	2318.27
		3.16279	2118.27	3.16279	760.798	3.16279	2311.83
		3.16418	2113.09	3.16418	759.451	3.16418	2305.31
		3.16557	2107.83	3.16557	758.107	3.16557	2298.7
		3.16696	2102.49	3.16696	756.768	3.16696	2292.02
		3.16835	2097.06	3.16835	755.433	3.16835	2285.25
		3.16975	2091.55	3.16975	754.102	3.16975	2278.41
		3.17114	2085.95	3.17114	752.775	3.17114	2271.49
		3.17253	2080.28	3.17253	751.452	3.17253	2264.49
		3.17392	2074.52	3.17392	750.134	3.17392	2257.42
		3.17531	2068.69	3.17531	748.82	3.17531	2250.28
		3.17671	2062.78	3.17671	747.51	3.17671	2243.06
		3.1781	2056.8	3.1781	746.205	3.1781	2235.77
		3.17949	2050.74	3.17949	744.904	3.17949	2228.4
		3.18088	2044.6	3.18088	743.608	3.18088	2220.97
		3.18227	2038.39	3.18227	742.316	3.18227	2213.47
		3.18366	2032.11	3.18366	741.028	3.18366	2205.91
		3.18506	2025.76	3.18506	739.746	3.18506	2198.27
		3.18645	2019.34	3.18645	738.468	3.18645	2190.58
		3.18784	2012.86	3.18784	737.194	3.18784	2182.81
		3.18923	2006.3	3.18923	735.925	3.18923	2174.99
		3.19062	1999.68	3.19062	734.661	3.19062	2167.1
		3.19202	1992.99	3.19202	733.402	3.19202	2159.16
		3.19341	1986.24	3.19341	732.148	3.19341	2151.15
		3.1948	1979.43	3.1948	730.898	3.1948	2143.09
		3.19619	1972.56	3.19619	729.654	3.19619	2134.97
		3.19758	1965.62	3.19758	728.414	3.19758	2126.8
		3.19898	1958.63	3.19898	727.179	3.19898	2118.57
		3.20037	1951.58	3.20037	725.949	3.20037	2110.29
		3.20176	1944.47	3.20176	724.725	3.20176	2101.96
		3.20315	1937.31	3.20315	723.505	3.20315	2093.58
		3.20454	1930.1	3.20454	722.29	3.20454	2085.15
		3.20593	1922.83	3.20593	721.081	3.20593	2076.67
		3.20733	1915.51	3.20733	719.876	3.20733	2068.15
		3.20872	1908.14	3.20872	718.677	3.20872	2059.58
		3.21011	1900.72	3.21011	717.483	3.21011	2050.97
		3.2115	1893.26	3.2115	716.294	3.2115	2042.32
		3.21289	1885.75	3.21289	715.11	3.21289	2033.62
		3.21429	1878.19	3.21429	713.932	3.21429	2024.88
		3.21568	1870.59	3.21568	712.758	3.21568	2016.11
		3.21707	1862.94	3.21707	711.591	3.21707	2007.3
		3.21846	1855.26	3.21846	710.428	3.21846	1998.45
		3.21985	1847.54	3.21985	709.271	3.21985	1989.57
		3.22124	1839.77	3.22124	708.119	3.22124	1980.65
		3.22264	1831.97	3.22264	706.973	3.22264	1971.71
		3.22403	1824.13	3.22403	705.832	3.22403	1962.73
		3.22542	1816.26	3.22542	704.696	3.22542	1953.72
		3.22681	1808.36	3.22681	703.566	3.22681	1944.69
		3.2282	1800.42	3.2282	702.442	3.2282	1935.62
		3.2296	1792.45	3.2296	701.322	3.2296	1926.54
		3.23099	1784.45	3.23099	700.209	3.23099	1917.42
		3.23238	1776.42	3.23238	699.101	3.23238	1908.29
		3.23377	1768.37	3.23377	697.998	3.23377	1899.13
		3.23516	1760.29	3.23516	696.901	3.23516	1889.95
		3.23656	1752.18	3.23656	695.81	3.23656	1880.75
		3.23795	1744.05	3.23795	694.724	3.23795	1871.54
		3.23934	1735.9	3.23934	693.644	3.23934	1862.31
		3.24073	1727.73	3.24073	692.569	3.24073	1853.06
		3.24212	1719.53	3.24212	691.5	3.24212	1843.8
		3.24351	1711.32	3.24351	690.437	3.24351	1834.52
		3.24491	1703.09	3.24491	689.379	3.24491	1825.24
		3.2463	1694.85	3.2463	688.327	3.2463	1815.94
		3.24769	1686.59	3.24769	687.281	3.24769	1806.63
		3.24908	1678.32	3.24908	686.24	3.24908	1797.32
		3.25047	1670.03	3.25047	685.205	3.25047	1788
		3.25187	1661.73	3.25187	684.176	3.25187	1778.67
		3.25326	1653.42	3.25326	683.152	3.25326	1769.34
		3.25465	1645.11	3.25465	682.134	3.25465	1760.01
		3.25604	1636.78	3.25604	681.122	3.25604	1750.67
		3.25743	1628.45	3.25743	680.116	3.25743	1741.33
		3.25883	1620.12	3.25883	679.115	3.25883	1732
		3.26022	1611.78	3.26022	678.12	3.26022	1722.66
		3.26161	1603.43	3.26161	677.131	3.26161	1713.33
		3.263	1595.09	3.263	676.148	3.263	1704
		3.26439	1586.74	3.26439	675.17	3.26439	1694.67
		3.26578	1578.39	3.26578	674.198	3.26578	1685.35
		3.26718	1570.05	3.26718	673.232	3.26718	1676.04
		3.26857	1561.7	3.26857	672.272	3.26857	1666.74
		3.26996	1553.36	3.26996	671.317	3.26996	1657.44
		3.27135	1545.03	3.27135	670.368	3.27135	1648.16
		3.27274	1536.7	3.27274	669.425	3.27274	1638.89
		3.27414	1528.38	3.27414	668.488	3.27414	1629.63
		3.27553	1520.06	3.27553	667.556	3.27553	1620.38
		3.27692	1511.76	3.27692	666.63	3.27692	1611.15
		3.27831	1503.46	3.27831	665.71	3.27831	1601.93
		3.2797	1495.17	3.2797	664.796	3.2797	1592.73
		3.2811	1486.9	3.2811	663.887	3.2811	1583.55
		3.28249	1478.64	3.28249	662.985	3.28249	1574.39
		3.28388	1470.39	3.28388	662.088	3.28388	1565.24
		3.28527	1462.16	3.28527	661.196	3.28527	1556.12
		3.28666	1453.94	3.28666	660.311	3.28666	1547.02
		3.28805	1445.74	3.28805	659.431	3.28805	1537.94
		3.28945	1437.56	3.28945	658.557	3.28945	1528.88
		3.29084	1429.4	3.29084	657.689	3.29084	1519.85
		3.29223	1421.26	3.29223	656.826	3.29223	1510.85
		3.29362	1413.13	3.29362	655.969	3.29362	1501.87
		3.29501	1405.03	3.29501	655.118	3.29501	1492.91
		3.29641	1396.95	3.29641	654.273	3.29641	1483.99
		3.2978	1388.89	3.2978	653.433	3.2978	1475.09
		3.29919	1380.86	3.29919	652.599	3.29919	1466.22
		3.30058	1372.85	3.30058	651.771	3.30058	1457.39
		3.30197	1364.87	3.30197	650.948	3.30197	1448.58
		3.30337	1356.91	3.30337	650.131	3.30337	1439.81
		3.30476	1348.98	3.30476	649.32	3.30476	1431.07
		3.30615	1341.08	3.30615	648.514	3.30615	1422.36
		3.30754	1333.21	3.30754	647.714	3.30754	1413.69
		3.30893	1325.36	3.30893	646.919	3.30893	1405.05
		3.31032	1317.55	3.31032	646.13	3.31032	1396.45
		3.31172	1309.77	3.31172	645.347	3.31172	1387.88
		3.31311	1302.02	3.31311	644.57	3.31311	1379.35
		3.3145	1294.3	3.3145	643.798	3.3145	1370.86
		3.31589	1286.61	3.31589	643.031	3.31589	1362.41
		3.31728	1278.96	3.31728	642.27	3.31728	1354
		3.31868	1271.34	3.31868	641.515	3.31868	1345.62
		3.32007	1263.76	3.32007	640.765	3.32007	1337.29
		3.32146	1256.22	3.32146	640.021	3.32146	1329
		3.32285	1248.7	3.32285	639.282	3.32285	1320.75
		3.32424	1241.23	3.32424	638.548	3.32424	1312.54
		3.32564	1233.79	3.32564	637.82	3.32564	1304.38
		3.32703	1226.4	3.32703	637.098	3.32703	1296.26
		3.32842	1219.04	3.32842	636.381	3.32842	1288.18
		3.32981	1211.72	3.32981	635.669	3.32981	1280.15
		3.3312	1204.43	3.3312	634.963	3.3312	1272.16
		3.33259	1197.19	3.33259	634.263	3.33259	1264.22
		3.33399	1189.99	3.33399	633.567	3.33399	1256.32
		3.33538	1182.83	3.33538	632.877	3.33538	1248.47
		3.33677	1175.72	3.33677	632.192	3.33677	1240.67
		3.33816	1168.64	3.33816	631.513	3.33816	1232.92
		3.33955	1161.61	3.33955	630.839	3.33955	1225.21
		3.34095	1154.62	3.34095	630.17	3.34095	1217.55
		3.34234	1147.67	3.34234	629.507	3.34234	1209.94
		3.34373	1140.77	3.34373	628.849	3.34373	1202.38
		3.34512	1133.91	3.34512	628.196	3.34512	1194.87
		3.34651	1127.1	3.34651	627.548	3.34651	1187.41
		3.34791	1120.33	3.34791	626.905	3.34791	1180
		3.3493	1113.6	3.3493	626.268	3.3493	1172.64
		3.35069	1106.93	3.35069	625.636	3.35069	1165.33
		3.35208	1100.29	3.35208	625.009	3.35208	1158.07
		3.35347	1093.71	3.35347	624.387	3.35347	1150.86
		3.35486	1087.17	3.35486	623.77	3.35486	1143.7
		3.35626	1080.68	3.35626	623.158	3.35626	1136.6
		3.35765	1074.23	3.35765	622.551	3.35765	1129.55
		3.35904	1067.84	3.35904	621.95	3.35904	1122.55
		3.36043	1061.49	3.36043	621.353	3.36043	1115.6
		3.36182	1055.18	3.36182	620.761	3.36182	1108.71
		3.36322	1048.93	3.36322	620.175	3.36322	1101.87
		3.36461	1042.72	3.36461	619.593	3.36461	1095.08
		3.366	1036.57	3.366	619.016	3.366	1088.35
		3.36739	1030.46	3.36739	618.444	3.36739	1081.67
		3.36878	1024.4	3.36878	617.877	3.36878	1075.04
		3.37018	1018.39	3.37018	617.315	3.37018	1068.47
		3.37157	1012.43	3.37157	616.758	3.37157	1061.95
		3.37296	1006.52	3.37296	616.205	3.37296	1055.49
		3.37435	1000.66	3.37435	615.658	3.37435	1049.08
		3.37574	994.845	3.37574	615.115	3.37574	1042.72
		3.37713	989.082	3.37713	614.576	3.37713	1036.42
		3.37853	983.37	3.37853	614.043	3.37853	1030.18
		3.37992	977.707	3.37992	613.514	3.37992	1023.99
		3.38131	972.095	3.38131	612.99	3.38131	1017.85
		3.3827	966.532	3.3827	612.471	3.3827	1011.77
		3.38409	961.02	3.38409	611.956	3.38409	1005.74
		3.38549	955.557	3.38549	611.446	3.38549	999.767
		3.38688	950.145	3.38688	610.94	3.38688	993.849
		3.38827	944.783	3.38827	610.439	3.38827	987.986
		3.38966	939.471	3.38966	609.943	3.38966	982.178
		3.39105	934.21	3.39105	609.451	3.39105	976.424
		3.39244	928.999	3.39244	608.963	3.39244	970.726
		3.39384	923.837	3.39384	608.48	3.39384	965.082
		3.39523	918.726	3.39523	608.002	3.39523	959.492
		3.39662	913.665	3.39662	607.528	3.39662	953.957
		3.39801	908.654	3.39801	607.058	3.39801	948.476
		3.3994	903.694	3.3994	606.593	3.3994	943.05
		3.4008	898.783	3.4008	606.131	3.4008	937.678
		3.40219	893.922	3.40219	605.675	3.40219	932.36
		3.40358	889.11	3.40358	605.222	3.40358	927.096
		3.40497	884.348	3.40497	604.774	3.40497	921.886
		3.40636	879.636	3.40636	604.33	3.40636	916.73
		3.40776	874.974	3.40776	603.89	3.40776	911.628
		3.40915	870.36	3.40915	603.455	3.40915	906.579
		3.41054	865.796	3.41054	603.024	3.41054	901.584
		3.41193	861.281	3.41193	602.596	3.41193	896.641
		3.41332	856.815	3.41332	602.173	3.41332	891.752
		3.41471	852.398	3.41471	601.754	3.41471	886.916
		3.41611	848.029	3.41611	601.339	3.41611	882.132
		3.4175	843.709	3.4175	600.928	3.4175	877.401
		3.41889	839.437	3.41889	600.521	3.41889	872.722
		3.42028	835.213	3.42028	600.118	3.42028	868.095
		3.42167	831.037	3.42167	599.72	3.42167	863.52
		3.42307	826.908	3.42307	599.324	3.42307	858.997
		3.42446	822.828	3.42446	598.933	3.42446	854.525
		3.42585	818.794	3.42585	598.546	3.42585	850.104
		3.42724	814.808	3.42724	598.163	3.42724	845.734
		3.42863	810.868	3.42863	597.783	3.42863	841.415
		3.43003	806.976	3.43003	597.407	3.43003	837.147
		3.43142	803.129	3.43142	597.035	3.43142	832.928
		3.43281	799.329	3.43281	596.667	3.43281	828.76
		3.4342	795.575	3.4342	596.303	3.4342	824.641
		3.43559	791.866	3.43559	595.942	3.43559	820.572
		3.43698	788.203	3.43698	595.585	3.43698	816.552
		3.43838	784.586	3.43838	595.231	3.43838	812.581
		3.43977	781.013	3.43977	594.882	3.43977	808.658
		3.44116	777.484	3.44116	594.535	3.44116	804.784
		3.44255	774.001	3.44255	594.193	3.44255	800.957
		3.44394	770.561	3.44394	593.854	3.44394	797.179
		3.44534	767.165	3.44534	593.518	3.44534	793.447
		3.44673	763.813	3.44673	593.186	3.44673	789.763
		3.44812	760.504	3.44812	592.857	3.44812	786.125
		3.44951	757.238	3.44951	592.532	3.44951	782.534
		3.4509	754.015	3.4509	592.211	3.4509	778.989
		3.4523	750.834	3.4523	591.892	3.4523	775.49
		3.45369	747.695	3.45369	591.577	3.45369	772.037
		3.45508	744.599	3.45508	591.266	3.45508	768.628
		3.45647	741.543	3.45647	590.957	3.45647	765.264
		3.45786	738.529	3.45786	590.652	3.45786	761.945
		3.45925	735.556	3.45925	590.351	3.45925	758.67
		3.46065	732.623	3.46065	590.052	3.46065	755.439
		3.46204	729.73	3.46204	589.757	3.46204	752.251
		3.46343	726.878	3.46343	589.465	3.46343	749.106
		3.46482	724.065	3.46482	589.176	3.46482	746.004
		3.46621	721.291	3.46621	588.89	3.46621	742.945
		3.46761	718.556	3.46761	588.607	3.46761	739.927
		3.469	715.86	3.469	588.328	3.469	736.952
		3.47039	713.202	3.47039	588.051	3.47039	734.017
		3.47178	710.582	3.47178	587.778	3.47178	731.124
		3.47317	708	3.47317	587.508	3.47317	728.271
		3.47457	705.455	3.47457	587.24	3.47457	725.459
		3.47596	702.947	3.47596	586.976	3.47596	722.686
		3.47735	700.475	3.47735	586.714	3.47735	719.953
		3.47874	698.04	3.47874	586.456	3.47874	717.259
		3.48013	695.64	3.48013	586.2	3.48013	714.604
		3.48152	693.277	3.48152	585.947	3.48152	711.988
		3.48292	690.948	3.48292	585.697	3.48292	709.409
		3.48431	688.655	3.48431	585.45	3.48431	706.868
		3.4857	686.396	3.4857	585.206	3.4857	704.365
		3.48709	684.171	3.48709	584.964	3.48709	701.899
		3.48848	681.98	3.48848	584.725	3.48848	699.469
		3.48988	679.823	3.48988	584.489	3.48988	697.075
		3.49127	677.698	3.49127	584.256	3.49127	694.718
		3.49266	675.607	3.49266	584.025	3.49266	692.396
		3.49405	673.548	3.49405	583.797	3.49405	690.109
		3.49544	671.521	3.49544	583.572	3.49544	687.857
		3.49684	669.526	3.49684	583.349	3.49684	685.639
		3.49823	667.563	3.49823	583.129	3.49823	683.455
		3.49962	665.63	3.49962	582.911	3.49962	681.305
		3.50101	663.729	3.50101	582.696	3.50101	679.189
		3.5024	661.858	3.5024	582.483	3.5024	677.105
		3.50379	660.017	3.50379	582.273	3.50379	675.054
		3.50519	658.205	3.50519	582.066	3.50519	673.035
		3.50658	656.423	3.50658	581.861	3.50658	671.048
		3.50797	654.67	3.50797	581.658	3.50797	669.092
		3.50936	652.946	3.50936	581.458	3.50936	667.168
		3.51075	651.25	3.51075	581.26	3.51075	665.274
		3.51215	649.583	3.51215	581.064	3.51215	663.411
		3.51354	647.943	3.51354	580.871	3.51354	661.577
		3.51493	646.33	3.51493	580.68	3.51493	659.774
		3.51632	644.744	3.51632	580.491	3.51632	658
		3.51771	643.185	3.51771	580.305	3.51771	656.254
		3.51911	641.653	3.51911	580.121	3.51911	654.538
		3.5205	640.146	3.5205	579.939	3.5205	652.85
		3.52189	638.666	3.52189	579.76	3.52189	651.189
		3.52328	637.21	3.52328	579.582	3.52328	649.556
		3.52467	635.78	3.52467	579.407	3.52467	647.951
		3.52606	634.375	3.52606	579.234	3.52606	646.372
		3.52746	632.994	3.52746	579.063	3.52746	644.82
		3.52885	631.636	3.52885	578.894	3.52885	643.294
		3.53024	630.303	3.53024	578.727	3.53024	641.794
		3.53163	628.994	3.53163	578.563	3.53163	640.32
		3.53302	627.707	3.53302	578.4	3.53302	638.871
		3.53442	626.443	3.53442	578.239	3.53442	637.446
		3.53581	625.202	3.53581	578.081	3.53581	636.047
		3.5372	623.983	3.5372	577.924	3.5372	634.671
		3.53859	622.786	3.53859	577.769	3.53859	633.319
		3.53998	621.611	3.53998	577.617	3.53998	631.991
		3.54137	620.457	3.54137	577.466	3.54137	630.686
		3.54277	619.323	3.54277	577.317	3.54277	629.404
		3.54416	618.211	3.54416	577.17	3.54416	628.145
		3.54555	617.119	3.54555	577.025	3.54555	626.908
		3.54694	616.047	3.54694	576.881	3.54694	625.692
		3.54833	614.995	3.54833	576.74	3.54833	624.499
		3.54973	613.963	3.54973	576.6	3.54973	623.327
		3.55112	612.95	3.55112	576.462	3.55112	622.176
		3.55251	611.955	3.55251	576.326	3.55251	621.046
		3.5539	610.98	3.5539	576.192	3.5539	619.936
		3.55529	610.023	3.55529	576.059	3.55529	618.846
		3.55669	609.084	3.55669	575.928	3.55669	617.776
		3.55808	608.163	3.55808	575.799	3.55808	616.726
		3.55947	607.259	3.55947	575.672	3.55947	615.695
		3.56086	606.373	3.56086	575.546	3.56086	614.683
		3.56225	605.504	3.56225	575.422	3.56225	613.69
		3.56364	604.652	3.56364	575.299	3.56364	612.715
		3.56504	603.816	3.56504	575.178	3.56504	611.758
		3.56643	602.997	3.56643	575.059	3.56643	610.819
		3.56782	602.193	3.56782	574.941	3.56782	609.898
		3.56921	601.406	3.56921	574.825	3.56921	608.994
		3.5706	600.633	3.5706	574.71	3.5706	608.107
		3.572	599.876	3.572	574.597	3.572	607.237
		3.57339	599.135	3.57339	574.485	3.57339	606.384
		3.57478	598.408	3.57478	574.375	3.57478	605.547
		3.57617	597.695	3.57617	574.266	3.57617	604.725
		3.57756	596.997	3.57756	574.159	3.57756	603.92
		3.57896	596.313	3.57896	574.053	3.57896	603.13
		3.58035	595.642	3.58035	573.949	3.58035	602.355
		3.58174	594.985	3.58174	573.846	3.58174	601.595
		3.58313	594.342	3.58313	573.745	3.58313	600.85
		3.58452	593.712	3.58452	573.644	3.58452	600.12
		3.58591	593.094	3.58591	573.546	3.58591	599.404
		3.58731	592.49	3.58731	573.448	3.58731	598.702
		3.5887	591.898	3.5887	573.352	3.5887	598.014
		3.59009	591.318	3.59009	573.257	3.59009	597.339
		3.59148	590.75	3.59148	573.164	3.59148	596.678
		3.59287	590.194	3.59287	573.072	3.59287	596.03
		3.59427	589.65	3.59427	572.981	3.59427	595.394
		3.59566	589.117	3.59566	572.891	3.59566	594.772
		3.59705	588.595	3.59705	572.802	3.59705	594.162
		3.59844	588.085	3.59844	572.715	3.59844	593.564
		3.59983	587.585	3.59983	572.629	3.59983	592.978
		3.60123	587.096	3.60123	572.544	3.60123	592.404
		3.60262	586.617	3.60262	572.461	3.60262	591.842
		3.60401	586.149	3.60401	572.378	3.60401	591.291
		3.6054	585.691	3.6054	572.297	3.6054	590.752
		3.60679	585.243	3.60679	572.217	3.60679	590.223
		3.60818	584.804	3.60818	572.138	3.60818	589.706
		3.60958	584.375	3.60958	572.06	3.60958	589.199
		3.61097	583.955	3.61097	571.983	3.61097	588.702
		3.61236	583.545	3.61236	571.908	3.61236	588.216
		3.61375	583.143	3.61375	571.833	3.61375	587.74
		3.61514	582.75	3.61514	571.759	3.61514	587.274
		3.61654	582.366	3.61654	571.687	3.61654	586.817
		3.61793	581.991	3.61793	571.615	3.61793	586.37
		3.61932	581.624	3.61932	571.545	3.61932	585.933
		3.62071	581.265	3.62071	571.476	3.62071	585.504
		3.6221	580.914	3.6221	571.407	3.6221	585.085
		3.6235	580.571	3.6235	571.34	3.6235	584.674
		3.62489	580.236	3.62489	571.273	3.62489	584.273
		3.62628	579.908	3.62628	571.208	3.62628	583.88
		3.62767	579.588	3.62767	571.143	3.62767	583.495
		3.62906	579.275	3.62906	571.08	3.62906	583.118
		3.63045	578.969	3.63045	571.017	3.63045	582.75
		3.63185	578.67	3.63185	570.955	3.63185	582.389
		3.63324	578.378	3.63324	570.894	3.63324	582.036
		3.63463	578.093	3.63463	570.834	3.63463	581.691
		3.63602	577.814	3.63602	570.775	3.63602	581.353
		3.63741	577.542	3.63741	570.717	3.63741	581.023
		3.63881	577.276	3.63881	570.66	3.63881	580.7
		3.6402	577.017	3.6402	570.603	3.6402	580.384
		3.64159	576.763	3.64159	570.548	3.64159	580.075
		3.64298	576.516	3.64298	570.493	3.64298	579.772
		3.64437	576.274	3.64437	570.439	3.64437	579.476
		3.64577	576.038	3.64577	570.386	3.64577	579.187
		3.64716	575.807	3.64716	570.333	3.64716	578.904
		3.64855	575.582	3.64855	570.282	3.64855	578.628
		3.64994	575.363	3.64994	570.231	3.64994	578.357
		3.65133	575.148	3.65133	570.181	3.65133	578.093
		3.65272	574.939	3.65272	570.131	3.65272	577.834
		3.65412	574.735	3.65412	570.083	3.65412	577.581
		3.65551	574.536	3.65551	570.035	3.65551	577.334
		3.6569	574.341	3.6569	569.988	3.6569	577.093
		3.65829	574.151	3.65829	569.941	3.65829	576.857
		3.65968	573.966	3.65968	569.896	3.65968	576.626
		3.66108	573.786	3.66108	569.851	3.66108	576.4
		3.66247	573.61	3.66247	569.806	3.66247	576.18
		3.66386	573.438	3.66386	569.763	3.66386	575.964
		3.66525	573.27	3.66525	569.72	3.66525	575.754
		3.66664	573.107	3.66664	569.677	3.66664	575.548
		3.66804	572.947	3.66804	569.636	3.66804	575.347
		3.66943	572.792	3.66943	569.595	3.66943	575.15
		3.67082	572.64	3.67082	569.554	3.67082	574.958
		3.67221	572.492	3.67221	569.515	3.67221	574.771
		3.6736	572.348	3.6736	569.476	3.6736	574.587
		3.67499	572.208	3.67499	569.437	3.67499	574.408
		3.67639	572.071	3.67639	569.399	3.67639	574.234
		3.67778	571.937	3.67778	569.362	3.67778	574.063
		3.67917	571.807	3.67917	569.325	3.67917	573.896
		3.68056	571.68	3.68056	569.289	3.68056	573.733
		3.68195	571.557	3.68195	569.253	3.68195	573.574
		3.68335	571.436	3.68335	569.218	3.68335	573.418
		3.68474	571.319	3.68474	569.184	3.68474	573.267
		3.68613	571.205	3.68613	569.15	3.68613	573.118
		3.68752	571.093	3.68752	569.117	3.68752	572.974
		3.68891	570.985	3.68891	569.084	3.68891	572.832
		3.6903	570.879	3.6903	569.051	3.6903	572.694
		3.6917	570.776	3.6917	569.02	3.6917	572.559
		3.69309	570.676	3.69309	568.988	3.69309	572.428
		3.69448	570.578	3.69448	568.957	3.69448	572.299
		3.69587	570.483	3.69587	568.927	3.69587	572.174
		3.69726	570.39	3.69726	568.897	3.69726	572.051
		3.69866	570.3	3.69866	568.868	3.69866	571.932
		3.70005	570.212	3.70005	568.839	3.70005	571.815
		3.70144	570.127	3.70144	568.811	3.70144	571.701
		3.70283	570.044	3.70283	568.783	3.70283	571.59
		3.70422	569.963	3.70422	568.755	3.70422	571.482
		3.70562	569.884	3.70562	568.728	3.70562	571.376
		3.70701	569.807	3.70701	568.702	3.70701	571.273
		3.7084	569.732	3.7084	568.675	3.7084	571.172
		3.70979	569.66	3.70979	568.65	3.70979	571.073
		3.71118	569.589	3.71118	568.624	3.71118	570.977
		3.71257	569.52	3.71257	568.599	3.71257	570.884

## Sheet: Figure 3c
PL spectrum
Photon energy (eV)	PL intensity (arb. units)
3.17949	175
3.16327	22.9
3.14721	306.8
3.13131	514.1
3.11558	987.4
3.1	1438.8
3.08458	1535.2
3.06931	1702
3.05419	1472.5
3.03922	1512.6
3.02439	1525.1
3.00971	1793.3
2.99517	1499.4
2.98077	1666.5
2.96651	1742.9
2.95238	1708.3
2.93839	1585.3
2.92453	1642.2
2.9108	1927.5
2.8972	1748
2.88372	1852.8
2.87037	1938.8
2.85714	1892.9
2.84404	1868.6
2.83105	1920.1
2.81818	1868.4
2.80543	1949.7
2.79279	1815.1
2.78027	1994.6
2.76786	1956.4
2.75556	2097.3
2.74336	2180.4
2.73128	2081.8
2.7193	2005.5
2.70742	2178.9
2.69565	2239.5
2.68398	2184
2.67241	2123.9
2.66094	2336
2.64957	2265.8
2.6383	2340.8
2.62712	2200.3
2.61603	2224.2
2.60504	2264.5
2.59414	2351.4
2.58333	2288
2.57261	2307.1
2.56198	2396.9
2.55144	2312.8
2.54098	2399.3
2.53061	2406.8
2.52033	2279
2.51012	2311.6
2.5	2397.3
2.48996	2349.7
2.48	2497.3
2.47012	2417.6
2.46032	2448.4
2.45059	2476.4
2.44094	2626.6
2.43137	2618.9
2.42188	2660.6
2.41245	2735.3
2.4031	2822.3
2.39382	2888.8
2.38462	2909.3
2.37548	3021.1
2.36641	3165.4
2.35741	3295.4
2.34848	3397.6
2.33962	3562.8
2.33083	3753.4
2.3221	3834.2
2.31343	4008.7
2.30483	4278.9
2.2963	4356.1
2.28782	4538.3
2.27941	4829.8
2.27106	5074
2.26277	5159.2
2.25455	5366.6
2.24638	5859.8
2.23827	6089.6
2.23022	6398.7
2.22222	6598.5
2.21429	7290.4
2.20641	7372.8
2.19858	7777.3
2.19081	7933.5
2.1831	8470.8
2.17544	8723.2
2.16783	9326.6
2.16028	9608.2
2.15278	10010.4
2.14533	10628.2
2.13793	11029.3
2.13058	11652.1
2.12329	11937
2.11604	12663.2
2.10884	13163.7
2.10169	13761
2.09459	13829.6
2.08754	14675.6
2.08054	15004.5
2.07358	15534
2.06667	16329.5
2.0598	16840
2.05298	17376.6
2.0462	17848.3
2.03947	18460
2.03279	19100.3
2.02614	19748.1
2.01954	20092.8
2.01299	20828.2
2.00647	21520.8
2	22179
1.99357	22649.9
1.98718	23510.4
1.98083	23907
1.97452	24782.4
1.96825	25229.4
1.96203	25852.4
1.95584	26688.6
1.94969	27115.5
1.94357	28087.8
1.9375	28400.4
1.93146	28994.5
1.92547	30174.4
1.9195	30562.5
1.91358	31416.2
1.90769	31904.5
1.90184	32459.6
1.89602	33092.2
1.89024	33726.4
1.8845	34351.3
1.87879	35315.1
1.87311	35695
1.86747	36313.7
1.86186	37077
1.85629	37566.4
1.85075	38042.5
1.84524	38547.4
1.83976	39070.7
1.83432	40372.1
1.82891	40402.9
1.82353	41022.3
1.81818	41104.1
1.81287	41989.7
1.80758	42058.7
1.80233	42727.1
1.7971	43666.2
1.79191	44070
1.78674	44495.6
1.78161	44462.3
1.7765	44763.1
1.77143	45422.9
1.76638	45670.7
1.76136	46143.7
1.75637	46090.9
1.75141	47408.9
1.74648	47306.4
1.74157	47996
1.73669	47672.5
1.73184	47481.5
1.72702	49058
1.72222	49150.4
1.71745	49441.9
1.71271	49522.3
1.70799	50121.7
1.7033	50012.2
1.69863	49878.9
1.69399	50202.4
1.68937	49863.5
1.68478	50069.7
1.68022	50628
1.67568	50920.2
1.67116	51048.5
1.66667	50615.2
1.6622	50097.8
1.65775	50793.1
1.65333	50773
1.64894	50786.5
1.64456	51078.2
1.64021	51320.4
1.63588	51844.8
1.63158	50982.5
1.6273	50696.2
1.62304	51396.6
1.6188	49589.6
1.61458	50632.6
1.61039	49795.7
1.60622	49873.2
1.60207	49862.3
1.59794	49853.8
1.59383	49436.2
1.58974	48396.2
1.58568	48332.4
1.58163	48194.8
1.57761	48169.3
1.5736	47364.6
1.56962	47910.8
1.56566	47885.8
1.56171	46990.8
1.55779	47014.4
1.55388	46845.8
1.55	47063.8
1.54613	46462.1
1.54229	45632.2
1.53846	45589
1.53465	45014.8
1.53086	44577.6
1.52709	43958.9
1.52334	43717.9
1.51961	44002.4
1.51589	42943.9
1.5122	43276.2
1.50852	42774.9
1.50485	42303.7
1.50121	42189.7
1.49758	41172.8
1.49398	40188.5
1.49038	40055
1.48681	39319.2
1.48325	39130.2
1.47971	37899.2
1.47619	37613.2
1.47268	37640.5
1.46919	35328.6
1.46572	34704.8
1.46226	34663.9
1.45882	33508.8
1.4554	32566.2
1.45199	31440
1.4486	30977.1
1.44522	30116.7
1.44186	28739.8
1.43852	26290
1.43519	26156.8
1.43187	27620.9
1.42857	24853.2
1.42529	25079.2
1.42202	26545.9
1.41876	24328
1.41553	23388.8
1.4123	24535.9
1.40909	19530.8
1.4059	21029.5
1.40271	21061.9
1.39955	17515
1.3964	18866.2
1.39326	18869.6
1.39013	19118
1.38702	20480.3
1.38393	17706
1.38085	22432.5
1.37778	9794.7

## Sheet: Figure 3d
UPS
Binding energy (eV)	Intensity (arb. units)
22	132138
21.99	129838
21.98	128338
21.97	130375
21.96	129525
21.95	128062
21.94	126138
21.93	126350
21.92	124638
21.91	126000
21.9	125312
21.89	126188
21.88	124338
21.87	125150
21.86	124188
21.85	124962
21.84	122488
21.83	121438
21.82	124275
21.81	120575
21.8	120825
21.79	120312
21.78	119250
21.77	121475
21.76	121062
21.75	119675
21.74	122875
21.73	117600
21.72	119600
21.71	119225
21.7	120112
21.69	117388
21.68	116850
21.67	119475
21.66	117312
21.65	115725
21.64	114212
21.63	114250
21.62	114138
21.61	114938
21.6	114725
21.59	113912
21.58	113000
21.57	112438
21.56	114400
21.55	111550
21.54	113700
21.53	109412
21.52	112725
21.51	111500
21.5	111150
21.49	110450
21.48	110600
21.47	108362
21.46	110412
21.45	107950
21.44	110012
21.43	109675
21.42	106725
21.41	107150
21.4	108750
21.39	106125
21.38	107200
21.37	109350
21.36	107725
21.35	106125
21.34	106238
21.33	107088
21.32	105925
21.31	107488
21.3	104500
21.29	104838
21.28	105500
21.27	103712
21.26	102462
21.25	104062
21.24	103962
21.23	102775
21.22	104338
21.21	101862
21.2	100888
21.19	102888
21.18	101075
21.17	100862
21.16	100350
21.15	101488
21.14	99400
21.13	103350
21.12	102638
21.11	100388
21.1	100550
21.09	100675
21.08	99950
21.07	100400
21.06	100162
21.05	98937.5
21.04	99425
21.03	99162.5
21.02	98887.5
21.01	99037.5
21	97425
20.99	97575
20.98	98450
20.97	98700
20.96	97412.5
20.95	96562.5
20.94	96837.5
20.93	95862.5
20.92	95075
20.91	92950
20.9	95712.5
20.89	93500
20.88	95675
20.87	96400
20.86	94987.5
20.85	94075
20.84	94325
20.83	92237.5
20.82	96225
20.81	95475
20.8	94150
20.79	94412.5
20.78	95075
20.77	94625
20.76	93587.5
20.75	94025
20.74	93150
20.73	93237.5
20.72	93962.5
20.71	92862.5
20.7	92900
20.69	93175
20.68	91425
20.67	92400
20.66	92200
20.65	93050
20.64	94350
20.63	92925
20.62	92412.5
20.61	92925
20.6	92962.5
20.59	93000
20.58	92875
20.57	92400
20.56	92575
20.55	92175
20.54	92375
20.53	93025
20.52	90625
20.51	93725
20.5	92325
20.49	92125
20.48	92662.5
20.47	95300
20.46	93962.5
20.45	93250
20.44	94075
20.43	93762.5
20.42	92300
20.41	95462.5
20.4	96612.5
20.39	96987.5
20.38	93000
20.37	96662.5
20.36	96187.5
20.35	95487.5
20.34	95887.5
20.33	95087.5
20.32	95812.5
20.31	98012.5
20.3	96012.5
20.29	96962.5
20.28	97412.5
20.27	98450
20.26	99112.5
20.25	99937.5
20.24	102075
20.23	99737.5
20.22	99737.5
20.21	99687.5
20.2	101312
20.19	101888
20.18	102188
20.17	103150
20.16	103662
20.15	104750
20.14	105175
20.13	103450
20.12	105325
20.11	105250
20.1	106775
20.09	107138
20.08	106575
20.07	108700
20.06	110075
20.05	109188
20.04	112488
20.03	113775
20.02	112875
20.01	113575
20	113975
19.99	114225
19.98	116075
19.97	115975
19.96	115350
19.95	119312
19.94	120212
19.93	118050
19.92	121738
19.91	121062
19.9	121912
19.89	123588
19.88	125850
19.87	125262
19.86	126088
19.85	128588
19.84	128150
19.83	129862
19.82	131988
19.81	130588
19.8	133800
19.79	132012
19.78	137375
19.77	137100
19.76	138038
19.75	137412
19.74	138550
19.73	141125
19.72	141825
19.71	144762
19.7	143338
19.69	150412
19.68	146912
19.67	148475
19.66	151975
19.65	154012
19.64	156188
19.63	157062
19.62	158038
19.61	158875
19.6	161550
19.59	160900
19.58	163250
19.57	166012
19.56	169200
19.55	169588
19.54	170225
19.53	174988
19.52	174875
19.51	174138
19.5	179912
19.49	179412
19.48	180712
19.47	183775
19.46	186175
19.45	188662
19.44	189788
19.43	193512
19.42	197050
19.41	197862
19.4	203975
19.39	203538
19.38	202675
19.37	209062
19.36	210025
19.35	212788
19.34	215712
19.33	219825
19.32	221075
19.31	226525
19.3	229462
19.29	230238
19.28	231825
19.27	235762
19.26	239112
19.25	242712
19.24	246662
19.23	247075
19.22	248050
19.21	252325
19.2	253762
19.19	260475
19.18	259588
19.17	268050
19.16	270150
19.15	273688
19.14	274700
19.13	276825
19.12	283150
19.11	288438
19.1	288125
19.09	289250
19.08	293750
19.07	297600
19.06	302200
19.05	303588
19.04	306612
19.03	311062
19.02	316975
19.01	319800
19	319438
18.99	328238
18.98	332438
18.97	333238
18.96	336500
18.95	343238
18.94	341925
18.93	347325
18.92	350688
18.91	353800
18.9	356325
18.89	358975
18.88	365338
18.87	365912
18.86	372375
18.85	377788
18.84	380125
18.83	386538
18.82	383000
18.81	388088
18.8	389650
18.79	397425
18.78	400975
18.77	400238
18.76	401900
18.75	407188
18.74	409712
18.73	413188
18.72	414138
18.71	421362
18.7	424600
18.69	426275
18.68	430062
18.67	431250
18.66	431312
18.65	436012
18.64	440362
18.63	439000
18.62	442425
18.61	444325
18.6	445812
18.59	450788
18.58	451488
18.57	454800
18.56	457712
18.55	458712
18.54	462888
18.53	466425
18.52	468850
18.51	464812
18.5	471700
18.49	468075
18.48	477225
18.47	476400
18.46	474300
18.45	475725
18.44	480425
18.43	479362
18.42	481675
18.41	489488
18.4	488650
18.39	494288
18.38	493450
18.37	490625
18.36	491675
18.35	497325
18.34	498175
18.33	499538
18.32	499750
18.31	500650
18.3	504900
18.29	508312
18.28	509362
18.27	508662
18.26	510325
18.25	511925
18.24	512112
18.23	517288
18.22	520575
18.21	525250
18.2	520938
18.19	529988
18.18	529838
18.17	531638
18.16	539362
18.15	535375
18.14	537188
18.13	538688
18.12	541962
18.11	543788
18.1	546850
18.09	549812
18.08	553350
18.07	558862
18.06	561588
18.05	565225
18.04	570400
18.03	574062
18.02	578438
18.01	580638
18	583700
17.99	594400
17.98	601700
17.97	604612
17.96	618600
17.95	621162
17.94	626150
17.93	639388
17.92	645375
17.91	655488
17.9	664750
17.89	680588
17.88	686988
17.87	700850
17.86	715912
17.85	722950
17.84	738375
17.83	752962
17.82	767500
17.81	782800
17.8	800738
17.79	811125
17.78	827650
17.77	848362
17.76	870700
17.75	886125
17.74	901362
17.73	928925
17.72	952975
17.71	983450
17.7	1017810
17.69	1064200
17.68	1121300
17.67	1199750
17.66	1308890
17.65	1449410
17.64	1618610
17.63	1839410
17.62	2125090
17.61	2457400
17.6	2886510
17.59	3378600
17.58	3980060
17.57	4641530
17.56	5407710
17.55	6231350
17.54	7099940
17.53	8016460
17.52	8952290
17.51	9871060
17.5	10763100
17.49	11625100
17.48	12394400
17.47	13140600
17.46	13830000
17.45	14414700
17.44	14945800
17.43	15435000
17.42	15840400
17.41	16213100
17.4	16521400
17.39	16769900
17.38	17014500
17.37	17190700
17.36	17322200
17.35	17445400
17.34	17523400
17.33	17565800
17.32	17626400
17.31	17657400
17.3	17665900
17.29	17683900
17.28	17657500
17.27	17660600
17.26	17638500
17.25	17603100
17.24	17572300
17.23	17537700
17.22	17492700
17.21	17458300
17.2	17390400
17.19	17310000
17.18	17276800
17.17	17227000
17.16	17170400
17.15	17102000
17.14	17022300
17.13	16965900
17.12	16879800
17.11	16817000
17.1	16725800
17.09	16657500
17.08	16598100
17.07	16512300
17.06	16440100
17.05	16335700
17.04	16272500
17.03	16201900
17.02	16137900
17.01	16031300
17	15972800
16.99	15888600
16.98	15805200
16.97	15738600
16.96	15638400
16.95	15571400
16.94	15497300
16.93	15425600
16.92	15356600
16.91	15277800
16.9	15212200
16.89	15136600
16.88	15089900
16.87	15033600
16.86	14961100
16.85	14876000
16.84	14821300
16.83	14755600
16.82	14705400
16.81	14633700
16.8	14586000
16.79	14543800
16.78	14477900
16.77	14412000
16.76	14361600
16.75	14314700
16.74	14275900
16.73	14250900
16.72	14207300
16.71	14146700
16.7	14104200
16.69	14039300
16.68	14005400
16.67	13986800
16.66	13936300
16.65	13904000
16.64	13858100
16.63	13811300
16.62	13786100
16.61	13734300
16.6	13700400
16.59	13650900
16.58	13599700
16.57	13564900
16.56	13538000
16.55	13491700
16.54	13443000
16.53	13399600
16.52	13371600
16.51	13311500
16.5	13279200
16.49	13226900
16.48	13200400
16.47	13161300
16.46	13120600
16.45	13064200
16.44	13026200
16.43	12983600
16.42	12946500
16.41	12924000
16.4	12889000
16.39	12828500
16.38	12782500
16.37	12734900
16.36	12688700
16.35	12662000
16.34	12633400
16.33	12572500
16.32	12524700
16.31	12481800
16.3	12434600
16.29	12396000
16.28	12357200
16.27	12310300
16.26	12269700
16.25	12232300
16.24	12190200
16.23	12143200
16.22	12109200
16.21	12060700
16.2	12018200
16.19	11956700
16.18	11928900
16.17	11890200
16.16	11836500
16.15	11808000
16.14	11769200
16.13	11725000
16.12	11683600
16.11	11641800
16.1	11606700
16.09	11555700
16.08	11511200
16.07	11462800
16.06	11423100
16.05	11369900
16.04	11335400
16.03	11303500
16.02	11264900
16.01	11202800
16	11175700
15.99	11133600
15.98	11092500
15.97	11036200
15.96	11011000
15.95	10967000
15.94	10914700
15.93	10881900
15.92	10816700
15.91	10788200
15.9	10726300
15.89	10684400
15.88	10652700
15.87	10628000
15.86	10569100
15.85	10525500
15.84	10469600
15.83	10438900
15.82	10381300
15.81	10348200
15.8	10285100
15.79	10245100
15.78	10206100
15.77	10169400
15.76	10131800
15.75	10074400
15.74	10016200
15.73	9987740
15.72	9925960
15.71	9880560
15.7	9829110
15.69	9786810
15.68	9743990
15.67	9678210
15.66	9637900
15.65	9591860
15.64	9555630
15.63	9495090
15.62	9464930
15.61	9430480
15.6	9363860
15.59	9333050
15.58	9284840
15.57	9243380
15.56	9194680
15.55	9138250
15.54	9096950
15.53	9048580
15.52	8995160
15.51	8967900
15.5	8915400
15.49	8886610
15.48	8830950
15.47	8781310
15.46	8734060
15.45	8696710
15.44	8661240
15.43	8620650
15.42	8554460
15.41	8520940
15.4	8479660
15.39	8449180
15.38	8408750
15.37	8356960
15.36	8323580
15.35	8274260
15.34	8215750
15.33	8175560
15.32	8144740
15.31	8119500
15.3	8070080
15.29	8020160
15.28	7992680
15.27	7932040
15.26	7891340
15.25	7858650
15.24	7830410
15.23	7796940
15.22	7739190
15.21	7700280
15.2	7649550
15.19	7615390
15.18	7583580
15.17	7552060
15.16	7511280
15.15	7476910
15.14	7427940
15.13	7405240
15.12	7369510
15.11	7319700
15.1	7298500
15.09	7254560
15.08	7219250
15.07	7192740
15.06	7133610
15.05	7106750
15.04	7071080
15.03	7017110
15.02	6988410
15.01	6937090
15	6909140
14.99	6867590
14.98	6833540
14.97	6809480
14.96	6773910
14.95	6733780
14.94	6700510
14.93	6673790
14.92	6620340
14.91	6586760
14.9	6557880
14.89	6521240
14.88	6486300
14.87	6441390
14.86	6399940
14.85	6373980
14.84	6341740
14.83	6311390
14.82	6274940
14.81	6234760
14.8	6214610
14.79	6164840
14.78	6155180
14.77	6120530
14.76	6081130
14.75	6044210
14.74	6013100
14.73	5975450
14.72	5935560
14.71	5899430
14.7	5864730
14.69	5837250
14.68	5799640
14.67	5770200
14.66	5755580
14.65	5701360
14.64	5687410
14.63	5650780
14.62	5610380
14.61	5578350
14.6	5547290
14.59	5525690
14.58	5481300
14.57	5463840
14.56	5419560
14.55	5398960
14.54	5363400
14.53	5342050
14.52	5311330
14.51	5286050
14.5	5259140
14.49	5212450
14.48	5191810
14.47	5162150
14.46	5128550
14.45	5103740
14.44	5070130
14.43	5044910
14.42	5016640
14.41	4996850
14.4	4957540
14.39	4928080
14.38	4889330
14.37	4877530
14.36	4849980
14.35	4826280
14.34	4788590
14.33	4772190
14.32	4746750
14.31	4720880
14.3	4699040
14.29	4663000
14.28	4648530
14.27	4615690
14.26	4591710
14.25	4576240
14.24	4547890
14.23	4521810
14.22	4493460
14.21	4467810
14.2	4442410
14.19	4416810
14.18	4385250
14.17	4368890
14.16	4346490
14.15	4320200
14.14	4295850
14.13	4264780
14.12	4253840
14.11	4207830
14.1	4200150
14.09	4180560
14.08	4147260
14.07	4134090
14.06	4121630
14.05	4083940
14.04	4067230
14.03	4039150
14.02	4027990
14.01	3990400
14	3973630
13.99	3946540
13.98	3932440
13.97	3913580
13.96	3872850
13.95	3873300
13.94	3838180
13.93	3821630
13.92	3800580
13.91	3784240
13.9	3764380
13.89	3754780
13.88	3714180
13.87	3713400
13.86	3681840
13.85	3662250
13.84	3635010
13.83	3621890
13.82	3603450
13.81	3601460
13.8	3560900
13.79	3536630
13.78	3535730
13.77	3501510
13.76	3493860
13.75	3467930
13.74	3459290
13.73	3435060
13.72	3422150
13.71	3410280
13.7	3382900
13.69	3367910
13.68	3333560
13.67	3315930
13.66	3306960
13.65	3293900
13.64	3275430
13.63	3256630
13.62	3242990
13.61	3229100
13.6	3198390
13.59	3183760
13.58	3164460
13.57	3156840
13.56	3148840
13.55	3128330
13.54	3110190
13.53	3097500
13.52	3071330
13.51	3060410
13.5	3065530
13.49	3034060
13.48	3021540
13.47	3004090
13.46	2997480
13.45	2971080
13.44	2949560
13.43	2935680
13.42	2920060
13.41	2905360
13.4	2916590
13.39	2886160
13.38	2870310
13.37	2854730
13.36	2845060
13.35	2837330
13.34	2826740
13.33	2808290
13.32	2795990
13.31	2787430
13.3	2772200
13.29	2759310
13.28	2740200
13.27	2727730
13.26	2717940
13.25	2714780
13.24	2691280
13.23	2695050
13.22	2671550
13.21	2660760
13.2	2656990
13.19	2625060
13.18	2633690
13.17	2617630
13.16	2610560
13.15	2599780
13.14	2586210
13.13	2575030
13.12	2561130
13.11	2549380
13.1	2548400
13.09	2540100
13.08	2518060
13.07	2508140
13.06	2499210
13.05	2495480
13.04	2487150
13.03	2483450
13.02	2471730
13.01	2456280
13	2440440
12.99	2428450
12.98	2427950
12.97	2421940
12.96	2407160
12.95	2403050
12.94	2405860
12.93	2376860
12.92	2371690
12.91	2373350
12.9	2355030
12.89	2352990
12.88	2336190
12.87	2327050
12.86	2330610
12.85	2323510
12.84	2313990
12.83	2315400
12.82	2299530
12.81	2298730
12.8	2286640
12.79	2286640
12.78	2285630
12.77	2268110
12.76	2270740
12.75	2257960
12.74	2248960
12.73	2238440
12.72	2236240
12.71	2228530
12.7	2220640
12.69	2219700
12.68	2214090
12.67	2204360
12.66	2193780
12.65	2192330
12.64	2185800
12.63	2183000
12.62	2184040
12.61	2174150
12.6	2169940
12.59	2156840
12.58	2162530
12.57	2153660
12.56	2149130
12.55	2137310
12.54	2133850
12.53	2129210
12.52	2125180
12.51	2119490
12.5	2119880
12.49	2112980
12.48	2096850
12.47	2090940
12.46	2108760
12.45	2098880
12.44	2090510
12.43	2080780
12.42	2086950
12.41	2076740
12.4	2081200
12.39	2073340
12.38	2068050
12.37	2059580
12.36	2065260
12.35	2052130
12.34	2054690
12.33	2051630
12.32	2043700
12.31	2043140
12.3	2043100
12.29	2040430
12.28	2048840
12.27	2038730
12.26	2029930
12.25	2029430
12.24	2022090
12.23	2028350
12.22	2017140
12.21	2017610
12.2	2013090
12.19	2014380
12.18	2000190
12.17	2007040
12.16	2002560
12.15	1998400
12.14	1994730
12.13	1991440
12.12	1991840
12.11	1989700
12.1	1984660
12.09	1980240
12.08	1983610
12.07	1969790
12.06	1973330
12.05	1976330
12.04	1973290
12.03	1961710
12.02	1972900
12.01	1973150
12	1965390
11.99	1967130
11.98	1962840
11.97	1952380
11.96	1952760
11.95	1958330
11.94	1965580
11.93	1953130
11.92	1947640
11.91	1953040
11.9	1945060
11.89	1944390
11.88	1939280
11.87	1937150
11.86	1936360
11.85	1939750
11.84	1936050
11.83	1933760
11.82	1924990
11.81	1928930
11.8	1918850
11.79	1920400
11.78	1920100
11.77	1926790
11.76	1914650
11.75	1913010
11.74	1912880
11.73	1911380
11.72	1906850
11.71	1906400
11.7	1903960
11.69	1904190
11.68	1896690
11.67	1904140
11.66	1895500
11.65	1889760
11.64	1885180
11.63	1890150
11.62	1886460
11.61	1889230
11.6	1884130
11.59	1882090
11.58	1876610
11.57	1879260
11.56	1873760
11.55	1872710
11.54	1864380
11.53	1862960
11.52	1865490
11.51	1864910
11.5	1861930
11.49	1865650
11.48	1861530
11.47	1860390
11.46	1860580
11.45	1854630
11.44	1859280
11.43	1858290
11.42	1839660
11.41	1848010
11.4	1847000
11.39	1842260
11.38	1838730
11.37	1839250
11.36	1833500
11.35	1843590
11.34	1827430
11.33	1834540
11.32	1832340
11.31	1823560
11.3	1824890
11.29	1823660
11.28	1817500
11.27	1830010
11.26	1818660
11.25	1825680
11.24	1817440
11.23	1822850
11.22	1820980
11.21	1813490
11.2	1819860
11.19	1816130
11.18	1808990
11.17	1810760
11.16	1819730
11.15	1802930
11.14	1805030
11.13	1810460
11.12	1805950
11.11	1803500
11.1	1801950
11.09	1802190
11.08	1799010
11.07	1804950
11.06	1798890
11.05	1794680
11.04	1790100
11.03	1800740
11.02	1792980
11.01	1792960
11	1784640
10.99	1785210
10.98	1783810
10.97	1781690
10.96	1780100
10.95	1786300
10.94	1773400
10.93	1779340
10.92	1778440
10.91	1776790
10.9	1775410
10.89	1769040
10.88	1772750
10.87	1766660
10.86	1766880
10.85	1767030
10.84	1762540
10.83	1768350
10.82	1768660
10.81	1760410
10.8	1763050
10.79	1764310
10.78	1764180
10.77	1757360
10.76	1750200
10.75	1758150
10.74	1749580
10.73	1747690
10.72	1749050
10.71	1753540
10.7	1749890
10.69	1745510
10.68	1743530
10.67	1742290
10.66	1743760
10.65	1738740
10.64	1738840
10.63	1731880
10.62	1741150
10.61	1724460
10.6	1732580
10.59	1728900
10.58	1727150
10.57	1719140
10.56	1724700
10.55	1727600
10.54	1719030
10.53	1718710
10.52	1722010
10.51	1711790
10.5	1719440
10.49	1718750
10.48	1721340
10.47	1716790
10.46	1716150
10.45	1715640
10.44	1713560
10.43	1710030
10.42	1713780
10.41	1722790
10.4	1710560
10.39	1710440
10.38	1708350
10.37	1707400
10.36	1709180
10.35	1704350
10.34	1699580
10.33	1705380
10.32	1699580
10.31	1705100
10.3	1703210
10.29	1707350
10.28	1703550
10.27	1691250
10.26	1700830
10.25	1696280
10.24	1699530
10.23	1698730
10.22	1685730
10.21	1694950
10.2	1697010
10.19	1704990
10.18	1696360
10.17	1692800
10.16	1697310
10.15	1696900
10.14	1682350
10.13	1689560
10.12	1692490
10.11	1697380
10.1	1698010
10.09	1689180
10.08	1684740
10.07	1682730
10.06	1681500
10.05	1686850
10.04	1688250
10.03	1685410
10.02	1678800
10.01	1685790
10	1685000
9.99	1679960
9.98	1670680
9.97	1684440
9.96	1680110
9.95	1678080
9.94	1679480
9.93	1677730
9.92	1671460
9.91	1673030
9.9	1675030
9.89	1672780
9.88	1678250
9.87	1672530
9.86	1666150
9.85	1668940
9.84	1673990
9.83	1668760
9.82	1666130
9.81	1671110
9.8	1674530
9.79	1664530
9.78	1665860
9.77	1666490
9.76	1669200
9.75	1654940
9.74	1662560
9.73	1666360
9.72	1666190
9.71	1657780
9.7	1665590
9.69	1664030
9.68	1656830
9.67	1662940
9.66	1658850
9.65	1649310
9.64	1654590
9.63	1654640
9.62	1660010
9.61	1649480
9.6	1660110
9.59	1654560
9.58	1655030
9.57	1651990
9.56	1662990
9.55	1656390
9.54	1650530
9.53	1642300
9.52	1646980
9.51	1648910
9.5	1656730
9.49	1645350
9.48	1645730
9.47	1649450
9.46	1644230
9.45	1650790
9.44	1642700
9.43	1652680
9.42	1647680
9.41	1644750
9.4	1643180
9.39	1647550
9.38	1643180
9.37	1643360
9.36	1641350
9.35	1639450
9.34	1644580
9.33	1643530
9.32	1639480
9.31	1639050
9.3	1640380
9.29	1642890
9.28	1648600
9.27	1643840
9.26	1641080
9.25	1649780
9.24	1639550
9.23	1643100
9.22	1638700
9.21	1648250
9.2	1642210
9.19	1639690
9.18	1639760
9.17	1635180
9.16	1646900
9.15	1637050
9.14	1641860
9.13	1650100
9.12	1647800
9.11	1643900
9.1	1639600
9.09	1637310
9.08	1643190
9.07	1640530
9.06	1643960
9.05	1637610
9.04	1643210
9.03	1632560
9.02	1641580
9.01	1640240
9	1638330
8.99	1641360
8.98	1640340
8.97	1633500
8.96	1642300
8.95	1640280
8.94	1629610
8.93	1638790
8.92	1638730
8.91	1641460
8.9	1638200
8.89	1629150
8.88	1633410
8.87	1643480
8.86	1641790
8.85	1641340
8.84	1633230
8.83	1646560
8.82	1652250
8.81	1646460
8.8	1632550
8.79	1638160
8.78	1638510
8.77	1644100
8.76	1641330
8.75	1641810
8.74	1631530
8.73	1641730
8.72	1642340
8.71	1644190
8.7	1640860
8.69	1645930
8.68	1636230
8.67	1646390
8.66	1637860
8.65	1635400
8.64	1636050
8.63	1641480
8.62	1640060
8.61	1634340
8.6	1641410
8.59	1640340
8.58	1627110
8.57	1638550
8.56	1639100
8.55	1634790
8.54	1637560
8.53	1636090
8.52	1639040
8.51	1632710
8.5	1637750
8.49	1635100
8.48	1631990
8.47	1634060
8.46	1635340
8.45	1635960
8.44	1639130
8.43	1636940
8.42	1630300
8.41	1629960
8.4	1630110
8.39	1637810
8.38	1642490
8.37	1637140
8.36	1638310
8.35	1631130
8.34	1634800
8.33	1627130
8.32	1637140
8.31	1634930
8.3	1633630
8.29	1629160
8.28	1637790
8.27	1641510
8.26	1643060
8.25	1635180
8.24	1633690
8.23	1633590
8.22	1641690
8.21	1631530
8.2	1626840
8.19	1641030
8.18	1637110
8.17	1638900
8.16	1631790
8.15	1629850
8.14	1636290
8.13	1631590
8.12	1635110
8.11	1642040
8.1	1640190
8.09	1641040
8.08	1633100
8.07	1639460
8.06	1636410
8.05	1637800
8.04	1635500
8.03	1646240
8.02	1640780
8.01	1641080
8	1646310
7.99	1640090
7.98	1637330
7.97	1637200
7.96	1637530
7.95	1642590
7.94	1639360
7.93	1633890
7.92	1635380
7.91	1634060
7.9	1634830
7.89	1634140
7.88	1642800
7.87	1641930
7.86	1640040
7.85	1635740
7.84	1640530
7.83	1640690
7.82	1630400
7.81	1640410
7.8	1640550
7.79	1638190
7.78	1649290
7.77	1642290
7.76	1646550
7.75	1634100
7.74	1634050
7.73	1641050
7.72	1640600
7.71	1632040
7.7	1638310
7.69	1637540
7.68	1636730
7.67	1632960
7.66	1635430
7.65	1630760
7.64	1629650
7.63	1626160
7.62	1629260
7.61	1625460
7.6	1630390
7.59	1623510
7.58	1628500
7.57	1621640
7.56	1626710
7.55	1625350
7.54	1625390
7.53	1624980
7.52	1622180
7.51	1617340
7.5	1623390
7.49	1624500
7.48	1623900
7.47	1617960
7.46	1625450
7.45	1622490
7.44	1621900
7.43	1617760
7.42	1616660
7.41	1623930
7.4	1608680
7.39	1618250
7.38	1615180
7.37	1614530
7.36	1613840
7.35	1611460
7.34	1616500
7.33	1611950
7.32	1613040
7.31	1616630
7.3	1616710
7.29	1613000
7.28	1612810
7.27	1612060
7.26	1619480
7.25	1608680
7.24	1610540
7.23	1606260
7.22	1606890
7.21	1609740
7.2	1597340
7.19	1617400
7.18	1611400
7.17	1608960
7.16	1604490
7.15	1604730
7.14	1602090
7.13	1598060
7.12	1593660
7.11	1599700
7.1	1596650
7.09	1600940
7.08	1604600
7.07	1599080
7.06	1598790
7.05	1599280
7.04	1597830
7.03	1593790
7.02	1592500
7.01	1598790
7	1594860
6.99	1598130
6.98	1588100
6.97	1578090
6.96	1584890
6.95	1583330
6.94	1581530
6.93	1578760
6.92	1579260
6.91	1583530
6.9	1574950
6.89	1570890
6.88	1571530
6.87	1573530
6.86	1571510
6.85	1559300
6.84	1569960
6.83	1555110
6.82	1563740
6.81	1566180
6.8	1562640
6.79	1563680
6.78	1559740
6.77	1548230
6.76	1556410
6.75	1550400
6.74	1547300
6.73	1546240
6.72	1542780
6.71	1542440
6.7	1542900
6.69	1537610
6.68	1533230
6.67	1531440
6.66	1538900
6.65	1525190
6.64	1535410
6.63	1515660
6.62	1518200
6.61	1516660
6.6	1518290
6.59	1514640
6.58	1515250
6.57	1509460
6.56	1502200
6.55	1503260
6.54	1502340
6.53	1497060
6.52	1497210
6.51	1500860
6.5	1483980
6.49	1491050
6.48	1487950
6.47	1484430
6.46	1478280
6.45	1478330
6.44	1464580
6.43	1471690
6.42	1469980
6.41	1468760
6.4	1460160
6.39	1470410
6.38	1463140
6.37	1455510
6.36	1447140
6.35	1447510
6.34	1439210
6.33	1442160
6.32	1434550
6.31	1433410
6.3	1423990
6.29	1426910
6.28	1415550
6.27	1410910
6.26	1413010
6.25	1409040
6.24	1402110
6.23	1410730
6.22	1400430
6.21	1393410
6.2	1401980
6.19	1387700
6.18	1394100
6.17	1389490
6.16	1384910
6.15	1375160
6.14	1374350
6.13	1372080
6.12	1363330
6.11	1356540
6.1	1351950
6.09	1355240
6.08	1348190
6.07	1341110
6.06	1338280
6.05	1334080
6.04	1333240
6.03	1327430
6.02	1317140
6.01	1316680
6	1311450
5.99	1309550
5.98	1296100
5.97	1299780
5.96	1292910
5.95	1291660
5.94	1289680
5.93	1278680
5.92	1272960
5.91	1265080
5.9	1267730
5.89	1262490
5.88	1267630
5.87	1249760
5.86	1246740
5.85	1242760
5.84	1243280
5.83	1221980
5.82	1226800
5.81	1213810
5.8	1216400
5.79	1209160
5.78	1200430
5.77	1198350
5.76	1189300
5.75	1182960
5.74	1179600
5.73	1181280
5.72	1170950
5.71	1166760
5.7	1156240
5.69	1157340
5.68	1149300
5.67	1148230
5.66	1137410
5.65	1142140
5.64	1128890
5.63	1130130
5.62	1120510
5.61	1116000
5.6	1106340
5.59	1103810
5.58	1095240
5.57	1091440
5.56	1077330
5.55	1078840
5.54	1074110
5.53	1064660
5.52	1065210
5.51	1060540
5.5	1058350
5.49	1039430
5.48	1041860
5.47	1032050
5.46	1028800
5.45	1022130
5.44	1017160
5.43	1010850
5.42	1009090
5.41	999138
5.4	1000600
5.39	990912
5.38	981450
5.37	976562
5.36	971900
5.35	970150
5.34	960738
5.33	951288
5.32	954062
5.31	944850
5.3	935725
5.29	928788
5.28	921162
5.27	914112
5.26	912438
5.25	908550
5.24	909362
5.23	893175
5.22	886688
5.21	882100
5.2	881638
5.19	874425
5.18	863012
5.17	854062
5.16	855350
5.15	845375
5.14	839275
5.13	835375
5.12	823800
5.11	822162
5.1	825650
5.09	816312
5.08	808675
5.07	807050
5.06	799062
5.05	792500
5.04	787225
5.03	777025
5.02	771912
5.01	769625
5	763412
4.99	750112
4.98	747500
4.97	742988
4.96	739425
4.95	734238
4.94	727050
4.93	724788
4.92	711000
4.91	706825
4.9	701700
4.89	696950
4.88	692738
4.87	692388
4.86	689625
4.85	678375
4.84	665612
4.83	661375
4.82	662775
4.81	651675
4.8	649138
4.79	645138
4.78	637450
4.77	628275
4.76	624362
4.75	622050
4.74	614812
4.73	607650
4.72	599950
4.71	592575
4.7	590600
4.69	581312
4.68	577700
4.67	574538
4.66	570200
4.65	565150
4.64	562200
4.63	552462
4.62	546762
4.61	542688
4.6	531925
4.59	523725
4.58	520050
4.57	516850
4.56	509638
4.55	508775
4.54	498412
4.53	491400
4.52	491000
4.51	483575
4.5	475600
4.49	474775
4.48	469500
4.47	462362
4.46	459812
4.45	454400
4.44	444950
4.43	435875
4.42	431500
4.41	425612
4.4	422800
4.39	419525
4.38	411625
4.37	406075
4.36	406325
4.35	394062
4.34	394188
4.33	386350
4.32	388462
4.31	375025
4.3	375325
4.29	371062
4.28	363875
4.27	360750
4.26	357712
4.25	348738
4.24	349238
4.23	343312
4.22	338200
4.21	329575
4.2	327662
4.19	323200
4.18	320112
4.17	317650
4.16	317212
4.15	312175
4.14	305038
4.13	300200
4.12	300050
4.11	295788
4.1	292612
4.09	288675
4.08	283438
4.07	278850
4.06	274950
4.05	270650
4.04	269862
4.03	261012
4.02	260888
4.01	261188
4	255325
3.99	249450
3.98	249512
3.97	243175
3.96	241450
3.95	239762
3.94	232325
3.93	230225
3.92	229125
3.91	225225
3.9	222650
3.89	220800
3.88	214612
3.87	211775
3.86	210538
3.85	206350
3.84	206438
3.83	202038
3.82	202225
3.81	199212
3.8	198262
3.79	191025
3.78	191712
3.77	188062
3.76	183750
3.75	183738
3.74	180988
3.73	177375
3.72	175850
3.71	171862
3.7	169012
3.69	167938
3.68	167025
3.67	166750
3.66	160600
3.65	161275
3.64	158300
3.63	155000
3.62	152238
3.61	152450
3.6	151338
3.59	147362
3.58	145950
3.57	144850
3.56	144000
3.55	141262
3.54	142388
3.53	136175
3.52	132662
3.51	134262
3.5	134000
3.49	127525
3.48	126288
3.47	128275
3.46	125388
3.45	123588
3.44	122575
3.43	121325
3.42	117388
3.41	117462
3.4	116888
3.39	115612
3.38	114150
3.37	111912
3.36	111975
3.35	106588
3.34	105075
3.33	103688
3.32	102925
3.31	103225
3.3	103000
3.29	99300
3.28	99475
3.27	96375
3.26	94700
3.25	94962.5
3.24	91625
3.23	92300
3.22	91387.5
3.21	88237.5
3.2	88712.5
3.19	87025
3.18	85137.5
3.17	85200
3.16	84387.5
3.15	83612.5
3.14	82262.5
3.13	80050
3.12	77975
3.11	76337.5
3.1	75250
3.09	76525
3.08	75125
3.07	74025
3.06	72825
3.05	71137.5
3.04	70337.5
3.03	69575
3.02	67850
3.01	68337.5
3	67250
2.99	65912.5
2.98	64662.5
2.97	63737.5
2.96	62512.5
2.95	62925
2.94	62487.5
2.93	60037.5
2.92	58612.5
2.91	58000
2.9	56062.5
2.89	56050
2.88	55225
2.87	55062.5
2.86	53425
2.85	53425
2.84	52250
2.83	51837.5
2.82	52100
2.81	48737.5
2.8	49175
2.79	48900
2.78	46725
2.77	46862.5
2.76	45775
2.75	45500
2.74	43412.5
2.73	43337.5
2.72	43200
2.71	42250
2.7	40112.5
2.69	39950
2.68	39937.5
2.67	39837.5
2.66	38525
2.65	38300
2.64	36950
2.63	36237.5
2.62	35112.5
2.61	35012.5
2.6	35312.5
2.59	33937.5
2.58	33062.5
2.57	32412.5
2.56	31675
2.55	32375
2.54	31337.5
2.53	31450
2.52	31825
2.51	30050
2.5	29825
2.49	27575
2.48	26875
2.47	27375
2.46	25925
2.45	25575
2.44	25712.5
2.43	25725
2.42	24975
2.41	23075
2.4	23737.5
2.39	23362.5
2.38	22937.5
2.37	22425
2.36	21825
2.35	21637.5
2.34	21037.5
2.33	20750
2.32	20250
2.31	19825
2.3	19262.5
2.29	19887.5
2.28	19562.5
2.27	19500
2.26	17687.5
2.25	17950
2.24	17712.5
2.23	17900
2.22	16600
2.21	16250
2.2	15925
2.19	15637.5
2.18	15425
2.17	15575
2.16	15575
2.15	14825
2.14	14587.5
2.13	15512.5
2.12	14237.5
2.11	15062.5
2.1	14237.5
2.09	12925
2.08	13475
2.07	12762.5
2.06	12025
2.05	12937.5
2.04	12575
2.03	12225
[truncated: 203 more rows]

## Sheet: Figure 3e
UPS
Binding energy (eV)	Intensity (arb. units)
22	93825
21.99	92987.5
21.98	92200
21.97	91500
21.96	94500
21.95	94337.5
21.94	93150
21.93	91037.5
21.92	89062.5
21.91	91337.5
21.9	90512.5
21.89	91375
21.88	89912.5
21.87	90475
21.86	87150
21.85	89237.5
21.84	87875
21.83	88475
21.82	87437.5
21.81	88450
21.8	88687.5
21.79	87425
21.78	86862.5
21.77	86800
21.76	85937.5
21.75	83687.5
21.74	84687.5
21.73	84950
21.72	84000
21.71	85537.5
21.7	85287.5
21.69	85175
21.68	84225
21.67	83875
21.66	81500
21.65	81275
21.64	84437.5
21.63	82937.5
21.62	80412.5
21.61	83100
21.6	82062.5
21.59	81037.5
21.58	82475
21.57	81375
21.56	80612.5
21.55	81187.5
21.54	82050
21.53	80112.5
21.52	80925
21.51	81275
21.5	82825
21.49	80775
21.48	79537.5
21.47	80225
21.46	78987.5
21.45	78625
21.44	78012.5
21.43	77487.5
21.42	78475
21.41	79287.5
21.4	76500
21.39	78487.5
21.38	77137.5
21.37	76737.5
21.36	78025
21.35	77575
21.34	77212.5
21.33	74900
21.32	75750
21.31	74712.5
21.3	75075
21.29	77175
21.28	76925
21.27	76162.5
21.26	73850
21.25	73762.5
21.24	75662.5
21.23	75437.5
21.22	71950
21.21	73350
21.2	74212.5
21.19	73350
21.18	71737.5
21.17	73012.5
21.16	73312.5
21.15	71600
21.14	73600
21.13	74087.5
21.12	72112.5
21.11	72475
21.1	71562.5
21.09	70000
21.08	72987.5
21.07	71237.5
21.06	71925
21.05	71875
21.04	70287.5
21.03	69625
21.02	69687.5
21.01	70975
21	70387.5
20.99	69287.5
20.98	69900
20.97	70125
20.96	70300
20.95	70225
20.94	69162.5
20.93	69637.5
20.92	69537.5
20.91	69175
20.9	66487.5
20.89	68362.5
20.88	69650
20.87	67325
20.86	66800
20.85	67600
20.84	67012.5
20.83	68662.5
20.82	67587.5
20.81	65650
20.8	68262.5
20.79	66162.5
20.78	67125
20.77	67000
20.76	65600
20.75	67800
20.74	67062.5
20.73	66275
20.72	67437.5
20.71	64362.5
20.7	66112.5
20.69	66337.5
20.68	66087.5
20.67	65237.5
20.66	66300
20.65	65312.5
20.64	63350
20.63	63862.5
20.62	65237.5
20.61	65850
20.6	67175
20.59	65950
20.58	65887.5
20.57	65325
20.56	64775
20.55	64337.5
20.54	63750
20.53	64787.5
20.52	63500
20.51	64037.5
20.5	65037.5
20.49	63637.5
20.48	62950
20.47	64262.5
20.46	64500
20.45	64462.5
20.44	64162.5
20.43	64412.5
20.42	63637.5
20.41	63337.5
20.4	61800
20.39	62675
20.38	62900
20.37	63575
20.36	64800
20.35	62812.5
20.34	63712.5
20.33	62225
20.32	64075
20.31	63900
20.3	64200
20.29	65200
20.28	64625
20.27	63150
20.26	65037.5
20.25	64612.5
20.24	63200
20.23	63825
20.22	65325
20.21	66200
20.2	64325
20.19	64150
20.18	65637.5
20.17	65500
20.16	66700
20.15	66250
20.14	65712.5
20.13	65650
20.12	64800
20.11	66450
20.1	66937.5
20.09	66762.5
20.08	66450
20.07	68100
20.06	66025
20.05	67487.5
20.04	69837.5
20.03	69162.5
20.02	68425
20.01	68900
20	70337.5
19.99	70550
19.98	69912.5
19.97	70375
19.96	71737.5
19.95	71025
19.94	69825
19.93	71850
19.92	72887.5
19.91	72787.5
19.9	72312.5
19.89	73287.5
19.88	73662.5
19.87	74550
19.86	75975
19.85	75887.5
19.84	74487.5
19.83	76425
19.82	76525
19.81	75762.5
19.8	77712.5
19.79	77012.5
19.78	79425
19.77	80412.5
19.76	78550
19.75	79025
19.74	80325
19.73	81487.5
19.72	80812.5
19.71	81850
19.7	84900
19.69	83687.5
19.68	84825
19.67	86150
19.66	84150
19.65	85712.5
19.64	88387.5
19.63	86562.5
19.62	89162.5
19.61	90062.5
19.6	91725
19.59	90787.5
19.58	92250
19.57	90912.5
19.56	92487.5
19.55	94200
19.54	92975
19.53	94500
19.52	96475
19.51	95975
19.5	98600
19.49	99850
19.48	98925
19.47	101212
19.46	102112
19.45	102575
19.44	105462
19.43	104350
19.42	106825
19.41	106175
19.4	105712
19.39	108062
19.38	108725
19.37	112688
19.36	110938
19.35	112650
19.34	112888
19.33	116900
19.32	118375
19.31	121062
19.3	121350
19.29	118512
19.28	122825
19.27	123975
19.26	126275
19.25	127412
19.24	126075
19.23	129238
19.22	133425
19.21	133662
19.2	132812
19.19	134025
19.18	135688
19.17	139575
19.16	139812
19.15	140475
19.14	142350
19.13	145250
19.12	144550
19.11	149738
19.1	149875
19.09	151938
19.08	152275
19.07	152688
19.06	154862
19.05	157275
19.04	157488
19.03	162538
19.02	163988
19.01	165500
19	163750
18.99	166400
18.98	167650
18.97	173900
18.96	174638
18.95	179575
18.94	178138
18.93	179888
18.92	184200
18.91	181262
18.9	184650
18.89	188262
18.88	189462
18.87	192538
18.86	194100
18.85	195662
18.84	197212
18.83	198500
18.82	198875
18.81	203600
18.8	207450
18.79	208475
18.78	211950
18.77	214062
18.76	216538
18.75	217338
18.74	222212
18.73	221775
18.72	224262
18.71	225712
18.7	229075
18.69	229875
18.68	233475
18.67	233875
18.66	239125
18.65	239550
18.64	245062
18.63	244675
18.62	249800
18.61	250175
18.6	249962
18.59	252138
18.58	254438
18.57	255962
18.56	257762
18.55	265150
18.54	265675
18.53	264612
18.52	269262
18.51	270862
18.5	273175
18.49	272400
18.48	272788
18.47	277125
18.46	281100
18.45	282425
18.44	280200
18.43	284750
18.42	281312
18.41	289312
18.4	287350
18.39	292500
18.38	293750
18.37	294312
18.36	295088
18.35	294962
18.34	296462
18.33	300950
18.32	301588
18.31	302488
18.3	302662
18.29	303238
18.28	307800
18.27	309612
18.26	312762
18.25	312888
18.24	310350
18.23	315125
18.22	313312
18.21	316150
18.2	316912
18.19	319812
18.18	320325
18.17	320125
18.16	322662
18.15	322162
18.14	326200
18.13	323725
18.12	322788
18.11	329288
18.1	327175
18.09	329425
18.08	329750
18.07	333088
18.06	332938
18.05	333238
18.04	332962
18.03	334838
18.02	332562
18.01	337350
18	337900
17.99	338988
17.98	339038
17.97	340300
17.96	339188
17.95	338400
17.94	342862
17.93	342738
17.92	343725
17.91	344800
17.9	347312
17.89	348662
17.88	354562
17.87	353900
17.86	359112
17.85	358300
17.84	359075
17.83	360975
17.82	361962
17.81	363612
17.8	367812
17.79	369600
17.78	373950
17.77	374138
17.76	378175
17.75	379362
17.74	381550
17.73	382312
17.72	391438
17.71	392350
17.7	395600
17.69	398162
17.68	401050
17.67	410550
17.66	410738
17.65	413912
17.64	420238
17.63	429038
17.62	436162
17.61	442762
17.6	445700
17.59	454625
17.58	457938
17.57	470562
17.56	477775
17.55	485812
17.54	492962
17.53	505862
17.52	512738
17.51	528962
17.5	540038
17.49	551312
17.48	562050
17.47	579062
17.46	600688
17.45	621512
17.44	650662
17.43	677562
17.42	721038
17.41	776912
17.4	849412
17.39	935138
17.38	1065050
17.37	1220280
17.36	1436980
17.35	1702790
17.34	2061380
17.33	2503740
17.32	3030800
17.31	3646100
17.3	4323380
17.29	5054680
17.28	5786440
17.27	6491150
17.26	7174360
17.25	7844300
17.24	8456890
17.23	9004340
17.22	9530250
17.21	9986480
17.2	10410200
17.19	10778900
17.18	11119200
17.17	11411500
17.16	11699700
17.15	11924300
17.14	12105800
17.13	12295400
17.12	12455700
17.11	12573600
17.1	12705900
17.09	12790700
17.08	12866000
17.07	12946900
17.06	13000500
17.05	13004000
17.04	13068500
17.03	13081600
17.02	13115300
17.01	13107200
17	13127500
16.99	13115300
16.98	13103600
16.97	13101100
16.96	13078000
16.95	13076700
16.94	13044700
16.93	13016500
16.92	12997500
16.91	12961700
16.9	12945000
16.89	12906100
16.88	12877900
16.87	12836700
16.86	12794600
16.85	12758900
16.84	12735900
16.83	12679400
16.82	12649200
16.81	12606700
16.8	12576400
16.79	12534700
16.78	12494600
16.77	12478600
16.76	12411200
16.75	12367700
16.74	12313500
16.73	12287100
16.72	12265600
16.71	12220700
16.7	12170700
16.69	12152800
16.68	12103200
16.67	12049700
16.66	12021900
16.65	11979800
16.64	11941200
16.63	11895700
16.62	11880700
16.61	11819500
16.6	11774400
16.59	11749000
16.58	11726800
16.57	11684000
16.56	11639300
16.55	11591500
16.54	11553300
16.53	11518700
16.52	11493700
16.51	11459800
16.5	11416800
16.49	11386300
16.48	11337600
16.47	11317200
16.46	11271000
16.45	11235100
16.44	11216300
16.43	11156900
16.42	11149400
16.41	11096400
16.4	11076100
16.39	11040600
16.38	10998500
16.37	10975700
16.36	10944900
16.35	10907300
16.34	10851200
16.33	10821000
16.32	10797600
16.31	10760200
16.3	10704600
16.29	10672200
16.28	10639900
16.27	10608000
16.26	10559400
16.25	10512600
16.24	10470900
16.23	10434800
16.22	10381000
16.21	10350100
16.2	10291000
16.19	10240900
16.18	10188100
16.17	10172300
16.16	10111300
16.15	10067400
16.14	10012100
16.13	9974430
16.12	9911440
16.11	9873580
16.1	9833760
16.09	9785650
16.08	9725310
16.07	9693290
16.06	9639780
16.05	9595780
16.04	9540690
16.03	9479180
16.02	9442160
16.01	9385490
16	9322090
15.99	9272760
15.98	9227930
15.97	9178190
15.96	9122630
15.95	9060100
15.94	9012430
15.93	8957460
15.92	8918910
15.91	8859360
15.9	8820710
15.89	8749530
15.88	8706760
15.87	8637700
15.86	8600660
15.85	8542630
15.84	8484890
15.83	8441180
15.82	8371260
15.81	8326960
15.8	8289300
15.79	8233280
15.78	8166100
15.77	8126030
15.76	8057790
15.75	8016080
15.74	7964640
15.73	7921340
15.72	7857310
15.71	7792800
15.7	7758130
15.69	7706040
15.68	7665590
15.67	7615310
15.66	7545440
15.65	7500380
15.64	7459740
15.63	7400930
15.62	7360410
15.61	7311050
15.6	7261380
15.59	7216730
15.58	7161290
15.57	7117610
15.56	7074610
15.55	7022840
15.54	6976060
15.53	6923780
15.52	6880790
15.51	6847830
15.5	6792050
15.49	6744230
15.48	6697890
15.47	6636950
15.46	6607500
15.45	6571860
15.44	6522300
15.43	6479050
15.42	6435390
15.41	6405300
15.4	6341010
15.39	6321930
15.38	6272300
15.37	6251080
15.36	6193030
15.35	6136740
15.34	6120910
15.33	6063400
15.32	6034660
15.31	6003740
15.3	5966680
15.29	5928800
15.28	5897860
15.27	5842080
15.26	5819840
15.25	5770590
15.24	5719880
15.23	5685100
15.22	5660710
15.21	5626610
15.2	5603280
15.19	5563350
15.18	5521690
15.17	5483960
15.16	5457990
15.15	5423410
15.14	5388290
15.13	5340830
15.12	5321790
15.11	5280450
15.1	5256930
15.09	5229030
15.08	5181560
15.07	5169400
15.06	5130310
15.05	5091060
15.04	5063590
15.03	5028430
15.02	5011510
15.01	4976540
15	4941130
14.99	4915450
14.98	4891550
14.97	4857750
14.96	4818280
14.95	4809560
14.94	4760640
14.93	4752150
14.92	4721590
14.91	4682040
14.9	4652480
14.89	4631730
14.88	4609440
14.87	4581280
14.86	4542410
14.85	4534800
14.84	4505550
14.83	4481930
14.82	4457950
14.81	4432030
14.8	4408180
14.79	4374430
14.78	4358590
14.77	4337140
14.76	4301430
14.75	4285990
14.74	4271930
14.73	4233800
14.72	4208540
14.71	4202580
14.7	4174760
14.69	4142300
14.68	4112740
14.67	4096080
14.66	4083500
14.65	4053350
14.64	4035880
14.63	4011850
14.62	3997840
14.61	3989930
14.6	3961900
14.59	3941950
14.58	3916730
14.57	3891160
14.56	3873700
14.55	3860310
14.54	3837830
14.53	3816310
14.52	3806060
14.51	3787140
14.5	3766010
14.49	3746080
14.48	3727200
14.47	3715350
14.46	3698460
14.45	3678440
14.44	3657090
14.43	3651910
14.42	3639450
14.41	3614830
14.4	3603490
14.39	3594160
14.38	3578750
14.37	3559800
14.36	3527260
14.35	3523180
14.34	3521400
14.33	3511240
14.32	3484640
14.31	3459540
14.3	3461380
14.29	3448250
14.28	3426260
14.27	3409460
14.26	3404710
14.25	3399230
14.24	3369780
14.23	3360540
14.22	3347710
14.21	3336880
14.2	3324580
14.19	3313200
14.18	3290490
14.17	3279610
14.16	3271980
14.15	3246640
14.14	3236930
14.13	3224910
14.12	3209230
14.11	3202630
14.1	3184760
14.09	3162560
14.08	3146380
14.07	3144410
14.06	3127040
14.05	3115030
14.04	3110410
14.03	3104790
14.02	3087480
14.01	3060730
14	3054830
13.99	3044450
13.98	3025450
13.97	3008040
13.96	3000290
13.95	2981760
13.94	2979980
13.93	2965490
13.92	2948740
13.91	2946510
13.9	2937600
13.89	2908560
13.88	2895950
13.87	2890410
13.86	2872600
13.85	2854050
13.84	2844380
13.83	2828560
13.82	2823710
13.81	2807350
13.8	2789040
13.79	2784130
13.78	2764450
13.77	2756330
13.76	2741760
13.75	2731800
13.74	2711240
13.73	2688480
13.72	2698730
13.71	2677430
13.7	2658510
13.69	2650550
13.68	2630530
13.67	2615950
13.66	2606450
13.65	2590860
13.64	2583200
13.63	2563900
13.62	2552330
13.61	2543150
13.6	2523900
13.59	2521700
13.58	2498440
13.57	2495350
13.56	2469610
13.55	2454680
13.54	2450760
13.53	2445610
13.52	2421840
13.51	2403860
13.5	2394450
13.49	2391530
13.48	2371290
13.47	2364180
13.46	2346980
13.45	2337350
13.44	2320080
13.43	2306030
13.42	2304230
13.41	2288730
13.4	2274440
13.39	2252560
13.38	2249250
13.37	2238080
13.36	2223530
13.35	2216630
13.34	2199710
13.33	2196030
13.32	2182830
13.31	2179150
13.3	2161010
13.29	2151690
13.28	2143030
13.27	2121610
13.26	2114060
13.25	2108490
13.24	2101780
13.23	2087010
13.22	2073530
13.21	2072780
13.2	2061750
13.19	2049250
13.18	2038890
13.17	2023800
13.16	2021490
13.15	2014750
13.14	1995300
13.13	1992010
13.12	1981290
13.11	1979100
13.1	1964860
13.09	1957130
13.08	1942880
13.07	1938740
13.06	1930060
13.05	1921750
13.04	1917160
13.03	1909550
13.02	1901340
13.01	1892910
13	1888900
12.99	1872410
12.98	1863410
12.97	1854610
12.96	1851850
12.95	1836550
12.94	1832840
12.93	1827230
12.92	1816890
12.91	1814140
12.9	1804810
12.89	1797700
12.88	1798600
12.87	1781430
12.86	1784110
12.85	1772210
12.84	1765480
12.83	1756480
12.82	1758900
12.81	1749040
12.8	1749750
12.79	1735930
12.78	1728930
12.77	1725750
12.76	1712390
12.75	1723640
12.74	1709640
12.73	1704730
12.72	1696890
12.71	1685610
12.7	1679790
12.69	1674530
12.68	1672290
12.67	1662550
12.66	1661950
12.65	1649160
12.64	1647480
12.63	1647460
12.62	1645780
12.61	1639510
12.6	1634650
12.59	1622510
12.58	1621960
12.57	1618840
12.56	1613500
12.55	1605190
12.54	1601260
12.53	1598480
12.52	1595760
12.51	1580900
12.5	1582340
12.49	1585030
12.48	1571610
12.47	1567900
12.46	1561000
12.45	1557990
12.44	1557460
12.43	1553700
12.42	1548190
12.41	1551580
12.4	1555190
12.39	1538100
12.38	1533460
12.37	1533340
12.36	1529500
12.35	1525900
12.34	1524460
12.33	1528750
12.32	1515880
12.31	1515740
12.3	1505990
12.29	1515050
12.28	1505940
12.27	1499300
12.26	1498730
12.25	1500490
12.24	1502160
12.23	1495140
12.22	1484400
12.21	1486460
12.2	1489360
12.19	1474300
12.18	1465910
12.17	1469730
12.16	1473830
12.15	1471330
12.14	1472710
12.13	1467990
12.12	1466180
12.11	1466680
12.1	1462890
12.09	1463910
12.08	1457090
12.07	1452540
12.06	1454100
12.05	1452900
12.04	1451340
12.03	1448110
12.02	1447650
12.01	1445190
12	1442760
11.99	1443240
11.98	1445160
11.97	1444350
11.96	1437290
11.95	1432850
11.94	1428440
11.93	1443990
11.92	1427450
11.91	1429350
11.9	1428690
11.89	1423860
11.88	1416250
11.87	1425640
11.86	1421950
11.85	1417330
11.84	1412980
11.83	1422500
11.82	1416990
11.81	1413540
11.8	1414310
11.79	1415160
11.78	1408360
11.77	1410860
11.76	1408810
11.75	1409300
11.74	1409590
11.73	1406230
11.72	1403090
11.71	1411060
11.7	1405780
11.69	1407480
11.68	1400460
11.67	1395810
11.66	1395400
11.65	1397580
11.64	1396760
11.63	1399780
11.62	1392530
11.61	1392380
11.6	1388990
11.59	1379280
11.58	1391790
11.57	1381740
11.56	1386580
11.55	1387860
11.54	1390900
11.53	1380260
11.52	1379180
11.51	1382380
11.5	1373460
11.49	1380290
11.48	1380210
11.47	1381990
11.46	1371430
11.45	1376800
11.44	1366340
11.43	1369150
11.42	1368240
11.41	1372090
11.4	1367850
11.39	1370440
11.38	1371490
11.37	1375580
11.36	1374650
11.35	1367650
11.34	1373910
11.33	1369430
11.32	1372150
11.31	1371340
11.3	1371630
11.29	1366300
11.28	1359310
11.27	1364740
11.26	1372910
11.25	1362760
11.24	1361200
11.23	1358610
11.22	1363460
11.21	1353700
11.2	1365250
11.19	1354300
11.18	1360100
11.17	1356610
11.16	1354800
11.15	1359050
11.14	1349910
11.13	1359110
11.12	1357690
11.11	1363360
11.1	1363490
11.09	1358780
11.08	1357440
11.07	1355310
11.06	1356240
11.05	1353610
11.04	1348280
11.03	1351560
11.02	1352880
11.01	1356040
11	1348940
10.99	1350940
10.98	1350840
10.97	1347190
10.96	1343850
10.95	1347290
10.94	1357560
10.93	1349130
10.92	1352800
10.91	1346940
10.9	1349710
10.89	1347090
10.88	1352150
10.87	1349340
10.86	1350050
10.85	1344310
10.84	1351160
10.83	1349010
10.82	1350490
10.81	1338830
10.8	1341440
10.79	1342910
10.78	1339330
10.77	1342380
10.76	1338080
10.75	1340650
10.74	1342280
10.73	1339380
10.72	1342660
10.71	1336550
10.7	1341550
10.69	1335930
10.68	1335100
10.67	1340780
10.66	1342390
10.65	1345080
10.64	1333290
10.63	1340650
10.62	1336260
10.61	1332330
10.6	1335540
10.59	1336630
10.58	1332100
10.57	1330640
10.56	1328300
10.55	1326930
10.54	1331540
10.53	1329840
10.52	1332840
10.51	1330830
10.5	1331060
10.49	1334600
10.48	1329500
10.47	1335480
10.46	1335250
10.45	1329410
10.44	1334760
10.43	1329240
10.42	1329800
10.41	1336560
10.4	1327660
10.39	1329550
10.38	1336610
10.37	1333110
10.36	1334850
10.35	1332360
10.34	1334740
10.33	1335360
10.32	1341080
10.31	1333400
10.3	1340890
10.29	1338090
10.28	1343410
10.27	1340900
10.26	1337610
10.25	1336400
10.24	1333040
10.23	1338750
10.22	1342680
10.21	1343100
10.2	1334450
10.19	1341560
10.18	1336330
10.17	1338140
10.16	1340530
10.15	1339040
10.14	1339750
10.13	1343930
10.12	1342150
10.11	1346180
10.1	1349360
10.09	1344990
10.08	1342840
10.07	1336260
10.06	1344330
10.05	1340280
10.04	1342980
10.03	1347510
10.02	1345760
10.01	1348460
10	1334690
9.99	1337550
9.98	1351650
9.97	1346540
9.96	1348110
9.95	1350530
9.94	1348890
9.93	1349190
9.92	1347910
9.91	1356710
9.9	1353980
9.89	1350140
9.88	1355980
9.87	1352490
9.86	1350040
9.85	1339960
9.84	1349990
9.83	1348730
9.82	1356210
9.81	1348200
9.8	1349960
9.79	1350210
9.78	1350980
9.77	1346510
9.76	1347890
9.75	1352490
9.74	1349550
9.73	1356950
9.72	1349960
9.71	1348140
9.7	1352690
9.69	1349800
9.68	1352440
9.67	1355130
9.66	1352840
9.65	1355690
9.64	1348500
9.63	1365250
9.62	1359960
9.61	1353140
9.6	1354330
9.59	1356360
9.58	1357510
9.57	1363630
9.56	1345730
9.55	1357130
9.54	1354290
9.53	1355000
9.52	1350550
9.51	1359840
9.5	1349900
9.49	1364730
9.48	1364850
9.47	1360250
9.46	1352630
9.45	1366380
9.44	1358850
9.43	1352210
9.42	1358530
9.41	1352950
9.4	1359660
9.39	1362230
9.38	1359450
9.37	1357490
9.36	1369330
9.35	1358010
9.34	1369910
9.33	1365630
9.32	1366490
9.31	1362700
9.3	1368990
9.29	1370360
9.28	1366500
9.27	1360700
9.26	1369290
9.25	1365650
9.24	1369630
9.23	1366310
9.22	1372300
9.21	1370440
9.2	1368630
9.19	1365580
9.18	1365160
9.17	1372810
9.16	1365650
9.15	1364710
9.14	1373500
9.13	1370030
9.12	1368210
9.11	1378100
9.1	1368080
9.09	1369550
9.08	1374180
9.07	1366940
9.06	1374100
9.05	1367560
9.04	1365730
9.03	1368600
9.02	1368780
9.01	1368040
9	1367430
8.99	1367750
8.98	1372430
8.97	1375600
8.96	1373940
8.95	1371290
8.94	1372740
8.93	1375650
8.92	1381580
8.91	1374430
8.9	1377530
8.89	1382490
8.88	1377380
8.87	1388360
8.86	1384580
8.85	1383730
8.84	1380400
8.83	1377200
8.82	1379780
8.81	1388680
8.8	1376660
8.79	1387540
8.78	1382160
8.77	1383030
8.76	1381110
8.75	1378850
8.74	1382390
8.73	1385440
8.72	1379690
8.71	1380280
8.7	1390330
8.69	1391500
8.68	1395510
8.67	1384600
8.66	1385490
8.65	1391130
8.64	1388960
8.63	1383300
8.62	1392150
8.61	1388260
8.6	1381060
8.59	1387860
8.58	1385440
8.57	1391160
8.56	1385800
8.55	1382100
8.54	1388810
8.53	1390060
8.52	1392340
8.51	1395360
8.5	1393860
8.49	1395230
8.48	1393910
8.47	1396100
8.46	1391340
8.45	1387190
8.44	1398560
8.43	1397950
8.42	1388190
8.41	1392990
8.4	1392360
8.39	1396810
8.38	1388940
8.37	1397560
8.36	1391880
8.35	1395880
8.34	1399360
8.33	1392230
8.32	1397890
8.31	1400430
8.3	1404230
8.29	1403200
8.28	1399990
8.27	1390900
8.26	1409060
8.25	1404740
8.24	1402510
8.23	1403950
8.22	1411560
8.21	1405440
8.2	1407690
8.19	1399780
8.18	1405910
8.17	1405550
8.16	1410860
8.15	1399880
8.14	1413250
8.13	1408090
8.12	1413460
8.11	1407730
8.1	1422030
8.09	1419790
8.08	1415630
8.07	1414760
8.06	1418480
8.05	1415050
8.04	1416180
8.03	1413680
8.02	1418440
8.01	1417280
8	1425800
7.99	1424560
7.98	1424910
7.97	1423910
7.96	1422460
7.95	1425750
7.94	1425490
7.93	1432400
7.92	1427040
7.91	1429800
7.9	1418740
7.89	1431310
7.88	1428730
7.87	1426930
7.86	1428760
7.85	1434060
7.84	1426950
7.83	1424150
7.82	1433180
7.81	1444990
7.8	1436380
7.79	1423130
7.78	1435090
7.77	1441300
7.76	1433110
7.75	1434750
7.74	1433380
7.73	1431750
7.72	1440580
7.71	1433860
7.7	1445530
7.69	1441290
7.68	1437490
7.67	1441360
7.66	1433440
7.65	1429490
7.64	1442150
7.63	1438600
7.62	1438840
7.61	1441010
7.6	1437580
7.59	1436390
7.58	1431540
7.57	1432600
7.56	1437850
7.55	1437940
7.54	1437750
7.53	1442510
7.52	1444750
7.51	1440780
7.5	1442760
7.49	1445890
7.48	1448330
7.47	1450600
7.46	1442550
7.45	1446060
7.44	1445940
7.43	1449480
7.42	1447490
7.41	1442680
7.4	1440230
7.39	1445790
7.38	1445050
7.37	1457740
7.36	1450830
7.35	1449180
7.34	1448690
7.33	1452040
7.32	1458180
7.31	1451350
7.3	1449980
7.29	1457380
7.28	1448760
7.27	1453290
7.26	1451250
7.25	1454080
7.24	1458540
7.23	1459000
7.22	1450450
7.21	1458630
7.2	1450640
7.19	1451040
7.18	1450880
7.17	1457450
7.16	1451130
7.15	1457740
7.14	1460660
7.13	1457760
7.12	1466910
7.11	1452530
7.1	1462300
7.09	1459980
7.08	1466050
7.07	1460460
7.06	1462000
7.05	1465880
7.04	1458190
7.03	1461930
7.02	1462490
7.01	1461000
7	1451810
6.99	1458800
6.98	1463190
6.97	1455630
6.96	1464690
6.95	1455740
6.94	1462550
6.93	1464080
6.92	1463440
6.91	1467860
6.9	1465630
6.89	1462100
6.88	1468260
6.87	1459180
6.86	1463390
6.85	1456330
6.84	1459490
6.83	1459140
6.82	1462330
6.81	1459240
6.8	1457230
6.79	1454880
6.78	1458340
6.77	1459600
6.76	1461050
6.75	1465560
6.74	1463890
6.73	1457710
6.72	1455940
6.71	1457890
6.7	1458040
6.69	1464630
6.68	1461090
6.67	1456930
6.66	1462530
6.65	1452710
6.64	1447280
6.63	1450960
6.62	1452180
6.61	1455510
6.6	1462400
6.59	1454040
6.58	1457200
6.57	1451090
6.56	1459530
6.55	1445490
6.54	1452040
6.53	1448340
6.52	1449280
6.51	1454960
6.5	1445150
6.49	1445040
6.48	1448000
6.47	1443460
6.46	1437080
6.45	1439630
6.44	1442530
6.43	1443160
6.42	1445300
6.41	1446130
6.4	1443350
6.39	1440450
6.38	1434510
6.37	1432200
6.36	1446650
6.35	1441150
6.34	1440610
6.33	1430260
6.32	1435630
6.31	1434750
6.3	1440610
6.29	1433550
6.28	1430210
6.27	1425110
6.26	1431080
6.25	1429980
6.24	1423160
6.23	1424700
6.22	1414600
6.21	1416410
6.2	1418100
6.19	1415340
6.18	1415880
6.17	1427190
6.16	1415710
6.15	1414280
6.14	1410740
6.13	1408950
6.12	1398140
6.11	1406890
6.1	1403240
6.09	1405850
6.08	1406710
6.07	1398890
6.06	1389960
6.05	1398640
6.04	1394790
6.03	1389290
6.02	1395610
6.01	1384810
6	1389050
5.99	1378360
5.98	1372000
5.97	1371730
5.96	1373350
5.95	1367240
5.94	1360810
5.93	1364980
5.92	1356650
5.91	1358890
5.9	1362440
5.89	1351490
5.88	1346500
5.87	1343660
5.86	1340980
5.85	1339580
5.84	1326440
5.83	1320690
5.82	1321280
5.81	1321430
5.8	1321130
5.79	1318560
5.78	1306910
5.77	1303700
5.76	1293090
5.75	1303250
5.74	1290960
5.73	1289600
5.72	1280490
5.71	1276210
5.7	1268250
5.69	1261050
5.68	1266180
5.67	1257100
5.66	1250990
5.65	1253600
5.64	1247450
5.63	1241740
5.62	1235700
5.61	1231100
5.6	1216460
5.59	1217890
5.58	1221180
5.57	1209240
5.56	1203860
5.55	1198240
5.54	1190640
5.53	1179980
5.52	1181050
5.51	1170140
5.5	1161330
5.49	1162930
5.48	1157510
5.47	1153990
5.46	1144330
5.45	1136490
5.44	1131540
5.43	1132240
5.42	1116710
5.41	1110310
5.4	1107710
5.39	1094890
5.38	1090450
5.37	1087010
5.36	1080140
5.35	1076800
5.34	1071380
5.33	1061160
5.32	1055800
5.31	1045500
5.3	1039560
5.29	1022540
5.28	1023190
5.27	1008790
5.26	1008430
5.25	999175
5.24	994925
5.23	977538
5.22	976900
5.21	968175
5.2	964200
5.19	954325
5.18	944912
5.17	939925
5.16	928638
5.15	923625
5.14	920362
5.13	906500
5.12	899488
5.11	892400
5.1	878862
5.09	878225
5.08	860025
5.07	863888
5.06	850862
5.05	843500
5.04	828225
5.03	822762
5.02	821662
5.01	806262
5	805138
4.99	803575
4.98	783425
4.97	772275
4.96	772362
4.95	759275
4.94	751062
4.93	742825
4.92	733038
4.91	725312
4.9	713188
4.89	709412
4.88	701212
4.87	689175
4.86	684612
4.85	670125
4.84	672475
4.83	661462
4.82	651512
4.81	651000
4.8	636425
4.79	625375
4.78	616888
4.77	610500
4.76	597588
4.75	593912
4.74	583288
4.73	576312
4.72	565800
4.71	559750
4.7	552962
4.69	546575
4.68	540425
4.67	528475
4.66	525225
4.65	517312
4.64	506038
4.63	500862
4.62	495188
4.61	486875
4.6	475475
4.59	469862
4.58	460388
4.57	459300
4.56	446462
4.55	442638
4.54	432838
4.53	429100
4.52	425788
4.51	413362
4.5	409900
4.49	402512
4.48	397175
4.47	392088
4.46	386638
4.45	377900
4.44	369625
4.43	361912
4.42	362250
4.41	352612
4.4	350238
4.39	344362
4.38	337000
4.37	330788
4.36	326750
4.35	321850
4.34	318088
4.33	311275
4.32	306050
4.31	301850
4.3	299712
4.29	291175
4.28	286862
4.27	285588
4.26	278662
4.25	276138
4.24	272288
4.23	261250
4.22	261038
4.21	257725
4.2	254062
4.19	248962
4.18	241612
4.17	242400
4.16	236800
4.15	233138
4.14	226875
4.13	223888
4.12	222225
4.11	216575
4.1	213062
4.09	209788
4.08	209388
4.07	205038
4.06	199512
4.05	198100
4.04	196325
4.03	191488
4.02	187950
4.01	184775
4	181812
3.99	180262
3.98	177562
3.97	175412
3.96	173000
3.95	165500
3.94	167275
3.93	164512
3.92	160425
3.91	160662
3.9	157762
3.89	154762
3.88	153038
3.87	151175
3.86	145300
3.85	147562
3.84	142388
3.83	140512
3.82	137788
3.81	136912
3.8	134788
3.79	132462
3.78	129812
3.77	127862
3.76	125875
3.75	123575
3.74	121950
3.73	118450
3.72	117125
3.71	116388
3.7	116288
3.69	114212
3.68	110275
3.67	106562
3.66	106812
3.65	104875
3.64	100950
3.63	103038
3.62	99850
3.61	100000
3.6	97250
3.59	96925
3.58	92787.5
3.57	92175
3.56	91062.5
3.55	89862.5
3.54	86862.5
3.53	86412.5
3.52	83312.5
3.51	84800
3.5	81225
3.49	81287.5
3.48	79150
3.47	78200
3.46	77087.5
3.45	74925
3.44	75162.5
3.43	74237.5
3.42	72162.5
3.41	72150
3.4	70312.5
3.39	68100
3.38	67000
3.37	66700
3.36	65000
3.35	63150
3.34	63100
3.33	61012.5
3.32	62137.5
3.31	61250
3.3	59150
3.29	60187.5
3.28	58325
3.27	57850
3.26	57125
3.25	55550
3.24	56425
3.23	54600
3.22	53700
3.21	53425
3.2	51400
3.19	51600
3.18	51000
3.17	49450
3.16	48900
3.15	46850
3.14	48512.5
3.13	47500
3.12	45325
3.11	46025
3.1	45162.5
3.09	43450
3.08	45162.5
3.07	43637.5
3.06	43400
3.05	42387.5
3.04	41800
3.03	40325
3.02	39762.5
3.01	39550
3	39600
2.99	37875
2.98	38287.5
2.97	37375
2.96	36625
2.95	35650
2.94	35537.5
2.93	35187.5
2.92	34400
2.91	34325
2.9	32925
2.89	33250
2.88	31900
2.87	32350
2.86	31575
2.85	31625
2.84	29462.5
2.83	30262.5
2.82	28850
2.81	28450
2.8	27500
2.79	27087.5
2.78	26925
2.77	26700
2.76	26362.5
2.75	26675
2.74	25362.5
2.73	24550
2.72	24687.5
2.71	25012.5
2.7	24287.5
2.69	23500
2.68	23500
2.67	23562.5
2.66	22412.5
2.65	21000
2.64	21550
2.63	21225
2.62	21725
2.61	20400
2.6	20900
2.59	19837.5
2.58	20037.5
2.57	19450
2.56	18775
2.55	18812.5
2.54	19425
2.53	18837.5
2.52	17937.5
2.51	18362.5
2.5	17150
2.49	17700
2.48	16600
2.47	17212.5
2.46	15950
2.45	16000
2.44	15762.5
2.43	15425
2.42	15225
2.41	14425
2.4	15025
2.39	14362.5
2.38	13925
2.37	13875
2.36	14237.5
2.35	13412.5
2.34	13800
2.33	12787.5
2.32	12400
2.31	11900
2.3	12112.5
2.29	12175
2.28	12362.5
2.27	11950
2.26	11637.5
2.25	11887.5
2.24	11262.5
2.23	11225
2.22	10987.5
2.21	10900
2.2	10825
2.19	11125
2.18	10175
2.17	10425
2.16	10212.5
2.15	10287.5
2.14	9987.5
2.13	9675
2.12	9900
2.11	9487.5
2.1	9637.5
2.09	9425
2.08	9600
2.07	8712.5
2.06	8562.5
2.05	8812.5
2.04	8487.5
2.03	8800
[truncated: 203 more rows]

## Sheet: Figure 3g
Ta3N5		Ta3N5/Mg:GaN		InGaN/Ta3N5		InGaN/Ta3N5/Mg:GaN
Wavelength (nm)	PL intensity (arb. units)	Wavelength (nm)	PL intensity (arb. units)	Wavelength (nm)	PL intensity (arb. units)	Wavelength (nm)	PL intensity (arb. units)
399	3407	399	2496	399	2386	399	1284.5
401	3841	401	2672	401	2945	401	1349.5
403	4149	403	2794.67	403	3114	403	1472.5
405	4532	405	3044.33	405	3257	405	1600.5
407	4847	407	3149.33	407	3496	407	1632
409	5167	409	3230	409	3544	409	1707.5
411	5168	411	3179	411	3549	411	1650.5
413	5341	413	3287	413	3614	413	1724.5
415	5520	415	3303	415	3677	415	1782
417	5987	417	3561.33	417	3787	417	1838
419	6538	419	3722	419	4040	419	1960
421	6866	421	4007.33	421	4213	421	2106
423	7464	423	4376.67	423	4553	423	2254.5
425	7996	425	4541.33	425	4817	425	2383
427	8537	427	4814.67	427	5182	427	2573
429	9339	429	4884.33	429	5332	429	2647
431	9573	431	5186.33	431	5335	431	2691.5
433	10207	433	5204.33	433	5592	433	2827.5
435	10457	435	5301.67	435	5672	435	2903
437	10719	437	5248	437	5732	437	2876
439	10817	439	5322.33	439	5756	439	2962
441	10801	441	5409	441	5821	441	2939.5
443	11191	443	5491.67	443	5715	443	3051
445	11833	445	5674	445	6065	445	3137
447	12139	447	5765.33	447	6105	447	3257.5
449	12387	449	5879.67	449	6266	449	3367
451	12969	451	6131.67	451	6482	451	3517
453	13605	453	6410.67	453	6611	453	3694.5
455	14309	455	6564.33	455	6807	455	3685
457	14829	457	6760.33	457	6921	457	3984
459	15554	459	7081	459	7182	459	4145
461	15847	461	7127.33	461	7365	461	4274.5
463	16237	463	7294	463	7622	463	4345.5
465	16974	465	7437	465	7469	465	4326.5
467	17307	467	7502	467	7619	467	4489
469	17463	469	7514.67	469	7792	469	4500
471	17655	471	7610.67	471	7643	471	4548.5
473	18120	473	7596	473	7597	473	4554
475	18052	475	7543.67	475	7502	475	4612
477	18180	477	7576.67	477	7481	477	4499
479	17899	479	7543.67	479	7472	479	4455.5
481	17896	481	7402	481	7224	481	4468.5
483	17845	483	7284.33	483	7132	483	4505
485	17583	485	7036.67	485	7108	485	4277.5
487	17422	487	6980.67	487	6878	487	4251.5
489	17181	489	6802.67	489	6505	489	4143.5
491	17156	491	6578.33	491	6438	491	4077.5
493	17013	493	6341.67	493	6084	493	3962.5
495	16672	495	6186	495	5977	495	3966
497	16453	497	5981.33	497	5894	497	3825.5
499	16441	499	5869.67	499	5727	499	3685
501	15966	501	5601.67	501	5529	501	3579.5
503	15790	503	5519	503	5464	503	3440
505	15767	505	5449	505	5188	505	3360.5
507	15187	507	5256.33	507	4946	507	3229
509	15046	509	5070.33	509	4915	509	3108.5
511	14865	511	4808.33	511	4667	511	3016.5
513	14484	513	4709.33	513	4455	513	2915.5
515	14398	515	4514	515	4412	515	2761
517	13977	517	4396	517	4157	517	2725.5
519	13758	519	4150.33	519	4050	519	2545.5
521	13504	521	3957.33	521	3901	521	2539
523	13226	523	3829.67	523	3638	523	2386
525	13173	525	3683.33	525	3590	525	2323.5
527	12405	527	3577.33	527	3558	527	2254.5
529	12211	529	3375.33	529	3356	529	2103.5
531	11918	531	3328	531	3236	531	2097.5
533	11590	533	3141.67	533	3098	533	1954.5
535	11388	535	3021.33	535	2923	535	1876
537	10956	537	2925.33	537	2915	537	1831
539	10670	539	2794.67	539	2735	539	1820.5
541	10387	541	2709.67	541	2737	541	1664
543	10108	543	2607	543	2597	543	1634
545	9869	545	2515.33	545	2452	545	1605
547	9578	547	2430	547	2369	547	1500.5
549	9316	549	2272	549	2253	549	1436
551	9162	551	2237	551	2290	551	1473.5
553	8869	553	2177.33	553	2149	553	1391
555	8701	555	2077.67	555	2160	555	1351.5
557	8240	557	1984	557	2020	557	1287
559	8065	559	1971.67	559	1973	559	1286.5
561	7946	561	1891.67	561	1909	561	1194
563	7637	563	1899	563	1877	563	1202.5
565	7576	565	1863	565	1899	565	1154.5
567	7526	567	1797.33	567	1933	567	1128.5
569	7413	569	1792.67	569	1804	569	1061
571	7130	571	1709	571	1766	571	1058
573	6858	573	1689.67	573	1768	573	1054
575	6494	575	1645	575	1712	575	964
577	6418	577	1571.67	577	1653	577	991.5
579	6335	579	1566	579	1659	579	969.5
581	6238	581	1538.33	581	1666	581	899
583	5994	583	1512.33	583	1595	583	891
585	5827	585	1455	585	1553	585	867.5
587	5717	587	1398.33	587	1440	587	856
589	5409	589	1422.67	589	1407	589	856
591	5336	591	1351	591	1442	591	784
593	5154	593	1301	593	1429	593	753
595	5035	595	1287.33	595	1344	595	762.5
597	4924	597	1262.33	597	1321	597	755
599	4706	599	1234	599	1336	599	763.5
601	4612	601	1204	601	1385	601	719
603	4561	603	1183.67	603	1309	603	724
605	4363	605	1159.33	605	1303	605	719.5
607	4221	607	1196.67	607	1323	607	705
609	4100	609	1181.33	609	1319	609	672
611	4077	611	1150	611	1305	611	718
613	3827	613	1155	613	1257	613	647.5
615	3708	615	1123.67	615	1256	615	705
617	3749	617	1088	617	1156	617	705.5
619	3614	619	1065.67	619	1210	619	719
621	3578	621	1079.67	621	1254	621	681.5
623	3414	623	1039	623	1249	623	695.5
625	3282	625	1024	625	1274	625	677
627	3216	627	1004	627	1221	627	702.5
629	3139	629	1045.33	629	1216	629	681
631	3130	631	1039	631	1173	631	676.5
633	3110	633	1011.33	633	1154	633	685
635	2843	635	970.667	635	1155	635	617.5
637	2817	637	977.667	637	1073	637	628.5
639	2811	639	947	639	1150	639	639
641	2613	641	955.333	641	1165	641	648
643	2588	643	941.667	643	1154	643	628
645	2628	645	963	645	1130	645	665
647	2507	647	947.333	647	1173	647	676
649	2485	649	935.333	649	1181	649	683.5
651	2313	651	968	651	1223	651	679
653	2295	653	978.333	653	1172	653	757.5
655	2182	655	972.333	655	1138	655	782
657	2152	657	1001.33	657	1177	657	799
659	2144	659	1020.33	659	1159	659	834.5
661	2089	661	1028.33	661	1221	661	853.5
663	2106	663	1067.33	663	1214	663	947.5
665	2002	665	1070	665	1151	665	973.5
667	1981	667	1143.67	667	1331	667	974.5
669	1941	669	1151.67	669	1253	669	1024
671	1885	671	1200	671	1284	671	1052.5
673	1863	673	1235.33	673	1299	673	1121.5
675	1800	675	1249.67	675	1330	675	1158
677	1816	677	1278.33	677	1340	677	1173.5
679	1792	679	1297.67	679	1364	679	1130.5
681	1788	681	1377	681	1400	681	1183
683	1739	683	1369.33	683	1411	683	1243.5
685	1720	685	1436	685	1402	685	1261
687	1702	687	1440.67	687	1451	687	1283
689	1687	689	1509.67	689	1576	689	1260.5
691	1674	691	1571	691	1490	691	1282
693	1635	693	1611	693	1564	693	1299.5
695	1730	695	1571.67	695	1544	695	1333.5
697	1674	697	1634	697	1595	697	1304.5
699	1611	699	1658.33	699	1677	699	1328.5
701	1614	701	1659.33	701	1646	701	1355

## Sheet: Figure 3h
Ta3N5				Ta3N5/Mg:GaN				InGaN/Ta3N5				InGaN/Ta3N5/Mg:GaN
TRPL spectrum		Fitted cruve		TRPL spectrum		Fitted cruve		TRPL spectrum		Fitted cruve		TRPL spectrum		Fitted cruve
Time (ns)	PL intensity (arb. units)	Time (ns)	PL intensity (arb. units)	Time (ns)	PL intensity (arb. units)	Time (ns)	PL intensity (arb. units)	Time (ns)	PL intensity (arb. units)	Time (ns)	PL intensity (arb. units)	Time (ns)	PL intensity (arb. units)	Time (ns)	PL intensity (arb. units)
0	3	0	0	0	21	0	0	0	25	0	0	0	16	0	0
0.025	13	0.025	0	0.025	91	0.025	0	0.025	101	0.025	0	0.025	87	0.025	0
0.05	10	0.05	0	0.05	94	0.05	0	0.05	95	0.05	0	0.05	90	0.05	0
0.075	10	0.075	0	0.075	85	0.075	0	0.075	84	0.075	0	0.075	101	0.075	0
0.1	13	0.1	0	0.1	98	0.1	0	0.1	86	0.1	0	0.1	77	0.1	0
0.125	12	0.125	0	0.125	80	0.125	0	0.125	96	0.125	0	0.125	87	0.125	0
0.15	19	0.15	0	0.15	87	0.15	0	0.15	87	0.15	0	0.15	95	0.15	0
0.175	20	0.175	0	0.175	70	0.175	0	0.175	104	0.175	0	0.175	96	0.175	0
0.2	13	0.2	0	0.2	89	0.2	0	0.2	89	0.2	0	0.2	86	0.2	0
0.225	22	0.225	0	0.225	74	0.225	0	0.225	79	0.225	0	0.225	97	0.225	0
0.25	18	0.25	0	0.25	84	0.25	0	0.25	88	0.25	0	0.25	90	0.25	0
0.275	17	0.275	0	0.275	74	0.275	0	0.275	84	0.275	0	0.275	93	0.275	0
0.3	15	0.3	0	0.3	90	0.3	0	0.3	95	0.3	0	0.3	92	0.3	0
0.325	17	0.325	0	0.325	93	0.325	0	0.325	92	0.325	0	0.325	87	0.325	0
0.35	16	0.35	0	0.35	85	0.35	0	0.35	92	0.35	0	0.35	86	0.35	0
0.375	16	0.375	0	0.375	81	0.375	0	0.375	86	0.375	0	0.375	89	0.375	0
0.4	15	0.4	0	0.4	94	0.4	0	0.4	95	0.4	0	0.4	89	0.4	0
0.425	25	0.425	0	0.425	90	0.425	0	0.425	85	0.425	0	0.425	87	0.425	0
0.45	14	0.45	0	0.45	65	0.45	0	0.45	82	0.45	0	0.45	89	0.45	0
0.475	20	0.475	0	0.475	82	0.475	0	0.475	105	0.475	0	0.475	91	0.475	0
0.5	16	0.5	0	0.5	92	0.5	0	0.5	77	0.5	0	0.5	90	0.5	0
0.525	17	0.525	0	0.525	81	0.525	0	0.525	67	0.525	0	0.525	74	0.525	0
0.55	11	0.55	0	0.55	94	0.55	0	0.55	103	0.55	0	0.55	73	0.55	0
0.575	17	0.575	0	0.575	98	0.575	0	0.575	82	0.575	0	0.575	86	0.575	0
0.6	21	0.6	0	0.6	63	0.6	0	0.6	88	0.6	0	0.6	96	0.6	0
0.625	18	0.625	0	0.625	84	0.625	0	0.625	105	0.625	0	0.625	90	0.625	0
0.65	18	0.65	0	0.65	70	0.65	0	0.65	87	0.65	0	0.65	87	0.65	0
0.675	9	0.675	0	0.675	70	0.675	0	0.675	100	0.675	0	0.675	106	0.675	0
0.7	15	0.7	0	0.7	64	0.7	0	0.7	105	0.7	0	0.7	101	0.7	0
0.725	22	0.725	0	0.725	92	0.725	0	0.725	82	0.725	0	0.725	82	0.725	0
0.75	17	0.75	0	0.75	83	0.75	0	0.75	91	0.75	0	0.75	77	0.75	0
0.775	13	0.775	0	0.775	88	0.775	0	0.775	90	0.775	0	0.775	105	0.775	0
0.8	16	0.8	0	0.8	82	0.8	0	0.8	85	0.8	0	0.8	89	0.8	0
0.825	13	0.825	0	0.825	80	0.825	0	0.825	86	0.825	0	0.825	109	0.825	0
0.85	11	0.85	0	0.85	99	0.85	0	0.85	95	0.85	0	0.85	90	0.85	0
0.875	18	0.875	0	0.875	89	0.875	0	0.875	83	0.875	0	0.875	93	0.875	0
0.9	15	0.9	0	0.9	76	0.9	0	0.9	105	0.9	0	0.9	83	0.9	0
0.925	18	0.925	0	0.925	77	0.925	0	0.925	81	0.925	0	0.925	93	0.925	0
0.95	24	0.95	0	0.95	96	0.95	0	0.95	100	0.95	0	0.95	81	0.95	0
0.975	19	0.975	0	0.975	80	0.975	0	0.975	82	0.975	0	0.975	75	0.975	0
1	16	1	0	1	75	1	0	1	76	1	0	1	82	1	0
1.025	12	1.025	0	1.025	69	1.025	0	1.025	91	1.025	0	1.025	89	1.025	0
1.05	9	1.05	0	1.05	89	1.05	0	1.05	109	1.05	0	1.05	76	1.05	0
1.075	19	1.075	0	1.075	80	1.075	0	1.075	98	1.075	0	1.075	93	1.075	0
1.1	20	1.1	13.318	1.1	87	1.1	0	1.1	96	1.1	0	1.1	107	1.1	0
1.125	14	1.125	13.402	1.125	64	1.125	0	1.125	93	1.125	0	1.125	90	1.125	0
1.15	18	1.15	13.313	1.15	83	1.15	0	1.15	90	1.15	0	1.15	98	1.15	0
1.175	12	1.175	13.413	1.175	72	1.175	0	1.175	79	1.175	0	1.175	83	1.175	0
1.2	12	1.2	13.486	1.2	92	1.2	0	1.2	90	1.2	0	1.2	88	1.2	0
1.225	6	1.225	13.383	1.225	87	1.225	0	1.225	86	1.225	0	1.225	84	1.225	0
1.25	20	1.25	13.312	1.25	88	1.25	0	1.25	81	1.25	0	1.25	91	1.25	0
1.275	17	1.275	13.428	1.275	86	1.275	0	1.275	80	1.275	0	1.275	72	1.275	0
1.3	19	1.3	13.68	1.3	100	1.3	0	1.3	111	1.3	0	1.3	96	1.3	0
1.325	14	1.325	13.714	1.325	74	1.325	0	1.325	87	1.325	0	1.325	92	1.325	0
1.35	12	1.35	13.596	1.35	97	1.35	81.642	1.35	87	1.35	0	1.35	92	1.35	0
1.375	8	1.375	13.669	1.375	77	1.375	81.642	1.375	97	1.375	0	1.375	84	1.375	0
1.4	17	1.4	13.577	1.4	75	1.4	81.673	1.4	102	1.4	0	1.4	100	1.4	73.571
1.425	14	1.425	13.825	1.425	85	1.425	81.763	1.425	93	1.425	0	1.425	107	1.425	72.125
1.45	12	1.45	13.691	1.45	86	1.45	81.813	1.45	95	1.45	0	1.45	90	1.45	70.959
1.475	17	1.475	13.623	1.475	74	1.475	81.738	1.475	98	1.475	0	1.475	88	1.475	69.85
1.5	19	1.5	14.208	1.5	73	1.5	81.58	1.5	95	1.5	0	1.5	87	1.5	68.538
1.525	11	1.525	14.022	1.525	93	1.525	81.432	1.525	97	1.525	0	1.525	86	1.525	67.364
1.55	8	1.55	14.063	1.55	91	1.55	81.417	1.55	76	1.55	0	1.55	86	1.55	66.287
1.575	15	1.575	14.095	1.575	88	1.575	81.583	1.575	102	1.575	0	1.575	87	1.575	65.334
1.6	11	1.6	13.99	1.6	101	1.6	81.73	1.6	89	1.6	0	1.6	97	1.6	64.385
1.625	21	1.625	14.55	1.625	84	1.625	81.715	1.625	98	1.625	0	1.625	98	1.625	63.155
1.65	18	1.65	14.338	1.65	85	1.65	81.681	1.65	101	1.65	0	1.65	82	1.65	62.02
1.675	17	1.675	14.197	1.675	81	1.675	81.708	1.675	72	1.675	0	1.675	97	1.675	60.941
1.7	14	1.7	14.255	1.7	69	1.7	81.766	1.7	96	1.7	0	1.7	96	1.7	59.898
1.725	10	1.725	14.292	1.725	79	1.725	81.754	1.725	86	1.725	0	1.725	79	1.725	58.76
1.75	14	1.75	14.157	1.75	73	1.75	81.751	1.75	84	1.75	0	1.75	97	1.75	57.583
1.775	12	1.775	14.051	1.775	71	1.775	81.872	1.775	94	1.775	86.549	1.775	88	1.775	56.555
1.8	22	1.8	13.96	1.8	86	1.8	81.98	1.8	87	1.8	86.554	1.8	83	1.8	55.77
1.825	17	1.825	13.879	1.825	91	1.825	81.928	1.825	99	1.825	86.515	1.825	97	1.825	54.938
1.85	23	1.85	13.813	1.85	55	1.85	81.923	1.85	79	1.85	86.388	1.85	70	1.85	54.026
1.875	16	1.875	13.92	1.875	79	1.875	82.038	1.875	75	1.875	86.347	1.875	87	1.875	53.206
1.9	12	1.9	14.007	1.9	78	1.9	82.143	1.9	78	1.9	86.342	1.9	83	1.9	52.291
1.925	19	1.925	14.239	1.925	67	1.925	82.472	1.925	95	1.925	86.138	1.925	86	1.925	51.692
1.95	18	1.95	14.289	1.95	69	1.95	83.309	1.95	78	1.95	86.102	1.95	100	1.95	51.411
1.975	19	1.975	14.838	1.975	88	1.975	84.433	1.975	80	1.975	86.251	1.975	106	1.975	51.34
2	17	2	15.152	2	90	2	86.074	2	97	2	86.221	2	88	2	51.987
2.025	14	2.025	15.958	2.025	97	2.025	91.641	2.025	91	2.025	86.166	2.025	113	2.025	56.337
2.05	15	2.05	17.092	2.05	184	2.05	119.153	2.05	98	2.05	86.17	2.05	128	2.05	78.64
2.075	31	2.075	20.642	2.075	370	2.075	223.522	2.075	81	2.075	86.158	2.075	246	2.075	166.142
2.1	67	2.1	29.928	2.1	733	2.1	507.977	2.1	84	2.1	86.078	2.1	512	2.1	417.07
2.125	121	2.125	74.603	2.125	1342	2.125	1081.25	2.125	97	2.125	85.989	2.125	1012	2.125	934.049
2.15	343	2.15	238.983	2.15	2158	2.15	1949.73	2.15	95	2.15	85.898	2.15	1794	2.15	1736.82
2.175	770	2.175	676.159	2.175	3079	2.175	2991.95	2.175	97	2.175	85.854	2.175	2697	2.175	2729
2.2	1580	2.2	1532.41	2.2	4007	2.2	4044.97	2.2	78	2.2	85.867	2.2	3771	2.2	3728.58
2.225	2691	2.225	2736.76	2.225	4870	2.225	4984.9	2.225	99	2.225	85.94	2.225	4578	2.225	4609.15
2.25	3935	2.25	4084.77	2.25	5556	2.25	5787.99	2.25	81	2.25	86.218	2.25	5490	2.25	5374.15
2.275	5209	2.275	5235.5	2.275	6141	2.275	6517.01	2.275	85	2.275	86.642	2.275	6228	2.275	6103.1
2.3	6290	2.3	6136.2	2.3	6850	2.3	7240.39	2.3	88	2.3	87.19	2.3	6673	2.3	6852.59
2.325	6934	2.325	6837.22	2.325	7435	2.325	7972.41	2.325	91	2.325	90.143	2.325	7248	2.325	7622.4
2.35	7810	2.35	7472.86	2.35	7952	2.35	8666.12	2.35	139	2.35	101.429	2.35	7846	2.35	8351.97
2.375	8114	2.375	8202.56	2.375	8442	2.375	9251.64	2.375	215	2.375	142.147	2.375	8327	2.375	8972.92
2.4	8934	2.4	8899.78	2.4	8883	2.4	9694.34	2.4	424	2.4	276.681	2.4	8671	2.4	9441.59
2.425	9285	2.425	9529.03	2.425	9151	2.425	9999.31	2.425	813	2.425	604.681	2.425	9224	2.425	9769.61
2.45	9617	2.45	9958.45	2.45	9364	2.45	10188.2	2.45	1322	2.45	1204.67	2.45	9510	2.45	9981.42
2.475	9715	2.475	10161.5	2.475	9611	2.475	10289.3	2.475	2269	2.475	2076.39	2.475	9685	2.475	10110.5
2.5	10000	2.5	10193.4	2.5	9627	2.5	10333	2.5	3226	2.5	3107.38	2.5	9704	2.5	10182.6
2.525	9841	2.525	10103.1	2.525	9613	2.525	10347.7	2.525	4204	2.525	4128.15	2.525	9904	2.525	10213.3
2.55	9731	2.55	9928.07	2.55	9660	2.55	10346.8	2.55	5004	2.55	5030.95	2.55	9871	2.55	10219.1
2.575	9652	2.575	9734.57	2.575	9808	2.575	10331	2.575	5735	2.575	5824.37	2.575	9861	2.575	10210.7
2.6	9406	2.6	9525.84	2.6	10000	2.6	10301.3	2.6	6481	2.6	6579.91	2.6	10000	2.6	10186.2
2.625	9191	2.625	9304.54	2.625	9855	2.625	10258	2.625	7164	2.625	7345.08	2.625	9798	2.625	10149.9
2.65	9041	2.65	9089.64	2.65	9716	2.65	10200.9	2.65	7564	2.65	8105.5	2.65	9777	2.65	10100.5
2.675	8739	2.675	8854.51	2.675	9970	2.675	10132.8	2.675	8306	2.675	8811.22	2.675	9981	2.675	10037.5
2.7	8408	2.7	8622.59	2.7	9949	2.7	10056.2	2.7	8785	2.7	9404.48	2.7	9723	2.7	9962.05
2.725	8489	2.725	8396.64	2.725	9769	2.725	9973.33	2.725	9068	2.725	9845.89	2.725	9660	2.725	9882.58
2.75	8172	2.75	8174.81	2.75	9614	2.75	9886.97	2.75	9506	2.75	10141.4	2.75	9654	2.75	9798.71
2.775	7977	2.775	7947.7	2.775	9509	2.775	9799.33	2.775	9527	2.775	10323.7	2.775	9573	2.775	9712
2.8	7705	2.8	7733.44	2.8	9560	2.8	9709.51	2.8	9716	2.8	10424.2	2.8	9670	2.8	9622.75
2.825	7508	2.825	7532.98	2.825	9388	2.825	9616.21	2.825	9698	2.825	10467.5	2.825	9470	2.825	9533.59
2.85	7507	2.85	7333.67	2.85	9488	2.85	9522.05	2.85	9818	2.85	10472.5	2.85	9419	2.85	9445.2
2.875	7485	2.875	7143.86	2.875	9272	2.875	9429.64	2.875	9842	2.875	10452.3	2.875	9336	2.875	9355.74
2.9	7094	2.9	6967.28	2.9	9503	2.9	9337.92	2.9	10000	2.9	10412.4	2.9	9389	2.9	9268.42
2.925	6912	2.925	6799.11	2.925	9366	2.925	9245.8	2.925	9812	2.925	10359.5	2.925	9380	2.925	9182.17
2.95	6817	2.95	6636.9	2.95	9156	2.95	9153.96	2.95	9634	2.95	10292.5	2.95	9169	2.95	9096.22
2.975	6537	2.975	6481.22	2.975	9167	2.975	9064.02	2.975	9834	2.975	10209.4	2.975	9043	2.975	9012.15
3	6511	3	6336.3	3	8917	3	8976.42	3	9741	3	10114.9	3	9022	3	8930.33
3.025	6198	3.025	6201.74	3.025	8926	3.025	8890.15	3.025	9915	3.025	10012.6	3.025	8914	3.025	8849.06
3.05	6200	3.05	6069.48	3.05	9005	3.05	8805.17	3.05	9500	3.05	9903.81	3.05	8757	3.05	8769
3.075	6132	3.075	5946.05	3.075	8927	3.075	8721.84	3.075	9601	3.075	9791.72	3.075	8942	3.075	8691.5
3.1	6015	3.1	5826.79	3.1	8619	3.1	8640.36	3.1	9752	3.1	9681.52	3.1	8841	3.1	8615.78
3.125	5962	3.125	5708.89	3.125	8653	3.125	8561.16	3.125	9555	3.125	9574.33	3.125	8712	3.125	8541.66
3.15	5817	3.15	5597.17	3.15	8725	3.15	8484.13	3.15	9468	3.15	9468.41	3.15	8699	3.15	8469.05
3.175	5725	3.175	5492.29	3.175	8722	3.175	8408.95	3.175	9254	3.175	9361.84	3.175	8732	3.175	8397.91
3.2	5560	3.2	5392.9	3.2	8476	3.2	8335.46	3.2	9179	3.2	9255.98	3.2	8396	3.2	8328.76
3.225	5509	3.225	5297.56	3.225	8229	3.225	8263.3	3.225	9194	3.225	9154.56	3.225	8338	3.225	8261.03
3.25	5504	3.25	5203.29	3.25	8376	3.25	8193.59	3.25	8875	3.25	9057.7	3.25	8448	3.25	8193.65
3.275	5272	3.275	5115.39	3.275	8388	3.275	8126.4	3.275	8878	3.275	8963.08	3.275	8230	3.275	8128.8
3.3	5362	3.3	5029.43	3.3	8239	3.3	8061.26	3.3	8900	3.3	8868.86	3.3	8317	3.3	8066.91
3.325	5183	3.325	4947.32	3.325	8332	3.325	7998.8	3.325	8798	3.325	8776.06	3.325	8128	3.325	8005.85
3.35	5142	3.35	4867.98	3.35	8097	3.35	7938.55	3.35	8761	3.35	8685.85	3.35	8101	3.35	7946.52
3.375	5086	3.375	4793.41	3.375	8195	3.375	7880.13	3.375	8663	3.375	8599.07	3.375	7863	3.375	7890.01
3.4	5038	3.4	4721.84	3.4	8131	3.4	7823.72	3.4	8582	3.4	8515.18	3.4	8016	3.4	7835.77
3.425	5065	3.425	4651.4	3.425	8114	3.425	7769.59	3.425	8628	3.425	8432.97	3.425	8066	3.425	7784.82
3.45	4788	3.45	4584.25	3.45	7968	3.45	7718.6	3.45	8519	3.45	8352.86	3.45	7952	3.45	7736.17
3.475	4805	3.475	4519.52	3.475	8032	3.475	7670.1	3.475	8282	3.475	8274.75	3.475	7953	3.475	7688.03
3.5	4711	3.5	4463.41	3.5	7662	3.5	7621.92	3.5	8378	3.5	8198.75	3.5	7776	3.5	7642.17
3.525	4694	3.525	4409.5	3.525	7862	3.525	7573.4	3.525	8300	3.525	8125.31	3.525	7775	3.525	7596.91
3.55	4512	3.55	4354.86	3.55	7869	3.55	7524.83	3.55	8060	3.55	8054.24	3.55	7615	3.55	7552.12
3.575	4467	3.575	4301.88	3.575	7691	3.575	7476.31	3.575	7962	3.575	7985.47	3.575	7495	3.575	7508.23
3.6	4486	3.6	4253.04	3.6	7743	3.6	7427.94	3.6	8032	3.6	7918.2	3.6	7503	3.6	7464.66
3.625	4491	3.625	4205.02	3.625	7718	3.625	7380.02	3.625	8055	3.625	7852.78	3.625	7509	3.625	7419.08
3.65	4378	3.65	4155.45	3.65	7624	3.65	7332.62	3.65	7946	3.65	7789.66	3.65	7512	3.65	7373.53
3.675	4295	3.675	4110.98	3.675	7612	3.675	7285.28	3.675	7876	3.675	7729.06	3.675	7562	3.675	7328.33
3.7	4317	3.7	4064.8	3.7	7368	3.7	7237.66	3.7	7852	3.7	7671.06	3.7	7477	3.7	7283.75
3.725	4332	3.725	4015.28	3.725	7480	3.725	7189.99	3.725	7839	3.725	7615.78	3.725	7330	3.725	7238.15
3.75	4184	3.75	3965.72	3.75	7517	3.75	7142.36	3.75	7735	3.75	7562.13	3.75	7256	3.75	7193.14
3.775	4064	3.775	3916.83	3.775	7406	3.775	7094.44	3.775	7791	3.775	7510.03	3.775	7265	3.775	7146.96
3.8	4120	3.8	3867.47	3.8	7320	3.8	7045.87	3.8	7666	3.8	7461.02	3.8	7258	3.8	7100.77
3.825	4001	3.825	3818.24	3.825	7419	3.825	6996.94	3.825	7581	3.825	7413.13	3.825	7346	3.825	7053.69
3.85	3959	3.85	3768.35	3.85	7077	3.85	6948.53	3.85	7507	3.85	7364.15	3.85	7019	3.85	7007.26
3.875	3950	3.875	3719.75	3.875	7240	3.875	6901.24	3.875	7602	3.875	7316.36	3.875	7173	3.875	6961.32
3.9	3914	3.9	3671.48	3.9	7195	3.9	6854.48	3.9	7496	3.9	7269.51	3.9	6901	3.9	6915.63
3.925	3762	3.925	3622.89	3.925	7031	3.925	6808.09	3.925	7490	3.925	7222.93	3.925	7052	3.925	6869.79
3.95	3791	3.95	3578.43	3.95	6922	3.95	6762.17	3.95	7436	3.95	7176.17	3.95	6922	3.95	6824.19
3.975	3761	3.975	3533.18	3.975	6888	3.975	6716.6	3.975	7407	3.975	7128.54	3.975	6835	3.975	6779.14
4	3713	4	3488.03	4	6812	4	6671.63	4	7225	4	7081.59	4	6871	4	6734.84
4.025	3581	4.025	3443.7	4.025	6903	4.025	6627.57	4.025	7247	4.025	7035.36	4.025	6823	4.025	6691.8
4.05	3553	4.05	3399.84	4.05	7002	4.05	6584.12	4.05	7219	4.05	6988.57	4.05	6817	4.05	6649.42
4.075	3534	4.075	3358.63	4.075	6911	4.075	6540.95	4.075	7272	4.075	6941.16	4.075	6613	4.075	6607.35
4.1	3447	4.1	3316.08	4.1	6773	4.1	6498.17	4.1	7063	4.1	6893.45	4.1	6738	4.1	6565.75
4.125	3503	4.125	3275.3	4.125	6765	4.125	6455.66	4.125	7065	4.125	6845.83	4.125	6632	4.125	6524.43
4.15	3417	4.15	3236.17	4.15	6741	4.15	6413.75	4.15	6907	4.15	6798.35	4.15	6635	4.15	6483.26
4.175	3189	4.175	3198.54	4.175	6704	4.175	6372.78	4.175	6927	4.175	6750.87	4.175	6553	4.175	6442.7
4.2	3306	4.2	3159.71	4.2	6590	4.2	6332.54	4.2	6855	4.2	6704.07	4.2	6661	4.2	6402.89
4.225	3300	4.225	3122.25	4.225	6615	4.225	6292.81	4.225	6898	4.225	6657.52	4.225	6470	4.225	6363.7
4.25	3200	4.25	3086.57	4.25	6528	4.25	6253.38	4.25	6716	4.25	6611.35	4.25	6520	4.25	6324.95
4.275	3097	4.275	3051.31	4.275	6406	4.275	6214.32	4.275	6874	4.275	6565.45	4.275	6394	4.275	6286.57
4.3	3187	4.3	3017.48	4.3	6317	4.3	6176.05	4.3	6728	4.3	6519.92	4.3	6432	4.3	6248.58
4.325	3118	4.325	2983.6	4.325	6263	4.325	6138.49	4.325	6638	4.325	6475.23	4.325	6397	4.325	6210.73
4.35	2915	4.35	2949.82	4.35	6312	4.35	6101.24	4.35	6710	4.35	6431.38	4.35	6348	4.35	6173.74
4.375	3082	4.375	2916.92	4.375	6247	4.375	6064.2	4.375	6503	4.375	6388.34	4.375	6115	4.375	6137.08
4.4	3018	4.4	2885.26	4.4	6420	4.4	6027.61	4.4	6550	4.4	6345.88	4.4	6292	4.4	6101.01
4.425	2976	4.425	2854.18	4.425	6170	4.425	5991.43	4.425	6582	4.425	6303.53	4.425	6172	4.425	6065.11
4.45	2913	4.45	2822.92	4.45	6131	4.45	5955.57	4.45	6460	4.45	6261.52	4.45	6203	4.45	6029.27
4.475	2880	4.475	2793.69	4.475	6050	4.475	5920.15	4.475	6390	4.475	6219.94	4.475	6042	4.475	5993.91
4.5	2812	4.5	2763.62	4.5	5934	4.5	5885.34	4.5	6359	4.5	6178.63	4.5	5999	4.5	5959.31
4.525	2792	4.525	2735.88	4.525	6201	4.525	5851.14	4.525	6514	4.525	6138.13	4.525	6191	4.525	5925.6
4.55	2763	4.55	2707.15	4.55	6104	4.55	5817.25	4.55	6238	4.55	6098.51	4.55	5846	4.55	5892.29
4.575	2751	4.575	2679.56	4.575	6044	4.575	5783.59	4.575	6251	4.575	6059.48	4.575	5939	4.575	5858.84
4.6	2730	4.6	2651.79	4.6	5982	4.6	5750.51	4.6	6177	4.6	6020.76	4.6	5859	4.6	5825.9
4.625	2741	4.625	2624.97	4.625	5850	4.625	5718.1	4.625	6386	4.625	5982.5	4.625	5867	4.625	5793.24
4.65	2612	4.65	2598.43	4.65	5818	4.65	5686.07	4.65	6149	4.65	5945.23	4.65	5886	4.65	5761.15
4.675	2661	4.675	2571.9	4.675	5744	4.675	5654.35	4.675	6178	4.675	5908.18	4.675	5828	4.675	5729.87
4.7	2583	4.7	2545.84	4.7	5899	4.7	5622.99	4.7	6184	4.7	5871.31	4.7	5827	4.7	5698.62
4.725	2520	4.725	2521.78	4.725	5658	4.725	5592.05	4.725	5870	4.725	5834.93	4.725	5782	4.725	5667.62
4.75	2607	4.75	2497.13	4.75	5654	4.75	5561.55	4.75	5930	4.75	5799.25	4.75	5633	4.75	5636.88
4.775	2506	4.775	2473.26	4.775	5739	4.775	5531.38	4.775	5925	4.775	5764.34	4.775	5757	4.775	5606.58
4.8	2472	4.8	2449.79	4.8	5661	4.8	5501.32	4.8	5974	4.8	5729.81	4.8	5630	4.8	5576.2
4.825	2416	4.825	2426.98	4.825	5610	4.825	5471.2	4.825	5931	4.825	5695.57	4.825	5553	4.825	5546.13
4.85	2584	4.85	2403.66	4.85	5587	4.85	5441.26	4.85	5979	4.85	5661.88	4.85	5469	4.85	5516.41
4.875	2319	4.875	2381.03	4.875	5553	4.875	5411.63	4.875	5798	4.875	5628.73	4.875	5586	4.875	5486.7
4.9	2417	4.9	2359.45	4.9	5767	4.9	5382.34	4.9	5832	4.9	5595.85	4.9	5484	4.9	5457.49
4.925	2390	4.925	2337.94	4.925	5538	4.925	5353.62	4.925	5740	4.925	5562.99	4.925	5518	4.925	5428.77
4.95	2403	4.95	2316.58	4.95	5516	4.95	5325.32	4.95	5718	4.95	5530.56	4.95	5438	4.95	5399.97
4.975	2209	4.975	2295.37	4.975	5473	4.975	5297.13	4.975	5822	4.975	5498.9	4.975	5428	4.975	5371.62
5	2425	5	2273.71	5	5463	5	5269.18	5	5531	5	5467.68	5	5464	5	5343.83
5.025	2328	5.025	2252.91	5.025	5462	5.025	5241.59	5.025	5548	5.025	5436.66	5.025	5437	5.025	5316.12
5.05	2222	5.05	2233.12	5.05	5345	5.05	5214.32	5.05	5676	5.05	5406.35	5.05	5338	5.05	5288.52
5.075	2214	5.075	2213.22	5.075	5414	5.075	5187.35	5.075	5611	5.075	5376.51	5.075	5260	5.075	5261.19
5.1	2210	5.1	2194.1	5.1	5367	5.1	5160.56	5.1	5464	5.1	5346.53	5.1	5274	5.1	5234.15
5.125	2061	5.125	2174.22	5.125	5183	5.125	5133.96	5.125	5445	5.125	5316.31	5.125	5328	5.125	5207.52
5.15	2169	5.15	2155.25	5.15	5162	5.15	5107.7	5.15	5428	5.15	5286.45	5.15	5328	5.15	5180.96
5.175	2130	5.175	2136.37	5.175	5295	5.175	5081.86	5.175	5420	5.175	5257.06	5.175	5295	5.175	5154.85
5.2	2095	5.2	2117.47	5.2	5249	5.2	5056.32	5.2	5368	5.2	5227.99	5.2	5173	5.2	5129.24
5.225	2101	5.225	2099.42	5.225	5140	5.225	5030.99	5.225	5269	5.225	5199.1	5.225	5230	5.225	5103.67
5.25	2034	5.25	2081.25	5.25	5210	5.25	5005.88	5.25	5337	5.25	5170.68	5.25	5069	5.25	5078.15
5.275	2072	5.275	2063.55	5.275	5074	5.275	4980.98	5.275	5358	5.275	5142.68	5.275	5121	5.275	5052.66
5.3	2094	5.3	2045.96	5.3	5139	5.3	4956.38	5.3	5167	5.3	5115.04	5.3	5091	5.3	5027.52
5.325	2027	5.325	2029.45	5.325	5107	5.325	4932.02	5.325	5236	5.325	5087.67	5.325	5038	5.325	5002.72
5.35	2021	5.35	2012.39	5.35	5049	5.35	4907.75	5.35	5151	5.35	5060.45	5.35	4998	5.35	4978.08
5.375	2003	5.375	1995.76	5.375	4917	5.375	4883.64	5.375	5264	5.375	5033.45	5.375	5007	5.375	4953.63
5.4	1949	5.4	1978.69	5.4	5112	5.4	4859.63	5.4	5200	5.4	5006.95	5.4	5122	5.4	4929.36
5.425	1896	5.425	1962.17	5.425	5003	5.425	4835.83	5.425	5280	5.425	4980.79	5.425	4940	5.425	4905.02
5.45	1975	5.45	1946.54	5.45	4952	5.45	4812.42	5.45	5072	5.45	4954.69	5.45	5001	5.45	4881.22
5.475	1939	5.475	1930.39	5.475	4926	5.475	4789.33	5.475	5143	5.475	4928.71	5.475	4951	5.475	4857.8
5.5	1942	5.5	1915.02	5.5	4954	5.5	4766.46	5.5	5081	5.5	4902.96	5.5	4780	5.5	4834.3
5.525	1858	5.525	1899.62	5.525	4984	5.525	4743.78	5.525	5000	5.525	4877.57	5.525	4730	5.525	4810.94
5.55	1901	5.55	1884.12	5.55	4888	5.55	4721.5	5.55	5025	5.55	4852.69	5.55	4821	5.55	4787.74
5.575	1822	5.575	1869.38	5.575	4872	5.575	4699.56	5.575	4779	5.575	4828.17	5.575	4883	5.575	4764.97
5.6	1867	5.6	1854.44	5.6	4849	5.6	4677.67	5.6	4988	5.6	4803.58	5.6	4703	5.6	4742.55
5.625	1774	5.625	1839.76	5.625	4789	5.625	4655.75	5.625	4867	5.625	4779.25	5.625	4786	5.625	4720.23
5.65	1787	5.65	1825.74	5.65	4677	5.65	4633.98	5.65	4958	5.65	4755.14	5.65	4788	5.65	4698.11
5.675	1756	5.675	1811	5.675	4754	5.675	4612.41	5.675	4844	5.675	4731.02	5.675	4690	5.675	4676.41
5.7	1786	5.7	1796.75	5.7	4728	5.7	4590.87	5.7	4860	5.7	4707.13	5.7	4784	5.7	4654.67
5.725	1778	5.725	1783.19	5.725	4526	5.725	4569.38	5.725	4977	5.725	4683.8	5.725	4773	5.725	4633.35
5.75	1789	5.75	1769.57	5.75	4696	5.75	4547.99	5.75	4858	5.75	4660.79	5.75	4704	5.75	4611.86
5.775	1764	5.775	1755.95	5.775	4448	5.775	4526.87	5.775	4779	5.775	4637.78	5.775	4595	5.775	4590.26
5.8	1654	5.8	1742.69	5.8	4761	5.8	4506.15	5.8	4732	5.8	4614.89	5.8	4644	5.8	4569.02
5.825	1728	5.825	1729.39	5.825	4589	5.825	4485.59	5.825	4716	5.825	4592.08	5.825	4687	5.825	4548.2
5.85	1678	5.85	1715.81	5.85	4561	5.85	4465.19	5.85	4663	5.85	4569.68	5.85	4581	5.85	4527.61
5.875	1709	5.875	1703.13	5.875	4448	5.875	4444.95	5.875	4755	5.875	4547.8	5.875	4475	5.875	4507.03
5.9	1673	5.9	1690.07	5.9	4550	5.9	4424.79	5.9	4705	5.9	4525.85	5.9	4456	5.9	4486.59
5.925	1693	5.925	1677.55	5.925	4467	5.925	4404.77	5.925	4608	5.925	4503.92	5.925	4545	5.925	4466.27
5.95	1673	5.95	1664.99	5.95	4566	5.95	4384.89	5.95	4579	5.95	4482.45	5.95	4479	5.95	4446.18
5.975	1544	5.975	1652.6	5.975	4468	5.975	4365.15	5.975	4586	5.975	4461.46	5.975	4374	5.975	4426.04
6	1603	6	1640.36	6	4389	6	4345.54	6	4621	6	4440.51	6	4415	6	4405.96
6.025	1602	6.025	1628.13	6.025	4340	6.025	4326.1	6.025	4520	6.025	4419.67	6.025	4335	6.025	4386.39
6.05	1610	6.05	1616.39	6.05	4491	6.05	4306.95	6.05	4503	6.05	4398.97	6.05	4439	6.05	4366.92
6.075	1589	6.075	1604.42	6.075	4406	6.075	4288.04	6.075	4445	6.075	4378.35	6.075	4396	6.075	4347.3
6.1	1460	6.1	1592.65	6.1	4342	6.1	4269.25	6.1	4556	6.1	4357.76	6.1	4199	6.1	4327.84
6.125	1560	6.125	1581.38	6.125	4310	6.125	4250.54	6.125	4466	6.125	4337.33	6.125	4249	6.125	4308.53
6.15	1528	6.15	1570.38	6.15	4340	6.15	4231.91	6.15	4430	6.15	4317.43	6.15	4432	6.15	4289.37
6.175	1523	6.175	1559.79	6.175	4407	6.175	4213.48	6.175	4365	6.175	4297.83	6.175	4319	6.175	4270.56
6.2	1473	6.2	1549.37	6.2	4349	6.2	4195.38	6.2	4373	6.2	4278.2	6.2	4341	6.2	4251.77
6.225	1423	6.225	1538.15	6.225	4229	6.225	4177.5	6.225	4463	6.225	4258.67	6.225	4279	6.225	4233.43
6.25	1501	6.25	1527	6.25	4374	6.25	4159.58	6.25	4260	6.25	4239.16	6.25	4184	6.25	4214.67
6.275	1518	6.275	1516.21	6.275	4232	6.275	4141.66	6.275	4253	6.275	4219.72	6.275	4168	6.275	4196.02
6.3	1476	6.3	1505.39	6.3	4103	6.3	4123.86	6.3	4267	6.3	4200.5	6.3	4212	6.3	4177.62
6.325	1485	6.325	1494.88	6.325	4269	6.325	4106.26	6.325	4273	6.325	4181.74	6.325	4148	6.325	4159.47
6.35	1462	6.35	1483.99	6.35	4130	6.35	4088.93	6.35	4394	6.35	4163.17	6.35	4264	6.35	4141.56
6.375	1435	6.375	1473.7	6.375	4205	6.375	4071.71	6.375	4242	6.375	4144.52	6.375	3981	6.375	4123.59
6.4	1400	6.4	1464.62	6.4	4140	6.4	4054.47	6.4	4208	6.4	4125.93	6.4	4158	6.4	4106.03
6.425	1373	6.425	1454.13	6.425	4080	6.425	4037.4	6.425	4213	6.425	4107.5	6.425	4025	6.425	4088.49
6.45	1410	6.45	1444.36	6.45	4175	6.45	4020.64	6.45	4038	6.45	4089.41	6.45	4228	6.45	4071.05
6.475	1382	6.475	1434.36	6.475	3990	6.475	4003.93	6.475	4129	6.475	4071.55	6.475	4087	6.475	4053.77
6.5	1459	6.5	1424.81	6.5	4102	6.5	3987.26	6.5	4172	6.5	4053.51	6.5	4184	6.5	4036.57
6.525	1309	6.525	1414.88	6.525	4179	6.525	3970.78	6.525	4139	6.525	4035.35	6.525	4133	6.525	4019.52
6.55	1430	6.55	1405.93	6.55	3968	6.55	3954.41	6.55	4110	6.55	4017.43	6.55	4114	6.55	4002.44
6.575	1305	6.575	1396.32	6.575	4050	6.575	3938.11	6.575	3962	6.575	3999.72	6.575	4119	6.575	3985.43
6.6	1299	6.6	1387.36	6.6	3936	6.6	3921.89	6.6	4120	6.6	3982.42	6.6	4095	6.6	3968.66
6.625	1319	6.625	1378.09	6.625	3841	6.625	3905.8	6.625	3897	6.625	3965.5	6.625	4004	6.625	3952.14
6.65	1354	6.65	1368.81	6.65	3947	6.65	3889.72	6.65	4038	6.65	3948.51	6.65	3923	6.65	3936.03
6.675	1326	6.675	1359.96	6.675	4040	6.675	3873.91	6.675	4025	6.675	3931.46	6.675	3989	6.675	3919.89
6.7	1286	6.7	1350.56	6.7	3993	6.7	3858.45	6.7	3826	6.7	3914.8	6.7	3888	6.7	3903.73
6.725	1316	6.725	1342.47	6.725	3887	6.725	3842.94	6.725	3933	6.725	3898.34	6.725	3801	6.725	3887.77
6.75	1292	6.75	1333.17	6.75	3782	6.75	3827.53	6.75	3865	6.75	3881.8	6.75	3925	6.75	3871.95
6.775	1282	6.775	1324.59	6.775	3858	6.775	3812.35	6.775	3870	6.775	3865.16	6.775	3946	6.775	3855.86
6.8	1166	6.8	1316.08	6.8	3862	6.8	3797.14	6.8	3894	6.8	3848.53	6.8	3852	6.8	3840.29
6.825	1229	6.825	1307.64	6.825	3799	6.825	3781.86	6.825	3982	6.825	3832.14	6.825	3892	6.825	3824.87
6.85	1242	6.85	1299.11	6.85	3863	6.85	3766.79	6.85	3836	6.85	3815.95	6.85	3831	6.85	3809.38
6.875	1261	6.875	1290.7	6.875	3826	6.875	3751.98	6.875	3862	6.875	3799.79	6.875	3776	6.875	3794.03
6.9	1258	6.9	1282.42	6.9	3913	6.9	3737.14	6.9	3665	6.9	3783.72	6.9	3807	6.9	3778.81
6.925	1259	6.925	1274.88	6.925	3707	6.925	3722.22	6.925	3767	6.925	3767.71	6.925	3794	6.925	3763.31
6.95	1181	6.95	1266.97	6.95	3679	6.95	3707.41	6.95	3728	6.95	3751.95	6.95	3795	6.95	3747.88
6.975	1287	6.975	1258.96	6.975	3717	6.975	3692.85	6.975	3728	6.975	3736.61	6.975	3741	6.975	3732.8
7	1237	7	1250.9	7	3742	7	3678.3	7	3830	7	3721.38	7	3871	7	3717.8
7.025	1199	7.025	1243.12	7.025	3654	7.025	3663.74	7.025	3754	7.025	3706.24	7.025	3807	7.025	3703.11
7.05	1232	7.05	1235.42	7.05	3652	7.05	3649.39	7.05	3854	7.05	3691.16	7.05	3710	7.05	3688.51
7.075	1172	7.075	1227.94	7.075	3694	7.075	3635.26	7.075	3772	7.075	3676.17	7.075	3671	7.075	3673.76
7.1	1162	7.1	1220.01	7.1	3537	7.1	3621.21	7.1	3845	7.1	3661.21	7.1	3715	7.1	3659.39
7.125	1163	7.125	1212.4	7.125	3626	7.125	3607.28	7.125	3730	7.125	3646.54	7.125	3723	7.125	3644.87
7.15	1154	7.15	1205.04	7.15	3685	7.15	3593.51	7.15	3649	7.15	3632.2	7.15	3683	7.15	3630.46
7.175	1128	7.175	1197.54	7.175	3580	7.175	3579.79	7.175	3555	7.175	3617.6	7.175	3776	7.175	3616.18
7.2	1141	7.2	1189.99	7.2	3643	7.2	3566.2	7.2	3682	7.2	3602.93	7.2	3653	7.2	3601.82
7.225	1101	7.225	1182.87	7.225	3583	7.225	3552.66	7.225	3566	7.225	3588.47	7.225	3659	7.225	3587.54
7.25	1177	7.25	1175.46	7.25	3623	7.25	3539.01	7.25	3680	7.25	3574.1	7.25	3503	7.25	3573.46
7.275	1143	7.275	1168.32	7.275	3549	7.275	3525.35	7.275	3647	7.275	3559.78	7.275	3437	7.275	3559.49
7.3	1138	7.3	1161.08	7.3	3504	7.3	3511.82	7.3	3731	7.3	3545.49	7.3	3520	7.3	3545.44
7.325	1081	7.325	1154.11	7.325	3599	7.325	3498.67	7.325	3618	7.325	3531.26	7.325	3562	7.325	3531.37
7.35	1079	7.35	1147.33	7.35	3537	7.35	3485.83	7.35	3584	7.35	3517.19	7.35	3490	7.35	3517.48
7.375	1152	7.375	1140.1	7.375	3514	7.375	3473.02	7.375	3585	7.375	3503.39	7.375	3358	7.375	3503.81
7.4	1102	7.4	1133.21	7.4	3495	7.4	3460.17	7.4	3405	7.4	3489.65	7.4	3525	7.4	3490.22
7.425	1085	7.425	1127.19	7.425	3434	7.425	3447.3	7.425	3525	7.425	3475.92	7.425	3409	7.425	3476.64
7.45	1063	7.45	1120.6	7.45	3437	7.45	3434.49	7.45	3489	7.45	3462.24	7.45	3455	7.45	3463.18
7.475	1048	7.475	1114.1	7.475	3466	7.475	3421.7	7.475	3532	7.475	3448.69	7.475	3470	7.475	3450.04
7.5	1156	7.5	1107.97	7.5	3454	7.5	3408.87	7.5	3478	7.5	3435.26	7.5	3482	7.5	3437.12
7.525	1013	7.525	1101.52	7.525	3375	7.525	3396.07	7.525	3513	7.525	3421.92	7.525	3531	7.525	3424.5
7.55	1092	7.55	1095.3	7.55	3423	7.55	3383.4	7.55	3393	7.55	3408.91	7.55	3431	7.55	3411.71
7.575	973	7.575	1088.81	7.575	3365	7.575	3370.78	7.575	3637	7.575	3395.91	7.575	3442	7.575	3398.7
7.6	1021	7.6	1083.07	7.6	3413	7.6	3358.18	7.6	3467	7.6	3382.85	7.6	3489	7.6	3385.59
7.625	1037	7.625	1076.78	7.625	3377	7.625	3345.83	7.625	3483	7.625	3369.93	7.625	3410	7.625	3372.72
7.65	1021	7.65	1070.26	7.65	3318	7.65	3333.7	7.65	3348	7.65	3356.9	7.65	3384	7.65	3360.08
7.675	971	7.675	1064.18	7.675	3336	7.675	3321.5	7.675	3353	7.675	3343.78	7.675	3380	7.675	3347.57
7.7	1045	7.7	1057.65	7.7	3397	7.7	3309.27	7.7	3324	7.7	3330.84	7.7	3376	7.7	3334.92
7.725	984	7.725	1051.44	7.725	3262	7.725	3297.18	7.725	3276	7.725	3318.11	7.725	3307	7.725	3322.44
7.75	970	7.75	1045.46	7.75	3237	7.75	3285.36	7.75	3427	7.75	3305.47	7.75	3438	7.75	3310.02
7.775	926	7.775	1039.54	7.775	3254	7.775	3273.75	7.775	3285	7.775	3293.03	7.775	3170	7.775	3297.78
7.8	1005	7.8	1034.12	7.8	3212	7.8	3262.1	7.8	3270	7.8	3280.78	7.8	3182	7.8	3285.45
7.825	939	7.825	1027.87	7.825	3363	7.825	3250.34	7.825	3306	7.825	3268.52	7.825	3212	7.825	3273.56
7.85	947	7.85	1022.4	7.85	3224	7.85	3238.66	7.85	3350	7.85	3256.34	7.85	3235	7.85	3261.7
7.875	956	7.875	1016.44	7.875	3278	7.875	3227.07	7.875	3222	7.875	3244.2	7.875	3235	7.875	3249.96
7.9	957	7.9	1010.89	7.9	3213	7.9	3215.44	7.9	3243	7.9	3232.02	7.9	3205	7.9	3238.12
7.925	968	7.925	1004.88	7.925	3132	7.925	3203.86	7.925	3246	7.925	3219.93	7.925	3220	7.925	3226.2
7.95	921	7.95	999.303	7.95	3129	7.95	3192.44	7.95	3159	7.95	3207.87	7.95	3087	7.95	3214.48
7.975	937	7.975	993.434	7.975	3188	7.975	3181.18	7.975	3279	7.975	3195.92	7.975	3098	7.975	3202.85
8	920	8	987.833	8	3288	8	3170.05	8	3176	8	3184.02	8	3185	8	3191.41
8.025	890	8.025	982.295	8.025	3216	8.025	3158.84	8.025	3199	8.025	3172.18	8.025	3144	8.025	3179.68
8.05	916	8.05	977.126	8.05	3100	8.05	3147.69	8.05	3116	8.05	3160.69	8.05	3172	8.05	3167.99
8.075	936	8.075	971.635	8.075	3123	8.075	3136.79	8.075	3162	8.075	3149.47	8.075	3136	8.075	3156.48
8.1	959	8.1	966.704	8.1	3038	8.1	3125.9	8.1	3137	8.1	3138.12	8.1	3174	8.1	3144.61
8.125	859	8.125	961.394	8.125	3158	8.125	3114.86	8.125	3085	8.125	3126.86	8.125	3186	8.125	3132.86
8.15	964	8.15	955.838	8.15	3137	8.15	3103.91	8.15	3074	8.15	3115.63	8.15	3247	8.15	3121.36
8.175	917	8.175	950.881	8.175	3127	8.175	3093.14	8.175	3103	8.175	3104.22	8.175	3098	8.175	3110.08
8.2	911	8.2	945.587	8.2	3139	8.2	3082.33	8.2	3144	8.2	3092.7	8.2	3141	8.2	3098.54
8.225	902	8.225	940.541	8.225	3027	8.225	3071.44	8.225	3231	8.225	3081.28	8.225	3129	8.225	3087.25
8.25	847	8.25	935.693	8.25	3066	8.25	3060.75	8.25	3100	8.25	3070.15	8.25	3056	8.25	3076.09
8.275	846	8.275	930.834	8.275	3067	8.275	3050.24	8.275	3062	8.275	3059.48	8.275	3131	8.275	3064.95
8.3	860	8.3	925.678	8.3	3008	8.3	3039.72	8.3	3051	8.3	3048.8	8.3	3063	8.3	3053.72
8.325	890	8.325	920.937	8.325	2969	8.325	3029.24	8.325	3004	8.325	3037.8	8.325	3129	8.325	3042.6
8.35	872	8.35	916.024	8.35	3132	8.35	3018.91	8.35	3077	8.35	3026.78	8.35	2970	8.35	3031.82
8.375	871	8.375	911.02	8.375	3016	8.375	3008.89	8.375	3066	8.375	3015.95	8.375	3016	8.375	3021.18
8.4	839	8.4	906.589	8.4	3141	8.4	2998.95	8.4	2978	8.4	3005.42	8.4	2969	8.4	3010.71
8.425	813	8.425	902.124	8.425	3026	8.425	2988.85	8.425	3028	8.425	2994.86	8.425	3073	8.425	3000.11
8.45	832	8.45	897.635	8.45	2966	8.45	2978.59	8.45	2988	8.45	2984.26	8.45	2992	8.45	2989.3
8.475	872	8.475	892.683	8.475	2974	8.475	2968.44	8.475	3031	8.475	2973.68	8.475	2993	8.475	2978.52
8.5	798	8.5	888.328	8.5	2873	8.5	2958.6	8.5	2991	8.5	2963.16	8.5	3074	8.5	2967.83
8.525	794	8.525	883.616	8.525	2962	8.525	2948.88	8.525	2905	8.525	2952.95	8.525	2961	8.525	2957.42
8.55	847	8.55	878.806	8.55	3019	8.55	2939.12	8.55	2886	8.55	2942.65	8.55	2872	8.55	2947.1
8.575	801	8.575	874.073	8.575	2985	8.575	2929.29	8.575	2960	8.575	2932.19	8.575	2970	8.575	2936.7
8.6	822	8.6	869.244	8.6	3021	8.6	2919.42	8.6	2923	8.6	2921.78	8.6	3006	8.6	2926.33
8.625	788	8.625	864.672	8.625	3015	8.625	2909.56	8.625	2964	8.625	2911.63	8.625	2914	8.625	2916.11
8.65	881	8.65	860.316	8.65	2805	8.65	2899.72	8.65	2979	8.65	2901.62	8.65	2903	8.65	2906.11
8.675	817	8.675	856.285	8.675	2995	8.675	2889.95	8.675	2883	8.675	2891.53	8.675	2850	8.675	2895.95
8.7	821	8.7	851.873	8.7	2909	8.7	2880.2	8.7	2848	8.7	2881.55	8.7	2849	8.7	2885.81
8.725	821	8.725	847.35	8.725	2866	8.725	2870.55	8.725	2915	8.725	2871.83	8.725	2827	8.725	2875.93
8.75	775	8.75	842.924	8.75	2828	8.75	2861.05	8.75	2825	8.75	2862.09	8.75	2876	8.75	2866.04
8.775	774	8.775	839.027	8.775	2812	8.775	2851.52	8.775	2877	8.775	2852.37	8.775	2817	8.775	2855.87
8.8	751	8.8	834.6	8.8	2857	8.8	2841.99	8.8	2855	8.8	2842.81	8.8	2881	8.8	2845.71
8.825	771	8.825	830.595	8.825	2837	8.825	2832.65	8.825	2788	8.825	2833.22	8.825	2779	8.825	2835.73
8.85	782	8.85	826.737	8.85	2744	8.85	2823.44	8.85	2831	8.85	2823.46	8.85	2834	8.85	2825.74
8.875	761	8.875	822.519	8.875	2736	8.875	2814.21	8.875	2783	8.875	2813.8	8.875	2829	8.875	2815.76
8.9	780	8.9	818.223	8.9	2767	8.9	2804.94	8.9	2795	8.9	2804.28	8.9	2779	8.9	2806.16
8.925	806	8.925	814.494	8.925	2753	8.925	2795.66	8.925	2790	8.925	2794.79	8.925	2781	8.925	2796.97
8.95	846	8.95	810.554	8.95	2711	8.95	2786.37	8.95	2778	8.95	2785.45	8.95	2886	8.95	2787.76
8.975	791	8.975	806.48	8.975	2734	8.975	2777.21	8.975	2864	8.975	2775.99	8.975	2874	8.975	2778.17
9	744	9	802.621	9	2702	9	2768.25	9	2799	9	2766.52	9	2770	9	2768.55
9.025	776	9.025	798.607	9.025	2706	9.025	2759.33	9.025	2679	9.025	2757.23	9.025	2837	9.025	2758.87
9.05	712	9.05	794.627	9.05	2804	9.05	2750.36	9.05	2807	9.05	2748.01	9.05	2663	9.05	2749.37
9.075	744	9.075	790.371	9.075	2696	9.075	2741.41	9.075	2702	9.075	2738.82	9.075	2823	9.075	2740.08
9.1	751	9.1	786.552	9.1	2674	9.1	2732.51	9.1	2706	9.1	2729.64	9.1	2731	9.1	2730.82
9.125	687	9.125	782.882	9.125	2615	9.125	2723.66	9.125	2771	9.125	2720.65	9.125	2717	9.125	2721.7
9.15	761	9.15	778.74	9.15	2707	9.15	2714.98	9.15	2754	9.15	2711.68	9.15	2621	9.15	2712.65
9.175	754	9.175	775.491	9.175	2654	9.175	2706.47	9.175	2793	9.175	2702.67	9.175	2783	9.175	2703.52
9.2	729	9.2	771.338	9.2	2734	9.2	2697.95	9.2	2734	9.2	2693.7	9.2	2788	9.2	2694.34
9.225	716	9.225	767.644	9.225	2684	9.225	2689.51	9.225	2698	9.225	2684.7	9.225	2738	9.225	2685.21
9.25	701	9.25	764.118	9.25	2741	9.25	2681.06	9.25	2545	9.25	2675.82	9.25	2679	9.25	2676.1
9.275	773	9.275	760.271	9.275	2682	9.275	2672.58	9.275	2721	9.275	2667.19	9.275	2706	9.275	2666.83
9.3	700	9.3	757.006	9.3	2619	9.3	2664.11	9.3	2658	9.3	2658.46	9.3	2683	9.3	2657.93
9.325	724	9.325	754	9.325	2630	9.325	2655.62	9.325	2704	9.325	2649.61	9.325	2659	9.325	2649.43
9.35	698	9.35	750.261	9.35	2588	9.35	2647.21	9.35	2682	9.35	2640.86	9.35	2662	9.35	2640.75
9.375	710	9.375	746.764	9.375	2671	9.375	2638.91	9.375	2675	9.375	2632.09	9.375	2716	9.375	2631.91
9.4	670	9.4	742.952	9.4	2612	9.4	2630.62	9.4	2530	9.4	2623.45	9.4	2677	9.4	2623.08
9.425	661	9.425	739.067	9.425	2561	9.425	2622.34	9.425	2561	9.425	2615.06	9.425	2538	9.425	2614.31
9.45	689	9.45	735.429	9.45	2514	9.45	2614.13	9.45	2669	9.45	2606.74	9.45	2614	9.45	2605.68
9.475	680	9.475	731.672	9.475	2544	9.475	2606.03	9.475	2546	9.475	2598.35	9.475	2572	9.475	2596.93
9.5	690	9.5	728.304	9.5	2509	9.5	2598	9.5	2618	9.5	2589.97	9.5	2564	9.5	2588.14
9.525	673	9.525	724.758	9.525	2622	9.525	2589.9	9.525	2632	9.525	2581.76	9.525	2605	9.525	2579.37
9.55	672	9.55	721.259	9.55	2594	9.55	2581.67	9.55	2640	9.55	2573.45	9.55	2564	9.55	2570.59
9.575	682	9.575	717.966	9.575	2539	9.575	2573.56	9.575	2617	9.575	2565.03	9.575	2524	9.575	2562.16
9.6	710	9.6	714.824	9.6	2554	9.6	2565.64	9.6	2578	9.6	2556.73	9.6	2606	9.6	2553.86
9.625	658	9.625	711.345	9.625	2517	9.625	2557.65	9.625	2565	9.625	2548.72	9.625	2508	9.625	2545.14
9.65	658	9.65	708.26	9.65	2500	9.65	2549.79	9.65	2537	9.65	2540.77	9.65	2470	9.65	2536.65
9.675	658	9.675	705.147	9.675	2526	9.675	2542.14	9.675	2591	9.675	2532.68	9.675	2532	9.675	2528.46
9.7	659	9.7	701.853	9.7	2517	9.7	2534.47	9.7	2463	9.7	2524.66	9.7	2627	9.7	2520.29
9.725	663	9.725	698.279	9.725	2516	9.725	2526.73	9.725	2511	9.725	2516.92	9.725	2558	9.725	2512.05
9.75	723	9.75	695.153	9.75	2458	9.75	2518.89	9.75	2495	9.75	2509.08	9.75	2525	9.75	2503.76
9.775	615	9.775	692.485	9.775	2399	9.775	2511.11	9.775	2446	9.775	2501.05	9.775	2534	9.775	2495.67
9.8	681	9.8	688.904	9.8	2465	9.8	2503.5	9.8	2474	9.8	2493.18	9.8	2512	9.8	2487.47
9.825	656	9.825	685.466	9.825	2412	9.825	2495.91	9.825	2405	9.825	2485.4	9.825	2412	9.825	2479.27
9.85	671	9.85	682.591	9.85	2459	9.85	2488.33	9.85	2420	9.85	2477.46	9.85	2399	9.85	2471.27
9.875	643	9.875	679.5	9.875	2422	9.875	2480.86	9.875	2497	9.875	2469.5	9.875	2450	9.875	2463.31
9.9	603	9.9	676.278	9.9	2448	9.9	2473.44	9.9	2466	9.9	2461.62	9.9	2519	9.9	2455.4
9.925	612	9.925	673.432	9.925	2459	9.925	2466.05	9.925	2434	9.925	2453.86	9.925	2402	9.925	2447.64
9.95	660	9.95	670.387	9.95	2430	9.95	2458.61	9.95	2427	9.95	2446.11	9.95	2442	9.95	2439.76
9.975	617	9.975	667.219	9.975	2373	9.975	2451.05	9.975	2396	9.975	2438.46	9.975	2403	9.975	2432.04
10	639	10	664.43	10	2387	10	2443.5	10	2355	10	2430.87	10	2400	10	2424.29
10.025	595	10.025	661.435	10.025	2412	10.025	2436.1	10.025	2296	10.025	2423.19	10.025	2478	10.025	2416.63
10.05	606	10.05	658.149	10.05	2381	10.05	2428.89	10.05	2375	10.05	2415.64	10.05	2396	10.05	2408.83
10.075	679	10.075	655.275	10.075	2346	10.075	2421.82	10.075	2357	10.075	2408.16	10.075	2349	10.075	2401.16
10.1	630	10.1	652.243	10.1	2435	10.1	2414.65	10.1	2335	10.1	2400.64	10.1	2404	10.1	2394.73
10.125	592	10.125	649.58	10.125	2430	10.125	2407.33	10.125	2440	10.125	2393.19	10.125	2359	10.125	2388.28
10.15	617	10.15	646.872	10.15	2352	10.15	2400.12	10.15	2331	10.15	2385.75	10.15	2383	10.15	2381.83
10.175	587	10.175	643.831	10.175	2384	10.175	2393.08	10.175	2419	10.175	2378.37	10.175	2228	10.175	2375.39
10.2	602	10.2	641.013	10.2	2459	10.2	2386.05	10.2	2322	10.2	2371.07	10.2	2320	10.2	2368.95
10.225	597	10.225	638.055	10.225	2420	10.225	2378.99	10.225	2359	10.225	2363.81	10.225	2331	10.225	2362.52
10.25	568	10.25	635.484	10.25	2317	10.25	2371.88	10.25	2335	10.25	2356.75	10.25	2375	10.25	2356.1
10.275	585	10.275	633.02	10.275	2352	10.275	2364.75	10.275	2364	10.275	2349.68	10.275	2386	10.275	2349.7
10.3	604	10.3	629.875	10.3	2296	10.3	2357.78	10.3	2298	10.3	2342.64	10.3	2338	10.3	2343.31
10.325	568	10.325	627.347	10.325	2288	10.325	2350.99	10.325	2354	10.325	2335.63	10.325	2299	10.325	2336.94
10.35	570	10.35	624.935	10.35	2318	10.35	2344.22	10.35	2218	10.35	2328.45	10.35	2327	10.35	2330.58
10.375	604	10.375	621.993	10.375	2264	10.375	2337.46	10.375	2275	10.375	2321.28	10.375	2353	10.375	2324.24
10.4	551	10.4	619.298	10.4	2322	10.4	2330.71	10.4	2280	10.4	2314.26	10.4	2296	10.4	2317.92
10.425	610	10.425	616.613	10.425	2238	10.425	2324.03	10.425	2267	10.425	2307.34	10.425	2343	10.425	2311.63
10.45	615	10.45	613.818	10.45	2272	10.45	2317.48	10.45	2204	10.45	2300.33	10.45	2304	10.45	2305.35
10.475	529	10.475	611.858	10.475	2198	10.475	2310.91	10.475	2258	10.475	2293.29	10.475	2329	10.475	2299.09
10.5	591	10.5	608.81	10.5	2283	10.5	2304.17	10.5	2244	10.5	2286.57	10.5	2276	10.5	2292.84
10.525	574	10.525	606.524	10.525	2295	10.525	2297.43	10.525	2273	10.525	2279.83	10.525	2212	10.525	2286.63
10.55	527	10.55	603.547	10.55	2250	10.55	2290.68	10.55	2252	10.55	2273.02	10.55	2347	10.55	2280.43
10.575	543	10.575	601.157	10.575	2212	10.575	2283.94	10.575	2206	10.575	2266.39	10.575	2300	10.575	2274.25
10.6	597	10.6	598.428	10.6	2290	10.6	2277.43	10.6	2239	10.6	2259.9	10.6	2239	10.6	2268.09
10.625	547	10.625	596.237	10.625	2216	10.625	2271.06	10.625	2197	10.625	2253.38	10.625	2173	10.625	2261.96
10.65	557	10.65	593.659	10.65	2221	10.65	2264.52	10.65	2288	10.65	2246.56	10.65	2345	10.65	2255.85
10.675	583	10.675	591.136	10.675	2247	10.675	2257.83	10.675	2212	10.675	2239.71	10.675	2333	10.675	2249.75
10.7	563	10.7	588.948	10.7	2175	10.7	2251.19	10.7	2245	10.7	2233.01	10.7	2186	10.7	2243.68
10.725	548	10.725	586.212	10.725	2295	10.725	2244.65	10.725	2222	10.725	2226.62	10.725	2215	10.725	2237.63
10.75	547	10.75	583.419	10.75	2208	10.75	2238.2	10.75	2135	10.75	2220.54	10.75	2188	10.75	2231.6
10.775	531	10.775	581.347	10.775	2222	10.775	2231.91	10.775	2083	10.775	2214.37	10.775	2136	10.775	2225.59
10.8	577	10.8	578.71	10.8	2225	10.8	2225.75	10.8	2069	10.8	2207.98	10.8	2280	10.8	2219.61
10.825	515	10.825	576.294	10.825	2206	10.825	2219.51	10.825	2151	10.825	2201.55	10.825	2167	10.825	2213.64
10.85	539	10.85	573.731	10.85	2138	10.85	2213.12	10.85	2229	10.85	2195.11	10.85	2197	10.85	2207.7
10.875	546	10.875	571.376	10.875	2244	10.875	2206.77	10.875	2084	10.875	2188.61	10.875	2195	10.875	2201.78
10.9	551	10.9	569.015	10.9	2195	10.9	2200.52	10.9	2147	10.9	2182.14	10.9	2189	10.9	2195.88
10.925	502	10.925	566.489	10.925	2120	10.925	2194.22	10.925	2110	10.925	2176	10.925	2155	10.925	2190
10.95	547	10.95	563.853	10.95	2172	10.95	2187.87	10.95	2071	10.95	2170.24	10.95	2145	10.95	2184.15
10.975	533	10.975	561.597	10.975	2066	10.975	2181.55	10.975	2161	10.975	2164.53	10.975	2208	10.975	2178.32
11	535	11	558.988	11	2120	11	2175.36	11	2055	11	2158.68	11	2156	11	2172.51
11.025	527	11.025	556.439	11.025	2127	11.025	2169.26	11.025	2204	11.025	2152.64	11.025	2138	11.025	2166.72
11.05	553	11.05	553.948	11.05	2082	11.05	2163.24	11.05	2039	11.05	2146.34	11.05	2176	11.05	2160.95
11.075	507	11.075	551.812	11.075	2118	11.075	2157.28	11.075	2038	11.075	2139.83	11.075	2115	11.075	2155.2
11.1	525	11.1	549.484	11.1	2112	11.1	2151.33	11.1	2010	11.1	2133.41	11.1	2120	11.1	2149.47
11.125	496	11.125	547.334	11.125	2094	11.125	2145.54	11.125	2098	11.125	2127.34	11.125	2094	11.125	2143.77
11.15	547	11.15	545.012	11.15	2128	11.15	2139.72	11.15	2094	11.15	2121.45	11.15	2095	11.15	2138.09
11.175	528	11.175	542.872	11.175	2083	11.175	2133.89	11.175	2124	11.175	2115.63	11.175	2193	11.175	2132.42
11.2	517	11.2	540.388	11.2	2087	11.2	2128.22	11.2	1997	11.2	2109.82	11.2	2062	11.2	2126.78
11.225	515	11.225	537.969	11.225	2045	11.225	2122.53	11.225	2089	11.225	2103.88	11.225	2025	11.225	2121.16
11.25	525	11.25	535.605	11.25	2125	11.25	2116.79	11.25	2035	11.25	2097.84	11.25	2126	11.25	2115.57
11.275	478	11.275	533.596	11.275	2110	11.275	2111.05	11.275	2118	11.275	2091.7	11.275	2088	11.275	2109.99
11.3	460	11.3	531.383	11.3	2062	11.3	2105.31	11.3	2046	11.3	2085.68	11.3	2064	11.3	2104.43
11.325	493	11.325	529.189	11.325	2110	11.325	2099.52	11.325	2022	11.325	2079.84	11.325	2119	11.325	2098.9
11.35	509	11.35	527.012	11.35	2089	11.35	2093.71	11.35	2069	11.35	2074.06	11.35	2105	11.35	2093.38
11.375	467	11.375	524.85	11.375	1937	11.375	2087.89	11.375	2044	11.375	2068.35	11.375	2060	11.375	2087.89
11.4	494	11.4	522.693	11.4	2082	11.4	2082.14	11.4	1999	11.4	2062.63	11.4	2075	11.4	2082.42
11.425	528	11.425	520.413	11.425	1979	11.425	2076.5	11.425	2026	11.425	2056.91	11.425	2089	11.425	2076.97
11.45	483	11.45	518.836	11.45	2062	11.45	2070.89	11.45	2026	11.45	2051.23	11.45	2013	11.45	2071.53
11.475	456	11.475	516.976	11.475	1996	11.475	2065.26	11.475	2003	11.475	2045.6	11.475	2049	11.475	2066.12
11.5	481	11.5	514.61	11.5	2032	11.5	2059.63	11.5	1990	11.5	2039.98	11.5	2017	11.5	2060.73
11.525	493	11.525	512.489	11.525	2005	11.525	2053.97	11.525	2025	11.525	2034.2	11.525	2000	11.525	2055.36
11.55	459	11.55	510.222	11.55	2014	11.55	2048.27	11.55	1984	11.55	2028.37	11.55	1983	11.55	2050.01
11.575	486	11.575	508.025	11.575	2037	11.575	2042.57	11.575	1945	11.575	2022.66	11.575	2071	11.575	2044.68
11.6	426	11.6	506.352	11.6	1966	11.6	2036.97	11.6	1947	11.6	2017.06	11.6	2107	11.6	2039.37
11.625	445	11.625	504.432	11.625	2020	11.625	2031.45	11.625	2003	11.625	2011.43	11.625	2059	11.625	2034.08
11.65	484	11.65	502.209	11.65	1974	11.65	2025.95	11.65	2011	11.65	2005.85	11.65	2136	11.65	2028.81
11.675	469	11.675	500.688	11.675	1970	11.675	2020.51	11.675	1858	11.675	2000.51	11.675	2020	11.675	2023.56
11.7	410	11.7	498.425	11.7	1985	11.7	2015.05	11.7	1950	11.7	1995.06	11.7	1992	11.7	2018.33
11.725	497	11.725	496.418	11.725	1941	11.725	2009.56	11.725	1847	11.725	1989.47	11.725	2041	11.725	2013.12
11.75	468	11.75	494.589	11.75	1983	11.75	2004.09	11.75	1939	11.75	1984	11.75	2049	11.75	2007.93
11.775	431	11.775	492.584	11.775	2057	11.775	1998.75	11.775	2049	11.775	1978.54	11.775	2015	11.775	2002.76
11.8	453	11.8	490.773	11.8	1923	11.8	1993.58	11.8	1878	11.8	1973.05	11.8	2030	11.8	1997.6
11.825	445	11.825	488.944	11.825	1956	11.825	1988.34	11.825	1950	11.825	1967.64	11.825	1985	11.825	1992.47
11.85	478	11.85	486.94	11.85	1960	11.85	1983.08	11.85	1984	11.85	1962.39	11.85	1911	11.85	1987.36
11.875	441	11.875	484.82	11.875	1899	11.875	1977.96	11.875	1894	11.875	1957.02	11.875	1866	11.875	1982.26
11.9	458	11.9	483.093	11.9	1923	11.9	1972.75	11.9	1811	11.9	1951.71	11.9	1922	11.9	1977.19
11.925	448	11.925	481.483	11.925	1873	11.925	1967.41	11.925	1893	11.925	1946.7	11.925	1940	11.925	1972.13
11.95	494	11.95	479.35	11.95	1904	11.95	1962.21	11.95	1887	11.95	1941.6	11.95	1959	11.95	1967.1
11.975	448	11.975	477.617	11.975	1899	11.975	1957.21	11.975	1791	11.975	1936.24	11.975	1999	11.975	1962.08
12	489	12	475.701	12	1935	12	1952.27	12	1849	12	1930.84	12	1984	12	1957.08
12.025	456	12.025	473.811	12.025	1943	12.025	1947.26	12.025	1925	12.025	1925.55	12.025	1987	12.025	1952.1
12.05	433	12.05	471.941	12.05	1797	12.05	1942.14	12.05	1916	12.05	1920.41	12.05	1922	12.05	1947.13
12.075	434	12.075	470.095	12.075	1909	12.075	1936.88	12.075	1821	12.075	1915.33	12.075	1933	12.075	1942.19
12.1	498	12.1	468.435	12.1	1867	12.1	1931.61	12.1	1896	12.1	1910.34	12.1	1941	12.1	1937.26
12.125	464	12.125	466.91	12.125	1837	12.125	1926.43	12.125	1834	12.125	1905.37	12.125	1907	12.125	1932.36
12.15	457	12.15	465.015	12.15	1799	12.15	1921.31	12.15	1931	12.15	1900.27	12.15	1904	12.15	1927.46
12.175	412	12.175	463.166	12.175	1918	12.175	1916.36	12.175	1796	12.175	1895.1	12.175	1833	12.175	1922.6
12.2	398	12.2	461.344	12.2	1924	12.2	1911.54	12.2	1850	12.2	1890.09	12.2	1940	12.2	1917.74
12.225	421	12.225	459.541	12.225	1908	12.225	1906.54	12.225	1952	12.225	1885.16	12.225	1822	12.225	1912.91
12.25	478	12.25	457.753	12.25	1821	12.25	1901.49	12.25	1855	12.25	1880.08	12.25	1907	12.25	1908.09
12.275	376	12.275	455.973	12.275	1860	12.275	1896.55	12.275	1835	12.275	1874.98	12.275	1907	12.275	1903.29
12.3	419	12.3	454.039	12.3	1823	12.3	1891.72	12.3	1853	12.3	1869.98	12.3	1844	12.3	1898.51
12.325	456	12.325	452.156	12.325	1781	12.325	1887	12.325	1901	12.325	1865.02	12.325	1790	12.325	1893.75
12.35	446	12.35	450.476	12.35	1785	12.35	1882.26	12.35	1837	12.35	1859.92	12.35	1849	12.35	1889
12.375	421	12.375	448.939	12.375	1745	12.375	1877.34	12.375	1839	12.375	1854.88	12.375	1829	12.375	1884.28
12.4	420	12.4	447.047	12.4	1834	12.4	1872.33	12.4	1823	12.4	1849.83	12.4	1883	12.4	1879.56
12.425	449	12.425	445.373	12.425	1872	12.425	1867.51	12.425	1860	12.425	1844.75	12.425	1778	12.425	1874.87
12.45	437	12.45	443.699	12.45	1832	12.45	1862.83	12.45	1829	12.45	1839.72	12.45	1828	12.45	1870.19
12.475	405	12.475	442.038	12.475	1765	12.475	1857.99	12.475	1770	12.475	1834.73	12.475	1823	12.475	1865.53
12.5	435	12.5	440.542	12.5	1772	12.5	1853.1	12.5	1833	12.5	1829.88	12.5	1835	12.5	1860.89
12.525	437	12.525	438.859	12.525	1806	12.525	1848.36	12.525	1827	12.525	1825.16	12.525	1801	12.525	1856.27
12.55	423	12.55	437.196	12.55	1865	12.55	1843.79	12.55	1874	12.55	1820.58	12.55	1838	12.55	1851.66
12.575	417	12.575	435.565	12.575	1796	12.575	1839.22	12.575	1784	12.575	1816.04	12.575	1833	12.575	1847.07
12.6	402	12.6	434.262	12.6	1841	12.6	1834.6	12.6	1730	12.6	1811.43	12.6	1822	12.6	1842.49
12.625	404	12.625	432.583	12.625	1813	12.625	1829.97	12.625	1745	12.625	1806.63	12.625	1863	12.625	1837.93
12.65	412	12.65	431.114	12.65	1765	12.65	1825.39	12.65	1774	12.65	1801.82	12.65	1886	12.65	1833.39
12.675	396	12.675	429.78	12.675	1767	12.675	1820.87	12.675	1775	12.675	1797.18	12.675	1841	12.675	1828.87
12.7	423	12.7	427.929	12.7	1728	12.7	1816.18	12.7	1752	12.7	1792.62	12.7	1761	12.7	1824.36
12.725	413	12.725	426.511	12.725	1657	12.725	1811.51	12.725	1768	12.725	1788.07	12.725	1752	12.725	1819.87
12.75	390	12.75	425.535	12.75	1799	12.75	1806.92	12.75	1736	12.75	1783.53	12.75	1892	12.75	1815.4
12.775	416	12.775	423.63	12.775	1788	12.775	1802.31	12.775	1724	12.775	1778.97	12.775	1777	12.775	1810.94
12.8	398	12.8	421.827	12.8	1653	12.8	1797.73	12.8	1741	12.8	1774.37	12.8	1769	12.8	1806.49
12.825	413	12.825	420.097	12.825	1762	12.825	1793.29	12.825	1750	12.825	1769.65	12.825	1807	12.825	1802.07
12.85	364	12.85	418.726	12.85	1719	12.85	1789.08	12.85	1721	12.85	1765.04	12.85	1741	12.85	1797.66
12.875	347	12.875	417.177	12.875	1734	12.875	1784.73	12.875	1655	12.875	1760.64	12.875	1857	12.875	1793.26
12.9	417	12.9	416.121	12.9	1711	12.9	1780.12	12.9	1707	12.9	1756.15	12.9	1746	12.9	1788.88
12.925	379	12.925	414.479	12.925	1722	12.925	1775.49	12.925	1727	12.925	1751.74	12.925	1813	12.925	1784.52
12.95	365	12.95	412.723	12.95	1727	12.95	1770.89	12.95	1705	12.95	1747.3	12.95	1741	12.95	1780.17
12.975	344	12.975	411.035	12.975	1738	12.975	1766.34	12.975	1674	12.975	1742.71	12.975	1730	12.975	1775.84
13	418	13	409.565	13	1732	13	1761.82	13	1695	13	1738.33	13	1773	13	1771.52
13.025	382	13.025	408.414	13.025	1760	13.025	1757.28	13.025	1683	13.025	1733.98	13.025	1708	13.025	1767.22
13.05	395	13.05	407.024	13.05	1773	13.05	1752.76	13.05	1720	13.05	1729.47	13.05	1724	13.05	1762.94
13.075	397	13.075	405.311	13.075	1774	13.075	1748.27	13.075	1719	13.075	1725.01	13.075	1716	13.075	1758.67
13.1	393	13.1	403.822	13.1	1696	13.1	1743.79	13.1	1687	13.1	1720.7	13.1	1797	13.1	1754.41
13.125	380	13.125	402.226	13.125	1669	13.125	1739.34	13.125	1606	13.125	1716.28	13.125	1735	13.125	1750.17
13.15	396	13.15	401.78	13.15	1757	13.15	1734.93	13.15	1592	13.15	1711.67	13.15	1790	13.15	1745.95
13.175	392	13.175	399.988	13.175	1659	13.175	1730.58	13.175	1683	13.175	1707.16	13.175	1701	13.175	1741.74
13.2	355	13.2	398.492	13.2	1716	13.2	1726.17	13.2	1552	13.2	1702.85	13.2	1708	13.2	1737.55
13.225	366	13.225	397.343	13.225	1668	13.225	1721.85	13.225	1673	13.225	1698.66	13.225	1746	13.225	1733.37
13.25	396	13.25	395.834	13.25	1665	13.25	1717.77	13.25	1634	13.25	1694.53	13.25	1679	13.25	1729.2
13.275	352	13.275	394.683	13.275	1619	13.275	1713.61	13.275	1630	13.275	1690.32	13.275	1669	13.275	1725.05
13.3	367	13.3	393.163	13.3	1615	13.3	1709.29	13.3	1609	13.3	1685.97	13.3	1716	13.3	1720.92
13.325	331	13.325	391.687	13.325	1684	13.325	1705.02	13.325	1688	13.325	1681.78	13.325	1710	13.325	1716.8
13.35	411	13.35	390.23	13.35	1707	13.35	1700.87	13.35	1618	13.35	1677.71	13.35	1686	13.35	1712.69
13.375	384	13.375	388.626	13.375	1738	13.375	1696.82	13.375	1554	13.375	1673.64	13.375	1678	13.375	1708.6
13.4	366	13.4	387.074	13.4	1718	13.4	1692.83	13.4	1630	13.4	1669.43	13.4	1715	13.4	1704.52
13.425	386	13.425	385.734	13.425	1721	13.425	1688.82	13.425	1614	13.425	1665.1	13.425	1743	13.425	1700.46
13.45	346	13.45	384.702	13.45	1638	13.45	1684.76	13.45	1669	13.45	1660.69	13.45	1654	13.45	1696.41
13.475	348	13.475	383.277	13.475	1601	13.475	1680.76	13.475	1665	13.475	1656.3	13.475	1715	13.475	1692.38
13.5	369	13.5	381.892	13.5	1663	13.5	1676.85	13.5	1559	13.5	1652.08	13.5	1674	13.5	1688.36
13.525	365	13.525	380.699	13.525	1642	13.525	1672.91	13.525	1614	13.525	1647.97	13.525	1653	13.525	1684.35
13.55	372	13.55	379.631	13.55	1607	13.55	1668.87	13.55	1595	13.55	1643.94	13.55	1665	13.55	1680.36
13.575	362	13.575	378.028	13.575	1698	13.575	1664.69	13.575	1624	13.575	1639.93	13.575	1629	13.575	1676.38
13.6	346	13.6	376.513	13.6	1643	13.6	1660.44	13.6	1588	13.6	1635.87	13.6	1632	13.6	1672.42
13.625	322	13.625	375.372	13.625	1586	13.625	1656.26	13.625	1670	13.625	1631.84	13.625	1696	13.625	1668.47
13.65	367	13.65	374.182	13.65	1683	13.65	1652.22	13.65	1547	13.65	1627.89	13.65	1628	13.65	1664.53
13.675	380	13.675	372.652	13.675	1617	13.675	1648.25	13.675	1604	13.675	1623.73	13.675	1643	13.675	1660.61
13.7	347	13.7	371.339	13.7	1540	13.7	1644.23	13.7	1556	13.7	1619.58	13.7	1653	13.7	1656.7
13.725	367	13.725	369.876	13.725	1649	13.725	1640.23	13.725	1563	13.725	1615.58	13.725	1584	13.725	1652.81
13.75	338	13.75	368.784	13.75	1628	13.75	1636.18	13.75	1566	13.75	1611.62	13.75	1546	13.75	1648.93
13.775	350	13.775	367.647	13.775	1628	13.775	1632.03	13.775	1567	13.775	1607.61	13.775	1675	13.775	1645.06
13.8	323	13.8	366.349	13.8	1504	13.8	1627.97	13.8	1568	13.8	1603.52	13.8	1607	13.8	1641.2
13.825	338	13.825	365.567	13.825	1552	13.825	1624.08	13.825	1477	13.825	1599.56	13.825	1611	13.825	1637.36
13.85	358	13.85	364.525	13.85	1556	13.85	1620.19	13.85	1499	13.85	1595.6	13.85	1631	13.85	1633.53
13.875	368	13.875	363.139	13.875	1528	13.875	1616.29	13.875	1617	13.875	1591.49	13.875	1586	13.875	1629.72
13.9	324	13.9	361.816	13.9	1558	13.9	1612.46	13.9	1530	13.9	1587.42	13.9	1587	13.9	1625.92
13.925	324	13.925	360.681	13.925	1598	13.925	1608.74	13.925	1521	13.925	1583.46	13.925	1576	13.925	1622.13
13.95	332	13.95	359.383	13.95	1637	13.95	1605.05	13.95	1537	13.95	1579.41	13.95	1638	13.95	1618.35
13.975	338	13.975	358.431	13.975	1542	13.975	1601.28	13.975	1548	13.975	1575.28	13.975	1614	13.975	1614.59
14	365	14	357.095	14	1514	14	1597.45	14	1520	14	1571.39	14	1543	14	1610.84
14.025	356	14.025	355.639	14.025	1519	14.025	1593.62	14.025	1493	14.025	1567.69	14.025	1660	14.025	1607.1
14.05	330	14.05	354.398	14.05	1567	14.05	1589.8	14.05	1522	14.05	1563.76	14.05	1585	14.05	1603.38
14.075	307	14.075	353.009	14.075	1511	14.075	1586	14.075	1508	14.075	1559.64	14.075	1680	14.075	1599.67
14.1	376	14.1	351.996	14.1	1454	14.1	1582.15	14.1	1534	14.1	1555.64	14.1	1599	14.1	1595.97
14.125	363	14.125	351.098	14.125	1537	14.125	1578.29	14.125	1569	14.125	1552.08	14.125	1583	14.125	1592.28
14.15	324	14.15	349.829	14.15	1520	14.15	1574.44	14.15	1521	14.15	1548.63	14.15	1593	14.15	1588.61
14.175	374	14.175	348.763	14.175	1575	14.175	1570.65	14.175	1523	14.175	1544.9	14.175	1461	14.175	1584.95
14.2	380	14.2	347.688	14.2	1490	14.2	1566.97	14.2	1518	14.2	1541.12	14.2	1620	14.2	1581.3
14.225	295	14.225	346.594	14.225	1482	14.225	1563.41	14.225	1477	14.225	1537.41	14.225	1495	14.225	1577.66
14.25	302	14.25	345.174	14.25	1499	14.25	1559.86	14.25	1460	14.25	1533.93	14.25	1549	14.25	1574.04
14.275	324	14.275	343.977	14.275	1478	14.275	1556.25	14.275	1534	14.275	1530.34	14.275	1528	14.275	1570.43
14.3	333	14.3	342.62	14.3	1472	14.3	1552.66	14.3	1500	14.3	1526.59	14.3	1525	14.3	1566.83
14.325	315	14.325	341.301	14.325	1531	14.325	1548.98	14.325	1422	14.325	1523.14	14.325	1560	14.325	1563.24
14.35	353	14.35	340.016	14.35	1480	14.35	1545.2	14.35	1494	14.35	1519.85	14.35	1560	14.35	1559.67
14.375	365	14.375	338.909	14.375	1587	14.375	1541.44	14.375	1457	14.375	1516.37	14.375	1537	14.375	1556.11
14.4	313	14.4	337.629	14.4	1509	14.4	1537.77	14.4	1455	14.4	1512.78	14.4	1484	14.4	1552.55
14.425	326	14.425	336.549	14.425	1549	14.425	1534.13	14.425	1525	14.425	1509.16	14.425	1538	14.425	1549.02
14.45	336	14.45	335.624	14.45	1449	14.45	1530.58	14.45	1451	14.45	1505.61	14.45	1520	14.45	1545.49
14.475	296	14.475	334.649	14.475	1490	14.475	1527.15	14.475	1456	14.475	1502.16	14.475	1540	14.475	1541.97
14.5	308	14.5	333.334	14.5	1430	14.5	1523.79	14.5	1418	14.5	1498.61	14.5	1520	14.5	1538.47
14.525	325	14.525	332.23	14.525	1459	14.525	1520.5	14.525	1468	14.525	1495.13	14.525	1460	14.525	1534.98
14.55	315	14.55	330.975	14.55	1423	14.55	1517.29	14.55	1458	14.55	1491.87	14.55	1488	14.55	1531.5
14.575	316	14.575	330.086	14.575	1480	14.575	1513.99	14.575	1432	14.575	1488.48	14.575	1541	14.575	1528.03
14.6	337	14.6	329.149	14.6	1525	14.6	1510.55	14.6	1388	14.6	1484.99	14.6	1494	14.6	1524.57
14.625	293	14.625	328.043	14.625	1448	14.625	1507.09	14.625	1392	14.625	1481.46	14.625	1484	14.625	1521.13
14.65	312	14.65	327.276	14.65	1481	14.65	1503.59	14.65	1363	14.65	1477.84	14.65	1491	14.65	1517.69
14.675	317	14.675	326.119	14.675	1549	14.675	1500.01	14.675	1394	14.675	1474.21	14.675	1503	14.675	1514.27
14.7	327	14.7	324.862	14.7	1510	14.7	1496.48	14.7	1397	14.7	1470.68	14.7	1507	14.7	1510.86
14.725	319	14.725	324.291	14.725	1457	14.725	1493.03	14.725	1453	14.725	1467.28	14.725	1478	14.725	1507.46
14.75	318	14.75	322.96	14.75	1437	14.75	1489.56	14.75	1429	14.75	1463.86	14.75	1498	14.75	1504.07
14.775	330	14.775	321.719	14.775	1451	14.775	1486.14	14.775	1385	14.775	1460.43	14.775	1461	14.775	1500.69
14.8	320	14.8	320.838	14.8	1437	14.8	1482.79	14.8	1418	14.8	1457.25	14.8	1448	14.8	1497.33
14.825	309	14.825	319.602	14.825	1479	14.825	1479.45	14.825	1380	14.825	1454.01	14.825	1468	14.825	1493.97
14.85	291	14.85	318.738	14.85	1479	14.85	1476.22	14.85	1394	14.85	1450.44	14.85	1468	14.85	1490.63
14.875	308	14.875	317.689	14.875	1451	14.875	1473.08	14.875	1362	14.875	1446.9	14.875	1448	14.875	1487.3
14.9	284	14.9	316.972	14.9	1510	14.9	1469.81	14.9	1398	14.9	1443.54	14.9	1450	14.9	1483.97
14.925	303	14.925	315.871	14.925	1393	14.925	1466.49	14.925	1408	14.925	1440.21	14.925	1457	14.925	1480.66
14.95	306	14.95	314.804	14.95	1498	14.95	1463.32	14.95	1386	14.95	1436.87	14.95	1490	14.95	1477.36
14.975	278	14.975	313.749	14.975	1471	14.975	1460.11	14.975	1363	14.975	1433.42	14.975	1475	14.975	1474.07
15	313	15	312.548	15	1431	15	1456.76	15	1426	15	1430.04	15	1386	15	1470.8
15.025	307	15.025	311.553	15.025	1399	15.025	1453.31	15.025	1374	15.025	1426.75	15.025	1428	15.025	1467.53
15.05	345	15.05	310.545	15.05	1410	15.05	1449.82	15.05	1358	15.05	1423.57	15.05	1476	15.05	1464.27
15.075	306	15.075	309.387	15.075	1410	15.075	1446.41	15.075	1348	15.075	1420.37	15.075	1434	15.075	1461.03
15.1	279	15.1	308.619	15.1	1370	15.1	1443.11	15.1	1395	15.1	1417.1	15.1	1394	15.1	1457.79
15.125	301	15.125	308.272	15.125	1460	15.125	1439.89	15.125	1425	15.125	1414.08	15.125	1454	15.125	1454.56
15.15	273	15.15	306.981	15.15	1353	15.15	1436.7	15.15	1306	15.15	1411.03	15.15	1440	15.15	1451.35
15.175	313	15.175	305.79	15.175	1335	15.175	1433.51	15.175	1444	15.175	1407.67	15.175	1384	15.175	1448.14
15.2	290	15.2	304.823	15.2	1454	15.2	1430.34	15.2	1408	15.2	1404.22	15.2	1438	15.2	1444.95
15.225	290	15.225	304.011	15.225	1458	15.225	1427.11	15.225	1397	15.225	1401	15.225	1468	15.225	1441.77
15.25	299	15.25	302.997	15.25	1362	15.25	1423.8	15.25	1370	15.25	1397.89	15.25	1435	15.25	1438.59
15.275	330	15.275	301.844	15.275	1352	15.275	1420.51	15.275	1367	15.275	1394.78	15.275	1356	15.275	1435.43
15.3	284	15.3	300.891	15.3	1394	15.3	1417.27	15.3	1356	15.3	1391.72	15.3	1526	15.3	1432.28
15.325	305	15.325	299.783	15.325	1376	15.325	1414.04	15.325	1415	15.325	1388.6	15.325	1365	15.325	1429.14
15.35	278	15.35	299.038	15.35	1389	15.35	1410.83	15.35	1398	15.35	1385.46	15.35	1408	15.35	1426
15.375	282	15.375	298.276	15.375	1317	15.375	1407.62	15.375	1358	15.375	1382.48	15.375	1372	15.375	1422.88
15.4	308	15.4	297.968	15.4	1387	15.4	1404.46	15.4	1399	15.4	1379.49	15.4	1397	15.4	1419.77
15.425	281	15.425	297.044	15.425	1380	15.425	1401.27	15.425	1318	15.425	1376.37	15.425	1383	15.425	1416.67
15.45	302	15.45	295.822	15.45	1392	15.45	1398.04	15.45	1346	15.45	1373.43	15.45	1383	15.45	1413.57
15.475	304	15.475	294.679	15.475	1353	15.475	1394.88	15.475	1368	15.475	1370.48	15.475	1327	15.475	1410.49
15.5	282	15.5	293.592	15.5	1377	15.5	1391.8	15.5	1303	15.5	1367.46	15.5	1411	15.5	1407.42
15.525	294	15.525	292.858	15.525	1325	15.525	1388.76	15.525	1452	15.525	1364.51	15.525	1395	15.525	1404.36
15.55	292	15.55	291.923	15.55	1312	15.55	1385.72	15.55	1343	15.55	1361.46	15.55	1432	15.55	1401.31
15.575	292	15.575	291.166	15.575	1311	15.575	1382.72	15.575	1281	15.575	1358.2	15.575	1341	15.575	1398.26
15.6	284	15.6	290.38	15.6	1381	15.6	1379.76	15.6	1339	15.6	1355.04	15.6	1333	15.6	1395.23
15.625	250	15.625	289.423	15.625	1472	15.625	1376.67	15.625	1313	15.625	1351.95	15.625	1434	15.625	1392.2
15.65	281	15.65	288.643	15.65	1306	15.65	1373.51	15.65	1308	15.65	1348.92	15.65	1389	15.65	1389.19
15.675	277	15.675	287.529	15.675	1358	15.675	1370.34	15.675	1277	15.675	1345.95	15.675	1318	15.675	1386.19
15.7	296	15.7	286.802	15.7	1305	15.7	1367.22	15.7	1276	15.7	1342.94	15.7	1322	15.7	1383.19
15.725	303	15.725	286.061	15.725	1269	15.725	1364.3	15.725	1332	15.725	1339.89	15.725	1375	15.725	1380.21
15.75	276	15.75	285.607	15.75	1264	15.75	1361.49	15.75	1311	15.75	1336.98	15.75	1365	15.75	1377.23
15.775	271	15.775	284.427	15.775	1375	15.775	1358.53	15.775	1269	15.775	1334.06	15.775	1325	15.775	1374.26
15.8	266	15.8	283.491	15.8	1313	15.8	1355.36	15.8	1294	15.8	1331.01	15.8	1400	15.8	1371.31
15.825	292	15.825	282.42	15.825	1259	15.825	1352.29	15.825	1326	15.825	1328.03	15.825	1319	15.825	1368.36
15.85	268	15.85	281.715	15.85	1335	15.85	1349.38	15.85	1243	15.85	1325.17	15.85	1310	15.85	1365.42
15.875	255	15.875	280.801	15.875	1335	15.875	1346.51	15.875	1212	15.875	1322.44	15.875	1306	15.875	1362.49
15.9	264	15.9	279.743	15.9	1302	15.9	1343.67	15.9	1248	15.9	1319.83	15.9	1390	15.9	1359.57
15.925	277	15.925	278.885	15.925	1356	15.925	1340.77	15.925	1204	15.925	1317.11	15.925	1360	15.925	1356.66
15.95	261	15.95	277.856	15.95	1308	15.95	1337.76	15.95	1283	15.95	1314.13	15.95	1338	15.95	1353.76
15.975	249	15.975	276.895	15.975	1348	15.975	1334.73	15.975	1257	15.975	1311.03	15.975	1232	15.975	1350.87
16	293	16	276.756	16	1290	16	1331.76	16	1278	16	1307.89	16	1288	16	1347.98
16.025	268	16.025	275.811	16.025	1325	16.025	1328.79	16.025	1303	16.025	1304.92	16.025	1311	16.025	1345.11
16.05	272	16.05	274.908	16.05	1267	16.05	1325.77	16.05	1218	16.05	1301.97	16.05	1321	16.05	1342.24
16.075	277	16.075	273.87	16.075	1236	16.075	1322.77	16.075	1286	16.075	1298.93	16.075	1315	16.075	1339.39
16.1	274	16.1	273.036	16.1	1315	16.1	1319.81	16.1	1244	16.1	1295.98	16.1	1323	16.1	1336.54
16.125	235	16.125	272.039	16.125	1274	16.125	1316.9	16.125	1249	16.125	1293.2	16.125	1322	16.125	1333.7
16.15	277	16.15	271.247	16.15	1333	16.15	1314.02	16.15	1297	16.15	1290.53	16.15	1303	16.15	1330.87
16.175	304	16.175	270.612	16.175	1261	16.175	1311.12	16.175	1238	16.175	1288.03	16.175	1310	16.175	1328.05
16.2	286	16.2	269.928	16.2	1319	16.2	1308.17	16.2	1184	16.2	1285.45	16.2	1293	16.2	1325.24
16.225	271	16.225	268.917	16.225	1260	16.225	1305.23	16.225	1263	16.225	1282.69	16.225	1288	16.225	1322.43
16.25	267	16.25	268.46	16.25	1242	16.25	1302.44	16.25	1289	16.25	1279.89	16.25	1282	16.25	1319.64
16.275	252	16.275	267.915	16.275	1297	16.275	1299.77	16.275	1227	16.275	1277.22	16.275	1334	16.275	1316.85
16.3	260	16.3	266.838	16.3	1257	16.3	1297.06	16.3	1309	16.3	1274.66	16.3	1244	16.3	1314.08
16.325	250	16.325	265.85	16.325	1266	16.325	1294.2	16.325	1260	16.325	1271.96	16.325	1251	16.325	1311.31
16.35	286	16.35	265.219	16.35	1283	16.35	1291.3	16.35	1223	16.35	1269.18	16.35	1305	16.35	1308.55
16.375	228	16.375	264.233	16.375	1247	16.375	1288.45	16.375	1247	16.375	1266.39	16.375	1251	16.375	1305.79
16.4	272	16.4	263.618	16.4	1250	16.4	1285.6	16.4	1156	16.4	1263.5	16.4	1259	16.4	1303.05
16.425	248	16.425	262.792	16.425	1181	16.425	1282.77	16.425	1226	16.425	1260.71	16.425	1271	16.425	1300.32
16.45	237	16.45	261.83	16.45	1226	16.45	1279.92	16.45	1244	16.45	1258	16.45	1278	16.45	1297.59
16.475	264	16.475	261.233	16.475	1217	16.475	1277.08	16.475	1229	16.475	1255.21	16.475	1257	16.475	1294.87
16.5	230	16.5	260.431	16.5	1189	16.5	1274.25	16.5	1280	16.5	1252.51	16.5	1259	16.5	1292.16
16.525	238	16.525	259.642	16.525	1290	16.525	1271.46	16.525	1177	16.525	1249.97	16.525	1233	16.525	1289.46
16.55	259	16.55	258.861	16.55	1219	16.55	1268.84	16.55	1205	16.55	1247.35	16.55	1289	16.55	1286.77
16.575	217	16.575	258.078	16.575	1223	16.575	1266.28	16.575	1216	16.575	1244.62	16.575	1237	16.575	1284.08
16.6	248	16.6	257.141	16.6	1248	16.6	1263.62	16.6	1233	16.6	1241.86	16.6	1309	16.6	1281.41
16.625	254	16.625	256.414	16.625	1249	16.625	1260.85	16.625	1166	16.625	1239.05	16.625	1291	16.625	1278.74
16.65	265	16.65	255.851	16.65	1241	16.65	1258	16.65	1193	16.65	1236.23	16.65	1319	16.65	1276.08
16.675	272	16.675	255.399	16.675	1192	16.675	1255.17	16.675	1179	16.675	1233.55	16.675	1260	16.675	1273.42
16.7	248	16.7	254.43	16.7	1232	16.7	1252.45	16.7	1192	16.7	1231.06	16.7	1280	16.7	1270.78
16.725	223	16.725	254.162	16.725	1235	16.725	1249.8	16.725	1202	16.725	1228.51	16.725	1158	16.725	1268.14
16.75	244	16.75	253.148	16.75	1238	16.75	1247.11	16.75	1225	16.75	1225.78	16.75	1244	16.75	1265.52
16.775	247	16.775	252.376	16.775	1196	16.775	1244.44	16.775	1178	16.775	1223.04	16.775	1191	16.775	1262.89
16.8	222	16.8	251.614	16.8	1232	16.8	1241.9	16.8	1209	16.8	1220.5	16.8	1210	16.8	1260.28
16.825	250	16.825	250.867	16.825	1175	16.825	1239.39	16.825	1136	16.825	1218.06	16.825	1214	16.825	1257.68
16.85	239	16.85	250.277	16.85	1240	16.85	1236.7	16.85	1170	16.85	1215.44	16.85	1265	16.85	1255.08
16.875	238	16.875	249.329	16.875	1179	16.875	1233.93	16.875	1144	16.875	1212.71	16.875	1281	16.875	1252.49
16.9	219	16.9	248.454	16.9	1232	16.9	1231.27	16.9	1157	16.9	1210.02	16.9	1261	16.9	1249.91
16.925	238	16.925	248.083	16.925	1217	16.925	1228.72	16.925	1157	16.925	1207.3	16.925	1124	16.925	1247.34
16.95	237	16.95	247.14	16.95	1280	16.95	1226.22	16.95	1182	16.95	1204.64	16.95	1206	16.95	1244.78
16.975	246	16.975	246.25	16.975	1188	16.975	1223.79	16.975	1169	16.975	1202.13	16.975	1157	16.975	1242.22
17	239	17	245.399	17	1259	17	1221.39	17	1133	17	1199.46	17	1239	17	1239.67
17.025	244	17.025	244.726	17.025	1235	17.025	1218.96	17.025	1116	17.025	1196.77	17.025	1272	17.025	1237.12
17.05	250	17.05	243.87	17.05	1236	17.05	1216.48	17.05	1158	17.05	1194.3	17.05	1215	17.05	1234.59
17.075	216	17.075	243.055	17.075	1203	17.075	1213.93	17.075	1153	17.075	1192	17.075	1154	17.075	1232.06
17.1	255	17.1	242.588	17.1	1208	17.1	1211.4	17.1	1165	17.1	1189.5	17.1	1148	17.1	1229.54
17.125	240	17.125	242.07	17.125	1181	17.125	1208.92	17.125	1112	17.125	1186.94	17.125	1220	17.125	1227.03
17.15	240	17.15	241.519	17.15	1179	17.15	1206.53	17.15	1085	17.15	1184.43	17.15	1184	17.15	1224.53
17.175	234	17.175	240.796	17.175	1192	17.175	1204.27	17.175	1122	17.175	1181.99	17.175	1232	17.175	1222.03
17.2	253	17.2	240.245	17.2	1196	17.2	1201.87	17.2	1128	17.2	1179.54	17.2	1159	17.2	1219.54
17.225	239	17.225	239.35	17.225	1155	17.225	1199.33	17.225	1079	17.225	1177.02	17.225	1197	17.225	1217.06
17.25	228	17.25	238.666	17.25	1142	17.25	1196.8	17.25	1151	17.25	1174.59	17.25	1161	17.25	1214.59
17.275	246	17.275	237.827	17.275	1248	17.275	1194.29	17.275	1166	17.275	1172.07	17.275	1174	17.275	1212.12
17.3	244	17.3	237.339	17.3	1149	17.3	1191.76	17.3	1196	17.3	1169.62	17.3	1220	17.3	1209.66
17.325	249	17.325	236.484	17.325	1203	17.325	1189.17	17.325	1132	17.325	1167.22	17.325	1249	17.325	1207.2
17.35	232	17.35	235.828	17.35	1148	17.35	1186.6	17.35	1136	17.35	1164.86	17.35	1170	17.35	1204.76
17.375	241	17.375	235.007	17.375	1211	17.375	1184.14	17.375	1119	17.375	1162.56	17.375	1152	17.375	1202.32
17.4	240	17.4	234.381	17.4	1142	17.4	1181.74	17.4	1092	17.4	1160.29	17.4	1161	17.4	1199.89
17.425	248	17.425	233.735	17.425	1155	17.425	1179.29	17.425	1147	17.425	1158.09	17.425	1173	17.425	1197.47
17.45	236	17.45	232.918	17.45	1147	17.45	1176.75	17.45	1150	17.45	1155.91	17.45	1225	17.45	1195.05
17.475	218	17.475	232.138	17.475	1141	17.475	1174.19	17.475	1062	17.475	1153.49	17.475	1127	17.475	1192.64
17.5	219	17.5	231.543	17.5	1125	17.5	1171.68	17.5	1076	17.5	1150.99	17.5	1148	17.5	1190.24
17.525	203	17.525	230.937	17.525	1140	17.525	1169.21	17.525	1149	17.525	1148.59	17.525	1113	17.525	1187.84
17.55	232	17.55	230.482	17.55	1098	17.55	1166.84	17.55	1113	17.55	1146.2	17.55	1153	17.55	1185.46
17.575	231	17.575	229.835	17.575	1153	17.575	1164.54	17.575	1140	17.575	1143.67	17.575	1097	17.575	1183.08
17.6	238	17.6	229.358	17.6	1196	17.6	1162.16	17.6	1103	17.6	1141.14	17.6	1172	17.6	1180.7
17.625	251	17.625	228.683	17.625	1122	17.625	1159.81	17.625	1109	17.625	1138.77	17.625	1123	17.625	1178.33
17.65	232	17.65	227.875	17.65	1101	17.65	1157.42	17.65	1133	17.65	1136.43	17.65	1117	17.65	1175.97
17.675	212	17.675	227.424	17.675	1165	17.675	1154.98	17.675	1060	17.675	1134.02	17.675	1104	17.675	1173.62
17.7	213	17.7	226.616	17.7	1143	17.7	1152.62	17.7	1126	17.7	1131.62	17.7	1131	17.7	1171.27
17.725	229	17.725	226.184	17.725	1168	17.725	1150.48	17.725	1116	17.725	1129.33	17.725	1108	17.725	1168.93
17.75	205	17.75	225.706	17.75	1105	17.75	1148.46	17.75	1133	17.75	1127.08	17.75	1225	17.75	1166.6
17.775	242	17.775	225.043	17.775	1098	17.775	1146.23	17.775	1107	17.775	1124.67	17.775	1159	17.775	1164.28
17.8	216	17.8	224.407	17.8	1106	17.8	1143.89	17.8	1087	17.8	1122.28	17.8	1133	17.8	1161.95
17.825	216	17.825	223.949	17.825	1112	17.825	1141.67	17.825	1108	17.825	1119.83	17.825	1145	17.825	1159.64
17.85	210	17.85	223.458	17.85	1130	17.85	1139.41	17.85	1042	17.85	1117.42	17.85	1075	17.85	1157.34
17.875	247	17.875	222.78	17.875	1090	17.875	1137	17.875	1081	17.875	1115.17	17.875	1123	17.875	1155.04
17.9	203	17.9	221.968	17.9	1169	17.9	1134.61	17.9	1074	17.9	1112.98	17.9	1140	17.9	1152.75
17.925	233	17.925	221.358	17.925	1075	17.925	1132.36	17.925	1096	17.925	1110.97	17.925	1108	17.925	1150.46
17.95	220	17.95	220.6	17.95	1075	17.95	1130.17	17.95	1118	17.95	1109.12	17.95	1165	17.95	1148.18
17.975	202	17.975	220.363	17.975	1036	17.975	1127.89	17.975	1068	17.975	1107.14	17.975	1099	17.975	1145.91
18	223	18	219.871	18	1159	18	1125.53	18	1129	18	1104.87	18	1099	18	1143.64
18.025	211	18.025	219.047	18.025	1105	18.025	1123.24	18.025	1071	18.025	1102.56	18.025	1065	18.025	1141.38
18.05	221	18.05	218.453	18.05	1063	18.05	1121.09	18.05	1095	18.05	1100.25	18.05	1129	18.05	1139.13
18.075	219	18.075	218.017	18.075	1151	18.075	1118.96	18.075	1029	18.075	1097.88	18.075	1099	18.075	1136.88
18.1	248	18.1	217.401	18.1	1079	18.1	1116.8	18.1	1064	18.1	1095.56	18.1	1161	18.1	1134.64
18.125	219	18.125	217.119	18.125	1033	18.125	1114.62	18.125	1054	18.125	1093.19	18.125	1104	18.125	1132.41
18.15	195	18.15	216.466	18.15	1108	18.15	1112.31	18.15	1031	18.15	1090.7	18.15	1074	18.15	1130.18
18.175	202	18.175	216.171	18.175	1054	18.175	1110	18.175	1057	18.175	1088.2	18.175	1093	18.175	1127.96
18.2	207	18.2	215.658	18.2	1091	18.2	1107.88	18.2	1103	18.2	1085.72	18.2	1121	18.2	1125.75
18.225	211	18.225	214.983	18.225	1048	18.225	1105.92	18.225	1044	18.225	1083.37	18.225	1027	18.225	1123.54
18.25	214	18.25	214.35	18.25	1075	18.25	1103.85	18.25	1005	18.25	1081.29	18.25	1112	18.25	1121.34
18.275	212	18.275	213.886	18.275	1094	18.275	1101.63	18.275	899	18.275	1079.27	18.275	1116	18.275	1119.14
18.3	223	18.3	213.091	18.3	1075	18.3	1099.43	18.3	1130	18.3	1077.14	18.3	1134	18.3	1116.96
18.325	215	18.325	212.834	18.325	1075	18.325	1097.3	18.325	1080	18.325	1075.05	18.325	1060	18.325	1114.77
18.35	195	18.35	212.188	18.35	1059	18.35	1095.2	18.35	1029	18.35	1072.97	18.35	1123	18.35	1112.6
18.375	208	18.375	211.738	18.375	1063	18.375	1093.04	18.375	1041	18.375	1070.71	18.375	1078	18.375	1110.42
18.4	228	18.4	211.258	18.4	1115	18.4	1090.77	18.4	1081	18.4	1068.3	18.4	1101	18.4	1108.26
18.425	230	18.425	210.437	18.425	1082	18.425	1088.48	18.425	1078	18.425	1065.95	18.425	1069	18.425	1106.1
18.45	206	18.45	209.683	18.45	1088	18.45	1086.3	18.45	1029	18.45	1063.82	18.45	1077	18.45	1103.95
18.475	202	18.475	209.149	18.475	1063	18.475	1084.16	18.475	1003	18.475	1061.77	18.475	1105	18.475	1101.81
18.5	223	18.5	209.075	18.5	1044	18.5	1081.92	18.5	1037	18.5	1059.76	18.5	1058	18.5	1099.67
18.525	205	18.525	208.247	18.525	1058	18.525	1079.64	18.525	1115	18.525	1057.77	18.525	1028	18.525	1097.53
18.55	206	18.55	207.666	18.55	1103	18.55	1077.44	18.55	1007	18.55	1055.66	18.55	1064	18.55	1095.41
18.575	204	18.575	207.252	18.575	1032	18.575	1075.43	18.575	993	18.575	1053.68	18.575	1107	18.575	1093.28
18.6	209	18.6	206.638	18.6	1103	18.6	1073.5	18.6	1093	18.6	1051.99	18.6	1055	18.6	1091.17
18.625	195	18.625	205.891	18.625	1009	18.625	1071.41	18.625	1029	18.625	1050.19	18.625	1107	18.625	1089.06
18.65	214	18.65	205.504	18.65	1020	18.65	1069.37	18.65	978	18.65	1048.22	18.65	1039	18.65	1086.96
18.675	206	18.675	204.755	18.675	1004	18.675	1067.52	18.675	1027	18.675	1046.22	18.675	1069	18.675	1084.86
18.7	218	18.7	204.215	18.7	1025	18.7	1065.55	18.7	1025	18.7	1044.16	18.7	1122	18.7	1082.77
18.725	210	18.725	203.677	18.725	1044	18.725	1063.41	18.725	961	18.725	1042.02	18.725	1114	18.725	1080.68
18.75	210	18.75	203.305	18.75	1040	18.75	1061.23	18.75	1053	18.75	1039.91	18.75	1064	18.75	1078.6
18.775	220	18.775	202.895	18.775	1001	18.775	1059.19	18.775	1093	18.775	1037.8	18.775	1026	18.775	1076.53
18.8	217	18.8	202.303	18.8	1029	18.8	1057.2	18.8	1064	18.8	1035.6	18.8	1125	18.8	1074.46
18.825	200	18.825	201.726	18.825	1033	18.825	1055.06	18.825	1004	18.825	1033.37	18.825	1025	18.825	1072.39
18.85	206	18.85	201.01	18.85	1039	18.85	1052.88	18.85	1020	18.85	1031.19	18.85	1040	18.85	1070.34
18.875	205	18.875	200.65	18.875	1035	18.875	1050.81	18.875	969	18.875	1029.05	18.875	1045	18.875	1068.29
18.9	202	18.9	199.925	18.9	1017	18.9	1048.8	18.9	983	18.9	1027.18	18.9	996	18.9	1066.24
18.925	213	18.925	199.409	18.925	1046	18.925	1046.85	18.925	1025	18.925	1025.6	18.925	999	18.925	1064.2
18.95	205	18.95	198.879	18.95	991	18.95	1045.04	18.95	1024	18.95	1023.79	18.95	1003	18.95	1062.17
18.975	202	18.975	198.197	18.975	1002	18.975	1043.3	18.975	988	18.975	1021.87	18.975	1070	18.975	1060.14
19	190	19	197.864	19	1044	19	1041.56	19	969	19	1019.96	19	1067	19	1058.12
19.025	196	19.025	197.187	19.025	1035	19.025	1039.65	19.025	980	19.025	1017.97	19.025	1022	19.025	1056.1
19.05	186	19.05	197.183	19.05	963	19.05	1037.69	19.05	989	19.05	1016.07	19.05	1015	19.05	1054.09
19.075	213	19.075	196.414	19.075	1051	19.075	1035.78	19.075	980	19.075	1014.24	19.075	1073	19.075	1052.08
19.1	179	19.1	195.713	19.1	1052	19.1	1033.84	19.1	975	19.1	1012.32	19.1	1003	19.1	1050.08
19.125	213	19.125	195.048	19.125	1014	19.125	1031.91	19.125	997	19.125	1010.53	19.125	1037	19.125	1048.09
19.15	203	19.15	194.412	19.15	1077	19.15	1029.88	19.15	961	19.15	1008.87	19.15	1028	19.15	1046.1
19.175	213	19.175	193.957	19.175	969	19.175	1027.78	19.175	975	19.175	1007.13	19.175	1042	19.175	1044.12
19.2	183	19.2	193.476	19.2	1025	19.2	1025.79	19.2	921	19.2	1005.2	19.2	1008	19.2	1042.14
19.225	209	19.225	192.834	19.225	1013	19.225	1023.96	19.225	945	19.225	1003.25	19.225	1026	19.225	1040.16
19.25	186	19.25	192.546	19.25	955	19.25	1022.12	19.25	940	19.25	1001.52	19.25	943	19.25	1038.2
19.275	186	19.275	192.038	19.275	974	19.275	1020.22	19.275	967	19.275	999.694	19.275	1044	19.275	1036.24
19.3	196	19.3	191.379	19.3	965	19.3	1018.27	19.3	918	19.3	997.936	19.3	1064	19.3	1034.28
19.325	192	19.325	190.914	19.325	1006	19.325	1016.2	19.325	1011	19.325	996.254	19.325	1009	19.325	1032.33
19.35	187	19.35	190.278	19.35	1050	19.35	1014.12	19.35	945	19.35	994.435	19.35	979	19.35	1030.38
19.375	197	19.375	189.828	19.375	935	19.375	1012.08	19.375	959	19.375	992.529	19.375	1063	19.375	1028.44
19.4	194	19.4	189.211	19.4	969	19.4	1010.08	19.4	927	19.4	990.572	19.4	970	19.4	1026.51
19.425	202	19.425	188.952	19.425	1002	19.425	1008.12	19.425	898	19.425	988.609	19.425	988	19.425	1024.58
19.45	210	19.45	188.646	19.45	965	19.45	1006.19	19.45	947	19.45	986.657	19.45	1037	19.45	1022.65
19.475	186	19.475	188.315	19.475	999	19.475	1004.33	19.475	953	19.475	984.639	19.475	1042	19.475	1020.73
19.5	192	19.5	187.977	19.5	950	19.5	1002.5	19.5	972	19.5	982.661	19.5	1038	19.5	1018.82
19.525	190	19.525	187.772	19.525	933	19.525	1000.65	19.525	1000	19.525	980.91	19.525	974	19.525	1016.91
19.55	163	19.55	187.031	19.55	966	19.55	998.729	19.55	912	19.55	979.072	19.55	948	19.55	1015.01
19.575	194	19.575	186.368	19.575	1006	19.575	996.76	19.575	1036	19.575	977.026	19.575	1020	19.575	1013.11
19.6	187	19.6	185.9	19.6	949	19.6	994.738	19.6	965	19.6	974.988	19.6	1010	19.6	1011.22
19.625	187	19.625	185.273	19.625	901	19.625	992.765	19.625	931	19.625	972.982	19.625	949	19.625	1009.33
19.65	173	19.65	185.007	19.65	987	19.65	990.891	19.65	909	19.65	971.179	19.65	1014	19.65	1007.45
19.675	173	19.675	184.69	19.675	941	19.675	989.112	19.675	995	19.675	969.728	19.675	969	19.675	1005.57
19.7	183	19.7	184.184	19.7	1031	19.7	987.359	19.7	923	19.7	968.259	19.7	983	19.7	1003.7
19.725	181	19.725	183.69	19.725	995	19.725	985.543	19.725	942	19.725	966.468	19.725	932	19.725	1001.83
19.75	183	19.75	183.039	19.75	955	19.75	983.704	19.75	962	19.75	964.528	19.75	986	19.75	999.967
19.775	182	19.775	182.44	19.775	987	19.775	981.837	19.775	936	19.775	962.555	19.775	1004	19.775	998.11
19.8	197	19.8	182.195	19.8	986	19.8	980.013	19.8	940	19.8	960.564	19.8	980	19.8	996.257
19.825	170	19.825	181.902	19.825	930	19.825	978.252	19.825	934	19.825	958.87	19.825	952	19.825	994.41
19.85	161	19.85	181.6	19.85	959	19.85	976.396	19.85	974	19.85	957.37	19.85	973	19.85	992.568
19.875	198	19.875	181.587	19.875	960	19.875	974.49	19.875	857	19.875	955.85	19.875	981	19.875	990.73
19.9	174	19.9	180.846	19.9	990	19.9	972.755	19.9	919	19.9	954.235	19.9	960	19.9	988.898
19.925	196	19.925	180.346	19.925	966	19.925	971.136	19.925	930	19.925	952.251	19.925	970	19.925	987.071
19.95	191	19.95	179.707	19.95	895	19.95	969.414	19.95	918	19.95	950.319	19.95	925	19.95	985.248
19.975	158	19.975	179.423	19.975	932	19.975	967.575	19.975	916	19.975	948.652	19.975	1003	19.975	983.431
20	191	20	178.769	20	1000	20	965.75	20	917	20	947.015	20	957	20	981.617
20.025	208	20.025	178.157	20.025	980	20.025	963.898	20.025	932	20.025	945.201	20.025	941	20.025	979.81
20.05	166	20.05	177.587	20.05	913	20.05	961.932	20.05	909	20.05	943.38	20.05	1009	20.05	978.007
20.075	166	20.075	177.349	20.075	948	20.075	959.953	20.075	910	20.075	941.716	20.075	950	20.075	976.209
20.1	181	20.1	176.736	20.1	988	20.1	958.018	20.1	921	20.1	939.953	20.1	966	20.1	974.415
20.125	186	20.125	176.32	20.125	864	20.125	956.124	20.125	884	20.125	938.104	20.125	932	20.125	972.627
20.15	160	20.15	175.741	20.15	950	20.15	954.363	20.15	949	20.15	936.204	20.15	963	20.15	970.844
20.175	201	20.175	175.515	20.175	956	20.175	952.626	20.175	909	20.175	934.259	20.175	936	20.175	969.064
20.2	170	20.2	175.076	20.2	935	20.2	950.766	20.2	891	20.2	932.345	20.2	964	20.2	967.29
20.225	179	20.225	174.645	20.225	902	20.225	948.986	20.225	886	20.225	930.509	20.225	940	20.225	965.521
20.25	176	20.25	174.217	20.25	938	20.25	947.296	20.25	891	20.25	928.694	20.25	989	20.25	963.756
20.275	184	20.275	173.799	20.275	926	20.275	945.446	20.275	931	20.275	926.965	20.275	935	20.275	961.996
20.3	162	20.3	173.548	20.3	919	20.3	943.525	20.3	938	20.3	925.322	20.3	980	20.3	960.24
20.325	159	20.325	173.261	20.325	913	20.325	941.738	20.325	824	20.325	923.732	20.325	948	20.325	958.489
20.35	188	20.35	172.791	20.35	921	20.35	940.046	20.35	899	20.35	922.089	20.35	913	20.35	956.743
20.375	163	20.375	172.334	20.375	872	20.375	938.286	20.375	916	20.375	920.277	20.375	934	20.375	955.002
20.4	189	20.4	171.722	20.4	912	20.4	936.477	20.4	892	20.4	918.5	20.4	881	20.4	953.266
20.425	179	20.425	171.147	20.425	870	20.425	934.706	20.425	874	20.425	916.779	20.425	929	20.425	951.534
20.45	195	20.45	170.61	20.45	927	20.45	932.97	20.45	943	20.45	914.973	20.45	934	20.45	949.805
20.475	169	20.475	170.412	20.475	975	20.475	931.268	20.475	905	20.475	913.065	20.475	936	20.475	948.083
20.5	179	20.5	169.989	20.5	871	20.5	929.6	20.5	872	20.5	911.201	20.5	876	20.5	946.364
20.525	177	20.525	169.413	20.525	945	20.525	927.837	20.525	902	20.525	909.447	20.525	951	20.525	944.651
20.55	169	20.55	169.037	20.55	958	20.55	926.089	20.55	893	20.55	907.656	20.55	849	20.55	942.941
20.575	158	20.575	168.663	20.575	820	20.575	924.503	20.575	900	20.575	905.908	20.575	876	20.575	941.236
20.6	180	20.6	168.595	20.6	882	20.6	922.872	20.6	896	20.6	904.252	20.6	936	20.6	939.535
20.625	171	20.625	167.964	20.625	897	20.625	921.124	20.625	908	20.625	902.692	20.625	894	20.625	937.84
20.65	198	20.65	167.39	20.65	907	20.65	919.388	20.65	850	20.65	900.98	20.65	934	20.65	936.148
20.675	191	20.675	166.854	20.675	941	20.675	917.722	20.675	887	20.675	899.15	20.675	864	20.675	934.461
20.7	156	20.7	166.51	20.7	874	20.7	916.054	20.7	906	20.7	897.478	20.7	871	20.7	932.778
20.725	171	20.725	166.314	20.725	905	20.725	914.331	20.725	852	20.725	895.899	20.725	898	20.725	931.1
20.75	181	20.75	166.063	20.75	879	20.75	912.615	20.75	867	20.75	894.185	20.75	922	20.75	929.426
20.775	156	20.775	165.497	20.775	918	20.775	911.065	20.775	872	20.775	892.462	20.775	926	20.775	927.757
20.8	159	20.8	165.788	20.8	970	20.8	909.662	20.8	885	20.8	890.773	20.8	895	20.8	926.091
20.825	180	20.825	165.459	20.825	904	20.825	908.117	20.825	878	20.825	889.043	20.825	857	20.825	924.431
20.85	162	20.85	165.295	20.85	844	20.85	906.363	20.85	890	20.85	887.304	20.85	864	20.85	922.775
20.875	182	20.875	164.617	20.875	867	20.875	904.695	20.875	892	20.875	885.611	20.875	963	20.875	921.122
20.9	163	20.9	164.174	20.9	891	20.9	903.183	20.9	902	20.9	884.024	20.9	931	20.9	919.475
20.925	191	20.925	163.582	20.925	865	20.925	901.598	20.925	857	20.925	882.443	20.925	954	20.925	917.832
20.95	166	20.95	163.194	20.95	896	20.95	899.931	20.95	850	20.95	880.83	20.95	899	20.95	916.192
20.975	152	20.975	162.792	20.975	971	20.975	898.304	20.975	852	20.975	879.236	20.975	924	20.975	914.558
21	180	21	162.23	21	895	21	896.711	21	882	21	877.554	21	856	21	912.927
21.025	165	21.025	161.873	21.025	799	21.025	895.152	21.025	819	21.025	875.884	21.025	902	21.025	911.301
21.05	173	21.05	161.672	21.05	931	21.05	893.626	21.05	803	21.05	874.399	21.05	906	21.05	909.679
21.075	166	21.075	161.428	21.075	896	21.075	892.068	21.075	827	21.075	872.962	21.075	885	21.075	908.061
21.1	186	21.1	161.014	21.1	885	21.1	890.422	21.1	835	21.1	871.363	21.1	876	21.1	906.447
21.125	178	21.125	160.937	21.125	880	21.125	888.691	21.125	799	21.125	869.877	21.125	985	21.125	904.838
21.15	150	21.15	160.476	21.15	853	21.15	886.945	21.15	844	21.15	868.445	21.15	904	21.15	903.232
21.175	171	21.175	160.055	21.175	817	21.175	885.24	21.175	826	21.175	866.887	21.175	869	21.175	901.63
21.2	162	21.2	159.802	21.2	865	21.2	883.577	21.2	795	21.2	865.352	21.2	851	21.2	900.034
21.225	171	21.225	159.21	21.225	871	21.225	881.883	21.225	861	21.225	863.913	21.225	901	21.225	898.441
21.25	172	21.25	159	21.25	860	21.25	880.233	21.25	886	21.25	862.524	21.25	915	21.25	896.852
21.275	172	21.275	158.743	21.275	853	21.275	878.647	21.275	829	21.275	861.152	21.275	835	21.275	895.267
21.3	165	21.3	158.135	21.3	814	21.3	877.063	21.3	829	21.3	859.9	21.3	838	21.3	893.687
21.325	180	21.325	157.596	21.325	834	21.325	875.481	21.325	816	21.325	858.547	21.325	870	21.325	892.109
21.35	166	21.35	157.403	21.35	857	21.35	873.871	21.35	882	21.35	857.018	21.35	897	21.35	890.537
21.375	145	21.375	156.85	21.375	833	21.375	872.303	21.375	852	21.375	855.318	21.375	921	21.375	888.969
21.4	169	21.4	156.661	21.4	888	21.4	870.763	21.4	838	21.4	853.573	21.4	876	21.4	887.404
21.425	179	21.425	156.267	21.425	831	21.425	869.099	21.425	879	21.425	852.007	21.425	944	21.425	885.844
21.45	179	21.45	155.907	21.45	902	21.45	867.423	21.45	794	21.45	850.65	21.45	861	21.45	884.288
21.475	161	21.475	156.029	21.475	833	21.475	865.815	21.475	879	21.475	849.265	21.475	887	21.475	882.735
21.5	165	21.5	155.562	21.5	874	21.5	864.21	21.5	825	21.5	847.791	21.5	844	21.5	881.186
21.525	174	21.525	155.139	21.525	828	21.525	862.644	21.525	802	21.525	846.271	21.525	840	21.525	879.642
21.55	145	21.55	154.752	21.55	857	21.55	861.077	21.55	869	21.55	844.651	21.55	880	21.55	878.102
21.575	158	21.575	154.686	21.575	851	21.575	859.581	21.575	815	21.575	843.005	21.575	894	21.575	876.564
21.6	159	21.6	154.081	21.6	842	21.6	858.175	21.6	781	21.6	841.334	21.6	870	21.6	875.032
21.625	134	21.625	153.864	21.625	903	21.625	856.666	21.625	834	21.625	839.651	21.625	866	21.625	873.503
21.65	143	21.65	153.454	21.65	848	21.65	855.138	21.65	854	21.65	838.098	21.65	861	21.65	871.979
21.675	157	21.675	153.052	21.675	850	21.675	853.677	21.675	786	21.675	836.694	21.675	868	21.675	870.457
21.7	150	21.7	152.495	21.7	812	21.7	852.182	21.7	754	21.7	835.247	21.7	894	21.7	868.94
21.725	137	21.725	151.974	21.725	819	21.725	850.695	21.725	814	21.725	833.827	21.725	844	21.725	867.427
21.75	170	21.75	151.484	21.75	876	21.75	849.304	21.75	834	21.75	832.624	21.75	844	21.75	865.917
21.775	152	21.775	151.175	21.775	844	21.775	848.034	21.775	813	21.775	831.29	21.775	848	21.775	864.411
21.8	147	21.8	150.839	21.8	850	21.8	846.784	21.8	795	21.8	829.794	21.8	870	21.8	862.91
21.825	173	21.825	150.329	21.825	835	21.825	845.401	21.825	766	21.825	828.395	21.825	857	21.825	861.412
21.85	164	21.85	149.847	21.85	819	21.85	843.838	21.85	848	21.85	826.981	21.85	846	21.85	859.917
21.875	139	21.875	149.397	21.875	829	21.875	842.297	21.875	775	21.875	825.481	21.875	885	21.875	858.426
21.9	162	21.9	149.282	21.9	815	21.9	840.951	21.9	796	21.9	823.859	21.9	785	21.9	856.94
21.925	163	21.925	148.94	21.925	813	21.925	839.622	21.925	801	21.925	822.182	21.925	805	21.925	855.457
21.95	146	21.95	148.442	21.95	798	21.95	838.169	21.95	763	21.95	820.565	21.95	866	21.95	853.978
21.975	135	21.975	148.166	21.975	839	21.975	836.664	21.975	821	21.975	819.25	21.975	794	21.975	852.503
22	125	22	148.36	22	825	22	835.201	22	830	22	818.013	22	846	22	851.031
22.025	165	22.025	148.115	22.025	817	22.025	833.77	22.025	801	22.025	816.613	22.025	826	22.025	849.562
22.05	172	22.05	147.709	22.05	868	22.05	832.28	22.05	823	22.05	815.165	22.05	836	22.05	848.098
22.075	134	22.075	147.327	22.075	756	22.075	830.704	22.075	773	22.075	813.721	22.075	796	22.075	846.637
22.1	153	22.1	146.801	22.1	865	22.1	829.144	22.1	705	22.1	812.284	22.1	864	22.1	845.18
22.125	144	22.125	146.481	22.125	807	22.125	827.652	22.125	798	22.125	810.889	22.125	841	22.125	843.727
22.15	138	22.15	146.167	22.15	773	22.15	826.259	22.15	789	22.15	809.598	22.15	807	22.15	842.277
22.175	161	22.175	146.169	22.175	798	22.175	825.021	22.175	778	22.175	808.231	22.175	861	22.175	840.831
22.2	132	22.2	145.775	22.2	799	22.2	823.766	22.2	813	22.2	806.634	22.2	807	22.2	839.389
22.225	147	22.225	145.41	22.225	865	22.225	822.417	22.225	780	22.225	805.057	22.225	765	22.225	837.95
22.25	146	22.25	145.051	22.25	807	22.25	821.204	22.25	786	22.25	803.542	22.25	857	22.25	836.514
22.275	123	22.275	144.54	22.275	832	22.275	819.939	22.275	842	22.275	802.135	22.275	837	22.275	835.083
22.3	146	22.3	144.231	22.3	789	22.3	818.43	22.3	763	22.3	800.932	22.3	851	22.3	833.655
22.325	139	22.325	143.905	22.325	845	22.325	816.851	22.325	777	22.325	799.569	22.325	837	22.325	832.23
22.35	150	22.35	143.417	22.35	814	22.35	815.317	22.35	789	22.35	798.023	22.35	839	22.35	830.81
22.375	150	22.375	143.118	22.375	859	22.375	813.918	22.375	764	22.375	796.5	22.375	829	22.375	829.392
22.4	145	22.4	142.64	22.4	793	22.4	812.578	22.4	799	22.4	795.004	22.4	809	22.4	827.978
22.425	164	22.425	142.187	22.425	693	22.425	811.109	22.425	760	22.425	793.554	22.425	846	22.425	826.568
22.45	151	22.45	141.759	22.45	765	22.45	809.625	22.45	806	22.45	792.286	22.45	816	22.45	825.161
22.475	156	22.475	141.506	22.475	813	22.475	808.306	22.475	730	22.475	791.144	22.475	780	22.475	823.758
22.5	146	22.5	141.231	22.5	817	22.5	807.037	22.5	756	22.5	789.883	22.5	834	22.5	822.358
22.525	165	22.525	140.946	22.525	785	22.525	805.642	22.525	720	22.525	788.483	22.525	846	22.525	820.962
22.55	151	22.55	140.648	22.55	802	22.55	804.099	22.55	770	22.55	787.051	22.55	835	22.55	819.568
22.575	150	22.575	140.195	22.575	755	22.575	802.514	22.575	780	22.575	785.785	22.575	829	22.575	818.179
22.6	162	22.6	140.097	22.6	785	22.6	800.974	22.6	770	22.6	784.649	22.6	822	22.6	816.793
22.625	153	22.625	139.794	22.625	780	22.625	799.471	22.625	795	22.625	783.396	22.625	829	22.625	815.41
22.65	189	22.65	139.657	22.65	766	22.65	798.07	22.65	787	22.65	782.043	22.65	765	22.65	814.03
22.675	139	22.675	139.318	22.675	800	22.675	796.857	22.675	807	22.675	780.644	22.675	821	22.675	812.655
22.7	144	22.7	138.835	22.7	789	22.7	795.626	22.7	734	22.7	779.15	22.7	796	22.7	811.282
22.725	144	22.725	138.563	22.725	771	22.725	794.208	22.725	787	22.725	777.74	22.725	802	22.725	809.913
22.75	142	22.75	138.449	22.75	789	22.75	792.741	22.75	755	22.75	776.611	22.75	753	22.75	808.548
22.775	143	22.775	138.299	22.775	801	22.775	791.348	22.775	752	22.775	775.415	22.775	794	22.775	807.186
22.8	147	22.8	138.115	22.8	720	22.8	789.985	22.8	766	22.8	773.958	22.8	751	22.8	805.827
22.825	142	22.825	137.594	22.825	754	22.825	788.596	22.825	686	22.825	772.524	22.825	822	22.825	804.47
22.85	153	22.85	137.294	22.85	784	22.85	787.147	22.85	730	22.85	771.144	22.85	798	22.85	803.118
22.875	151	22.875	136.992	22.875	797	22.875	785.711	22.875	740	22.875	769.725	22.875	870	22.875	801.77
22.9	171	22.9	136.712	22.9	742	22.9	784.311	22.9	793	22.9	768.218	22.9	755	22.9	800.424
22.925	152	22.925	136.909	22.925	798	22.925	782.883	22.925	753	22.925	766.596	22.925	815	22.925	799.082
22.95	153	22.95	136.509	22.95	805	22.95	781.398	22.95	753	22.95	765.148	22.95	791	22.95	797.743
22.975	124	22.975	135.992	22.975	779	22.975	779.959	22.975	783	22.975	764.06	22.975	768	22.975	796.407
23	139	23	135.692	23	838	23	778.65	23	805	23	763.11	23	808	23	795.075
23.025	150	23.025	135.389	23.025	804	23.025	777.427	23.025	768	23.025	762.046	23.025	763	23.025	793.745
23.05	138	23.05	135.117	23.05	813	23.05	776.262	23.05	761	23.05	760.789	23.05	793	23.05	792.419
23.075	121	23.075	135.473	23.075	766	23.075	775.121	23.075	770	23.075	759.442	23.075	771	23.075	791.096
23.1	133	23.1	134.891	23.1	737	23.1	773.88	23.1	757	23.1	758.199	23.1	777	23.1	789.777
23.125	135	23.125	134.72	23.125	807	23.125	772.487	23.125	762	23.125	757.189	23.125	770	23.125	788.46
23.15	151	23.15	134.365	23.15	750	23.15	771.144	23.15	770	23.15	756.05	23.15	772	23.15	787.147
23.175	152	23.175	134.031	23.175	760	23.175	769.895	23.175	791	23.175	754.634	23.175	794	23.175	785.837
23.2	148	23.2	133.709	23.2	800	23.2	768.581	23.2	758	23.2	753.399	23.2	775	23.2	784.53
23.225	136	23.225	133.387	23.225	759	23.225	767.307	23.225	748	23.225	752.267	23.225	808	23.225	783.227
23.25	129	23.25	132.911	23.25	774	23.25	766.095	23.25	790	23.25	750.846	23.25	727	23.25	781.926
23.275	143	23.275	132.636	23.275	759	23.275	764.817	23.275	748	23.275	749.483	23.275	737	23.275	780.629
23.3	137	23.3	132.374	23.3	736	23.3	763.518	23.3	738	23.3	748.265	23.3	824	23.3	779.335
23.325	124	23.325	132.577	23.325	754	23.325	762.188	23.325	713	23.325	746.893	23.325	755	23.325	778.044
23.35	136	23.35	132.022	23.35	738	23.35	760.901	23.35	727	23.35	745.53	23.35	785	23.35	776.756
23.375	146	23.375	131.538	23.375	745	23.375	759.611	23.375	766	23.375	744.305	23.375	787	23.375	775.472
23.4	150	23.4	131.092	23.4	737	23.4	758.202	23.4	693	23.4	743.071	23.4	747	23.4	774.189
23.425	153	23.425	130.676	23.425	718	23.425	756.776	23.425	737	23.425	741.783	23.425	723	23.425	772.911
23.45	143	23.45	130.455	23.45	724	23.45	755.391	23.45	687	23.45	740.629	23.45	751	23.45	771.635
23.475	143	23.475	130.524	23.475	740	23.475	754.043	23.475	709	23.475	739.655	23.475	761	23.475	770.363
23.5	135	23.5	130.023	23.5	746	23.5	752.761	23.5	683	23.5	738.57	23.5	729	23.5	769.094
23.525	148	23.525	129.585	23.525	745	23.525	751.51	23.525	760	23.525	737.431	23.525	807	23.525	767.827
23.55	129	23.55	129.334	23.55	726	23.55	750.26	23.55	756	23.55	736.331	23.55	788	23.55	766.564
23.575	128	23.575	128.902	23.575	708	23.575	749.01	23.575	730	23.575	735.18	23.575	771	23.575	765.305
23.6	133	23.6	128.503	23.6	737	23.6	747.732	23.6	713	23.6	733.935	23.6	742	23.6	764.047
23.625	122	23.625	128.3	23.625	769	23.625	746.425	23.625	775	23.625	732.657	23.625	754	23.625	762.793
23.65	133	23.65	128.409	23.65	760	23.65	745.191	23.65	743	23.65	731.386	23.65	744	23.65	761.542
23.675	113	23.675	128.439	23.675	771	23.675	743.984	23.675	740	23.675	730.129	23.675	753	23.675	760.294
23.7	114	23.7	128.271	23.7	727	23.7	742.747	23.7	750	23.7	728.787	23.7	790	23.7	759.049
23.725	139	23.725	128.259	23.725	741	23.725	741.546	23.725	730	23.725	727.579	23.725	791	23.725	757.807
23.75	122	23.75	127.875	23.75	708	23.75	740.342	23.75	724	23.75	726.344	23.75	748	23.75	756.568
23.775	140	23.775	127.39	23.775	712	23.775	739.144	23.775	732	23.775	725.031	23.775	735	23.775	755.331
23.8	133	23.8	127.463	23.8	691	23.8	738.04	23.8	713	23.8	723.785	23.8	786	23.8	754.098
23.825	135	23.825	127.615	23.825	701	23.825	736.928	23.825	699	23.825	722.592	23.825	710	23.825	752.868
23.85	146	23.85	127.211	23.85	709	23.85	735.755	23.85	757	23.85	721.273	23.85	785	23.85	751.641
23.875	130	23.875	127.013	23.875	771	23.875	734.586	23.875	707	23.875	720.055	23.875	768	23.875	750.416
23.9	151	23.9	126.479	23.9	725	23.9	733.322	23.9	752	23.9	719.137	23.9	750	23.9	749.194
23.925	149	23.925	126.012	23.925	737	23.925	731.946	23.925	715	23.925	718.143	23.925	760	23.925	747.976
23.95	113	23.95	125.737	23.95	719	23.95	730.619	23.95	728	23.95	716.928	23.95	702	23.95	746.76
23.975	107	23.975	125.286	23.975	791	23.975	729.39	23.975	688	23.975	715.714	23.975	746	23.975	745.548
24	142	24	124.872	24	761	24	728.157	24	699	24	714.524	24	742	24	744.337
24.025	119	24.025	124.643	24.025	698	24.025	726.869	24.025	696	24.025	713.376	24.025	731	24.025	743.13
24.05	141	24.05	124.388	24.05	742	24.05	725.588	24.05	734	24.05	712.332	24.05	739	24.05	741.926
24.075	102	24.075	123.966	24.075	712	24.075	724.408	24.075	715	24.075	711.289	24.075	720	24.075	740.725
24.1	131	24.1	123.748	24.1	740	24.1	723.286	24.1	704	24.1	710.136	24.1	685	24.1	739.526
24.125	132	24.125	123.665	24.125	765	24.125	722.161	24.125	697	24.125	708.99	24.125	761	24.125	738.331
24.15	118	24.15	123.22	24.15	715	24.15	721.003	24.15	728	24.15	707.91	24.15	753	24.15	737.137
24.175	148	24.175	122.991	24.175	691	24.175	719.754	24.175	704	24.175	706.888	24.175	783	24.175	735.948
24.2	133	24.2	122.92	24.2	700	24.2	718.485	24.2	695	24.2	705.773	24.2	688	24.2	734.76
24.225	117	24.225	122.806	24.225	722	24.225	717.351	24.225	658	24.225	704.465	24.225	744	24.225	733.576
24.25	117	24.25	122.514	24.25	696	24.25	716.239	24.25	687	24.25	703.2	24.25	744	24.25	732.394
24.275	134	24.275	122.424	24.275	736	24.275	714.969	24.275	649	24.275	702.066	24.275	678	24.275	731.216
24.3	120	24.3	122.613	24.3	702	24.3	713.719	24.3	687	24.3	701.049	24.3	731	24.3	730.04
24.325	122	24.325	122.063	24.325	728	24.325	712.564	24.325	703	24.325	699.996	24.325	697	24.325	728.866
24.35	126	24.35	121.602	24.35	711	24.35	711.34	24.35	690	24.35	698.769	24.35	737	24.35	727.696
24.375	137	24.375	121.356	24.375	729	24.375	710.163	24.375	706	24.375	697.576	24.375	803	24.375	726.528
24.4	115	24.4	121.255	24.4	717	24.4	709.076	24.4	669	24.4	696.438	24.4	731	24.4	725.364
24.425	137	24.425	120.788	24.425	662	24.425	707.953	24.425	674	24.425	695.137	24.425	677	24.425	724.201
24.45	133	24.45	120.375	24.45	741	24.45	706.804	24.45	682	24.45	693.761	24.45	682	24.45	723.041
24.475	116	24.475	120.146	24.475	694	24.475	705.721	24.475	691	24.475	692.567	24.475	680	24.475	721.884
24.5	140	24.5	119.744	24.5	665	24.5	704.76	24.5	642	24.5	691.5	24.5	707	24.5	720.731
24.525	109	24.525	119.533	24.525	709	24.525	703.787	24.525	672	24.525	690.401	24.525	754	24.525	719.579
24.55	124	24.55	119.321	24.55	690	24.55	702.815	24.55	672	24.55	689.247	24.55	731	24.55	718.431
24.575	136	24.575	119.421	24.575	754	24.575	701.933	24.575	664	24.575	687.957	24.575	727	24.575	717.284
24.6	118	24.6	119.115	24.6	673	24.6	700.91	24.6	680	24.6	686.688	24.6	750	24.6	716.141
24.625	112	24.625	118.683	24.625	706	24.625	699.681	24.625	701	24.625	685.644	24.625	741	24.625	715.001
24.65	121	24.65	118.619	24.65	615	24.65	698.471	24.65	729	24.65	684.706	24.65	676	24.65	713.862
24.675	107	24.675	118.351	24.675	734	24.675	697.359	24.675	693	24.675	683.822	24.675	647	24.675	712.727
24.7	132	24.7	118.093	24.7	712	24.7	696.248	24.7	612	24.7	682.757	24.7	683	24.7	711.594
24.725	112	24.725	117.833	24.725	695	24.725	695.078	24.725	660	24.725	681.495	24.725	687	24.725	710.464
24.75	121	24.75	117.419	24.75	695	24.75	693.884	24.75	644	24.75	680.423	24.75	685	24.75	709.337
24.775	138	24.775	117.196	24.775	701	24.775	692.665	24.775	656	24.775	679.454	24.775	701	24.775	708.212
24.8	124	24.8	116.803	24.8	708	24.8	691.424	24.8	674	24.8	678.392	24.8	705	24.8	707.089
24.825	115	24.825	116.603	24.825	677	24.825	690.193	24.825	598	24.825	677.257	24.825	706	24.825	705.97
24.85	119	24.85	116.395	24.85	658	24.85	689.063	24.85	651	24.85	676.028	24.85	667	24.85	704.853
24.875	126	24.875	116.339	24.875	714	24.875	688.121	24.875	647	24.875	674.689	24.875	683	24.875	703.739
24.9	131	24.9	116.083	24.9	658	24.9	687.191	24.9	705	24.9	673.326	24.9	699	24.9	702.627
24.925	136	24.925	115.839	24.925	661	24.925	686.196	24.925	723	24.925	672.172	24.925	716	24.925	701.518
24.95	111	24.95	115.593	24.95	703	24.95	685.138	24.95	684	24.95	671.176	24.95	641	24.95	700.411
24.975	123	24.975	115.183	24.975	661	24.975	683.992	24.975	664	24.975	670.056	24.975	694	24.975	699.307
25	118	25	114.83	25	666	25	682.922	25	653	25	668.847	25	724	25	698.205
25.025	120	25.025	114.986	25.025	714	25.025	681.909	25.025	649	25.025	667.699	25.025	743	25.025	697.107
25.05	118	25.05	114.879	25.05	670	25.05	680.896	25.05	677	25.05	666.726	25.05	633	25.05	696.011
25.075	128	25.075	114.436	25.075	688	25.075	679.884	25.075	637	25.075	665.954	25.075	703	25.075	694.916
25.1	115	25.1	114.22	25.1	652	25.1	678.774	25.1	657	25.1	665.19	25.1	682	25.1	693.825
25.125	97	25.125	114.167	25.125	693	25.125	677.648	25.125	665	25.125	664.148	25.125	655	25.125	692.736
25.15	122	25.15	114.066	25.15	705	25.15	676.524	25.15	670	25.15	663.145	25.15	658	25.15	691.65
25.175	137	25.175	113.624	25.175	659	25.175	675.441	25.175	630	25.175	662.172	25.175	712	25.175	690.566
25.2	114	25.2	113.399	25.2	709	25.2	674.482	25.2	664	25.2	661.087	25.2	707	25.2	689.485
25.225	117	25.225	113.163	25.225	679	25.225	673.546	25.225	685	25.225	660.093	25.225	686	25.225	688.405
25.25	136	25.25	112.768	25.25	683	25.25	672.481	25.25	624	25.25	659.166	25.25	659	25.25	687.329
25.275	108	25.275	112.571	25.275	669	25.275	671.366	25.275	619	25.275	658.149	25.275	655	25.275	686.255
25.3	117	25.3	112.354	25.3	652	25.3	670.352	25.3	656	25.3	657.021	25.3	667	25.3	685.184
25.325	123	25.325	111.973	25.325	636	25.325	669.395	25.325	673	25.325	655.968	25.325	694	25.325	684.114
25.35	127	25.35	111.78	25.35	670	25.35	668.438	25.35	585	25.35	655.083	25.35	646	25.35	683.048
25.375	137	25.375	111.415	25.375	682	25.375	667.477	25.375	621	25.375	654.016	25.375	688	25.375	681.984
25.4	114	25.4	111.263	25.4	658	25.4	666.549	25.4	614	25.4	652.891	25.4	678	25.4	680.922
25.425	107	25.425	111.562	25.425	662	25.425	665.618	25.425	670	25.425	652.082	25.425	685	25.425	679.863
25.45	104	25.45	111.104	25.45	663	25.45	664.591	25.45	659	25.45	651.338	25.45	647	25.45	678.807
25.475	126	25.475	110.872	25.475	641	25.475	663.479	25.475	645	25.475	650.277	25.475	669	25.475	677.751
25.5	112	25.5	110.485	25.5	623	25.5	662.349	25.5	615	25.5	649.31	25.5	642	25.5	676.7
25.525	121	25.525	110.288	25.525	620	25.525	661.257	25.525	630	25.525	648.505	25.525	689	25.525	675.65
25.55	110	25.55	109.914	25.55	649	25.55	660.232	25.55	667	25.55	647.457	25.55	651	25.55	674.602
25.575	128	25.575	109.573	25.575	689	25.575	659.236	25.575	591	25.575	646.256	25.575	626	25.575	673.558
25.6	117	25.6	109.415	25.6	647	25.6	658.178	25.6	639	25.6	645.174	25.6	628	25.6	672.515
25.625	122	25.625	109.228	25.625	666	25.625	657.063	25.625	674	25.625	644.281	25.625	677	25.625	671.475
25.65	120	25.65	108.881	25.65	639	25.65	655.961	25.65	661	25.65	643.442	25.65	678	25.65	670.438
25.675	121	25.675	108.877	25.675	620	25.675	654.795	25.675	649	25.675	642.516	25.675	676	25.675	669.402
25.7	112	25.7	108.494	25.7	632	25.7	653.614	25.7	652	25.7	641.585	25.7	683	25.7	668.37
25.725	116	25.725	108.155	25.725	653	25.725	652.503	25.725	635	25.725	640.61	25.725	655	25.725	667.339
25.75	119	25.75	108.002	25.75	626	25.75	651.457	25.75	655	25.75	639.539	25.75	711	25.75	666.31
25.775	114	25.775	107.83	25.775	648	25.775	650.504	25.775	588	25.775	638.556	25.775	667	25.775	665.284
25.8	122	25.8	107.649	25.8	671	25.8	649.576	25.8	650	25.8	637.64	25.8	638	25.8	664.262
25.825	116	25.825	107.455	25.825	692	25.825	648.581	25.825	626	25.825	636.832	25.825	623	25.825	663.239
25.85	126	25.85	107.093	25.85	612	25.85	647.53	25.85	629	25.85	635.94	25.85	601	25.85	662.22
25.875	122	25.875	106.768	25.875	642	25.875	646.451	25.875	598	25.875	635.011	25.875	638	25.875	661.203
25.9	107	25.9	106.617	25.9	615	25.9	645.413	25.9	612	25.9	634.17	25.9	619	25.9	660.189
25.925	113	25.925	106.28	25.925	653	25.925	644.406	25.925	648	25.925	633.207	25.925	673	25.925	659.176
25.95	118	25.95	105.964	25.95	592	25.95	643.497	25.95	613	25.95	632.157	25.95	664	25.95	658.167
25.975	121	25.975	105.661	25.975	647	25.975	642.737	25.975	581	25.975	631.131	25.975	636	25.975	657.159
26	99	26	105.366	26	652	26	641.96	26	604	26	630.334	26	641	26	656.154
26.025	121	26.025	105.093	26.025	625	26.025	641.023	26.025	641	26.025	629.563	26.025	662	26.025	655.151
26.05	132	26.05	105.157	26.05	633	26.05	639.969	26.05	610	26.05	628.6	26.05	666	26.05	654.15
26.075	91	26.075	105.163	26.075	584	26.075	638.865	26.075	646	26.075	627.566	26.075	644	26.075	653.152
26.1	112	26.1	105.13	26.1	689	26.1	637.74	26.1	639	26.1	626.425	26.1	590	26.1	652.155
26.125	110	26.125	104.905	26.125	639	26.125	636.752	26.125	640	26.125	625.345	26.125	634	26.125	651.162
26.15	106	26.15	104.538	26.15	676	26.15	635.885	26.15	610	26.15	624.239	26.15	647	26.15	650.169
26.175	125	26.175	104.376	26.175	671	26.175	634.976	26.175	603	26.175	623.047	26.175	630	26.175	649.18
26.2	123	26.2	104.204	26.2	626	26.2	634.041	26.2	605	26.2	622.015	26.2	673	26.2	648.192
26.225	122	26.225	104.027	26.225	593	26.225	633.135	26.225	635	26.225	621.186	26.225	693	26.225	647.208
26.25	117	26.25	103.84	26.25	619	26.25	632.359	26.25	628	26.25	620.371	26.25	645	26.25	646.224
26.275	136	26.275	103.494	26.275	625	26.275	631.597	26.275	635	26.275	619.444	26.275	623	26.275	645.243
26.3	119	26.3	103.344	26.3	616	26.3	630.675	26.3	592	26.3	618.405	26.3	693	26.3	644.265
26.325	113	26.325	103.172	26.325	633	26.325	629.607	26.325	594	26.325	617.326	26.325	619	26.325	643.288
26.35	106	26.35	102.836	26.35	563	26.35	628.491	26.35	597	26.35	616.346	26.35	682	26.35	642.314
26.375	102	26.375	102.693	26.375	618	26.375	627.452	26.375	627	26.375	615.403	26.375	640	26.375	641.342
26.4	124	26.4	102.528	26.4	619	26.4	626.508	26.4	616	26.4	614.385	26.4	626	26.4	640.372
26.425	144	26.425	102.204	26.425	623	26.425	625.625	26.425	595	26.425	613.248	26.425	663	26.425	639.405
26.45	132	26.45	102.248	26.45	597	26.45	624.738	26.45	626	26.45	612.2	26.45	638	26.45	638.439
26.475	89	26.475	102.395	26.475	645	26.475	623.753	26.475	587	26.475	611.307	26.475	617	26.475	637.475
26.5	108	26.5	102.154	26.5	671	26.5	622.75	26.5	640	26.5	610.441	26.5	646	26.5	636.514
26.525	128	26.525	101.942	26.525	636	26.525	621.783	26.525	591	26.525	609.58	26.525	662	26.525	635.556
26.55	109	26.55	101.758	26.55	666	26.55	620.912	26.55	656	26.55	608.67	26.55	639	26.55	634.598
26.575	122	26.575	101.898	26.575	642	26.575	620.194	26.575	601	26.575	607.667	26.575	632	26.575	633.643
26.6	98	26.6	101.646	26.6	625	26.6	619.426	26.6	627	26.6	606.659	26.6	601	26.6	632.69
26.625	100	26.625	101.423	26.625	589	26.625	618.504	26.625	575	26.625	605.697	26.625	657	26.625	631.74
26.65	103	26.65	101.222	26.65	610	26.65	617.464	26.65	624	26.65	604.796	26.65	631	26.65	630.791
26.675	107	26.675	101.194	26.675	601	26.675	616.407	26.675	628	26.675	604.037	26.675	644	26.675	629.845
26.7	97	26.7	101.125	26.7	644	26.7	615.457	26.7	592	26.7	603.136	26.7	598	26.7	628.901
26.725	113	26.725	100.708	26.725	660	26.725	614.562	26.725	596	26.725	602.158	26.725	628	26.725	627.959
26.75	117	26.75	100.353	26.75	644	26.75	613.639	26.75	544	26.75	601.156	26.75	620	26.75	627.018
26.775	105	26.775	100.185	26.775	622	26.775	612.621	26.775	627	26.775	600.089	26.775	638	26.775	626.08
26.8	99	26.8	99.852	26.8	637	26.8	611.555	26.8	615	26.8	599.136	26.8	630	26.8	625.144
26.825	105	26.825	99.87	26.825	622	26.825	610.561	26.825	603	26.825	598.368	26.825	640	26.825	624.211
26.85	113	26.85	99.669	26.85	548	26.85	609.598	26.85	586	26.85	597.577	26.85	643	26.85	623.278
26.875	117	26.875	99.307	26.875	592	26.875	608.606	26.875	639	26.875	596.687	26.875	629	26.875	622.349
26.9	104	26.9	98.981	26.9	598	26.9	607.684	26.9	588	26.9	595.833	26.9	602	26.9	621.421
26.925	109	26.925	98.681	26.925	589	26.925	606.788	26.925	601	26.925	594.915	26.925	669	26.925	620.495
26.95	91	26.95	98.568	26.95	644	26.95	605.893	26.95	521	26.95	594.112	26.95	636	26.95	619.571
26.975	105	26.975	98.591	26.975	619	26.975	605.033	26.975	585	26.975	593.488	26.975	651	26.975	618.65
27	110	27	98.406	27	602	27	604.167	27	619	27	592.754	27	587	27	617.73
27.025	115	27.025	98.222	27.025	609	27.025	603.305	27.025	587	27.025	591.886	27.025	601	27.025	616.813
27.05	126	27.05	97.876	27.05	628	27.05	602.408	27.05	576	27.05	590.975	27.05	639	27.05	615.897
27.075	102	27.075	97.561	27.075	593	27.075	601.454	27.075	584	27.075	590.045	27.075	620	27.075	614.983
27.1	119	27.1	97.265	27.1	595	27.1	600.474	27.1	578	27.1	589.045	27.1	639	27.1	614.072
27.125	112	27.125	96.98	27.125	635	27.125	599.535	27.125	596	27.125	588.202	27.125	636	27.125	613.162
27.15	113	27.15	96.711	27.15	598	27.15	598.564	27.15	598	27.15	587.406	27.15	588	27.15	612.254
27.175	99	27.175	96.615	27.175	627	27.175	597.601	27.175	578	27.175	586.607	27.175	606	27.175	611.349
27.2	106	27.2	96.487	27.2	653	27.2	596.704	27.2	597	27.2	585.89	27.2	599	27.2	610.445
27.225	94	27.225	96.179	27.225	585	27.225	595.74	27.225	600	27.225	585.052	27.225	652	27.225	609.544
27.25	90	27.25	95.896	27.25	590	27.25	594.82	27.25	574	27.25	584.201	27.25	612	27.25	608.643
27.275	124	27.275	95.633	27.275	551	27.275	594.056	27.275	584	27.275	583.378	27.275	583	27.275	607.746
27.3	112	27.3	95.553	27.3	606	27.3	593.278	27.3	564	27.3	582.435	27.3	631	27.3	606.85
27.325	111	27.325	95.598	27.325	591	27.325	592.532	27.325	597	27.325	581.395	27.325	611	27.325	605.957
27.35	116	27.35	95.267	27.35	580	27.35	591.876	27.35	545	27.35	580.545	27.35	594	27.35	605.065
27.375	98	27.375	94.974	27.375	580	27.375	591.077	27.375	609	27.375	579.928	27.375	555	27.375	604.174
27.4	120	27.4	94.699	27.4	604	27.4	590.136	27.4	567	27.4	579.115	27.4	590	27.4	603.287
27.425	111	27.425	94.436	27.425	595	27.425	589.139	27.425	586	27.425	578.087	27.425	583	27.425	602.401
27.45	104	27.45	94.188	27.45	573	27.45	588.126	27.45	547	27.45	577.171	27.45	612	27.45	601.517
27.475	101	27.475	94.112	27.475	599	27.475	587.151	27.475	571	27.475	576.352	27.475	607	27.475	600.634
27.5	91	27.5	94.017	27.5	575	27.5	586.279	27.5	550	27.5	575.52	27.5	573	27.5	599.754
27.525	109	27.525	94.06	27.525	586	27.525	585.526	27.525	562	27.525	574.657	27.525	584	27.525	598.876
27.55	103	27.55	93.731	27.55	594	27.55	584.86	27.55	516	27.55	573.886	27.55	585	27.55	598
27.575	87	27.575	93.45	27.575	600	27.575	584.18	27.575	566	27.575	573.034	27.575	572	27.575	597.125
27.6	110	27.6	93.354	27.6	572	27.6	583.372	27.6	570	27.6	572.11	27.6	583	27.6	596.253
27.625	115	27.625	93.232	27.625	604	27.625	582.509	27.625	586	27.625	571.216	27.625	613	27.625	595.381
27.65	86	27.65	92.934	27.65	570	27.65	581.716	27.65	571	27.65	570.189	27.65	618	27.65	594.512
27.675	91	27.675	92.661	27.675	595	27.675	580.853	27.675	567	27.675	569.082	27.675	602	27.675	593.646
27.7	99	27.7	92.433	27.7	553	27.7	579.938	27.7	567	27.7	568.193	27.7	570	27.7	592.78
27.725	98	27.725	92.848	27.725	559	27.725	579.031	27.725	567	27.725	567.498	27.725	605	27.725	591.917
27.75	126	27.75	92.48	27.75	593	27.75	578.095	27.75	586	27.75	566.58	27.75	613	27.75	591.055
27.775	98	27.775	92.178	27.775	563	27.775	577.201	27.775	538	27.775	565.586	27.775	630	27.775	590.196
27.8	110	27.8	92.073	27.8	583	27.8	576.369	27.8	547	27.8	564.593	27.8	593	27.8	589.339
27.825	105	27.825	91.944	27.825	572	27.825	575.537	27.825	590	27.825	563.728	27.825	573	27.825	588.482
27.85	93	27.85	91.649	27.85	586	27.85	574.608	27.85	577	27.85	562.932	27.85	584	27.85	587.629
27.875	91	27.875	91.54	27.875	563	27.875	573.694	27.875	567	27.875	562.005	27.875	617	27.875	586.776
27.9	107	27.9	91.264	27.9	570	27.9	572.908	27.9	547	27.9	561.102	27.9	626	27.9	585.926
27.925	94	27.925	91.336	27.925	557	27.925	572.145	27.925	544	27.925	560.372	27.925	566	27.925	585.078
27.95	94	27.95	91.186	27.95	545	27.95	571.285	27.95	594	27.95	559.69	27.95	628	27.95	584.23
27.975	112	27.975	90.888	27.975	580	27.975	570.436	27.975	525	27.975	559.041	27.975	598	27.975	583.386
28	117	28	90.948	28	615	28	569.617	28	571	28	558.333	28	577	28	582.543
28.025	91	28.025	90.797	28.025	549	28.025	568.672	28.025	535	28.025	557.606	28.025	581	28.025	581.702
28.05	103	28.05	90.652	28.05	617	28.05	567.648	28.05	563	28.05	557.038	28.05	582	28.05	580.862
28.075	100	28.075	90.518	28.075	541	28.075	566.666	28.075	596	28.075	556.393	28.075	555	28.075	580.024
28.1	104	28.1	90.543	28.1	630	28.1	565.722	28.1	564	28.1	555.679	28.1	558	28.1	579.189
28.125	87	28.125	90.371	28.125	549	28.125	564.782	28.125	540	28.125	554.94	28.125	581	28.125	578.354
28.15	90	28.15	90.212	28.15	548	28.15	563.879	28.15	534	28.15	554.166	28.15	554	28.15	577.522
28.175	98	28.175	90.052	28.175	582	28.175	563.038	28.175	542	28.175	553.377	28.175	588	28.175	576.692
28.2	99	28.2	89.743	28.2	547	28.2	562.293	28.2	577	28.2	552.354	28.2	518	28.2	575.863
28.225	102	28.225	89.785	28.225	518	28.225	561.599	28.225	554	28.225	551.292	28.225	567	28.225	575.036
28.25	90	28.25	89.45	28.25	591	28.25	560.899	28.25	558	28.25	550.427	28.25	591	28.25	574.211
28.275	97	28.275	89.162	28.275	542	28.275	560.165	28.275	549	28.275	549.61	28.275	569	28.275	573.388
28.3	101	28.3	89.062	28.3	552	28.3	559.399	28.3	538	28.3	548.72	28.3	576	28.3	572.566
28.325	94	28.325	88.952	28.325	572	28.325	558.668	28.325	544	28.325	547.827	28.325	592	28.325	571.746
28.35	93	28.35	88.999	28.35	531	28.35	557.9	28.35	591	28.35	546.966	28.35	528	28.35	570.928
28.375	96	28.375	89.003	28.375	584	28.375	557.012	28.375	559	28.375	546.185	28.375	597	28.375	570.112
28.4	98	28.4	88.822	28.4	569	28.4	556.168	28.4	551	28.4	545.368	28.4	568	28.4	569.296
28.425	112	28.425	88.658	28.425	538	28.425	555.482	28.425	506	28.425	544.581	28.425	549	28.425	568.484
28.45	94	28.45	88.503	28.45	547	28.45	554.814	28.45	550	28.45	543.735	28.45	494	28.45	567.672
28.475	88	28.475	88.367	28.475	579	28.475	554.115	28.475	529	28.475	542.805	28.475	569	28.475	566.863
28.5	99	28.5	88.542	28.5	564	28.5	553.35	28.5	525	28.5	541.95	28.5	552	28.5	566.055
28.525	103	28.525	88.159	28.525	538	28.525	552.496	28.525	542	28.525	541.103	28.525	558	28.525	565.249
28.55	87	28.55	87.834	28.55	528	28.55	551.62	28.55	515	28.55	540.111	28.55	571	28.55	564.445
28.575	106	28.575	87.541	28.575	510	28.575	550.783	28.575	526	28.575	539.185	28.575	588	28.575	563.642
28.6	92	28.6	87.273	28.6	551	28.6	550.045	28.6	520	28.6	538.46	28.6	548	28.6	562.842
28.625	108	28.625	87.192	28.625	561	28.625	549.363	28.625	542	28.625	537.777	28.625	516	28.625	562.042
28.65	112	28.65	87.255	28.65	547	28.65	548.578	28.65	541	28.65	537.057	28.65	584	28.65	561.244
28.675	85	28.675	87.262	28.675	531	28.675	547.71	28.675	526	28.675	536.187	28.675	619	28.675	560.449
28.7	94	28.7	86.914	28.7	563	28.7	546.915	28.7	523	28.7	535.228	28.7	535	28.7	559.654
28.725	99	28.725	86.621	28.725	511	28.725	546.146	28.725	510	28.725	534.452	28.725	526	28.725	558.862
28.75	102	28.75	86.512	28.75	544	28.75	545.318	28.75	545	28.75	533.837	28.75	578	28.75	558.07
28.775	92	28.775	86.236	28.775	555	28.775	544.497	28.775	546	28.775	533.05	28.775	558	28.775	557.281
28.8	102	28.8	86.308	28.8	555	28.8	543.771	28.8	582	28.8	532.196	28.8	568	28.8	556.494
28.825	74	28.825	86.158	28.825	518	28.825	543.136	28.825	536	28.825	531.349	28.825	539	28.825	555.708
28.85	92	28.85	85.848	28.85	550	28.85	542.458	28.85	558	28.85	530.621	28.85	542	28.85	554.924
28.875	89	28.875	85.578	28.875	503	28.875	541.657	28.875	525	28.875	530.001	28.875	567	28.875	554.141
28.9	92	28.9	85.485	28.9	548	28.9	540.867	28.9	563	28.9	529.226	28.9	590	28.9	553.36
28.925	82	28.925	85.222	28.925	563	28.925	540.141	28.925	500	28.925	528.41	28.925	568	28.925	552.581
28.95	101	28.95	85.304	28.95	594	28.95	539.476	28.95	575	28.95	527.675	28.95	536	28.95	551.803
28.975	91	28.975	85.164	28.975	541	28.975	538.869	28.975	549	28.975	526.906	28.975	546	28.975	551.027
29	106	29	84.87	29	548	29	538.094	29	513	29	526.203	29	524	29	550.253
29.025	79	29.025	84.767	29.025	573	29.025	537.21	29.025	474	29.025	525.505	29.025	576	29.025	549.48
29.05	126	29.05	84.483	29.05	556	29.05	536.433	29.05	562	29.05	524.772	29.05	620	29.05	548.709
29.075	102	29.075	84.232	29.075	577	29.075	535.714	29.075	518	29.075	524.171	29.075	531	29.075	547.939
29.1	88	29.1	84.169	29.1	559	29.1	534.995	29.1	528	29.1	523.663	29.1	566	29.1	547.171
29.125	105	29.125	84.242	29.125	565	29.125	534.213	29.125	519	29.125	523.087	29.125	489	29.125	546.405
29.15	87	29.15	84.131	29.15	494	29.15	533.373	29.15	535	29.15	522.343	29.15	530	29.15	545.64
29.175	82	29.175	84.495	29.175	534	29.175	532.703	29.175	518	29.175	521.544	29.175	524	29.175	544.877
29.2	83	29.2	84.111	29.2	552	29.2	532.145	29.2	528	29.2	520.837	29.2	563	29.2	544.115
29.225	96	29.225	83.958	29.225	589	29.225	531.449	29.225	535	29.225	520.211	29.225	536	29.225	543.356
29.25	78	29.25	83.659	29.25	546	29.25	530.7	29.25	546	29.25	519.56	29.25	531	29.25	542.597
29.275	86	29.275	83.718	29.275	559	29.275	529.954	29.275	498	29.275	519.001	29.275	525	29.275	541.841
29.3	77	29.3	83.568	29.3	546	29.3	529.244	29.3	558	29.3	518.516	29.3	519	29.3	541.085
29.325	61	29.325	83.42	29.325	539	29.325	528.627	29.325	497	29.325	517.843	29.325	542	29.325	540.332
29.35	82	29.35	83.132	29.35	541	29.35	528.001	29.35	525	29.35	517.064	29.35	533	29.35	539.58
29.375	97	29.375	83.353	29.375	553	29.375	527.345	29.375	534	29.375	516.384	29.375	487	29.375	538.829
29.4	81	29.4	83.024	29.4	514	29.4	526.656	29.4	479	29.4	515.746	29.4	550	29.4	538.08
29.425	107	29.425	83.223	29.425	524	29.425	525.941	29.425	509	29.425	514.904	29.425	560	29.425	537.333
29.45	75	29.45	82.867	29.45	568	29.45	525.259	29.45	540	29.45	514.045	29.45	525	29.45	536.587
29.475	92	29.475	82.725	29.475	502	29.475	524.577	29.475	497	29.475	513.289	29.475	509	29.475	535.843
29.5	117	29.5	82.431	29.5	539	29.5	523.896	29.5	530	29.5	512.625	29.5	521	29.5	535.1
29.525	81	29.525	82.485	29.525	541	29.525	523.216	29.525	535	29.525	511.968	29.525	567	29.525	534.359
29.55	100	29.55	82.186	29.55	532	29.55	522.472	29.55	500	29.55	511.24	29.55	511	29.55	533.619
29.575	94	29.575	82.409	29.575	507	29.575	521.706	29.575	461	29.575	510.423	29.575	535	29.575	532.881
29.6	97	29.6	82.228	29.6	567	29.6	520.945	29.6	563	29.6	509.646	29.6	565	29.6	532.144
29.625	94	29.625	82.07	29.625	524	29.625	520.253	29.625	518	29.625	508.808	29.625	529	29.625	531.409
29.65	104	29.65	81.93	29.65	492	29.65	519.553	29.65	573	29.65	507.935	29.65	514	29.65	530.675
29.675	92	29.675	81.954	29.675	541	29.675	518.763	29.675	508	29.675	507.154	29.675	500	29.675	529.944
29.7	91	29.7	81.784	29.7	517	29.7	517.919	29.7	468	29.7	506.494	29.7	549	29.7	529.213
29.725	96	29.725	81.622	29.725	540	29.725	517.15	29.725	465	29.725	505.873	29.725	484	29.725	528.484
29.75	82	29.75	81.309	29.75	495	29.75	516.474	29.75	545	29.75	505.126	29.75	537	29.75	527.756
29.775	98	29.775	81.197	29.775	512	29.775	515.758	29.775	474	29.775	504.355	29.775	524	29.775	527.03
29.8	94	29.8	81.083	29.8	505	29.8	515.051	29.8	508	29.8	503.703	29.8	585	29.8	526.306
29.825	92	29.825	81.123	29.825	532	29.825	514.308	29.825	511	29.825	503.001	29.825	554	29.825	525.583
29.85	86	29.85	80.956	29.85	493	29.85	513.479	29.85	442	29.85	502.182	29.85	535	29.85	524.862
29.875	87	29.875	80.644	29.875	528	29.875	512.628	29.875	510	29.875	501.557	29.875	542	29.875	524.141
29.9	90	29.9	80.543	29.9	546	29.9	511.785	29.9	504	29.9	501.084	29.9	518	29.9	523.423
29.925	87	29.925	80.598	29.925	492	29.925	511.01	29.925	483	29.925	500.322	29.925	528	29.925	522.706
29.95	97	29.95	80.61	29.95	508	29.95	510.331	29.95	495	29.95	499.429	29.95	548	29.95	521.99
29.975	107	29.975	80.429	29.975	511	29.975	509.58	29.975	508	29.975	498.442	29.975	549	29.975	521.276
30	79	30	80.108	30	495	30	508.743	30	512	30	497.587	30	498	30	520.563
30.025	78	30.025	79.994	30.025	482	30.025	507.915	30.025	479	30.025	496.952	30.025	525	30.025	519.852
30.05	93	30.05	79.887	30.05	546	30.05	507.124	30.05	504	30.05	496.242	30.05	526	30.05	519.142
30.075	87	30.075	80.085	30.075	515	30.075	506.4	30.075	513	30.075	495.428	30.075	482	30.075	518.435
30.1	79	30.1	79.722	30.1	558	30.1	505.702	30.1	491	30.1	494.724	30.1	533	30.1	517.727
30.125	85	30.125	79.417	30.125	536	30.125	505.037	30.125	483	30.125	494.087	30.125	545	30.125	517.022
30.15	100	30.15	79.158	30.15	512	30.15	504.429	30.15	493	30.15	493.434	30.15	517	30.15	516.318
30.175	96	30.175	79.233	30.175	494	30.175	503.817	30.175	507	30.175	492.754	30.175	474	30.175	515.615
30.2	97	30.2	78.926	30.2	503	30.2	503.138	30.2	488	30.2	491.961	30.2	477	30.2	514.914
30.225	91	30.225	78.656	30.225	504	30.225	502.434	30.225	545	30.225	491.184	30.225	508	30.225	514.215
30.25	94	30.25	78.413	30.25	500	30.25	501.732	30.25	523	30.25	490.583	30.25	540	30.25	513.516
30.275	81	30.275	78.349	30.275	471	30.275	501.033	30.275	460	30.275	490.153	30.275	518	30.275	512.82
30.3	84	30.3	78.254	30.3	498	30.3	500.271	30.3	483	30.3	489.58	30.3	490	30.3	512.124
30.325	83	30.325	77.983	30.325	479	30.325	499.488	30.325	492	30.325	488.805	30.325	517	30.325	511.43
30.35	93	30.35	77.738	30.35	507	30.35	498.805	30.35	468	30.35	487.939	30.35	523	30.35	510.737
30.375	88	30.375	77.514	30.375	509	30.375	498.179	30.375	483	30.375	487.184	30.375	489	30.375	510.046
30.4	100	30.4	77.459	30.4	486	30.4	497.518	30.4	506	30.4	486.621	30.4	497	30.4	509.356
30.425	95	30.425	77.213	30.425	461	30.425	496.795	30.425	482	30.425	486.028	30.425	495	30.425	508.668
30.45	94	30.45	77.001	30.45	498	30.45	496.048	30.45	487	30.45	485.345	30.45	488	30.45	507.981
30.475	99	30.475	77.124	30.475	506	30.475	495.338	30.475	457	30.475	484.808	30.475	540	30.475	507.296
30.5	87	30.5	77.027	30.5	520	30.5	494.692	30.5	493	30.5	484.319	30.5	525	30.5	506.611
30.525	109	30.525	76.93	30.525	526	30.525	494.135	30.525	517	30.525	483.778	30.525	504	30.525	505.93
30.55	98	30.55	76.833	30.55	468	30.55	493.635	30.55	476	30.55	483.3	30.55	475	30.55	505.247
30.575	107	30.575	76.757	30.575	508	30.575	493.06	30.575	466	30.575	482.815	30.575	524	30.575	504.568
30.6	78	30.6	77.148	30.6	521	30.6	492.428	30.6	479	30.6	482.461	30.6	503	30.6	503.889
30.625	89	30.625	76.779	30.625	502	30.625	491.829	30.625	452	30.625	482.035	30.625	497	30.625	503.212
30.65	79	30.65	76.48	30.65	499	30.65	491.196	30.65	455	30.65	481.338	30.65	487	30.65	502.536
30.675	85	30.675	76.225	30.675	486	30.675	490.471	30.675	490	30.675	480.473	30.675	439	30.675	501.861
30.7	88	30.7	76.155	30.7	491	30.7	489.791	30.7	464	30.7	479.703	30.7	520	30.7	501.189
30.725	90	30.725	76.067	30.725	525	30.725	489.139	30.725	490	30.725	479.092	30.725	476	30.725	500.516
30.75	82	30.75	75.979	30.75	486	30.75	488.425	30.75	508	30.75	478.431	30.75	550	30.75	499.846
30.775	71	30.775	76.053	30.775	472	30.775	487.656	30.775	518	30.775	477.808	30.775	502	30.775	499.176
30.8	96	30.8	76.086	30.8	502	30.8	486.896	30.8	476	30.8	477.395	30.8	545	30.8	498.509
30.825	91	30.825	75.933	30.825	465	30.825	486.237	30.825	470	30.825	476.97	30.825	521	30.825	497.843
30.85	85	30.85	75.807	30.85	506	30.85	485.57	30.85	495	30.85	476.332	30.85	497	30.85	497.178
30.875	85	30.875	75.848	30.875	483	30.875	484.812	30.875	516	30.875	475.772	30.875	529	30.875	496.514
30.9	98	30.9	75.697	30.9	483	30.9	484.128	30.9	467	30.9	475.395	30.9	515	30.9	495.851
30.925	82	30.925	75.553	30.925	482	30.925	483.566	30.925	485	30.925	474.832	30.925	469	30.925	495.19
30.95	93	30.95	75.266	30.95	490	30.95	482.963	30.95	464	30.95	474.092	30.95	475	30.95	494.531
30.975	66	30.975	75.347	30.975	476	30.975	482.236	30.975	520	30.975	473.327	30.975	505	30.975	493.872
31	88	31	75.386	31	439	31	481.489	31	469	31	472.495	31	529	31	493.215
31.025	82	31.025	75.388	31.025	489	31.025	480.778	31.025	487	31.025	471.626	31.025	489	31.025	492.559
31.05	97	31.05	75.044	31.05	482	31.05	480.069	31.05	445	31.05	470.859	31.05	503	31.05	491.905
31.075	85	31.075	74.761	31.075	477	31.075	479.492	31.075	496	31.075	470.133	31.075	482	31.075	491.252
31.1	89	31.1	74.666	31.1	489	31.1	479.06	31.1	482	31.1	469.409	31.1	492	31.1	490.6
31.125	80	31.125	74.405	31.125	491	31.125	478.549	31.125	504	31.125	468.805	31.125	452	31.125	489.95
31.15	101	31.15	74.495	31.15	464	31.15	477.979	31.15	431	31.15	468.233	31.15	434	31.15	489.301
31.175	78	31.175	74.372	31.175	479	31.175	477.44	31.175	471	31.175	467.498	31.175	472	31.175	488.653
31.2	86	31.2	74.248	31.2	471	31.2	476.93	31.2	474	31.2	466.76	31.2	493	31.2	488.006
31.225	89	31.225	73.968	31.225	470	31.225	476.417	31.225	458	31.225	466.162	31.225	482	31.225	487.361
31.25	81	31.25	73.879	31.25	445	31.25	475.74	31.25	459	31.25	465.712	31.25	467	31.25	486.717
31.275	102	31.275	73.627	31.275	495	31.275	475.021	31.275	461	31.275	465.205	31.275	486	31.275	486.074
31.3	85	31.3	73.724	31.3	478	31.3	474.431	31.3	411	31.3	464.652	31.3	545	31.3	485.432
31.325	85	31.325	73.601	31.325	488	31.325	473.994	31.325	452	31.325	464.104	31.325	446	31.325	484.793
31.35	83	31.35	73.324	31.35	492	31.35	473.606	31.35	474	31.35	463.512	31.35	493	31.35	484.154
31.375	83	31.375	73.248	31.375	444	31.375	473.017	31.375	463	31.375	462.827	31.375	485	31.375	483.516
31.4	65	31.4	73.151	31.4	471	31.4	472.318	31.4	495	31.4	462.06	31.4	509	31.4	482.88
31.425	77	31.425	72.898	31.425	462	31.425	471.661	31.425	498	31.425	461.446	31.425	471	31.425	482.245
31.45	88	31.45	72.997	31.45	482	31.45	470.908	31.45	471	31.45	461.038	31.45	495	31.45	481.611
31.475	88	31.475	72.877	31.475	487	31.475	470.238	31.475	472	31.475	460.558	31.475	473	31.475	480.978
31.5	85	31.5	72.596	31.5	474	31.5	469.752	31.5	454	31.5	459.961	31.5	488	31.5	480.347
31.525	88	31.525	72.349	31.525	474	31.525	469.154	31.525	442	31.525	459.518	31.525	449	31.525	479.717
31.55	69	31.55	72.12	31.55	523	31.55	468.54	31.55	477	31.55	459.114	31.55	446	31.55	479.088
31.575	91	31.575	71.919	31.575	491	31.575	468.145	31.575	469	31.575	458.475	31.575	504	31.575	478.461
31.6	81	31.6	72.051	31.6	479	31.6	467.76	31.6	468	31.6	457.701	31.6	468	31.6	477.834
31.625	91	31.625	71.96	31.625	499	31.625	467.181	31.625	514	31.625	457.006	31.625	482	31.625	477.209
31.65	82	31.65	71.872	31.65	427	31.65	466.552	31.65	441	31.65	456.321	31.65	484	31.65	476.585
31.675	84	31.675	71.798	31.675	478	31.675	465.895	31.675	467	31.675	455.571	31.675	472	31.675	475.963
31.7	72	31.7	72.04	31.7	465	31.7	465.12	31.7	448	31.7	454.817	31.7	442	31.7	475.342
31.725	80	31.725	71.878	31.725	457	31.725	464.394	31.725	463	31.725	454.102	31.725	487	31.725	474.721
31.75	78	31.75	71.584	31.75	457	31.75	463.764	31.75	426	31.75	453.577	31.75	436	31.75	474.103
31.775	92	31.775	71.507	31.775	449	31.775	463.13	31.775	451	31.775	453.054	31.775	452	31.775	473.485
31.8	90	31.8	71.579	31.8	484	31.8	462.534	31.8	445	31.8	452.387	31.8	496	31.8	472.868
31.825	74	31.825	71.444	31.825	481	31.825	461.996	31.825	473	31.825	451.934	31.825	479	31.825	472.253
31.85	76	31.85	71.154	31.85	480	31.85	461.615	31.85	469	31.85	451.647	31.85	511	31.85	471.639
31.875	76	31.875	70.925	31.875	462	31.875	461.276	31.875	444	31.875	451.226	31.875	469	31.875	471.026
31.9	81	31.9	71.206	31.9	492	31.9	460.738	31.9	452	31.9	450.673	31.9	461	31.9	470.415
31.925	65	31.925	71.241	31.925	455	31.925	460.087	31.925	429	31.925	449.997	31.925	494	31.925	469.805
31.95	93	31.95	71.249	31.95	469	31.95	459.477	31.95	441	31.95	449.37	31.95	452	31.95	469.195
31.975	73	31.975	70.923	31.975	474	31.975	458.933	31.975	457	31.975	448.798	31.975	442	31.975	468.587
32	94	32	70.817	32	465	32	458.352	32	433	32	448.212	32	473	32	467.98
32.025	77	32.025	70.725	32.025	459	32.025	457.649	32.025	476	32.025	447.641	32.025	483	32.025	467.374
32.05	62	32.05	70.957	32.05	490	32.05	456.931	32.05	470	32.05	446.983	32.05	471	32.05	466.77
32.075	94	32.075	70.961	32.075	476	32.075	456.248	32.075	435	32.075	446.37	32.075	491	32.075	466.167
32.1	83	32.1	70.955	32.1	469	32.1	455.538	32.1	452	32.1	445.924	32.1	491	32.1	465.565
32.125	86	32.125	70.77	32.125	431	32.125	454.869	32.125	463	32.125	445.531	32.125	432	32.125	464.964
32.15	84	32.15	70.454	32.15	480	32.15	454.295	32.15	462	32.15	445.086	32.15	452	32.15	464.365
32.175	76	32.175	70.34	32.175	433	32.175	453.681	32.175	435	32.175	444.544	32.175	459	32.175	463.766
32.2	89	32.2	70.062	32.2	483	32.2	453.012	32.2	435	32.2	443.955	32.2	451	32.2	463.169
32.225	82	32.225	69.981	32.225	474	32.225	452.347	32.225	466	32.225	443.5	32.225	410	32.225	462.573
32.25	71	32.25	69.886	32.25	447	32.25	451.718	32.25	416	32.25	443.062	32.25	497	32.25	461.978
32.275	76	32.275	69.779	32.275	465	32.275	451.152	32.275	454	32.275	442.551	32.275	495	32.275	461.384
32.3	67	32.3	69.511	32.3	439	32.3	450.645	32.3	437	32.3	441.991	32.3	483	32.3	460.791
32.325	78	32.325	69.432	32.325	496	32.325	450.133	32.325	420	32.325	441.328	32.325	458	32.325	460.199
32.35	64	32.35	69.174	32.35	432	32.35	449.522	32.35	456	32.35	440.79	32.35	500	32.35	459.609
32.375	79	32.375	68.94	32.375	455	32.375	448.891	32.375	438	32.375	440.389	32.375	402	32.375	459.02
32.4	90	32.4	68.721	32.4	435	32.4	448.358	32.4	424	32.4	439.826	32.4	456	32.4	458.432
32.425	77	32.425	68.513	32.425	471	32.425	447.88	32.425	454	32.425	439.149	32.425	540	32.425	457.845
32.45	73	32.45	68.334	32.45	447	32.45	447.365	32.45	445	32.45	438.501	32.45	423	32.45	457.26
32.475	89	32.475	68.638	32.475	467	32.475	446.822	32.475	430	32.475	438.038	32.475	507	32.475	456.675
32.5	61	32.5	68.355	32.5	471	32.5	446.279	32.5	448	32.5	437.776	32.5	432	32.5	456.092
32.525	78	32.525	68.116	32.525	497	32.525	445.8	32.525	435	32.525	437.477	32.525	498	32.525	455.509
32.55	75	32.55	67.901	32.55	447	32.55	445.347	32.55	418	32.55	436.967	32.55	432	32.55	454.928
32.575	74	32.575	67.713	32.575	451	32.575	444.73	32.575	446	32.575	436.299	32.575	441	32.575	454.348
32.6	96	32.6	67.859	32.6	442	32.6	444.004	32.6	437	32.6	435.76	32.6	454	32.6	453.769
32.625	84	32.625	67.775	32.625	456	32.625	443.322	32.625	420	32.625	435.321	32.625	494	32.625	453.191
32.65	83	32.65	67.534	32.65	441	32.65	442.643	32.65	448	32.65	434.775	32.65	441	32.65	452.615
32.675	65	32.675	67.489	32.675	445	32.675	441.939	32.675	432	32.675	434.325	32.675	441	32.675	452.039
32.7	87	32.7	67.43	32.7	467	32.7	441.273	32.7	454	32.7	433.817	32.7	458	32.7	451.464
32.725	77	32.725	67.37	32.725	392	32.725	440.641	32.725	411	32.725	433.191	32.725	475	32.725	450.891
32.75	73	32.75	67.456	32.75	440	32.75	440.042	32.75	458	32.75	432.691	32.75	442	32.75	450.319
32.775	80	32.775	67.177	32.775	437	32.775	439.537	32.775	433	32.775	432.244	32.775	434	32.775	449.748
32.8	79	32.8	66.947	32.8	412	32.8	439.023	32.8	408	32.8	431.717	32.8	495	32.8	449.178
32.825	79	32.825	66.914	32.825	473	32.825	438.413	32.825	450	32.825	431.143	32.825	461	32.825	448.609
32.85	84	32.85	67.021	32.85	435	32.85	437.814	32.85	418	32.85	430.74	32.85	406	32.85	448.041
32.875	72	32.875	66.915	32.875	396	32.875	437.212	32.875	427	32.875	430.34	32.875	441	32.875	447.474
32.9	73	32.9	66.651	32.9	437	32.9	436.617	32.9	406	32.9	429.719	32.9	446	32.9	446.909
32.925	100	32.925	66.43	32.925	426	32.925	436.115	32.925	447	32.925	429.151	32.925	449	32.925	446.344
32.95	75	32.95	66.402	32.95	403	32.95	435.639	32.95	439	32.95	428.623	32.95	425	32.95	445.781
32.975	70	32.975	66.512	32.975	448	32.975	435.096	32.975	442	32.975	428.013	32.975	471	32.975	445.219
33	76	33	66.439	33	411	33	434.558	33	431	33	427.601	33	452	33	444.658
33.025	85	33.025	66.85	33.025	383	33.025	433.986	33.025	391	33.025	427.173	33.025	405	33.025	444.097
33.05	65	33.05	66.68	33.05	433	33.05	433.357	33.05	429	33.05	426.423	33.05	466	33.05	443.538
33.075	96	33.075	66.702	33.075	428	33.075	432.832	33.075	422	33.075	425.767	33.075	431	33.075	442.98
33.1	81	33.1	66.38	33.1	452	33.1	432.36	33.1	410	33.1	425.4	33.1	462	33.1	442.423
33.125	91	33.125	66.119	33.125	443	33.125	431.758	33.125	440	33.125	425.121	33.125	480	33.125	441.867
33.15	80	33.15	66.045	33.15	452	33.15	431.042	33.15	445	33.15	424.867	33.15	448	33.15	441.312
33.175	63	33.175	65.792	33.175	452	33.175	430.339	33.175	432	33.175	424.468	33.175	442	33.175	440.759
33.2	69	33.2	65.573	33.2	443	33.2	429.737	33.2	443	33.2	423.977	33.2	406	33.2	440.206
33.225	69	33.225	65.535	33.225	420	33.225	429.163	33.225	416	33.225	423.465	33.225	449	33.225	439.654
33.25	73	33.25	65.477	33.25	416	33.25	428.557	33.25	427	33.25	423.003	33.25	454	33.25	439.104
33.275	71	33.275	65.401	33.275	442	33.275	428.021	33.275	423	33.275	422.596	33.275	421	33.275	438.555
33.3	67	33.3	65.155	33.3	424	33.3	427.508	33.3	431	33.3	422.289	33.3	436	33.3	438.006
33.325	79	33.325	64.952	33.325	411	33.325	426.995	33.325	411	33.325	421.863	33.325	464	33.325	437.459
33.35	58	33.35	65.09	33.35	422	33.35	426.545	33.35	436	33.35	421.255	33.35	439	33.35	436.912
33.375	73	33.375	65.017	33.375	427	33.375	426.054	33.375	401	33.375	420.796	33.375	446	33.375	436.367
33.4	74	33.4	65.105	33.4	385	33.4	425.471	33.4	415	33.4	420.377	33.4	441	33.4	435.823
33.425	72	33.425	64.99	33.425	412	33.425	424.898	33.425	447	33.425	419.847	33.425	469	33.425	435.28
33.45	87	33.45	64.722	33.45	414	33.45	424.356	33.45	427	33.45	419.248	33.45	475	33.45	434.738
33.475	56	33.475	64.49	33.475	451	33.475	423.878	33.475	429	33.475	418.746	33.475	405	33.475	434.196
33.5	79	33.5	64.286	33.5	415	33.5	423.555	33.5	394	33.5	418.288	33.5	439	33.5	433.656
33.525	80	33.525	64.26	33.525	400	33.525	423.275	33.525	465	33.525	417.739	33.525	438	33.525	433.117
33.55	57	33.55	64.213	33.55	429	33.55	422.86	33.55	404	33.55	417.357	33.55	483	33.55	432.579
33.575	80	33.575	64.147	33.575	422	33.575	422.292	33.575	417	33.575	417.003	33.575	441	33.575	432.042
33.6	71	33.6	63.918	33.6	387	33.6	421.738	33.6	403	33.6	416.579	33.6	403	33.6	431.506
33.625	76	33.625	63.882	33.625	380	33.625	421.248	33.625	436	33.625	416.138	33.625	432	33.625	430.971
33.65	80	33.65	63.83	33.65	461	33.65	420.692	33.65	424	33.65	415.699	33.65	436	33.65	430.437
33.675	83	33.675	63.763	33.675	415	33.675	420.083	33.675	428	33.675	415.412	33.675	416	33.675	429.905
33.7	65	33.7	63.525	33.7	387	33.7	419.48	33.7	427	33.7	415.216	33.7	402	33.7	429.373
33.725	82	33.725	63.315	33.725	405	33.725	418.881	33.725	439	33.725	414.829	33.725	421	33.725	428.842
33.75	62	33.75	63.121	33.75	426	33.75	418.286	33.75	443	33.75	414.294	33.75	433	33.75	428.312
33.775	73	33.775	62.937	33.775	436	33.775	417.695	33.775	402	33.775	413.718	33.775	415	33.775	427.783
33.8	84	33.8	62.76	33.8	418	33.8	417.107	33.8	423	33.8	413.241	33.8	478	33.8	427.255
33.825	91	33.825	62.597	33.825	427	33.825	416.522	33.825	390	33.825	412.802	33.825	431	33.825	426.728
33.85	61	33.85	62.619	33.85	419	33.85	415.939	33.85	399	33.85	412.4	33.85	440	33.85	426.202
33.875	75	33.875	62.925	33.875	426	33.875	415.391	33.875	403	33.875	412.059	33.875	443	33.875	425.677
33.9	58	33.9	62.655	33.9	455	33.9	414.873	33.9	393	33.9	411.617	33.9	407	33.9	425.153
33.925	84	33.925	62.458	33.925	412	33.925	414.29	33.925	405	33.925	410.949	33.925	388	33.925	424.631
33.95	72	33.95	62.769	33.95	441	33.95	413.715	33.95	413	33.95	410.217	33.95	414	33.95	424.109
33.975	78	33.975	62.667	33.975	417	33.975	413.204	33.975	419	33.975	409.543	33.975	384	33.975	423.588
34	68	34	62.606	34	399	34	412.593	34	403	34	408.858	34	431	34	423.068
34.025	63	34.025	63.021	34.025	441	34.025	411.901	34.025	416	34.025	408.119	34.025	418	34.025	422.549
34.05	76	34.05	62.681	34.05	414	34.05	411.25	34.05	425	34.05	407.41	34.05	428	34.05	422.031
34.075	62	34.075	62.413	34.075	420	34.075	410.697	34.075	371	34.075	406.887	34.075	464	34.075	421.514
34.1	68	34.1	62.189	34.1	443	34.1	410.17	34.1	411	34.1	406.568	34.1	396	34.1	420.998
34.125	66	34.125	62.145	34.125	419	34.125	409.675	34.125	393	34.125	406.176	34.125	441	34.125	420.483
34.15	72	34.15	61.924	34.15	445	34.15	409.304	34.15	433	34.15	405.63	34.15	456	34.15	419.969
34.175	69	34.175	61.885	34.175	388	34.175	408.852	34.175	393	34.175	405.058	34.175	376	34.175	419.456
34.2	65	34.2	61.671	34.2	396	34.2	408.25	34.2	425	34.2	404.371	34.2	417	34.2	418.944
34.225	58	34.225	61.638	34.225	411	34.225	407.628	34.225	464	34.225	403.818	34.225	379	34.225	418.433
34.25	72	34.25	61.437	34.25	408	34.25	407.042	34.25	438	34.25	403.479	34.25	455	34.25	417.923
34.275	76	34.275	61.582	34.275	429	34.275	406.555	34.275	433	34.275	403.096	34.275	430	34.275	417.413
34.3	85	34.3	61.512	34.3	439	34.3	406.123	34.3	440	34.3	402.717	34.3	409	34.3	416.905
34.325	75	34.325	61.445	34.325	431	34.325	405.686	34.325	429	34.325	402.231	34.325	454	34.325	416.398
34.35	76	34.35	61.381	34.35	412	34.35	405.216	34.35	418	34.35	401.649	34.35	439	34.35	415.892
34.375	76	34.375	61.308	34.375	410	34.375	404.715	34.375	419	34.375	401.011	34.375	389	34.375	415.386
34.4	72	34.4	61.083	34.4	408	34.4	404.185	34.4	402	34.4	400.561	34.4	445	34.4	414.882
34.425	59	34.425	61.221	34.425	416	34.425	403.627	34.425	468	34.425	400.067	34.425	443	34.425	414.378
34.45	58	34.45	61.306	34.45	392	34.45	403.107	34.45	388	34.45	399.46	34.45	418	34.45	413.876
34.475	89	34.475	61.201	34.475	387	34.475	402.584	34.475	415	34.475	399.009	34.475	448	34.475	413.374
34.5	65	34.5	61.112	34.5	406	34.5	402.002	34.5	379	34.5	398.565	34.5	425	34.5	412.873
34.525	88	34.525	61.022	34.525	397	34.525	401.394	34.525	377	34.525	397.981	34.525	396	34.525	412.374
34.55	58	34.55	60.777	34.55	371	34.55	400.858	34.55	418	34.55	397.379	34.55	405	34.55	411.875
34.575	66	34.575	60.723	34.575	413	34.575	400.348	34.575	410	34.575	396.694	34.575	415	34.575	411.377
34.6	57	34.6	60.506	34.6	421	34.6	399.775	34.6	380	34.6	395.983	34.6	419	34.6	410.88
34.625	64	34.625	60.632	34.625	404	34.625	399.274	34.625	392	34.625	395.359	34.625	421	34.625	410.385
34.65	65	34.65	60.394	34.65	400	34.65	398.925	34.65	390	34.65	394.826	34.65	416	34.65	409.889
34.675	68	34.675	60.517	34.675	390	34.675	398.657	34.675	386	34.675	394.342	34.675	388	34.675	409.395
34.7	81	34.7	60.424	34.7	430	34.7	398.408	34.7	376	34.7	394.041	34.7	446	34.7	408.902
34.725	76	34.725	60.188	34.725	439	34.725	398.022	34.725	379	34.725	393.852	34.725	410	34.725	408.41
34.75	72	34.75	60.304	34.75	383	34.75	397.485	34.75	447	34.75	393.736	34.75	430	34.75	407.918
34.775	64	34.775	60.052	34.775	399	34.775	397.025	34.775	407	34.775	393.585	34.775	403	34.775	407.428
34.8	71	34.8	59.997	34.8	393	34.8	396.653	34.8	389	34.8	393.238	34.8	456	34.8	406.938
34.825	76	34.825	59.766	34.825	435	34.825	396.182	34.825	417	34.825	392.968	34.825	389	34.825	406.45
34.85	84	34.85	59.561	34.85	388	34.85	395.592	34.85	422	34.85	392.715	34.85	427	34.85	405.962
34.875	56	34.875	59.372	34.875	399	34.875	394.983	34.875	403	34.875	392.388	34.875	405	34.875	405.475
34.9	66	34.9	59.2	34.9	392	34.9	394.38	34.9	403	34.9	392.011	34.9	399	34.9	404.989
34.925	82	34.925	59.195	34.925	420	34.925	393.848	34.925	365	34.925	391.528	34.925	397	34.925	404.504
34.95	64	34.95	59.006	34.95	405	34.95	393.409	34.95	384	34.95	391.054	34.95	384	34.95	404.02
34.975	64	34.975	59.001	34.975	412	34.975	392.994	34.975	373	34.975	390.685	34.975	394	34.975	403.537
35	75	35	58.976	35	352	35	392.545	35	390	35	390.32	35	425	35	403.055
35.025	66	35.025	58.932	35.025	393	35.025	392.034	35.025	419	35.025	389.882	35.025	425	35.025	402.573
35.05	77	35.05	58.716	35.05	419	35.05	391.561	35.05	374	35.05	389.36	35.05	404	35.05	402.093
35.075	75	35.075	58.535	35.075	381	35.075	391.148	35.075	405	35.075	388.789	35.075	388	35.075	401.613
35.1	60	35.1	58.534	35.1	382	35.1	390.699	35.1	438	35.1	388.285	35.1	389	35.1	401.135
35.125	72	35.125	58.503	35.125	381	35.125	390.254	35.125	398	35.125	387.711	35.125	409	35.125	400.656
35.15	77	35.15	58.295	35.15	379	35.15	389.774	35.15	368	35.15	387.185	35.15	404	35.15	400.18
35.175	71	35.175	58.112	35.175	401	35.175	389.173	35.175	381	35.175	386.673	35.175	387	35.175	399.703
35.2	72	35.2	57.95	35.2	367	35.2	388.618	35.2	392	35.2	385.973	35.2	396	35.2	399.228
35.225	62	35.225	57.963	35.225	399	35.225	388.19	35.225	438	35.225	385.284	35.225	379	35.225	398.754
35.25	76	35.25	57.943	35.25	406	35.25	387.783	35.25	392	35.25	384.853	35.25	435	35.25	398.281
35.275	69	35.275	57.743	35.275	387	35.275	387.472	35.275	386	35.275	384.443	35.275	431	35.275	397.808
35.3	66	35.3	57.568	35.3	408	35.3	387.178	35.3	421	35.3	384.042	35.3	429	35.3	397.337
35.325	71	35.325	57.405	35.325	380	35.325	386.752	35.325	386	35.325	383.715	35.325	422	35.325	396.866
35.35	71	35.35	57.25	35.35	401	35.35	386.272	35.35	384	35.35	383.228	35.35	418	35.35	396.396
35.375	80	35.375	57.108	35.375	416	35.375	385.763	35.375	368	35.375	382.786	35.375	424	35.375	395.927
35.4	59	35.4	57.129	35.4	396	35.4	385.23	35.4	393	35.4	382.375	35.4	412	35.4	395.459
35.425	84	35.425	56.972	35.425	389	35.425	384.735	35.425	411	35.425	382.007	35.425	393	35.425	394.991
35.45	74	35.45	57.148	35.45	412	35.45	384.303	35.45	409	35.45	381.54	35.45	393	35.45	394.525
35.475	54	35.475	56.947	35.475	368	35.475	383.866	35.475	398	35.475	380.924	35.475	430	35.475	394.059
35.5	73	35.5	56.943	35.5	395	35.5	383.335	35.5	397	35.5	380.522	35.5	389	35.5	393.594
35.525	63	35.525	56.941	35.525	375	35.525	382.783	35.525	431	35.525	380.218	35.525	355	35.525	393.13
35.55	59	35.55	57.239	35.55	391	35.55	382.299	35.55	390	35.55	379.696	35.55	437	35.55	392.667
35.575	62	35.575	56.972	35.575	408	35.575	381.843	35.575	352	35.575	379.083	35.575	351	35.575	392.205
35.6	62	35.6	56.766	35.6	426	35.6	381.42	35.6	364	35.6	378.405	35.6	390	35.6	391.744
35.625	82	35.625	56.761	35.625	372	35.625	380.992	35.625	409	35.625	378.117	35.625	404	35.625	391.283
35.65	70	35.65	56.914	35.65	403	35.65	380.566	35.65	403	35.65	378.127	35.65	395	35.65	390.823
35.675	56	35.675	57.172	35.675	404	35.675	380.17	35.675	384	35.675	377.84	35.675	394	35.675	390.365
35.7	68	35.7	56.878	35.7	390	35.7	379.674	35.7	369	35.7	377.457	35.7	427	35.7	389.907
35.725	83	35.725	56.653	35.725	392	35.725	379.16	35.725	372	35.725	377.146	35.725	446	35.725	389.45
35.75	57	35.75	56.633	35.75	395	35.75	378.806	35.75	370	35.75	376.652	35.75	417	35.75	388.993
35.775	78	35.775	56.758	35.775	396	35.775	378.501	35.775	395	35.775	376.164	35.775	423	35.775	388.538
35.8	57	35.8	56.672	35.8	351	35.8	378.096	35.8	388	35.8	376.089	35.8	387	35.8	388.083
35.825	69	35.825	56.431	35.825	392	35.825	377.569	35.825	383	35.825	375.993	35.825	418	35.825	387.63
35.85	73	35.85	56.233	35.85	389	35.85	377.023	35.85	389	35.85	375.586	35.85	414	35.85	387.177
35.875	80	35.875	56.228	35.875	388	35.875	376.546	35.875	396	35.875	375.136	35.875	388	35.875	386.725
35.9	77	35.9	56.371	35.9	396	35.9	376.066	35.9	382	35.9	374.793	35.9	390	35.9	386.273
35.925	69	35.925	56.458	35.925	370	35.925	375.527	35.925	373	35.925	374.376	35.925	421	35.925	385.823
35.95	59	35.95	56.191	35.95	392	35.95	375.027	35.95	379	35.95	373.844	35.95	415	35.95	385.373
35.975	78	35.975	55.98	35.975	387	35.975	374.591	35.975	377	35.975	373.438	35.975	439	35.975	384.924
36	71	36	55.96	36	407	36	374.118	36	398	36	372.971	36	401	36	384.476
36.025	70	36.025	55.924	36.025	362	36.025	373.683	36.025	364	36.025	372.511	36.025	409	36.025	384.029
36.05	79	36.05	55.872	36.05	331	36.05	373.273	36.05	396	36.05	372.16	36.05	401	36.05	383.583
36.075	65	36.075	55.658	36.075	387	36.075	372.768	36.075	395	36.075	371.607	36.075	378	36.075	383.137
36.1	67	36.1	55.655	36.1	376	36.1	372.21	36.1	350	36.1	370.967	36.1	379	36.1	382.692
36.125	59	36.125	55.953	36.125	389	36.125	371.69	36.125	366	36.125	370.384	36.125	377	36.125	382.248
36.15	64	36.15	55.858	36.15	362	36.15	371.203	36.15	368	36.15	369.786	36.15	385	36.15	381.805
36.175	56	36.175	55.943	36.175	364	36.175	370.781	36.175	389	36.175	369.133	36.175	358	36.175	381.363
36.2	65	36.2	55.835	36.2	351	36.2	370.384	36.2	360	36.2	368.51	36.2	385	36.2	380.921
36.225	72	36.225	55.585	36.225	375	36.225	369.888	36.225	387	36.225	367.956	36.225	377	36.225	380.481
36.25	82	36.25	55.533	36.25	360	36.25	369.341	36.25	394	36.25	367.423	36.25	378	36.25	380.041
36.275	53	36.275	55.329	36.275	392	36.275	368.798	36.275	382	36.275	366.892	36.275	348	36.275	379.602
36.3	66	36.3	55.643	36.3	362	36.3	368.325	36.3	378	36.3	366.401	36.3	361	36.3	379.163
36.325	49	36.325	55.714	36.325	373	36.325	367.91	36.325	397	36.325	365.898	36.325	375	36.325	378.726
36.35	61	36.35	55.758	36.35	386	36.35	367.555	36.35	405	36.35	365.441	36.35	346	36.35	378.289
36.375	79	36.375	55.47	36.375	392	36.375	367.257	36.375	374	36.375	365.201	36.375	360	36.375	377.853
36.4	65	36.4	55.402	36.4	377	36.4	366.853	36.4	402	36.4	364.905	36.4	383	36.4	377.418
36.425	67	36.425	55.325	36.425	360	36.425	366.333	36.425	377	36.425	364.337	36.425	371	36.425	376.984
36.45	51	36.45	55.089	36.45	368	36.45	365.789	36.45	386	36.45	363.716	36.45	388	36.45	376.55
36.475	52	36.475	55.052	36.475	367	36.475	365.349	36.475	361	36.475	363.258	36.475	390	36.475	376.117
36.5	75	36.5	54.994	36.5	359	36.5	364.964	36.5	388	36.5	362.929	36.5	370	36.5	375.685
36.525	53	36.525	54.78	36.525	369	36.525	364.608	36.525	382	36.525	362.606	36.525	352	36.525	375.254
36.55	72	36.55	54.912	36.55	363	36.55	364.313	36.55	342	36.55	362.239	36.55	351	36.55	374.824
36.575	52	36.575	54.666	36.575	396	36.575	363.878	36.575	387	36.575	361.892	36.575	363	36.575	374.394
36.6	55	36.6	54.458	36.6	389	36.6	363.332	36.6	388	36.6	361.483	36.6	370	36.6	373.965
36.625	63	36.625	54.27	36.625	385	36.625	362.826	36.625	357	36.625	361.149	36.625	371	36.625	373.537
36.65	62	36.65	54.095	36.65	347	36.65	362.388	36.65	375	36.65	360.847	36.65	354	36.65	373.11
36.675	57	36.675	53.928	36.675	347	36.675	361.976	36.675	377	36.675	360.464	36.675	415	36.675	372.683
36.7	71	36.7	53.776	36.7	373	36.7	361.596	36.7	396	36.7	359.995	36.7	385	36.7	372.257
36.725	85	36.725	53.796	36.725	388	36.725	361.179	36.725	377	36.725	359.598	36.725	391	36.725	371.832
36.75	55	36.75	53.797	36.75	377	36.75	360.672	36.75	339	36.75	359.282	36.75	371	36.75	371.408
36.775	46	36.775	53.951	36.775	393	36.775	360.174	36.775	368	36.775	358.903	36.775	367	36.775	370.984
36.8	82	36.8	54.059	36.8	386	36.8	359.741	36.8	366	36.8	358.398	36.8	399	36.8	370.562
36.825	64	36.825	53.97	36.825	387	36.825	359.369	36.825	338	36.825	357.826	36.825	372	36.825	370.14
36.85	58	36.85	53.746	36.85	351	36.85	359.024	36.85	375	36.85	357.201	36.85	356	36.85	369.718
36.875	74	36.875	53.884	36.875	343	36.875	358.706	36.875	374	36.875	356.569	36.875	393	36.875	369.298
36.9	72	36.9	53.807	36.9	370	36.9	358.415	36.9	322	36.9	356.023	36.9	381	36.9	368.878
36.925	80	36.925	53.579	36.925	361	36.925	358.023	36.925	380	36.925	355.684	36.925	369	36.925	368.459
36.95	63	36.95	53.553	36.95	368	36.95	357.543	36.95	365	36.95	355.421	36.95	370	36.95	368.041
36.975	59	36.975	53.507	36.975	349	36.975	357.137	36.975	384	36.975	355.135	36.975	374	36.975	367.624
37	56	37	53.296	37	364	37	356.756	37	327	37	354.82	37	392	37	367.207
37.025	62	37.025	53.288	37.025	345	37.025	356.281	37.025	386	37.025	354.311	37.025	388	37.025	366.791
37.05	60	37.05	53.423	37.05	320	37.05	355.847	37.05	378	37.05	353.885	37.05	386	37.05	366.376
37.075	52	37.075	53.354	37.075	338	37.075	355.538	37.075	311	37.075	353.604	37.075	365	37.075	365.961
37.1	56	37.1	53.309	37.1	358	37.1	355.153	37.1	380	37.1	353.154	37.1	363	37.1	365.548
37.125	62	37.125	53.586	37.125	360	37.125	354.65	37.125	337	37.125	352.753	37.125	375	37.125	365.135
37.15	77	37.15	53.469	37.15	369	37.15	354.188	37.15	342	37.15	352.541	37.15	352	37.15	364.722
37.175	58	37.175	53.395	37.175	392	37.175	353.853	37.175	400	37.175	352.258	37.175	389	37.175	364.311
37.2	77	37.2	53.643	37.2	378	37.2	353.476	37.2	347	37.2	351.822	37.2	348	37.2	363.9
37.225	60	37.225	53.344	37.225	349	37.225	352.977	37.225	400	37.225	351.323	37.225	372	37.225	363.49
37.25	58	37.25	53.265	37.25	350	37.25	352.521	37.25	361	37.25	350.763	37.25	352	37.25	363.081
37.275	65	37.275	53.028	37.275	371	37.275	352.095	37.275	367	37.275	350.353	37.275	390	37.275	362.672
37.3	52	37.3	52.998	37.3	390	37.3	351.669	37.3	394	37.3	350.073	37.3	353	37.3	362.264
37.325	52	37.325	53.115	37.325	372	37.325	351.341	37.325	385	37.325	349.715	37.325	365	37.325	361.857
37.35	52	37.35	53.029	37.35	396	37.35	351.002	37.35	333	37.35	349.357	37.35	382	37.35	361.451
37.375	56	37.375	52.947	37.375	346	37.375	350.601	37.375	346	37.375	349.063	37.375	373	37.375	361.045
37.4	52	37.4	52.713	37.4	391	37.4	350.235	37.4	379	37.4	348.744	37.4	330	37.4	360.641
37.425	64	37.425	52.671	37.425	349	37.425	349.897	37.425	360	37.425	348.438	37.425	344	37.425	360.236
37.45	76	37.45	52.45	37.45	383	37.45	349.557	37.45	348	37.45	348.084	37.45	380	37.45	359.833
37.475	55	37.475	52.256	37.475	344	37.475	349.185	37.475	352	37.475	347.477	37.475	331	37.475	359.43
37.5	55	37.5	52.085	37.5	361	37.5	348.75	37.5	333	37.5	346.827	37.5	331	37.5	359.028
37.525	44	37.525	52.082	37.525	351	37.525	348.292	37.525	337	37.525	346.412	37.525	343	37.525	358.627
37.55	76	37.55	51.898	37.55	377	37.55	347.869	37.55	380	37.55	346.068	37.55	361	37.55	358.226
37.575	54	37.575	51.9	37.575	345	37.575	347.478	37.575	357	37.575	345.521	37.575	373	37.575	357.826
37.6	61	37.6	51.882	37.6	413	37.6	347.086	37.6	356	37.6	345.027	37.6	369	37.6	357.427
37.625	62	37.625	51.847	37.625	345	37.625	346.759	37.625	362	37.625	344.725	37.625	352	37.625	357.028
37.65	69	37.65	51.662	37.65	351	37.65	346.487	37.65	365	37.65	344.393	37.65	330	37.65	356.63
37.675	62	37.675	51.981	37.675	326	37.675	346.273	37.675	339	37.675	343.894	37.675	365	37.675	356.234
37.7	57	37.7	51.731	37.7	328	37.7	346.114	37.7	377	37.7	343.534	37.7	344	37.7	355.837
37.725	45	37.725	51.688	37.725	357	37.725	345.813	37.725	380	37.725	343.34	37.725	347	37.725	355.441
37.75	53	37.75	51.475	37.75	333	37.75	345.43	37.75	347	37.75	343.005	37.75	368	37.75	355.047
37.775	61	37.775	51.288	37.775	344	37.775	345.115	37.775	344	37.775	342.859	37.775	362	37.775	354.652
37.8	66	37.8	51.126	37.8	370	37.8	344.762	37.8	373	37.8	342.877	37.8	379	37.8	354.259
37.825	48	37.825	51.14	37.825	358	37.825	344.352	37.825	382	37.825	342.72	37.825	358	37.825	353.866
37.85	59	37.85	51.131	37.85	396	37.85	343.98	37.85	343	37.85	342.404	37.85	362	37.85	353.474
37.875	68	37.875	51.102	37.875	382	37.875	343.637	37.875	304	37.875	342.049	37.875	368	37.875	353.082
37.9	48	37.9	50.901	37.9	350	37.9	343.23	37.9	320	37.9	341.59	37.9	388	37.9	352.691
37.925	59	37.925	50.734	37.925	316	37.925	342.735	37.925	368	37.925	340.945	37.925	356	37.925	352.301
37.95	64	37.95	50.741	37.95	364	37.95	342.22	37.95	337	37.95	340.308	37.95	370	37.95	351.912
37.975	52	37.975	50.559	37.975	361	37.975	341.678	37.975	346	37.975	339.854	37.975	352	37.975	351.523
38	68	38	50.405	38	331	38	341.148	38	349	38	339.539	38	356	38	351.135
38.025	63	38.025	50.429	38.025	365	38.025	340.748	38.025	339	38.025	339.178	38.025	357	38.025	350.747
38.05	61	38.05	50.444	38.05	368	38.05	340.404	38.05	366	38.05	338.849	38.05	343	38.05	350.361
38.075	65	38.075	50.756	38.075	349	38.075	339.959	38.075	315	38.075	338.453	38.075	361	38.075	349.975
38.1	62	38.1	50.501	38.1	370	38.1	339.494	38.1	366	38.1	338.017	38.1	364	38.1	349.59
38.125	60	38.125	50.322	38.125	295	38.125	339.094	38.125	350	38.125	337.515	38.125	339	38.125	349.205
38.15	55	38.15	50.645	38.15	364	38.15	338.723	38.15	365	38.15	336.963	38.15	358	38.15	348.821
38.175	43	38.175	50.399	38.175	364	38.175	338.318	38.175	308	38.175	336.555	38.175	347	38.175	348.438
38.2	62	38.2	50.369	38.2	349	38.2	337.949	38.2	349	38.2	336.125	38.2	335	38.2	348.055
38.225	59	38.225	50.334	38.225	359	38.225	337.703	38.225	350	38.225	335.684	38.225	362	38.225	347.673
38.25	61	38.25	50.288	38.25	318	38.25	337.475	38.25	326	38.25	335.437	38.25	350	38.25	347.292
38.275	63	38.275	50.082	38.275	382	38.275	337.116	38.275	325	38.275	335.299	38.275	343	38.275	346.911
38.3	76	38.3	50.072	38.3	342	38.3	336.606	38.3	300	38.3	335.089	38.3	348	38.3	346.531
38.325	63	38.325	50.041	38.325	327	38.325	336.145	38.325	348	38.325	334.788	38.325	352	38.325	346.152
38.35	70	38.35	49.852	38.35	334	38.35	335.778	38.35	353	38.35	334.514	38.35	355	38.35	345.773
38.375	61	38.375	50.007	38.375	346	38.375	335.342	38.375	332	38.375	334.178	38.375	337	38.375	345.395
38.4	43	38.4	49.783	38.4	346	38.4	334.853	38.4	361	38.4	333.757	38.4	366	38.4	345.018
38.425	62	38.425	49.596	38.425	348	38.425	334.401	38.425	343	38.425	333.446	38.425	346	38.425	344.641
38.45	56	38.45	49.429	38.45	357	38.45	334.078	38.45	357	38.45	333.239	38.45	337	38.45	344.266
38.475	56	38.475	49.28	38.475	368	38.475	333.807	38.475	331	38.475	332.959	38.475	355	38.475	343.89
38.5	53	38.5	49.299	38.5	359	38.5	333.403	38.5	350	38.5	332.636	38.5	351	38.5	343.516
38.525	60	38.525	49.142	38.525	347	38.525	332.915	38.525	335	38.525	332.359	38.525	341	38.525	343.142
38.55	57	38.55	49.321	38.55	372	38.55	332.435	38.55	345	38.55	332.098	38.55	345	38.55	342.768
38.575	50	38.575	49.115	38.575	356	38.575	332.023	38.575	339	38.575	331.835	38.575	366	38.575	342.395
38.6	57	38.6	48.951	38.6	364	38.6	331.737	38.6	369	38.6	331.531	38.6	336	38.6	342.024
38.625	61	38.625	48.963	38.625	359	38.625	331.436	38.625	363	38.625	331.243	38.625	335	38.625	341.652
38.65	48	38.65	48.788	38.65	333	38.65	331.137	38.65	308	38.65	331.024	38.65	348	38.65	341.282
38.675	56	38.675	48.641	38.675	364	38.675	330.93	38.675	318	38.675	330.62	38.675	363	38.675	340.911
38.7	57	38.7	48.664	38.7	367	38.7	330.645	38.7	339	38.7	330.068	38.7	348	38.7	340.542
38.725	55	38.725	48.505	38.725	327	38.725	330.241	38.725	378	38.725	329.607	38.725	357	38.725	340.173
38.75	50	38.75	48.53	38.75	316	38.75	329.813	38.75	381	38.75	329.143	38.75	375	38.75	339.805
38.775	56	38.775	48.535	38.775	343	38.775	329.39	38.775	344	38.775	328.82	38.775	332	38.775	339.437
38.8	49	38.8	48.522	38.8	324	38.8	329.002	38.8	333	38.8	328.669	38.8	343	38.8	339.071
38.825	63	38.825	48.343	38.825	331	38.825	328.773	38.825	334	38.825	328.453	38.825	347	38.825	338.704
38.85	56	38.85	48.349	38.85	328	38.85	328.592	38.85	351	38.85	328.157	38.85	353	38.85	338.339
38.875	59	38.875	48.18	38.875	306	38.875	328.179	38.875	364	38.875	327.76	38.875	353	38.875	337.974
38.9	51	38.9	48.192	38.9	316	38.9	327.726	38.9	317	38.9	327.328	38.9	364	38.9	337.61
38.925	50	38.925	48.027	38.925	346	38.925	327.401	38.925	348	38.925	326.907	38.925	351	38.925	337.246
38.95	62	38.95	48.041	38.95	340	38.95	327.005	38.95	338	38.95	326.599	38.95	355	38.95	336.883
38.975	48	38.975	47.878	38.975	313	38.975	326.524	38.975	333	38.975	326.332	38.975	303	38.975	336.521
39	58	39	47.894	39	322	39	326.083	39	321	39	325.894	39	351	39	336.159
39.025	53	39.025	47.732	39.025	342	39.025	325.706	39.025	333	39.025	325.461	39.025	332	39.025	335.797
39.05	50	39.05	47.757	39.05	347	39.05	325.392	39.05	322	39.05	325.005	39.05	338	39.05	335.437
39.075	51	39.075	47.763	39.075	360	39.075	325.198	39.075	326	39.075	324.499	39.075	352	39.075	335.077
39.1	67	39.1	47.751	39.1	326	39.1	325.053	39.1	364	39.1	324.091	39.1	332	39.1	334.717
39.125	60	39.125	47.566	39.125	382	39.125	324.738	39.125	307	39.125	323.841	39.125	349	39.125	334.359
39.15	44	39.15	47.408	39.15	342	39.15	324.312	39.15	349	39.15	323.53	39.15	314	39.15	334.001
39.175	56	39.175	47.28	39.175	328	39.175	323.924	39.175	355	39.175	323.104	39.175	330	39.175	333.643
39.2	66	39.2	47.5	39.2	359	39.2	323.569	39.2	372	39.2	322.597	39.2	355	39.2	333.287
39.225	60	39.225	47.816	39.225	332	39.225	323.182	39.225	324	39.225	322.086	39.225	343	39.225	332.93
39.25	40	39.25	47.753	39.25	309	39.25	322.8	39.25	313	39.25	321.692	39.25	355	39.25	332.575
39.275	55	39.275	48.025	39.275	302	39.275	322.418	39.275	336	39.275	321.608	39.275	341	39.275	332.22
39.3	45	39.3	47.755	39.3	347	39.3	321.943	39.3	331	39.3	321.706	39.3	360	39.3	331.866
39.325	54	39.325	47.713	39.325	365	39.325	321.45	39.325	303	39.325	321.701	39.325	345	39.325	331.512
39.35	57	39.35	47.664	39.35	307	39.35	320.994	39.35	324	39.35	321.42	39.35	390	39.35	331.159
39.375	61	39.375	47.464	39.375	347	39.375	320.507	39.375	321	39.375	320.887	39.375	346	39.375	330.806
39.4	64	39.4	47.613	39.4	344	39.4	320.061	39.4	344	39.4	320.323	39.4	325	39.4	330.455
39.425	57	39.425	47.394	39.425	317	39.425	319.709	39.425	331	39.425	320.003	39.425	346	39.425	330.103
39.45	71	39.45	47.379	39.45	298	39.45	319.381	39.45	351	39.45	319.706	39.45	335	39.45	329.752
39.475	63	39.475	47.355	39.475	330	39.475	319.085	39.475	330	39.475	319.307	39.475	356	39.475	329.402
39.5	46	39.5	47.333	39.5	339	39.5	318.782	39.5	324	39.5	319.067	39.5	348	39.5	329.053
39.525	56	39.525	47.467	39.525	338	39.525	318.414	39.525	339	39.525	318.901	39.525	342	39.525	328.704
39.55	55	39.55	47.411	39.55	337	39.55	318.084	39.55	297	39.55	318.644	39.55	323	39.55	328.355
39.575	57	39.575	47.517	39.575	305	39.575	317.813	39.575	337	39.575	318.266	39.575	297	39.575	328.008
39.6	54	39.6	47.274	39.6	321	39.6	317.441	39.6	311	39.6	317.774	39.6	343	39.6	327.661
39.625	50	39.625	47.243	39.625	322	39.625	316.984	39.625	338	39.625	317.327	39.625	315	39.625	327.314
39.65	49	39.65	47.199	39.65	307	39.65	316.6	39.65	320	39.65	317.019	39.65	316	39.65	326.968
39.675	53	39.675	47.001	39.675	296	39.675	316.242	39.675	326	39.675	316.699	39.675	358	39.675	326.623
39.7	55	39.7	47.166	39.7	318	39.7	315.822	39.7	315	39.7	316.283	39.7	324	39.7	326.278
39.725	58	39.725	47.293	39.725	298	39.725	315.41	39.725	315	39.725	315.785	39.725	344	39.725	325.934
39.75	55	39.75	47.548	39.75	352	39.75	315.093	39.75	314	39.75	315.476	39.75	383	39.75	325.591
39.775	52	39.775	47.424	39.775	328	39.775	314.865	39.775	307	39.775	315.434	39.775	328	39.775	325.248
39.8	57	39.8	47.327	39.8	343	39.8	314.563	39.8	326	39.8	315.293	39.8	333	39.8	324.905
39.825	61	39.825	47.081	39.825	330	39.825	314.14	39.825	313	39.825	314.893	39.825	360	39.825	324.564
39.85	54	39.85	46.873	39.85	290	39.85	313.79	39.85	322	39.85	314.507	39.85	333	39.85	324.223
39.875	62	39.875	46.687	39.875	347	39.875	313.53	39.875	321	39.875	314.214	39.875	388	39.875	323.882
39.9	49	39.9	46.524	39.9	346	39.9	313.167	39.9	307	39.9	313.854	39.9	367	39.9	323.542
39.925	57	39.925	46.538	39.925	329	39.925	312.752	39.925	289	39.925	313.454	39.925	327	39.925	323.202
39.95	49	39.95	46.529	39.95	329	39.95	312.404	39.95	309	39.95	313.065	39.95	335	39.95	322.864
39.975	59	39.975	46.501	39.975	303	39.975	312.115	39.975	337	39.975	312.636	39.975	322	39.975	322.526
40	53	40	46.31	40	333	40	311.888	40	314	40	312.154	40	318	40	322.188
40.025	49	40.025	46.32	40.025	340	40.025	311.618	40.025	315	40.025	311.579	40.025	340	40.025	321.851
40.05	64	40.05	46.472	40.05	322	40.05	311.288	40.05	305	40.05	310.973	40.05	329	40.05	321.514
40.075	64	40.075	46.412	40.075	314	40.075	310.961	40.075	341	40.075	310.461	40.075	329	40.075	321.179
40.1	71	40.1	46.195	40.1	328	40.1	310.602	40.1	325	40.1	310.074	40.1	303	40.1	320.843
40.125	61	40.125	46.02	40.125	312	40.125	310.281	40.125	329	40.125	309.725	40.125	346	40.125	320.508
40.15	53	40.15	46.03	40.15	334	40.15	310.021	40.15	309	40.15	309.255	40.15	334	40.15	320.174
40.175	51	40.175	46.028	40.175	307	40.175	309.721	40.175	315	40.175	308.721	40.175	282	40.175	319.84
40.2	52	40.2	46.183	40.2	343	40.2	309.395	40.2	343	40.2	308.324	40.2	333	40.2	319.507
40.225	52	40.225	46.294	40.225	325	40.225	309.101	40.225	355	40.225	307.948	40.225	341	40.225	319.174
40.25	48	40.25	46.219	40.25	317	40.25	308.901	40.25	279	40.25	307.579	40.25	343	40.25	318.842
40.275	52	40.275	46.161	40.275	317	40.275	308.721	40.275	314	40.275	307.248	40.275	317	40.275	318.511
40.3	68	40.3	46.104	40.3	332	40.3	308.409	40.3	339	40.3	306.817	40.3	352	40.3	318.18
40.325	61	40.325	45.891	40.325	304	40.325	307.981	40.325	337	40.325	306.4	40.325	329	40.325	317.85
40.35	60	40.35	45.885	40.35	312	40.35	307.597	40.35	313	40.35	306.08	40.35	329	40.35	317.52
40.375	57	40.375	46.04	40.375	356	40.375	307.339	40.375	330	40.375	305.922	40.375	329	40.375	317.191
40.4	47	40.4	46.302	40.4	322	40.4	307.073	40.4	302	40.4	305.776	40.4	353	40.4	316.862
40.425	50	40.425	46.014	40.425	327	40.425	306.678	40.425	344	40.425	305.55	40.425	324	40.425	316.535
40.45	53	40.45	45.797	40.45	278	40.45	306.298	40.45	333	40.45	305.311	40.45	339	40.45	316.207
40.475	59	40.475	45.779	40.475	311	40.475	305.949	40.475	333	40.475	305.103	40.475	315	40.475	315.88
40.5	46	40.5	45.755	40.5	323	40.5	305.537	40.5	307	40.5	304.845	40.5	321	40.5	315.553
40.525	56	40.525	45.877	40.525	325	40.525	305.102	40.525	313	40.525	304.408	40.525	295	40.525	315.228
40.55	52	40.55	45.648	40.55	306	40.55	304.703	40.55	313	40.55	304.011	40.55	326	40.55	314.902
40.575	46	40.575	45.796	40.575	302	40.575	304.466	40.575	323	40.575	303.853	40.575	311	40.575	314.578
40.6	63	40.6	45.89	40.6	302	40.6	304.339	40.6	337	40.6	303.802	40.6	320	40.6	314.253
40.625	52	40.625	45.638	40.625	283	40.625	304.232	40.625	301	40.625	303.558	40.625	292	40.625	313.93
40.65	58	40.65	45.601	40.65	308	40.65	304.116	40.65	312	40.65	303.359	40.65	300	40.65	313.607
40.675	34	40.675	45.552	40.675	334	40.675	303.864	40.675	297	40.675	303.23	40.675	312	40.675	313.284
40.7	47	40.7	45.343	40.7	337	40.7	303.498	40.7	317	40.7	302.922	40.7	346	40.7	312.962
40.725	42	40.725	45.33	40.725	322	40.725	303.075	40.725	288	40.725	302.501	40.725	325	40.725	312.641
40.75	48	40.75	45.304	40.75	287	40.75	302.697	40.75	315	40.75	302.072	40.75	317	40.75	312.32
40.775	66	40.775	45.272	40.775	335	40.775	302.348	40.775	326	40.775	301.727	40.775	311	40.775	312
40.8	50	40.8	45.236	40.8	305	40.8	301.938	40.8	292	40.8	301.549	40.8	324	40.8	311.68
40.825	69	40.825	45.192	40.825	301	40.825	301.538	40.825	304	40.825	301.307	40.825	304	40.825	311.36
40.85	42	40.85	44.981	40.85	319	40.85	301.202	40.85	321	40.85	300.983	40.85	315	40.85	311.042
40.875	40	40.875	44.808	40.875	300	40.875	300.864	40.875	290	40.875	300.805	40.875	302	40.875	310.724
40.9	35	40.9	44.81	40.9	330	40.9	300.527	40.9	293	40.9	300.514	40.9	322	40.9	310.406
40.925	39	40.925	44.634	40.925	305	40.925	300.223	40.925	316	40.925	299.98	40.925	317	40.925	310.089
40.95	47	40.95	44.653	40.95	355	40.95	299.979	40.95	298	40.95	299.498	40.95	365	40.95	309.772
40.975	59	40.975	44.813	40.975	326	40.975	299.826	40.975	306	40.975	299.257	40.975	309	40.975	309.456
41	52	41	44.766	41	312	41	299.626	41	318	41	299.045	41	341	41	309.14
41.025	50	41.025	44.727	41.025	330	41.025	299.431	41.025	327	41.025	298.725	41.025	298	41.025	308.825
41.05	54	41.05	44.691	41.05	307	41.05	299.226	41.05	294	41.05	298.518	41.05	321	41.05	308.511
41.075	51	41.075	44.649	41.075	258	41.075	298.897	41.075	300	41.075	298.412	41.075	337	41.075	308.197
41.1	46	41.1	44.448	41.1	310	41.1	298.482	41.1	271	41.1	298.073	41.1	320	41.1	307.884
41.125	49	41.125	44.436	41.125	297	41.125	298.013	41.125	296	41.125	297.762	41.125	318	41.125	307.571
41.15	42	41.15	44.244	41.15	304	41.15	297.59	41.15	319	41.15	297.568	41.15	307	41.15	307.258
41.175	64	41.175	44.092	41.175	313	41.175	297.231	41.175	292	41.175	297.296	41.175	361	41.175	306.946
41.2	58	41.2	44.28	41.2	306	41.2	296.964	41.2	280	41.2	297.028	41.2	303	41.2	306.635
41.225	59	41.225	44.248	41.225	280	41.225	296.852	41.225	318	41.225	296.747	41.225	313	41.225	306.324
41.25	59	41.25	44.227	41.25	311	41.25	296.654	41.25	301	41.25	296.358	41.25	331	41.25	306.014
41.275	55	41.275	44.364	41.275	329	41.275	296.337	41.275	286	41.275	296.017	41.275	339	41.275	305.704
41.3	49	41.3	44.297	41.3	315	41.3	296.056	41.3	299	41.3	295.69	41.3	327	41.3	305.395
41.325	59	41.325	44.083	41.325	316	41.325	295.774	41.325	289	41.325	295.326	41.325	291	41.325	305.087
41.35	44	41.35	44.072	41.35	308	41.35	295.398	41.35	319	41.35	295.101	41.35	348	41.35	304.778
41.375	64	41.375	44.042	41.375	317	41.375	294.968	41.375	301	41.375	294.886	41.375	302	41.375	304.471
41.4	60	41.4	43.849	41.4	309	41.4	294.579	41.4	325	41.4	294.683	41.4	289	41.4	304.163
41.425	46	41.425	43.842	41.425	337	41.425	294.222	41.425	343	41.425	294.468	41.425	302	41.425	303.857
41.45	48	41.45	43.655	41.45	299	41.45	293.867	41.45	310	41.45	294.099	41.45	337	41.45	303.551
41.475	38	41.475	43.492	41.475	308	41.475	293.545	41.475	289	41.475	293.681	41.475	292	41.475	303.245
41.5	51	41.5	43.358	41.5	325	41.5	293.317	41.5	315	41.5	293.387	41.5	309	41.5	302.94
41.525	66	41.525	43.55	41.525	321	41.525	293.079	41.525	330	41.525	293.129	41.525	300	41.525	302.635
41.55	54	41.55	43.369	41.55	296	41.55	292.745	41.55	276	41.55	292.823	41.55	298	41.55	302.331
41.575	44	41.575	43.538	41.575	319	41.575	292.452	41.575	271	41.575	292.698	41.575	322	41.575	302.027
41.6	47	41.6	43.33	41.6	316	41.6	292.184	41.6	332	41.6	292.561	41.6	309	41.6	301.725
41.625	52	41.625	43.166	41.625	302	41.625	291.853	41.625	328	41.625	292.329	41.625	332	41.625	301.422
41.65	58	41.65	43.196	41.65	313	41.65	291.528	41.65	332	41.65	292.202	41.65	312	41.65	301.12
41.675	46	41.675	43.386	41.675	290	41.675	291.204	41.675	300	41.675	292.06	41.675	326	41.675	300.818
41.7	51	41.7	43.839	41.7	316	41.7	290.817	41.7	312	41.7	291.698	41.7	284	41.7	300.517
41.725	45	41.725	43.541	41.725	280	41.725	290.408	41.725	299	41.725	291.387	41.725	293	41.725	300.217
41.75	55	41.75	43.324	41.75	307	41.75	290.034	41.75	295	41.75	291.269	41.75	311	41.75	299.917
41.775	46	41.775	43.311	41.775	268	41.775	289.822	41.775	311	41.775	291.042	41.775	312	41.775	299.617
41.8	53	41.8	43.28	41.8	319	41.8	289.657	41.8	302	41.8	290.642	41.8	311	41.8	299.318
41.825	50	41.825	43.078	41.825	300	41.825	289.359	41.825	290	41.825	290.266	41.825	292	41.825	299.019
41.85	58	41.85	42.912	41.85	285	41.85	289.103	41.85	289	41.85	289.869	41.85	297	41.85	298.721
41.875	56	41.875	42.922	41.875	333	41.875	288.934	41.875	316	41.875	289.499	41.875	300	41.875	298.424
41.9	55	41.9	42.761	41.9	311	41.9	288.758	41.9	297	41.9	289.195	41.9	306	41.9	298.126
41.925	45	41.925	42.938	41.925	292	41.925	288.579	41.925	288	41.925	288.832	41.925	327	41.925	297.83
41.95	43	41.95	42.741	41.95	284	41.95	288.364	41.95	331	41.95	288.501	41.95	308	41.95	297.534
41.975	60	41.975	42.738	41.975	270	41.975	288.056	41.975	284	41.975	288.31	41.975	283	41.975	297.238
42	63	42	42.564	42	296	42	287.66	42	284	42	287.982	42	302	42	296.943
42.025	42	42.025	42.573	42.025	293	42.025	287.244	42.025	291	42.025	287.496	42.025	279	42.025	296.648
42.05	43	42.05	42.406	42.05	267	42.05	286.93	42.05	288	42.05	287.024	42.05	314	42.05	296.354
42.075	45	42.075	42.42	42.075	284	42.075	286.739	42.075	316	42.075	286.622	42.075	307	42.075	296.061
42.1	62	42.1	42.25	42.1	311	42.1	286.504	42.1	279	42.1	286.241	42.1	302	42.1	295.767
42.125	52	42.125	42.109	42.125	311	42.125	286.21	42.125	323	42.125	285.94	42.125	305	42.125	295.475
42.15	50	42.15	42.146	42.15	308	42.15	285.853	42.15	281	42.15	285.839	42.15	323	42.15	295.183
42.175	51	42.175	42.153	42.175	273	42.175	285.538	42.175	323	42.175	285.849	42.175	304	42.175	294.891
42.2	51	42.2	41.982	42.2	282	42.2	285.411	42.2	294	42.2	285.704	42.2	292	42.2	294.6
42.225	50	42.225	41.842	42.225	287	42.225	285.36	42.225	285	42.225	285.385	42.225	304	42.225	294.309
42.25	49	42.25	41.89	42.25	298	42.25	285.3	42.25	284	42.25	285.083	42.25	310	42.25	294.019
42.275	54	42.275	42.066	42.275	272	42.275	285.135	42.275	249	42.275	284.84	42.275	305	42.275	293.729
42.3	58	42.3	41.881	42.3	243	42.3	284.816	42.3	291	42.3	284.582	42.3	297	42.3	293.439
42.325	50	42.325	42.052	42.325	284	42.325	284.48	42.325	294	42.325	284.255	42.325	285	42.325	293.151
42.35	63	42.35	41.855	42.35	298	42.35	284.148	42.35	285	42.35	283.997	42.35	307	42.35	292.862
42.375	53	42.375	41.862	42.375	320	42.375	283.819	42.375	295	42.375	283.858	42.375	307	42.375	292.574
42.4	58	42.4	41.866	42.4	292	42.4	283.622	42.4	286	42.4	283.64	42.4	288	42.4	292.287
42.425	55	42.425	42.022	42.425	323	42.425	283.475	42.425	268	42.425	283.34	42.425	303	42.425	292
42.45	40	42.45	41.97	42.45	294	42.45	283.261	42.45	276	42.45	283.187	42.45	270	42.45	291.713
42.475	51	42.475	41.77	42.475	297	42.475	283.017	42.475	304	42.475	283.074	42.475	280	42.475	291.427
42.5	42	42.5	41.765	42.5	277	42.5	282.774	42.5	312	42.5	282.886	42.5	264	42.5	291.142
42.525	45	42.525	41.589	42.525	282	42.525	282.563	42.525	303	42.525	282.563	42.525	272	42.525	290.857
42.55	33	42.55	41.613	42.55	294	42.55	282.317	42.55	324	42.55	282.333	42.55	310	42.55	290.572
42.575	52	42.575	41.771	42.575	272	42.575	281.979	42.575	276	42.575	282.093	42.575	248	42.575	290.288
42.6	49	42.6	41.573	42.6	286	42.6	281.653	42.6	286	42.6	281.752	42.6	284	42.6	290.004
42.625	61	42.625	41.732	42.625	314	42.625	281.357	42.625	277	42.625	281.535	42.625	297	42.625	289.721
42.65	36	42.65	41.533	42.65	276	42.65	281.096	42.65	272	42.65	281.368	42.65	323	42.65	289.439
42.675	46	42.675	41.697	42.675	274	42.675	280.863	42.675	291	42.675	281.16	42.675	286	42.675	289.156
42.7	64	42.7	41.648	42.7	273	42.7	280.66	42.7	315	42.7	280.887	42.7	291	42.7	288.875
42.725	54	42.725	41.447	42.725	294	42.725	280.485	42.725	277	42.725	280.599	42.725	285	42.725	288.593
42.75	40	42.75	41.448	42.75	294	42.75	280.241	42.75	288	42.75	280.314	42.75	295	42.75	288.312
42.775	59	42.775	41.436	42.775	295	42.775	280.034	42.775	281	42.775	279.915	42.775	280	42.775	288.032
42.8	50	42.8	41.419	42.8	314	42.8	279.951	42.8	275	42.8	279.451	42.8	295	42.8	287.752
42.825	54	42.825	41.392	42.825	279	42.825	279.819	42.825	283	42.825	279.055	42.825	296	42.825	287.472
42.85	52	42.85	41.196	42.85	300	42.85	279.628	42.85	290	42.85	278.631	42.85	318	42.85	287.194
42.875	37	42.875	41.038	42.875	281	42.875	279.373	42.875	309	42.875	278.354	42.875	302	42.875	286.915
42.9	49	42.9	41.071	42.9	290	42.9	278.999	42.9	283	42.9	278.205	42.9	273	42.9	286.637
42.925	48	42.925	41.242	42.925	262	42.925	278.669	42.925	254	42.925	278.167	42.925	301	42.925	286.359
42.95	55	42.95	41.197	42.95	264	42.95	278.435	42.95	319	42.95	278.128	42.95	332	42.95	286.082
42.975	53	42.975	41.003	42.975	261	42.975	278.098	42.975	284	42.975	277.92	42.975	328	42.975	285.805
43	55	43	41.016	43	259	43	277.747	43	260	43	277.864	43	280	43	285.528
43.025	41	43.025	41.168	43.025	297	43.025	277.521	43.025	283	43.025	277.674	43.025	295	43.025	285.253
43.05	51	43.05	40.957	43.05	274	43.05	277.415	43.05	271	43.05	277.368	43.05	287	43.05	284.977
43.075	44	43.075	40.946	43.075	276	43.075	277.455	43.075	273	43.075	277.133	43.075	288	43.075	284.702
43.1	49	43.1	40.768	43.1	282	43.1	277.537	43.1	296	43.1	276.745	43.1	274	43.1	284.428
43.125	59	43.125	40.781	43.125	300	43.125	277.415	43.125	276	43.125	276.401	43.125	290	43.125	284.154
43.15	46	43.15	40.795	43.15	281	43.15	277.178	43.15	263	43.15	276.18	43.15	291	43.15	283.88
43.175	45	43.175	41.11	43.175	283	43.175	276.947	43.175	280	43.175	275.917	43.175	274	43.175	283.607
43.2	52	43.2	40.867	43.2	312	43.2	276.59	43.2	264	43.2	275.727	43.2	288	43.2	283.334
43.225	41	43.225	40.839	43.225	271	43.225	276.189	43.225	300	43.225	275.569	43.225	258	43.225	283.062
43.25	62	43.25	40.649	43.25	284	43.25	275.794	43.25	278	43.25	275.254	43.25	297	43.25	282.79
43.275	53	43.275	40.663	43.275	265	43.275	275.471	43.275	289	43.275	274.729	43.275	280	43.275	282.519
43.3	52	43.3	40.821	43.3	288	43.3	275.241	43.3	302	43.3	274.367	43.3	255	43.3	282.248
43.325	55	43.325	40.775	43.325	291	43.325	274.972	43.325	271	43.325	274.238	43.325	324	43.325	281.978
43.35	34	43.35	40.739	43.35	299	43.35	274.711	43.35	256	43.35	274.109	43.35	315	43.35	281.707
43.375	35	43.375	40.707	43.375	297	43.375	274.411	43.375	276	43.375	273.841	43.375	286	43.375	281.438
43.4	49	43.4	40.67	43.4	270	43.4	274.026	43.4	261	43.4	273.462	43.4	296	43.4	281.168
43.425	57	43.425	40.482	43.425	295	43.425	273.65	43.425	274	43.425	273.164	43.425	269	43.425	280.899
43.45	50	43.45	40.643	43.45	291	43.45	273.373	43.45	266	43.45	272.981	43.45	294	43.45	280.631
43.475	49	43.475	40.442	43.475	273	43.475	273.121	43.475	293	43.475	272.879	43.475	309	43.475	280.363
43.5	48	43.5	40.597	43.5	297	43.5	272.838	43.5	285	43.5	272.897	43.5	296	43.5	280.096
43.525	46	43.525	40.401	43.525	265	43.525	272.62	43.525	288	43.525	272.944	43.525	322	43.525	279.829
43.55	36	43.55	40.727	43.55	283	43.55	272.395	43.55	285	43.55	272.775	43.55	306	43.55	279.562
43.575	52	43.575	40.657	43.575	266	43.575	272.044	43.575	282	43.575	272.504	43.575	307	43.575	279.296
43.6	64	43.6	40.776	43.6	298	43.6	271.674	43.6	284	43.6	272.093	43.6	302	43.6	279.03
43.625	37	43.625	40.858	43.625	275	43.625	271.339	43.625	286	43.625	271.635	43.625	312	43.625	278.765
43.65	43	43.65	40.618	43.65	268	43.65	270.974	43.65	298	43.65	271.271	43.65	304	43.65	278.5
43.675	55	43.675	40.907	43.675	259	43.675	270.616	43.675	266	43.675	270.992	43.675	298	43.675	278.236
43.7	52	43.7	40.64	43.7	282	43.7	270.292	43.7	301	43.7	270.77	43.7	286	43.7	277.972
43.725	43	43.725	40.589	43.725	247	43.725	269.903	43.725	262	43.725	270.569	43.725	305	43.725	277.708
43.75	57	43.75	40.38	43.75	246	43.75	269.461	43.75	288	43.75	270.359	43.75	275	43.75	277.445
43.775	50	43.775	40.36	43.775	266	43.775	269.028	43.775	298	43.775	270.23	43.775	281	43.775	277.182
43.8	34	43.8	40.163	43.8	319	43.8	268.631	43.8	253	43.8	270.063	43.8	316	43.8	276.92
43.825	50	43.825	40.006	43.825	255	43.825	268.299	43.825	267	43.825	269.799	43.825	294	43.825	276.658
43.85	47	43.85	40.19	43.85	272	43.85	268.061	43.85	262	43.85	269.649	43.85	302	43.85	276.396
43.875	52	43.875	40.156	43.875	297	43.875	267.876	43.875	274	43.875	269.517	43.875	253	43.875	276.135
43.9	52	43.9	40.118	43.9	298	43.9	267.62	43.9	282	43.9	269.196	43.9	282	43.9	275.875
43.925	51	43.925	39.916	43.925	281	43.925	267.338	43.925	280	43.925	268.721	43.925	268	43.925	275.615
43.95	51	43.95	39.744	43.95	307	43.95	267.054	43.95	273	43.95	268.492	43.95	276	43.95	275.355
43.975	48	43.975	39.591	43.975	334	43.975	266.677	43.975	250	43.975	268.471	43.975	283	43.975	275.095
44	42	44	39.448	44	252	44	266.28	44	257	44	268.262	44	298	44	274.837
44.025	46	44.025	39.321	44.025	268	44.025	265.951	44.025	297	44.025	267.994	44.025	325	44.025	274.578
44.05	44	44.05	39.358	44.05	267	44.05	265.652	44.05	305	44.05	267.719	44.05	293	44.05	274.32
44.075	35	44.075	39.212	44.075	269	44.075	265.385	44.075	288	44.075	267.534	44.075	298	44.075	274.062
44.1	50	44.1	39.265	44.1	277	44.1	265.144	44.1	235	44.1	267.461	44.1	285	44.1	273.805
44.125	47	44.125	39.622	44.125	281	44.125	264.838	44.125	289	44.125	267.429	44.125	305	44.125	273.548
44.15	38	44.15	39.725	44.15	295	44.15	264.443	44.15	270	44.15	267.26	44.15	277	44.15	273.292
44.175	46	44.175	39.484	44.175	293	44.175	264.089	44.175	256	44.175	267.107	44.175	265	44.175	273.036
44.2	47	44.2	39.296	44.2	268	44.2	263.83	44.2	268	44.2	267.049	44.2	245	44.2	272.78
44.225	31	44.225	39.134	44.225	266	44.225	263.533	44.225	256	44.225	266.911	44.225	269	44.225	272.525
44.25	47	44.25	38.996	44.25	281	44.25	263.146	44.25	276	44.25	266.661	44.25	260	44.25	272.27
44.275	44	44.275	39.034	44.275	272	44.275	262.831	44.275	312	44.275	266.366	44.275	282	44.275	272.015
44.3	37	44.3	39.048	44.3	275	44.3	262.703	44.3	294	44.3	266.168	44.3	294	44.3	271.762
44.325	44	44.325	39.052	44.325	284	44.325	262.555	44.325	270	44.325	265.966	44.325	291	44.325	271.508
44.35	41	44.35	39.049	44.35	295	44.35	262.28	44.35	262	44.35	265.777	44.35	288	44.35	271.255
44.375	41	44.375	39.041	44.375	278	44.375	261.982	44.375	273	44.375	265.735	44.375	310	44.375	271.002
44.4	40	44.4	39.024	44.4	283	44.4	261.652	44.4	242	44.4	265.744	44.4	271	44.4	270.75
44.425	59	44.425	38.845	44.425	254	44.425	261.33	44.425	279	44.425	265.7	44.425	275	44.425	270.498
44.45	44	44.45	38.87	44.45	269	44.45	261.04	44.45	291	44.45	265.48	44.45	257	44.45	270.246
44.475	44	44.475	39.046	44.475	276	44.475	260.783	44.475	276	44.475	265.089	44.475	278	44.475	269.995
44.5	41	44.5	39.183	44.5	250	44.5	260.521	44.5	260	44.5	264.726	44.5	274	44.5	269.744
44.525	39	44.525	39.284	44.525	241	44.525	260.23	44.525	257	44.525	264.384	44.525	297	44.525	269.494
44.55	48	44.55	39.053	44.55	286	44.55	259.974	44.55	296	44.55	264.092	44.55	267	44.55	269.244
44.575	49	44.575	39.191	44.575	267	44.575	259.681	44.575	277	44.575	263.82	44.575	259	44.575	268.994
44.6	39	44.6	38.978	44.6	268	44.6	259.299	44.6	271	44.6	263.589	44.6	295	44.6	268.745
44.625	53	44.625	39.124	44.625	276	44.625	258.895	44.625	295	44.625	263.381	44.625	270	44.625	268.497
44.65	40	44.65	38.922	44.65	254	44.65	258.497	44.65	268	44.65	263.088	44.65	267	44.65	268.248
44.675	49	44.675	39.244	44.675	247	44.675	258.136	44.675	271	44.675	262.719	44.675	286	44.675	268
44.7	33	44.7	39.172	44.7	281	44.7	257.808	44.7	286	44.7	262.454	44.7	275	44.7	267.752
44.725	42	44.725	39.273	44.725	254	44.725	257.478	44.725	248	44.725	262.224	44.725	265	44.725	267.505
44.75	40	44.75	39.037	44.75	269	44.75	257.184	44.75	264	44.75	261.873	44.75	311	44.75	267.259
44.775	36	44.775	39.191	44.775	258	44.775	256.885	44.775	308	44.775	261.543	44.775	270	44.775	267.012
44.8	41	44.8	39.46	44.8	267	44.8	256.526	44.8	257	44.8	261.383	44.8	282	44.8	266.766
44.825	43	44.825	39.347	44.825	279	44.825	256.172	44.825	277	44.825	261.397	44.825	271	44.825	266.52
44.85	49	44.85	39.267	44.85	304	44.85	255.949	44.85	278	44.85	261.223	44.85	296	44.85	266.275
44.875	38	44.875	39.195	44.875	266	44.875	255.808	44.875	260	44.875	260.83	44.875	268	44.875	266.031
44.9	38	44.9	38.981	44.9	260	44.9	255.625	44.9	295	44.9	260.35	44.9	288	44.9	265.786
44.925	38	44.925	39.127	44.925	245	44.925	255.412	44.925	270	44.925	259.865	44.925	270	44.925	265.542
44.95	46	44.95	39.059	44.95	288	44.95	255.165	44.95	277	44.95	259.469	44.95	284	44.95	265.298
44.975	38	44.975	38.834	44.975	274	44.975	254.858	44.975	270	44.975	259.202	44.975	288	44.975	265.055
45	34	45	38.646	45	262	45	254.557	45	292	45	259.046	45	285	45	264.812
45.025	39	45.025	38.478	45.025	241	45.025	254.289	45.025	272	45.025	258.97	45.025	257	45.025	264.57
45.05	42	45.05	38.338	45.05	238	45.05	253.988	45.05	268	45.05	258.82	45.05	275	45.05	264.327
45.075	53	45.075	38.541	45.075	264	45.075	253.82	45.075	244	45.075	258.585	45.075	249	45.075	264.086
45.1	43	45.1	38.69	45.1	278	45.1	253.828	45.1	251	45.1	258.335	45.1	231	45.1	263.844
45.125	42	45.125	38.809	45.125	235	45.125	253.719	45.125	270	45.125	258.124	45.125	267	45.125	263.604
45.15	49	45.15	38.903	45.15	256	45.15	253.426	45.15	286	45.15	257.976	45.15	273	45.15	263.363
45.175	42	45.175	38.812	45.175	286	45.175	253.05	45.175	244	45.175	257.843	45.175	271	45.175	263.123
45.2	45	45.2	38.584	45.2	253	45.2	252.717	45.2	272	45.2	257.744	45.2	264	45.2	262.883
45.225	45	45.225	38.556	45.225	260	45.225	252.48	45.225	267	45.225	257.664	45.225	265	45.225	262.644
45.25	42	45.25	38.354	45.25	281	45.25	252.205	45.25	280	45.25	257.42	45.25	235	45.25	262.404
45.275	35	45.275	38.18	45.275	241	45.275	251.873	45.275	264	45.275	257.051	45.275	257	45.275	262.166
45.3	51	45.3	38.046	45.3	263	45.3	251.578	45.3	291	45.3	256.801	45.3	296	45.3	261.927
45.325	48	45.325	38.398	45.325	254	45.325	251.315	45.325	316	45.325	256.614	45.325	315	45.325	261.689
45.35	60	45.35	38.175	45.35	268	45.35	251.018	45.35	281	45.35	256.378	45.35	264	45.35	261.452
45.375	55	45.375	38.158	45.375	278	45.375	250.661	45.375	253	45.375	256.088	45.375	258	45.375	261.215
45.4	40	45.4	37.968	45.4	265	45.4	250.377	45.4	275	45.4	255.701	45.4	258	45.4	260.978
45.425	47	45.425	37.805	45.425	260	45.425	250.183	45.425	284	45.425	255.356	45.425	288	45.425	260.741
45.45	47	45.45	37.665	45.45	246	45.45	249.95	45.45	253	45.45	255.149	45.45	285	45.45	260.506
45.475	60	45.475	37.695	45.475	271	45.475	249.752	45.475	291	45.475	254.93	45.475	257	45.475	260.27
45.5	45	45.5	37.55	45.5	240	45.5	249.642	45.5	266	45.5	254.653	45.5	318	45.5	260.034
45.525	45	45.525	37.749	45.525	268	45.525	249.65	45.525	286	45.525	254.354	45.525	260	45.525	259.799
45.55	42	45.55	37.723	45.55	252	45.55	249.639	45.55	259	45.55	254.104	45.55	279	45.55	259.565
45.575	51	45.575	37.535	45.575	250	45.575	249.529	45.575	272	45.575	253.909	45.575	252	45.575	259.331
45.6	35	45.6	37.377	45.6	300	45.6	249.455	45.6	277	45.6	253.813	45.6	257	45.6	259.097
45.625	39	45.625	37.237	45.625	259	45.625	249.368	45.625	259	45.625	253.754	45.625	253	45.625	258.863
45.65	43	45.65	37.115	45.65	261	45.65	249.222	45.65	275	45.65	253.603	45.65	259	45.65	258.63
45.675	40	45.675	37.166	45.675	221	45.675	248.946	45.675	268	45.675	253.485	45.675	274	45.675	258.397
45.7	45	45.7	37.184	45.7	274	45.7	248.594	45.7	281	45.7	253.381	45.7	270	45.7	258.165
45.725	34	45.725	37.023	45.725	230	45.725	248.312	45.725	248	45.725	253.115	45.725	275	45.725	257.933
45.75	51	45.75	36.893	45.75	241	45.75	248.126	45.75	264	45.75	252.845	45.75	301	45.75	257.702
45.775	41	45.775	36.935	45.775	241	45.775	247.899	45.775	266	45.775	252.56	45.775	240	45.775	257.47
45.8	62	45.8	36.787	45.8	258	45.8	247.648	45.8	269	45.8	252.216	45.8	275	45.8	257.239
45.825	42	45.825	36.674	45.825	262	45.825	247.493	45.825	278	45.825	251.976	45.825	278	45.825	257.009
45.85	48	45.85	36.896	45.85	285	45.85	247.392	45.85	265	45.85	251.886	45.85	273	45.85	256.779
45.875	43	45.875	36.896	45.875	280	45.875	247.222	45.875	234	45.875	251.665	45.875	271	45.875	256.549
45.9	34	45.9	36.889	45.9	253	45.9	247.056	45.9	252	45.9	251.391	45.9	258	45.9	256.32
45.925	43	45.925	36.716	45.925	254	45.925	246.983	45.925	246	45.925	251.319	45.925	267	45.925	256.09
45.95	44	45.95	36.571	45.95	272	45.95	246.833	45.95	268	45.95	251.234	45.95	254	45.95	255.862
45.975	41	45.975	36.442	45.975	221	45.975	246.532	45.975	296	45.975	251.057	45.975	271	45.975	255.633
46	44	46	36.352	46	257	46	246.18	46	249	46	250.831	46	276	46	255.405
46.025	38	46.025	36.904	46.025	262	46.025	245.87	46.025	256	46.025	250.499	46.025	248	46.025	255.177
46.05	40	46.05	36.672	46.05	265	46.05	245.624	46.05	239	46.05	250.255	46.05	246	46.05	254.95
46.075	52	46.075	36.498	46.075	243	46.075	245.472	46.075	258	46.075	250.124	46.075	267	46.075	254.723
46.1	34	46.1	36.353	46.1	269	46.1	245.342	46.1	275	46.1	249.878	46.1	293	46.1	254.497
46.125	48	46.125	36.245	46.125	263	46.125	245.177	46.125	264	46.125	249.574	46.125	285	46.125	254.27
46.15	49	46.15	36.623	46.15	271	46.15	245.045	46.15	291	46.15	249.359	46.15	308	46.15	254.044
46.175	40	46.175	36.417	46.175	277	46.175	244.938	46.175	245	46.175	249.109	46.175	266	46.175	253.819
46.2	40	46.2	36.256	46.2	269	46.2	244.764	46.2	257	46.2	248.767	46.2	257	46.2	253.594
46.225	36	46.225	36.133	46.225	299	46.225	244.497	46.225	276	46.225	248.389	46.225	272	46.225	253.369
46.25	40	46.25	36.356	46.25	243	46.25	244.242	46.25	254	46.25	247.98	46.25	239	46.25	253.144
46.275	47	46.275	36.51	46.275	273	46.275	243.985	46.275	273	46.275	247.676	46.275	263	46.275	252.92
46.3	39	46.3	36.302	46.3	275	46.3	243.766	46.3	239	46.3	247.364	46.3	258	46.3	252.697
46.325	34	46.325	36.139	46.325	267	46.325	243.575	46.325	265	46.325	247.074	46.325	257	46.325	252.473
46.35	54	46.35	36.005	46.35	243	46.35	243.286	46.35	277	46.35	246.81	46.35	264	46.35	252.25
46.375	48	46.375	36.067	46.375	236	46.375	242.946	46.375	249	46.375	246.425	46.375	264	46.375	252.027
46.4	44	46.4	36.446	46.4	230	46.4	242.612	46.4	251	46.4	245.903	46.4	260	46.4	251.805
46.425	36	46.425	36.887	46.425	228	46.425	242.347	46.425	271	46.425	245.473	46.425	279	46.425	251.583
46.45	38	46.45	36.599	46.45	246	46.45	242.174	46.45	254	46.45	245.238	46.45	254	46.45	251.361
46.475	41	46.475	36.549	46.475	232	46.475	242.056	46.475	229	46.475	245.014	46.475	264	46.475	251.14
46.5	47	46.5	36.357	46.5	273	46.5	241.995	46.5	270	46.5	244.723	46.5	238	46.5	250.919
46.525	47	46.525	36.524	46.525	242	46.525	241.861	46.525	267	46.525	244.377	46.525	240	46.525	250.698
46.55	40	46.55	36.476	46.55	239	46.55	241.57	46.55	288	46.55	243.973	46.55	258	46.55	250.478
46.575	36	46.575	36.27	46.575	244	46.575	241.262	46.575	274	46.575	243.634	46.575	269	46.575	250.258
46.6	33	46.6	36.116	46.6	253	46.6	240.988	46.6	267	46.6	243.386	46.6	243	46.6	250.038
46.625	38	46.625	36.298	46.625	261	46.625	240.749	46.625	288	46.625	243.107	46.625	257	46.625	249.819
46.65	25	46.65	36.098	46.65	252	46.65	240.54	46.65	267	46.65	242.888	46.65	236	46.65	249.6
46.675	42	46.675	35.942	46.675	245	46.675	240.33	46.675	243	46.675	242.83	46.675	243	46.675	249.381
46.7	46	46.7	35.972	46.7	298	46.7	240.12	46.7	252	46.7	242.822	46.7	272	46.7	249.163
46.725	42	46.725	35.982	46.725	275	46.725	239.908	46.725	270	46.725	242.759	46.725	243	46.725	248.945
46.75	32	46.75	35.983	46.75	242	46.75	239.666	46.75	233	46.75	242.556	46.75	258	46.75	248.728
46.775	46	46.775	35.98	46.775	271	46.775	239.396	46.775	254	46.775	242.283	46.775	256	46.775	248.51
46.8	37	46.8	35.965	46.8	270	46.8	239.194	46.8	252	46.8	242.225	46.8	263	46.8	248.293
46.825	57	46.825	35.79	46.825	235	46.825	238.984	46.825	291	46.825	242.11	46.825	269	46.825	248.077
46.85	61	46.85	35.811	46.85	237	46.85	238.683	46.85	262	46.85	241.765	46.85	280	46.85	247.861
46.875	39	46.875	35.809	46.875	246	46.875	238.423	46.875	239	46.875	241.51	46.875	251	46.875	247.645
46.9	38	46.9	35.642	46.9	238	46.9	238.191	46.9	249	46.9	241.235	46.9	255	46.9	247.429
46.925	36	46.925	35.668	46.925	245	46.925	237.928	46.925	246	46.925	240.876	46.925	243	46.925	247.214
46.95	47	46.95	35.67	46.95	226	46.95	237.702	46.95	244	46.95	240.589	46.95	241	46.95	246.999
46.975	44	46.975	35.498	46.975	213	46.975	237.503	46.975	231	46.975	240.27	46.975	262	46.975	246.784
47	39	47	35.361	47	250	47	237.303	47	262	47	240.015	47	249	47	246.57
47.025	39	47.025	35.404	47.025	248	47.025	237.07	47.025	235	47.025	240.045	47.025	261	47.025	246.356
47.05	41	47.05	35.419	47.05	251	47.05	236.809	47.05	252	47.05	240.181	47.05	226	47.05	246.142
47.075	40	47.075	35.271	47.075	277	47.075	236.519	47.075	264	47.075	240.255	47.075	264	47.075	245.929
47.1	43	47.1	35.473	47.1	247	47.1	236.203	47.1	240	47.1	239.987	47.1	265	47.1	245.716
47.125	40	47.125	35.453	47.125	274	47.125	235.924	47.125	245	47.125	239.468	47.125	277	47.125	245.504
47.15	27	47.15	35.279	47.15	243	47.15	235.771	47.15	253	47.15	238.992	47.15	257	47.15	245.291
47.175	37	47.175	35.303	47.175	216	47.175	235.703	47.175	237	47.175	238.731	47.175	253	47.175	245.08
47.2	41	47.2	35.32	47.2	229	47.2	235.592	47.2	229	47.2	238.555	47.2	266	47.2	244.868
47.225	42	47.225	35.49	47.225	259	47.225	235.482	47.225	268	47.225	238.323	47.225	293	47.225	244.657
47.25	41	47.25	35.473	47.25	262	47.25	235.301	47.25	250	47.25	238.042	47.25	240	47.25	244.446
47.275	40	47.275	35.784	47.275	231	47.275	235	47.275	249	47.275	237.77	47.275	265	47.275	244.235
47.3	36	47.3	35.712	47.3	217	47.3	234.711	47.3	251	47.3	237.655	47.3	248	47.3	244.025
47.325	35	47.325	35.828	47.325	250	47.325	234.454	47.325	260	47.325	237.509	47.325	258	47.325	243.815
47.35	42	47.35	35.751	47.35	234	47.35	234.232	47.35	242	47.35	237.234	47.35	252	47.35	243.605
47.375	44	47.375	35.543	47.375	264	47.375	234.039	47.375	241	47.375	236.928	47.375	227	47.375	243.396
47.4	41	47.4	35.693	47.4	245	47.4	233.844	47.4	226	47.4	236.628	47.4	251	47.4	243.187
47.425	46	47.425	35.502	47.425	243	47.425	233.617	47.425	242	47.425	236.293	47.425	287	47.425	242.978
47.45	43	47.45	36.009	47.45	238	47.45	233.297	47.45	241	47.45	235.899	47.45	269	47.45	242.77
47.475	34	47.475	36.241	47.475	229	47.475	232.989	47.475	228	47.475	235.611	47.475	247	47.475	242.562
47.5	55	47.5	36.273	47.5	246	47.5	232.778	47.5	216	47.5	235.551	47.5	231	47.5	242.354
47.525	47	47.525	36.168	47.525	244	47.525	232.528	47.525	268	47.525	235.482	47.525	244	47.525	242.146
47.55	53	47.55	36.408	47.55	235	47.55	232.253	47.55	263	47.55	235.157	47.55	249	47.55	241.939
47.575	45	47.575	36.118	47.575	243	47.575	232.012	47.575	232	47.575	234.698	47.575	262	47.575	241.733
47.6	42	47.6	36.222	47.6	261	47.6	231.768	47.6	243	47.6	234.395	47.6	225	47.6	241.526
47.625	43	47.625	36.125	47.625	264	47.625	231.623	47.625	276	47.625	234.262	47.625	261	47.625	241.32
47.65	46	47.65	35.896	47.65	237	47.65	231.562	47.65	232	47.65	234.114	47.65	264	47.65	241.114
47.675	38	47.675	36.025	47.675	252	47.675	231.491	47.675	247	47.675	233.981	47.675	242	47.675	240.909
47.7	36	47.7	35.783	47.7	246	47.7	231.416	47.7	278	47.7	233.83	47.7	271	47.7	240.703
47.725	45	47.725	35.584	47.725	216	47.725	231.271	47.725	216	47.725	233.493	47.725	260	47.725	240.499
47.75	32	47.75	35.417	47.75	245	47.75	231.069	47.75	229	47.75	233.117	47.75	255	47.75	240.294
47.775	35	47.775	35.446	47.775	238	47.775	230.934	47.775	274	47.775	232.903	47.775	228	47.775	240.09
47.8	35	47.8	35.765	47.8	253	47.8	230.823	47.8	241	47.8	232.74	47.8	269	47.8	239.886
47.825	36	47.825	35.515	47.825	247	47.825	230.647	47.825	223	47.825	232.574	47.825	265	47.825	239.682
47.85	37	47.85	35.318	47.85	249	47.85	230.476	47.85	226	47.85	232.482	47.85	243	47.85	239.479
47.875	52	47.875	35.165	47.875	236	47.875	230.366	47.875	237	47.875	232.356	47.875	250	47.875	239.276
47.9	36	47.9	35.36	47.9	211	47.9	230.283	47.9	253	47.9	232.05	47.9	239	47.9	239.073
47.925	39	47.925	35.488	47.925	258	47.925	230.099	47.925	235	47.925	231.819	47.925	255	47.925	238.871
47.95	32	47.95	35.257	47.95	239	47.95	229.829	47.95	240	47.95	231.695	47.95	246	47.95	238.669
47.975	38	47.975	35.073	47.975	242	47.975	229.568	47.975	252	47.975	231.539	47.975	231	47.975	238.467
48	35	48	34.913	48	227	48	229.308	48	222	48	231.326	48	226	48	238.265
48.025	38	48.025	34.782	48.025	253	48.025	229.086	48.025	263	48.025	231.013	48.025	215	48.025	238.064
48.05	40	48.05	34.986	48.05	215	48.05	228.86	48.05	266	48.05	230.625	48.05	233	48.05	237.863
48.075	35	48.075	34.969	48.075	212	48.075	228.639	48.075	246	48.075	230.306	48.075	235	48.075	237.663
48.1	45	48.1	34.955	48.1	240	48.1	228.479	48.1	242	48.1	230.155	48.1	247	48.1	237.462
48.125	48	48.125	34.933	48.125	213	48.125	228.315	48.125	219	48.125	230.02	48.125	251	48.125	237.262
48.15	43	48.15	34.751	48.15	261	48.15	228.056	48.15	241	48.15	229.734	48.15	260	48.15	237.063
48.175	32	48.175	34.759	48.175	235	48.175	227.71	48.175	243	48.175	229.355	48.175	268	48.175	236.864
48.2	42	48.2	34.601	48.2	255	48.2	227.408	48.2	248	48.2	229.043	48.2	263	48.2	236.665
48.225	37	48.225	34.784	48.225	250	48.225	227.169	48.225	267	48.225	228.745	48.225	247	48.225	236.466
48.25	42	48.25	34.587	48.25	253	48.25	226.96	48.25	268	48.25	228.374	48.25	245	48.25	236.267
48.275	41	48.275	34.434	48.275	253	48.275	226.814	48.275	256	48.275	228.043	48.275	251	48.275	236.069
48.3	56	48.3	34.466	48.3	244	48.3	226.69	48.3	206	48.3	227.841	48.3	216	48.3	235.871
48.325	35	48.325	34.471	48.325	208	48.325	226.533	48.325	229	48.325	227.831	48.325	219	48.325	235.674
48.35	42	48.35	34.3	48.35	233	48.35	226.247	48.35	216	48.35	227.74	48.35	270	48.35	235.477
48.375	42	48.375	34.156	48.375	235	48.375	225.913	48.375	252	48.375	227.578	48.375	244	48.375	235.28
48.4	45	48.4	34.025	48.4	251	48.4	225.616	48.4	227	48.4	227.465	48.4	264	48.4	235.083
48.425	42	48.425	33.911	48.425	215	48.425	225.289	48.425	247	48.425	227.323	48.425	253	48.425	234.887
48.45	39	48.45	33.963	48.45	188	48.45	225.002	48.45	254	48.45	227.084	48.45	244	48.45	234.691
48.475	28	48.475	33.822	48.475	224	48.475	224.809	48.475	244	48.475	226.916	48.475	232	48.475	234.495
48.5	50	48.5	33.707	48.5	233	48.5	224.705	48.5	257	48.5	226.795	48.5	246	48.5	234.3
48.525	39	48.525	33.769	48.525	241	48.525	224.623	48.525	268	48.525	226.497	48.525	239	48.525	234.105
48.55	47	48.55	33.813	48.55	254	48.55	224.437	48.55	218	48.55	226.289	48.55	257	48.55	233.91
48.575	38	48.575	33.994	48.575	226	48.575	224.198	48.575	230	48.575	226.172	48.575	252	48.575	233.715
48.6	39	48.6	33.821	48.6	233	48.6	223.96	48.6	238	48.6	226.113	48.6	217	48.6	233.521
48.625	39	48.625	34.011	48.625	222	48.625	223.79	48.625	241	48.625	225.99	48.625	264	48.625	233.327
48.65	41	48.65	33.993	48.65	209	48.65	223.612	48.65	228	48.65	225.816	48.65	257	48.65	233.133
48.675	50	48.675	33.997	48.675	249	48.675	223.342	48.675	235	48.675	225.886	48.675	243	48.675	232.94
48.7	31	48.7	34.321	48.7	237	48.7	223.048	48.7	246	48.7	226.04	48.7	253	48.7	232.747
48.725	37	48.725	34.258	48.725	218	48.725	222.758	48.725	235	48.725	225.974	48.725	242	48.725	232.554
48.75	37	48.75	34.381	48.75	237	48.75	222.537	48.75	245	48.75	225.843	48.75	222	48.75	232.362
48.775	42	48.775	34.318	48.775	247	48.775	222.47	48.775	255	48.775	225.632	48.775	249	48.775	232.169
48.8	41	48.8	34.267	48.8	234	48.8	222.45	48.8	226	48.8	225.498	48.8	226	48.8	231.978
48.825	42	48.825	34.058	48.825	235	48.825	222.294	48.825	233	48.825	225.445	48.825	221	48.825	231.786
48.85	39	48.85	33.893	48.85	235	48.85	222.053	48.85	247	48.85	225.168	48.85	241	48.85	231.595
48.875	39	48.875	33.907	48.875	237	48.875	221.784	48.875	235	48.875	224.918	48.875	254	48.875	231.404
48.9	47	48.9	33.745	48.9	236	48.9	221.523	48.9	235	48.9	224.869	48.9	219	48.9	231.213
48.925	41	48.925	33.779	48.925	238	48.925	221.391	48.925	255	48.925	224.746	48.925	237	48.925	231.022
48.95	37	48.95	33.963	48.95	239	48.95	221.342	48.95	224	48.95	224.4	48.95	262	48.95	230.832
48.975	38	48.975	34.099	48.975	241	48.975	221.252	48.975	220	48.975	224.25	48.975	259	48.975	230.642
49	41	49	34.054	49	241	49	221.131	49	265	49	224.397	49	224	49	230.453
49.025	32	49.025	34.178	49.025	232	49.025	220.976	49.025	244	49.025	224.273	49.025	244	49.025	230.263
49.05	50	49.05	33.953	49.05	217	49.05	220.824	49.05	237	49.05	224.094	49.05	236	49.05	230.074
49.075	34	49.075	33.965	49.075	247	49.075	220.831	49.075	270	49.075	223.898	49.075	216	49.075	229.886
49.1	21	49.1	34.439	49.1	216	49.1	220.946	49.1	236	49.1	223.445	49.1	209	49.1	229.697
49.125	50	49.125	34.161	49.125	227	49.125	220.95	49.125	206	49.125	222.994	49.125	245	49.125	229.509
49.15	37	49.15	34.12	49.15	219	49.15	220.83	49.15	270	49.15	222.606	49.15	253	49.15	229.321
49.175	28	49.175	34.077	49.175	220	49.175	220.716	49.175	250	49.175	222.25	49.175	259	49.175	229.134
49.2	37	49.2	33.87	49.2	239	49.2	220.602	49.2	256	49.2	221.975	49.2	263	49.2	228.946
49.225	36	49.225	33.704	49.225	216	49.225	220.456	49.225	234	49.225	221.667	49.225	244	49.225	228.759
49.25	41	49.25	33.731	49.25	229	49.25	220.378	49.25	238	49.25	221.504	49.25	255	49.25	228.572
49.275	36	49.275	33.891	49.275	210	49.275	220.259	49.275	265	49.275	221.466	49.275	230	49.275	228.386
49.3	45	49.3	33.694	49.3	227	49.3	219.954	49.3	244	49.3	221.501	49.3	240	49.3	228.2
49.325	37	49.325	33.863	49.325	245	49.325	219.638	49.325	241	49.325	221.509	49.325	239	49.325	228.014
49.35	42	49.35	33.825	49.35	230	49.35	219.421	49.35	235	49.35	221.281	49.35	221	49.35	227.828
49.375	40	49.375	33.796	49.375	213	49.375	219.201	49.375	241	49.375	221.115	49.375	223	49.375	227.643
49.4	33	49.4	33.763	49.4	220	49.4	218.986	49.4	238	49.4	220.972	49.4	240	49.4	227.458
49.425	38	49.425	33.581	49.425	229	49.425	218.77	49.425	221	49.425	220.759	49.425	223	49.425	227.273
49.45	45	49.45	33.748	49.45	213	49.45	218.461	49.45	227	49.45	220.576	49.45	242	49.45	227.088
49.475	39	49.475	33.547	49.475	211	49.475	218.133	49.475	225	49.475	220.451	49.475	218	49.475	226.904
49.5	40	49.5	33.558	49.5	238	49.5	217.873	49.5	245	49.5	220.232	49.5	236	49.5	226.72
49.525	39	49.525	33.71	49.525	227	49.525	217.675	49.525	245	49.525	219.859	49.525	243	49.525	226.536
49.55	37	49.55	33.493	49.55	219	49.55	217.506	49.55	234	49.55	219.551	49.55	238	49.55	226.353
49.575	38	49.575	33.319	49.575	237	49.575	217.333	49.575	248	49.575	219.284	49.575	228	49.575	226.17
49.6	46	49.6	33.191	49.6	202	49.6	217.129	49.6	213	49.6	219.097	49.6	234	49.6	225.987
49.625	43	49.625	33.559	49.625	233	49.625	216.959	49.625	196	49.625	219.072	49.625	230	49.625	225.804
49.65	51	49.65	33.526	49.65	234	49.65	216.913	49.65	220	49.65	219.097	49.65	253	49.65	225.622
49.675	34	49.675	33.827	49.675	208	49.675	216.883	49.675	218	49.675	218.99	49.675	211	49.675	225.44
49.7	36	49.7	33.756	49.7	228	49.7	216.819	49.7	257	49.7	218.739	49.7	233	49.7	225.258
49.725	40	49.725	34.031	49.725	224	49.725	216.687	49.725	229	49.725	218.419	49.725	227	49.725	225.076
49.75	35	49.75	33.926	49.75	207	49.75	216.465	49.75	244	49.75	218.161	49.75	229	49.75	224.895
49.775	46	49.775	33.854	49.775	230	49.775	216.283	49.775	223	49.775	218.154	49.775	227	49.775	224.714
49.8	40	49.8	33.798	49.8	229	49.8	216.194	49.8	213	49.8	218.239	49.8	238	49.8	224.534
49.825	35	49.825	33.759	49.825	200	49.825	216.161	49.825	238	49.825	218.144	49.825	223	49.825	224.353
49.85	36	49.85	33.875	49.85	209	49.85	216.152	49.85	236	49.85	217.964	49.85	220	49.85	224.173
49.875	37	49.875	33.632	49.875	227	49.875	216.167	49.875	203	49.875	217.762	49.875	234	49.875	223.993
49.9	38	49.9	33.436	49.9	212	49.9	216.176	49.9	237	49.9	217.449	49.9	209	49.9	223.814
[truncated: 2,004 more rows]

## Sheet: Figure 3i
Ta3N5		Ta3N5/Mg:GaN		InGaN/Ta3N5		InGaN/Ta3N5/Mg:GaN
Wavelength (nm)	PL intensity (arb. units)	Wavelength (nm)	PL intensity (arb. units)	Wavelength (nm)	PL intensity (arb. units)	Wavelength (nm)	PL intensity (arb. units)
550	630.1	550	231.706	550	350.7	550	53
552	568.4	552	224.866	552	362.9	552	174.8
554	618.4	554	224.298	554	364.5	554	103.4
556	508.7	556	224.086	556	370.2	556	177.4
558	547.2	558	220.719	558	340.5	558	115.2
560	382.9	560	221.593	560	240.5	560	143.5
562	471.3	562	224.454	562	309.4	562	127.9
564	395.6	564	241.409	564	239	564	111.3
566	440.2	566	270.34	566	316.5	566	117.5
568	517.7	568	292.479	568	355.5	568	69.2
570	482	570	314.339	570	328.6	570	69.4
572	594.3	572	330.421	572	350.7	572	86.4
574	591.2	574	348.685	574	383.4	574	156.7
576	734.7	576	373.869	576	364.7	576	96.4
578	647.6	578	414.4	578	435.6	578	180.4
580	811.1	580	479.789	580	468.6	580	225.8
582	858.8	582	545.7	582	436.3	582	167.7
584	1009.1	584	577.962	584	450.4	584	176.3
586	1005.1	586	575.705	586	573	586	212.3
588	1147	588	549.945	588	437	588	189.6
590	1379.9	590	558.375	590	641	590	314
592	1666.3	592	576.606	592	551.1	592	221.7
594	1561.9	594	579.377	594	664	594	225.3
596	1389.9	596	587.438	596	501.4	596	207
598	1319.5	598	613.273	598	615.2	598	332.6
600	1436.3	600	641.566	600	583.9	600	180.1
602	1312.6	602	666.036	602	656.8	602	157.1
604	1277.7	604	666.647	604	765.7	604	206.7
606	1334.3	606	650.846	606	792.5	606	135.2
608	1529	608	644.266	608	988.1	608	198.7
610	1551	610	656.227	610	989.9	610	127.8
612	1681.7	612	699.157	612	934.4	612	153.7
614	1630.7	614	756.418	614	974.9	614	103.7
616	1537.6	616	762.136	616	979.5	616	122.2
618	1443.2	618	747.719	618	1076.5	618	207.6
620	1501.2	620	703.538	620	1161.5	620	241.1
622	1585.1	622	669.375	622	1218.7	622	254.9
624	1602.9	624	663.416	624	1356.1	624	372.5
626	1603.1	626	664.829	626	1287.5	626	370.6
628	1660.7	628	663.668	628	1553.8	628	443.9
630	1631.5	630	669.665	630	1312.2	630	536.9
632	1784.4	632	683.083	632	1391	632	585.5
634	1801.9	634	712.731	634	1355.2	634	545.4
636	1756.7	636	756.664	636	1356.2	636	616.7
638	1886.8	638	795.959	638	1471.9	638	483.9
640	1896.1	640	851.922	640	1542.5	640	579.5
642	2141.9	642	934.915	642	1765.2	642	507.1
644	2315.1	644	1049.63	644	1872.1	644	556.3
646	2419.6	646	1174.73	646	2024.1	646	673.1
648	2784.6	648	1276.23	648	2054.5	648	657.2
650	2842.8	650	1485.85	650	2555.2	650	845.5
652	3237.3	652	1627.99	652	2757.1	652	806.2
654	3660.3	652	1716.77	654	3211.3	654	989.1
656	4031.9	654	1846.78	656	3523.1	656	1026.5
658	4286.5	656	2101.77	658	4113	658	1391.1
660	5075	658	2419.47	660	4830	660	1617.8
662	5396.6	660	2721.32	662	5294.5	662	1822
664	5749.4	662	3029.75	664	6268.8	664	1849.1
666	6459.6	664	3345.44	666	6689	666	2194.1
668	7137	666	3756.44	668	7440.2	668	2470.1
670	7909.9	668	4228.05	670	8392.5	670	2665.4
672	8605.7	670	4510.5	672	9155	672	2987.2
674	9430.7	672	5009.18	674	10208.3	674	3347.4
676	10215.4	674	5453.36	676	11018.3	676	3563.4
678	11367.7	676	5888	678	12292.2	678	3690.6
680	12451.6	678	6406.47	680	13178.2	680	3936.2
682	13224.6	680	7083.71	682	14292.8	682	4190.3
684	14048.6	682	7806.74	684	15317.3	684	4589.8
686	14791.8	684	8434.8	686	16290.1	686	4636.3
688	16015.9	686	8578.87	688	17622.6	688	4891.2
690	16535.1	688	8926.78	690	18298.3	690	5103
692	17896.3	690	9390.42	692	19295.7	692	5195.5
694	18299.4	692	9975.7	694	19935.3	694	5693.6
696	19603.5	694	10528.6	696	21125.6	696	5755.5
698	20421.5	696	11050.3	698	21763.7	698	5786.1
700	21862.6	698	11612.8	700	22914.4	700	6003.9
702	22544.4	700	12231.6	702	23592	702	5958.1
704	23064.8	702	12553.5	704	24512.4	704	6233.9
706	23793.9	704	13061.2	706	24850.8	706	6338.4
708	23812	706	13469.7	708	25338.4	708	6460.2
710	25258.2	708	14255.4	710	26402.1	710	6583.1
712	25881.4	710	14399.5	712	26440.4	712	6565.1
714	26162	712	15105.8	714	26336.5	714	6699.4
716	27194.4	714	15124.8	716	26875.9	716	6643.8
718	27261.5	716	15486.1	718	27235.4	718	7048.8
720	27576.8	718	15764.6	720	27131	720	7166.5
722	28032.9	720	16125.2	722	27213	722	7260
724	28138.9	722	16379.1	724	27093.8	724	7462.3
726	28407.1	724	16841.2	726	27770.6	726	7416.2
728	29219	726	16729.4	728	27569.2	728	7750.3
730	28702.4	728	16783.5	730	27306.6	730	8251.1
732	29022.1	730	16797.3	732	27471.4	732	8634.5
734	28736.3	732	16820.7	734	26956.1	734	8543.6
736	28820	734	16873.4	736	26755.5	736	8550.8
738	28534.4	736	16939.1	738	26128.9	738	8784.2
740	28365.4	738	16978.8	740	26037.2	740	9033.4
742	28243.7	742	16885	742	25524.3	742	9135.7
744	27854.1	744	16846.2	744	25082.6	744	9320.6
746	27811.2	746	16773.5	746	25047.1	746	9623.8
748	27432.8	748	16680	748	24978.1	748	9515.6
750	27299.8	750	16639.8	750	24680.2	750	9705.4
752	27283.3	752	16667.1	752	24614.8	752	9815.8
754	28209.4	754	16718.6	754	24025.3	754	10214.5
756	28090.3	756	16644.8	756	24375	756	10495.4
758	27866.4	758	16604.1	758	24611.2	758	10613.8
760	27853.3	760	16694.3	760	24322.8	760	11061.1
762	27035	762	16786.8	762	23925.4	762	11044.1
764	27062	764	16892.7	764	23599.5	764	11262.9
766	27611.4	766	17025.6	766	24400.4	766	11491.9
768	27126.3	768	17179.4	768	24138.1	768	11733
770	27034.6	770	17304.4	770	23512.2	770	11966.9
772	27482.3	772	17418.5	772	24253.6	772	12039
774	27640.2	774	17642.1	774	24009	774	12171.1
776	28131.8	776	17757	776	24207.6	776	12291.7
778	27569.1	778	17884.7	778	24020.3	778	12489.7
780	27732.4	780	17936.6	780	23701.3	780	12725.1
782	27385.4	782	18147.8	782	23970.7	782	12774.4
784	28216.9	784	18292.2	784	23903.4	784	12794
786	27887.4	786	18373.3	786	24542.7	786	13179.1
788	27643.8	788	18565.1	788	24210.9	788	13323.8
790	28207.5	790	18751.4	790	24222.6	790	13585.4
792	28197.9	792	18834.9	792	24806.5	792	13535.4
794	28043.3	794	18989.4	794	24279.4	794	13753.9
796	27913.8	796	19163.9	796	24070.2	796	13650
798	28301.3	798	19368	798	24753.3	798	13998.4
800	27827.4	800	19886.3	800	24606.1	800	13581.6
802	28387.2	802	19865.1	802	24528.9	802	13805.8
804	28723.2	804	20018.1	804	24588.4	804	13298.2
806	27993	806	20172.3	806	24795	806	13897.2
808	28531	808	20295	808	25129.6	808	13898.6
810	29002.7	810	20283	810	24812.3	810	13766.3
812	28614	812	20418.4	812	25615	812	13410.3
814	28959.1	814	20532.1	814	25411.3	814	13659.8
816	29319.7	816	20566.2	816	25932.4	816	13859.4
818	29115.9	818	21509.7	818	24729.5	818	13433.6
820	28846.6	820	20547.1	820	25279.9	820	13334.5
822	28664	822	20527.2	822	24697.3	822	13471.5
824	29096	824	20416.7	824	24699.8	824	13457
826	28721	826	20428.7	826	24932.7	826	12944.4
828	29073.1	828	20390.8	828	24769.1	828	13343.4
830	28136.4	830	20387.6	830	23791.1	830	12434
832	27774.8	832	20842.8	832	23796.4	832	12238
834	27749.7	834	19999.9	834	23867.9	834	12590.5
836	28172.3	836	19699.4	836	23846.4	836	11783.7
838	28303.2	838	19440.7	838	23757.3	838	12275.1
840	26922	840	19161.6	840	22730.3	840	11427.1
842	27156.3	842	18837.1	842	23214.4	842	11292.6
844	26400.5	844	18248.4	844	22202.4	844	10946.5
846	25526.6	846	17691.4	846	21335.9	846	10937.3
848	25184.2	848	17450.8	848	21001.6	848	10780.6
850	25165.9	850	16613.1	850	20667.1	850	10032.6
852	24344.6	852	16826.8	852	19258.2	852	10481.6
854	23669.3	854	15424.7	854	19044.5	854	10289.9
856	23153.1	856	15337.4	856	19196.1	856	9376.3
858	21141.1	858	14985.9	858	17255.9	858	8936.9
860	20528.5	860	14551.9	860	18301.6	860	9229.1
862	19418.3	862	13983.7	862	15874.9	862	7404.6
864	17649.3	864	14609.1	864	14620.2	864	8102.9
866	20696	866	12929.6	866	15965.5	866	7765.9
868	17940.3	868	12723.9	868	13871.2	868	6565
870	18226.5	870	12122.7	870	15200.6	870	8775.1
872	19068.7	872	11910.3	872	13554.9	872	6746.1
874	14655.4	874	11126.6	874	16560.6	874	4543.2
876	13939.4	876	10104	876	14937.1	876	6837.6
