# Supplementary material for: Interface engineering of Ta3N5 thin film photoanode for highly efficient photoelectrochemical water splitting
Source: Nat Commun. 2022 Feb 7;13:729. doi: 10.1038/s41467-022-28415-4 (PMC8821563; doi:10.1038/s41467-022-28415-4)
Supplement: Supplementary file 3 — Source Data [file 41467_2022_28415_MOESM3_ESM.zip › Source Data file/Soruce_Data_Figure_4.xlsx]

## Sheet: Figure 4a
Ta3N5		Ta3N5/Mg:GaN		InGaN/Ta3N5		InGaN/Ta3N5/Mg:GaN
Potential (V vs. RHE)	Current density (mA cm-2)	Potential (V vs. RHE)	Current density (mA cm-2)	Potential (V vs. RHE)	Current density (mA cm-2)	Potential (V vs. RHE)	Current density (mA cm-2)
0.26087	-1.97625	0.26062	-0.31933	0.26064	-0.08471	0.26111	-3.03285
0.26191	-0.56314	0.26148	-0.06135	0.26165	-0.04826	0.262	-1.08341
0.26289	-0.38008	0.26301	-0.04379	0.26288	-0.02955	0.26297	-0.63638
0.26389	-0.29163	0.26387	-0.03851	0.2641	-0.02345	0.26402	-0.4542
0.26491	-0.24254	0.26504	-0.03383	0.26503	-0.01899	0.26511	-0.33967
0.26602	-0.20978	0.26596	-0.02872	0.26604	-0.01483	0.26589	-0.26977
0.26696	-0.18416	0.26682	-0.0228	0.267	-0.01111	0.26707	-0.22152
0.26797	-0.16541	0.26798	-0.01936	0.26804	-0.00696	0.2681	-0.18627
0.2689	-0.14759	0.26887	-0.01747	0.269	-0.00635	0.26897	-0.16082
0.26991	-0.13331	0.26996	-0.01664	0.27	-0.00513	0.26992	-0.14394
0.27099	-0.12293	0.27107	-0.01409	0.27107	-0.00429	0.27116	-0.12511
0.27201	-0.11572	0.27186	-0.01197	0.27207	-0.0021	0.272	-0.11099
0.27298	-0.10863	0.27297	-0.00786	0.27291	0.000367814	0.27289	-0.09591
0.27399	-0.10196	0.2738	-0.00692	0.27399	0.000951433	0.27407	-0.08207
0.27496	-0.09469	0.27496	-0.00587	0.27488	0.00143	0.27492	-0.08194
0.27592	-0.08998	0.27578	-0.00613	0.27583	0.00151	0.27618	-0.06854
0.27701	-0.0825	0.27694	-0.00434	0.27679	0.00369	0.27693	-0.06932
0.27809	-0.07622	0.27793	-0.00297	0.27786	0.00614	0.27815	-0.05888
0.2791	-0.07114	0.27901	-0.00127	0.27896	0.00686	0.27905	-0.05823
0.28004	-0.06665	0.27983	-3.59713e-05	0.27996	0.00643	0.27987	-0.05544
0.28093	-0.06394	0.28103	-3.84119e-05	0.28097	0.00634	0.28114	-0.05319
0.28191	-0.05857	0.28191	-0.000711201	0.28204	0.00739	0.28201	-0.04981
0.2829	-0.05664	0.28289	-0.000301182	0.28287	0.00874	0.28305	-0.0469
0.28383	-0.05543	0.28403	0.00229	0.28384	0.0106	0.28396	-0.04476
0.28491	-0.05172	0.28483	0.00382	0.28491	0.01071	0.28506	-0.04534
0.28597	-0.04818	0.28582	0.00511	0.28582	0.01096	0.28607	-0.03986
0.28687	-0.0438	0.28698	0.00385	0.2869	0.01046	0.28687	-0.03441
0.28781	-0.0432	0.28788	0.0025	0.28788	0.01091	0.28817	-0.02826
0.28893	-0.0421	0.28885	0.00436	0.2888	0.01239	0.28928	-0.02961
0.28992	-0.04098	0.28997	0.00605	0.28981	0.01413	0.29014	-0.02461
0.29074	-0.03679	0.29081	0.00808	0.29088	0.01436	0.29128	-0.01961
0.29193	-0.03353	0.29205	0.00721	0.29185	0.0147	0.29195	-0.01855
0.29297	-0.03193	0.29285	0.00695	0.29304	0.0131	0.29299	-0.01769
0.2939	-0.03298	0.29395	0.00629	0.29389	0.01471	0.294	-0.01319
0.29486	-0.03112	0.29473	0.00832	0.29502	0.01627	0.29503	-0.01169
0.29587	-0.02865	0.29587	0.00859	0.29606	0.017	0.2961	-0.00891
0.29703	-0.02536	0.29705	0.01037	0.29684	0.01688	0.29688	-0.01111
0.29788	-0.0242	0.29787	0.01051	0.29775	0.01501	0.29806	-0.00858
0.29879	-0.02387	0.29898	0.00994	0.29888	0.0167	0.29905	-0.00252
0.29985	-0.02231	0.29971	0.00941	0.29981	0.0184	0.29986	-0.00342
0.3008	-0.02258	0.30092	0.00962	0.30097	0.01961	0.30102	-0.00381
0.30194	-0.01903	0.30173	0.01203	0.30199	0.01965	0.30192	-0.00204
0.30291	-0.01715	0.30304	0.01371	0.30284	0.01835	0.30298	0.00171
0.30393	-0.0176	0.30372	0.01396	0.30393	0.01829	0.30405	0.00328
0.30481	-0.01616	0.30502	0.0133	0.30473	0.0197	0.30497	-0.000263896
0.30587	-0.01633	0.30588	0.01186	0.30586	0.02219	0.30608	0.00494
0.30694	-0.01441	0.30673	0.01295	0.30691	0.022	0.30694	0.00665
0.30784	-0.01285	0.30798	0.01484	0.30782	0.02208	0.30818	0.00728
0.30878	-0.01222	0.30883	0.01657	0.30881	0.02122	0.30905	0.0073
0.30992	-0.01096	0.31002	0.01627	0.30978	0.02212	0.30986	0.00631
0.31091	-0.01043	0.31083	0.01526	0.31083	0.02337	0.31118	0.01276
0.31204	-0.0087	0.31199	0.01549	0.31181	0.0253	0.31205	0.01336
0.31291	-0.00708	0.31284	0.01733	0.31285	0.02537	0.31302	0.01103
0.3138	-0.00527	0.31389	0.01851	0.31397	0.02558	0.3139	0.01343
0.31483	-0.00426	0.31493	0.01975	0.31494	0.02396	0.31496	0.01545
0.31586	-0.00533	0.31594	0.01982	0.3161	0.02493	0.31597	0.01732
0.31689	-0.00521	0.31703	0.02029	0.317	0.02857	0.31692	0.01474
0.31795	-0.00293	0.31783	0.01876	0.31787	0.02945	0.318	0.01673
0.31878	-0.000768269	0.31886	0.02062	0.3189	0.03028	0.3191	0.02146
0.31988	0.00127	0.31997	0.0224	0.31983	0.02858	0.31995	0.01759
0.32104	-0.000998105	0.32088	0.02478	0.32078	0.02717	0.32101	0.01915
0.32185	-0.00138	0.32202	0.02436	0.32185	0.02984	0.32203	0.02108
0.32286	0.00201	0.32299	0.02397	0.3229	0.03321	0.32288	0.02336
0.32394	0.00366	0.32382	0.02345	0.32401	0.0337	0.32408	0.0257
0.32505	0.00569	0.3248	0.02371	0.32492	0.03295	0.32494	0.02096
0.32601	0.00408	0.32596	0.02764	0.32586	0.03116	0.32588	0.02417
0.32693	0.00367	0.32685	0.03026	0.32685	0.03364	0.32699	0.02904
0.3279	0.00547	0.328	0.02808	0.3279	0.03644	0.32817	0.02652
0.32887	0.00894	0.3289	0.02746	0.32883	0.03839	0.32893	0.02672
0.32995	0.01013	0.32998	0.02715	0.32988	0.03739	0.32986	0.02624
0.33093	0.00857	0.33075	0.03027	0.33091	0.03673	0.33081	0.03226
0.33206	0.01021	0.33196	0.03199	0.33194	0.03739	0.33207	0.03277
0.333	0.00986	0.33288	0.03384	0.333	0.03899	0.33292	0.02821
0.3339	0.01219	0.33385	0.03268	0.33394	0.04152	0.33395	0.03439
0.33496	0.01403	0.33502	0.03235	0.33485	0.0434	0.33487	0.03501
0.33599	0.01476	0.33582	0.03243	0.33586	0.04341	0.33616	0.03539
0.3369	0.01494	0.33699	0.03438	0.33688	0.04314	0.33693	0.03605
0.33788	0.01461	0.33783	0.03657	0.33787	0.04208	0.33785	0.03589
0.33883	0.01685	0.33888	0.03805	0.33895	0.04454	0.33891	0.04169
0.33982	0.01882	0.33999	0.03786	0.34	0.04774	0.33991	0.03905
0.34106	0.01988	0.34089	0.03585	0.34098	0.05076	0.34118	0.03913
0.3421	0.02045	0.3418	0.03771	0.34205	0.04995	0.34197	0.04396
0.34294	0.02003	0.34301	0.03851	0.34295	0.04834	0.3428	0.04484
0.34381	0.02068	0.34389	0.04234	0.34385	0.04991	0.34398	0.04765
0.34487	0.02308	0.34489	0.04393	0.34493	0.054	0.34499	0.04222
0.3459	0.02581	0.34602	0.04203	0.34603	0.05769	0.34586	0.04813
0.34695	0.02573	0.34697	0.04099	0.34705	0.05726	0.34692	0.05406
0.34781	0.02526	0.34781	0.04175	0.34811	0.05747	0.34796	0.04752
0.34893	0.02546	0.34892	0.04502	0.34886	0.05558	0.34899	0.05145
0.34992	0.02728	0.34982	0.04844	0.35006	0.05972	0.35004	0.05404
0.35098	0.0303	0.3509	0.04823	0.351	0.06327	0.35106	0.05728
0.35189	0.03221	0.35197	0.04701	0.352	0.06434	0.35199	0.05632
0.35299	0.0319	0.35282	0.04615	0.35307	0.06434	0.35279	0.05365
0.35393	0.03016	0.35407	0.05038	0.35383	0.06325	0.3539	0.06049
0.35477	0.03114	0.35478	0.05167	0.35487	0.06692	0.35494	0.06362
0.35583	0.03404	0.35601	0.05481	0.35587	0.06927	0.35607	0.06253
0.35695	0.03741	0.35701	0.05405	0.35698	0.07347	0.35705	0.06461
0.35799	0.03903	0.35791	0.05535	0.35795	0.07345	0.35789	0.06308
0.35907	0.03825	0.35882	0.05612	0.359	0.07602	0.35905	0.0729
0.35989	0.03807	0.36006	0.05769	0.36009	0.07656	0.35989	0.07064
0.36095	0.04031	0.36083	0.05987	0.36112	0.07698	0.36092	0.06671
0.36181	0.04376	0.36193	0.06355	0.36203	0.0815	0.36184	0.07486
0.36286	0.04519	0.36294	0.06442	0.36297	0.08403	0.36275	0.07801
0.36399	0.04587	0.36385	0.06428	0.36408	0.08794	0.36388	0.07902
0.36486	0.04693	0.36506	0.06348	0.36499	0.08613	0.36503	0.07848
0.36593	0.04768	0.36579	0.06584	0.36596	0.08651	0.36581	0.08053
0.36701	0.05026	0.36694	0.06801	0.3669	0.08879	0.36703	0.08954
0.36782	0.05311	0.36793	0.07486	0.36792	0.09371	0.36798	0.08331
0.36884	0.0549	0.36901	0.0734	0.36888	0.0988	0.36889	0.08698
0.36993	0.0563	0.37017	0.07312	0.36978	0.09859	0.37007	0.09022
0.37104	0.05519	0.37087	0.07344	0.37091	0.09802	0.37126	0.09285
0.37197	0.05781	0.37212	0.07688	0.37186	0.09982	0.37214	0.09684
0.37291	0.05991	0.3728	0.08108	0.37289	0.10214	0.37303	0.09043
0.37382	0.06334	0.37393	0.0839	0.37393	0.10758	0.37399	0.09676
0.37505	0.06452	0.37494	0.08309	0.37498	0.10957	0.37508	0.10518
0.37602	0.06487	0.3758	0.08349	0.37595	0.10871	0.37595	0.09846
0.37684	0.0647	0.37683	0.08462	0.37693	0.1085	0.377	0.10099
0.37785	0.06489	0.37806	0.08567	0.37795	0.10357	0.37789	0.1031
0.37891	0.07053	0.37892	0.08982	0.37898	0.10813	0.37875	0.11094
0.38005	0.07314	0.37999	0.09315	0.38012	0.11292	0.3799	0.10907
0.38088	0.0748	0.38089	0.09358	0.38101	0.11342	0.38098	0.10532
0.38205	0.0737	0.38203	0.09381	0.38207	0.1121	0.38219	0.11534
0.38303	0.07193	0.38291	0.09151	0.38309	0.11429	0.38317	0.11453
0.38393	0.07625	0.38397	0.09457	0.38391	0.11695	0.38415	0.11657
0.38501	0.07937	0.38504	0.09851	0.3849	0.12096	0.38533	0.11275
0.38591	0.08169	0.38594	0.10246	0.38592	0.12481	0.38623	0.11209
0.387	0.08233	0.38683	0.10094	0.38698	0.12642	0.38735	0.11979
0.38805	0.081	0.38803	0.09966	0.38792	0.1271	0.38814	0.11605
0.3888	0.08224	0.38901	0.10046	0.3889	0.12639	0.38922	0.11425
0.39009	0.08468	0.38997	0.10318	0.38996	0.12897	0.39006	0.12111
0.39105	0.08824	0.39083	0.11042	0.39097	0.13305	0.39106	0.1198
0.39196	0.0897	0.39209	0.10554	0.39208	0.13836	0.39211	0.12194
0.39298	0.09041	0.39289	0.10213	0.39313	0.13901	0.39307	0.12191
0.39403	0.09037	0.39412	0.10292	0.39396	0.13584	0.39412	0.12763
0.39484	0.09174	0.39495	0.10454	0.395	0.13789	0.3951	0.13205
0.39613	0.09372	0.39595	0.11171	0.39613	0.14105	0.39605	0.11808
0.39688	0.09651	0.39706	0.11372	0.39703	0.14717	0.39695	0.13111
0.39806	0.09948	0.39788	0.11385	0.39792	0.1471	0.39802	0.13477
0.39908	0.09878	0.39913	0.11422	0.3989	0.1477	0.39888	0.13488
0.39992	0.09859	0.39997	0.11657	0.39996	0.14877	0.39978	0.13719
0.40097	0.09797	0.40094	0.11849	0.40108	0.15011	0.40103	0.13018
0.40204	0.10256	0.40204	0.12177	0.4021	0.15331	0.4019	0.14292
0.4031	0.10583	0.40297	0.12461	0.40296	0.15659	0.40327	0.14646
0.4039	0.10802	0.40399	0.12461	0.40405	0.16	0.40398	0.14302
0.40502	0.10652	0.40495	0.12445	0.40503	0.15878	0.40484	0.14399
0.40603	0.10403	0.40594	0.12649	0.40597	0.1576	0.40623	0.14639
0.40708	0.10929	0.40689	0.12813	0.40688	0.15913	0.40715	0.15982
0.40801	0.11247	0.40808	0.13794	0.4079	0.1607	0.40833	0.15249
0.40893	0.11545	0.40892	0.13686	0.40894	0.16804	0.40906	0.15175
0.41016	0.11554	0.41009	0.13606	0.4101	0.16937	0.41015	0.16001
0.41096	0.11336	0.41084	0.1356	0.41109	0.17105	0.41116	0.15815
0.41204	0.11661	0.41193	0.1371	0.41204	0.16651	0.41236	0.16325
0.41306	0.118	0.41305	0.14416	0.41303	0.16743	0.41316	0.16653
0.41437	0.11135	0.41386	0.14853	0.41394	0.17402	0.41402	0.17048
0.41519	0.11103	0.4151	0.1508	0.41489	0.17742	0.41512	0.17197
0.4163	0.11592	0.41599	0.14927	0.41592	0.1803	0.41615	0.16757
0.41736	0.12058	0.41694	0.15164	0.41708	0.17754	0.41717	0.17594
0.41828	0.12259	0.41783	0.15558	0.41801	0.17922	0.41804	0.18075
0.41941	0.12556	0.41904	0.16213	0.41899	0.18166	0.41896	0.1787
0.42025	0.12431	0.42001	0.16847	0.41994	0.18526	0.41995	0.18212
0.42127	0.12506	0.42082	0.16408	0.42096	0.18996	0.42106	0.17797
0.42235	0.1301	0.422	0.16943	0.42181	0.18974	0.42198	0.19524
0.42328	0.13791	0.42306	0.17223	0.42285	0.19257	0.42302	0.18858
0.42436	0.13895	0.42395	0.17707	0.42394	0.191	0.42409	0.17622
0.42534	0.13883	0.42486	0.18419	0.42499	0.19593	0.42496	0.1884
0.42619	0.13871	0.4259	0.18776	0.42596	0.19819	0.42591	0.19
0.42735	0.1433	0.42698	0.19147	0.42688	0.20368	0.42707	0.21205
0.42817	0.14833	0.42786	0.18998	0.42787	0.20897	0.42821	0.1978
0.42933	0.15197	0.42891	0.19853	0.42896	0.20525	0.42895	0.20566
0.43032	0.1566	0.43002	0.20291	0.42995	0.20835	0.43026	0.23049
0.43121	0.15736	0.4311	0.21819	0.43108	0.2085	0.43125	0.22995
0.43235	0.16124	0.4321	0.22128	0.43201	0.21775	0.43214	0.2339
0.43315	0.1652	0.43302	0.22145	0.43302	0.22625	0.43312	0.24359
0.43431	0.16961	0.43395	0.22532	0.43406	0.22406	0.43419	0.24545
0.43522	0.17659	0.43498	0.22988	0.43494	0.22656	0.4351	0.26396
0.43628	0.17809	0.43582	0.24464	0.43599	0.22607	0.43616	0.25775
0.43718	0.18088	0.43696	0.25091	0.43704	0.23341	0.43712	0.26876
0.43837	0.18169	0.438	0.25698	0.43803	0.2393	0.43817	0.28627
0.43919	0.18634	0.4389	0.25813	0.43885	0.24757	0.43913	0.27941
0.4403	0.19467	0.44	0.26475	0.43992	0.24971	0.44006	0.29379
0.44123	0.20018	0.44092	0.276	0.44086	0.25107	0.44088	0.29791
0.44222	0.20552	0.4419	0.28432	0.44189	0.25666	0.44206	0.31453
0.4432	0.20139	0.44293	0.29718	0.44293	0.25912	0.44319	0.3183
0.44416	0.21039	0.44384	0.30122	0.44382	0.27236	0.44415	0.31108
0.44519	0.21609	0.44497	0.30817	0.44501	0.2793	0.44517	0.33932
0.44631	0.22682	0.446	0.31503	0.44602	0.28473	0.446	0.34736
0.4473	0.23235	0.44693	0.32515	0.44695	0.28733	0.44693	0.354
0.44811	0.23478	0.4481	0.34024	0.448	0.28811	0.44807	0.35908
0.44932	0.23762	0.44893	0.34785	0.449	0.29702	0.44911	0.36467
0.45015	0.2401	0.44994	0.36035	0.4499	0.30954	0.45006	0.39356
0.45132	0.24939	0.45099	0.36355	0.45095	0.32106	0.45113	0.39621
0.45223	0.25824	0.45202	0.37384	0.45197	0.32202	0.45199	0.39971
0.45337	0.26539	0.45303	0.38542	0.45291	0.32532	0.45306	0.42039
0.45429	0.27007	0.45396	0.40044	0.45393	0.33081	0.45396	0.42975
0.45536	0.27341	0.455	0.41568	0.45489	0.34256	0.45509	0.44749
0.45622	0.27896	0.45607	0.41791	0.45587	0.35757	0.45626	0.44861
0.45725	0.28826	0.457	0.42719	0.45689	0.3605	0.45705	0.4652
0.45833	0.29945	0.45795	0.43941	0.45805	0.36707	0.4579	0.49076
0.45923	0.30756	0.45891	0.45805	0.459	0.37396	0.45894	0.48352
0.46027	0.30942	0.45989	0.47436	0.45996	0.3851	0.46018	0.50915
0.46127	0.31628	0.46094	0.48153	0.4608	0.39708	0.46114	0.52738
0.46229	0.3237	0.4619	0.49103	0.46194	0.40652	0.46219	0.53367
0.46325	0.33143	0.46288	0.49831	0.46301	0.41995	0.46312	0.5523
0.46442	0.34443	0.46392	0.51626	0.46397	0.42505	0.46415	0.55234
0.4654	0.35192	0.46491	0.53162	0.46499	0.43502	0.46507	0.58685
0.46626	0.35524	0.46585	0.55075	0.46601	0.44149	0.46613	0.59619
0.46712	0.35922	0.46688	0.56408	0.46705	0.44531	0.46715	0.59527
0.46825	0.37252	0.46806	0.57087	0.46799	0.48065	0.46813	0.62519
0.4693	0.38326	0.46889	0.58477	0.46898	0.48167	0.4691	0.63538
0.47019	0.39624	0.46994	0.59747	0.46988	0.49009	0.47003	0.66692
0.47128	0.40141	0.47082	0.62043	0.47093	0.49719	0.47095	0.66848
0.47238	0.40579	0.47188	0.63651	0.47194	0.51431	0.47215	0.66963
0.47321	0.4117	0.47286	0.64917	0.47297	0.53259	0.47296	0.71874
0.47422	0.42753	0.47389	0.66152	0.47397	0.54586	0.47408	0.72361
0.47524	0.44192	0.47505	0.67175	0.4749	0.55264	0.4751	0.73818
0.47613	0.4495	0.47607	0.6908	0.47589	0.55864	0.47589	0.75227
0.47735	0.45989	0.47705	0.71237	0.47684	0.57584	0.477	0.7664
0.47832	0.46347	0.47791	0.73365	0.47789	0.59354	0.4781	0.80588
0.47911	0.47424	0.47895	0.74095	0.47891	0.61257	0.4791	0.79855
0.48022	0.48781	0.48002	0.75241	0.47985	0.62318	0.48018	0.83003
0.48129	0.49909	0.48107	0.77229	0.4808	0.62496	0.48112	0.84885
0.48212	0.51204	0.48202	0.78931	0.48189	0.6436	0.48204	0.85687
0.48328	0.5176	0.48307	0.81545	0.48292	0.65715	0.48296	0.88949
0.48432	0.52599	0.48406	0.83083	0.48384	0.67975	0.48392	0.89235
0.48519	0.53496	0.48494	0.8449	0.48491	0.69387	0.48503	0.93139
0.48617	0.54977	0.48595	0.85523	0.48578	0.70793	0.48614	0.94852
0.48717	0.5677	0.48705	0.87556	0.48685	0.71771	0.48711	0.94623
0.48826	0.57621	0.48785	0.89847	0.48791	0.73356	0.48776	0.98239
0.48933	0.58398	0.48903	0.91895	0.4888	0.75082	0.48898	1.00697
0.49022	0.58924	0.48998	0.9381	0.48983	0.76833	0.4901	1.03065
0.49121	0.60214	0.49103	0.95304	0.49086	0.79022	0.4911	1.03873
0.49221	0.61948	0.49204	0.96492	0.49194	0.799	0.49208	1.05043
0.49316	0.63176	0.49293	0.98272	0.49311	0.81196	0.49303	1.09876
0.49416	0.642	0.49385	1.00393	0.49413	0.8268	0.49421	1.10521
0.49525	0.64788	0.49487	1.03401	0.49483	0.8515	0.49513	1.11853
0.49632	0.65883	0.49594	1.05208	0.49583	0.87499	0.49604	1.15157
0.49726	0.67294	0.49706	1.06961	0.49688	0.88843	0.49714	1.16433
0.49829	0.68881	0.49821	1.08495	0.49783	0.90009	0.49798	1.20779
0.49921	0.70194	0.49934	1.11749	0.49903	0.91248	0.49905	1.20931
0.5002	0.70911	0.5002	1.13587	0.50007	0.93932	0.50002	1.22443
0.50109	0.71755	0.50119	1.15832	0.50108	0.95957	0.50116	1.27405
0.50222	0.72977	0.50217	1.16833	0.5021	0.98131	0.50214	1.28326
0.50314	0.74707	0.50318	1.18261	0.50313	0.99412	0.503	1.31252
0.50431	0.76553	0.50418	1.21124	0.50404	0.99986	0.50398	1.32372
0.50526	0.7793	0.50518	1.2365	0.50479	1.02585	0.50493	1.35225
0.50638	0.79175	0.50616	1.2607	0.50587	1.04895	0.50618	1.39794
0.50734	0.79952	0.50711	1.28038	0.50706	1.071	0.50714	1.38408
0.50831	0.81573	0.50824	1.29234	0.50812	1.09385	0.50803	1.4272
0.50932	0.82995	0.50929	1.31256	0.50896	1.1001	0.50896	1.45411
0.51026	0.84881	0.51018	1.33379	0.51028	1.13352	0.51008	1.46865
0.51138	0.86306	0.51118	1.36628	0.51134	1.16132	0.51117	1.51037
0.51226	0.87261	0.51217	1.38577	0.51233	1.1797	0.51207	1.51425
0.51326	0.88443	0.51321	1.40256	0.51325	1.20037	0.51315	1.56432
0.5142	0.89918	0.51423	1.41611	0.51417	1.21365	0.51404	1.58238
0.51518	0.92167	0.51514	1.44238	0.5153	1.23534	0.51518	1.57638
0.51623	0.9345	0.5162	1.46801	0.51622	1.25652	0.51598	1.63087
0.51716	0.94863	0.51714	1.49253	0.51731	1.28631	0.51707	1.65038
0.51816	0.95524	0.51827	1.52361	0.51832	1.30405	0.51805	1.69467
0.51919	0.96718	0.51927	1.53727	0.51927	1.32404	0.51916	1.69196
0.52027	0.99073	0.52014	1.55378	0.52033	1.33813	0.52006	1.70948
0.5213	1.00507	0.52125	1.57367	0.52134	1.35647	0.52104	1.77328
0.52219	1.02491	0.52226	1.60646	0.52236	1.38435	0.52188	1.76912
0.52327	1.03321	0.52327	1.63358	0.52334	1.40829	0.52296	1.80867
0.52435	1.04745	0.52425	1.65494	0.52432	1.43795	0.52411	1.83007
0.52521	1.06174	0.52532	1.67072	0.52528	1.44576	0.52487	1.84719
0.52622	1.08036	0.52632	1.68634	0.52632	1.46227	0.52607	1.89423
0.52714	1.0991	0.52726	1.71074	0.52729	1.48443	0.52713	1.89848
0.52824	1.11428	0.52824	1.7386	0.52828	1.50989	0.52804	1.94408
0.52928	1.13189	0.52924	1.77041	0.52922	1.54367	0.52915	1.97297
0.53033	1.13775	0.53023	1.78704	0.53029	1.55653	0.53002	1.97586
0.53138	1.15589	0.53134	1.80246	0.5313	1.5806	0.53093	2.02025
0.53224	1.1741	0.53232	1.82495	0.5323	1.59133	0.53198	2.03497
0.53321	1.19277	0.53331	1.8496	0.53327	1.62418	0.53299	2.07677
0.53417	1.21319	0.53429	1.88421	0.53421	1.65041	0.53415	2.10242
0.53521	1.21694	0.53526	1.90723	0.53518	1.67231	0.53499	2.10441
0.53605	1.22714	0.53627	1.92586	0.53618	1.69574	0.53607	2.17615
0.53718	1.24245	0.53732	1.94168	0.53735	1.70809	0.53701	2.17854
0.53823	1.26534	0.53823	1.95929	0.53826	1.73725	0.538	2.20049
0.53932	1.28381	0.53917	1.99516	0.53929	1.75639	0.53902	2.23931
0.54022	1.30056	0.54028	2.0249	0.54026	1.79195	0.5399	2.25873
0.54116	1.30724	0.54117	2.04438	0.54131	1.80834	0.54095	2.3111
0.54229	1.32236	0.5422	2.06577	0.54227	1.83257	0.54195	2.30799
0.54316	1.34476	0.54313	2.07427	0.54325	1.85693	0.54308	2.33147
0.54425	1.36553	0.54413	2.10693	0.5443	1.86894	0.54395	2.39165
0.54526	1.38295	0.54514	2.13642	0.54532	1.90595	0.545	2.39269
0.54619	1.39022	0.54616	2.16888	0.54631	1.93379	0.54591	2.43788
0.54721	1.40526	0.54722	2.18494	0.54726	1.95544	0.54705	2.45184
0.54817	1.42598	0.54828	2.19971	0.54823	1.9677	0.54801	2.47969
0.5493	1.4389	0.54911	2.22122	0.5492	1.9868	0.54902	2.5369
0.55013	1.46382	0.5503	2.25242	0.55013	2.01243	0.54999	2.51816
0.5513	1.47885	0.55116	2.28178	0.55115	2.04486	0.55113	2.58164
0.55216	1.4896	0.55215	2.30497	0.55211	2.0775	0.55209	2.60959
0.55321	1.5017	0.55316	2.3275	0.55321	2.09006	0.55296	2.61347
0.55431	1.51696	0.55415	2.34552	0.55428	2.10822	0.55405	2.66539
0.5551	1.54464	0.55517	2.36589	0.55517	2.12596	0.55512	2.67063
0.55608	1.55963	0.55632	2.40348	0.55619	2.16072	0.55588	2.74111
0.55729	1.58103	0.5572	2.42861	0.55717	2.19934	0.55703	2.74906
0.55816	1.58419	0.55825	2.45485	0.55809	2.21284	0.55805	2.74797
0.55922	1.60293	0.55911	2.46091	0.55913	2.23427	0.55913	2.81213
0.56022	1.62541	0.56023	2.48458	0.56007	2.24904	0.56017	2.82825
0.56115	1.64686	0.56125	2.51797	0.56117	2.28164	0.56091	2.87412
0.56233	1.6725	0.56236	2.55193	0.56218	2.31016	0.56212	2.87683
0.5631	1.68013	0.56315	2.57007	0.56311	2.33634	0.56292	2.91936
0.56431	1.6916	0.56416	2.58622	0.56414	2.35939	0.56418	2.98975
0.56521	1.70171	0.56526	2.60969	0.5653	2.3739	0.56524	2.9893
0.56609	1.72903	0.56628	2.62669	0.56611	2.40293	0.56631	3.02528
0.56732	1.75702	0.56715	2.66179	0.56715	2.42649	0.56716	3.05973
0.56826	1.767	0.56809	2.69172	0.56815	2.46087	0.56812	3.07238
0.56933	1.78497	0.56929	2.71328	0.56921	2.48769	0.56899	3.11667
0.57021	1.79414	0.57021	2.73386	0.57019	2.49528	0.57011	3.10619
0.5711	1.81888	0.57117	2.74553	0.57119	2.52453	0.57119	3.16624
0.57232	1.84177	0.5721	2.77714	0.57225	2.54626	0.5721	3.195
0.57333	1.86493	0.57316	2.80784	0.57334	2.58169	0.57332	3.1885
0.57408	1.87545	0.57421	2.83351	0.57431	2.61323	0.57413	3.24923
0.57527	1.88493	0.57532	2.85372	0.57524	2.62749	0.57507	3.25921
0.5763	1.90778	0.57629	2.86702	0.57618	2.64171	0.5761	3.29817
0.5773	1.92466	0.57724	2.89065	0.57731	2.66658	0.57699	3.32883
0.57825	1.95365	0.57818	2.91225	0.57819	2.70011	0.57795	3.32896
0.57914	1.96539	0.57922	2.95479	0.57924	2.73037	0.5791	3.40373
0.58019	1.98088	0.58012	2.9722	0.58025	2.75384	0.58005	3.4115
0.5813	1.99808	0.58126	2.98701	0.5813	2.7692	0.58122	3.42554
0.58211	2.009	0.58211	3.01137	0.58227	2.78783	0.58209	3.47213
0.58321	2.05537	0.58319	3.02979	0.58328	2.81966	0.58301	3.47936
0.58433	2.0756	0.58423	3.0701	0.58427	2.85234	0.58413	3.55205
0.58523	2.09908	0.58511	3.09153	0.58522	2.88184	0.58517	3.54031
0.58633	2.10499	0.58614	3.1124	0.58609	2.89533	0.58622	3.55991
0.58741	2.12486	0.58723	3.1248	0.58716	2.91766	0.58716	3.63806
0.58829	2.13597	0.58811	3.1427	0.58814	2.93485	0.58815	3.62411
0.58932	2.16522	0.58914	3.17914	0.58915	2.9671	0.58922	3.66935
0.59041	2.19466	0.59022	3.20424	0.59022	3.00288	0.59012	3.68574
0.59122	2.18635	0.59112	3.23531	0.59121	3.02189	0.59109	3.71549
0.5924	2.2045	0.59237	3.24243	0.59226	3.04702	0.59217	3.78037
0.59324	2.2162	0.59318	3.26561	0.59333	3.05623	0.59302	3.75897
0.5944	2.24378	0.59415	3.28668	0.59423	3.08695	0.59415	3.83022
0.59528	2.26595	0.59515	3.31389	0.59508	3.11946	0.59501	3.83975
0.59634	2.28216	0.59631	3.35107	0.59627	3.14798	0.5961	3.85203
0.59736	2.29593	0.59731	3.36437	0.59719	3.17252	0.5972	3.8988
0.59834	2.30487	0.59823	3.38507	0.59821	3.18173	0.59821	3.90607
0.5992	2.32609	0.59911	3.39886	0.5993	3.21016	0.59915	3.98007
0.60025	2.35034	0.6002	3.42843	0.60026	3.23444	0.60013	3.97483
0.60145	2.36998	0.6012	3.45482	0.60132	3.27259	0.60113	3.98174
0.6022	2.39242	0.60217	3.47951	0.60233	3.28868	0.60213	4.05637
0.60325	2.39382	0.60308	3.50713	0.60327	3.30124	0.60303	4.05601
0.60439	2.42032	0.60408	3.51034	0.60419	3.32883	0.60421	4.09642
0.60525	2.43621	0.60517	3.53812	0.6052	3.34415	0.60504	4.10392
0.60621	2.46109	0.60618	3.5635	0.60614	3.38756	0.60613	4.14379
0.60723	2.48294	0.60721	3.59783	0.60727	3.4101	0.60706	4.19955
0.60838	2.49143	0.60825	3.6241	0.60821	3.43068	0.60816	4.18094
0.60918	2.5085	0.60911	3.62975	0.60929	3.44656	0.60918	4.23797
0.61035	2.52182	0.61029	3.64867	0.61029	3.46952	0.61003	4.27314
0.61134	2.548	0.61109	3.66266	0.61126	3.50665	0.61104	4.24984
0.61223	2.56837	0.61228	3.70081	0.61226	3.52728	0.61227	4.30389
0.61331	2.58485	0.61322	3.72688	0.61319	3.55376	0.61305	4.30407
0.61418	2.59428	0.61421	3.75267	0.61417	3.55695	0.61418	4.37482
0.61535	2.61266	0.61514	3.76369	0.61507	3.58334	0.61515	4.4094
0.61628	2.63343	0.61611	3.77304	0.61626	3.61301	0.61599	4.3922
0.61725	2.65095	0.61707	3.80017	0.61723	3.64391	0.61713	4.46015
0.61835	2.68422	0.61822	3.8236	0.6182	3.67909	0.61813	4.46945
0.61926	2.69072	0.61922	3.8633	0.61921	3.68541	0.61906	4.50295
0.62034	2.70431	0.62019	3.87623	0.62023	3.70842	0.62	4.52977
0.62132	2.71944	0.62119	3.90002	0.62126	3.72887	0.62107	4.53492
0.62228	2.74183	0.6221	3.90962	0.62222	3.76062	0.62205	4.617
0.62322	2.76811	0.62328	3.9348	0.62318	3.79067	0.62311	4.60626
0.6243	2.7868	0.62425	3.96514	0.62421	3.8104	0.62417	4.61587
0.62527	2.7952	0.62527	3.98723	0.62521	3.8278	0.62511	4.68066
0.6263	2.80644	0.62614	4.00911	0.62621	3.83455	0.62606	4.67953
0.62738	2.83137	0.62716	4.01187	0.6271	3.86812	0.62704	4.74347
0.62833	2.85439	0.62812	4.03803	0.6281	3.8997	0.62822	4.7162
0.62931	2.87507	0.62912	4.05755	0.62911	3.92516	0.62899	4.75299
0.63021	2.89087	0.63022	4.08712	0.62999	3.94189	0.63004	4.82537
0.63132	2.89494	0.6311	4.11774	0.63123	3.95203	0.63117	4.80997
0.6323	2.91792	0.6323	4.12836	0.63231	3.98148	0.632	4.8632
0.63324	2.9428	0.63311	4.14129	0.63324	4.00215	0.63314	4.85562
0.63434	2.96519	0.63409	4.15968	0.63424	4.03712	0.63405	4.90772
0.63521	2.98564	0.63509	4.184	0.63529	4.05193	0.63507	4.94605
0.63637	2.993	0.63601	4.21162	0.63632	4.0729	0.63625	4.92709
0.63734	3.01066	0.63714	4.22809	0.6371	4.08725	0.63725	4.99775
0.63819	3.02389	0.63819	4.24334	0.63819	4.11178	0.63818	5.00678
0.63938	3.05368	0.63918	4.25506	0.63924	4.15112	0.63916	5.02376
0.64023	3.06858	0.64013	4.281	0.64026	4.16534	0.64008	5.06015
0.64115	3.07554	0.64123	4.31419	0.64125	4.19263	0.64109	5.05789
0.64232	3.09084	0.64211	4.33473	0.64216	4.19492	0.64221	5.1309
0.64318	3.09734	0.64327	4.35564	0.64312	4.22009	0.64303	5.11654
0.64421	3.12877	0.64423	4.35889	0.64412	4.24627	0.64416	5.13072
0.64537	3.15599	0.6452	4.37915	0.64529	4.28158	0.64509	5.19275
0.64623	3.1787	0.64611	4.4051	0.64628	4.30123	0.64622	5.18833
0.6472	3.19153	0.64712	4.4306	0.64715	4.31473	0.64718	5.23402
0.64831	3.20146	0.64824	4.45923	0.64818	4.33039	0.64815	5.23362
0.64924	3.21722	0.64909	4.46147	0.6493	4.3466	0.64923	5.26684
0.65039	3.23957	0.65025	4.4849	0.65025	4.37809	0.65026	5.33164
0.65112	3.27144	0.6511	4.49775	0.65115	4.4098	0.65105	5.28188
0.65231	3.28616	0.65222	4.53423	0.65216	4.4216	0.65212	5.3292
0.65318	3.2895	0.65325	4.55713	0.65307	4.43327	0.65302	5.36757
0.65435	3.30472	0.65408	4.56966	0.65406	4.44388	0.65416	5.38505
0.65522	3.31303	0.65508	4.5797	0.65516	4.47741	0.65508	5.4204
0.65629	3.35118	0.65604	4.59138	0.65628	4.51501	0.65596	5.38708
0.65722	3.37195	0.65714	4.61753	0.6571	4.52469	0.65714	5.45891
0.65817	3.38716	0.65809	4.64478	0.6581	4.54251	0.65824	5.49494
0.65936	3.39421	0.65902	4.6713	0.6591	4.54909	0.65913	5.47742
0.66014	3.40454	0.66028	4.67744	0.66006	4.57837	0.65988	5.53057
0.66122	3.42355	0.66102	4.68712	0.66105	4.60655	0.66115	5.52388
0.6623	3.45245	0.66216	4.70705	0.66216	4.63894	0.662	5.57563
0.6632	3.47114	0.66311	4.73243	0.66312	4.64772	0.66299	5.59039
0.66433	3.48568	0.66414	4.76875	0.66423	4.65035	0.66415	5.5866
0.66523	3.49385	0.6651	4.77021	0.66524	4.6779	0.6651	5.65631
0.66615	3.50324	0.66614	4.78815	0.66611	4.6925	0.66623	5.63626
0.66717	3.52758	0.6672	4.79547	0.66706	4.73273	0.66718	5.65947
0.66829	3.55526	0.66823	4.82634	0.66806	4.74665	0.66807	5.70394
0.66919	3.57119	0.66927	4.8551	0.66915	4.75484	0.66913	5.71961
0.67038	3.59034	0.67007	4.86527	0.67028	4.77229	0.67021	5.76977
0.67121	3.59327	0.67114	4.87645	0.67128	4.79363	0.67101	5.73026
0.67219	3.60668	0.67218	4.87779	0.67215	4.83124	0.67211	5.77298
0.67333	3.634	0.67328	4.91045	0.67319	4.83841	0.67308	5.83844
0.67421	3.65264	0.6742	4.92908	0.67405	4.86468	0.67404	5.81551
0.6753	3.67337	0.67523	4.95377	0.67511	4.86426	0.67509	5.85294
0.67611	3.68109	0.67625	4.97223	0.67604	4.8789	0.67621	5.85398
0.67726	3.69233	0.67707	4.95881	0.67715	4.91404	0.67714	5.90608
0.67832	3.70186	0.67806	4.99135	0.6781	4.93755	0.67804	5.93353
0.67919	3.72556	0.67902	5.00803	0.6791	4.96484	0.67899	5.90314
0.68034	3.75658	0.68028	5.045	0.6801	4.96021	0.68014	5.97064
0.68119	3.76159	0.68104	5.05061	0.68116	4.97974	0.68111	5.98604
0.68225	3.77739	0.68208	5.06586	0.68224	5.0021	0.68192	6.00302
0.6833	3.78006	0.68305	5.07257	0.68319	5.03457	0.68301	6.02207
0.68431	3.80074	0.68416	5.09039	0.68418	5.05647	0.68417	6.02225
0.68522	3.81703	0.68516	5.12061	0.6852	5.06462	0.68504	6.09083
0.68627	3.84133	0.68624	5.13139	0.68601	5.07196	0.68598	6.06821
0.68719	3.86133	0.68722	5.15917	0.68721	5.07769	0.68712	6.09345
0.68812	3.86228	0.68819	5.16299	0.68817	5.11933	0.68813	6.14262
0.68935	3.87663	0.68922	5.16742	0.68914	5.13741	0.68909	6.1214
0.69019	3.88304	0.69007	5.19114	0.69022	5.16007	0.69017	6.17165
0.69107	3.91289	0.69116	5.21094	0.69122	5.1593	0.69112	6.16691
0.69232	3.93172	0.69216	5.24588	0.69214	5.16864	0.69207	6.20375
0.69332	3.94797	0.69316	5.24775	0.69319	5.20051	0.69314	6.26303
0.69416	3.96021	0.69414	5.25393	0.6942	5.22551	0.69404	6.20064
0.69535	3.96039	0.69519	5.27655	0.69517	5.24571	0.69517	6.26448
0.69622	3.98287	0.69618	5.29452	0.69628	5.24058	0.69622	6.2959
0.69716	4.00116	0.69726	5.32279	0.69718	5.26006	0.69722	6.30949
0.69828	4.02676	0.69825	5.34577	0.69813	5.27903	0.6982	6.3355
0.69919	4.03895	0.69925	5.35354	0.69921	5.30857	0.69909	6.30051
0.70038	4.04825	0.70026	5.34931	0.70014	5.33068	0.69997	6.37248
0.70129	4.05768	0.70136	5.36863	0.7012	5.3345	0.7012	6.39532
0.70221	4.06152	0.70232	5.39047	0.70222	5.35165	0.70198	6.38616
0.70337	4.09958	0.70336	5.40564	0.70322	5.36298	0.70299	6.41853
0.70417	4.10649	0.70432	5.43493	0.70419	5.38029	0.70412	6.41528
0.70533	4.13056	0.70533	5.43306	0.7051	5.41832	0.70502	6.47199
0.70631	4.13439	0.70636	5.44721	0.70599	5.42193	0.70603	6.4728
0.70733	4.13593	0.7073	5.4444	0.70729	5.45482	0.70707	6.47939
0.70823	4.15638	0.70825	5.46433	0.70829	5.46051	0.70813	6.52901
0.70934	4.18275	0.70917	5.4902	0.70925	5.4777	0.70905	6.50684
0.71016	4.20302	0.71028	5.51412	0.71016	5.499	0.71002	6.53737
0.71125	4.21314	0.7113	5.52587	0.7112	5.51878	0.71117	6.57033
0.71237	4.2237	0.71231	5.51944	0.71211	5.52901	0.71203	6.58382
0.71322	4.22731	0.71331	5.53754	0.71317	5.52952	0.71312	6.62302
0.71431	4.24989	0.71428	5.55011	0.7142	5.54811	0.71409	6.57434
0.71525	4.27025	0.7153	5.58342	0.71517	5.55345	0.71501	6.62938
0.7161	4.28077	0.71641	5.6014	0.7163	5.59123	0.71609	6.67327
0.71717	4.30298	0.7173	5.59892	0.71718	5.60714	0.71704	6.65308
0.71828	4.30321	0.71827	5.6099	0.71822	5.61113	0.71811	6.68555
0.71922	4.30962	0.71924	5.61669	0.71929	5.62446	0.7191	6.673
0.72035	4.33034	0.72043	5.64106	0.72021	5.62976	0.72004	6.73828
0.72133	4.35333	0.72131	5.66025	0.7213	5.66473	0.72104	6.74921
0.72217	4.37103	0.72233	5.67774	0.72217	5.68506	0.72208	6.71241
0.72319	4.38507	0.72332	5.68828	0.72326	5.70064	0.72295	6.78059
0.72434	4.39053	0.72429	5.68425	0.72432	5.69958	0.72412	6.77707
0.72517	4.38936	0.72527	5.69869	0.72525	5.70425	0.725	6.81879
0.72632	4.41798	0.72627	5.70898	0.72634	5.73188	0.72607	6.81404
0.72726	4.43518	0.72728	5.74843	0.72719	5.74147	0.72701	6.79472
0.72814	4.44968	0.72836	5.75213	0.72815	5.77202	0.728	6.87739
0.72921	4.46733	0.72932	5.76173	0.72917	5.78043	0.72914	6.87698
0.73019	4.46277	0.73017	5.76604	0.73009	5.7882	0.72986	6.86989
0.73135	4.47997	0.73111	5.76974	0.73111	5.7946	0.73102	6.90416
0.73217	4.49013	0.73208	5.79858	0.73212	5.80148	0.73207	6.87734
0.73325	4.51686	0.73305	5.81452	0.73317	5.83518	0.73298	6.95803
0.73415	4.53546	0.73414	5.82921	0.73419	5.85275	0.73413	6.92918
0.73523	4.54372	0.73514	5.82213	0.73519	5.86752	0.73497	6.96751
0.73622	4.54603	0.73624	5.83771	0.73622	5.86871	0.73601	7.00941
0.73723	4.55695	0.73724	5.85451	0.73717	5.87868	0.73717	6.96006
0.73826	4.58404	0.73832	5.86809	0.73825	5.89298	0.73791	7.01528
0.73914	4.59781	0.73931	5.8999	0.73935	5.91747	0.73909	7.02187
0.74032	4.6105	0.74011	5.88879	0.7403	5.94646	0.73996	7.06959
0.74112	4.62179	0.74127	5.89599	0.74136	5.94574	0.74103	7.07397
0.74231	4.61592	0.74233	5.90775	0.74234	5.95422	0.74203	7.02386
0.74324	4.64057	0.74326	5.92349	0.74334	5.96237	0.74315	7.10007
0.74417	4.65204	0.74423	5.95082	0.74434	5.98249	0.74394	7.12034
0.74534	4.68315	0.74513	5.95582	0.74509	6.00609	0.7451	7.13461
0.74617	4.68626	0.74613	5.95179	0.74616	6.02531	0.74602	7.13389
0.74722	4.68865	0.74711	5.9592	0.74721	6.03049	0.74715	7.11524
0.74818	4.69633	0.74813	5.98242	0.74832	6.02366	0.74805	7.19683
0.74923	4.70983	0.74903	5.99535	0.74925	6.03894	0.74894	7.18482
0.75018	4.73845	0.75019	6.01675	0.75019	6.05137	0.75001	7.17782
0.75116	4.75168	0.75129	6.02387	0.75105	6.07781	0.75097	7.2148
0.75228	4.76478	0.75231	6.01065	0.7521	6.09661	0.75206	7.20671
0.75326	4.76121	0.75316	6.03525	0.75328	6.09954	0.75316	7.25787
0.75408	4.76383	0.75413	6.05254	0.75425	6.11134	0.75402	7.2394
0.75527	4.79214	0.7552	6.07292	0.7552	6.11215	0.75505	7.25227
0.75621	4.80419	0.75638	6.08235	0.75609	6.13362	0.75623	7.31498
0.75732	4.82763	0.75726	6.07532	0.75726	6.15497	0.75699	7.26333
0.7583	4.8348	0.75816	6.07951	0.75825	6.17466	0.75815	7.31178
0.75918	4.83959	0.75912	6.09923	0.75929	6.1767	0.75904	7.31336
0.76022	4.84514	0.7602	6.12335	0.76013	6.16923	0.76007	7.31864
0.7613	4.85729	0.76107	6.12599	0.76116	6.19228	0.76116	7.36108
0.76221	4.87856	0.76228	6.1321	0.76231	6.19605	0.76188	7.31101
0.76317	4.89016	0.76324	6.13746	0.76322	6.23192	0.7631	7.38808
0.76429	4.91165	0.76411	6.14548	0.76418	6.24384	0.76407	7.39364
0.76517	4.89991	0.76515	6.16817	0.76512	6.23985	0.76521	7.34898
0.76621	4.9144	0.7663	6.17956	0.76625	6.24864	0.766	7.40704
0.76715	4.92822	0.76712	6.19184	0.76713	6.24405	0.7671	7.39201
0.76828	4.95084	0.76827	6.18924	0.76835	6.28437	0.768	7.45292
0.76922	4.97143	0.7693	6.19131	0.76936	6.29774	0.76918	7.45102
0.77026	4.96976	0.77029	6.22121	0.77017	6.30793	0.77019	7.40691
0.77119	4.97635	0.7712	6.23349	0.77107	6.30967	0.77093	7.50899
0.77229	4.98087	0.77208	6.24935	0.77211	6.31506	0.77206	7.48046
0.77315	5.00014	0.77331	6.24175	0.77313	6.32821	0.77325	7.49698
0.77431	5.02398	0.77414	6.25245	0.77425	6.34625	0.77405	7.48822
0.77515	5.03699	0.77524	6.25936	0.77532	6.37184	0.77506	7.47468
0.77617	5.04466	0.77635	6.28023	0.77613	6.37091	0.77616	7.56597
0.77712	5.03333	0.77717	6.30064	0.77719	6.37324	0.77718	7.52024
0.77821	5.05654	0.7781	6.29519	0.77813	6.37549	0.77832	7.55595
0.77927	5.07171	0.77932	6.30499	0.77911	6.38665	0.77906	7.56602
0.78019	5.09207	0.78013	6.29353	0.78016	6.4181	0.78007	7.5406
0.78114	5.10819	0.78116	6.32663	0.78113	6.43067	0.78112	7.58534
0.78232	5.09753	0.78234	6.34567	0.78217	6.44034	0.78227	7.57089
0.78316	5.10656	0.78313	6.34965	0.78321	6.43873	0.78322	7.62065
0.78414	5.10218	0.78414	6.34453	0.78424	6.44645	0.78403	7.62372
0.78537	5.13298	0.7853	6.34546	0.7852	6.45673	0.78509	7.56927
0.78618	5.15126	0.78618	6.3656	0.78612	6.47128	0.78607	7.64228
0.78735	5.1691	0.7871	6.37796	0.78727	6.49662	0.78706	7.64742
0.78822	5.16454	0.78824	6.40184	0.7882	6.49369	0.78822	7.66792
0.78915	5.16422	0.78932	6.3963	0.78915	6.4967	0.78901	7.65076
0.79031	5.20291	0.79012	6.3902	0.79017	6.49314	0.7902	7.62101
0.79139	5.21546	0.79119	6.41213	0.79115	6.51839	0.79096	7.71605
0.7923	5.24048	0.79235	6.41892	0.79213	6.53736	0.79227	7.69966
0.79321	5.24752	0.79316	6.44873	0.79319	6.5422	0.7932	7.69316
0.79435	5.24278	0.79408	6.44942	0.79425	6.55315	0.79412	7.71325
0.79547	5.25294	0.79531	6.45195	0.79524	6.54619	0.79505	7.70657
0.7963	5.26093	0.79616	6.44613	0.79624	6.56512	0.79617	7.77836
0.79734	5.28937	0.79713	6.4589	0.79715	6.57416	0.79712	7.72878
0.7982	5.28504	0.7983	6.48729	0.79811	6.60293	0.79803	7.731
0.79935	5.29877	0.79916	6.48855	0.79912	6.60654	0.79928	7.7943
0.80022	5.28405	0.80031	6.5071	0.80008	6.59075	0.80022	7.75705
0.80128	5.29664	0.80122	6.48042	0.80107	6.60714	0.8011	7.80549
0.80234	5.32554	0.80216	6.49754	0.80212	6.60527	0.80207	7.7766
0.80326	5.33317	0.80314	6.51198	0.8031	6.64105	0.80315	7.79028
0.80434	5.35371	0.80426	6.53235	0.80415	6.65289	0.80424	7.84739
0.80538	5.34812	0.80518	6.54696	0.80513	6.66231	0.80508	7.78951
0.80623	5.34951	0.80614	6.54073	0.80616	6.65552	0.80602	7.85024
0.80737	5.36879	0.80718	6.54866	0.80727	6.65705	0.80724	7.85448
0.80819	5.38243	0.80828	6.54476	0.80805	6.67933	0.80816	7.83651
0.80929	5.40676	0.80923	6.57059	0.80912	6.68557	0.80925	7.8901
0.81022	5.40216	0.81013	6.58031	0.81015	6.70959	0.81019	7.8329
0.81132	5.41471	0.81108	6.59178	0.8111	6.69915	0.81104	7.91354
0.81236	5.40785	0.81222	6.5906	0.81211	6.70119	0.81222	7.90825
0.81341	5.42279	0.8133	6.57535	0.81314	6.7157	0.81316	7.85349
0.81427	5.4413	0.81422	6.60056	0.81416	6.72355	0.81398	7.93385
0.81525	5.45183	0.8151	6.60447	0.81507	6.75483	0.815	7.91132
0.81638	5.46957	0.81616	6.63261	0.81607	6.75305	0.81606	7.973
0.81725	5.45783	0.81709	6.63208	0.81703	6.74477	0.81726	7.91981
0.81842	5.47291	0.81817	6.62529	0.81803	6.75224	0.81811	7.90135
0.81922	5.48077	0.81929	6.63216	0.81901	6.76247	0.81905	7.99277
0.82045	5.50515	0.82022	6.64038	0.82015	6.78823	0.82012	7.9553
0.8213	5.51011	0.82108	6.66564	0.82124	6.79693	0.8211	7.98664
0.82218	5.50781	0.82218	6.66979	0.82227	6.80381	0.82228	7.9665
0.8233	5.51156	0.82318	6.678	0.82326	6.78513	0.82314	7.96925
0.8244	5.51237	0.82427	6.67056	0.82419	6.80436	0.82407	8.03585
0.82526	5.53946	0.82509	6.67813	0.82505	6.82401	0.82516	7.97413
0.82631	5.54781	0.82611	6.69675	0.82611	6.83632	0.82612	8.01549
0.82741	5.56055	0.82725	6.70167	0.82702	6.84858	0.82701	8.04014
0.82829	5.561	0.82814	6.72193	0.82803	6.83059	0.82819	8.00826
0.82925	5.55273	0.82912	6.71074	0.82912	6.84391	0.82918	8.05088
0.83025	5.57102	0.83026	6.71062	0.83016	6.85189	0.83007	8.02113
0.83135	5.5805	0.83125	6.71941	0.83125	6.87757	0.83111	8.07197
0.83232	5.60362	0.83219	6.73584	0.83226	6.89374	0.8322	8.07454
0.83321	5.60542	0.83314	6.75357	0.83324	6.88979	0.83316	8.02686
0.83425	5.60904	0.83406	6.75032	0.83429	6.89187	0.8341	8.10818
0.83542	5.60335	0.83526	6.74983	0.83524	6.89056	0.83505	8.08389
0.83618	5.61337	0.83618	6.73747	0.83624	6.91059	0.83598	8.09229
0.83736	5.64358	0.83718	6.76321	0.83719	6.92264	0.83708	8.10375
0.83822	5.64877	0.83806	6.78501	0.83819	6.94076	0.83802	8.07865
0.8392	5.66037	0.83928	6.79063	0.83923	6.94488	0.83906	8.16674
0.84027	5.65252	0.84031	6.79189	0.84026	6.93393	0.84011	8.10425
0.8414	5.65866	0.8412	6.77558	0.84123	6.94883	0.84123	8.09825
0.84232	5.66827	0.84206	6.79421	0.84217	6.96114	0.84214	8.16182
0.84325	5.68471	0.84315	6.81458	0.84323	6.98388	0.84301	8.13409
0.84425	5.70475	0.84426	6.8228	0.84419	6.98796	0.84412	8.18534
0.84536	5.7034	0.84516	6.8241	0.84513	6.98359	0.84513	8.134
0.8462	5.69676	0.84596	6.81308	0.84609	6.97973	0.84615	8.15143
0.84737	5.70462	0.84707	6.82646	0.84709	6.99297	0.84714	8.22444
0.84824	5.7174	0.84816	6.83443	0.84813	7.01767	0.84811	8.13829
0.84934	5.74101	0.84921	6.85477	0.84921	7.02701	0.84917	8.2174
0.85039	5.74869	0.85013	6.85631	0.85023	7.03116	0.85014	8.19554
0.85127	5.74589	0.85103	6.85115	0.85129	7.01296	0.85109	8.18353
0.8522	5.73812	0.85216	6.86152	0.85213	7.02115	0.85209	8.24878
0.85317	5.7537	0.85327	6.85708	0.85323	7.04708	0.85311	8.17247
0.85432	5.77839	0.85417	6.87962	0.85411	7.05591	0.85405	8.24476
0.85531	5.79298	0.85516	6.89304	0.85506	7.07131	0.85517	8.22656
0.85619	5.80016	0.85623	6.89764	0.85605	7.05646	0.85606	8.20272
0.85723	5.78521	0.85702	6.89255	0.85706	7.05922	0.8572	8.25731
0.85814	5.78959	0.85826	6.88934	0.85813	7.05705	0.858	8.21934
0.8593	5.80864	0.85905	6.89776	0.85915	7.08379	0.8592	8.30693
0.86036	5.83325	0.86014	6.91765	0.86021	7.10009	0.86	8.25631
0.86123	5.83212	0.86125	6.93501	0.8612	7.0961	0.86105	8.22471
0.8623	5.8342	0.86214	6.91972	0.86224	7.10972	0.86219	8.30923
0.86333	5.83853	0.86309	6.92224	0.86327	7.09444	0.86308	8.28011
0.86416	5.83424	0.86425	6.92253	0.86429	7.10408	0.86404	8.31695
0.8653	5.86382	0.86513	6.93619	0.86527	7.1205	0.86521	8.28539
0.86632	5.86729	0.86612	6.96251	0.86613	7.13773	0.86606	8.28015
0.86724	5.88111	0.86725	6.96108	0.86711	7.14143	0.86713	8.36648
0.86823	5.87339	0.86819	6.96393	0.86817	7.13132	0.86824	8.30372
0.86937	5.87727	0.86908	6.94783	0.86908	7.13302	0.86903	8.31691
0.87029	5.88987	0.87012	6.96556	0.87017	7.13739	0.8702	8.33424
0.87138	5.90382	0.87127	6.98167	0.87118	7.16804	0.87103	8.33578
0.87228	5.92432	0.87211	6.99163	0.87214	7.17046	0.8722	8.39497
0.87322	5.91863	0.87314	6.99098	0.87313	7.16791	0.87301	8.31325
0.8742	5.91886	0.87432	6.97402	0.87408	7.15946	0.87422	8.36156
0.87521	5.92048	0.87527	6.98744	0.8752	7.15344	0.87504	8.38427
0.87621	5.92707	0.87607	6.99838	0.87628	7.18718	0.87607	8.35623
0.87734	5.96459	0.87705	7.01514	0.87731	7.19957	0.87709	8.39831
0.87824	5.95958	0.87825	7.02978	0.87821	7.20203	0.8782	8.35285
0.87922	5.96297	0.87925	7.0142	0.87922	7.19388	0.87905	8.39705
0.88033	5.95624	0.8801	7.01677	0.88013	7.18917	0.88019	8.43096
0.88118	5.96681	0.88112	7.0142	0.88119	7.19999	0.88101	8.36012
0.88228	5.98536	0.88227	7.04214	0.88215	7.2199	0.88222	8.43231
0.88341	5.99313	0.88319	7.0513	0.88311	7.23085	0.88312	8.4008
0.88418	6.0004	0.88414	7.05386	0.88411	7.21884	0.88412	8.41913
0.88532	5.99624	0.88524	7.04995	0.88518	7.22296	0.88522	8.44644
0.88631	6.00464	0.88622	7.04434	0.88615	7.21994	0.88604	8.38748
0.8872	6.01295	0.88708	7.05898	0.88718	7.23573	0.88706	8.48003
0.88826	6.03196	0.88818	7.06354	0.88816	7.24664	0.88816	8.43859
0.88933	6.04288	0.88913	7.08379	0.8892	7.25487	0.88917	8.41253
0.89021	6.03011	0.89024	7.08863	0.89019	7.25262	0.89006	8.46405
0.89139	6.04284	0.89116	7.06102	0.89111	7.24091	0.89113	8.43439
0.89221	6.04221	0.89215	7.06919	0.8922	7.25046	0.89198	8.50017
0.89332	6.06446	0.89327	7.07712	0.89309	7.27176	0.89308	8.43312
0.89424	6.07711	0.89403	7.10063	0.89396	7.28437	0.89409	8.4291
0.89531	6.07851	0.89519	7.10462	0.89506	7.28708	0.89517	8.49895
0.89619	6.0734	0.8962	7.10381	0.89611	7.28097	0.89599	8.46003
0.89736	6.08293	0.89722	7.08432	0.89723	7.29154	0.89708	8.49818
0.89824	6.09783	0.89807	7.09091	0.89816	7.28717	0.8981	8.45023
0.8992	6.10677	0.89917	7.11747	0.89922	7.31212	0.89908	8.46554
0.90026	6.11431	0.90014	7.12691	0.90023	7.31522	0.90016	8.53728
0.90115	6.10966	0.90108	7.1339	0.90115	7.30109	0.90101	8.46206
0.90237	6.10889	0.90233	7.13224	0.90212	7.30393	0.90216	8.50225
0.90336	6.11779	0.9032	7.1385	0.90312	7.30712	0.90306	8.49019
0.90416	6.13097	0.90418	7.1448	0.9041	7.33699	0.90409	8.51019
0.90536	6.16158	0.90528	7.16359	0.90507	7.33687	0.90498	8.54519
0.90622	6.15237	0.90623	7.17222	0.90607	7.32901	0.90614	8.4682
0.90739	6.14957	0.90715	7.14879	0.90712	7.32948	0.90714	8.52527
0.90818	6.14903	0.90831	7.16188	0.90811	7.32846	0.90813	8.54157
0.90926	6.16537	0.90934	7.15436	0.90922	7.34951	0.90902	8.51566
0.91037	6.17707	0.91019	7.17592	0.91019	7.36624	0.91026	8.55169
0.91124	6.18082	0.91123	7.17584	0.91123	7.37383	0.91099	8.50049
0.91218	6.18926	0.91233	7.18181	0.91225	7.35592	0.91215	8.57395
0.91342	6.17991	0.91331	7.18458	0.91317	7.35741	0.91307	8.55742
0.91435	6.18899	0.91417	7.16388	0.91426	7.38483	0.91416	8.51674
0.9152	6.20714	0.91526	7.18938	0.91515	7.39314	0.91515	8.58826
0.91637	6.22556	0.91624	7.19414	0.91616	7.40753	0.91604	8.53977
0.91725	6.23418	0.91714	7.20878	0.91716	7.39853	0.91721	8.573
0.91827	6.21734	0.91836	7.20097	0.91822	7.38402	0.91803	8.57214
0.91922	6.22046	0.91917	7.19316	0.91916	7.37842	0.91916	8.56067
0.9203	6.23305	0.92031	7.20654	0.92032	7.39552	0.92014	8.63065
0.9212	6.24804	0.92117	7.21199	0.92124	7.41441	0.92122	8.54866
0.92235	6.2675	0.92224	7.239	0.92224	7.4108	0.92202	8.56821
0.9233	6.25531	0.92332	7.22367	0.92334	7.42039	0.92311	8.61539
0.92421	6.2643	0.92424	7.22505	0.92428	7.39934	0.92406	8.59083
0.92531	6.26087	0.92537	7.21956	0.92526	7.41402	0.92512	8.63255
0.92609	6.27694	0.92634	7.232	0.92626	7.41924	0.92605	8.56284
0.92726	6.29089	0.92719	7.25572	0.92723	7.44479	0.92695	8.60216
0.92819	6.29554	0.92817	7.2523	0.92812	7.45006	0.9282	8.65702
0.92937	6.30385	0.9293	7.24864	0.9292	7.43694	0.92905	8.60171
0.93027	6.28868	0.93026	7.23294	0.93021	7.43928	0.93014	8.63788
0.93142	6.30706	0.93117	7.24644	0.93128	7.43452	0.93107	8.59255
0.93221	6.31302	0.93233	7.26702	0.93228	7.46419	0.93193	8.64153
0.93321	6.33338	0.93322	7.27426	0.93328	7.46258	0.93316	8.65481
0.93436	6.3374	0.93431	7.27898	0.93434	7.47208	0.934	8.59936
0.93519	6.33121	0.9353	7.25771	0.93527	7.45477	0.93512	8.67246
0.93634	6.32746	0.93616	7.26471	0.93623	7.44946	0.93616	8.63765
0.9373	6.32615	0.93723	7.27439	0.93718	7.47573	0.93699	8.64461
0.93814	6.36534	0.93834	7.29997	0.93816	7.48074	0.93811	8.65702
0.93926	6.35708	0.93918	7.30257	0.93931	7.49449	0.93901	8.62036
0.94034	6.36029	0.94032	7.29082	0.94026	7.48388	0.94019	8.69702
0.94134	6.35054	0.94114	7.29143	0.94125	7.47446	0.94093	8.64488
0.9422	6.35293	0.94219	7.28382	0.9422	7.49093	0.9421	8.65643
0.94321	6.3769	0.94329	7.30546	0.94326	7.49755	0.94294	8.69608
0.94429	6.38769	0.9443	7.31591	0.94419	7.52106	0.94418	8.66149
0.94524	6.39185	0.94527	7.32315	0.94515	7.50281	0.94488	8.7084
0.94618	6.37772	0.94622	7.30859	0.94614	7.50909	0.94607	8.65765
0.94733	6.38255	0.94733	7.31445	0.94713	7.49759	0.94712	8.68393
0.9483	6.38972	0.94828	7.32242	0.94816	7.50867	0.948	8.73631
0.94922	6.41009	0.94919	7.32392	0.94926	7.52883	0.9491	8.66732
0.95021	6.42192	0.95025	7.35183	0.95026	7.5301	0.95016	8.70348
0.9514	6.40101	0.95111	7.34361	0.95126	7.5405	0.95106	8.69283
0.95223	6.41271	0.95224	7.32929	0.95226	7.52055	0.95212	8.72032
0.95321	6.41275	0.95339	7.34052	0.95318	7.52479	0.95298	8.74561
0.95431	6.43113	0.9541	7.34634	0.95423	7.54105	0.95406	8.66041
0.9552	6.44594	0.95523	7.36984	0.95523	7.55688	0.95516	8.72141
0.9562	6.44178	0.95618	7.37383	0.95623	7.56299	0.95607	8.7419
0.95744	6.44779	0.95733	7.36627	0.95733	7.55382	0.95708	8.72899
0.9582	6.437	0.95818	7.35488	0.95826	7.55264	0.95805	8.74263
0.95941	6.44928	0.95931	7.3578	0.95911	7.53456	0.95911	8.68253
0.96015	6.4602	0.96005	7.37558	0.96007	7.56291	0.96003	8.76051
0.9612	6.48147	0.96131	7.38689	0.96114	7.58184	0.96105	8.75897
0.96226	6.47492	0.96218	7.39274	0.96221	7.57492	0.96201	8.72262
0.96339	6.46761	0.96321	7.37761	0.96315	7.56936	0.96307	8.761
0.96426	6.47519	0.9642	7.3757	0.96422	7.55663	0.964	8.72953
0.96515	6.4733	0.96518	7.38485	0.96526	7.58154	0.96504	8.76755
0.9663	6.50594	0.96622	7.39384	0.96633	7.59414	0.96618	8.76159
0.9673	6.50933	0.96719	7.41125	0.96729	7.59779	0.96695	8.75662
0.96813	6.49939	0.9682	7.41068	0.96826	7.59554	0.96806	8.80466
0.96938	6.50143	0.9693	7.41255	0.96925	7.58621	0.96903	8.73784
0.97015	6.49203	0.97013	7.39498	0.9701	7.59024	0.97013	8.76479
0.97117	6.52057	0.97127	7.41161	0.97116	7.60238	0.9711	8.78909
0.97217	6.53709	0.97227	7.41995	0.97221	7.6199	0.97191	8.78055
0.97336	6.54635	0.97321	7.42605	0.97319	7.61388	0.97296	8.79428
0.97438	6.52676	0.97435	7.44005	0.97437	7.60547	0.97406	8.73928
0.97518	6.51515	0.97516	7.41475	0.97535	7.60467	0.97509	8.80272
0.9761	6.54409	0.97637	7.42247	0.97625	7.6146	0.97607	8.83816
0.97716	6.54825	0.97716	7.42837	0.97725	7.63259	0.977	8.80069
0.97836	6.56586	0.97813	7.44029	0.97814	7.63837	0.97816	8.80204
0.97927	6.55795	0.97935	7.45757	0.97926	7.63196	0.97919	8.77595
0.98016	6.55687	0.98016	7.44631	0.98009	7.61876	0.98003	8.83396
0.98122	6.55651	0.98128	7.45282	0.98108	7.62148	0.98117	8.84074
0.98231	6.56956	0.98222	7.43663	0.98215	7.63756	0.9821	8.77008
0.98328	6.59281	0.98319	7.45103	0.98319	7.64775	0.98308	8.83261
0.98408	6.58572	0.98432	7.46514	0.98416	7.66362	0.98419	8.82588
0.98527	6.59547	0.98518	7.47092	0.98511	7.63629	0.98519	8.84683
0.98624	6.58581	0.98627	7.46697	0.98611	7.64329	0.98608	8.84268
0.98716	6.58613	0.98731	7.44875	0.98707	7.64469	0.98706	8.79504
0.98819	6.60902	0.98812	7.46262	0.98813	7.66693	0.98821	8.88214
0.98925	6.61489	0.98929	7.4616	0.98931	7.67678	0.98916	8.83843
0.99022	6.62563	0.99016	7.48092	0.9901	7.66553	0.99013	8.84263
0.99116	6.60635	0.99123	7.48263	0.99118	7.66447	0.9911	8.8606
0.99214	6.6152	0.99219	7.48836	0.99229	7.65386	0.99217	8.81952
0.99315	6.61922	0.99331	7.48149	0.9933	7.67953	0.99318	8.89045
0.99431	6.64518	0.9941	7.46262	0.99429	7.68535	0.99417	8.84372
0.9951	6.64843	0.99529	7.4915	0.99529	7.69677	0.99513	8.85812
0.99625	6.64175	0.99626	7.48808	0.99626	7.68374	0.9962	8.90444
0.99739	6.65254	0.99715	7.50711	0.99723	7.66336	0.99718	8.83618
0.9982	6.64852	0.99826	7.49141	0.99821	7.68692	0.99807	8.88083
0.99919	6.68166	0.99926	7.48735	0.99909	7.6831	0.99922	8.86625
1.00021	6.68424	1.00018	7.48544	1.00025	7.71404	1.00014	8.90679
1.00144	6.68564	1.00136	7.49109	1.00117	7.70233	1.00108	8.91632
1.00232	6.67205	1.00207	7.52322	1.00223	7.69855	1.00203	8.8266
1.00325	6.66388	1.00323	7.51362	1.00315	7.6943	1.00327	8.90137
1.00427	6.68482	1.00426	7.50663	1.00418	7.69579	1.00423	8.91374
1.00527	6.6869	1.00514	7.49341	1.00523	7.71956	1.00514	8.92183
1.00632	6.70627	1.00626	7.50118	1.00625	7.72066	1.00604	8.89731
1.00739	6.693	1.00713	7.51838	1.00731	7.73182	1.00729	8.85622
1.00832	6.69042	1.00832	7.53123	1.00827	7.70852	1.00816	8.92896
1.00926	6.69209	1.00908	7.52985	1.00917	7.7067	1.00921	8.91578
1.01026	6.70717	1.01026	7.50345	1.01024	7.72359	1.01016	8.89072
1.01144	6.73444	1.01117	7.51867	1.01123	7.72978	1.01092	8.91302
1.01244	6.71485	1.01232	7.51684	1.01212	7.74757	1.01227	8.88715
1.01327	6.7232	1.01324	7.52981	1.0131	7.73759	1.01311	8.93456
1.01425	6.71377	1.01413	7.54954	1.01417	7.72512	1.01403	8.91054
1.01534	6.72415	1.01524	7.54067	1.01531	7.73085	1.01507	8.90029
1.01631	6.74027	1.01618	7.53733	1.01622	7.73615	1.016	8.94666
1.01728	6.74194	1.01717	7.52574	1.01709	7.76072	1.01719	8.88932
1.0183	6.75539	1.01828	7.53432	1.0182	7.76098	1.01797	8.91645
1.01944	6.73837	1.01916	7.55576	1.01919	7.75911	1.01909	8.92047
1.02028	6.73761	1.02038	7.56576	1.0203	7.73348	1.02	8.90756
1.02128	6.75657	1.02116	7.55869	1.02116	7.74405	1.02106	8.9453
1.02222	6.77368	1.02225	7.54449	1.02215	7.75741	1.02208	8.88187
1.02333	6.78619	1.02322	7.55824	1.02319	7.77689	1.02317	8.94756
1.02435	6.78388	1.02416	7.54636	1.02422	7.78576	1.02415	8.95691
1.02527	6.76889	1.02516	7.57492	1.02527	7.75729	1.02521	8.9067
1.02632	6.77011	1.02631	7.58122	1.02616	7.76297	1.02608	8.94693
1.0274	6.79111	1.02722	7.5739	1.02712	7.76285	1.0271	8.90914
1.02818	6.81025	1.02811	7.56658	1.02812	7.78593	1.02822	8.96955
1.02915	6.80903	1.0293	7.55702	1.0293	7.78929	1.02905	8.95456
1.03029	6.80759	1.03006	7.57658	1.03011	7.78763	1.03006	8.88444
1.03142	6.80185	1.03128	7.59196	1.0313	7.78059	1.03116	8.97127
1.0323	6.80059	1.0321	7.5996	1.03229	7.76917	1.03214	8.94557
1.03321	6.81409	1.03324	7.58533	1.03324	7.78933	1.03319	8.97036
1.03419	6.83892	1.03416	7.5765	1.03414	7.79782	1.03399	8.94986
1.03538	6.82705	1.03518	7.58606	1.03515	7.81136	1.0352	8.89659
1.03635	6.82976	1.03612	7.58171	1.03624	7.80278	1.03606	9.00012
1.03735	6.82669	1.03727	7.61542	1.03719	7.78704	1.03704	8.94923
1.03832	6.83233	1.03811	7.60526	1.03812	7.79548	1.03809	8.96625
1.0393	6.85901	1.03921	7.61347	1.03911	7.80274	1.03925	8.97054
1.04025	6.85983	1.04023	7.5948	1.0403	7.82702	1.04013	8.93835
1.04127	6.87278	1.04106	7.59082	1.04116	7.82557	1.04106	9.00621
1.04243	6.85549	1.04231	7.61083	1.04233	7.8187	1.04196	8.95041
1.04341	6.85572	1.04307	7.61848	1.04327	7.80223	1.043	8.99547
1.04428	6.8722	1.04427	7.63592	1.0441	7.80728	1.04401	8.99768
1.04518	6.8792	1.04512	7.62063	1.04508	7.83296	1.04516	8.94521
1.04634	6.89568	1.04631	7.6184	1.04621	7.83381	1.04622	8.98797
1.04736	6.88601	1.04727	7.6114	1.04733	7.83886	1.04718	8.97036
1.04823	6.87838	1.04814	7.61652	1.04817	7.8114	1.04803	9.00653
1.04925	6.8805	1.0492	7.64841	1.04908	7.82086	1.04924	9.00626
1.05026	6.88868	1.05027	7.63812	1.05028	7.83907	1.05007	8.93596
1.05138	6.92164	1.05119	7.64512	1.05109	7.84565	1.051	9.00459
1.05231	6.90904	1.05209	7.62624	1.05225	7.86173	1.05206	8.99483
1.05332	6.90579	1.0532	7.62775	1.05309	7.84026	1.05305	9.00702
1.05422	6.89211	1.05426	7.64491	1.0541	7.83699	1.05405	9.00323
1.05526	6.90498	1.05526	7.65325	1.05509	7.83843	1.05523	8.94982
1.05641	6.92529	1.05614	7.66098	1.05621	7.86526	1.05613	9.04025
1.05721	6.93076	1.05709	7.64796	1.0572	7.87332	1.05717	9.01705
1.05835	6.93518	1.05809	7.65081	1.05831	7.85639	1.05812	8.99091
1.05937	6.92349	1.05926	7.64532	1.05923	7.85978	1.05905	9.01461
1.0603	6.92421	1.06025	7.65988	1.06025	7.84242	1.06009	8.98824
1.06125	6.92358	1.06107	7.66724	1.06107	7.86021	1.06118	9.06044
1.06223	6.94241	1.0621	7.67107	1.06223	7.87591	1.06213	9.0091
1.06319	6.95392	1.06311	7.67428	1.06328	7.88049	1.06313	8.98165
1.06418	6.94092	1.06427	7.65886	1.06425	7.88491	1.06419	9.0496
1.0653	6.94349	1.06518	7.66065	1.06522	7.86063	1.06516	9.00499
1.06638	6.9346	1.06602	7.67363	1.0663	7.87319	1.06615	9.04211
1.06734	6.94403	1.06723	7.69136	1.06716	7.87841	1.06707	9.00562
1.06822	6.96448	1.06821	7.6903	1.06803	7.90732	1.0682	8.99298
1.06919	6.97072	1.06911	7.68294	1.06913	7.89658	1.06918	9.08193
1.0703	6.97162	1.07011	7.67269	1.07022	7.89149	1.07007	9.00608
1.0714	6.9615	1.07126	7.66728	1.07106	7.87935	1.07097	9.04491
1.07216	6.95893	1.07234	7.70068	1.07217	7.8774	1.07207	9.04283
1.0732	6.9606	1.07308	7.70068	1.07303	7.90596	1.07299	9.01727
1.07439	6.98873	1.07429	7.7058	1.07412	7.91063	1.07408	9.078
1.07531	6.9946	1.07515	7.69608	1.07522	7.90668	1.07509	9.00639
1.07617	6.9811	1.07628	7.68672	1.07607	7.88894	1.07598	9.07159
1.0773	6.98214	1.07718	7.70405	1.0773	7.8953	1.07706	9.0757
1.0782	6.98033	1.07819	7.71243	1.07807	7.90341	1.07797	9.0058
1.07925	7.00078	1.07921	7.72666	1.07918	7.9175	1.07919	9.0757
1.08034	7.01428	1.08016	7.71154	1.08018	7.9276	1.08012	9.04527
1.0813	7.0114	1.08121	7.70588	1.08116	7.90019	1.08111	9.11064
1.08217	7.00882	1.08211	7.70612	1.08222	7.90171	1.08213	9.06671
1.08334	7.00386	1.08311	7.7152	1.08314	7.90108	1.08314	9.00657
1.08422	7.0076	1.08426	7.73663	1.08419	7.92026	1.08414	9.09764
1.08532	7.01975	1.08511	7.71788	1.08515	7.93414	1.08508	9.06725
1.08629	7.04291	1.08606	7.7239	1.08602	7.92141	1.08592	9.09249
1.0872	7.02593	1.08707	7.71129	1.08727	7.93019	1.087	9.0547
1.08831	7.03374	1.08799	7.71284	1.08807	7.90927	1.08801	9.0287
1.08922	7.02106	1.08912	7.73948	1.0892	7.93142	1.08914	9.12274
1.09022	7.0281	1.09011	7.74399	1.09003	7.94704	1.08999	9.06464
1.09139	7.05483	1.09116	7.75074	1.09113	7.94347	1.09095	9.07145
1.09215	7.05483	1.09223	7.72955	1.09223	7.94335	1.09204	9.08757
1.09328	7.0663	1.09323	7.72357	1.09304	7.91682	1.09302	9.06771
1.09431	7.0523	1.09422	7.74737	1.09415	7.93592	1.09396	9.12396
1.09513	7.04914	1.09511	7.75611	1.09531	7.938	1.09499	9.05529
1.09636	7.05722	1.09613	7.76433	1.09612	7.95438	1.096	9.07109
1.09726	7.0709	1.09721	7.74017	1.097	7.95667	1.09699	9.11683
1.09829	7.08851	1.09829	7.74733	1.09816	7.93427	1.09807	9.06527
1.09932	7.08418	1.09921	7.73488	1.09926	7.94084	1.09909	9.1129
1.10018	7.07465	1.10015	7.75806	1.10011	7.94029	1.1002	9.07037
1.10129	7.07	1.10115	7.77258	1.10117	7.96741	1.1009	9.10021
1.10232	7.08644	1.10218	7.76201	1.10216	7.96622	1.10197	9.13529
1.10316	7.09953	1.10324	7.76384	1.1032	7.95468	1.103	9.05362
1.10433	7.10472	1.10416	7.75042	1.10407	7.93643	1.10395	9.12292
1.10525	7.10418	1.10519	7.77116	1.10515	7.94594	1.10493	9.09863
1.10628	7.0854	1.1061	7.7793	1.1063	7.9641	1.10621	9.09687
1.10727	7.10246	1.10707	7.78682	1.10712	7.96801	1.10703	9.1287
1.10823	7.10892	1.10817	7.77742	1.10817	7.97314	1.10813	9.07073
1.10935	7.12811	1.10923	7.764	1.10924	7.94505	1.10912	9.15742
1.11023	7.12544	1.11018	7.78613	1.11006	7.94729	1.11017	9.1287
1.11134	7.11181	1.11115	7.78849	1.11123	7.96533	1.11093	9.06897
1.11227	7.11935	1.11223	7.80996	1.11217	7.97471	1.11202	9.14451
1.11314	7.11172	1.1134	7.795	1.11326	7.98579	1.11302	9.09814
1.11426	7.14052	1.11427	7.78137	1.11411	7.96852	1.11407	9.16947
1.11516	7.14382	1.11537	7.78906	1.11506	7.97	1.11506	9.1097
1.11628	7.14802	1.1164	7.7854	1.11619	7.96504	1.11612	9.07601
1.11722	7.14111	1.11732	7.81501	1.11731	7.99322	1.11711	9.18329
1.1182	7.13393	1.11825	7.80716	1.11821	7.99546	1.11796	9.1287
1.11933	7.15371	1.11928	7.80809	1.11907	7.98418	1.11913	9.17209
1.12026	7.15922	1.12022	7.79284	1.12027	7.98889	1.12	9.12441
1.1212	7.18066	1.12116	7.79467	1.12119	7.98439	1.12096	9.11593
1.12232	7.16581	1.12225	7.81057	1.12219	8.0023	1.12196	9.19589
1.1233	7.15583	1.12331	7.81582	1.12314	8.01787	1.12297	9.12152
1.12413	7.14865	1.12425	7.83498	1.12429	8.02	1.12403	9.16794
1.12535	7.16459	1.1253	7.81248	1.12531	8.00493	1.12491	9.15119
1.12619	7.19859	1.12613	7.82042	1.12622	7.9835	1.12604	9.13742
1.12727	7.18689	1.12722	7.82562	1.12715	7.99525	1.12704	9.18573
1.12825	7.18265	1.12836	7.83941	1.12822	8.00815	1.12812	9.11665
1.12924	7.17732	1.12926	7.8471	1.12937	8.03345	1.12906	9.18184
1.13024	7.18527	1.13016	7.83335	1.13019	8.00569	1.12989	9.18722
1.1312	7.20712	1.13131	7.82798	1.13131	8.00366	1.13107	9.13751
1.13223	7.20906	1.13236	7.8109	1.13219	8.00234	1.13208	9.19133
1.13312	7.21091	1.13325	7.84344	1.13338	8.00688	1.13307	9.14771
1.13437	7.19267	1.13429	7.84937	1.13429	8.03078	1.13414	9.19214
1.13517	7.19994	1.13516	7.85556	1.13512	8.02632	1.13512	9.18794
1.13632	7.20771	1.1362	7.83998	1.13635	8.02394	1.13614	9.12803
1.13719	7.22554	1.13709	7.82017	1.13721	8.00599	1.13708	9.21309
1.1383	7.23715	1.13822	7.85068	1.13816	8.01414	1.13804	9.16234
1.13913	7.22071	1.13933	7.85478	1.13934	8.03095	1.13906	9.18464
1.14029	7.22328	1.14029	7.87325	1.14011	8.0447	1.14001	9.18284
1.1411	7.21276	1.14121	7.8595	1.14129	8.04673	1.14109	9.13353
1.14236	7.23706	1.14217	7.85002	1.14227	8.02072	1.14214	9.22857
1.14311	7.2473	1.14332	7.8567	1.14332	8.02984	1.14299	9.17056
1.14429	7.24983	1.14411	7.85946	1.14414	8.03103	1.14413	9.15114
1.1452	7.24067	1.14529	7.88439	1.14519	8.0517	1.14514	9.19733
1.14623	7.2315	1.14624	7.86975	1.14627	8.05942	1.14606	9.15805
1.1473	7.24915	1.14727	7.87378	1.14731	8.04546	1.14694	9.22686
1.1482	7.25042	1.14828	7.86967	1.14823	8.04096	1.14811	9.14803
1.14925	7.27665	1.14923	7.85633	1.14915	8.0323	1.149	9.14649
1.15024	7.27146	1.15007	7.87951	1.15018	8.04822	1.15021	9.22988
1.15118	7.25751	1.15126	7.8859	1.15116	8.06286	1.1512	9.16085
1.15228	7.25656	1.15234	7.90318	1.15228	8.06439	1.15208	9.19882
1.15312	7.26144	1.15322	7.88	1.15322	8.05157	1.15319	9.15485
1.15431	7.28559	1.15423	7.87187	1.1541	8.03655	1.15394	9.1678
1.15518	7.29169	1.15529	7.8833	1.15516	8.06036	1.15503	9.22772
1.15634	7.28789	1.15627	7.89773	1.15627	8.06184	1.15602	9.14794
1.15714	7.27755	1.15721	7.91132	1.1572	8.07657	1.15699	9.21517
1.15826	7.27683	1.15823	7.89216	1.15814	8.0722	1.15809	9.1962
1.15917	7.29209	1.15915	7.88948	1.15928	8.05454	1.15905	9.17855
1.16023	7.30758	1.16026	7.88594	1.16029	8.05781	1.16013	9.2195
1.16125	7.3139	1.16127	7.89952	1.16121	8.06048	1.16094	9.16108
1.1622	7.29029	1.16221	7.92063	1.16225	8.09125	1.16201	9.24366
1.16335	7.29399	1.16331	7.9184	1.16327	8.08158	1.16295	9.19426
1.16411	7.30243	1.1642	7.90896	1.16417	8.06855	1.16416	9.15873
1.16526	7.31277	1.16513	7.89542	1.16527	8.06685	1.16524	9.22555
1.16628	7.33449	1.16621	7.90217	1.16615	8.06426	1.16595	9.18627
1.16721	7.32794	1.16727	7.92303	1.16724	8.09325	1.16717	9.23625
1.16821	7.3232	1.16824	7.933	1.16826	8.09278	1.16798	9.19422
1.16934	7.31507	1.16919	7.92189	1.16919	8.09703	1.16917	9.18659
1.17023	7.32013	1.1703	7.90449	1.17018	8.0722	1.16998	9.26126
1.17119	7.33607	1.17127	7.91986	1.17111	8.07496	1.17102	9.19196
1.17226	7.33553	1.17217	7.91807	1.17228	8.09822	1.17197	9.20595
1.1732	7.34862	1.17324	7.94268	1.17318	8.09711	1.17304	9.213
1.17435	7.33133	1.17416	7.93418	1.17417	8.11103	1.17408	9.21092
1.17519	7.33792	1.17534	7.9345	1.17533	8.08909	1.1751	9.26889
1.17618	7.34234	1.17608	7.92311	1.17629	8.09049	1.17606	9.16609
1.17729	7.36311	1.17723	7.91738	1.17724	8.09096	1.1771	9.21697
1.17819	7.37661	1.17832	7.94223	1.17811	8.11112	1.17814	9.25011
1.17927	7.36686	1.17922	7.94532	1.17917	8.11358	1.17906	9.2148
1.18015	7.36253	1.18021	7.94154	1.18021	8.10229	1.18013	9.25729
1.18132	7.36257	1.18114	7.93304	1.18118	8.09626	1.1812	9.20456
1.18212	7.37788	1.18231	7.92267	1.18214	8.0913	1.18208	9.25309
1.18333	7.38975	1.18332	7.93519	1.18328	8.11069	1.18303	9.26185
1.18412	7.40095	1.18409	7.93568	1.18426	8.11485	1.18417	9.193
1.18533	7.39034	1.18519	7.95935	1.1852	8.12618	1.18504	9.26465
1.18617	7.36907	1.18624	7.93853	1.18618	8.12185	1.18621	9.22343
1.18729	7.38849	1.18713	7.93332	1.18717	8.10428	1.18724	9.23526
1.18823	7.39941	1.18827	7.93572	1.1882	8.1157	1.18802	9.25693
1.18917	7.41422	1.18932	7.94125	1.18923	8.11977	1.18922	9.21047
1.19036	7.41887	1.19018	7.96236	1.19011	8.14401	1.19028	9.2916
1.19123	7.40099	1.19123	7.95638	1.19129	8.13297	1.19105	9.21517
1.19215	7.39747	1.19226	7.94394	1.19218	8.13404	1.19227	9.21368
1.19335	7.40425	1.19317	7.9428	1.19323	8.11498	1.19317	9.27725
1.19424	7.42547	1.1943	7.94475	1.19431	8.1171	1.19425	9.24329
1.1951	7.42944	1.19526	7.97005	1.19522	8.15487	1.1951	9.28587
1.1963	7.4368	1.19626	7.96708	1.19618	8.14541	1.19625	9.21548
1.19717	7.4214	1.1973	7.97013	1.1973	8.14987	1.19719	9.2409
1.19811	7.41788	1.19823	7.94666	1.19824	8.12958	1.19812	9.3
1.19922	7.44027	1.19912	7.95325	1.19929	8.13306	1.19897	9.23115
1.20012	7.44262	1.20023	7.96192	1.20026	8.15632	1.20022	9.27499
1.20125	7.45712	1.20124	7.97155	1.20127	8.16048	1.20104	9.23661
1.20218	7.44456	1.20215	7.98681	1.20211	8.16939	1.20227	9.26171
1.20333	7.43996	1.20319	7.96501	1.20311	8.14486	1.20311	9.29531
1.20424	7.46506	1.20421	7.96029	1.20413	8.15161	1.20413	9.21291
1.20526	7.46854	1.20529	7.96383	1.20528	8.13951	1.2051	9.28357
1.20638	7.48696	1.20616	7.9733	1.20625	8.1665	1.20603	9.27436
1.20725	7.48068	1.20722	7.98652	1.2072	8.17206	1.20704	9.25914
1.20829	7.45987	1.20828	7.98725	1.20817	8.15958	1.2081	9.28596
1.20928	7.45278	1.20927	7.98351	1.20931	8.16625	1.20898	9.23422
1.21027	7.46831	1.21014	7.9613	1.21022	8.14991	1.21004	9.30632
1.21139	7.48777	1.21112	7.98006	1.21123	8.15483	1.2112	9.27743
1.21224	7.47247	1.21213	7.97928	1.21227	8.16896	1.21213	9.24664
1.21337	7.46967	1.21328	8.00446	1.21328	8.17966	1.21314	9.30849
1.2142	7.44867	1.21417	7.99665	1.21408	8.17291	1.21408	9.25377
1.21538	7.46836	1.21538	7.98652	1.21521	8.15054	1.21517	9.28686
1.2162	7.48159	1.21615	7.98107	1.21629	8.15733	1.21624	9.27142
1.21741	7.49599	1.21726	7.98026	1.21715	8.1449	1.2172	9.25955
1.21829	7.49003	1.21815	8.00312	1.21811	8.17274	1.21811	9.33165
1.21936	7.47531	1.21925	8.00808	1.21921	8.17643	1.21909	9.2395
1.22024	7.48321	1.22024	8.01418	1.22026	8.17075	1.22013	9.27264
1.22126	7.48601	1.22111	7.9886	1.22126	8.16022	1.22113	9.29973
1.22241	7.51306	1.22213	7.98229	1.22222	8.15029	1.22207	9.28524
1.22326	7.50231	1.22319	8.00625	1.22331	8.16731	1.2231	9.32461
1.22437	7.49563	1.22418	8.01036	1.22421	8.18428	1.22407	9.23476
1.22518	7.49599	1.22532	8.03313	1.22517	8.18777	1.22515	9.29075
1.22636	7.488	1.22612	8.00661	1.22614	8.17567	1.22603	9.3312
1.22717	7.52322	1.22733	8.00491	1.22711	8.16387	1.22717	9.27436
1.22826	7.5173	1.22817	8.001	1.22819	8.16332	1.22801	9.30944
1.22934	7.52746	1.22909	8.00543	1.22929	8.17639	1.22904	9.2698
1.23024	7.50624	1.23014	8.03594	1.23027	8.19863	1.23001	9.30781
1.23136	7.51021	1.2313	8.02394	1.23127	8.18581	1.23103	9.32511
1.23229	7.5192	1.23226	8.03407	1.23234	8.19091	1.23209	9.27476
1.23325	7.52908	1.23314	8.00535	1.23329	8.18255	1.23322	9.3414
1.23426	7.54611	1.23407	8.02154	1.23421	8.17457	1.23419	9.29982
1.23539	7.5257	1.23525	8.02829	1.23512	8.19494	1.23513	9.30348
1.23622	7.52638	1.23616	8.03488	1.2362	8.19468	1.2361	9.30682
1.23735	7.51825	1.23726	8.04558	1.23726	8.21	1.23716	9.2754
1.23821	7.52981	1.23819	8.0167	1.23827	8.196	1.238	9.35369
1.23935	7.56073	1.23907	8.02329	1.23911	8.18161	1.23903	9.28452
1.24023	7.54904	1.24019	8.0224	1.24013	8.18815	1.24005	9.29662
1.24137	7.54773	1.2413	8.05196	1.24115	8.19685	1.24105	9.34222
1.24223	7.53125	1.24223	8.05721	1.24209	8.21671	1.24213	9.30465
1.24328	7.5448	1.24311	8.04444	1.2433	8.21217	1.24308	9.34466
1.24431	7.56367	1.24414	8.03399	1.24416	8.21242	1.24421	9.30185
1.24526	7.5736	1.2451	8.01743	1.24512	8.19125	1.24526	9.33879
1.24636	7.5699	1.24634	8.05489	1.24628	8.1954	1.24613	9.37215
1.24716	7.53879	1.24713	8.04745	1.24723	8.21972	1.24712	9.2921
1.24838	7.56078	1.24831	8.05819	1.24804	8.21896	1.24808	9.34357
1.24921	7.56525	1.24908	8.0446	1.24921	8.23487	1.24912	9.3275
1.25036	7.59121	1.25006	8.02667	1.25026	8.21624	1.25001	9.35314
1.25126	7.58688	1.25121	8.04826	1.25112	8.21276	1.25105	9.36682
1.25221	7.57184	1.25218	8.05571	1.25219	8.20224	1.25204	9.28005
1.25341	7.582	1.25309	8.06897	1.2532	8.22749	1.25308	9.36867
1.25434	7.57694	1.25417	8.06221	1.25428	8.23967	1.25405	9.36556
1.25522	7.5983	1.25511	8.04965	1.25509	8.22596	1.255	9.32894
1.2563	7.60092	1.25629	8.04078	1.25608	8.22961	1.25612	9.36172
1.25733	7.60119	1.25713	8.05615	1.25708	8.20317	1.25705	9.30975
1.25825	7.58584	1.25817	8.07409	1.2582	8.226	1.258	9.38692
1.25937	7.58692	1.2592	8.07096	1.25922	8.23241	1.25898	9.35892
1.26026	7.60096	1.26031	8.07267	1.26012	8.24094	1.26012	9.32989
1.26123	7.60787	1.26122	8.05302	1.26099	8.2479	1.26117	9.3926
1.2624	7.6276	1.26219	8.05404	1.26215	8.22265	1.2622	9.33513
1.26328	7.60895	1.26304	8.07393	1.2632	8.22507	1.26324	9.36217
1.26427	7.60155	1.26417	8.08475	1.26421	8.22681	1.26424	9.35748
1.2652	7.59884	1.2652	8.0926	1.2651	8.25525	1.26515	9.35797
1.26639	7.6216	1.26617	8.0758	1.26611	8.24663	1.2661	9.39911
1.26721	7.63632	1.26713	8.06726	1.26722	8.25495	1.26705	9.32583
1.26838	7.63388	1.26803	8.07063	1.26827	8.24226	1.26802	9.35563
1.26921	7.61771	1.26917	8.09536	1.26909	8.22371	1.26897	9.39333
1.27021	7.60394	1.27031	8.10248	1.27013	8.24718	1.27004	9.38497
1.27131	7.62765	1.27127	8.09203	1.27127	8.24926	1.27113	9.38759
1.27232	7.64399	1.27214	8.08304	1.27214	8.26845	1.27212	9.32226
1.27329	7.65095	1.27317	8.06319	1.27321	8.25851	1.27301	9.38407
1.27425	7.64968	1.27417	8.08951	1.27406	8.24829	1.27411	9.40994
1.27534	7.62589	1.27511	8.10626	1.2751	8.24268	1.27502	9.35983
1.27621	7.64182	1.27631	8.09886	1.27619	8.25028	1.27627	9.38547
1.27734	7.65284	1.27717	8.09394	1.27731	8.26879	1.27727	9.35639
1.27823	7.66593	1.27824	8.07824	1.27822	8.2642	1.27822	9.40154
1.27932	7.66566	1.27908	8.08995	1.27917	8.2653	1.27914	9.37901
1.28029	7.64688	1.28018	8.10366	1.28011	8.24527	1.28016	9.34488
1.28121	7.65216	1.28129	8.11855	1.28108	8.24689	1.28112	9.41116
1.28237	7.65063	1.28212	8.11297	1.28213	8.25817	1.28206	9.37658
1.28313	7.68061	1.28302	8.0878	1.28313	8.25958	1.28288	9.37883
1.28439	7.67763	1.28419	8.10228	1.28409	8.28058	1.28404	9.38795
1.28526	7.66363	1.28507	8.09467	1.28504	8.26042	1.28502	9.35707
1.28638	7.66955	1.28618	8.12221	1.28608	8.25334	1.2861	9.42001
1.28718	7.65054	1.28705	8.11936	1.28706	8.25924	1.28722	9.34705
1.28826	7.67962	1.28812	8.12021	1.28803	8.28063	1.28807	9.39035
1.28922	7.68594	1.28922	8.11436	1.28908	8.29285	1.28896	9.41699
1.29028	7.69754	1.29019	8.10089	1.2902	8.27103	1.29003	9.34339
1.29124	7.68896	1.29122	8.12103	1.29123	8.26823	1.29117	9.38822
1.29221	7.67009	1.2922	8.12684	1.29217	8.25491	1.29213	9.36637
1.29342	7.68928	1.2931	8.13477	1.29323	8.28203	1.29314	9.4057
1.29415	7.69488	1.29412	8.1155	1.29424	8.30023	1.29421	9.41689
1.29531	7.71704	1.29524	8.11371	1.2952	8.292	1.29512	9.32393
1.29618	7.7072	1.29607	8.11533	1.29607	8.29196	1.29611	9.41247
1.29728	7.69271	1.29722	8.12888	1.29715	8.27592	1.29714	9.40479
1.29823	7.68679	1.29823	8.15015	1.29826	8.29289	1.29807	9.40064
1.29933	7.6918	1.29916	8.13099	1.29925	8.30376	1.29909	9.40479
1.30017	7.72422	1.30011	8.12936	1.30024	8.31216	1.30002	9.34646
1.30133	7.72693	1.3011	8.12322	1.3011	8.30558	1.30104	9.42845
1.30216	7.71569	1.30215	8.13298	1.30212	8.29251	1.30207	9.40087
1.30338	7.7035	1.30314	8.16162	1.30313	8.29862	1.30305	9.39089
1.30418	7.70589	1.30422	8.15271	1.30415	8.30176	1.30424	9.41477
1.30538	7.72567	1.30504	8.14685	1.30522	8.3327	1.30521	9.37256
1.30622	7.74088	1.3062	8.11696	1.30622	8.32035	1.30612	9.41157
1.30731	7.74161	1.30719	8.1436	1.30722	8.31513	1.30706	9.38859
1.30826	7.72219	1.3081	8.14254	1.30819	8.30639	1.30796	9.41468
1.30914	7.73095	1.30904	8.16223	1.30902	8.30393	1.30904	9.43694
1.31036	7.72648	1.31019	8.15743	1.31006	8.32285	1.31	9.36046
1.31118	7.75149	1.31119	8.13408	1.31103	8.32884	1.311	9.40538
1.31227	7.76003	1.31209	8.14429	1.31214	8.33482	1.31203	9.42489
1.31324	7.75533	1.31304	8.14352	1.31317	8.32005	1.31303	9.42565
1.31434	7.74892	1.31415	8.17113	1.31409	8.31288	1.31397	9.42064
1.31511	7.7361	1.31509	8.16756	1.31509	8.31929	1.315	9.35874
1.31634	7.75502	1.31632	8.16943	1.31607	8.32612	1.31603	9.43775
1.3172	7.76757	1.31705	8.15914	1.31704	8.34781	1.31691	9.44046
1.31825	7.77912	1.31819	8.16052	1.31807	8.3268	1.31808	9.39184
1.31925	7.76955	1.31925	8.19387	1.31914	8.32366	1.31906	9.41446
1.32032	7.75335	1.3203	8.16829	1.32012	8.31755	1.32003	9.38854
1.32121	7.7645	1.3213	8.17504	1.32117	8.32646	1.32106	9.46245
1.32219	7.76274	1.32225	8.16255	1.32216	8.34832	1.32196	9.42863
1.32321	7.79926	1.32316	8.15121	1.32319	8.34098	1.32299	9.38303
1.32432	7.78617	1.32413	8.16581	1.32429	8.33669	1.32387	9.44787
1.32521	7.77253	1.32533	8.18297	1.32519	8.31415	1.32499	9.41229
1.32618	7.7705	1.32623	8.19188	1.32617	8.32311	1.32594	9.44417
1.32733	7.77949	1.32722	8.1663	1.32707	8.33096	1.32716	9.422
1.32817	7.80929	1.32821	8.15328	1.32818	8.35672	1.32816	9.38827
1.32934	7.80829	1.32918	8.17292	1.32912	8.35757	1.32902	9.4667
1.33018	7.78667	1.33015	8.1824	1.33022	8.32294	1.32986	9.40629
1.33127	7.78463	1.33126	8.2018	1.33124	8.33979	1.331	9.43396
1.33218	7.78775	1.33227	8.18159	1.33222	8.32256	1.33209	9.44891
1.33313	7.80175	1.33333	8.17744	1.33331	8.34917	1.33297	9.40132
1.33435	7.81416	1.33424	8.15934	1.33429	8.34794	1.33414	9.46665
1.33527	7.82152	1.33526	8.18688	1.33531	8.34412	1.33511	9.40561
1.33626	7.80008	1.33617	8.20664	1.33625	8.33627	1.33594	9.46042
1.33723	7.80658	1.33736	8.1981	1.33724	8.33504	1.33717	9.46755
1.33823	7.80829	1.33829	8.18683	1.33815	8.3507	1.33817	9.38579
1.33925	7.81962	1.33912	8.18151	1.33914	8.34768	1.33909	9.45365
1.34022	7.83836	1.34027	8.19517	1.34011	8.36534	1.33998	9.44295
1.34128	7.82242	1.34124	8.20201	1.34116	8.33869	1.34108	9.47794
1.34219	7.81845	1.34213	8.21884	1.34215	8.33593	1.34196	9.44909
1.34315	7.8054	1.34322	8.20217	1.34319	8.33953	1.34295	9.38389
1.3442	7.82112	1.34429	8.18297	1.34415	8.34964	1.344	9.47965
1.34528	7.83033	1.34516	8.19696	1.34514	8.37527	1.345	9.45464
1.34613	7.83696	1.3462	8.19294	1.3462	8.36266	1.34602	9.45459
1.34728	7.82622	1.34731	8.22035	1.34725	8.34908	1.34713	9.45274
1.34835	7.81913	1.34831	8.21303	1.34828	8.34964	1.34813	9.41956
1.34916	7.82428	1.34933	8.2053	1.34927	8.35766	1.34917	9.489
1.35024	7.83312	1.35021	8.19505	1.35037	8.37663	1.35016	9.44096
1.35125	7.85358	1.35113	8.20412	1.3513	8.36564	1.35117	9.44399
1.35217	7.84315	1.35207	8.22116	1.35222	8.37069	1.35211	9.47514
1.35324	7.83164	1.35334	8.2284	1.35311	8.34034	1.35308	9.42597
1.35416	7.83127	1.35433	8.22263	1.35417	8.35235	1.35402	9.46841
1.35526	7.83868	1.3552	8.20107	1.35519	8.37459	1.35503	9.44335
1.35618	7.86527	1.35619	8.20937	1.35629	8.37654	1.35599	9.45699
1.35706	7.85173	1.35712	8.21827	1.35726	8.38406	1.35701	9.49184
1.35822	7.85611	1.35826	8.22226	1.35814	8.35426	1.35808	9.41708
1.35925	7.83773	1.35935	8.24032	1.35912	8.36088	1.35901	9.48616
1.35971	7.83403	1.35979	8.22629	1.35978	8.3636	1.35973	9.48904

## Sheet: Figure 4b
InGaN/Ta3N5/Mg:GaN
Time(min)	Current density (mA cm-2)
0	-2.62313e-05
0.00212	-0.03958
0.00429	-0.06757
0.00595	-0.0663
0.00762	-0.05961
0.00929	-0.05825
0.01095	-0.05579
0.01262	-0.05078
0.01429	-0.0501
0.01595	-0.04618
0.01762	-0.04448
0.01929	-0.04383
0.02095	-0.04133
0.02262	-0.04019
0.02429	-0.03795
0.02595	-0.03704
0.02762	-0.03595
0.02929	-0.03411
0.03095	-0.03384
0.03262	-0.0329
0.03429	-0.03168
0.03595	-0.03124
0.03762	-0.03046
0.03929	-0.02883
0.04095	-0.02928
0.04262	-0.02709
0.04429	-0.02715
0.04595	-0.02633
0.04762	-0.02532
0.04929	-0.02512
0.05095	-0.02505
0.05262	-0.02426
0.05429	-0.02427
0.05595	-0.02384
0.05762	-0.02467
0.05929	-0.02246
0.06095	-0.022
0.06262	-0.0217
0.06429	-0.02198
0.06595	-0.02101
0.06762	-0.02085
0.06929	-0.02105
0.07095	-0.02028
0.07262	-0.01919
0.07429	-0.01931
0.07595	-0.01832
0.07762	-0.01891
0.07929	-0.01832
0.08095	-0.01752
0.08262	-0.01771
0.08429	-0.01842
0.08595	-0.0176
0.08762	-0.01579
0.08929	-0.01719
0.09095	-0.01657
0.09262	-0.01607
0.09429	-0.01608
0.09595	-0.01641
0.09762	-0.01521
0.09929	-0.0152
0.10095	-0.01566
0.10262	-0.0159
0.10429	-0.01497
0.10595	-0.01508
0.10762	-0.01524
0.10929	-0.01418
0.11095	-0.01485
0.11262	-0.01441
0.11429	-0.0141
0.11595	-0.01427
0.11762	-0.01363
0.11929	-0.01353
0.12095	-0.01336
0.12262	-0.01397
0.12429	-0.01352
0.12595	-0.01314
0.12762	-0.01285
0.12929	-0.01307
0.13095	-0.01269
0.13262	-0.01276
0.13429	-0.01173
0.13595	-0.01302
0.13762	-0.01257
0.13929	-0.01211
0.14095	-0.01184
0.14262	-0.01178
0.14429	-0.01193
0.14595	-0.01205
0.14762	-0.01186
0.14929	-0.01153
0.15095	-0.01161
0.15262	-0.01102
0.15429	-0.01088
0.15595	-0.0103
0.15762	-0.01101
0.15929	-0.01038
0.16095	-0.01053
0.16262	-0.01078
0.16429	-0.0096
0.16595	-0.01004
0.16762	-0.00944
0.16929	-0.00942
0.17095	-0.01014
0.17262	-0.01071
0.17429	-0.00957
0.17595	-0.01002
0.17762	-0.00904
0.17929	-0.00962
0.18095	-0.00834
0.18262	-0.00922
0.18429	-0.00944
0.18595	-0.00951
0.18762	-0.00821
0.18929	-0.00785
0.19095	-0.00879
0.19262	-0.00903
0.19429	-0.00771
0.19595	-0.00841
0.19762	-0.00869
0.19929	-0.00754
0.20095	-0.00798
0.20262	-0.00697
0.20429	-0.00742
0.20595	-0.00714
0.20762	-0.00729
0.20929	-0.00751
0.21095	-0.00704
0.21262	-0.00672
0.21429	-0.00669
0.21595	-0.00625
0.21762	-0.00711
0.21929	-0.00577
0.22095	-0.00562
0.22262	-0.00601
0.22429	-0.00688
0.22595	-0.00643
0.22762	-0.00608
0.22929	-0.00596
0.23095	-0.00472
0.23262	-0.00558
0.23429	-0.00682
0.23595	-0.00584
0.23762	-0.00533
0.23929	-0.00576
0.24095	-0.00584
0.24262	-0.0049
0.24429	-0.00525
0.24595	-0.0054
0.24762	-0.00445
0.24929	-0.00458
0.25095	-0.00514
0.25262	-0.00399
0.25429	-0.00473
0.25595	-0.00431
0.25762	-0.00461
0.25929	-0.00401
0.26095	-0.00479
0.26262	-0.00414
0.26429	-0.00392
0.26595	-0.00418
0.26762	-0.00346
0.26929	-0.00388
0.27095	-0.00398
0.27262	-0.00382
0.27429	-0.00439
0.27595	-0.00375
0.27762	-0.00462
0.27929	-0.00406
0.28095	-0.00465
0.28262	-0.00324
0.28429	-0.00342
0.28595	-0.00433
0.28762	-0.00461
0.28929	-0.00322
0.29095	-0.00417
0.29262	-0.00427
0.29429	-0.00506
0.29595	-0.0042
0.29762	-0.00347
0.29929	-0.004
0.30095	-0.00452
0.30262	-0.00459
0.30429	-0.00438
0.30595	-0.00221
0.30779	-2.46895e-05
0.30945	-0.00095689
0.31112	-0.000301774
0.31279	-0.000466695
0.31445	-0.000141007
0.31612	-0.00111
0.31779	-0.00161
0.31945	-0.00124
0.32112	-0.00123
0.32279	-0.000752504
0.32445	-0.000675651
0.32612	-0.00139
0.32779	-0.000560996
0.32945	-0.00104
0.33112	-0.000806508
0.33279	-0.00106
0.33445	-0.0017
0.33612	-0.000915763
0.33779	-0.00137
0.33945	-0.00203
0.34112	-0.00218
0.34279	-0.000661527
0.34445	-0.0026
0.34612	-0.00167
0.34779	-0.00259
0.34945	-0.00196
0.35112	-0.00227
0.35279	-0.00261
0.35445	-0.00328
0.35612	-0.00266
0.35779	-0.00251
0.35945	-0.00243
0.36112	-0.00356
0.36279	-0.00369
0.36445	-0.00216
0.36612	-0.00216
0.36779	-0.00251
0.36945	-0.00232
0.37112	-0.00271
0.37279	-0.00327
0.37445	-0.00331
0.37612	-0.00215
0.37779	-0.00262
0.37945	-0.00362
0.38112	-0.00391
0.38279	-0.00388
0.38445	-0.0028
0.38612	-0.00411
0.38779	-0.00423
0.38945	-0.00269
0.39112	-0.00368
0.39279	-0.00406
0.39445	-0.00444
0.39612	-0.00471
0.39779	-0.00296
0.39945	-0.00426
0.40112	-0.00411
0.40279	-0.00442
0.40445	-0.00577
0.40612	-0.00442
0.40779	-0.00469
0.40945	-0.00468
0.41112	-0.00491
0.41279	-0.00619
0.41445	-0.00487
0.41612	-0.00499
0.41779	-0.00454
0.41945	-0.00544
0.42112	-0.00586
0.42279	-0.0063
0.42445	-0.00623
0.42612	-0.00549
0.42779	-0.00477
0.42945	-0.00521
0.43112	-0.00523
0.43279	-0.00594
0.43445	-0.0053
0.43612	-0.00462
0.43779	-0.0052
0.43945	-0.00509
0.44112	-0.0048
0.44279	-0.00573
0.44445	-0.0057
0.44612	-0.00527
0.44779	-0.00547
0.44945	-0.0059
0.45112	-0.00637
0.45279	-0.00565
0.45445	-0.00486
0.45612	-0.00528
0.45779	-0.0055
0.45945	-0.00515
0.46112	-0.00523
0.46279	-0.00504
0.46445	-0.00613
0.46612	-0.00447
0.46779	-0.00389
0.46945	-0.00457
0.47112	-0.00405
0.47279	-0.00522
0.47445	-0.00437
0.47612	-0.0036
0.47779	-0.00425
0.47945	-0.00465
0.48112	-0.00446
0.48279	-0.00509
0.48445	-0.00518
0.48612	-0.00384
0.48779	-0.00484
0.48945	-0.00395
0.49112	-0.00357
0.49279	-0.00392
0.49445	-0.00389
0.49612	-0.00325
0.49779	-0.00499
0.49945	-0.00504
0.50112	-0.00367
0.50279	-0.00372
0.50445	-0.0042
0.50612	-0.00457
0.50779	-0.0036
0.50945	-0.0041
0.51112	-0.00344
0.51279	-0.00429
0.51445	-0.00347
0.51612	-0.00277
0.51779	-0.00335
0.51945	-0.00266
0.52112	-0.00371
0.52279	-0.00317
0.52445	-0.00312
0.52612	-0.00309
0.52779	-0.0033
0.52945	-0.00285
0.53112	-0.00321
0.53279	-0.00289
0.53445	-0.0027
0.53612	-0.00304
0.53779	-0.00288
0.53945	-0.00265
0.54112	-0.00263
0.54279	-0.00332
0.54445	-0.00309
0.54612	-0.003
0.54779	-0.00262
0.54945	-0.00307
0.55112	-0.00279
0.55279	-0.00241
0.55445	-0.00458
0.55612	-0.00313
0.55779	-0.00324
0.55945	-0.00224
0.56112	-0.00278
0.56279	-0.00331
0.56445	-0.00273
0.56612	-0.00249
0.56779	-0.00326
0.56945	-0.0026
0.57112	-0.0021
0.57279	-0.0025
0.57445	-0.00346
0.57612	-0.00254
0.57779	-0.00216
0.57945	-0.00188
0.58112	-0.00218
0.58279	-0.0016
0.58445	-0.00235
0.58612	-0.00225
0.58779	-0.00206
0.58945	-0.00186
0.59112	-0.00194
0.59279	-0.00222
0.59445	-0.0031
0.59612	-0.00192
0.59779	-0.00158
0.59945	-0.00241
0.60112	-0.00205
0.60279	-0.00216
0.60445	-0.00232
0.60612	-0.00163
0.60779	-0.00198
0.60945	-0.00177
0.61112	-0.00288
0.61279	-0.00277
0.61445	-0.00271
0.61612	-0.00177
0.61779	-0.00193
0.61945	-0.00183
0.62112	-0.00247
0.62279	-0.00252
0.62445	-0.00208
0.62612	-0.00202
0.62779	-0.00211
0.62945	-0.00235
0.63112	-0.002
0.63279	-0.0007039
0.63445	-0.00254
0.63612	-0.00173
0.63779	-0.00171
0.63945	-0.00256
0.64112	-0.0024
0.64279	-0.00213
0.64445	-0.00236
0.64612	-0.00208
0.64779	-0.00138
0.64945	-0.00204
0.65112	-0.00248
0.65279	-0.00239
0.65445	-0.00139
0.65612	-0.00178
0.65779	-0.00182
0.65945	-0.00229
0.66112	-0.00185
0.66279	-0.00122
0.66445	-0.00246
0.66612	-0.00195
0.66779	-0.00173
0.66945	-0.00128
0.67112	-0.00133
0.67279	-0.00199
0.67445	-0.00229
0.67612	-0.00126
0.67779	-0.0019
0.67945	-0.00127
0.68112	-0.00216
0.68279	-0.00183
0.68445	-0.000911609
0.68612	-0.00166
0.68779	-0.00192
0.68945	-0.00307
0.69112	-0.00117
0.69279	-0.000815232
0.69445	-0.00152
0.69612	-0.00226
0.69779	-0.000806508
0.69945	-0.00104
0.70112	-0.00156
0.70279	-0.00196
0.70445	-0.00121
0.70612	-0.00192
0.70779	-0.00143
0.70945	-0.00251
0.71112	-0.00219
0.71279	-0.00252
0.71445	-0.00249
0.71612	-0.00214
0.71779	-0.00212
0.71945	-0.00246
0.72112	-0.00251
0.72279	-0.00205
0.72445	-0.00234
0.72612	-0.00242
0.72779	-0.00197
0.72945	-0.00211
0.73112	-0.00243
0.73279	-0.00247
0.73445	-0.00196
0.73612	-0.00214
0.73779	-0.00249
0.73945	-0.00223
0.74112	-0.0019
0.74279	-0.00234
0.74445	-0.00229
0.74612	-0.0022
0.74779	-0.00237
0.74945	-0.00219
0.75112	-0.00238
0.75279	-0.00275
0.75445	-0.00296
0.75612	-0.00261
0.75779	-0.00266
0.75945	-0.0025
0.76112	-0.00206
0.76279	-0.00241
0.76445	-0.00248
0.76612	-0.00182
0.76779	-0.00216
0.76945	-0.00242
0.77112	-0.00214
0.77279	-0.00189
0.77445	-0.00191
0.77612	-0.00203
0.77779	-0.0021
0.77945	-0.00213
0.78112	-0.00237
0.78279	-0.00214
0.78445	-0.00239
0.78612	-0.00257
0.78779	-0.00218
0.78945	-0.00251
0.79112	-0.00252
0.79279	-0.00234
0.79445	-0.00246
0.79612	-0.00237
0.79779	-0.00194
0.79945	-0.00217
0.80112	-0.00219
0.80279	-0.00211
0.80445	-0.00178
0.80612	-0.00203
0.80779	-0.0022
0.80945	-0.00248
0.81112	-0.00255
0.81279	-0.00237
0.81445	-0.00192
0.81612	-0.00229
0.81779	-0.00254
0.81945	-0.00223
0.82112	-0.00203
0.82279	-0.00248
0.82445	-0.00205
0.82612	-0.00175
0.82779	-0.00219
0.82945	-0.00242
0.83112	-0.00239
0.83279	-0.00204
0.83445	-0.00221
0.83612	-0.00201
0.83779	-0.00217
0.83945	-0.00256
0.84112	-0.00217
0.84279	-0.00209
0.84445	-0.00228
0.84612	-0.00217
0.84779	-0.0023
0.84945	-0.00238
0.85112	-0.00222
0.85279	-0.00174
0.85445	-0.0021
0.85612	-0.00204
0.85779	-0.00219
0.85945	-0.00206
0.86112	-0.00205
0.86279	-0.00201
0.86445	-0.00235
0.86612	-0.00238
0.86779	-0.00198
0.86945	-0.00221
0.87112	-0.00242
0.87279	-0.00193
0.87445	-0.00216
0.87612	-0.00186
0.87779	-0.00209
0.87945	-0.00197
0.88112	-0.0022
0.88279	-0.00214
0.88445	-0.00175
0.88612	-0.00179
0.88779	-0.00184
0.88945	-0.00193
0.89112	-0.00217
0.89279	-0.00199
0.89445	-0.00239
0.89612	-0.00203
0.89779	-0.00239
0.89945	-0.00181
0.90112	-0.00174
0.90279	-0.00205
0.90445	-0.00214
0.90612	-0.00183
0.90779	-0.00197
0.90945	-0.00236
0.91112	-0.00168
0.91279	-0.00182
0.91445	-0.00227
0.91612	-0.00216
0.91779	-0.00185
0.91945	-0.00237
0.92112	-0.00187
0.92279	-0.00176
0.92445	-0.00189
0.92612	-0.00234
0.92779	-0.00166
0.92945	-0.00198
0.93112	-0.0022
0.93279	-0.00208
0.93445	-0.00215
0.93612	-0.00245
0.93779	-0.00218
0.93945	-0.00203
0.94112	-0.00213
0.94279	-0.00221
0.94445	-0.00174
0.94612	-0.00223
0.94779	-0.0018
0.94945	-0.00168
0.95112	-0.00197
0.95279	-0.00207
0.95445	-0.002
0.95612	-0.00212
0.95779	-0.00212
0.95945	-0.00209
0.96112	-0.00199
0.96279	-0.00202
0.96445	-0.00158
0.96612	-0.00138
0.96779	-0.00152
0.96945	-0.00202
0.97112	-0.0017
0.97279	-0.00186
0.97445	-0.00191
0.97612	-0.00186
0.97779	-0.00187
0.97945	-0.00216
0.98112	-0.00205
0.98279	-0.00178
0.98445	-0.00195
0.98612	-0.00189
0.98779	-0.00178
0.98945	-0.00197
0.99112	-0.00163
0.99279	-0.00196
0.99445	-0.00166
0.99612	-0.00186
0.99779	-0.00173
0.99945	-0.00186
1.00112	-0.00181
1.00279	-0.00197
1.00445	-0.00167
1.00612	-0.00164
1.00779	-0.00207
1.00945	-0.00191
1.01112	-0.00193
1.01279	-0.00152
1.01445	-0.00171
1.01617	1.23144
1.01784	0.75168
1.0195	0.57037
1.02117	0.44675
1.02284	0.36518
1.0245	0.29637
1.02617	0.25671
1.02784	0.22187
1.0295	0.18888
1.03117	0.17014
1.03284	0.14865
1.0345	0.14227
1.03617	0.12456
1.03784	0.10563
1.0395	0.10865
1.04117	0.09666
1.04284	0.0928
1.0445	0.08227
1.04617	0.07712
1.04784	0.08148
1.0495	0.06839
1.05117	0.06833
1.05284	0.06238
1.0545	0.05822
1.05617	0.06384
1.05784	0.04874
1.0595	0.0559
1.06117	0.05554
1.06284	0.04635
1.0645	0.04626
1.06617	0.0423
1.06784	0.04775
1.0695	0.04283
1.07117	0.03548
1.07284	0.04219
1.0745	0.03704
1.07617	0.03954
1.07784	0.03487
1.0795	0.02828
1.08117	0.03849
1.08284	0.03389
1.0845	0.0294
1.08617	0.02868
1.08784	0.02884
1.0895	0.03559
1.09117	0.02349
1.09284	0.02495
1.0945	0.03136
1.09617	0.0253
1.09784	0.02804
1.0995	0.02179
1.10117	0.0237
1.10284	0.03055
1.1045	0.01983
1.10617	0.02256
1.10784	0.02217
1.1095	0.02462
1.11117	0.02553
1.11284	0.01501
1.1145	0.02661
1.11617	0.02352
1.11784	0.01784
1.1195	0.02188
1.12117	0.0185
1.12284	0.02541
1.1245	0.01717
1.12617	0.01512
1.12784	0.02363
1.1295	0.01896
1.13117	0.02158
1.13284	0.01389
1.1345	0.01545
1.13617	0.02506
1.13784	0.0145
1.1395	0.01446
1.14117	0.01808
1.14284	0.01762
1.1445	0.01961
1.14617	0.01063
1.14784	0.01869
1.1495	0.02002
1.15117	0.01215
1.15284	0.0166
1.1545	0.01256
1.15617	0.01795
1.15784	0.01808
1.1595	0.00868
1.16117	0.01661
1.16284	0.01639
1.1645	0.01484
1.16617	0.01368
1.16784	0.01039
1.1695	0.0212
1.17117	0.01219
1.17284	0.01096
1.1745	0.01755
1.17617	0.01262
1.17784	0.01868
1.1795	0.00961
1.18117	0.01142
1.18284	0.01792
1.1845	0.01394
1.18617	0.01419
1.18784	0.00776
1.1895	0.01496
1.19117	0.01884
1.19284	0.00778
1.1945	0.01523
1.19617	0.01532
1.19784	0.01513
1.1995	0.01594
1.20117	0.00836
1.20284	0.01804
1.2045	0.01617
1.20617	0.01244
1.20784	0.01401
1.2095	0.01281
1.21117	0.02048
1.21284	0.01372
1.2145	0.0108
1.21617	0.02052
1.21784	0.01594
1.2195	0.01543
1.22117	0.01477
1.22284	0.01587
1.2245	0.02271
1.22617	0.01093
1.22784	0.01514
1.2295	0.01812
1.23117	0.01553
1.23284	0.01816
1.2345	0.0093
1.23617	0.01533
1.23784	0.02192
1.2395	0.01269
1.24117	0.01374
1.24284	0.01255
1.2445	0.01988
1.24617	0.01723
1.24784	0.00948
1.2495	0.0181
1.25117	0.01453
1.25284	0.01396
1.2545	0.01303
1.25617	0.00966
1.25784	0.01767
1.2595	0.0125
1.26117	0.00999
1.26284	0.01231
1.2645	0.01271
1.26617	0.01535
1.26784	0.00639
1.2695	0.00971
1.27117	0.01693
1.27284	0.00571
1.2745	0.00896
1.27617	0.00898
1.27784	0.01117
1.2795	0.01255
1.28117	0.00229
1.28284	0.00936
1.2845	0.00999
1.28617	0.00922
1.28784	0.00887
1.2895	0.00215
1.29117	0.01384
1.29284	0.01174
1.2945	0.0037
1.29617	0.00778
1.29784	0.00673
1.2995	0.01172
1.30117	0.00577
1.30284	0.00554
1.3045	0.01284
1.30617	0.00549
1.30784	0.00767
1.3095	0.00815
1.31117	0.00914
1.31284	0.01294
1.3145	0.00372
1.31617	0.0068
1.31784	0.01162
1.3195	0.00886
1.32117	0.00791
1.32284	0.00243
1.3245	0.01295
1.32617	0.01211
1.32784	0.0035
1.3295	0.0093
1.33117	0.00814
1.33284	0.01274
1.3345	0.00876
1.33617	0.00319
1.33784	0.01241
1.3395	0.00943
1.34117	0.00811
1.34284	0.00717
1.3445	0.00566
1.34617	0.01473
1.34784	0.00625
1.3495	0.00566
1.35117	0.01192
1.35284	0.00694
1.3545	0.00998
1.35617	0.00514
1.35784	0.01094
1.3595	0.0116
1.36117	0.00216
1.36284	0.00937
1.3645	0.00991
1.36617	0.0106
1.36784	0.00776
1.3695	0.000821935
1.37117	0.01181
1.37284	0.01148
1.3745	0.00548
1.37617	0.00606
1.37784	0.00661
1.3795	0.01343
1.38117	0.00529
1.38284	0.00504
1.3845	0.01457
1.38617	0.00645
1.38784	0.00713
1.3895	0.00732
1.39117	0.0088
1.39284	0.00995
1.3945	0.00245
1.39617	0.00801
1.39784	0.00923
1.3995	0.0061
1.40117	0.00743
1.40284	0.00157
1.4045	0.01187
1.40617	0.01046
1.40784	0.000762945
1.4095	0.00675
1.41117	0.00712
1.41284	0.00988
1.4145	0.00506
1.41617	0.00037619
1.41784	0.01133
1.4195	0.00732
1.42117	0.00741
1.42284	0.00516
1.4245	0.0028
1.42617	0.01322
1.42784	0.00446
1.4295	0.0052
1.43117	0.0075
1.43284	0.00593
1.4345	0.00787
1.43617	0.00202
1.43784	0.00913
1.4395	0.00965
1.44117	0.000817365
1.44284	0.00632
1.4445	0.00681
1.44617	0.00876
1.44784	0.00691
1.4495	-0.000386104
1.45117	0.00843
1.45284	0.00834
1.4545	0.00558
1.45617	0.00368
1.45784	0.00214
1.4595	0.01288
1.46117	0.00426
1.46284	0.000202129
1.4645	0.00824
1.46617	0.00467
1.46784	0.00693
1.4695	0.00219
1.47117	0.00403
1.47284	0.01038
1.4745	0.00118
1.47617	0.00515
1.47784	0.00532
1.4795	0.00353
1.48117	0.00858
1.48284	-0.00222
1.4845	0.00767
1.48617	0.00843
1.48784	-0.000389428
1.4895	0.00466
1.49117	0.00361
1.49284	0.0103
1.4945	0.00257
1.49617	-0.00229
1.49784	0.00926
1.4995	0.0055
1.50117	0.00609
1.50284	0.00207
1.5045	0.000320939
1.50617	0.01092
1.50784	0.00387
1.5095	0.00272
1.51117	0.00252
1.51284	0.00447
1.5145	0.00873
1.51617	-0.000724671
1.51784	0.00416
1.5195	0.00965
1.52117	0.000908757
1.52284	0.00465
1.5245	0.00252
1.52617	0.00642
1.52784	0.00708
1.5295	-0.00135
1.53117	0.0088
1.53284	0.00566
1.5345	0.00552
1.53617	0.00458
1.53784	0.000161003
1.5395	0.01056
1.54117	0.00582
1.54284	-0.000730902
1.5445	0.0079
1.54617	0.007
1.54784	0.00942
1.5495	0.000953622
1.55117	0.00213
1.55284	0.0124
1.5545	0.00211
1.55617	0.00701
1.55784	0.00352
1.5595	0.00559
1.56117	0.01151
1.56284	0.000930775
1.5645	0.00706
1.56617	0.0067
1.56784	0.00636
1.5695	0.00519
1.57117	0.00173
1.57284	0.01092
1.5745	0.00786
1.57617	0.00174
1.57784	0.00935
1.5795	0.00687
1.58117	0.01014
1.58284	0.00597
1.5845	0.00188
1.58617	0.01309
1.58784	0.00818
1.5895	0.00775
1.59117	0.00665
1.59284	0.00793
1.5945	0.01533
1.59617	0.00452
1.59784	0.00628
1.5995	0.01559
1.60117	0.00711
1.60284	0.00835
1.6045	0.00543
1.60617	0.01144
1.60784	0.0139
1.6095	0.0039
1.61117	0.0114
1.61284	0.00985
1.6145	0.009
1.61617	0.01184
1.61784	0.00401
1.6195	0.01438
1.62117	0.01141
1.62284	0.00481
1.6245	0.01069
1.62617	0.01057
1.62784	0.01626
1.6295	0.00471
1.63117	0.00632
1.63284	0.01683
1.6345	0.00886
1.63617	0.01024
1.63784	0.00753
1.6395	0.00963
1.64117	0.01573
1.64284	0.00635
1.6445	0.00903
1.64617	0.01103
1.64784	0.01146
1.6495	0.01269
1.65117	0.00231
1.65284	0.01342
1.6545	0.01424
1.65617	0.00693
1.65784	0.01094
1.6595	0.00916
1.66117	0.01296
1.66284	0.01032
1.6645	0.00597
1.66617	0.01478
1.66784	0.00958
1.6695	0.01009
1.67117	0.01071
1.67284	0.00787
1.6745	0.0171
1.67617	0.00693
1.67784	0.00674
1.6795	0.01524
1.68117	0.01054
1.68284	0.01287
1.6845	0.00601
1.68617	0.01084
1.68784	0.0166
1.6895	0.00533
1.69117	0.01105
1.69284	0.00918
1.6945	0.0115
1.69617	0.01372
1.69784	0.00439
1.6995	0.01305
1.70117	0.01309
1.70284	0.01116
1.7045	0.00924
1.70617	0.00699
1.70784	0.01583
1.7095	0.00912
1.71117	0.0059
1.71284	0.01276
1.7145	0.00941
1.71617	0.01311
1.71784	0.00856
1.7195	0.00811
1.72117	0.01516
1.72284	0.00842
1.7245	0.01022
1.72617	0.00893
1.72784	0.01067
1.7295	0.01638
1.73117	0.00334
1.73284	0.00842
1.7345	0.01482
1.73617	0.01081
1.73784	0.00987
1.7395	0.00577
1.74117	0.01324
1.74284	0.01432
1.7445	0.00622
1.74617	0.00961
1.74784	0.00843
1.7495	0.01363
1.75117	0.01192
1.75284	0.00329
1.7545	0.01282
1.75617	0.01154
1.75784	0.00896
1.7595	0.00778
1.76117	0.00783
1.76284	0.01585
1.7645	0.00727
1.76617	0.00697
1.76784	0.01195
1.7695	0.00896
1.77117	0.01268
1.77284	0.00552
1.7745	0.00829
1.77617	0.01542
1.77784	0.00584
1.7795	0.00766
1.78117	0.00667
1.78284	0.0129
1.7845	0.01192
1.78617	0.00117
1.78784	0.01306
1.7895	0.01245
1.79117	0.00879
1.79284	0.0077
1.7945	0.00479
1.79617	0.01489
1.79784	0.00914
1.7995	0.00559
1.80117	0.0103
1.80284	0.00811
1.8045	0.01236
1.80617	0.00658
1.80784	0.00698
1.8095	0.01421
1.81117	0.00541
1.81284	0.00559
1.8145	0.00909
1.81617	0.01061
1.81784	0.00897
1.8195	0.00159
1.82117	0.00825
1.82284	0.01
1.8245	0.0048
1.82617	0.00688
1.82784	0.000744251
1.8295	0.01008
1.83117	0.00939
1.83284	0.000293106
1.8345	0.00414
1.83617	0.00705
1.83784	0.00884
1.8395	0.00284
1.84117	0.000241594
1.84284	0.01186
1.8445	0.0048
1.84617	0.00467
1.84784	0.00411
1.8495	0.00228
1.85117	0.0091
1.85284	0.00206
1.8545	0.00352
1.85617	0.00713
1.85784	0.00291
1.8595	0.00624
1.86117	0.000153525
1.86284	0.00701
1.8645	0.00903
1.86617	-0.00303
1.86784	0.00397
1.8695	0.00642
1.87117	0.00732
1.87284	0.00221
1.8745	-0.000755827
1.87617	0.00797
1.87784	0.00512
1.8795	0.00275
1.88117	0.00235
1.88284	0.0012
1.8845	0.00975
1.88617	0.00321
1.88784	0.000564375
1.8895	0.00688
1.89117	0.00441
1.89284	0.0035
1.8945	0.000674045
1.89617	0.00449
1.89784	0.00731
1.8995	-0.00168
1.90117	0.00399
1.90284	0.00577
1.9045	0.00392
1.90617	0.0052
1.90784	-0.00136
1.9095	0.00702
1.91117	0.00665
1.91284	0.000907511
1.9145	0.00314
1.91617	0.00244
1.91784	0.01077
1.9195	0.00418
1.92117	-0.00376
1.92284	0.00805
1.9245	0.00409
1.92617	0.0058
1.92784	0.00308
1.9295	-0.000600045
1.93117	0.01113
1.93284	0.00521
1.9345	0.00516
1.93617	0.00245
1.93784	0.00423
1.9395	0.01102
1.94117	0.000553574
1.94284	0.00473
1.9445	0.00812
1.94617	0.00214
1.94784	0.00521
1.9495	0.00316
1.95117	0.00868
1.95284	0.00755
1.9545	0.000600101
1.95617	0.00683
1.95784	0.00524
1.9595	0.00939
1.96117	0.00526
1.96284	0.000225393
1.9645	0.01078
1.96617	0.00886
1.96784	0.00318
1.9695	0.00517
1.97117	0.00578
1.97284	0.01238
1.9745	0.00222
1.97617	0.00161
1.97784	0.01168
1.9795	0.00421
1.98117	0.00806
1.98284	0.0031
1.9845	0.00387
1.98617	0.01227
1.98784	0.0025
1.9895	0.00566
1.99117	0.00587
1.99284	0.00555
1.9945	0.00805
1.99617	-0.00103
1.99784	0.01109
1.9995	0.00815
2.00117	-0.00119
2.00284	0.00736
2.0045	0.00411
2.00617	0.01094
2.00784	0.00201
2.0095	-0.000349963
2.01117	0.01026
2.01284	0.00536
2.0145	0.00732
2.01617	0.302
2.01784	0.12909
2.0195	0.0918
2.02117	0.06188
2.02284	0.05435
2.02488	0.0531
2.02655	0.04573
2.02821	0.04264
2.02988	0.03581
2.03155	0.04554
2.03321	0.03694
2.03488	0.02798
2.03655	0.03726
2.03821	0.03266
2.03988	0.03377
2.04155	0.02633
2.04321	0.0255
2.04488	0.03591
2.04655	0.02532
2.04821	0.02623
2.04988	0.02657
2.05155	0.02586
2.05321	0.03242
2.05488	0.01859
2.05655	0.02241
2.05821	0.03237
2.05988	0.02366
2.06155	0.02391
2.06321	0.01789
2.06488	0.02627
2.06655	0.02869
2.06821	0.01793
2.06988	0.02512
2.07155	0.02182
2.07321	0.02513
2.07488	0.0243
2.07655	0.01567
2.07821	0.02745
2.07988	0.02415
2.08155	0.02019
2.08321	0.0214
2.08488	0.02029
2.08655	0.03033
2.08821	0.01799
2.08988	0.0184
2.09155	0.02591
2.09321	0.02038
2.09488	0.02369
2.09655	0.01691
2.09821	0.02138
2.09988	0.02673
2.10155	0.01728
2.10321	0.0195
2.10488	0.02042
2.10655	0.02443
2.10821	0.02368
2.10988	0.01091
2.11155	0.02404
2.11321	0.02543
2.11488	0.01832
2.11655	0.01918
2.11821	0.0159
2.11988	0.02593
2.12155	0.01986
2.12321	0.01564
2.12488	0.02121
2.12655	0.01906
2.12821	0.02125
2.12988	0.0184
2.13155	0.01693
2.13321	0.0262
2.13488	0.01686
2.13655	0.01631
2.13821	0.02064
2.13988	0.02219
2.14155	0.02182
2.14321	0.01095
2.14488	0.02086
2.14655	0.0243
2.14821	0.01782
2.14988	0.01826
2.15155	0.01576
2.15321	0.02385
2.15488	0.02461
2.15655	0.01254
2.15821	0.01951
2.15988	0.02105
2.16155	0.02356
2.16321	0.01725
2.16488	0.01193
2.16655	0.02546
2.16821	0.02039
2.16988	0.01849
2.17155	0.01932
2.17321	0.01757
2.17488	0.02594
2.17655	0.01846
2.17821	0.01741
2.17988	0.02278
2.18155	0.01996
2.18321	0.02283
2.18488	0.0167
2.18655	0.02245
2.18821	0.02697
2.18988	0.01446
2.19155	0.02004
2.19321	0.02338
2.19488	0.0241
2.19655	0.0205
2.19821	0.01443
2.19988	0.02494
2.20155	0.0252
2.20321	0.02251
2.20488	0.01996
2.20655	0.01698
2.20821	0.02879
2.20988	0.02482
2.21155	0.01674
2.21321	0.02368
2.21488	0.02367
2.21655	0.02611
2.21821	0.01933
2.21988	0.02222
2.22155	0.03032
2.22321	0.02162
2.22488	0.02294
2.22655	0.02433
2.22821	0.02442
2.22988	0.02965
2.23155	0.01878
2.23321	0.02608
2.23488	0.02984
2.23655	0.02324
2.23821	0.02519
2.23988	0.02084
2.24155	0.03124
2.24321	0.02819
2.24488	0.01587
2.24655	0.02875
2.24821	0.02722
2.24988	0.02778
2.25155	0.02324
2.25321	0.01828
2.25488	0.03256
2.25655	0.02502
2.25821	0.02384
2.25988	0.02185
2.26155	0.0218
2.26321	0.03265
2.26488	0.02002
2.26655	0.02387
2.26821	0.02807
2.26988	0.0237
2.27155	0.02344
2.27321	0.02148
2.27488	0.02704
2.27655	0.02596
2.27821	0.01613
2.27988	0.02472
2.28155	0.02337
2.28321	0.02297
2.28488	0.02137
2.28655	0.01601
2.28821	0.02647
2.28988	0.02217
2.29155	0.01624
2.29321	0.01872
2.29488	0.01971
2.29655	0.02676
2.29821	0.01681
2.29988	0.01481
2.30155	0.02564
2.30321	0.01739
2.30488	0.0204
2.30655	0.01641
2.30821	0.01649
2.30988	0.02649
2.31155	0.01395
2.31321	0.01932
2.31488	0.02001
2.31655	0.01923
2.31821	0.02164
2.31988	0.01098
2.32155	0.0241
2.32321	0.02249
2.32488	0.01207
2.32655	0.02022
2.32821	0.01945
2.32988	0.02414
2.33155	0.01351
2.33321	0.01171
2.33488	0.02458
2.33655	0.01821
2.33821	0.01993
2.33988	0.01523
2.34155	0.015
2.34321	0.02769
2.34488	0.01645
2.34655	0.01603
2.34821	0.01931
2.34988	0.01958
2.35155	0.02186
2.35321	0.01109
2.35488	0.01911
2.35655	0.02446
2.35821	0.01324
2.35988	0.01973
2.36155	0.0174
2.36321	0.02125
2.36488	0.02248
2.36655	0.01247
2.36821	0.02272
2.36988	0.02102
2.37155	0.01752
2.37321	0.01926
2.37488	0.01471
2.37655	0.02801
2.37821	0.01739
2.37988	0.01156
2.38155	0.02502
2.38321	0.01817
2.38488	0.02363
2.38655	0.01478
2.38821	0.0169
2.38988	0.02709
2.39155	0.01766
2.39321	0.02134
2.39488	0.01597
2.39655	0.02002
2.39821	0.0267
2.39988	0.0123
2.40155	0.02011
2.40321	0.02246
2.40488	0.01841
2.40655	0.02035
2.40821	0.01512
2.40988	0.02507
2.41155	0.0192
2.41321	0.01403
2.41488	0.02218
2.41655	0.01854
2.41821	0.02198
2.41988	0.01841
2.42155	0.01391
2.42321	0.0271
2.42488	0.02047
2.42655	0.0183
2.42821	0.01866
2.42988	0.01836
2.43155	0.02688
2.43321	0.01397
2.43488	0.01701
2.43655	0.02523
2.43821	0.01878
2.43988	0.0213
2.44155	0.0157
2.44321	0.02078
2.44488	0.0259
2.44655	0.01427
2.44821	0.01999
2.44988	0.01794
2.45155	0.02293
2.45321	0.02359
2.45488	0.01143
2.45655	0.02661
2.45821	0.02182
2.45988	0.01712
2.46155	0.02036
2.46321	0.01939
2.46488	0.02717
2.46655	0.01702
2.46821	0.01587
2.46988	0.02447
2.47155	0.01949
2.47321	0.02217
2.47488	0.01639
2.47655	0.01868
2.47821	0.02926
2.47988	0.01662
2.48155	0.01817
2.48321	0.02027
2.48488	0.02281
2.48655	0.02446
2.48821	0.01177
2.48988	0.02285
2.49155	0.02471
2.49321	0.01718
2.49488	0.02058
2.49655	0.0166
2.49821	0.02473
2.49988	0.02444
2.50155	0.01248
2.50321	0.02415
2.50488	0.0217
2.50655	0.02288
2.50821	0.01908
2.50988	0.01598
2.51155	0.0286
2.51321	0.01722
2.51488	0.01616
2.51655	0.02461
2.51821	0.02142
2.51988	0.02198
2.52155	0.0148
2.52321	0.0206
2.52488	0.02635
2.52655	0.01674
2.52821	0.02059
2.52988	0.01873
2.53155	0.02403
2.53321	0.02452
2.53488	0.01292
2.53655	0.02401
2.53821	0.02346
2.53988	0.0196
2.54155	0.01801
2.54321	0.01781
2.54488	0.02676
2.54655	0.0199
2.54821	0.0157
2.54988	0.02496
2.55155	0.01776
2.55321	0.02272
2.55488	0.01818
2.55655	0.0183
2.55821	0.02674
2.55988	0.01595
2.56155	0.0188
2.56321	0.01945
2.56488	0.02352
2.56655	0.02386
2.56821	0.01133
2.56988	0.02167
2.57155	0.02693
2.57321	0.01896
2.57488	0.02038
2.57655	0.01565
2.57821	0.02467
2.57988	0.0235
2.58155	0.01438
2.58321	0.02033
2.58488	0.01926
2.58655	0.02496
2.58821	0.01963
2.58988	0.01463
2.59155	0.02649
2.59321	0.01862
2.59488	0.01607
2.59655	0.01908
2.59821	0.02004
2.59988	0.02439
2.60155	0.01522
2.60321	0.01938
2.60488	0.02309
2.60655	0.01861
2.60821	0.02125
2.60988	0.01275
2.61155	0.022
2.61321	0.02547
2.61488	0.01389
2.61655	0.0177
2.61821	0.01976
2.61988	0.02392
2.62155	0.02062
2.62321	0.01156
2.62488	0.024
2.62655	0.02209
2.62821	0.0177
2.62988	0.01841
2.63155	0.01393
2.63321	0.02595
2.63488	0.01968
2.63655	0.01574
2.63821	0.02041
2.63988	0.01938
2.64155	0.02314
2.64321	0.01524
2.64488	0.01867
2.64655	0.02369
2.64821	0.01462
2.64988	0.01732
2.65155	0.01916
2.65321	0.02115
2.65488	0.02074
2.65655	0.01336
2.65821	0.01939
2.65988	0.02229
2.66155	0.02027
2.66321	0.01831
2.66488	0.01149
2.66655	0.02324
2.66821	0.02258
2.66988	0.0129
2.67155	0.01848
2.67321	0.01882
2.67488	0.02305
2.67655	0.01656
2.67821	0.01277
2.67988	0.02376
2.68155	0.01798
2.68321	0.01836
2.68488	0.01734
2.68655	0.01599
2.68821	0.02545
2.68988	0.01318
2.69155	0.01668
2.69321	0.02206
2.69488	0.0168
2.69655	0.01808
2.69821	0.01377
2.69988	0.02283
2.70155	0.02279
2.70321	0.00971
2.70488	0.02068
2.70655	0.02091
2.70821	0.0228
2.70988	0.01799
2.71155	0.01297
2.71321	0.02654
2.71488	0.02123
2.71655	0.01804
2.71821	0.01721
2.71988	0.01842
2.72155	0.02566
2.72321	0.01729
2.72488	0.01827
2.72655	0.02659
2.72821	0.01877
2.72988	0.01988
2.73155	0.02135
2.73321	0.02617
2.73488	0.02593
2.73655	0.01632
2.73821	0.027
2.73988	0.02634
2.74155	0.02297
2.74321	0.02409
2.74488	0.02018
2.74655	0.03121
2.74821	0.02572
2.74988	0.01747
2.75155	0.02551
2.75321	0.02556
2.75488	0.02957
2.75655	0.02029
2.75821	0.01978
2.75988	0.03414
2.76155	0.02199
2.76321	0.02614
2.76488	0.0245
2.76655	0.02344
2.76821	0.0311
2.76988	0.02028
2.77155	0.02705
2.77321	0.0268
2.77488	0.02162
2.77655	0.02606
2.77821	0.01998
2.77988	0.0317
2.78155	0.02616
2.78321	0.01628
2.78488	0.02579
2.78655	0.02466
2.78821	0.02647
2.78988	0.01959
2.79155	0.01717
2.79321	0.03032
2.79488	0.02153
2.79655	0.02094
2.79821	0.02103
2.79988	0.0204
2.80155	0.02725
2.80321	0.01671
2.80488	0.01951
2.80655	0.02628
2.80821	0.01965
2.80988	0.02159
2.81155	0.01697
2.81321	0.02407
2.81488	0.02469
2.81655	0.01175
2.81821	0.02413
2.81988	0.02113
2.82155	0.01788
2.82321	0.02124
2.82488	0.01596
2.82655	0.02621
2.82821	0.01964
2.82988	0.01384
2.83155	0.0228
2.83321	0.01912
2.83488	0.02558
2.83655	0.01416
2.83821	0.01415
2.83988	0.02862
2.84155	0.01633
2.84321	0.01875
2.84488	0.01586
2.84655	0.01907
2.84821	0.02362
2.84988	0.01296
2.85155	0.0211
2.85321	0.02048
2.85488	0.01746
2.85655	0.02146
2.85821	0.01416
2.85988	0.02352
2.86155	0.02024
2.86321	0.01195
2.86488	0.0214
2.86655	0.02029
2.86821	0.0217
2.86988	0.01536
2.87155	0.01576
2.87321	0.02769
2.87488	0.01601
2.87655	0.0168
2.87821	0.02087
2.87988	0.01779
2.88155	0.02561
2.88321	0.01482
2.88488	0.01641
2.88655	0.02458
2.88821	0.01813
2.88988	0.02153
2.89155	0.01448
2.89321	0.02219
2.89488	0.02578
2.89655	0.01172
2.89821	0.02272
2.89988	0.02158
2.90155	0.02007
2.90321	0.02212
2.90488	0.01532
2.90655	0.02791
2.90821	0.02232
2.90988	0.01515
2.91155	0.022
2.91321	0.01886
2.91488	0.0289
2.91655	0.01656
2.91821	0.01589
2.91988	0.02945
2.92155	0.02117
2.92321	0.02232
2.92488	0.01727
2.92655	0.02365
2.92821	0.02788
2.92988	0.01692
2.93155	0.02431
2.93321	0.02711
2.93488	0.02368
2.93655	0.02829
2.93821	0.01928
2.93988	0.03045
2.94155	0.03083
2.94321	0.01963
2.94488	0.02616
2.94655	0.02525
2.94821	0.03062
2.94988	0.02432
2.95155	0.02021
2.95321	0.03337
2.95488	0.02393
2.95655	0.0209
2.95821	0.02734
2.95988	0.02221
2.96155	0.02935
2.96321	0.01804
2.96488	0.01888
2.96655	0.02798
2.96821	0.02096
2.96988	0.02248
2.97155	0.01406
2.97321	0.02171
2.97488	0.02781
2.97655	0.01282
2.97821	0.02053
2.97988	0.01998
2.98155	0.02051
2.98321	0.01906
2.98488	0.01374
2.98655	0.0258
2.98821	0.01997
2.98988	0.01776
2.99155	0.02134
2.99321	0.01888
2.99488	0.02622
2.99655	0.01764
2.99821	0.01643
2.99988	0.02746
3.00155	0.0199
3.00321	0.02038
3.00488	0.01811
3.00655	0.022
3.00821	0.0258
3.00988	0.01195
3.01155	0.02196
3.01321	0.02693
3.01488	0.01858
3.01655	0.02237
3.01821	0.35707
3.01988	0.16003
3.02155	0.11421
3.02321	0.08671
3.02488	0.0856
3.02655	0.07706
3.02821	0.07562
3.02988	0.06875
3.03155	0.06576
3.03321	0.07632
3.03488	0.0626
3.03655	0.06093
3.03821	0.06956
3.03988	0.06272
3.04155	0.06564
3.04321	0.05532
3.04488	0.06488
3.04655	0.06985
3.04821	0.05774
3.04988	0.06236
3.05155	0.05748
3.05321	0.06694
3.05488	0.06332
3.05655	0.05509
3.05821	0.06446
3.05988	0.06474
3.06155	0.05889
3.06321	0.06203
3.06488	0.06133
3.06655	0.06969
3.06821	0.05696
3.06988	0.05809
3.07155	0.06808
3.07321	0.05484
3.07488	0.05614
3.07655	0.05248
3.07821	0.0568
3.07988	0.06381
3.08155	0.04797
3.08321	0.05931
3.08488	0.06066
3.08655	0.06312
3.08821	0.06314
3.08988	0.05398
3.09155	0.06788
3.09321	0.06621
3.09488	0.05759
3.09655	0.06047
3.09821	0.06234
3.09988	0.06834
3.10155	0.06117
3.10321	0.06035
3.10488	0.07005
3.10655	0.06238
3.10821	0.06654
3.10988	0.06745
3.11155	0.06652
3.11321	0.07004
3.11488	0.06174
3.11655	0.06499
3.11821	0.07249
3.11988	0.06552
3.12155	0.06496
3.12321	0.0607
3.12488	0.07174
3.12655	0.06743
3.12821	0.05551
3.12988	0.06641
3.13155	0.06408
3.13321	0.06407
3.13488	0.05864
3.13655	0.05683
3.13821	0.06775
3.13988	0.06089
3.14155	0.05841
3.14321	0.06436
3.14488	0.05907
3.14655	0.06388
3.14821	0.0559
3.14988	0.06312
3.15155	0.06762
3.15321	0.05395
3.15488	0.06065
3.15655	0.06398
3.15821	0.0659
3.15988	0.05903
3.16155	0.05142
3.16321	0.06851
3.16488	0.06382
3.16655	0.05733
3.16821	0.05998
3.16988	0.05978
3.17155	0.06399
3.17321	0.05878
3.17488	0.05905
3.17655	0.06257
3.17821	0.0598
3.17988	0.05889
3.18155	0.0577
3.18321	0.06143
3.18488	0.06543
3.18655	0.05182
3.18821	0.06235
3.18988	0.06532
3.19155	0.05592
3.19321	0.05934
3.19488	0.0568
3.19655	0.0677
3.19821	0.05924
3.19988	0.05355
3.20155	0.06506
3.20321	0.06161
3.20488	0.06484
3.20655	0.05779
3.20821	0.05588
3.20988	0.06961
3.21155	0.05949
3.21321	0.05792
3.21488	0.06315
3.21655	0.06214
3.21821	0.06734
3.21988	0.05618
3.22155	0.06826
3.22321	0.06864
3.22488	0.05636
3.22655	0.06258
3.22821	0.06277
3.22988	0.06745
3.23155	0.05945
3.23321	0.05339
3.23488	0.0641
3.23655	0.06035
3.23821	0.05925
3.23988	0.05541
3.24155	0.05797
3.24321	0.07103
3.24488	0.06266
3.24655	0.05828
3.24821	0.06547
3.24988	0.06399
3.25155	0.0686
3.25321	0.05921
3.25488	0.06609
3.25655	0.07113
3.25821	0.06107
3.25988	0.06695
3.26155	0.06457
3.26321	0.06683
3.26488	0.06961
3.26655	0.06
3.26821	0.07083
3.26988	0.07172
3.27155	0.06333
3.27321	0.06877
3.27488	0.06655
3.27655	0.07674
3.27821	0.06404
3.27988	0.05815
3.28155	0.07578
3.28321	0.06296
3.28488	0.06659
3.28655	0.06115
3.28821	0.05901
3.28988	0.07028
3.29155	0.05593
3.29321	0.061
3.29488	0.05894
3.29655	0.05955
3.29821	0.06415
3.29988	0.05315
3.30155	0.06431
3.30321	0.0633
3.30488	0.05505
3.30655	0.06067
3.30821	0.06088
3.30988	0.06551
3.31155	0.0608
3.31321	0.05363
3.31488	0.06891
3.31655	0.06098
3.31821	0.06113
3.31988	0.062
3.32155	0.05944
3.32321	0.07244
3.32488	0.06128
3.32655	0.05952
3.32821	0.06658
3.32988	0.06078
[truncated: 4,002 more rows]

## Sheet: Figure 4c
Ta3N5		Ta3N5/Mg:GaN		InGaN/Ta3N5		InGaN/Ta3N5/Mg:GaN
Potential (V vs. RHE)	ABPE (%)	Potential (V vs. RHE)	ABPE (%)	Potential (V vs. RHE)	ABPE (%)	Potential (V vs. RHE)	ABPE (%)
0.26062	-1.91524	0.26064	-0.08212	0.26062	-0.30955	0.26111	-2.93848
0.26148	-0.54518	0.26165	-0.04673	0.26148	-0.05942	0.262	-1.04874
0.26301	-0.36758	0.26288	-0.02858	0.26301	-0.04234	0.26297	-0.61539
0.26387	-0.28175	0.2641	-0.02265	0.26387	-0.03721	0.26402	-0.43875
0.26504	-0.23408	0.26503	-0.01833	0.26504	-0.03264	0.26511	-0.32774
0.26596	-0.20222	0.26604	-0.0143	0.26596	-0.02768	0.26589	-0.26009
0.26682	-0.17736	0.267	-0.0107	0.26682	-0.02196	0.26707	-0.21331
0.26798	-0.15912	0.26804	-0.00669	0.26798	-0.01863	0.2681	-0.17918
0.26887	-0.14185	0.269	-0.0061	0.26887	-0.01679	0.26897	-0.15455
0.26996	-0.12799	0.27	-0.00493	0.26996	-0.01598	0.26992	-0.13819
0.27107	-0.11789	0.27107	-0.00411	0.27107	-0.01351	0.27116	-0.11996
0.27186	-0.11086	0.27207	-0.00201	0.27186	-0.01147	0.272	-0.10633
0.27297	-0.10396	0.27291	0.00035203	0.27297	-0.00753	0.27289	-0.09179
0.2738	-0.09747	0.27399	0.000909579	0.2738	-0.00662	0.27407	-0.07846
0.27496	-0.09043	0.27488	0.00137	0.27496	-0.0056	0.27492	-0.07826
0.27578	-0.08585	0.27583	0.00144	0.27578	-0.00585	0.27618	-0.06538
0.27694	-0.07862	0.27679	0.00352	0.27694	-0.00414	0.27693	-0.06606
0.27793	-0.07255	0.27786	0.00585	0.27793	-0.00283	0.27815	-0.05604
0.27901	-0.06765	0.27896	0.00652	0.27901	-0.00121	0.27905	-0.05537
0.27983	-0.06331	0.27996	0.00611	0.27983	-3.41789e-05	0.27987	-0.05268
0.28103	-0.06069	0.28097	0.00601	0.28103	-3.64516e-05	0.28114	-0.05047
0.28191	-0.05553	0.28204	0.007	0.28191	-0.000674284	0.28201	-0.04722
0.28289	-0.05365	0.28287	0.00828	0.28289	-0.000285253	0.28305	-0.04441
0.28403	-0.05245	0.28384	0.01003	0.28403	0.00217	0.28396	-0.04235
0.28483	-0.04888	0.28491	0.01012	0.28483	0.00361	0.28506	-0.04284
0.28582	-0.04548	0.28582	0.01035	0.28582	0.00483	0.28607	-0.03762
0.28698	-0.04131	0.2869	0.00987	0.28698	0.00363	0.28687	-0.03245
0.28788	-0.04071	0.28788	0.01028	0.28788	0.00235	0.28817	-0.02662
0.28885	-0.03961	0.2888	0.01166	0.28885	0.00411	0.28928	-0.02785
0.28997	-0.03853	0.28981	0.01328	0.28997	0.00569	0.29014	-0.02313
0.29081	-0.03455	0.29088	0.01349	0.29081	0.00759	0.29128	-0.01841
0.29205	-0.03146	0.29185	0.01379	0.29205	0.00676	0.29195	-0.0174
0.29285	-0.02992	0.29304	0.01228	0.29285	0.00651	0.29299	-0.01657
0.29395	-0.03087	0.29389	0.01377	0.29395	0.00588	0.294	-0.01235
0.29473	-0.0291	0.29502	0.01521	0.29473	0.00778	0.29503	-0.01093
0.29587	-0.02677	0.29606	0.01587	0.29587	0.00802	0.2961	-0.00832
0.29705	-0.02366	0.29684	0.01575	0.29705	0.00967	0.29688	-0.01037
0.29787	-0.02256	0.29775	0.01399	0.29787	0.0098	0.29806	-0.008
0.29898	-0.02223	0.29888	0.01555	0.29898	0.00925	0.29905	-0.00234
0.29971	-0.02075	0.29981	0.01711	0.29971	0.00876	0.29986	-0.00318
0.30092	-0.02098	0.30097	0.01822	0.30092	0.00894	0.30102	-0.00354
0.30173	-0.01766	0.30199	0.01823	0.30173	0.01117	0.30192	-0.00189
0.30304	-0.0159	0.30284	0.01701	0.30304	0.01271	0.30298	0.00159
0.30372	-0.0163	0.30393	0.01694	0.30372	0.01293	0.30405	0.00303
0.30502	-0.01495	0.30473	0.01823	0.30502	0.0123	0.30497	-0.000244112
0.30588	-0.0151	0.30586	0.02051	0.30588	0.01096	0.30608	0.00456
0.30673	-0.0133	0.30691	0.02031	0.30673	0.01196	0.30694	0.00614
0.30798	-0.01185	0.30782	0.02036	0.30798	0.01368	0.30818	0.00671
0.30883	-0.01126	0.30881	0.01955	0.30883	0.01526	0.30905	0.00672
0.31002	-0.01008	0.30978	0.02036	0.31002	0.01497	0.30986	0.0058
0.31083	-0.00959	0.31083	0.02148	0.31083	0.01403	0.31118	0.01172
0.31199	-0.00799	0.31181	0.02323	0.31199	0.01422	0.31205	0.01226
0.31284	-0.00649	0.31285	0.02327	0.31284	0.0159	0.31302	0.01012
0.31389	-0.00483	0.31397	0.02343	0.31389	0.01696	0.3139	0.0123
0.31493	-0.0039	0.31494	0.02192	0.31493	0.01807	0.31496	0.01414
0.31594	-0.00487	0.3161	0.02278	0.31594	0.01812	0.31597	0.01583
0.31703	-0.00475	0.317	0.02608	0.31703	0.01852	0.31692	0.01346
0.31783	-0.00267	0.31787	0.02686	0.31783	0.01711	0.318	0.01526
0.31886	-0.000700059	0.3189	0.02759	0.31886	0.01879	0.3191	0.01955
0.31997	0.00116	0.31983	0.02601	0.31997	0.02039	0.31995	0.01601
0.32088	-0.000907241	0.32078	0.02471	0.32088	0.02253	0.32101	0.01741
0.32202	-0.00125	0.32185	0.0271	0.32202	0.02212	0.32203	0.01914
0.32299	0.00183	0.3229	0.03013	0.32299	0.02174	0.32288	0.02119
0.32382	0.00332	0.32401	0.03054	0.32382	0.02125	0.32408	0.02328
0.3248	0.00515	0.32492	0.02982	0.3248	0.02146	0.32494	0.01897
0.32596	0.00369	0.32586	0.02817	0.32596	0.02498	0.32588	0.02185
0.32685	0.00331	0.32685	0.03038	0.32685	0.02733	0.32699	0.02622
0.328	0.00493	0.3279	0.03287	0.328	0.02533	0.32817	0.02392
0.3289	0.00805	0.32883	0.03459	0.3289	0.02474	0.32893	0.02407
0.32998	0.00912	0.32988	0.03365	0.32998	0.02444	0.32986	0.02362
0.33075	0.0077	0.33091	0.03302	0.33075	0.02722	0.33081	0.02901
0.33196	0.00917	0.33194	0.03358	0.33196	0.02873	0.33207	0.02943
0.33288	0.00884	0.333	0.03498	0.33288	0.03036	0.33292	0.02531
0.33385	0.01092	0.33394	0.0372	0.33385	0.02929	0.33395	0.03082
0.33502	0.01256	0.33485	0.03885	0.33502	0.02895	0.33487	0.03134
0.33582	0.01319	0.33586	0.03881	0.33582	0.029	0.33616	0.03163
0.33699	0.01334	0.33688	0.03853	0.33699	0.0307	0.33693	0.0322
0.33783	0.01303	0.33787	0.03754	0.33783	0.03262	0.33785	0.03202
0.33888	0.01501	0.33895	0.03969	0.33888	0.03391	0.33891	0.03715
0.33999	0.01675	0.34	0.04249	0.33999	0.03369	0.33991	0.03475
0.34089	0.01767	0.34098	0.04512	0.34089	0.03188	0.34118	0.03478
0.3418	0.01816	0.34205	0.04435	0.3418	0.03349	0.34197	0.03903
0.34301	0.01776	0.34295	0.04288	0.34301	0.03416	0.3428	0.03979
0.34389	0.01833	0.34385	0.04423	0.34389	0.03752	0.34398	0.04222
0.34489	0.02043	0.34493	0.04779	0.34489	0.03888	0.34499	0.03736
0.34602	0.02282	0.34603	0.051	0.34602	0.03715	0.34586	0.04256
0.34697	0.02272	0.34705	0.05056	0.34697	0.0362	0.34692	0.04774
0.34781	0.02228	0.34811	0.05068	0.34781	0.03683	0.34796	0.04191
0.34892	0.02243	0.34886	0.04897	0.34892	0.03966	0.34899	0.04533
0.34982	0.02401	0.35006	0.05255	0.34982	0.04264	0.35004	0.04755
0.3509	0.02663	0.351	0.05561	0.3509	0.0424	0.35106	0.05034
0.35197	0.02828	0.352	0.05649	0.35197	0.04127	0.35199	0.04945
0.35282	0.02798	0.35307	0.05642	0.35282	0.04048	0.35279	0.04706
0.35407	0.02642	0.35383	0.05542	0.35407	0.04413	0.3539	0.05299
0.35478	0.02725	0.35487	0.05856	0.35478	0.04523	0.35494	0.05567
0.35601	0.02976	0.35587	0.06055	0.35601	0.0479	0.35607	0.05464
0.35701	0.03266	0.35698	0.06414	0.35701	0.04719	0.35705	0.0564
0.35791	0.03404	0.35795	0.06405	0.35791	0.04827	0.35789	0.05502
0.35882	0.03331	0.359	0.06622	0.35882	0.04889	0.35905	0.0635
0.36006	0.03312	0.36009	0.0666	0.36006	0.05018	0.35989	0.06147
0.36083	0.03503	0.36112	0.06689	0.36083	0.05204	0.36092	0.05798
0.36193	0.03799	0.36203	0.07074	0.36193	0.05516	0.36184	0.06499
0.36294	0.03919	0.36297	0.07286	0.36294	0.05586	0.36275	0.06766
0.36385	0.03973	0.36408	0.07615	0.36385	0.05568	0.36388	0.06844
0.36506	0.0406	0.36499	0.0745	0.36506	0.05491	0.36503	0.06788
0.36579	0.0412	0.36596	0.07475	0.36579	0.0569	0.36581	0.06959
0.36694	0.04338	0.3669	0.07663	0.36694	0.0587	0.36703	0.07727
0.36793	0.04579	0.36792	0.08079	0.36793	0.06453	0.36798	0.07181
0.36901	0.04728	0.36888	0.08508	0.36901	0.0632	0.36889	0.0749
0.37017	0.04842	0.36978	0.08481	0.37017	0.06287	0.37007	0.07758
0.37087	0.04741	0.37091	0.08421	0.37087	0.06309	0.37126	0.07974
0.37212	0.04961	0.37186	0.08566	0.37212	0.06596	0.37214	0.08308
0.3728	0.05135	0.37289	0.08755	0.3728	0.06951	0.37303	0.07749
0.37393	0.05423	0.37393	0.0921	0.37393	0.07182	0.37399	0.08282
0.37494	0.05517	0.37498	0.09368	0.37494	0.07105	0.37508	0.08992
0.3758	0.0554	0.37595	0.09284	0.3758	0.07132	0.37595	0.08409
0.37683	0.0552	0.37693	0.09256	0.37683	0.07219	0.377	0.08614
0.37806	0.0553	0.37795	0.08825	0.37806	0.07299	0.37789	0.08785
0.37892	0.06002	0.37898	0.09202	0.37892	0.07645	0.37875	0.09443
0.37999	0.06217	0.38012	0.09597	0.37999	0.07918	0.3799	0.09272
0.38089	0.06351	0.38101	0.09629	0.38089	0.07946	0.38098	0.08942
0.38203	0.06249	0.38207	0.09505	0.38203	0.07955	0.38219	0.09779
0.38291	0.06092	0.38309	0.09679	0.38291	0.07752	0.38317	0.09699
0.38397	0.06451	0.38391	0.09895	0.38397	0.08001	0.38415	0.0986
0.38504	0.06707	0.3849	0.10222	0.38504	0.08323	0.38533	0.09523
0.38594	0.06895	0.38592	0.10535	0.38594	0.08648	0.38623	0.09458
0.38683	0.0694	0.38698	0.10658	0.38683	0.08511	0.38735	0.10094
0.38803	0.0682	0.38792	0.10703	0.38803	0.08391	0.38814	0.0977
0.38901	0.06918	0.3889	0.1063	0.38901	0.08449	0.38922	0.09606
0.38997	0.07112	0.38996	0.10834	0.38997	0.08667	0.39006	0.10173
0.39083	0.07403	0.39097	0.11164	0.39083	0.09266	0.39106	0.10051
0.39209	0.07517	0.39208	0.11593	0.39209	0.08844	0.39211	0.10217
0.39289	0.07568	0.39313	0.11633	0.39289	0.0855	0.39307	0.10203
0.39412	0.07555	0.39396	0.11357	0.39412	0.08603	0.39412	0.10668
0.39495	0.07661	0.395	0.11514	0.39495	0.0873	0.3951	0.11024
0.39595	0.07815	0.39613	0.11762	0.39595	0.09317	0.39605	0.09848
0.39706	0.08041	0.39703	0.12259	0.39706	0.09472	0.39695	0.10922
0.39788	0.08276	0.39792	0.1224	0.39788	0.09474	0.39802	0.11213
0.39913	0.08208	0.3989	0.12276	0.39913	0.0949	0.39888	0.1121
0.39997	0.08183	0.39996	0.12349	0.39997	0.09676	0.39978	0.1139
0.40094	0.08122	0.40108	0.12442	0.40094	0.09824	0.40103	0.10791
0.40204	0.08491	0.4021	0.12693	0.40204	0.10082	0.4019	0.11835
0.40297	0.08751	0.40296	0.1295	0.40297	0.10305	0.40327	0.12108
0.40399	0.08923	0.40405	0.13215	0.40399	0.10293	0.40398	0.11814
0.40495	0.08788	0.40503	0.13099	0.40495	0.10268	0.40484	0.11881
0.40594	0.08572	0.40597	0.12987	0.40594	0.10423	0.40623	0.12059
0.40689	0.08993	0.40688	0.13098	0.40689	0.10547	0.40715	0.13151
0.40808	0.09245	0.4079	0.13212	0.40808	0.11337	0.40833	0.1253
0.40892	0.0948	0.40894	0.13797	0.40892	0.11237	0.40906	0.12458
0.41009	0.09472	0.4101	0.13887	0.41009	0.11156	0.41015	0.13118
0.41084	0.09285	0.41109	0.14007	0.41084	0.11108	0.41116	0.1295
0.41193	0.09538	0.41204	0.1362	0.41193	0.11216	0.41236	0.13348
0.41305	0.0964	0.41303	0.13679	0.41305	0.11777	0.41316	0.13603
0.41386	0.09082	0.41394	0.14201	0.41386	0.12122	0.41402	0.13911
0.4151	0.09047	0.41489	0.14461	0.4151	0.12288	0.41512	0.14013
0.41599	0.09433	0.41592	0.14678	0.41599	0.12151	0.41615	0.13638
0.41694	0.09798	0.41708	0.14433	0.41694	0.12329	0.41717	0.14301
0.41783	0.09951	0.41801	0.14553	0.41783	0.12636	0.41804	0.14676
0.41904	0.10177	0.41899	0.14733	0.41904	0.13148	0.41896	0.14493
0.42001	0.10066	0.41994	0.15007	0.42001	0.13646	0.41995	0.14753
0.42082	0.10114	0.42096	0.15369	0.42082	0.13277	0.42106	0.14396
0.422	0.10508	0.42181	0.15335	0.422	0.1369	0.42198	0.15776
0.42306	0.11126	0.42285	0.15543	0.42306	0.13898	0.42302	0.15218
0.42395	0.11194	0.42394	0.15396	0.42395	0.14273	0.42409	0.14202
0.42486	0.11171	0.42499	0.15772	0.42486	0.1483	0.42496	0.15167
0.4259	0.11149	0.42596	0.15936	0.4259	0.15098	0.42591	0.15278
0.42698	0.11502	0.42688	0.16358	0.42698	0.15375	0.42707	0.17026
0.42786	0.11893	0.42787	0.16762	0.42786	0.15239	0.42821	0.1586
0.42891	0.12168	0.42896	0.16442	0.42891	0.15904	0.42895	0.16474
0.43002	0.12523	0.42995	0.16669	0.43002	0.16232	0.43026	0.18434
0.4311	0.1257	0.43108	0.16658	0.4311	0.17431	0.43125	0.18367
0.4321	0.12861	0.43201	0.17377	0.4321	0.17656	0.43214	0.18662
0.43302	0.13164	0.43302	0.18032	0.43302	0.17649	0.43312	0.19412
0.43395	0.13496	0.43406	0.17834	0.43395	0.17937	0.43419	0.19533
0.43498	0.14035	0.43494	0.18013	0.43498	0.18276	0.4351	0.20982
0.43582	0.14136	0.43599	0.17951	0.43582	0.19429	0.43616	0.20461
0.43696	0.1434	0.43704	0.18508	0.43696	0.19898	0.43712	0.21309
0.438	0.14383	0.43803	0.18952	0.438	0.20353	0.43817	0.22668
0.4389	0.14736	0.43885	0.19587	0.4389	0.2042	0.43913	0.22098
0.44	0.15373	0.43992	0.19729	0.44	0.20915	0.44006	0.23207
0.44092	0.1579	0.44086	0.19813	0.44092	0.21779	0.44088	0.23508
0.4419	0.1619	0.44189	0.20228	0.4419	0.22407	0.44206	0.24783
0.44293	0.15845	0.44293	0.20395	0.44293	0.2339	0.44319	0.25044
0.44384	0.16533	0.44382	0.21412	0.44384	0.2368	0.44415	0.24446
0.44497	0.16959	0.44501	0.21925	0.44497	0.24192	0.44517	0.26631
0.446	0.17776	0.44602	0.22322	0.446	0.24699	0.446	0.27233
0.44693	0.18186	0.44695	0.22499	0.44693	0.25462	0.44693	0.27721
0.4481	0.18357	0.448	0.22531	0.4481	0.26603	0.44807	0.28077
0.44893	0.18551	0.449	0.23197	0.44893	0.2717	0.44911	0.28477
0.44994	0.18724	0.4499	0.24147	0.44994	0.28109	0.45006	0.30695
0.45099	0.19419	0.45095	0.25012	0.45099	0.28321	0.45113	0.30859
0.45202	0.20085	0.45197	0.25054	0.45202	0.29084	0.45199	0.31098
0.45303	0.20611	0.45291	0.2528	0.45303	0.29946	0.45306	0.32662
0.45396	0.2095	0.45393	0.25673	0.45396	0.31076	0.45396	0.3335
0.455	0.21179	0.45489	0.26552	0.455	0.32215	0.45509	0.34677
0.45607	0.21585	0.45587	0.27681	0.45607	0.32343	0.45626	0.34711
0.457	0.22275	0.45689	0.27871	0.457	0.33021	0.45705	0.35958
0.45795	0.23108	0.45805	0.28336	0.45795	0.33925	0.4579	0.37892
0.45891	0.23706	0.459	0.28832	0.45891	0.3532	0.45894	0.37282
0.45989	0.23817	0.45996	0.29655	0.45989	0.36531	0.46018	0.39195
0.46094	0.24313	0.4608	0.30543	0.46094	0.37032	0.46114	0.40548
0.4619	0.24851	0.46194	0.31223	0.4619	0.37716	0.46219	0.40976
0.46288	0.25412	0.46301	0.3221	0.46288	0.38226	0.46312	0.42355
0.46392	0.26369	0.46397	0.3256	0.46392	0.3955	0.46415	0.42301
0.46491	0.26908	0.46499	0.3328	0.46491	0.40673	0.46507	0.4489
0.46585	0.27131	0.46601	0.33729	0.46585	0.42085	0.46613	0.45542
0.46688	0.27404	0.46705	0.33975	0.46688	0.43046	0.46715	0.4541
0.46806	0.28377	0.46799	0.36626	0.46806	0.43496	0.46813	0.47631
0.46889	0.29155	0.46898	0.36656	0.46889	0.44507	0.4691	0.48346
0.46994	0.30106	0.46988	0.37253	0.46994	0.45412	0.47003	0.50684
0.47082	0.30456	0.47093	0.3774	0.47082	0.47102	0.47095	0.50741
0.47188	0.30744	0.47194	0.38987	0.47188	0.48255	0.47215	0.50748
0.47286	0.31157	0.47297	0.40319	0.47286	0.49151	0.47296	0.54412
0.47389	0.32312	0.47397	0.41269	0.47389	0.50018	0.47408	0.54699
0.47505	0.33354	0.4749	0.4173	0.47505	0.50714	0.4751	0.55725
0.47607	0.33887	0.47589	0.42128	0.47607	0.52081	0.47589	0.56729
0.47705	0.34614	0.47684	0.4337	0.47705	0.53638	0.477	0.5771
0.47791	0.34838	0.47789	0.44641	0.47791	0.55177	0.4781	0.60594
0.47895	0.35611	0.47891	0.46009	0.47895	0.55649	0.4791	0.59963
0.48002	0.36576	0.47985	0.46748	0.48002	0.56429	0.48018	0.62237
0.48107	0.37368	0.4808	0.46822	0.48107	0.57839	0.48112	0.63569
0.48202	0.38294	0.48189	0.48149	0.48202	0.59039	0.48204	0.6409
0.48307	0.3865	0.48292	0.49094	0.48307	0.60908	0.48296	0.66448
0.48406	0.39222	0.48384	0.5072	0.48406	0.61975	0.48392	0.66576
0.48494	0.39845	0.48491	0.517	0.48494	0.6295	0.48503	0.69386
0.48595	0.40894	0.48578	0.52686	0.48595	0.63633	0.48614	0.70557
0.48705	0.4217	0.48685	0.53337	0.48705	0.6505	0.48711	0.70295
0.48785	0.4274	0.48791	0.54436	0.48785	0.6668	0.48776	0.72917
0.48903	0.43254	0.4888	0.5565	0.48903	0.68091	0.48898	0.74619
0.48998	0.43591	0.48983	0.5687	0.48998	0.69421	0.4901	0.76258
0.49103	0.44485	0.49086	0.58409	0.49103	0.70427	0.4911	0.76752
0.49204	0.45704	0.49194	0.5897	0.49204	0.71207	0.49208	0.77513
0.49293	0.46551	0.49311	0.59833	0.49293	0.72433	0.49303	0.80976
0.49385	0.47241	0.49413	0.60842	0.49385	0.73904	0.49421	0.8132
0.49487	0.47603	0.49483	0.626	0.49487	0.76013	0.49513	0.82198
0.49594	0.48338	0.49583	0.64239	0.49594	0.7723	0.49604	0.84521
0.49706	0.49309	0.49688	0.65133	0.49706	0.78396	0.49714	0.85329
0.49821	0.50401	0.49783	0.65902	0.49821	0.79395	0.49798	0.88412
0.49934	0.51297	0.49903	0.66699	0.49934	0.81651	0.49905	0.88395
0.5002	0.51751	0.50007	0.68565	0.5002	0.82896	0.50002	0.89381
0.50119	0.52303	0.50108	0.69945	0.50119	0.8442	0.50116	0.92859
0.50217	0.53111	0.5021	0.71429	0.50217	0.85034	0.50214	0.93403
0.50318	0.54302	0.50313	0.7226	0.50318	0.85955	0.503	0.95421
0.50418	0.55554	0.50404	0.72586	0.50418	0.87914	0.50398	0.96104
0.50518	0.56479	0.50479	0.74396	0.50518	0.89623	0.50493	0.98047
0.50616	0.57292	0.50587	0.75958	0.50616	0.91255	0.50618	1.01187
0.50711	0.57778	0.50706	0.77427	0.50711	0.92558	0.50714	1.0005
0.50824	0.5887	0.50812	0.78963	0.50824	0.93276	0.50803	1.03039
0.50929	0.59813	0.50896	0.79321	0.50929	0.94598	0.50896	1.04847
0.51018	0.61092	0.51028	0.81582	0.51018	0.96008	0.51008	1.0573
0.51118	0.62022	0.51134	0.8346	0.51118	0.98212	0.51117	1.0857
0.51217	0.62631	0.51233	0.84663	0.51217	0.99474	0.51207	1.08712
0.51321	0.6339	0.51325	0.86036	0.51321	1.00535	0.51315	1.12138
0.51423	0.64363	0.51417	0.86877	0.51423	1.01361	0.51404	1.13292
0.51514	0.65883	0.5153	0.88289	0.51514	1.0311	0.51518	1.12683
0.5162	0.66702	0.51622	0.89688	0.5162	1.04786	0.51598	1.16447
0.51714	0.67622	0.51731	0.91674	0.51714	1.06397	0.51707	1.17661
0.51827	0.67998	0.51832	0.92806	0.51827	1.08439	0.51805	1.20653
0.51927	0.68749	0.51927	0.94103	0.51927	1.09259	0.51916	1.20272
0.52014	0.70316	0.52033	0.94963	0.52014	1.10296	0.52006	1.21362
0.52125	0.7123	0.52134	0.96128	0.52125	1.11533	0.52104	1.25719
0.52226	0.72544	0.52236	0.97963	0.52226	1.13695	0.52188	1.25275
0.52327	0.7302	0.52334	0.99518	0.52327	1.15451	0.52296	1.2788
0.52425	0.73913	0.52432	1.01474	0.52425	1.16797	0.52411	1.29183
0.52532	0.7483	0.52528	1.01886	0.52532	1.17732	0.52487	1.3025
0.52632	0.76033	0.52632	1.02897	0.52632	1.18664	0.52607	1.33341
0.52726	0.77252	0.52729	1.04312	0.52726	1.2022	0.52713	1.33438
0.52824	0.78196	0.52828	1.05952	0.52824	1.22008	0.52804	1.36466
0.52924	0.79314	0.52922	1.08178	0.52924	1.24062	0.52915	1.38277
0.53023	0.79605	0.53029	1.08912	0.53023	1.25052	0.53002	1.38307
0.53134	0.80753	0.5313	1.10437	0.53134	1.2593	0.53093	1.4123
0.53232	0.81924	0.5323	1.11027	0.53232	1.27324	0.53198	1.42046
0.53331	0.83111	0.53327	1.13161	0.53331	1.2886	0.53299	1.44752
0.53429	0.84417	0.53421	1.14835	0.53429	1.31086	0.53415	1.46297
0.53526	0.84552	0.53518	1.16195	0.53526	1.32502	0.53499	1.46258
0.53627	0.85157	0.53618	1.17654	0.53627	1.33603	0.53607	1.5101
0.53732	0.8608	0.53735	1.18311	0.53732	1.34496	0.53701	1.5097
0.53823	0.87532	0.53826	1.20173	0.53823	1.35537	0.538	1.52273
0.53917	0.88669	0.53929	1.21315	0.53917	1.37832	0.53902	1.54732
0.54028	0.8971	0.54026	1.23599	0.54028	1.39661	0.5399	1.55874
0.54117	0.90048	0.54131	1.24538	0.54117	1.40823	0.54095	1.59247
0.5422	0.9094	0.54227	1.26032	0.5422	1.42083	0.54195	1.58801
0.54313	0.92363	0.54325	1.27525	0.54313	1.42475	0.54308	1.60152
0.54413	0.93641	0.5443	1.28153	0.54413	1.44508	0.54395	1.6408
0.54514	0.94697	0.54532	1.30497	0.54514	1.46315	0.545	1.63898
0.54616	0.95065	0.54631	1.32212	0.54616	1.48316	0.54591	1.66774
0.54722	0.9595	0.54726	1.33505	0.54722	1.49183	0.54705	1.67449
0.54828	0.97227	0.54823	1.34151	0.54828	1.49959	0.54801	1.69113
0.54911	0.97946	0.5492	1.35262	0.54911	1.51241	0.54902	1.72758
0.5503	0.99521	0.55013	1.36819	0.5503	1.53096	0.54999	1.71238
0.55116	1.0037	0.55115	1.38816	0.55116	1.54897	0.55113	1.75259
0.55215	1.00971	0.55211	1.40831	0.55215	1.56241	0.55209	1.76907
0.55316	1.01633	0.55321	1.41453	0.55316	1.57534	0.55296	1.76942
0.55415	1.025	0.55428	1.42457	0.55415	1.58523	0.55405	1.80167
0.55517	1.04248	0.55517	1.43467	0.55517	1.59658	0.55512	1.80235
0.55632	1.05106	0.55619	1.45591	0.55632	1.61918	0.55588	1.84784
0.5572	1.06358	0.55717	1.47979	0.5572	1.63397	0.55703	1.85003
0.55825	1.06432	0.55809	1.48682	0.55825	1.64904	0.55805	1.8465
0.55911	1.07521	0.55913	1.49891	0.55911	1.65099	0.55913	1.88657
0.56023	1.08866	0.56007	1.5067	0.56023	1.66408	0.56017	1.89444
0.56125	1.1015	0.56117	1.52604	0.56125	1.6839	0.56091	1.92305
0.56236	1.11669	0.56218	1.54277	0.56236	1.70377	0.56212	1.92138
0.56315	1.12049	0.56311	1.55809	0.56315	1.71386	0.56292	1.94745
0.56416	1.12607	0.56414	1.57103	0.56416	1.72201	0.56418	1.99065
0.56526	1.13128	0.5653	1.57794	0.56526	1.73476	0.56524	1.98718
0.56628	1.14792	0.56611	1.59529	0.56628	1.74337	0.56631	2.00786
0.56715	1.16435	0.56715	1.60841	0.56715	1.76436	0.56716	2.02812
0.56809	1.16929	0.56815	1.62873	0.56809	1.78168	0.56812	2.03356
0.56929	1.17928	0.56921	1.64383	0.56929	1.79269	0.56899	2.06014
0.57021	1.18376	0.57019	1.64643	0.57021	1.80377	0.57011	2.04974
0.57117	1.19846	0.57119	1.66318	0.57117	1.80885	0.57119	2.08596
0.5721	1.2113	0.57225	1.6748	0.5721	1.82708	0.5721	2.10198
0.57316	1.22465	0.57334	1.6953	0.57316	1.84431	0.57332	2.09383
0.57421	1.23014	0.57431	1.71346	0.57421	1.85819	0.57413	2.13106
0.57532	1.23412	0.57524	1.72037	0.57532	1.86827	0.57507	2.13454
0.57629	1.24711	0.57618	1.7272	0.57629	1.8742	0.5761	2.15668
0.57724	1.25623	0.57731	1.74045	0.57724	1.88689	0.57699	2.17374
0.57818	1.27328	0.57819	1.75995	0.57818	1.89827	0.57795	2.17066
0.57922	1.27919	0.57924	1.7768	0.57922	1.92293	0.5791	2.21547
0.58012	1.28719	0.58025	1.78929	0.58012	1.93158	0.58005	2.21731
0.58126	1.29616	0.5813	1.79639	0.58126	1.93779	0.58122	2.22241
0.58211	1.30161	0.58227	1.80576	0.58211	1.95105	0.58209	2.24963
0.58319	1.3294	0.58328	1.82353	0.58319	1.95971	0.58301	2.2511
0.58423	1.34016	0.58427	1.84183	0.58423	1.98257	0.58413	2.29417
0.58511	1.35343	0.58522	1.85815	0.58511	1.99369	0.58517	2.2829
0.58614	1.35493	0.58609	1.86432	0.58614	2.00396	0.58622	2.29178
0.58723	1.36541	0.58716	1.87559	0.58723	2.00852	0.58716	2.33869
0.58811	1.37068	0.58814	1.88376	0.58811	2.01728	0.58815	2.32613
0.58914	1.38721	0.58915	1.90147	0.58914	2.03738	0.58922	2.35126
0.59022	1.40368	0.59022	1.92118	0.59022	2.05002	0.59012	2.35844
0.59112	1.3966	0.59121	1.93037	0.59112	2.06698	0.59109	2.37385
0.59237	1.40558	0.59226	1.9432	0.59237	2.06748	0.59217	2.41125
0.59318	1.41118	0.59333	1.9458	0.59318	2.0796	0.59302	2.39438
0.59415	1.42616	0.59423	1.96258	0.59415	2.08985	0.59415	2.43544
0.59515	1.43824	0.59508	1.98061	0.59515	2.10383	0.59501	2.4382
0.59631	1.44612	0.59627	1.99498	0.59631	2.12354	0.5961	2.44179
0.59731	1.45251	0.59719	2.00761	0.59731	2.1286	0.5972	2.46717
0.59823	1.4559	0.59821	2.01018	0.59823	2.1386	0.59821	2.4678
0.59911	1.4673	0.5993	2.02465	0.59911	2.14431	0.59915	2.51082
0.6002	1.48013	0.60026	2.03687	0.6002	2.15923	0.60013	2.50363
0.6012	1.48966	0.60132	2.05741	0.6012	2.17241	0.60113	2.504
0.60217	1.50195	0.60233	2.06422	0.60217	2.18455	0.60213	2.54689
0.60308	1.50034	0.60327	2.06899	0.60308	2.19868	0.60303	2.54301
0.60408	1.51419	0.60419	2.08321	0.60408	2.19719	0.60421	2.5635
0.60517	1.52204	0.6052	2.08943	0.60517	2.21073	0.60504	2.56478
0.60618	1.53519	0.60614	2.11337	0.60618	2.22299	0.60613	2.58517
0.60721	1.54629	0.60727	2.12356	0.60721	2.24069	0.60706	2.61604
0.60825	1.54874	0.60821	2.13315	0.60825	2.25329	0.60816	2.59989
0.60911	1.55732	0.60929	2.13932	0.60911	2.25367	0.60918	2.63102
0.61029	1.56264	0.61029	2.1501	0.61029	2.26111	0.61003	2.64921
0.61109	1.57634	0.61126	2.16972	0.61109	2.26687	0.61104	2.63047
0.61228	1.58665	0.61226	2.17894	0.61228	2.28606	0.61227	2.65865
0.61322	1.59404	0.61319	2.19199	0.61322	2.29866	0.61305	2.65541
0.61421	1.59762	0.61417	2.19048	0.61421	2.31086	0.61418	2.69412
0.61514	1.60587	0.61507	2.20352	0.61514	2.31413	0.61515	2.71114
0.61611	1.6162	0.61626	2.21746	0.61611	2.31624	0.61599	2.69686
0.61707	1.62437	0.61723	2.23286	0.61707	2.32922	0.61713	2.73351
0.61822	1.64182	0.6182	2.25087	0.61822	2.33919	0.61813	2.73472
0.61922	1.64334	0.61921	2.25102	0.61922	2.35964	0.61906	2.75102
0.62019	1.64872	0.62023	2.26129	0.62019	2.36378	0.62	2.76314
0.62119	1.65528	0.62126	2.26991	0.62119	2.37438	0.62107	2.76143
0.6221	1.66628	0.62222	2.28564	0.6221	2.37667	0.62205	2.8069
0.62328	1.67965	0.62318	2.30025	0.62328	2.38732	0.62311	2.7955
0.62425	1.68797	0.62421	2.3083	0.62425	2.4019	0.62417	2.79642
0.62527	1.69035	0.62521	2.31502	0.62527	2.41118	0.62511	2.83129
0.62614	1.69424	0.62621	2.31525	0.62614	2.42094	0.62606	2.82618
0.62716	1.70623	0.6271	2.3321	0.62716	2.41854	0.62704	2.86014
0.62812	1.71739	0.6281	2.34724	0.62812	2.43039	0.62822	2.8381
0.62912	1.72702	0.62911	2.35861	0.62912	2.43808	0.62899	2.85661
0.63022	1.73391	0.62999	2.36517	0.63022	2.45135	0.63004	2.89503
0.6311	1.73314	0.63123	2.36636	0.6311	2.46611	0.63117	2.88038
0.6323	1.74404	0.63231	2.3797	0.6323	2.46752	0.632	2.9082
0.63311	1.75613	0.63324	2.38833	0.63311	2.47191	0.63314	2.89815
0.63409	1.76626	0.63424	2.40514	0.63409	2.47881	0.63405	2.92477
0.63509	1.77582	0.63529	2.40974	0.63509	2.48912	0.63507	2.94255
0.63601	1.77675	0.63632	2.41798	0.63601	2.50164	0.63625	2.92546
0.63714	1.78431	0.6371	2.42332	0.63714	2.50665	0.63725	2.96241
0.63819	1.78955	0.63819	2.43337	0.63819	2.51127	0.63818	2.96312
0.63918	1.80356	0.63924	2.4523	0.63918	2.51398	0.63916	2.96826
0.64013	1.80975	0.64026	2.45645	0.64013	2.52524	0.64008	2.98507
0.64123	1.81102	0.64125	2.4684	0.64123	2.54009	0.64109	2.97866
0.64211	1.81644	0.64216	2.46592	0.64211	2.54833	0.64221	3.01592
0.64327	1.81759	0.64312	2.47668	0.64327	2.55556	0.64303	3.00328
0.64423	1.83279	0.64412	2.48781	0.64423	2.5533	0.64416	3.00578
0.6452	1.84508	0.64529	2.50347	0.6452	2.56091	0.64509	3.03729
0.64611	1.85563	0.64628	2.51072	0.64611	2.57209	0.64622	3.02882
0.64712	1.86001	0.64715	2.51486	0.64712	2.58251	0.64718	3.0505
0.64824	1.86227	0.64818	2.51949	0.64824	2.5942	0.64815	3.04519
0.64909	1.86844	0.6493	2.52408	0.64909	2.5917	0.64923	3.05883
0.65025	1.87767	0.65025	2.53819	0.65025	2.60011	0.65026	3.09099
0.6511	1.89379	0.65115	2.55261	0.6511	2.60376	0.65105	3.05793
0.65222	1.89837	0.65216	2.55497	0.65222	2.61978	0.65212	3.07963
0.65325	1.89744	0.65307	2.5577	0.65325	2.62833	0.65302	3.09697
0.65408	1.90237	0.65406	2.5594	0.65408	2.63177	0.65416	3.10095
0.65508	1.90427	0.65516	2.5738	0.65508	2.63298	0.65508	3.11632
0.65604	1.92259	0.65628	2.59035	0.65604	2.63525	0.65596	3.09239
0.65714	1.93138	0.6571	2.59219	0.65714	2.64521	0.65714	3.12721
0.65809	1.93687	0.6581	2.59788	0.65809	2.65642	0.65824	3.14181
0.65902	1.93687	0.6591	2.59706	0.65902	2.66722	0.65913	3.12688
0.66028	1.94012	0.66006	2.60939	0.66028	2.66483	0.65988	3.15308
0.66102	1.94726	0.66105	2.62091	0.66102	2.66689	0.66115	3.14227
0.66216	1.95994	0.66216	2.63417	0.66216	2.67284	0.662	3.16697
0.66311	1.96746	0.66312	2.63472	0.66311	2.68277	0.66299	3.16983
0.66414	1.97174	0.66423	2.63103	0.66414	2.69847	0.66415	3.1612
0.6651	1.97323	0.66524	2.64188	0.6651	2.69471	0.6651	3.19523
0.66614	1.9753	0.66611	2.64604	0.66614	2.69985	0.66623	3.17758
0.6672	1.98541	0.66706	2.66427	0.6672	2.69891	0.66718	3.18524
0.66823	1.99702	0.66806	2.66732	0.66823	2.71131	0.66807	3.20524
0.66927	2.00278	0.66915	2.66673	0.66927	2.72242	0.66913	3.20797
0.67007	2.00922	0.67028	2.67116	0.67007	2.72422	0.67021	3.22985
0.67114	2.00788	0.67128	2.6783	0.67114	2.72527	0.67101	3.20315
0.67218	2.01185	0.67215	2.6951	0.67218	2.72092	0.67211	3.22067
0.67328	2.02292	0.67319	2.69406	0.67328	2.73376	0.67308	3.25156
0.6742	2.03011	0.67405	2.70451	0.6742	2.73958	0.67404	3.23319
0.67523	2.03763	0.67511	2.69911	0.67523	2.7482	0.67509	3.24786
0.67625	2.03891	0.67604	2.70273	0.67625	2.75337	0.67621	3.24189
0.67707	2.0409	0.67715	2.71672	0.67707	2.74189	0.67714	3.26522
0.67806	2.04226	0.6781	2.72502	0.67806	2.75493	0.67804	3.27507
0.67902	2.05206	0.6791	2.73514	0.67902	2.75931	0.67899	3.25271
0.68028	2.06483	0.6801	2.72763	0.68028	2.77333	0.68014	3.283
0.68104	2.06441	0.68116	2.73308	0.68104	2.77258	0.68111	3.28566
0.68208	2.06906	0.68224	2.73995	0.68208	2.77569	0.68192	3.29014
0.68305	2.06655	0.68319	2.75293	0.68305	2.77443	0.68301	3.29399
0.68416	2.07401	0.68418	2.75993	0.68416	2.77856	0.68417	3.28715
0.68516	2.07944	0.6852	2.7592	0.68516	2.78991	0.68504	3.31926
0.68624	2.08866	0.68601	2.75907	0.68624	2.79022	0.68598	3.30126
0.68722	2.09598	0.68721	2.75614	0.68722	2.80031	0.68712	3.30801
0.68819	2.09288	0.68817	2.7738	0.68819	2.79736	0.68813	3.32849
0.68922	2.09588	0.68914	2.77859	0.68922	2.79443	0.68909	3.31115
0.69007	2.09612	0.69022	2.7853	0.69007	2.80286	0.69017	3.33161
0.69116	2.10878	0.69122	2.77974	0.69116	2.80786	0.69112	3.32319
0.69216	2.11402	0.69214	2.78002	0.69216	2.82144	0.69207	3.33717
0.69316	2.11881	0.69319	2.7917	0.69316	2.81718	0.69314	3.36235
0.69414	2.12205	0.6942	2.79982	0.69414	2.81539	0.69404	3.32331
0.69519	2.11743	0.69517	2.80556	0.69519	2.82194	0.69517	3.3504
0.69618	2.12597	0.69628	2.79703	0.69618	2.82633	0.69622	3.36065
0.69726	2.13197	0.69718	2.80265	0.69726	2.83569	0.69722	3.36157
0.69825	2.14111	0.69813	2.80774	0.69825	2.84262	0.6982	3.36921
0.69925	2.14392	0.69921	2.81775	0.69925	2.84138	0.69909	3.345
0.70026	2.14402	0.70014	2.82453	0.70026	2.83372	0.69997	3.37763
0.70136	2.14535	0.7012	2.82087	0.70136	2.8381	0.7012	3.38183
0.70232	2.14364	0.70222	2.8245	0.70232	2.84444	0.70198	3.37204
0.70336	2.15896	0.70322	2.82512	0.70336	2.84685	0.70299	3.38262
0.70432	2.15932	0.70419	2.829	0.70432	2.85702	0.70412	3.37368
0.70533	2.16718	0.7051	2.8441	0.70533	2.85059	0.70502	3.39765
0.70636	2.16516	0.70599	2.84117	0.70636	2.8524	0.70603	3.39157
0.7073	2.16174	0.70729	2.85128	0.7073	2.84578	0.70707	3.38825
0.70825	2.16866	0.70829	2.84879	0.70825	2.85104	0.70813	3.40727
0.70917	2.1778	0.70925	2.85249	0.70917	2.85944	0.70905	3.38972
0.71028	2.18489	0.71016	2.85861	0.71028	2.86582	0.71002	3.39933
0.7113	2.18557	0.7112	2.86312	0.7113	2.86625	0.71117	3.40887
0.71231	2.18632	0.71211	2.86341	0.71231	2.85738	0.71203	3.41022
0.71331	2.18458	0.71317	2.85782	0.71331	2.86121	0.71312	3.42334
0.71428	2.1916	0.7142	2.86169	0.71428	2.86228	0.71409	3.39175
0.7153	2.19811	0.71517	2.85909	0.7153	2.87377	0.71501	3.41405
0.71641	2.1999	0.7163	2.87224	0.71641	2.8768	0.71609	3.42944
0.7173	2.2067	0.71718	2.87545	0.7173	2.87059	0.71704	3.4128
0.71827	2.20202	0.71822	2.87165	0.71827	2.87074	0.71811	3.42225
0.71924	2.20125	0.71929	2.87248	0.71924	2.86877	0.7191	3.40923
0.72043	2.20695	0.72021	2.87001	0.72043	2.87449	0.72004	3.43629
0.72131	2.21442	0.7213	2.88163	0.72131	2.87931	0.72104	3.43506
0.72233	2.21972	0.72217	2.88702	0.72233	2.88244	0.72208	3.40938
0.72332	2.22238	0.72326	2.88875	0.72332	2.88212	0.72295	3.43811
0.72429	2.22012	0.72432	2.88215	0.72429	2.87459	0.72412	3.42838
0.72527	2.21586	0.72525	2.87919	0.72527	2.87628	0.725	3.4435
0.72627	2.22525	0.72634	2.8869	0.72627	2.87579	0.72607	3.43377
0.72728	2.22973	0.72719	2.88689	0.72728	2.88984	0.72701	3.41768
0.72836	2.2331	0.72815	2.8967	0.72836	2.88549	0.728	3.45246
0.72932	2.23722	0.72917	2.89503	0.72932	2.88476	0.72914	3.44438
0.73017	2.23055	0.73009	2.8936	0.73017	2.88201	0.72986	3.43593
0.73111	2.23395	0.73111	2.89085	0.73111	2.87849	0.73102	3.44506
0.73208	2.23532	0.73212	2.88845	0.73208	2.88721	0.73207	3.42446
0.73305	2.24376	0.73317	2.89911	0.73305	2.88951	0.73298	3.45828
0.73414	2.2489	0.73419	2.90187	0.73414	2.89047	0.73413	3.43598
0.73514	2.24809	0.73519	2.90328	0.73514	2.88116	0.73497	3.44911
0.73624	2.24472	0.73622	2.89784	0.73624	2.88243	0.73601	3.46255
0.73724	2.24554	0.73717	2.89718	0.73724	2.88489	0.73717	3.43015
0.73832	2.25418	0.73825	2.89789	0.73832	2.88524	0.73791	3.45211
0.73931	2.25688	0.73935	2.90338	0.73931	2.89505	0.73909	3.44708
0.74011	2.25767	0.7403	2.91199	0.74011	2.88483	0.73996	3.46438
0.74127	2.25949	0.74136	2.90531	0.74127	2.88156	0.74103	3.45899
0.74233	2.25112	0.74234	2.90366	0.74233	2.88104	0.74203	3.42741
0.74326	2.25886	0.74334	2.90167	0.74326	2.88318	0.74315	3.45666
0.74423	2.26011	0.74434	2.90546	0.74423	2.89073	0.74394	3.4609
0.74513	2.26975	0.74509	2.9124	0.74513	2.88778	0.7451	3.45958
0.74613	2.26736	0.74616	2.91526	0.74613	2.87992	0.74602	3.45267
0.74711	2.26358	0.74721	2.91144	0.74711	2.87763	0.74715	3.43561
0.74813	2.26277	0.74832	2.90149	0.74813	2.88272	0.74805	3.46852
0.74903	2.26435	0.74925	2.9032	0.74903	2.88356	0.74894	3.45634
0.75019	2.27361	0.75019	2.9035	0.75019	2.88689	0.75001	3.44525
0.75129	2.27531	0.75105	2.91097	0.75129	2.88366	0.75097	3.45608
0.75231	2.27623	0.7521	2.91357	0.75231	2.87123	0.75206	3.44434
0.75316	2.26986	0.75328	2.9078	0.75316	2.87782	0.75316	3.46087
0.75413	2.26721	0.75425	2.9075	0.75413	2.88019	0.75402	3.44582
0.7552	2.27496	0.7552	2.90203	0.7552	2.8834	0.75505	3.44447
0.75638	2.27616	0.75609	2.90682	0.75638	2.88071	0.75623	3.46563
0.75726	2.28193	0.75726	2.9097	0.75726	2.87202	0.75699	3.43561
0.75816	2.2806	0.75825	2.91293	0.75816	2.86854	0.75815	3.45004
0.75912	2.27855	0.75929	2.90743	0.75912	2.87203	0.75904	3.44431
0.7602	2.27618	0.76013	2.89873	0.7602	2.87677	0.76007	3.43923
0.76107	2.27662	0.76116	2.9032	0.76107	2.87269	0.76116	3.45119
0.76228	2.28215	0.76231	2.8978	0.76228	2.86813	0.76188	3.42244
0.76324	2.28286	0.76322	2.90891	0.76324	2.86471	0.7631	3.44947
0.76411	2.28741	0.76418	2.90852	0.76411	2.86312	0.76407	3.44492
0.76515	2.27765	0.76512	2.90078	0.76515	2.86727	0.76521	3.41576
0.7663	2.27924	0.76625	2.89778	0.7663	2.86547	0.766	3.43686
0.76712	2.28102	0.76713	2.89017	0.76712	2.86606	0.7671	3.42179
0.76827	2.28592	0.76835	2.90121	0.76827	2.85774	0.768	3.44327
0.7693	2.29074	0.76936	2.90099	0.7693	2.85234	0.76918	3.4336
0.77029	2.28481	0.77017	2.90055	0.77029	2.85994	0.77019	3.40576
0.7712	2.28318	0.77107	2.89571	0.7712	2.85992	0.77093	3.44713
0.77208	2.2798	0.77211	2.89163	0.77208	2.86169	0.77206	3.42561
0.77331	2.28431	0.77313	2.89118	0.77331	2.85056	0.77325	3.42422
0.77414	2.28939	0.77425	2.89228	0.77414	2.85022	0.77405	3.41425
0.77524	2.29107	0.77532	2.89713	0.77524	2.84651	0.77506	3.40051
0.77635	2.28942	0.77613	2.89157	0.77635	2.84902	0.77616	3.43373
0.77717	2.27949	0.77719	2.88585	0.77717	2.85309	0.77718	3.40533
0.7781	2.28452	0.77813	2.88088	0.7781	2.84481	0.77832	3.41285
0.77932	2.28597	0.77911	2.87968	0.77932	2.84154	0.77906	3.4118
0.78013	2.29046	0.78016	2.88712	0.78013	2.83128	0.78007	3.39271
0.78116	2.29284	0.78113	2.88654	0.78116	2.83965	0.78112	3.40488
0.78234	2.28208	0.78217	2.88415	0.78234	2.84073	0.78227	3.38969
0.78313	2.2818	0.78321	2.87679	0.78313	2.83745	0.78322	3.40478
0.78414	2.27484	0.78424	2.87357	0.78414	2.82879	0.78403	3.39999
0.7853	2.28228	0.7852	2.87196	0.7853	2.82182	0.78509	3.36761
0.78618	2.28622	0.78612	2.87249	0.78618	2.82516	0.78607	3.3926
0.7871	2.28808	0.78727	2.87624	0.7871	2.82483	0.78706	3.38732
0.78824	2.2816	0.7882	2.86892	0.78824	2.82805	0.78822	3.38753
0.78932	2.27665	0.78915	2.86406	0.78932	2.81875	0.78901	3.37394
0.79012	2.28765	0.79017	2.85587	0.79012	2.81093	0.7902	3.35174
0.79119	2.28754	0.79115	2.86058	0.79119	2.81368	0.79096	3.38762
0.79235	2.29377	0.79213	2.86249	0.79235	2.80926	0.79227	3.37037
0.79316	2.29204	0.79319	2.85769	0.79316	2.81704	0.7932	3.36039
0.79408	2.28403	0.79425	2.85555	0.79408	2.81143	0.79412	3.36207
0.79531	2.28258	0.79524	2.84602	0.79531	2.80458	0.79505	3.35198
0.79616	2.28168	0.79624	2.84766	0.79616	2.79658	0.79617	3.37448
0.79713	2.28852	0.79715	2.84563	0.79713	2.79584	0.79712	3.34565
0.7983	2.28207	0.79811	2.85176	0.7983	2.80057	0.79803	3.33959
0.79916	2.28193	0.79912	2.84666	0.79916	2.7955	0.79928	3.35714
0.80031	2.27097	0.80008	2.83347	0.80031	2.79606	0.80022	3.33382
0.80122	2.27076	0.80107	2.83398	0.80122	2.77866	0.8011	3.34781
0.80216	2.27754	0.80212	2.82627	0.80216	2.77988	0.80207	3.32785
0.80314	2.27588	0.8031	2.83504	0.80314	2.77971	0.80315	3.32526
0.80426	2.27886	0.80415	2.83311	0.80426	2.78111	0.80424	3.34107
0.80518	2.27094	0.80513	2.83061	0.80518	2.78125	0.80508	3.30992
0.80614	2.26698	0.80616	2.82087	0.80614	2.77236	0.80602	3.32832
0.80718	2.26901	0.80727	2.81412	0.80718	2.76888	0.80724	3.32052
0.80828	2.27035	0.80805	2.81831	0.80828	2.76003	0.80816	3.30578
0.80923	2.27467	0.80912	2.81385	0.80923	2.76468	0.80925	3.31974
0.81013	2.2677	0.81015	2.81702	0.81013	2.76287	0.81019	3.28835
0.81108	2.26704	0.8111	2.80629	0.81108	2.76142	0.81104	3.31544
0.81222	2.25851	0.81211	2.80034	0.81222	2.75345	0.81222	3.30392
0.8133	2.25908	0.81314	2.79954	0.8133	2.73998	0.81316	3.27367
0.81422	2.2621	0.81416	2.79593	0.81422	2.74439	0.81398	3.30066
0.8151	2.26115	0.81507	2.80275	0.8151	2.74019	0.815	3.28322
0.81616	2.2623	0.81607	2.79529	0.81616	2.74483	0.81606	3.30036
0.81709	2.25272	0.81703	2.7854	0.81709	2.73846	0.81726	3.26882
0.81817	2.25255	0.81803	2.7817	0.81817	2.72852	0.81811	3.2545
0.81929	2.25139	0.81901	2.77928	0.81929	2.72388	0.81905	3.28462
0.82022	2.25464	0.82015	2.78215	0.82022	2.72112	0.82012	3.26072
0.82108	2.252	0.82124	2.7783	0.82108	2.7257	0.8211	3.26576
0.82218	2.24621	0.82227	2.77409	0.82218	2.72009	0.82228	3.2481
0.82318	2.24155	0.82326	2.7598	0.82318	2.71673	0.82314	3.24241
0.82427	2.23582	0.82419	2.76125	0.82427	2.70642	0.82407	3.26202
0.82509	2.24205	0.82505	2.76337	0.82509	2.70406	0.82516	3.22826
0.82611	2.23961	0.82611	2.76112	0.82611	2.70473	0.82612	3.23729
0.82725	2.23859	0.82702	2.75986	0.82725	2.69912	0.82701	3.2401
0.82814	2.23389	0.82803	2.74569	0.82814	2.7013	0.82819	3.21781
0.82912	2.22527	0.82912	2.74361	0.82912	2.69017	0.82918	3.22694
0.83026	2.22699	0.83016	2.73966	0.83026	2.68249	0.83007	3.20788
0.83125	2.22464	0.83125	2.74245	0.83125	2.67936	0.83111	3.21984
0.83219	2.22843	0.83226	2.74192	0.83219	2.67958	0.8322	3.21205
0.83314	2.22416	0.83324	2.73362	0.83314	2.68025	0.83316	3.18539
0.83406	2.21979	0.83429	2.72719	0.83406	2.67269	0.8341	3.21005
0.83526	2.21097	0.83524	2.72014	0.83526	2.66441	0.83505	3.19272
0.83618	2.21064	0.83624	2.72109	0.83618	2.65338	0.83598	3.18856
0.83718	2.21588	0.83719	2.71925	0.83718	2.65676	0.83708	3.18411
0.83806	2.21307	0.83819	2.71948	0.83806	2.65929	0.83802	3.16666
0.83928	2.21206	0.83923	2.71386	0.83928	2.65322	0.83906	3.1927
0.84031	2.20297	0.84026	2.70246	0.84031	2.64674	0.84011	3.15977
0.8412	2.19895	0.84123	2.7015	0.8412	2.63433	0.84123	3.14837
0.84206	2.19745	0.84217	2.69975	0.84206	2.63576	0.84214	3.16564
0.84315	2.19855	0.84323	2.70114	0.84315	2.63623	0.84301	3.14784
0.84426	2.2006	0.84419	2.69604	0.84426	2.6318	0.84412	3.15855
0.84516	2.19374	0.84513	2.68777	0.84516	2.62618	0.84513	3.13051
0.84596	2.1864	0.84609	2.6796	0.84596	2.61651	0.84615	3.12894
0.84707	2.18275	0.84709	2.67769	0.84707	2.61404	0.84714	3.14883
0.84816	2.18267	0.84813	2.67986	0.84816	2.60963	0.84811	3.10793
0.84921	2.18535	0.84921	2.67584	0.84921	2.61022	0.84917	3.12942
0.85013	2.18228	0.85023	2.6702	0.85013	2.6045	0.85014	3.11315
0.85103	2.17615	0.85129	2.65584	0.85103	2.59637	0.85109	3.10084
0.85216	2.16789	0.85213	2.6531	0.85216	2.59252	0.85209	3.11731
0.85327	2.16817	0.85323	2.65516	0.85327	2.58328	0.85311	3.08012
0.85417	2.17084	0.85411	2.65226	0.85417	2.5856	0.85405	3.09959
0.85516	2.17057	0.85506	2.6513	0.85516	2.58378	0.85517	3.08355
0.85623	2.16817	0.85605	2.63873	0.85623	2.57815	0.85606	3.06732
0.85702	2.15653	0.85706	2.63268	0.85702	2.57078	0.8572	3.0783
0.85826	2.1529	0.85813	2.62427	0.85826	2.56106	0.858	3.05759
0.85905	2.15325	0.85915	2.627	0.85905	2.55874	0.8592	3.08022
0.86014	2.15618	0.86021	2.62556	0.86014	2.55854	0.86	3.05486
0.86125	2.15073	0.8612	2.61701	0.86125	2.55732	0.86105	3.03454
0.86214	2.14524	0.86224	2.61468	0.86214	2.5455	0.86219	3.05621
0.86309	2.14084	0.86327	2.60175	0.86309	2.53987	0.86308	3.0381
0.86425	2.13439	0.86429	2.59805	0.86425	2.53192	0.86404	3.04368
0.86513	2.13854	0.86527	2.59707	0.86513	2.53082	0.86521	3.02239
0.86612	2.1338	0.86613	2.5972	0.86612	2.53349	0.86606	3.01346
0.86725	2.13344	0.86711	2.59153	0.86725	2.52511	0.86713	3.03591
0.86819	2.12479	0.86817	2.58033	0.86819	2.51965	0.86824	3.00394
0.86908	2.11951	0.86908	2.57446	0.86908	2.50762	0.86903	3.00217
0.87012	2.11863	0.87017	2.56827	0.87012	2.50673	0.8702	2.99863
0.87127	2.11723	0.87118	2.57205	0.87127	2.50454	0.87103	2.99228
0.87211	2.11922	0.87214	2.56599	0.87211	2.50224	0.8722	3.00372
0.87314	2.11167	0.87313	2.558	0.87314	2.49483	0.87301	2.96775
0.87432	2.1059	0.87408	2.5482	0.87432	2.48055	0.87422	2.97488
0.87527	2.10054	0.8752	2.53806	0.87527	2.47866	0.87504	2.97611
0.87607	2.09695	0.87628	2.54224	0.87607	2.47693	0.87607	2.95749
0.87705	2.10346	0.87731	2.53923	0.87705	2.47598	0.87709	2.96388
0.87825	2.09635	0.87821	2.53364	0.87825	2.47272	0.8782	2.9385
0.87925	2.09171	0.87922	2.52347	0.87925	2.4602	0.87905	2.94693
0.8801	2.08273	0.88013	2.51528	0.8801	2.45518	0.88019	2.94924
0.88112	2.08133	0.88119	2.5114	0.88112	2.44711	0.88101	2.91763
0.88227	2.08124	0.88215	2.51146	0.88227	2.44879	0.88222	2.93256
0.88319	2.07715	0.88311	2.50831	0.88319	2.44543	0.88312	2.91409
0.88414	2.07509	0.88411	2.49692	0.88414	2.43967	0.88412	2.91197
0.88524	2.06681	0.88518	2.49065	0.88524	2.43054	0.88522	2.91216
0.88622	2.06372	0.88615	2.48256	0.88622	2.42172	0.88604	2.88495
0.88708	2.06123	0.88718	2.48056	0.88708	2.42069	0.88706	2.90811
0.88818	2.06139	0.88816	2.47722	0.88818	2.41449	0.88816	2.88465
0.88913	2.05864	0.8892	2.47244	0.88913	2.41468	0.88917	2.86724
0.89024	2.04895	0.89019	2.46451	0.89024	2.40843	0.89006	2.87727
0.89116	2.04617	0.89111	2.45389	0.89116	2.39258	0.89113	2.8582
0.89215	2.041	0.8922	2.44921	0.89215	2.38831	0.89198	2.87319
0.89327	2.04176	0.89309	2.44994	0.89327	2.38307	0.89308	2.84133
0.89403	2.04042	0.89396	2.44785	0.89403	2.38559	0.89409	2.83141
0.89519	2.0344	0.89506	2.44073	0.89519	2.37872	0.89517	2.84573
0.8962	2.02738	0.89611	2.43101	0.8962	2.37126	0.89599	2.82572
0.89722	2.02343	0.89723	2.42638	0.89722	2.35753	0.89708	2.82925
0.89807	2.02299	0.89816	2.41817	0.89807	2.35366	0.8981	2.80467
0.89917	2.02013	0.89922	2.41872	0.89917	2.35466	0.89908	2.80145
0.90014	2.01611	0.90023	2.41231	0.90014	2.35087	0.90016	2.81594
0.90108	2.00919	0.90115	2.40097	0.90108	2.34645	0.90101	2.78392
0.90233	2.00147	0.90212	2.39482	0.90233	2.33703	0.90216	2.78734
0.9032	1.99834	0.90312	2.38858	0.9032	2.33284	0.90306	2.77574
0.90418	1.99771	0.9041	2.39115	0.90418	2.32789	0.90409	2.77354
0.90528	2.00032	0.90507	2.384	0.90528	2.32614	0.90498	2.77735
0.90623	1.99202	0.90607	2.37409	0.90623	2.32217	0.90614	2.7425
0.90715	1.98391	0.90712	2.36652	0.90715	2.30796	0.90714	2.75246
0.90831	1.97888	0.90811	2.35897	0.90831	2.3039	0.90813	2.74924
0.90934	1.97748	0.90922	2.35756	0.90934	2.29411	0.90902	2.73333
0.91019	1.97439	0.91019	2.35581	0.91019	2.29491	0.91026	2.73432
0.91123	1.97021	0.91123	2.35058	0.91123	2.28744	0.91099	2.71178
0.91233	1.96706	0.91225	2.33735	0.91233	2.28145	0.91215	2.72523
0.91331	1.95643	0.91317	2.33102	0.91331	2.27528	0.91307	2.71211
0.91417	1.95356	0.91426	2.3317	0.91417	2.26257	0.91416	2.68992
0.91526	1.95403	0.91515	2.32775	0.91526	2.26278	0.91515	2.70398
0.91624	1.95251	0.91616	2.32479	0.91624	2.25722	0.91604	2.68118
0.91714	1.94972	0.91716	2.31454	0.91714	2.25534	0.91721	2.68157
0.91836	1.93811	0.91822	2.30222	0.91836	2.24408	0.91803	2.67427
0.91917	1.9332	0.91916	2.29349	0.91917	2.23585	0.91916	2.66099
0.92031	1.9304	0.92032	2.29028	0.92031	2.23181	0.92014	2.67427
0.92117	1.92941	0.92124	2.28931	0.92117	2.22725	0.92122	2.63963
0.92224	1.92822	0.92224	2.28078	0.92224	2.22791	0.92202	2.63883
0.92332	1.91853	0.92334	2.27552	0.92332	2.21536	0.92311	2.64396
0.92424	1.91557	0.92428	2.26212	0.92424	2.20911	0.92406	2.62829
0.92537	1.90764	0.92526	2.25933	0.92537	2.19933	0.92512	2.63192
0.92634	1.90762	0.92626	2.2535	0.92634	2.19605	0.92605	2.60266
0.92719	1.90451	0.92723	2.25405	0.92719	2.1971	0.92695	2.6069
0.92817	1.90003	0.92812	2.24901	0.92817	2.18898	0.9282	2.61272
0.9293	1.89515	0.9292	2.23702	0.9293	2.17969	0.92905	2.5887
0.93026	1.88493	0.93021	2.23023	0.93026	2.16798	0.93014	2.59019
0.93117	1.88319	0.93128	2.22083	0.93117	2.16547	0.93107	2.56856
0.93233	1.87996	0.93228	2.22225	0.93233	2.16319	0.93193	2.57575
0.93322	1.87971	0.93328	2.21428	0.93322	2.15885	0.93316	2.56914
0.93431	1.87357	0.93434	2.20923	0.93431	2.1523	0.934	2.54539
0.9353	1.86648	0.93527	2.19711	0.9353	2.13881	0.93512	2.55736
0.93616	1.8581	0.93623	2.18841	0.93616	2.13466	0.93616	2.5381
0.93723	1.85166	0.93718	2.18902	0.93723	2.1297	0.93699	2.53291
0.93834	1.85776	0.93816	2.18315	0.93834	2.12914	0.93811	2.52687
0.93918	1.84829	0.93931	2.17858	0.93918	2.12371	0.93901	2.50843
0.94032	1.84232	0.94026	2.16838	0.94032	2.11203	0.94019	2.52049
0.94114	1.83315	0.94125	2.15826	0.94114	2.10622	0.94093	2.49897
0.94219	1.82838	0.9422	2.15587	0.94219	2.09635	0.9421	2.4922
0.94329	1.82881	0.94326	2.14988	0.94329	2.09455	0.94294	2.49628
0.9443	1.825	0.94419	2.14959	0.9443	2.09014	0.94418	2.47564
0.94527	1.82014	0.94515	2.13715	0.94527	2.08511	0.94488	2.48296
0.94622	1.81015	0.94614	2.13152	0.94622	2.07402	0.94607	2.45818
0.94733	1.80416	0.94713	2.12081	0.94733	2.06758	0.94712	2.4565
0.94828	1.8	0.94816	2.11626	0.94828	2.06291	0.948	2.46367
0.94919	1.79984	0.94926	2.11364	0.94919	2.05665	0.9491	2.43469
0.95025	1.79678	0.95026	2.10644	0.95025	2.05671	0.95016	2.43558
0.95111	1.78334	0.95126	2.10184	0.95111	2.04805	0.95106	2.4248
0.95224	1.78123	0.95226	2.08873	0.95224	2.03577	0.95212	2.42322
0.95339	1.77496	0.95318	2.08301	0.95339	2.03043	0.95298	2.4227
0.9541	1.77302	0.95423	2.07962	0.9541	2.02688	0.95406	2.38978
0.95523	1.77137	0.95523	2.0764	0.95523	2.02504	0.95516	2.39699
0.95618	1.76374	0.95623	2.07055	0.95618	2.01907	0.95607	2.39468
0.95733	1.75741	0.95733	2.05973	0.95733	2.00853	0.95708	2.38228
0.95818	1.74955	0.95826	2.05238	0.95818	1.9992	0.95805	2.37756
0.95931	1.74511	0.95911	2.04105	0.95931	1.99165	0.95911	2.35203
0.96005	1.74331	0.96007	2.04145	0.96005	1.991	0.96003	2.3651
0.96131	1.74224	0.96114	2.03846	0.96131	1.98475	0.96105	2.35572
0.96218	1.73359	0.96221	2.02848	0.96218	1.97992	0.96201	2.33756
0.96321	1.72432	0.96315	2.01991	0.96321	1.96829	0.96307	2.33861
0.9642	1.72073	0.96422	2.0084	0.9642	1.96049	0.964	2.32208
0.96518	1.71447	0.96526	2.00715	0.96518	1.95565	0.96504	2.32309
0.96622	1.71559	0.96633	2.00232	0.96622	1.95035	0.96618	2.31148
0.96719	1.71	0.96729	1.996	0.96719	1.94779	0.96695	2.30342
0.9682	1.70201	0.96826	1.98807	0.9682	1.94014	0.96806	2.30627
0.9693	1.69438	0.96925	1.97813	0.9693	1.93245	0.96903	2.2803
0.97013	1.68692	0.9701	1.97269	0.97013	1.92175	0.97013	2.27766
0.97127	1.68772	0.97116	1.96778	0.97127	1.91761	0.9711	2.27552
0.97227	1.68543	0.97221	1.96435	0.97227	1.91232	0.97191	2.26614
0.97321	1.68007	0.97319	1.95535	0.97321	1.90695	0.97296	2.26045
0.97435	1.66839	0.97437	1.94417	0.97435	1.90208	0.97406	2.23674
0.97516	1.66018	0.97535	1.93653	0.97516	1.88958	0.97509	2.24394
0.97637	1.66156	0.97625	1.93217	0.97637	1.8826	0.97607	2.24424
0.97716	1.65566	0.97725	1.92916	0.97716	1.87817	0.977	2.22656
0.97813	1.65225	0.97814	1.9238	0.97813	1.87397	0.97816	2.21669
0.97935	1.64427	0.97926	1.91362	0.97935	1.86921	0.97919	2.20107
0.98016	1.6382	0.98009	1.904	0.98016	1.86039	0.98003	2.2082
0.98128	1.63115	0.98108	1.89711	0.98128	1.85365	0.98117	2.19987
0.98222	1.6272	0.98215	1.89298	0.98222	1.84267	0.9821	2.17412
0.98319	1.62659	0.98319	1.88751	0.98319	1.83901	0.98308	2.18093
0.98432	1.61956	0.98416	1.88403	0.98432	1.83403	0.98419	2.16953
0.98518	1.61411	0.98511	1.87005	0.98518	1.82901	0.98519	2.16576
0.98627	1.60538	0.98611	1.86409	0.98627	1.81992	0.98608	2.15695
0.98731	1.59937	0.98707	1.85711	0.98731	1.80772	0.98706	2.13667
0.98812	1.59812	0.98813	1.85443	0.98812	1.80507	0.98821	2.14759
0.98929	1.59252	0.98931	1.84773	0.98929	1.79608	0.98916	2.12869
0.99016	1.58871	0.9901	1.839	0.99016	1.79425	0.99013	2.12113
0.99123	1.57783	0.99118	1.83046	0.99123	1.78661	0.9911	2.11681
0.99219	1.57351	0.99229	1.81943	0.99219	1.78077	0.99217	2.09757
0.99331	1.56779	0.9933	1.81773	0.99331	1.77077	0.99318	2.10545
0.9941	1.56623	0.99429	1.81151	0.9941	1.76041	0.99417	2.08557
0.99529	1.56169	0.99529	1.80653	0.99529	1.75833	0.99513	2.08055
0.99626	1.55249	0.99626	1.796	0.99626	1.75029	0.9962	2.08188
0.99715	1.54745	0.99723	1.78378	0.99715	1.74804	0.99718	2.05728
0.99826	1.54111	0.99821	1.78172	0.99826	1.73606	0.99807	2.05975
0.99926	1.54221	0.99909	1.77409	0.99926	1.72763	0.99922	2.04611
1.00018	1.53594	1.00025	1.77231	1.00018	1.7203	1.00014	2.04734
1.00136	1.5281	1.00117	1.7625	1.00136	1.71279	1.00108	2.04109
1.00207	1.51911	1.00223	1.7535	1.00207	1.71474	1.00203	2.01223
1.00323	1.51101	1.00315	1.74548	1.00323	1.70389	1.00327	2.0182
1.00426	1.50898	1.00418	1.73783	1.00426	1.69454	1.00423	2.01243
1.00514	1.50273	1.00523	1.73509	1.00514	1.68495	1.00514	2.00618
1.00626	1.50005	1.00625	1.7275	1.00626	1.67834	1.00604	1.99262
1.00713	1.48995	1.00731	1.72177	1.00713	1.67558	1.00729	1.97233
1.00832	1.48315	1.00827	1.70919	1.00832	1.66954	1.00816	1.98083
1.00908	1.47721	1.00917	1.70187	1.00908	1.66348	1.00921	1.96851
1.01026	1.47383	1.01024	1.69735	1.01026	1.64877	1.01016	1.95453
1.01117	1.47188	1.01123	1.69104	1.01117	1.64528	1.01092	1.95266
1.01232	1.4609	1.01212	1.68804	1.01232	1.63628	1.01227	1.93502
1.01324	1.45713	1.0131	1.67825	1.01324	1.63214	1.01311	1.93784
1.01413	1.44847	1.01417	1.66728	1.01413	1.62973	1.01403	1.9244
1.01524	1.44342	1.01531	1.65973	1.01524	1.61944	1.01507	1.91298
1.01618	1.44032	1.01622	1.65381	1.01618	1.61162	1.016	1.91454
1.01717	1.43414	1.01709	1.65231	1.01717	1.60173	1.01719	1.89172
1.01828	1.43014	1.0182	1.64374	1.01828	1.59516	1.01797	1.89055
1.01916	1.41885	1.01919	1.63573	1.01916	1.59307	1.01909	1.88142
1.02038	1.413	1.0203	1.62174	1.02038	1.58593	1.02	1.87061
1.02116	1.41025	1.02116	1.61725	1.02116	1.57859	1.02106	1.86901
1.02225	1.40744	1.02215	1.61237	1.02225	1.56739	1.02208	1.84674
1.02322	1.40252	1.02319	1.60837	1.02322	1.56292	1.02317	1.85066
1.02416	1.39513	1.02422	1.60212	1.02416	1.55338	1.02415	1.84377
1.02516	1.3858	1.02527	1.58812	1.02516	1.55162	1.02521	1.82402
1.02631	1.37897	1.02616	1.58241	1.02631	1.5442	1.02608	1.82447
1.02722	1.37591	1.02712	1.57492	1.02722	1.53583	1.0271	1.80769
1.02811	1.37443	1.02812	1.57184	1.02811	1.52765	1.02822	1.80991
1.0293	1.36758	1.0293	1.5633	1.0293	1.51669	1.02905	1.7994
1.03006	1.35955	1.03011	1.5567	1.03006	1.51483	1.03006	1.77633
1.03128	1.35074	1.0313	1.54603	1.03128	1.50866	1.03116	1.78386
1.0321	1.34444	1.03229	1.53605	1.0321	1.50394	1.03214	1.76997
1.03324	1.34097	1.03324	1.53263	1.03324	1.49252	1.03319	1.76543
1.03416	1.33915	1.03414	1.52727	1.03416	1.48381	1.03399	1.75429
1.03518	1.32867	1.03515	1.52205	1.03518	1.47792	1.0352	1.73305
1.03612	1.32255	1.03624	1.51184	1.03612	1.46996	1.03606	1.74545
1.03727	1.31515	1.03719	1.50141	1.03727	1.46774	1.03704	1.72687
1.03811	1.30964	1.03812	1.49581	1.03811	1.4594	1.03809	1.72067
1.03921	1.30803	1.03911	1.48943	1.03921	1.45258	1.03925	1.71116
1.04023	1.30164	1.0403	1.48477	1.04023	1.4413	1.04013	1.69713
1.04106	1.29707	1.04116	1.47781	1.04106	1.43423	1.04106	1.70163
1.04231	1.28587	1.04233	1.46735	1.04231	1.42851	1.04196	1.68299
1.04307	1.27922	1.04327	1.4569	1.04307	1.42413	1.043	1.68216
1.04427	1.27631	1.0441	1.45135	1.04427	1.41824	1.04401	1.6735
1.04512	1.27139	1.04508	1.44844	1.04512	1.40891	1.04516	1.6534
1.04631	1.26648	1.04621	1.4398	1.04631	1.39943	1.04622	1.65177
1.04727	1.25767	1.04733	1.43193	1.04727	1.39085	1.04718	1.63994
1.04814	1.25029	1.04817	1.42036	1.04814	1.38516	1.04803	1.63892
1.0492	1.24363	1.04908	1.41497	1.0492	1.38284	1.04924	1.62797
1.05027	1.23814	1.05028	1.40881	1.05027	1.37279	1.05007	1.60783
1.05119	1.23632	1.05109	1.40365	1.05119	1.36704	1.051	1.61179
1.05209	1.22769	1.05225	1.39746	1.05209	1.35677	1.05206	1.60056
1.0532	1.2201	1.05309	1.38706	1.0532	1.34859	1.05305	1.59383
1.05426	1.2115	1.0541	1.37849	1.05426	1.34348	1.05405	1.58412
1.05526	1.2066	1.05509	1.371	1.05526	1.33735	1.05523	1.5642
1.05614	1.20214	1.05621	1.36692	1.05614	1.33192	1.05613	1.57183
1.05709	1.19756	1.0572	1.36054	1.05709	1.32242	1.05717	1.55843
1.05809	1.19043	1.05831	1.34886	1.05809	1.31529	1.05812	1.54533
1.05926	1.18134	1.05923	1.34221	1.05926	1.30532	1.05905	1.54105
1.06025	1.17504	1.06025	1.33125	1.06025	1.3003	1.06009	1.52721
1.06107	1.16833	1.06107	1.32782	1.06107	1.29522	1.06118	1.52958
1.0621	1.16475	1.06223	1.32137	1.0621	1.28796	1.06213	1.51235
1.06311	1.15999	1.06328	1.31383	1.06311	1.28077	1.06313	1.49876
1.06427	1.15093	1.06425	1.30692	1.06427	1.26928	1.06419	1.5005
1.06518	1.14359	1.06522	1.29531	1.06518	1.26265	1.06516	1.48437
1.06602	1.13467	1.0663	1.28884	1.06602	1.25828	1.06615	1.48155
1.06723	1.12953	1.06716	1.28293	1.06723	1.25194	1.06707	1.46729
1.06821	1.12672	1.06803	1.28073	1.06821	1.2442	1.0682	1.4551
1.06911	1.12099	1.06913	1.27034	1.06911	1.23614	1.06918	1.46051
1.07011	1.11337	1.07022	1.2609	1.07011	1.22679	1.07007	1.44034
1.07126	1.10413	1.07106	1.25235	1.07126	1.21712	1.07097	1.43844
1.07234	1.0984	1.07217	1.24326	1.07234	1.2141	1.07207	1.42813
1.07308	1.09139	1.07303	1.24097	1.07308	1.2084	1.07299	1.4158
1.07429	1.08753	1.07412	1.2331	1.07429	1.19988	1.07408	1.41546
1.07515	1.08201	1.07522	1.22376	1.07515	1.19173	1.07509	1.39518
1.07628	1.0739	1.07607	1.21436	1.07628	1.18162	1.07598	1.39718
1.07718	1.06617	1.0773	1.20558	1.07718	1.17732	1.07706	1.38801
1.07819	1.05963	1.07807	1.20075	1.07819	1.17085	1.07797	1.36917
1.07921	1.05536	1.07918	1.19413	1.07921	1.16508	1.07919	1.36868
1.08016	1.04976	1.08018	1.18772	1.08016	1.15547	1.08012	1.3557
1.08121	1.04259	1.08116	1.17587	1.08121	1.14653	1.08111	1.35646
1.08211	1.03611	1.08222	1.16768	1.08211	1.13969	1.08213	1.34068
1.08311	1.02722	1.08314	1.16032	1.08311	1.13328	1.08314	1.32267
1.08426	1.02153	1.08419	1.15482	1.08426	1.12754	1.08414	1.32702
1.08511	1.01559	1.08515	1.14924	1.08511	1.11821	1.08508	1.31404
1.08606	1.01214	1.08602	1.1405	1.08606	1.11177	1.08592	1.31006
1.08707	1.00331	1.08727	1.13187	1.08707	1.10216	1.087	1.29483
1.08799	0.99664	1.08807	1.12254	1.08799	1.09528	1.08801	1.28195
1.08912	0.98844	1.0892	1.11673	1.08912	1.09035	1.08914	1.28499
1.09011	0.98238	1.09003	1.11237	1.09011	1.08327	1.08999	1.26913
1.09116	0.97785	1.09113	1.10314	1.09116	1.07611	1.09095	1.26139
1.09223	0.97251	1.09223	1.09436	1.09223	1.06491	1.09204	1.25371
1.09323	0.96614	1.09304	1.08427	1.09323	1.05633	1.09302	1.24207
1.09422	0.9569	1.09415	1.07813	1.09422	1.05192	1.09396	1.24121
1.09511	0.95072	1.09531	1.0692	1.09511	1.04621	1.09499	1.22254
1.09613	0.9431	1.09612	1.06491	1.09613	1.03938	1.096	1.2155
1.09721	0.93859	1.097	1.05823	1.09721	1.02778	1.09699	1.21265
1.09829	0.9336	1.09816	1.04605	1.09829	1.02042	1.09807	1.19599
1.09921	0.92578	1.09926	1.03821	1.09921	1.01161	1.09909	1.19296
1.10015	0.9184	1.10011	1.03138	1.10015	1.00742	1.1002	1.17731
1.10115	0.90995	1.10117	1.02648	1.10115	1.00147	1.1009	1.1748
1.10218	0.90478	1.10216	1.01842	1.10218	0.99214	1.10197	1.16956
1.10324	0.90049	1.1032	1.00863	1.10324	0.98416	1.103	1.14977
1.10416	0.89283	1.10407	0.99941	1.10416	0.9753	1.10395	1.1499
1.10519	0.88628	1.10515	0.99205	1.10519	0.96993	1.10493	1.13799
1.1061	0.87658	1.1063	0.9852	1.1061	0.96385	1.10621	1.1261
1.10707	0.8717	1.10712	0.97911	1.10707	0.9572	1.10703	1.12258
1.10817	0.86562	1.10817	0.97134	1.10817	0.94756	1.10813	1.10541
1.10923	0.86001	1.10924	0.95943	1.10923	0.93768	1.10912	1.10699
1.11018	0.85341	1.11006	0.95321	1.11018	0.9329	1.11017	1.09387
1.11115	0.84388	1.11123	0.94607	1.11115	0.92569	1.11093	1.07986
1.11223	0.83814	1.11217	0.93969	1.11223	0.91974	1.11202	1.07887
1.1134	0.83108	1.11326	0.93225	1.1134	0.90888	1.11302	1.06433
1.11427	0.82646	1.11411	0.92345	1.11427	0.90051	1.11407	1.06305
1.11537	0.82038	1.11506	0.91608	1.11537	0.89287	1.11506	1.04708
1.1164	0.81287	1.11619	0.90654	1.1164	0.8844	1.11612	1.03362
1.11732	0.80535	1.11731	0.90078	1.11732	0.88063	1.11711	1.03672
1.11825	0.7976	1.11821	0.89383	1.11825	0.87248	1.11796	1.02275
1.11928	0.79172	1.11907	0.88568	1.11928	0.86453	1.11913	1.0169
1.12022	0.78564	1.12027	0.87665	1.12022	0.8555	1.12	1.00371
1.12116	0.78125	1.12119	0.86879	1.12116	0.84838	1.12096	0.99397
1.12225	0.77165	1.12219	0.86276	1.12225	0.84155	1.12196	0.99356
1.12331	0.76352	1.12314	0.85682	1.12331	0.83386	1.12297	0.97627
1.12425	0.75684	1.12429	0.84777	1.12425	0.82854	1.12403	0.97154
1.1253	0.74975	1.12531	0.83802	1.1253	0.81799	1.12491	0.96166
1.12613	0.74729	1.12622	0.82849	1.12613	0.81235	1.12604	0.94996
1.12722	0.73834	1.12715	0.8223	1.12722	0.80434	1.12704	0.9458
1.12836	0.73085	1.12822	0.81507	1.12836	0.79681	1.12812	0.9288
1.12926	0.72319	1.12937	0.80838	1.12926	0.79056	1.12906	0.92682
1.13016	0.7168	1.13019	0.79908	1.13016	0.78211	1.12989	0.91972
1.13131	0.71208	1.13131	0.78989	1.13131	0.77255	1.13107	0.90393
1.13236	0.70484	1.13219	0.78271	1.13236	0.76267	1.13208	0.89999
1.13325	0.69858	1.13338	0.77361	1.13325	0.75887	1.13307	0.88671
1.13429	0.68781	1.13429	0.76866	1.13429	0.75124	1.13414	0.88116
1.13516	0.68276	1.13512	0.76155	1.13516	0.74502	1.13512	0.87178
1.1362	0.67519	1.13635	0.7514	1.1362	0.7354	1.13614	0.85672
1.13709	0.67062	1.13721	0.74291	1.13709	0.72656	1.13708	0.85609
1.13822	0.66364	1.13816	0.73605	1.13822	0.72052	1.13804	0.84252
1.13933	0.65615	1.13934	0.72809	1.13933	0.71218	1.13906	0.83525
1.14029	0.64797	1.14011	0.7231	1.14029	0.70631	1.14001	0.82632
1.14121	0.64119	1.14129	0.71385	1.14121	0.69784	1.14109	0.81202
1.14217	0.63426	1.14227	0.70368	1.14217	0.68945	1.14214	0.81078
1.14332	0.62971	1.14332	0.69602	1.14332	0.68101	1.14299	0.79791
1.14411	0.62135	1.14414	0.68956	1.14411	0.67507	1.14413	0.78585
1.14529	0.61402	1.14519	0.68285	1.14529	0.66791	1.14514	0.78048
1.14624	0.60576	1.14627	0.6748	1.14624	0.65916	1.14606	0.76868
1.14727	0.59952	1.14731	0.66528	1.14727	0.65141	1.14694	0.7664
1.14828	0.59309	1.14823	0.65754	1.14828	0.64311	1.14811	0.74913
1.14923	0.58757	1.14915	0.64938	1.14923	0.63453	1.149	0.74087
1.15007	0.57999	1.15018	0.64244	1.15007	0.62978	1.15021	0.73642
1.15126	0.57201	1.15116	0.6357	1.15126	0.62096	1.1512	0.72189
1.15234	0.56395	1.15228	0.62677	1.15234	0.61376	1.15208	0.71673
1.15322	0.55824	1.15322	0.61818	1.15322	0.60504	1.15319	0.70314
1.15423	0.55142	1.1541	0.60997	1.15423	0.59648	1.15394	0.69735
1.15529	0.54559	1.15516	0.60325	1.15529	0.58898	1.15503	0.69176
1.15627	0.53679	1.15627	0.59438	1.15627	0.58231	1.15602	0.67673
1.15721	0.53028	1.1572	0.58794	1.15721	0.57588	1.15699	0.67277
1.15823	0.52203	1.15814	0.58005	1.15823	0.56642	1.15809	0.66131
1.15915	0.5165	1.15928	0.56962	1.15915	0.559	1.15905	0.65122
1.16026	0.50987	1.16029	0.56173	1.16026	0.54999	1.16013	0.64416
1.16127	0.5028	1.16121	0.5545	1.16127	0.54297	1.16094	0.6327
1.16221	0.49425	1.16225	0.54821	1.16221	0.53693	1.16201	0.62845
1.16331	0.48612	1.16327	0.53926	1.16331	0.5281	1.16295	0.61646
1.1642	0.48117	1.16417	0.53115	1.1642	0.52044	1.16416	0.60303
1.16513	0.47344	1.16527	0.52214	1.16513	0.51216	1.16524	0.59743
1.16621	0.46738	1.16615	0.51493	1.16621	0.50406	1.16595	0.5884
1.16727	0.46013	1.16724	0.50794	1.16727	0.49705	1.16717	0.58036
1.16824	0.45248	1.16826	0.49963	1.16824	0.48995	1.16798	0.57024
1.16919	0.44372	1.16919	0.49242	1.16919	0.48173	1.16917	0.55886
1.1703	0.43751	1.17018	0.48286	1.1703	0.47187	1.16998	0.55584
1.17127	0.43144	1.17111	0.47554	1.17127	0.46517	1.17102	0.5421
1.17217	0.42357	1.17228	0.46742	1.17217	0.45793	1.17197	0.53421
1.17324	0.41739	1.17318	0.46009	1.17324	0.45086	1.17304	0.52481
1.17416	0.40796	1.17417	0.4528	1.17416	0.44302	1.17408	0.51509
1.17534	0.40216	1.17533	0.44222	1.17534	0.43371	1.1751	0.50885
1.17608	0.39518	1.17629	0.43455	1.17608	0.42719	1.17606	0.49446
1.17723	0.38814	1.17724	0.42685	1.17723	0.41781	1.1771	0.4876
1.17832	0.38215	1.17811	0.42086	1.17832	0.41049	1.17814	0.47971
1.17922	0.37375	1.17917	0.41244	1.17922	0.40346	1.17906	0.46941
1.18021	0.36701	1.18021	0.40345	1.18021	0.39544	1.18013	0.46164
1.18114	0.35838	1.18118	0.39527	1.18114	0.38763	1.1812	0.44914
1.18231	0.35324	1.18214	0.38724	1.18231	0.37781	1.18208	0.44342
1.18332	0.34487	1.18328	0.37891	1.18332	0.37041	1.18303	0.43507
1.18409	0.33954	1.18426	0.37118	1.18409	0.36435	1.18417	0.42134
1.18519	0.33014	1.1852	0.36407	1.18519	0.35665	1.18504	0.4165
1.18624	0.323	1.18618	0.35587	1.18624	0.34736	1.18621	0.40394
1.18713	0.31559	1.18717	0.34712	1.18713	0.3401	1.18724	0.39494
1.18827	0.30905	1.1882	0.33922	1.18827	0.33115	1.18802	0.38862
1.18932	0.30274	1.18923	0.33108	1.18932	0.32307	1.18922	0.37556
1.19018	0.29412	1.19011	0.32489	1.19018	0.31709	1.19028	0.36908
1.19123	0.28694	1.19129	0.31479	1.19123	0.3085	1.19105	0.35894
1.19226	0.27997	1.19218	0.3076	1.19226	0.29981	1.19227	0.34763
1.19317	0.27138	1.19323	0.29842	1.19317	0.29252	1.19317	0.34167
1.1943	0.26553	1.19431	0.2897	1.1943	0.28364	1.19425	0.33047
1.19526	0.25926	1.19522	0.28364	1.19526	0.27688	1.1951	0.32412
1.19626	0.2506	1.19618	0.27545	1.19626	0.26878	1.19625	0.31101
1.1973	0.24365	1.1973	0.26648	1.1973	0.26061	1.19719	0.30319
1.19823	0.23655	1.19824	0.25822	1.19823	0.2525	1.19812	0.2965
1.19912	0.22902	1.19929	0.24973	1.19912	0.2456	1.19897	0.28641
1.20023	0.22236	1.20026	0.24256	1.20023	0.237	1.20022	0.27623
1.20124	0.21443	1.20127	0.23447	1.20124	0.22928	1.20104	0.26751
1.20215	0.20708	1.20211	0.22786	1.20215	0.2224	1.20227	0.25682
1.20319	0.19843	1.20311	0.21903	1.20319	0.21353	1.20311	0.24991
1.20421	0.19232	1.20413	0.2109	1.20421	0.20529	1.20413	0.23837
1.20529	0.18479	1.20528	0.20118	1.20529	0.19677	1.2051	0.23113
1.20616	0.17685	1.20625	0.19393	1.20616	0.19007	1.20603	0.22233
1.20722	0.17019	1.2072	0.18632	1.20722	0.18197	1.20704	0.2126
1.20828	0.16197	1.20817	0.1781	1.20828	0.17345	1.2081	0.2034
1.20927	0.15439	1.20931	0.16898	1.20927	0.16554	1.20898	0.19412
1.21014	0.14736	1.21022	0.16121	1.21014	0.15809	1.21004	0.18573
1.21112	0.13937	1.21123	0.15309	1.21112	0.15066	1.2112	0.17446
1.21213	0.13269	1.21227	0.14484	1.21213	0.14261	1.21213	0.16523
1.21328	0.1242	1.21328	0.13673	1.21328	0.13383	1.21314	0.15696
1.21417	0.11769	1.21408	0.13009	1.21417	0.12662	1.21408	0.14731
1.21538	0.10919	1.21521	0.12053	1.21538	0.11679	1.21517	0.13777
1.21615	0.10321	1.21629	0.11182	1.21615	0.11056	1.21624	0.12756
1.21726	0.0944	1.21715	0.10468	1.21726	0.10165	1.2172	0.11852
1.21815	0.08772	1.21811	0.09721	1.21815	0.09483	1.21811	0.11093
1.21925	0.07956	1.21921	0.08824	1.21925	0.08611	1.21909	0.10077
1.22024	0.07307	1.22026	0.07957	1.22024	0.07819	1.22013	0.09151
1.22111	0.06541	1.22126	0.07133	1.22111	0.07102	1.22113	0.08251
1.22213	0.05704	1.22222	0.06341	1.22213	0.06283	1.22207	0.07359
1.22319	0.05055	1.22331	0.05465	1.22319	0.05452	1.2231	0.06433
1.22418	0.04221	1.22421	0.04736	1.22418	0.04663	1.22407	0.05472
1.22532	0.03614	1.22517	0.03954	1.22532	0.03763	1.22515	0.04509
1.22612	0.02727	1.22614	0.03159	1.22612	0.03109	1.22603	0.03702
1.22733	0.02128	1.22711	0.02359	1.22733	0.02139	1.22717	0.02628
1.22817	0.01312	1.22819	0.01474	1.22817	0.01466	1.22801	0.01856
1.22909	0.00497	1.22929	0.00584	1.22909	0.00728	1.22904	0.0089
1.23014	-0.00177	1.23027	-0.00219	1.23014	-0.0011	1.23001	-0.000128448
1.2313	-0.0102	1.23127	-0.0104	1.2313	-0.01047	1.23103	-0.0096
1.23226	-0.01719	1.23234	-0.01913	1.23226	-0.01812	1.23209	-0.01935
1.23314	-0.02445	1.23329	-0.02689	1.23314	-0.02514	1.23322	-0.03012
1.23407	-0.03217	1.23421	-0.03444	1.23407	-0.03264	1.23419	-0.03896
1.23525	-0.04059	1.23512	-0.04194	1.23525	-0.04213	1.23513	-0.04775
1.23616	-0.0468	1.2362	-0.05079	1.23616	-0.0495	1.2361	-0.05679
1.23726	-0.05527	1.23726	-0.05957	1.23726	-0.05844	1.23716	-0.06641
1.23819	-0.06182	1.23827	-0.06779	1.23819	-0.06566	1.238	-0.07482
1.23907	-0.0707	1.23911	-0.07451	1.23907	-0.07276	1.23903	-0.08384
1.24019	-0.07719	1.24013	-0.08298	1.24019	-0.08179	1.24005	-0.09342
1.2413	-0.08579	1.24115	-0.09139	1.2413	-0.09097	1.24105	-0.10319
1.24223	-0.0921	1.24209	-0.09936	1.24223	-0.09857	1.24213	-0.11282
1.24311	-0.10022	1.2433	-0.10924	1.24311	-0.10547	1.24308	-0.12226
1.24414	-0.10821	1.24416	-0.11633	1.24414	-0.11361	1.24421	-0.13221
1.2451	-0.1156	1.24512	-0.12381	1.2451	-0.12109	1.24526	-0.14247
1.24634	-0.12384	1.24628	-0.13342	1.24634	-0.13159	1.24613	-0.15113
1.24713	-0.1294	1.24723	-0.14159	1.24713	-0.13786	1.24712	-0.1591
1.24831	-0.13896	1.24804	-0.14823	1.24831	-0.14751	1.24808	-0.1689
1.24908	-0.14533	1.24921	-0.1582	1.24908	-0.1535	1.24912	-0.17833
1.25006	-0.15458	1.25026	-0.16647	1.25006	-0.16103	1.25001	-0.18717
1.25121	-0.1613	1.25112	-0.17345	1.25121	-0.17074	1.25105	-0.19717
1.25218	-0.16818	1.25219	-0.18199	1.25218	-0.17865	1.25204	-0.20452
1.25309	-0.17752	1.2532	-0.19091	1.25309	-0.18634	1.25308	-0.21627
1.25417	-0.18443	1.25428	-0.20003	1.25417	-0.19489	1.25405	-0.22528
1.25511	-0.19159	1.25509	-0.20638	1.25511	-0.20214	1.255	-0.23323
1.25629	-0.19987	1.25608	-0.21461	1.25629	-0.21137	1.25612	-0.24452
1.25713	-0.20774	1.25708	-0.22212	1.25713	-0.21857	1.25705	-0.2518
1.25817	-0.21427	1.2582	-0.23201	1.25817	-0.22747	1.258	-0.26288
1.2592	-0.22281	1.25922	-0.24054	1.2592	-0.2357	1.25898	-0.2712
1.26031	-0.23002	1.26012	-0.24825	1.26031	-0.24469	1.26012	-0.28097

## Sheet: Figure 4d
Ta3N5		InGaN/Ta3N5/Mg:GaN
Time (min)	Current density (mA cm-2)	Time (min)	Current density (mA cm-2)
0	-3.23862e-05	0	-2.90942e-05
0.00333	-0.00814	0.00667	-0.00613
0.00667	-0.00732	0.01333	-0.00622
0.01	-0.00613	0.02	-0.00667
0.01333	-0.0056	0.02667	-0.00669
0.01667	-0.00562	0.03333	-0.0065
0.02	-0.00454	0.04	-0.00654
0.02333	-0.00389	0.04667	-0.00746
0.02667	-0.00298	0.05333	-0.00687
0.03	-0.0046	0.06	-0.00737
0.03333	-0.00526	0.06667	-0.00682
0.03667	-0.00365	0.07333	-0.00701
0.04	-0.00456	0.08	-0.00723
0.04333	-0.0041	0.08667	-0.00681
0.04667	-0.00379	0.09333	-0.00671
0.05	-0.00365	0.1	-0.00771
0.05333	-0.00384	0.10667	-0.00754
0.05667	-0.00356	0.11333	-0.00701
0.06	-0.00321	0.12	-0.00787
0.06333	-0.00367	0.12667	-0.00747
0.06667	-0.00415	0.13333	-0.0073
0.07	-0.00265	0.14	-0.00783
0.07333	-0.00311	0.14667	-0.00679
0.07667	-0.00305	0.15333	-0.00748
0.08	-0.0033	0.16	-0.00736
0.08333	-0.00278	0.16667	-0.00785
0.08667	-0.0032	0.17333	-0.00762
0.09	-0.00279	0.18	-0.00643
0.09333	-0.0026	0.18667	-0.00788
0.09667	-0.00278	0.19333	-0.00781
0.1	-0.00285	0.2	-0.00808
0.10333	-0.00206	0.20667	-0.00715
0.10667	-0.00269	0.21333	-0.00779
0.11	-0.00236	0.22	-0.00721
0.11333	-0.00201	0.22667	-0.00826
0.11667	-0.00249	0.23333	-0.00749
0.12	-0.00299	0.24	-0.00751
0.12333	-0.00195	0.24667	-0.0078
0.12667	-0.00199	0.25333	-0.00759
0.13	-0.00215	0.26	-0.0072
0.13333	-0.00208	0.26667	-0.00744
0.13667	-0.00116	0.27333	-0.00773
0.14	-0.00212	0.28	-0.00713
0.14333	-0.00265	0.28667	-0.00802
0.14667	-0.00178	0.29333	-0.00746
0.15	-0.00148	0.3	-0.00789
0.15333	-0.00253	0.30667	-0.0076
0.15667	-0.00276	0.31333	-0.00756
0.16	-0.00133	0.32	-0.00793
0.16333	-0.00181	0.32667	-0.00693
0.16667	-0.00201	0.33333	-0.00739
0.17	-0.00155	0.34	-0.00696
0.17333	-0.0017	0.34667	-0.00813
0.17667	-0.00254	0.35333	-0.00775
0.18	-0.00124	0.36	-0.00719
0.18333	-0.00132	0.36667	-0.00764
0.18667	-0.00177	0.37333	-0.00803
0.19	-0.00239	0.38	-0.00684
0.19333	-0.00133	0.38667	-0.00761
0.19667	-0.00156	0.39333	-0.007
0.2	-0.00184	0.4	-0.00721
0.20333	-0.00148	0.40667	-0.00678
0.20667	-0.00128	0.41333	-0.00664
0.21	-0.00214	0.42	-0.00724
0.21333	-0.00132	0.42667	-0.00711
0.21667	-0.00141	0.43333	-0.00728
0.22	-0.00153	0.44	-0.0076
0.22333	-0.00229	0.44667	-0.007
0.22667	-0.00103	0.45333	-0.00789
0.23	-0.00152	0.46	-0.00745
0.23333	-0.00196	0.46667	-0.00739
0.23667	-0.00135	0.47333	-0.00741
0.24	-0.00118	0.48	-0.00735
0.24333	-0.0016	0.48667	-0.00664
0.24667	-0.000954754	0.49333	-0.00772
0.25	-0.000934952	0.5	-0.00719
0.25333	-0.00166	0.50667	-0.00675
0.25667	-0.00212	0.51333	-0.00653
0.26	-0.00103	0.52	-0.00684
0.26333	-0.00118	0.52667	-0.00723
0.26667	-0.00191	0.53333	-0.00677
0.27	-0.00142	0.54	-0.00666
0.27333	-0.00117	0.54667	-0.00682
0.27667	-0.00148	0.55333	-0.00648
0.28	-0.00163	0.56	-0.00698
0.28333	-0.000999641	0.56667	-0.00606
0.28667	-0.00133	0.57333	-0.00728
0.29	-0.00133	0.58	-0.00709
0.29333	-0.00123	0.58667	-0.00712
0.29667	-0.00116	0.59333	-0.00656
0.3	-0.00197	0.6	-0.00741
0.30333	-0.00132	0.60667	-0.00642
0.30667	-0.00097712	0.61333	-0.00553
0.31	-0.00179	0.62	-0.00733
0.31333	-0.00147	0.62667	-0.00647
0.31667	-0.000468282	0.63333	-0.00619
0.32	-0.0013	0.64	-0.00612
0.32333	-0.000840715	0.64667	-0.00628
0.32667	-0.00118	0.65333	-0.00657
0.33	-0.00098384	0.66	-0.00613
0.33333	-0.00114	0.66667	-0.00658
0.33667	-0.00101	0.67333	-0.00602
0.34	-0.000762638	0.68	-0.00571
0.34333	-0.00137	0.68667	-0.00661
0.34667	-0.000915869	0.69333	-0.00685
0.35	-0.000324696	0.7	-0.00652
0.35333	-0.000802292	0.70667	-0.00675
0.35667	-0.00103	0.71333	-0.00645
0.36	-0.000877446	0.72	-0.00689
0.36333	-0.000500857	0.72667	-0.00586
0.36667	-0.000791519	0.73333	-0.00643
0.37	-0.000393283	0.74	-0.00589
0.37333	-0.000244617	0.74667	-0.00658
0.37667	-0.000495009	0.75333	-0.00686
0.38	-0.000488443	0.76	-0.00587
0.38333	9.94472e-05	0.76667	-0.0065
0.38667	-0.000596992	0.77333	-0.00629
0.39	-0.00101	0.78	-0.00642
0.39333	-0.000255185	0.78667	-0.00661
0.39667	-0.000121037	0.79333	-0.00581
0.4	-0.000660039	0.8	-0.00548
0.40333	-0.000331364	0.80667	-0.00684
0.40667	5.26622e-05	0.81333	-0.00601
0.41	-0.000321618	0.82	-0.0061
0.41333	-0.000380971	0.82667	-0.00582
0.41667	0.000113298	0.83333	-0.00711
0.42	0.000293974	0.84	-0.00573
0.42333	-0.000567906	0.84667	-0.00556
0.42667	-8.0249e-06	0.85333	-0.00658
0.43	1.60858e-05	0.86	-0.00652
0.43333	-0.000326799	0.86667	-0.00518
0.43667	-0.000384818	0.87492	-0.00835
0.44	0.000485731	0.88159	-0.00594
0.44333	-0.000225278	0.88825	-0.00582
0.44667	-0.000185213	0.89492	-0.00587
0.45	8.75457e-05	0.90159	-0.00605
0.45333	-8.64049e-06	0.90825	-0.00564
0.45667	-0.000207169	0.91492	-0.00558
0.46	0.000487886	0.92159	-0.00591
0.46333	0.000602129	0.92825	-0.00584
0.46667	0.000162186	0.93492	-0.00588
0.47	-0.00057755	0.94159	-0.0059
0.47333	0.000778958	0.94825	-0.00574
0.47667	5.54837e-05	0.95492	-0.00585
0.48	-0.000174748	0.96159	-0.00585
0.48333	3.72724e-05	0.96825	-0.00541
0.48667	0.000267812	0.97492	-0.0057
0.49	-0.000150073	0.98159	-0.00564
0.49333	8.38522e-05	0.98825	-0.00579
0.49667	0.000579147	0.99492	-0.00567
0.5	-5.27579e-05	1.00159	-0.00538
0.50333	-0.00041647	1.00825	-0.00552
0.50667	0.00052913	1.01492	-0.00561
0.51	0.000107399	1.02159	-0.00565
0.51333	0.000316597	1.02825	-0.00563
0.51667	-0.00017957	1.03492	-0.0054
0.52	0.000330345	1.04159	-0.00536
0.52333	-9.84143e-05	1.04825	-0.00561
0.52667	0.000321625	1.05492	-0.00557
0.53	0.000301207	1.06159	-0.00552
0.53333	-9.95429e-05	1.06825	-0.00525
0.53667	-0.00014166	1.07492	-0.00554
0.54	0.000519691	1.08159	-0.00558
0.54333	-0.00010139	1.08825	-0.00548
0.54667	-5.56307e-05	1.09492	-0.00563
0.55	0.000112528	1.10159	-0.00555
0.55333	0.000253909	1.10825	-0.00555
0.55667	0.000147361	1.11492	-0.00569
0.56	4.73271e-05	1.12159	-0.0055
0.56333	0.00059346	1.12825	-0.00558
0.56667	-3.84967e-05	1.13492	-0.00571
0.57	-5.76773e-06	1.14159	-0.0055
0.57333	0.000537902	1.14825	-0.00548
0.57667	0.000425711	1.15492	-0.00519
0.58	-0.000417342	1.16159	-0.00526
0.58333	0.000589715	1.16825	-0.00528
0.58667	0.000630087	1.17492	-0.00519
0.59	1.25461e-05	1.18159	-0.00522
0.59333	0.000119044	1.18825	-0.00517
0.59667	0.000694211	1.19492	-0.00544
0.6	0.000299258	1.20159	-0.00548
0.60333	0.000185476	1.20825	-0.00495
0.60667	0.000603976	1.21492	-0.00512
0.61	0.00047424	1.22159	-0.00533
0.61333	-0.000117446	1.22825	-0.00529
0.61667	0.000559089	1.23492	-0.00507
0.62	0.000908027	1.24159	-0.00476
0.62333	0.000613979	1.24825	-0.00512
0.62667	-5.29118e-05	1.25492	-0.00527
0.63	0.00101	1.26159	-0.00526
0.63333	0.000364459	1.26825	-0.00529
0.63667	-0.000148585	1.27492	-0.00512
0.64	0.000767621	1.28159	-0.00512
0.64333	0.000796451	1.28825	-0.0053
0.64667	0.000385287	1.29492	-0.00548
0.65	0.000474445	1.30159	-0.005
0.65333	0.000915209	1.30825	-0.00489
0.65667	0.000303413	1.31492	-0.00488
0.66	0.000444384	1.32159	-0.00502
0.66333	0.000734738	1.32825	-0.00497
0.66667	0.000394162	1.33492	-0.00479
0.67	-0.000230767	1.34159	-0.00472
0.67333	0.000894074	1.34825	-0.00463
0.67667	0.00107	1.35492	-0.00496
0.68	0.00064876	1.36159	-0.00476
0.68333	0.000546623	1.36825	-0.00489
0.68667	0.00113	1.37492	-0.00493
0.69	0.000790552	1.38159	-0.00486
0.69333	0.000560884	1.38825	-0.00479
0.69667	0.000600077	1.39492	-0.00458
0.7	0.00121	1.40159	-0.00466
0.70333	0.000185989	1.40825	-0.00485
0.70667	0.00127	1.41492	-0.00491
0.71	0.00103	1.42159	-0.00471
0.71333	0.000664201	1.42825	-0.00462
0.71667	0.000941166	1.43492	-0.00493
0.72	0.00117	1.44159	-0.00477
0.72333	0.000912695	1.44825	-0.00453
0.72667	0.000142692	1.45492	-0.00458
0.73	0.00125	1.46159	-0.00471
0.73333	0.00129	1.46825	-0.0046
0.73667	0.000596538	1.47492	-0.00449
0.74	0.000738534	1.48159	-0.00471
0.74333	0.00128	1.48825	-0.00432
0.74667	0.00106	1.49492	-0.00452
0.75	0.00118	1.50159	-0.00444
0.75333	0.00113	1.50825	-0.00447
0.75667	0.00126	1.51492	-0.00452
0.76	0.00098436	1.52159	-0.00422
0.76333	0.00114	1.52825	-0.00429
0.76667	0.00154	1.53492	-0.00442
0.77	0.000922442	1.54159	-0.0045
0.77333	0.00116	1.54825	-0.00432
0.77667	0.00181	1.55492	-0.00436
0.78	0.00116	1.56159	-0.00445
0.78333	0.000998416	1.56825	-0.00427
0.78667	0.00131	1.57492	-0.00426
0.79	0.00126	1.58159	-0.00444
0.79333	0.00105	1.58825	-0.00443
0.79667	0.00166	1.59492	-0.00452
0.8	0.00171	1.60159	-0.00443
0.80333	0.00108	1.60825	-0.0043
0.80667	0.00105	1.61492	-0.00435
0.81	0.00156	1.62159	-0.00439
0.81333	0.00116	1.62825	-0.00439
0.81667	0.00122	1.63492	-0.00434
0.82	0.00131	1.64159	-0.00444
0.82333	0.00141	1.64825	-0.00434
0.82667	0.000946604	1.65492	-0.00417
0.83	0.0011	1.66159	-0.00415
0.83333	0.00188	1.66825	-0.00434
0.83667	0.000741817	1.67492	-0.00446
0.84	0.00102	1.68159	-0.00422
0.84333	0.00166	1.68825	-0.00436
0.84667	0.00113	1.69492	-0.00438
0.85	0.000915414	1.70159	-0.00427
0.85333	0.00119	1.70825	-0.00421
0.85667	0.00145	1.71492	-0.00461
0.86	0.000868424	1.72159	-0.00458
0.86333	0.000492964	1.72825	-0.00424
0.86667	0.00184	1.73492	-0.00408
0.87	0.00116	1.74159	-0.00426
0.87333	0.00141	1.74825	-0.00446
0.87667	0.00124	1.75492	-0.00453
0.88	0.00142	1.76159	-0.00434
0.88333	0.00111	1.76825	-0.00423
0.88667	0.00128	1.77737	9.15067
0.89	0.0014	1.78404	8.56358
0.89333	0.00126	1.79071	8.43919
0.89667	0.0013	1.79737	8.40413
0.9	0.00188	1.80404	8.39791
0.90333	0.00112	1.81071	8.40343
0.90667	0.000857805	1.81737	8.39233
0.91	0.0014	1.82404	8.41707
0.91333	0.00143	1.83071	8.42956
0.91667	0.00111	1.83737	8.45282
0.92	0.00104	1.84404	8.45831
0.92333	0.00182	1.85071	8.43347
0.92667	0.00129	1.85737	8.44628
0.93	0.000885045	1.86404	8.45398
0.93333	0.00119	1.87071	8.49037
0.93667	0.00105	1.87737	8.4847
0.94	0.000763825	1.88404	8.48001
0.94333	0.00176	1.89071	8.46618
0.94667	0.00165	1.89737	8.46112
0.95	0.00133	1.90404	8.5141
0.95333	0.000541237	1.91071	8.50991
0.95667	0.00222	1.91737	8.51507
0.96	0.00147	1.92404	8.49945
0.96333	0.00136	1.93071	8.49968
0.96667	0.00152	1.93737	8.50474
0.97	0.00131	1.94404	8.52746
0.97333	0.000897716	1.95071	8.54644
0.97667	0.00116	1.95737	8.51797
0.98	0.00181	1.96404	8.52313
0.98333	0.00126	1.97071	8.51202
0.98667	0.00146	1.97737	8.53045
0.99	0.00168	1.98404	8.55215
0.99333	0.00117	1.99071	8.54349
0.99667	0.000960763	1.99737	8.5563
1	0.00148	2.00404	8.52198
1.00333	0.00137	2.01071	8.54114
1.00667	0.00116	2.01737	8.54971
1.01	0.000599154	2.02404	8.56791
1.01333	0.00186	2.03071	8.57238
1.01667	0.00133	2.03737	8.5604
1.02	0.0012	2.04404	8.55082
1.02333	0.00146	2.05071	8.54183
1.02667	0.00135	2.05737	8.57473
1.03	0.000883968	2.06404	8.57459
1.03333	0.00134	2.07071	8.5768
1.03667	0.00171	2.07737	8.56584
1.04	0.000691133	2.08404	8.55764
1.04333	0.000757977	2.09071	8.56975
1.04667	0.00166	2.09737	8.57666
1.05	0.000686927	2.10404	8.59302
1.05333	0.000610234	2.11071	8.58883
1.05667	0.000779061	2.11737	8.57533
1.06	0.00132	2.12404	8.57164
1.06333	0.000480191	2.13071	8.57017
1.06667	0.00112	2.13737	8.59606
1.07	0.00138	2.14404	8.59145
1.07333	0.000745152	2.15071	8.59882
1.07667	0.000670101	2.15737	8.58661
1.08	0.00123	2.16404	8.57252
1.08333	0.000853188	2.17071	8.58989
1.08667	0.000438741	2.17737	8.60159
1.09	0.00119	2.18404	8.61403
1.09333	0.00129	2.19071	8.5967
1.09667	0.000631678	2.19737	8.58984
1.1	0.000838055	2.20404	8.5862
1.10333	0.00153	2.21071	8.59486
1.10667	0.000799375	2.21737	8.62458
1.11	0.00103	2.22404	8.62071
1.11333	0.000973434	2.23071	8.61297
1.11667	0.000887097	2.23737	8.59053
1.12	-1.06412e-05	2.24404	8.58445
1.12333	0.00089987	2.25071	8.60679
1.12667	0.0014	2.25737	8.61324
1.13	0.000648606	2.26404	8.62513
1.13333	0.000755822	2.27071	8.60937
1.13667	0.00158	2.27737	8.60352
1.14	0.00104	2.28404	8.59901
1.14333	0.000729044	2.29071	8.62246
1.14667	0.00105	2.29737	8.63043
1.15	0.000952914	2.30404	8.61808
1.15333	0.000186502	2.31071	8.62144
1.15667	0.00093024	2.31737	8.60048
1.16	0.00152	2.32404	8.60919
1.16333	0.000618135	2.33071	8.62416
1.16667	0.001	2.33737	8.63347
1.17	0.0013	2.34404	8.6425
1.17333	0.00108	2.35071	8.61016
1.17667	0.000731557	2.35737	8.61122
1.18	0.00114	2.36404	8.61698
1.18333	0.00138	2.37071	8.63973
1.18667	0.00103	2.37737	8.64181
1.19	0.000758438	2.38404	8.63029
1.19333	0.00142	2.39071	8.61449
1.19667	0.00109	2.39737	8.60302
1.2	0.0011	2.40404	8.63416
1.20333	0.00139	2.41071	8.63923
1.20667	0.0011	2.41737	8.65148
1.21	0.000717501	2.42404	8.63775
1.21333	0.00139	2.43071	8.61771
1.21667	0.00118	2.43737	8.61762
1.22	0.000731968	2.44404	8.63061
1.22333	0.000981436	2.45071	8.65379
1.22667	0.00195	2.45737	8.63849
1.23	0.00113	2.46404	8.64743
1.23333	0.00183	2.47071	8.62831
1.23667	0.00112	2.47737	8.62882
1.24	0.00128	2.48404	8.63361
1.24333	0.00115	2.49071	8.64245
1.24667	0.00158	2.49737	8.66761
1.25	0.00183	2.50404	8.65309
1.25333	0.00105	2.51071	8.63517
1.25667	0.00115	2.51737	8.63545
1.26	0.00252	2.52404	8.63176
1.26333	0.00134	2.53071	8.663
1.26667	0.00169	2.53737	8.66305
1.27	0.00148	2.54404	8.66881
1.27333	0.0019	2.55071	8.63481
1.27667	0.000990927	2.55737	8.63785
1.28	0.00166	2.56404	8.65125
1.28333	0.00139	2.57071	8.65812
1.28667	0.00152	2.57737	8.67917
1.29	0.00138	2.58404	8.65466
1.29333	0.00166	2.59071	8.65121
1.29667	0.00145	2.59737	8.63863
1.3	0.000433354	2.60404	8.65171
1.30333	0.0012	2.61071	8.66595
1.30667	0.00131	2.61737	8.66443
1.31	0.00123	2.62404	8.67272
1.31333	0.00101	2.63071	8.64729
1.31667	0.00171	2.63737	8.64453
1.32	0.00128	2.64404	8.65397
1.32333	0.00117	2.65071	8.66609
1.32667	0.00141	2.65737	8.67807
1.33	0.00109	2.66404	8.66305
1.33333	0.000651479	2.67071	8.65443
1.33667	0.00166	2.67737	8.64752
1.34	0.00148	2.68404	8.65697
1.34333	0.0013	2.69071	8.67443
1.34667	0.000579763	2.69737	8.67825
1.35	0.00173	2.70404	8.66724
1.35333	0.000807891	2.71071	8.64278
1.35667	0.000955684	2.71737	8.65554
1.36	0.00122	2.72404	8.65443
1.36333	0.00102	2.73071	8.67659
1.36763	7.43036	2.73737	8.67691
1.37097	7.18496	2.74404	8.67369
1.3743	7.18845	2.75071	8.66563
1.37763	7.19871	2.75737	8.64853
1.38097	7.19927	2.76404	8.66346
1.3843	7.21066	2.77071	8.67853
1.38763	7.21107	2.77737	8.68825
1.39097	7.25081	2.78404	8.68341
1.3943	7.24127	2.79071	8.66434
1.39763	7.24584	2.79737	8.6636
1.40097	7.26389	2.80404	8.65227
1.4043	7.26261	2.81071	8.6876
1.40763	7.25189	2.81737	8.68728
1.41097	7.26933	2.82404	8.68101
1.4143	7.28769	2.83071	8.66526
1.41763	7.28235	2.83737	8.65111
1.42097	7.29204	2.84404	8.67949
1.4243	7.27886	2.85071	8.67968
1.42763	7.28215	2.85737	8.6947
1.43097	7.28892	2.86404	8.68
1.4343	7.31097	2.87071	8.67355
1.43763	7.30758	2.87737	8.66217
1.44097	7.30856	2.88404	8.66816
1.4443	7.30169	2.89071	8.69253
1.44763	7.32451	2.89737	8.68138
1.45097	7.31317	2.90404	8.68539
1.4543	7.32046	2.91071	8.66295
1.45763	7.31343	2.91737	8.66447
1.46097	7.31384	2.92404	8.68267
1.4643	7.31841	2.93071	8.69456
1.46763	7.32179	2.93737	8.69677
1.47097	7.31369	2.94404	8.67903
1.4743	7.31261	2.95071	8.67281
1.47763	7.33666	2.95737	8.66277
1.48097	7.30322	2.96404	8.68659
1.4843	7.32051	2.97071	8.70387
1.48763	7.3363	2.97737	8.68751
1.49097	7.32317	2.98404	8.6806
1.4943	7.33071	2.99071	8.65932
1.49763	7.34056	2.99737	8.67272
1.50097	7.33861	3.00404	8.69193
1.5043	7.33584	3.01071	8.69226
1.50763	7.34374	3.01737	8.68935
1.51097	7.35369	3.02404	8.66526
1.5143	7.34677	3.03071	8.66517
1.51763	7.31405	3.03737	8.67696
1.52097	7.34969	3.04404	8.69917
1.5243	7.34877	3.05071	8.6906
1.52763	7.35954	3.05737	8.66991
1.53097	7.34307	3.06404	8.67097
1.5343	7.35159	3.07071	8.66945
1.53763	7.34877	3.07737	8.69419
1.54097	7.35677	3.08404	8.69719
1.5443	7.35497	3.09071	8.6865
1.54763	7.36323	3.09737	8.67304
1.55097	7.35148	3.10404	8.66544
1.5543	7.35918	3.11071	8.68608
1.55763	7.38205	3.11737	8.68571
1.56097	7.37451	3.12404	8.70451
1.5643	7.37272	3.13071	8.67295
1.56763	7.37087	3.13737	8.67641
1.57097	7.3621	3.14404	8.67719
1.5743	7.36728	3.15071	8.67655
1.57763	7.37902	3.15737	8.70695
1.58097	7.37359	3.16404	8.68346
1.5843	7.37687	3.17071	8.67839
1.58763	7.37928	3.17737	8.66913
1.59097	7.36923	3.18404	8.67512
1.5943	7.35743	3.19071	8.69622
1.59763	7.38554	3.19737	8.69871
1.60097	7.37318	3.20404	8.69949
1.6043	7.37943	3.21071	8.6589
1.60763	7.3719	3.21737	8.68373
1.61097	7.38784	3.22404	8.69313
1.6143	7.38866	3.23071	8.70714
1.61763	7.38949	3.23737	8.70354
1.62097	7.38036	3.24404	8.67553
1.6243	7.39543	3.25071	8.68765
1.62763	7.37446	3.25737	8.68161
1.63097	7.39333	3.26404	8.70023
1.6343	7.39077	3.27071	8.70681
1.63763	7.38579	3.27737	8.69686
1.64097	7.38841	3.28404	8.68452
1.6443	7.39108	3.29071	8.67562
1.64763	7.40174	3.29737	8.69746
1.65097	7.39431	3.30404	8.6959
1.6543	7.4019	3.31071	8.70714
1.65763	7.39759	3.31737	8.69497
1.66097	7.39769	3.32404	8.6741
1.6643	7.39113	3.33071	8.68935
1.66763	7.40251	3.33737	8.7
1.67097	7.3841	3.34404	8.7134
1.6743	7.40292	3.35071	8.69401
1.67763	7.38723	3.35737	8.67968
1.68097	7.39605	3.36404	8.67751
1.6843	7.40985	3.37071	8.69336
1.68763	7.40092	3.37737	8.7176
1.69097	7.37677	3.38404	8.70663
1.6943	7.41508	3.39071	8.69465
1.69763	7.40815	3.39737	8.6695
1.70097	7.414	3.40404	8.68931
1.7043	7.40615	3.41071	8.70451
1.70763	7.40169	3.41737	8.70276
1.71097	7.41205	3.42404	8.7117
1.7143	7.41795	3.43071	8.67268
1.71763	7.4161	3.43737	8.68746
1.72097	7.40892	3.44404	8.68779
1.7243	7.366	3.45071	8.71488
1.72763	7.42677	3.45737	8.71262
1.73097	7.42426	3.46404	8.68986
1.7343	7.41872	3.47071	8.69461
1.73763	7.42805	3.47737	8.67733
1.74097	7.42364	3.48404	8.70401
1.7443	7.42703	3.49071	8.71552
1.74763	7.43318	3.49737	8.71649
1.75097	7.42985	3.50404	8.7046
1.7543	7.42174	3.51071	8.68424
1.75763	7.43908	3.51737	8.69359
1.76097	7.43262	3.52404	8.69539
1.7643	7.42769	3.53071	8.72013
1.76763	7.422	3.53737	8.71695
1.77097	7.43138	3.54404	8.69714
1.7743	7.42287	3.55071	8.68783
1.77763	7.43282	3.55737	8.67042
1.78097	7.43656	3.56404	8.71437
1.7843	7.43087	3.57071	8.70801
1.78763	7.40195	3.57737	8.71635
1.79097	7.41492	3.58404	8.70193
1.7943	7.42287	3.59071	8.68429
1.79763	7.41887	3.59737	8.68995
1.80097	7.4042	3.60404	8.70027
1.8043	7.39261	3.61071	8.71589
1.80763	7.41908	3.61737	8.70815
1.81097	7.41195	3.62404	8.71294
1.8143	7.41236	3.63071	8.69041
1.81763	7.41795	3.63737	8.68705
1.82097	7.42595	3.64404	8.69668
1.8243	7.41451	3.65071	8.69967
1.82763	7.42328	3.65737	8.71631
1.83097	7.42231	3.66404	8.7082
1.8343	7.39015	3.67071	8.69488
1.83763	7.42862	3.67737	8.68746
1.84097	7.43195	3.68404	8.69548
1.8443	7.42231	3.69071	8.72105
1.84763	7.41579	3.69737	8.71488
1.85097	7.42313	3.70404	8.72354
1.8543	7.41908	3.71071	8.69156
1.85763	7.38528	3.71737	8.69456
1.86097	7.42349	3.72404	8.70995
1.8643	7.42672	3.73071	8.71442
1.86763	7.42651	3.73737	8.72824
1.87097	7.42015	3.74404	8.70649
1.8743	7.43077	3.75071	8.70737
1.87763	7.41149	3.75737	8.69032
1.88097	7.42656	3.76404	8.70179
1.8843	7.40826	3.77071	8.71976
1.88763	7.42456	3.77737	8.7211
1.89097	7.43472	3.78404	8.71686
1.8943	7.44185	3.79071	8.69267
1.89763	7.42826	3.79737	8.70166
1.90097	7.42672	3.80404	8.70552
1.9043	7.43272	3.81071	8.71617
1.90763	7.40882	3.81737	8.72727
1.91097	7.41585	3.82404	8.7023
1.9143	7.42431	3.83071	8.69401
1.91763	7.43246	3.83737	8.69668
1.92097	7.44185	3.84404	8.71032
1.9243	7.43769	3.85071	8.72653
1.92763	7.43267	3.85737	8.72474
1.93097	7.4219	3.86404	8.71013
1.9343	7.44918	3.87071	8.68392
1.93763	7.43062	3.87737	8.70631
1.94097	7.43462	3.88404	8.71419
1.9443	7.3842	3.89071	8.73303
1.94763	7.432	3.89737	8.71709
1.95097	7.43436	3.90404	8.70239
1.9543	7.43908	3.91071	8.69405
1.95763	7.4419	3.91737	8.70437
1.96097	7.43272	3.92404	8.71879
1.9643	7.43174	3.93071	8.72593
1.96763	7.43241	3.93737	8.72239
1.97097	7.44015	3.94404	8.6952
1.9743	7.44436	3.95071	8.70658
1.97763	7.44056	3.95737	8.71045
1.98097	7.45118	3.96404	8.71423
1.9843	7.43903	3.97071	8.74275
1.98763	7.43821	3.97737	8.71308
1.99097	7.43944	3.98404	8.70119
1.9943	7.43359	3.99071	8.704
1.99763	7.44774	3.99737	8.70267
2.00097	7.43195	4.00404	8.73367
2.0043	7.43949	4.01071	8.72939
2.00763	7.4419	4.01737	8.72077
2.01097	7.44898	4.02404	8.70078
2.0143	7.45169	4.03071	8.7087
2.01763	7.44636	4.03737	8.71921
2.02097	7.45231	4.04404	8.7322
2.0243	7.44441	4.05071	8.73298
2.02763	7.4341	4.05737	8.70631
2.03097	7.44195	4.06404	8.71156
2.0343	7.45487	4.07071	8.70502
2.03763	7.444	4.07737	8.71566
2.04097	7.46436	4.08404	8.73879
2.0443	7.45128	4.09071	8.73049
2.04763	7.45641	4.09737	8.71916
2.05097	7.46534	4.10404	8.70433
2.0543	7.4518	4.11071	8.70787
2.05763	7.45267	4.11737	8.72193
2.06097	7.46487	4.12404	8.73589
2.0643	7.46534	4.13071	8.74266
2.06763	7.464	4.13737	8.70829
2.07097	7.45549	4.14404	8.71852
2.0743	7.4619	4.15071	8.70589
2.07763	7.46539	4.15737	8.73308
2.08097	7.46344	4.16404	8.74017
2.0843	7.45626	4.17071	8.7199
2.08763	7.41918	4.17737	8.71796
2.09097	7.46682	4.18404	8.70023
2.0943	7.44641	4.19071	8.72727
2.09763	7.45887	4.19737	8.73367
2.10097	7.46298	4.20404	8.73989
2.1043	7.46098	4.21071	8.71764
2.10763	7.45918	4.21737	8.70009
2.11097	7.45528	4.22404	8.71856
2.1143	7.41574	4.23071	8.71865
2.11763	7.45339	4.23737	8.7468
2.12097	7.45185	4.24404	8.73391
2.1243	7.44944	4.25071	8.73349
2.12763	7.45308	4.25737	8.71313
2.13097	7.45416	4.26404	8.71875
2.1343	7.45277	4.27071	8.72506
2.13763	7.45795	4.27737	8.74234
2.14097	7.44657	4.28404	8.74363
2.1443	7.45241	4.29071	8.71584
2.14763	7.44785	4.29737	8.71806
2.15097	7.45682	4.30404	8.71165
2.1543	7.46846	4.31071	8.731
2.15763	7.45359	4.31737	8.7533
2.16097	7.46016	4.32404	8.72391
2.1643	7.45687	4.33071	8.7246
2.16763	7.44677	4.33737	8.71174
2.17097	7.458	4.34404	8.73142
2.1743	7.45272	4.35071	8.73943
2.17763	7.45108	4.35737	8.74118
2.18097	7.45236	4.36404	8.73354
2.1843	7.46021	4.37071	8.697
2.18763	7.46754	4.37737	8.72474
2.19097	7.45621	4.38404	8.7293
2.1943	7.44344	4.39071	8.73994
2.19763	7.45374	4.39737	8.7462
2.20097	7.45672	4.40404	8.71184
2.2043	7.44898	4.41071	8.71704
2.20763	7.46149	4.41737	8.72183
2.21097	7.45098	4.42404	8.73183
2.2143	7.45287	4.43071	8.75095
2.21763	7.45887	4.43737	8.73372
2.22097	7.46328	4.44404	8.71515
2.2243	7.46221	4.45071	8.72151
2.22763	7.43605	4.45737	8.72921
2.23097	7.4579	4.46404	8.74012
2.2343	7.45585	4.47071	8.74478
2.23763	7.46221	4.47737	8.73031
2.24097	7.46539	4.48404	8.72128
2.2443	7.47226	4.49071	8.72211
2.24763	7.446	4.49737	8.73883
2.25097	7.46051	4.50404	8.75044
2.2543	7.45323	4.51071	8.7428
2.25763	7.44646	4.51737	8.73119
2.26097	7.46636	4.52404	8.7181
2.2643	7.47252	4.53071	8.74008
2.26763	7.44272	4.53737	8.75643
2.27097	7.46734	4.54404	8.75473
2.2743	7.45898	4.55071	8.74837
2.27763	7.45421	4.55737	8.72059
2.28097	7.44267	4.56404	8.73257
2.2843	7.45405	4.57071	8.75067
2.28763	7.45749	4.57737	8.75597
2.29097	7.46436	4.58404	8.76251
2.2943	7.47687	4.59071	8.73515
2.29763	7.46477	4.59737	8.74049
2.30097	7.46174	4.60404	8.73326
2.3043	7.45826	4.61071	8.76496
2.30763	7.39825	4.61737	8.76044
2.31097	7.47134	4.62404	8.74215
2.3143	7.46754	4.63071	8.74948
2.31763	7.45887	4.63737	8.72506
2.32097	7.47221	4.64404	8.75279
2.3243	7.47303	4.65071	8.75984
2.32763	7.47031	4.65737	8.76768
2.33097	7.46169	4.66404	8.75224
2.3343	7.47175	4.67071	8.72635
2.33763	7.45882	4.67737	8.74846
2.34097	7.45744	4.68404	8.75427
2.3443	7.46785	4.69071	8.77408
2.34763	7.46395	4.69737	8.76381
2.35097	7.46605	4.70404	8.7427
2.3543	7.47482	4.71071	8.73929
2.35763	7.47241	4.71737	8.73722
2.36097	7.46267	4.72404	8.7703
2.3643	7.47041	4.73071	8.76376
2.36763	7.4718	4.73737	8.75017
2.37097	7.43641	4.74404	8.73985
2.3743	7.46646	4.75071	8.74284
2.37763	7.47482	4.75737	8.76311
2.38097	7.47005	4.76404	8.76592
2.3843	7.47569	4.77071	8.76247
2.38763	7.37318	4.77737	8.73897
2.39097	7.48139	4.78404	8.74395
2.3943	7.47457	4.79071	8.7492
2.39763	7.48446	4.79737	8.76961
2.40097	7.48082	4.80404	8.76017
2.4043	7.4718	4.81071	8.74736
2.40763	7.4859	4.81737	8.74616
2.41097	7.47554	4.82404	8.73533
2.4143	7.47359	4.83071	8.76431
2.41763	7.48523	4.83737	8.76265
2.42097	7.492	4.84404	8.75961
2.4243	7.47744	4.85071	8.73225
2.42763	7.48113	4.85737	8.73248
2.43097	7.47995	4.86404	8.75196
2.4343	7.48544	4.87071	8.74934
2.43763	7.50488	4.87737	8.76864
2.44097	7.48882	4.88404	8.74791
2.4443	7.4857	4.89071	8.73022
2.44763	7.4959	4.89737	8.73902
2.45097	7.48534	4.90404	8.7451
2.4543	7.49657	4.91071	8.77053
2.45763	7.49313	4.91737	8.75464
2.46097	7.48272	4.92404	8.73538
2.4643	7.49375	4.93071	8.73303
2.46763	7.49062	4.93737	8.74459
2.47097	7.48698	4.94404	8.76818
2.4743	7.48687	4.95071	8.75643
2.47763	7.48713	4.95737	8.75003
2.48097	7.48364	4.96404	8.72888
2.4843	7.47477	4.97071	8.73828
2.48763	7.46841	4.97737	8.74897
2.49097	7.48431	4.98404	8.75754
2.4943	7.48072	4.99071	8.75487
2.49763	7.48616	4.99737	8.73473
2.50097	7.47964	5.00404	8.72515
2.5043	7.48657	5.01071	8.73883
2.50763	7.47031	5.01737	8.75542
2.51097	7.48549	5.02404	8.75556
2.5143	7.48103	5.03071	8.7457
2.51763	7.4698	5.03737	8.73648
2.52097	7.46816	5.04404	8.73395
2.5243	7.48416	5.05071	8.75187
2.52763	7.48416	5.05737	8.75491
2.53097	7.47913	5.06404	8.76574
2.5343	7.49472	5.07071	8.74897
2.53763	7.45267	5.07737	8.73736
2.54097	7.47252	5.08404	8.73842
2.5443	7.45728	5.09071	8.74786
2.54763	7.47026	5.09737	8.76431
2.55097	7.48005	5.10404	8.75031
2.5543	7.48031	5.11071	8.74892
2.55763	7.47093	5.11737	8.72289
2.56097	7.46851	5.12404	8.72847
2.5643	7.46769	5.13071	8.76638
2.56763	7.47539	5.13737	8.7486
2.57097	7.47431	5.14404	8.75574
2.5743	7.46933	5.15071	8.7375
2.57763	7.45795	5.15737	8.73607
2.58097	7.47862	5.16404	8.75058
2.5843	7.47682	5.17071	8.76178
2.58763	7.47262	5.17737	8.76067
2.59097	7.47544	5.18404	8.73363
2.5943	7.47185	5.19071	8.73344
2.59763	7.44415	5.19737	8.73906
2.60097	7.41708	5.20404	8.75547
2.6043	7.47882	5.21071	8.76943
2.60763	7.47523	5.21737	8.74588
2.61097	7.47944	5.22404	8.75219
2.6143	7.48677	5.23071	8.73003
2.61763	7.48698	5.23737	8.74611
2.62097	7.47959	5.24404	8.76311
2.6243	7.46903	5.25071	8.76731
2.62763	7.4799	5.25737	8.75814
2.63097	7.47836	5.26404	8.73971
2.6343	7.47252	5.27071	8.741
2.63763	7.48159	5.27737	8.74183
2.64097	7.48985	5.28404	8.77108
2.6443	7.48605	5.29071	8.76247
2.64763	7.48098	5.29737	8.74575
2.65097	7.45974	5.30404	8.73897
2.6543	7.48062	5.31071	8.73077
2.65763	7.47421	5.31737	8.75694
2.66097	7.4799	5.32404	8.76602
2.6643	7.47682	5.33071	8.75888
2.66763	7.47636	5.33737	8.75662
2.67097	7.4917	5.34404	8.72796
2.6743	7.48954	5.35071	8.73906
2.67763	7.47944	5.35737	8.75173
2.68097	7.48805	5.36404	8.77459
2.6843	7.48231	5.37071	8.75731
2.68763	7.48636	5.37737	8.74105
2.69097	7.46272	5.38404	8.73501
2.6943	7.4917	5.39071	8.73561
2.69763	7.47575	5.39737	8.76574
2.70097	7.4821	5.40404	8.75348
2.7043	7.48754	5.41071	8.76316
2.70763	7.47164	5.41737	8.73966
2.71097	7.46041	5.42404	8.7304
2.7143	7.48021	5.43071	8.74316
2.71763	7.48482	5.43737	8.75468
2.72097	7.44836	5.44404	8.7691
2.7243	7.48893	5.45071	8.74206
2.72763	7.5139	5.45737	8.73718
2.73097	7.49016	5.46404	8.72248
2.7343	7.48103	5.47071	8.74777
2.73763	7.48093	5.47737	8.77279
2.74097	7.4798	5.48404	8.7504
2.7443	7.4419	5.49071	8.75404
2.74763	7.45164	5.49737	8.7246
2.75097	7.48252	5.50404	8.74542
2.7543	7.47339	5.51071	8.7492
2.75763	7.48764	5.51737	8.76629
2.76097	7.4819	5.52404	8.76556
2.7643	7.47087	5.53071	8.72874
2.76763	7.46975	5.53737	8.74284
2.77097	7.48252	5.54404	8.73179
2.7743	7.49349	5.55071	8.76196
2.77763	7.48734	5.55737	8.76288
2.78097	7.47328	5.56404	8.75782
2.7843	7.49385	5.57071	8.75118
2.78763	7.4817	5.57737	8.73146
2.79097	7.47077	5.58404	8.75012
2.7943	7.48072	5.59071	8.7568
2.79763	7.48349	5.59737	8.77164
2.80097	7.48052	5.60404	8.75256
2.8043	7.47236	5.61071	8.74164
2.80763	7.48693	5.61737	8.73989
2.81097	7.48082	5.62404	8.72759
2.8143	7.47026	5.63071	8.76496
2.81763	7.48898	5.63737	8.76219
2.82097	7.49236	5.64404	8.76049
2.8243	7.48749	5.65071	8.74648
2.82763	7.47734	5.65737	8.74261
2.83097	7.48508	5.66404	8.74261
2.8343	7.48431	5.67071	8.76141
2.83763	7.48775	5.67737	8.76583
2.84097	7.4938	5.68404	8.74966
2.8443	7.49759	5.69071	8.75353
2.84763	7.49534	5.69737	8.7316
2.85097	7.48498	5.70404	8.74925
2.8543	7.49221	5.71071	8.76371
2.85763	7.49595	5.71737	8.76021
2.86097	7.49826	5.72404	8.76901
2.8643	7.48949	5.73071	8.74164
2.86763	7.49323	5.73737	8.73561
2.87097	7.49508	5.74404	8.74524
2.8743	7.49616	5.75071	8.76127
2.87763	7.49462	5.75737	8.77786
2.88097	7.45677	5.76404	8.7638
2.8843	7.49334	5.77071	8.75095
2.88763	7.50816	5.77737	8.73266
2.89097	7.49898	5.78404	8.74003
2.8943	7.48585	5.79071	8.76454
2.89763	7.49267	5.79737	8.76804
2.90097	7.43267	5.80404	8.77058
2.9043	7.47923	5.81071	8.7422
2.90763	7.48728	5.81737	8.74266
2.91097	7.49682	5.82404	8.74289
2.9143	7.48667	5.83071	8.75293
2.91763	7.48293	5.83737	8.77118
2.92097	7.5058	5.84404	8.75929
2.9243	7.48877	5.85071	8.75238
2.92763	7.49585	5.85737	8.73215
2.93097	7.49805	5.86404	8.74565
2.9343	7.49395	5.87071	8.76404
2.93763	7.48318	5.87737	8.75869
2.94097	7.53575	5.88404	8.76602
2.9443	7.498	5.89071	8.73391
2.94763	7.48467	5.89737	8.74247
2.95097	7.48313	5.90404	8.75703
2.9543	7.48159	5.91071	8.76344
2.95763	7.48846	5.91737	8.77399
2.96097	7.48652	5.92404	8.75058
2.9643	7.50313	5.93071	8.74879
2.96763	7.47893	5.93737	8.74187
2.97097	7.48846	5.94404	8.77601
2.9743	7.47723	5.95071	8.77205
2.97763	7.49805	5.95737	8.76915
2.98097	7.47846	5.96404	8.75173
2.9843	7.49062	5.97071	8.74086
2.98763	7.49303	5.97737	8.76505
2.99097	7.49436	5.98404	8.77224
2.9943	7.48082	5.99071	8.78025
2.99763	7.47775	5.99737	8.76717
3.00097	7.47657	6.00404	8.75791
3.0043	7.48841	6.01071	8.74565
3.00763	7.48277	6.01737	8.765
3.01097	7.49149	6.02404	8.78555
3.0143	7.48559	6.03071	8.76726
3.01763	7.49857	6.03737	8.77136
3.02097	7.48882	6.04404	8.75035
3.0243	7.50016	6.05071	8.76311
3.02763	7.48518	6.05737	8.78901
3.03097	7.49605	6.06404	8.78666
3.0343	7.48764	6.07071	8.78808
3.03763	7.49318	6.07737	8.75247
3.04097	7.47564	6.08404	8.75588
3.0443	7.50303	6.09071	8.77251
3.04763	7.48841	6.09737	8.78997
3.05097	7.49503	6.10404	8.78767
3.0543	7.50026	6.11071	8.77528
3.05763	7.4859	6.11737	8.76334
3.06097	7.48313	6.12404	8.75256
3.0643	7.48867	6.13071	8.78495
3.06763	7.49226	6.13737	8.79555
3.07097	7.48687	6.14404	8.79062
3.0743	7.48282	6.15071	8.78159
3.07763	7.48123	6.15737	8.75961
3.08097	7.50918	6.16404	8.77542
3.0843	7.48277	6.17071	8.78606
3.08763	7.47975	6.17737	8.79477
3.09097	7.48236	6.18404	8.77786
3.0943	7.46277	6.19071	8.7726
3.09763	7.48446	6.19737	8.7597
3.10097	7.49677	6.20404	8.76514
3.1043	7.50052	6.21071	8.78504
3.10763	7.45087	6.21737	8.78242
3.11097	7.48503	6.22404	8.78403
3.1143	7.49662	6.23071	8.76583
3.11763	7.41282	6.23737	8.76215
3.12097	7.5017	6.24404	8.77468
3.1243	7.50318	6.25071	8.78154
3.12763	7.48149	6.25737	8.7979
3.13097	7.49595	6.26404	8.76095
3.1343	7.49359	6.27071	8.76717
3.13763	7.46082	6.27737	8.75809
3.14097	7.49329	6.28404	8.76795
3.1443	7.49908	6.29071	8.80034
3.14763	7.50077	6.29737	8.76989
3.15097	7.49564	6.30404	8.77182
3.1543	7.48795	6.31071	8.75367
3.15763	7.45631	6.31737	8.76634
3.16097	7.49918	6.32404	8.77887
3.1643	7.50118	6.33071	8.77638
3.16763	7.49867	6.33737	8.78067
3.17097	7.5058	6.34404	8.74888
3.1743	7.48728	6.35071	8.75381
3.17763	7.49416	6.35737	8.7592
3.18097	7.50113	6.36404	8.78624
3.1843	7.4859	6.37071	8.79762
3.18763	7.49729	6.37737	8.76883
3.19097	7.49559	6.38404	8.75786
3.1943	7.50908	6.39071	8.75662
3.19763	7.49364	6.39737	8.77468
3.20097	7.49534	6.40404	8.78371
3.2043	7.50682	6.41071	8.78136
3.20763	7.50995	6.41737	8.76178
3.21097	7.50405	6.42404	8.74962
3.2143	7.49329	6.43071	8.7644
3.21763	7.50703	6.43737	8.76556
3.22097	7.48457	6.44404	8.79131
3.2243	7.5099	6.45071	8.77274
3.22763	7.5177	6.45737	8.75989
3.23097	7.50431	6.46404	8.75238
3.2343	7.50077	6.47071	8.76791
3.23763	7.50308	6.47737	8.78606
3.24097	7.50857	6.48404	8.78767
3.2443	7.49744	6.49071	8.76947
3.24763	7.50226	6.49737	8.75791
3.25097	7.51411	6.50404	8.75814
3.2543	7.50344	6.51071	8.77588
3.25763	7.51513	6.51737	8.78712
3.26097	7.51606	6.52404	8.78656
3.2643	7.51354	6.53071	8.75427
3.26763	7.50641	6.53737	8.75542
3.27097	7.5077	6.54404	8.76749
3.2743	7.4999	6.55071	8.78246
3.27763	7.50641	6.55737	8.79186
3.28097	7.52221	6.56404	8.76786
3.2843	7.5257	6.57071	8.76288
3.28763	7.50888	6.57737	8.75736
3.29097	7.5038	6.58404	8.78085
3.2943	7.51339	6.59071	8.79283
3.29763	7.51606	6.59737	8.77938
3.30097	7.51852	6.60404	8.77477
3.3043	7.51047	6.61071	8.74754
3.30763	7.4997	6.61737	8.77362
3.31097	7.50811	6.62404	8.76551
3.3143	7.5018	6.63071	8.79301
3.31763	7.50954	6.63737	8.79076
3.32097	7.50134	6.64404	8.75666
3.3243	7.50611	6.65071	8.76786
3.32763	7.46626	6.65737	8.76311
3.33097	7.50867	6.66404	8.78726
3.3343	7.49564	6.67071	8.78647
3.33763	7.50616	6.67737	8.77196
3.34097	7.49944	6.68404	8.76007
3.3443	7.49949	6.69071	8.74607
3.34763	7.49775	6.69737	8.78417
3.35097	7.49595	6.70404	8.78454
3.3543	7.50149	6.71071	8.79237
3.35763	7.49482	6.71737	8.76178
3.36097	7.49765	6.72404	8.75201
3.3643	7.50118	6.73071	8.76933
3.36763	7.48549	6.73737	8.77297
3.37097	7.49539	6.74404	8.79168
3.3743	7.49293	6.75071	8.77247
3.37763	7.49954	6.75737	8.77062
3.38097	7.494	6.76404	8.75321
3.3843	7.49544	6.77071	8.77016
3.38763	7.49416	6.77737	8.78081
3.39097	7.47282	6.78404	8.76901
3.3943	7.49805	6.79071	8.78398
3.39763	7.50816	6.79737	8.75358
3.40097	7.48052	6.80404	8.76279
3.4043	7.4939	6.81071	8.77108
3.40763	7.50021	6.81737	8.78799
3.41097	7.49077	6.82404	8.79085
3.4143	7.48657	6.83071	8.77122
3.41763	7.4978	6.83737	8.75777
3.42097	7.50272	6.84404	8.75247
3.4243	7.49395	6.85071	8.79265
3.42763	7.50277	6.85737	8.77942
3.43097	7.49559	6.86404	8.78468
3.4343	7.49734	6.87071	8.76887
3.43763	7.5018	6.87737	8.74496
3.44097	7.47687	6.88404	8.7744
3.4443	7.49354	6.89071	8.78237
3.44763	7.49472	6.89737	8.79255
3.45097	7.50144	6.90404	8.77307
3.4543	7.50718	6.91071	8.76275
3.45763	7.49944	6.91737	8.75938
3.46097	7.49754	6.92404	8.77647
3.4643	7.49667	6.93071	8.80002
3.46763	7.4977	6.93737	8.7691
3.47097	7.49175	6.94404	8.77076
3.4743	7.49164	6.95071	8.76362
3.47763	7.49652	6.95737	8.75749
3.48097	7.49749	6.96404	8.78168
3.4843	7.49923	6.97071	8.77693
3.48763	7.49852	6.97737	8.78242
3.49097	7.48539	6.98404	8.76367
3.4943	7.49913	6.99071	8.76505
3.49763	7.5078	6.99737	8.77436
3.50097	7.50031	7.00404	8.78606
3.5043	7.49682	7.01071	8.79629
3.50763	7.50282	7.01737	8.77302
3.51097	7.49785	7.02404	8.76063
3.5143	7.50323	7.03071	8.75689
3.51763	7.50959	7.03737	8.77035
3.52097	7.50041	7.04404	8.79195
3.5243	7.50713	7.05071	8.78173
3.52763	7.49867	7.05737	8.77726
3.53097	7.49539	7.06404	8.75339
3.5343	7.50657	7.07071	8.76887
3.53763	7.50611	7.07737	8.78537
3.54097	7.50682	7.08404	8.79467
3.5443	7.51959	7.09071	8.78219
3.54763	7.49564	7.09737	8.76182
3.55097	7.50421	7.10404	8.76671
3.5543	7.50041	7.11071	8.76348
3.55763	7.49928	7.11737	8.78919
3.56097	7.48631	7.12404	8.78583
3.5643	7.51026	7.13071	8.77104
3.56763	7.50918	7.13737	8.77141
3.57097	7.50734	7.14404	8.75588
3.5743	7.49616	7.15071	8.78163
3.57763	7.49405	7.15737	8.78772
3.58097	7.49646	7.16404	8.79375
3.5843	7.49964	7.17071	8.76929
3.58763	7.49175	7.17737	8.76159
3.59097	7.48441	7.18404	8.76952
3.5943	7.48411	7.19071	8.77574
3.59763	7.50457	7.19737	8.79794
3.60097	7.49964	7.20404	8.77168
3.6043	7.48857	7.21071	8.76076
3.60763	7.50047	7.21737	8.76436
3.61097	7.49272	7.22404	8.77376
3.6143	7.48975	7.23071	8.79993
3.61763	7.48534	7.23737	8.78518
3.62097	7.49134	7.24404	8.76385
3.6243	7.49267	7.25071	8.75749
3.62763	7.50149	7.25737	8.76638
3.63097	7.5078	7.26404	8.79085
3.6343	7.48026	7.27071	8.78606
3.63763	7.47041	7.27737	8.79605
3.64097	7.49872	7.28404	8.7527
3.6443	7.48964	7.29071	8.76832
3.64763	7.48718	7.29737	8.77099
3.65097	7.50411	7.30404	8.78348
3.6543	7.49616	7.31071	8.7991
3.65763	7.49657	7.31737	8.77979
3.66097	7.50662	7.32404	8.7727
3.6643	7.49211	7.33071	8.76399
3.66763	7.48852	7.33737	8.78624
3.67097	7.49436	7.34404	8.78785
3.6743	7.49626	7.35071	8.79398
3.67763	7.49785	7.35737	8.77869
3.68097	7.49462	7.36404	8.75947
3.6843	7.49775	7.37071	8.76873
3.68763	7.49811	7.37737	8.77744
3.69097	7.49016	7.38404	8.80172
3.6943	7.49021	7.39071	8.78937
3.69763	7.49959	7.39737	8.76998
3.70097	7.46539	7.40404	8.76749
3.7043	7.49811	7.41071	8.76638
3.70763	7.50154	7.41737	8.7985
3.71097	7.50128	7.42404	8.79053
3.7143	7.49031	7.43071	8.79283
3.71763	7.51036	7.43737	8.76205
3.72097	7.4939	7.44404	8.76311
3.7243	7.4997	7.45071	8.79453
3.72763	7.49734	7.45737	8.77763
3.73097	7.48569	7.46404	8.80688
3.7343	7.49344	7.47071	8.76947
3.73763	7.49836	7.47737	8.77408
3.74097	7.49308	7.48404	8.77684
3.7443	7.50308	7.49071	8.78583
3.74763	7.49693	7.49737	8.80587
3.75097	7.50354	7.50404	8.78117
3.7543	7.49831	7.51071	8.77749
3.75763	7.5119	7.51737	8.77062
3.76097	7.49841	7.52404	8.78951
3.7643	7.47739	7.53071	8.80232
3.76763	7.51554	7.53737	8.78749
3.77097	7.49816	7.54404	8.78661
3.7743	7.50836	7.55071	8.76754
3.77763	7.51231	7.55737	8.78122
3.78097	7.50965	7.56404	8.79619
3.7843	7.5059	7.57071	8.79546
3.78763	7.46821	7.57737	8.78698
3.79097	7.51416	7.58404	8.77302
3.7943	7.51047	7.59071	8.77993
3.79763	7.50016	7.59737	8.77472
3.80097	7.50698	7.60404	8.80734
3.8043	7.5199	7.61071	8.79315
3.80763	7.50682	7.61737	8.77302
3.81097	7.50077	7.62404	8.76574
3.8143	7.51867	7.63071	8.77634
3.81763	7.51682	7.63737	8.80223
3.82097	7.51277	7.64404	8.79195
3.8243	7.51436	7.65071	8.77638
3.82763	7.51508	7.65737	8.7656
3.83097	7.52457	7.66404	8.77191
3.8343	7.50995	7.67071	8.78993
3.83763	7.51857	7.67737	8.79771
3.84097	7.50559	7.68404	8.80366
3.8443	7.51631	7.69071	8.76818
3.84763	7.51426	7.69737	8.77555
3.85097	7.50826	7.70404	8.79076
3.8543	7.51457	7.71071	8.80177
3.85763	7.51939	7.71737	8.79951
3.86097	7.52175	7.72404	8.7809
3.8643	7.52052	7.73071	8.77763
3.86763	7.51011	7.73737	8.78113
3.87097	7.52252	7.74404	8.79527
3.8743	7.51626	7.75071	8.8037
3.87763	7.49805	7.75737	8.79762
3.88097	7.52539	7.76404	8.78647
3.8843	7.5159	7.77071	8.77182
3.88763	7.5139	7.77737	8.7867
3.89097	7.51134	7.78404	8.79311
3.8943	7.5118	7.79071	8.80062
3.89763	7.50703	7.79737	8.79209
3.90097	7.50965	7.80404	8.77394
3.9043	7.49769	7.81071	8.78988
3.90763	7.49205	7.81737	8.7944
3.91097	7.50149	7.82404	8.81729
3.9143	7.50539	7.83071	8.79873
3.91763	7.51282	7.83737	8.77813
3.92097	7.49559	7.84404	8.78099
3.9243	7.50549	7.85071	8.78177
3.92763	7.50257	7.85737	8.81564
3.93097	7.50564	7.86404	8.79536
3.9343	7.49975	7.87071	8.79638
3.93763	7.49805	7.87737	8.78283
3.94097	7.5017	7.88404	8.79707
3.9443	7.50718	7.89071	8.81706
3.94763	7.50985	7.89737	8.81522
3.95097	7.50406	7.90404	8.81637
3.9543	7.50498	7.91071	8.79371
3.95763	7.51513	7.91737	8.79757
3.96097	7.50236	7.92404	8.80366
3.9643	7.50098	7.93071	8.82227
3.96763	7.50631	7.93737	8.81236
3.97097	7.50913	7.94404	8.78564
3.9743	7.5117	7.95071	8.79827
3.97763	7.50421	7.95737	8.79002
3.98097	7.47841	7.96404	8.81702
3.9843	7.50564	7.97071	8.81646
3.98763	7.49877	7.97737	8.8096
3.99097	7.50544	7.98404	8.79997
3.9943	7.51052	7.99071	8.78408
3.99763	7.50288	7.99737	8.80006
4.00097	7.51098	8.00404	8.80163
4.0043	7.51431	8.01071	8.82185
4.00763	7.50754	8.01737	8.79191
4.01097	7.50011	8.02404	8.78339
4.0143	7.53293	8.03071	8.78288
4.01763	7.5077	8.03737	8.78339
4.02097	7.47416	8.04404	8.81563
4.0243	7.50672	8.05071	8.7914
4.02763	7.49867	8.05737	8.78163
4.03097	7.51559	8.06404	8.77371
4.0343	7.50164	8.07071	8.7815
4.03763	7.51036	8.07737	8.80218
4.04097	7.5079	8.08404	8.79407
4.0443	7.51447	8.09071	8.79642
4.04763	7.49252	8.09737	8.76035
4.05097	7.51554	8.10404	8.77412
4.0543	7.48103	8.11071	8.78675
4.05763	7.50231	8.11737	8.79546
4.06097	7.50877	8.12404	8.79928
4.0643	7.51529	8.13071	8.76878
4.06763	7.49641	8.13737	8.77786
4.07097	7.51416	8.14404	8.76726
4.0743	7.50282	8.15071	8.79067
4.07763	7.50226	8.15737	8.79025
4.08097	7.46667	8.16404	8.77855
4.0843	7.51416	8.17071	8.77025
4.08763	7.4559	8.17737	8.76929
4.09097	7.53247	8.18404	8.79946
4.0943	7.50457	8.19071	8.78878
4.09763	7.51329	8.19737	8.79255
4.10097	7.49549	8.20404	8.77486
4.1043	7.51088	8.21071	8.76979
4.10763	7.49708	8.21737	8.79136
4.11097	7.51103	8.22404	8.79177
4.1143	7.52175	8.23071	8.80172
4.11763	7.51323	8.23737	8.77855
4.12097	7.51329	8.24404	8.77518
4.1243	7.50339	8.25071	8.77224
4.12763	7.48113	8.25737	8.78956
4.13097	7.5258	8.26404	8.80522
4.1343	7.50113	8.27071	8.78223
4.13763	7.50585	8.27737	8.77929
4.14097	7.51739	8.28404	8.76113
4.1443	7.49959	8.29071	8.78758
4.14763	7.49846	8.29737	8.79969
4.15097	7.50405	8.30404	8.79251
4.1543	7.5019	8.31071	8.78375
4.15763	7.50441	8.31737	8.76095
4.16097	7.50918	8.32404	8.77998
4.1643	7.51118	8.33071	8.79301
4.16763	7.50805	8.33737	8.8061
4.17097	7.51108	8.34404	8.79205
4.1743	7.51231	8.35071	8.76528
4.17763	7.50672	8.35737	8.78988
4.18097	7.50744	8.36404	8.78251
4.1843	7.51606	8.37071	8.80983
4.18763	7.51406	8.37737	8.80131
4.19097	7.50826	8.38404	8.78002
4.1943	7.51036	8.39071	8.78108
4.19763	7.52754	8.39737	8.78122
4.20097	7.51216	8.40404	8.79817
4.2043	7.51308	8.41071	8.79771
4.20763	7.52406	8.41737	8.80112
4.21097	7.51477	8.42404	8.77588
4.2143	7.51667	8.43071	8.77601
4.21763	7.52513	8.43737	8.79016
4.22097	7.52421	8.44404	8.79605
4.2243	7.52318	8.45071	8.81522
4.22763	7.52088	8.45737	8.79937
4.23097	7.51831	8.46404	8.77915
4.2343	7.52493	8.47071	8.778
4.23763	7.5179	8.47737	8.7832
4.24097	7.52559	8.48404	8.80711
4.2443	7.52272	8.49071	8.80338
4.24763	7.52575	8.49737	8.79265
4.25097	7.51154	8.50404	8.76947
4.2543	7.52298	8.51071	8.785
4.25763	7.52657	8.51737	8.79928
4.26097	7.51272	8.52404	8.80527
4.2643	7.52872	8.53071	8.81089
4.26763	7.52262	8.53737	8.78458
4.27097	7.5158	8.54404	8.78841
4.2743	7.52554	8.55071	8.7815
4.27763	7.52877	8.55737	8.79762
4.28097	7.52375	8.56404	8.81209
4.2843	7.52657	8.57071	8.80145
4.28763	7.52431	8.57737	8.78887
4.29097	7.516	8.58404	8.77689
4.2943	7.5057	8.59071	8.78689
4.29763	7.50765	8.59737	8.78772
4.30097	7.51498	8.60404	8.80439
4.3043	7.51693	8.61071	8.81411
4.30763	7.5099	8.61737	8.78191
4.31097	7.5057	8.62404	8.78514
4.3143	7.50149	8.63071	8.77122
4.31763	7.50216	8.63737	8.80753
4.32097	7.51175	8.64404	8.81453
4.3243	7.50523	8.65071	8.8055
4.32763	7.4997	8.65737	8.79684
4.33097	7.50298	8.66404	8.77302
4.3343	7.50508	8.67071	8.80333
4.33763	7.51129	8.67737	8.80204
4.34097	7.50447	8.68404	8.81918
4.3443	7.51293	8.69071	8.81167
4.34763	7.50436	8.69737	8.78873
4.35097	7.49246	8.70404	8.80223
4.3543	7.4997	8.71071	8.78933
4.35763	7.50811	8.71737	8.8202
4.36097	7.50431	8.72404	8.82264
4.3643	7.5037	8.73071	8.82416
4.36763	7.5057	8.73737	8.80195
4.37097	7.50211	8.74404	8.79237
4.3743	7.50913	8.75071	8.80269
4.37763	7.50688	8.75737	8.80642
4.38097	7.50477	8.76404	8.8371
4.3843	7.4998	8.77071	8.81485
4.38763	7.50949	8.77737	8.80435
4.39097	7.51631	8.78404	8.79375
4.3943	7.50995	8.79071	8.79946
4.39763	7.51072	8.79737	8.82356
4.40097	7.51349	8.80404	8.8213
4.4043	7.50518	8.81071	8.82738
4.40763	7.50329	8.81737	8.80168
4.41097	7.49867	8.82404	8.80333
4.4143	7.49221	8.83071	8.80361
4.41763	7.51077	8.83737	8.82084
4.42097	7.51365	8.84404	8.83305
4.4243	7.50375	8.85071	8.80601
4.42763	7.51621	8.85737	8.80472
4.43097	7.50523	8.86404	8.79274
4.4343	7.51934	8.87071	8.80582
4.43763	7.51482	8.87737	8.82531
4.44097	7.50723	8.88404	8.82347
4.4443	7.51477	8.89071	8.81845
4.44763	7.51749	8.89737	8.79375
4.45097	7.51164	8.90404	8.79633
4.4543	7.50329	8.91071	8.80223
4.45763	7.51862	8.91737	8.81964
4.46097	7.50293	8.92404	8.81766
4.4643	7.49662	8.93071	8.80131
4.46763	7.49195	8.93737	8.79518
4.47097	7.49816	8.94404	8.77555
4.4743	7.50882	8.95071	8.81089
4.47763	7.51236	8.95737	8.81379
4.48097	7.49349	8.96404	8.80771
4.4843	7.5	8.97071	8.79813
4.48763	7.51216	8.97737	8.78375
4.49097	7.52385	8.98404	8.7955
4.4943	7.5099	8.99071	8.80126
4.49763	7.48846	8.99737	8.82075
4.50097	7.5079	9.00404	8.79919
4.5043	7.51795	9.01071	8.78348
4.50763	7.47436	9.01737	8.78698
4.51097	7.50477	9.02404	8.78094
4.5143	7.50236	9.03071	8.80882
4.51763	7.50559	9.03737	8.81416
4.52097	7.51611	9.04404	8.80794
4.5243	7.50954	9.05071	8.79546
4.52763	7.49549	9.05737	8.78085
4.53097	7.51021	9.06404	8.80062
4.5343	7.50098	9.07071	8.80605
4.53763	7.51334	9.07737	8.81407
4.54097	7.49811	9.08404	8.79596
4.5443	7.514	9.09071	8.78578
4.54763	7.50595	9.09737	8.78624
4.55097	7.49775	9.10404	8.78878
4.5543	7.51113	9.11071	8.82089
4.55763	7.49872	9.11737	8.80407
4.56097	7.51754	9.12404	8.80186
4.5643	7.51113	9.13071	8.78532
4.56763	7.51154	9.13737	8.7949
4.57097	7.522	9.14404	8.80085
4.5743	7.506	9.15071	8.81591
4.57763	7.52462	9.15737	8.81789
4.58097	7.52047	9.16404	8.7967
4.5843	7.50754	9.17071	8.7903
4.58763	7.47216	9.17737	8.78643
4.59097	7.50303	9.18404	8.81089
4.5943	7.5138	9.19071	8.81771
4.59763	7.50918	9.19737	8.80661
4.60097	7.51785	9.20404	8.80596
4.6043	7.52636	9.21071	8.78154
4.60763	7.52677	9.21737	8.7967
4.61097	7.51241	9.22404	8.80868
4.6143	7.51488	9.23071	8.81762
4.61763	7.52888	9.23737	8.81319
4.62097	7.52734	9.24404	8.78629
4.6243	7.47667	9.25071	8.79154
4.62763	7.51452	9.25737	8.77915
4.63097	7.52267	9.26404	8.81633
4.6343	7.52293	9.27071	8.81927
4.63763	7.52436	9.27737	8.80693
4.64097	7.52826	9.28404	8.79255
4.6443	7.51426	9.29071	8.78435
4.64763	7.52785	9.29737	8.81098
4.65097	7.53262	9.30404	8.81388
4.6543	7.52098	9.31071	8.80854
4.65763	7.52057	9.31737	8.79822
4.66097	7.52129	9.32404	8.78808
4.6643	7.5178	9.33071	8.78772
4.66763	7.51441	9.33737	8.80255
4.67097	7.51241	9.34404	8.81711
4.6743	7.45821	9.35071	8.80071
4.67763	7.52426	9.35737	8.78555
4.68097	7.51313	9.36404	8.78527
4.6843	7.50611	9.37071	8.7856
4.68763	7.50472	9.37737	8.816
4.69097	7.49898	9.38404	8.81458
4.6943	7.50226	9.39071	8.80859
4.69763	7.50293	9.39737	8.78836
4.70097	7.50498	9.40404	8.79025
4.7043	7.51554	9.41071	8.81117
4.70763	7.50877	9.41737	8.81591
4.71097	7.50231	9.42404	8.81674
4.7143	7.50529	9.43071	8.78868
4.71763	7.52344	9.43737	8.7844
4.72097	7.50518	9.44404	8.78021
4.7243	7.51575	9.45071	8.8043
4.72763	7.51954	9.45737	8.82356
4.73097	7.51477	9.46404	8.80301
4.7343	7.51375	9.47071	8.80062
4.73763	7.51852	9.47737	8.77647
4.74097	7.50708	9.48404	8.80808
4.7443	7.51057	9.49071	8.81379
4.74763	7.51262	9.49737	8.8254
4.75097	7.45749	9.50404	8.80845
4.7543	7.52944	9.51071	8.77085
4.75763	7.54093	9.51737	8.80135
4.76097	7.44241	9.52404	8.79076
4.7643	7.52888	9.53071	8.81808
4.76763	7.51159	9.53737	8.81356
4.77097	7.50303	9.54404	8.79214
4.7743	7.51206	9.55071	8.79209
4.77763	7.52093	9.55737	8.78675
4.78097	7.51257	9.56404	8.81582
4.7843	7.51431	9.57071	8.8102
4.78763	7.50631	9.57737	8.81545
4.79097	7.51098	9.58404	8.78818
4.7943	7.50493	9.59071	8.79219
4.79763	7.50852	9.59737	8.79827
4.80097	7.50231	9.60404	8.79605
4.8043	7.51544	9.61071	8.81757
4.80763	7.53236	9.61737	8.80186
4.81097	7.45708	9.62404	8.8002
4.8143	7.51395	9.63071	8.79214
4.81763	7.51123	9.63737	8.80218
4.82097	7.51334	9.64404	8.81992
4.8243	7.50529	9.65071	8.82093
4.82763	7.50405	9.65737	8.81937
4.83097	7.50503	9.66404	8.7779
4.8343	7.50493	9.67071	8.81384
4.83763	7.50836	9.67737	8.8078
4.84097	7.52118	9.68404	8.82789
4.8443	7.51462	9.69071	8.82812
4.84763	7.50246	9.69737	8.8055
4.85097	7.5099	9.70404	8.80522
4.8543	7.52057	9.71071	8.8008
4.85763	7.512	9.71737	8.82734
4.86097	7.50636	9.72404	8.83678
4.8643	7.52067	9.73071	8.83088
4.86763	7.5157	9.73737	8.81886
4.87097	7.51349	9.74404	8.79891
4.8743	7.50626	9.75071	8.81808
4.87763	7.50821	9.75737	8.81688
4.88097	7.50605	9.76404	8.83342
4.8843	7.4979	9.77071	8.82259
4.88763	7.4781	9.77737	8.79933
4.89097	7.51052	9.78404	8.81144
4.8943	7.51303	9.79071	8.81043
4.89763	7.51508	9.79737	8.83803
4.90097	7.50313	9.80404	8.8248
4.9043	7.49493	9.81071	8.81098
4.90763	7.51231	9.81737	8.7967
4.91097	7.50067	9.82404	8.80278
4.9143	7.51247	9.83071	8.81845
4.91763	7.50667	9.83737	8.82121
4.92097	7.52508	9.84404	8.81987
4.9243	7.50467	9.85071	8.79417
4.92763	7.51441	9.85737	8.792
4.93097	7.51482	9.86404	8.81352
4.9343	7.50293	9.87071	8.81223
4.93763	7.50985	9.87737	8.82688
4.94097	7.52241	9.88404	8.80214
4.9443	7.51641	9.89071	8.79191
4.94763	7.50662	9.89737	8.78076
4.95097	7.51313	9.90404	8.79753
4.9543	7.516	9.91071	8.82319
4.95763	7.51467	9.91737	8.80485
4.96097	7.50072	9.92404	8.80495
4.9643	7.51365	9.93071	8.7821
4.96763	7.51918	9.93737	8.79361
4.97097	7.50241	9.94404	8.80518
4.9743	7.49954	9.95071	8.82397
4.97763	7.51626	9.95737	8.81854
4.98097	7.51334	9.96404	8.78933
4.9843	7.5217	9.97071	8.79559
4.98763	7.51441	9.97737	8.79541
4.99097	7.46369	9.98404	8.82955
4.9943	7.49652	9.99071	8.82743
4.99763	7.52241	9.99737	8.81167
5.00097	7.51226	10.004	8.7926
5.0043	7.51616	10.0107	8.78058
5.00763	7.51364	10.0174	8.81425
5.01097	7.51267	10.024	8.82264
5.0143	7.52262	10.0307	8.82351
5.01763	7.50703	10.0374	8.81034
5.02097	7.52734	10.044	8.79288
5.0243	7.51682	10.0507	8.79822
5.02763	7.52144	10.0574	8.80624
5.03097	7.51334	10.064	8.82766
5.0343	7.52226	10.0707	8.80638
5.03763	7.514	10.0774	8.80559
5.04097	7.51431	10.084	8.78629
5.0443	7.52006	10.0907	8.80052
5.04763	7.52072	10.0974	8.81471
5.05097	7.44923	10.104	8.81527
5.0543	7.5279	10.1107	8.82453
5.05763	7.52503	10.1174	8.79919
5.06097	7.52636	10.124	8.79205
5.0643	7.53165	10.1307	8.80702
5.06763	7.53503	10.1374	8.82199
5.07097	7.52806	10.144	8.83752
5.0743	7.52872	10.1507	8.81117
5.07763	7.52431	10.1574	8.80803
5.08097	7.52113	10.164	8.78597
5.0843	7.52313	10.1707	8.80803
5.08763	7.52011	10.1774	8.83217
5.09097	7.52544	10.184	8.81181
5.0943	7.52088	10.1907	8.81932
5.09763	7.54129	10.1974	8.78938
5.10097	7.52483	10.204	8.80338
5.1043	7.53447	10.2107	8.81817
5.10763	7.52493	10.2174	8.81946
5.11097	7.52672	10.224	8.82591
5.1143	7.46893	10.2307	8.7984
5.11763	7.50349	10.2374	8.80103
5.12097	7.47713	10.244	8.7926
5.1243	7.47169	10.2507	8.81688
5.12763	7.5078	10.2574	8.82153
5.13097	7.51057	10.264	8.80817
5.1343	7.50729	10.2707	8.80919
5.13763	7.50662	10.2774	8.78693
5.14097	7.50354	10.284	8.81531
5.1443	7.49805	10.2907	8.82089
5.14763	7.50718	10.2974	8.82849
5.15097	7.50847	10.304	8.80859
5.1543	7.52	10.3107	8.79781
5.15763	7.50416	10.3174	8.79997
5.16097	7.50144	10.324	8.80214
5.1643	7.50139	10.3307	8.83655
5.16763	7.50298	10.3374	8.82172
5.17097	7.48041	10.344	8.81375
5.1743	7.50975	10.3507	8.79025
5.17763	7.51272	10.3574	8.80048
5.18097	7.50688	10.364	8.82089
5.1843	7.50498	10.3707	8.81918
5.18763	7.4581	10.3774	8.82287
5.19097	7.51841	10.384	8.79762
5.1943	7.50934	10.3907	8.81015
5.19763	7.49913	10.3974	8.80725
5.20097	7.50508	10.404	8.83125
5.2043	7.51723	10.4107	8.84549
5.20763	7.51867	10.4174	8.81232
5.21097	7.52518	10.424	8.81633
5.2143	7.50918	10.4307	8.80389
5.21763	7.50626	10.4374	8.8266
5.22097	7.50888	10.444	8.8436
5.2243	7.51949	10.4507	8.8342
5.22763	7.51272	10.4574	8.82886
5.23097	7.50523	10.464	8.80679
5.2343	7.51011	10.4707	8.82563
5.23763	7.51929	10.4774	8.82688
5.24097	7.49359	10.484	8.84742
5.2443	7.51082	10.4907	8.83614
5.24763	7.51739	10.4974	8.81669
5.25097	7.50359	10.504	8.81951
5.2543	7.51298	10.5107	8.81089
5.25763	7.51164	10.5174	8.84899
5.26097	7.49898	10.524	8.85079
5.2643	7.51072	10.5307	8.82863
5.26763	7.51688	10.5374	8.82678
5.27097	7.5078	10.544	8.81435
5.2743	7.50195	10.5507	8.83955
5.27763	7.51088	10.5574	8.83867
5.28097	7.51652	10.564	8.846
5.2843	7.50657	10.5707	8.81144
5.28763	7.50139	10.5774	8.80499
5.29097	7.50985	10.584	8.82236
5.2943	7.51324	10.5907	8.82526
5.29763	7.50477	10.5974	8.84116
5.30097	7.50575	10.604	8.82545
5.3043	7.48805	10.6107	8.81771
5.30763	7.50441	10.6174	8.8149
5.31097	7.51416	10.624	8.81517
5.3143	7.51308	10.6307	8.83692
5.31763	7.51508	10.6374	8.82384
5.32097	7.51206	10.644	8.81803
5.3243	7.50918	10.6507	8.79831
5.32763	7.51057	10.6574	8.80407
5.33097	7.48303	10.664	8.81167
5.3343	7.4998	10.6707	8.82172
5.33763	7.50944	10.6774	8.83305
5.34097	7.50385	10.684	8.81163
5.3443	7.51606	10.6907	8.80121
5.34763	7.51498	10.6974	8.80679
5.35097	7.50067	10.704	8.82374
5.3543	7.51431	10.7107	8.83167
5.35763	7.51867	10.7174	8.82798
5.36097	7.51026	10.724	8.81384
5.3643	7.50195	10.7307	8.78933
5.36763	7.50759	10.7374	8.80983
5.37097	7.50482	10.744	8.81204
5.3743	7.50216	10.7507	8.83839
5.37763	7.51385	10.7574	8.833
5.38097	7.5117	10.764	8.8143
5.3843	7.51775	10.7707	8.80923
5.38763	7.50323	10.7774	8.80048
5.39097	7.51611	10.784	8.82149
5.3943	7.51872	10.7907	8.83328
5.39763	7.50729	10.7974	8.82711
5.40097	7.50816	10.804	8.81398
5.4043	7.51123	10.8107	8.7996
5.40763	7.52088	10.8174	8.8113
5.41097	7.51385	10.824	8.81858
5.4143	7.53139	10.8307	8.83876
5.41763	7.51682	10.8374	8.82913
5.42097	7.50036	10.844	8.80564
5.4243	7.51252	10.8507	8.80822
5.42763	7.53088	10.8574	8.81158
5.43097	7.51862	10.864	8.8372
5.4343	7.52308	10.8707	8.82955
5.43763	7.52483	10.8774	8.81927
5.44097	7.52303	10.884	8.80075
5.4443	7.51108	10.8907	8.80158
5.44763	7.52616	10.8974	8.82333
5.45097	7.52754	10.904	8.82936
5.4543	7.52544	10.9107	8.83093
5.45763	7.51206	10.9174	8.80624
5.46097	7.52585	10.924	8.80416
5.4643	7.52647	10.9307	8.81278
5.46763	7.51662	10.9374	8.82056
5.47097	7.51257	10.944	8.83738
5.4743	7.51744	10.9507	8.80859
5.47763	7.52	10.9574	8.80651
5.48097	7.52508	10.964	8.79744
5.4843	7.51206	10.9707	8.8202
5.48763	7.51364	10.9774	8.82715
5.49097	7.51077	10.984	8.81858
5.4943	7.51154	10.9907	8.82098
5.49763	7.51082	10.9974	8.79702
5.50097	7.48687	11.004	8.8196
5.5043	7.51795	11.0107	8.8213
5.50763	7.50616	11.0174	8.83084
5.51097	7.51262	11.024	8.82093
5.5143	7.51052	11.0307	8.79739
5.51763	7.51759	11.0374	8.81748
5.52097	7.50754	11.044	8.8184
5.5243	7.51426	11.0507	8.84144
5.52763	7.50631	11.0574	8.8243
5.53097	7.50939	11.064	8.81904
5.5343	7.50708	11.0707	8.80914
5.53763	7.51431	11.0774	8.80601
5.54097	7.52462	11.084	8.84931
5.5443	7.51508	11.0907	8.82697
5.54763	7.52185	11.0974	8.82877
5.55097	7.48718	11.104	8.80241
5.5543	7.53	11.1107	8.80393
5.55763	7.51616	11.1174	8.82434
5.56097	7.50954	11.124	8.82798
5.5643	7.50544	11.1307	8.83102
5.56763	7.522	11.1374	8.80039
5.57097	7.51508	11.144	8.80909
5.5743	7.52872	11.1507	8.80522
5.57763	7.50529	11.1574	8.83434
5.58097	7.52041	11.164	8.8319
5.5843	7.50959	11.1707	8.80822
5.58763	7.50631	11.1774	8.81144
5.59097	7.51298	11.184	8.80513
5.5943	7.51693	11.1907	8.82144
5.59763	7.51852	11.1974	8.82918
5.60097	7.49934	11.204	8.83697
5.6043	7.51385	11.2107	8.82098
5.60763	7.51236	11.2174	8.80642
5.61097	7.52554	11.224	8.8125
5.6143	7.50303	11.2307	8.8161
5.61763	7.51021	11.2374	8.84848
5.62097	7.51647	11.244	8.82738
5.6243	7.51575	11.2507	8.81038
5.62763	7.51867	11.2574	8.80218
5.63097	7.51708	11.264	8.81084
5.6343	7.50985	11.2707	8.84558
5.63763	7.50575	11.2774	8.84051
5.64097	7.51811	11.284	8.83425
5.6443	7.50472	11.2907	8.80278
5.64763	7.50811	11.2974	8.81762
5.65097	7.51611	11.304	8.83065
5.6543	7.5158	11.3107	8.85129
5.65763	7.51134	11.3174	8.84194
5.66097	7.51082	11.324	8.8102
5.6643	7.50262	11.3307	8.81716
5.66763	7.50139	11.3374	8.82347
5.67097	7.51298	11.344	8.8395
5.6743	7.51626	11.3507	8.84835
5.67763	7.51662	11.3574	8.83176
5.68097	7.50954	11.364	8.8248
5.6843	7.52134	11.3707	8.82678
5.68763	7.50103	11.3774	8.83895
5.69097	7.51252	11.384	8.85231
5.6943	7.50652	11.3907	8.84692
5.69763	7.51498	11.3974	8.84014
5.70097	7.52041	11.404	8.81992
5.7043	7.51518	11.4107	8.83268
5.70763	7.516	11.4174	8.8395
5.71097	7.51282	11.424	8.85586
5.7143	7.51031	11.4307	8.85355
5.71763	7.51688	11.4374	8.82397
5.72097	7.5259	11.444	8.82987
5.7243	7.50385	11.4507	8.82674
5.72763	7.52093	11.4574	8.84742
5.73097	7.52057	11.464	8.84996
5.7343	7.51457	11.4707	8.84236
5.73763	7.5059	11.4774	8.82324
5.74097	7.51641	11.484	8.80458
5.7443	7.50816	11.4907	8.83895
5.74763	7.51759	11.4974	8.83466
5.75097	7.51641	11.504	8.8459
5.7543	7.51231	11.5107	8.8172
5.75763	7.51452	11.5174	8.81481
5.76097	7.51765	11.524	8.82181
5.7643	7.50775	11.5307	8.83393
5.76763	7.51149	11.5374	8.84222
5.77097	7.50549	11.544	8.8219
5.7743	7.51477	11.5507	8.81375
5.77763	7.50964	11.5574	8.80435
5.78097	7.52395	11.564	8.81992
5.7843	7.51923	11.5707	8.83738
5.78763	7.51939	11.5774	8.8119
5.79097	7.52431	11.584	8.82338
5.7943	7.51713	11.5907	8.79693
5.79763	7.51518	11.5974	8.81379
5.80097	7.49236	11.604	8.82066
5.8043	7.52124	11.6107	8.83545
5.80763	7.51939	11.6174	8.83319
5.81097	7.53513	11.624	8.80684
5.8143	7.51123	11.6307	8.8096
5.81763	7.52195	11.6374	8.80923
5.82097	7.50677	11.644	8.83839
5.8243	7.53175	11.6507	8.82674
5.82763	7.52062	11.6574	8.81361
5.83097	7.482	11.664	8.80094
5.8343	7.52457	11.6707	8.78739
5.83763	7.5257	11.6774	8.83268
5.84097	7.52252	11.684	8.82775
5.8443	7.53539	11.6907	8.82411
5.84763	7.52585	11.6974	8.80868
5.85097	7.52847	11.704	8.80269
5.8543	7.53175	11.7107	8.82024
5.85763	7.52754	11.7174	8.83144
5.86097	7.5259	11.724	8.84494
5.8643	7.52975	11.7307	8.81218
5.86763	7.52893	11.7374	8.80743
5.87097	7.53252	11.744	8.81209
5.8743	7.52867	11.7507	8.8114
5.87763	7.52836	11.7574	8.83941
5.88097	7.53831	11.764	8.8237
5.8843	7.5337	11.7707	8.82056
5.88763	7.5218	11.7774	8.80025
5.89097	7.53759	11.784	8.80476
5.8943	7.52924	11.7907	8.83356
5.89763	7.53842	11.7974	8.83135
5.90097	7.52816	11.804	8.83757
5.9043	7.51549	11.8107	8.81089
5.90763	7.50647	11.8174	8.81269
5.91097	7.52734	11.824	8.8079
5.9143	7.53211	11.8307	8.83296
5.91763	7.50672	11.8374	8.84332
5.92097	7.51703	11.844	8.81992
5.9243	7.52231	11.8507	8.81545
5.92763	7.47693	11.8574	8.80149
5.93097	7.52985	11.864	8.83314
5.9343	7.524	11.8707	8.83268
5.93763	7.48852	11.8774	8.84116
5.94097	7.52313	11.884	8.81425
5.9443	7.51795	11.8907	8.80172
5.94763	7.50826	11.8974	8.8172
5.95097	7.51231	11.904	8.82066
5.9543	7.5178	11.9107	8.84268
5.95763	7.52308	11.9174	8.82172
5.96097	7.52026	11.924	8.81094
5.9643	7.50005	11.9307	8.81043
5.96763	7.51575	11.9374	8.81024
5.97097	7.44318	11.944	8.83411
5.9743	7.50872	11.9507	8.82826
5.97763	7.51247	11.9574	8.83462
5.98097	7.4798	11.964	8.80462
5.9843	7.51334	11.9707	8.81411
5.98763	7.50652	11.9774	8.82033
5.99097	7.50575	11.984	8.81937
5.9943	7.44087	11.9907	8.8495
5.99763	7.50688	11.9974	8.81439
6.00097	7.53057	12.004	8.81246
6.0043	7.51185	12.0107	8.80707
6.00763	7.49416	12.0174	8.82236
6.01097	7.50954	12.024	8.83941
6.0143	7.52149	12.0307	8.83849
6.01763	7.43221	12.0374	8.82752
6.02097	7.51241	12.044	8.8073
6.0243	7.48303	12.0507	8.81255
6.02763	7.50939	12.0574	8.82241
6.03097	7.51539	12.064	8.83687
6.0343	7.50477	12.0707	8.84042
6.03763	7.512	12.0774	8.81628
6.04097	7.50867	12.084	8.81135
6.0443	7.50852	12.0907	8.81365
6.04763	7.51436	12.0974	8.83121
6.05097	7.51621	12.104	8.84273
6.0543	7.46605	12.1107	8.84342
6.05763	7.50416	12.1174	8.81458
6.06097	7.51406	12.124	8.80863
6.0643	7.50493	12.1307	8.81748
6.06763	7.50205	12.1374	8.82651
6.07097	7.50621	12.144	8.8418
6.0743	7.516	12.1507	8.83858
6.07763	7.50411	12.1574	8.81752
6.08097	7.51611	12.164	8.81264
6.0843	7.49452	12.1707	8.81444
6.08763	7.51564	12.1774	8.846
6.09097	7.51518	12.184	8.85074
6.0943	7.51277	12.1907	8.84296
6.09763	7.50416	12.1974	8.83056
6.10097	7.51831	12.204	8.8166
6.1043	7.50944	12.2107	8.833
6.10763	7.51021	12.2174	8.84604
6.11097	7.50749	12.224	8.85913
6.1143	7.50529	12.2307	8.84102
6.11763	7.52108	12.2374	8.82075
6.12097	7.50339	12.244	8.83535
6.1243	7.51431	12.2507	8.83052
6.12763	7.51749	12.2574	8.86042
6.13097	7.51785	12.264	8.84577
6.1343	7.51821	12.2707	8.84346
6.13763	7.52098	12.2774	8.83614
6.14097	7.51708	12.284	8.82738
6.1443	7.51195	12.2907	8.84609
6.14763	7.5077	12.2974	8.86355
6.15097	7.51159	12.304	8.85507
6.1543	7.51293	12.3107	8.83393
6.15763	7.49211	12.3174	8.83121
6.16097	7.51298	12.324	8.82268
6.1643	7.52508	12.3307	8.84084
6.16763	7.51088	12.3374	8.86433
6.17097	7.50647	12.344	8.84742
6.1743	7.49882	12.3507	8.83812
6.17763	7.51288	12.3574	8.81775
6.18097	7.51908	12.364	8.83245
6.1843	7.51765	12.3707	8.85231
6.18763	7.50713	12.3774	8.85268
6.19097	7.50662	12.384	8.84563
6.1943	7.51318	12.3907	8.80661
6.19763	7.51144	12.3974	8.8254
6.20097	7.50811	12.404	8.81992
6.2043	7.50626	12.4107	8.84388
6.20763	7.51139	12.4174	8.84706
6.21097	7.51611	12.424	8.82959
6.2143	7.50626	12.4307	8.82204
6.21763	7.50693	12.4374	8.81361
6.22097	7.50534	12.444	8.82467
6.2243	7.5037	12.4507	8.84125
6.22763	7.51272	12.4574	8.84471
6.23097	7.50329	12.464	8.83503
6.2343	7.51339	12.4707	8.81089
6.23763	7.50841	12.4774	8.81923
6.24097	7.52318	12.484	8.81444
6.2443	7.50759	12.4907	8.84715
6.24763	7.50975	12.4974	8.84001
6.25097	7.51503	12.504	8.82738
6.2543	7.46492	12.5107	8.81356
6.25763	7.5177	12.5174	8.81061
6.26097	7.51934	12.524	8.83508
6.2643	7.51595	12.5307	8.84277
6.26763	7.51698	12.5374	8.84521
6.27097	7.52416	12.544	8.81444
6.2743	7.51821	12.5507	8.8073
6.27763	7.5137	12.5574	8.81476
6.28097	7.52283	12.564	8.82955
6.2843	7.52467	12.5707	8.85503
6.28763	7.52708	12.5774	8.83347
6.29097	7.52129	12.584	8.82784
6.2943	7.52688	12.5907	8.81605
6.29763	7.52775	12.5974	8.82112
6.30097	7.50816	12.604	8.84097
6.3043	7.52349	12.6107	8.84176
6.30763	7.52785	12.6174	8.84554
6.31097	7.53241	12.624	8.81591
6.3143	7.48554	12.6307	8.81927
6.31763	7.53293	12.6374	8.81568
6.32097	7.52529	12.644	8.83277
6.3243	7.51139	12.6507	8.85728
6.32763	7.5199	12.6574	8.82614
6.33097	7.52159	12.664	8.82531
6.3343	7.5079	12.6707	8.80564
6.33763	7.50841	12.6774	8.83181
6.34097	7.50267	12.684	8.84913
6.3443	7.50421	12.6907	8.83545
6.34763	7.512	12.6974	8.83351
6.35097	7.49677	12.704	8.80453
6.3543	7.49052	12.7107	8.82448
6.35763	7.464	12.7174	8.82471
6.36097	7.50898	12.724	8.84673
6.3643	7.49903	12.7307	8.84213
6.36763	7.51421	12.7374	8.81725
6.37097	7.51826	12.744	8.82531
6.3743	7.52113	12.7507	8.81531
6.37763	7.50041	12.7574	8.84494
6.38097	7.51108	12.764	8.84102
6.3843	7.52006	12.7707	8.83701
6.38763	7.51954	12.7774	8.81941
6.39097	7.50934	12.784	8.8143
6.3943	7.51334	12.7907	8.82674
6.39763	7.45451	12.7974	8.83393
6.40097	7.51447	12.804	8.84964
6.4043	7.51811	12.8107	8.82301
6.40763	7.5097	12.8174	8.81826
6.41097	7.50513	12.824	8.81379
6.4143	7.50734	12.8307	8.83646
6.41763	7.5079	12.8374	8.85392
6.42097	7.50703	12.844	8.83268
6.4243	7.50785	12.8507	8.82508
6.42763	7.51082	12.8574	8.81402
6.43097	7.52072	12.864	8.83088
6.4343	7.51985	12.8707	8.84203
6.43763	7.5117	12.8774	8.84319
6.44097	7.50108	12.884	8.8389
6.4443	7.50359	12.8907	8.79914
6.44763	7.49267	12.8974	8.83047
6.45097	7.51488	12.904	8.83964
6.4543	7.51288	12.9107	8.84715
6.45763	7.51524	12.9174	8.84028
6.46097	7.51339	12.924	8.81154
6.4643	7.52098	12.9307	8.82752
6.46763	7.506	12.9374	8.82992
6.47097	7.50857	12.944	8.84148
6.4743	7.50605	12.9507	8.84019
6.47763	7.51826	12.9574	8.82678
6.48097	7.5178	12.964	8.81909
6.4843	7.50447	12.9707	8.81974
6.48763	7.50867	12.9774	8.84429
6.49097	7.52108	12.984	8.83738
6.4943	7.51503	12.9907	8.8412
6.49763	7.51134	12.9974	8.82863
6.50097	7.50359	13.004	8.81646
6.5043	7.53026	13.0107	8.83743
6.50763	7.53308	13.0174	8.84747
6.51097	7.52498	13.024	8.84365
6.5143	7.51082	13.0307	8.83323
6.51763	7.5118	13.0374	8.8155
6.52097	7.51908	13.044	8.82232
6.5243	7.51518	13.0507	8.83402
6.52763	7.50739	13.0574	8.85203
6.53097	7.51559	13.064	8.82651
6.5343	7.52713	13.0707	8.8219
6.53763	7.51544	13.0774	8.81416
6.54097	7.51693	13.084	8.83692
6.5443	7.52011	13.0907	8.85493
6.54763	7.49539	13.0974	8.84586
6.55097	7.51806	13.104	8.83383
6.5543	7.52441	13.1107	8.816
6.55763	7.51539	13.1174	8.82457
6.56097	7.51811	13.124	8.83508
6.5643	7.52098	13.1307	8.85134
6.56763	7.53067	13.1374	8.83853
6.57097	7.52759	13.144	8.81296
6.5743	7.51047	13.1507	8.82692
6.57763	7.52124	13.1574	8.82397
6.58097	7.52411	13.164	8.84987
6.5843	7.5157	13.1707	8.84319
6.58763	7.5239	13.1774	8.83623
6.59097	7.51872	13.184	8.82628
6.5943	7.512	13.1907	8.81513
6.59763	7.52636	13.1974	8.83604
6.60097	7.52503	13.204	8.83913
6.6043	7.50488	13.2107	8.85175
6.60763	7.51667	13.2174	8.83006
6.61097	7.52267	13.224	8.82107
6.6143	7.51452	13.2307	8.82623
6.61763	7.53083	13.2374	8.82752
6.62097	7.52918	13.244	8.85484
6.6243	7.53144	13.2507	8.83416
6.62763	7.52672	13.2574	8.82508
6.63097	7.52057	13.264	8.82222
6.6343	7.51498	13.2707	8.83628
6.63763	7.52283	13.2774	8.84927
6.64097	7.52303	13.284	8.85475
6.6443	7.53288	13.2907	8.8412
6.64763	7.52421	13.2974	8.81149
6.65097	7.50098	13.304	8.8231
6.6543	7.52862	13.3107	8.84074
6.65763	7.54006	13.3174	8.84337
[truncated: 47,493 more rows]

## Sheet: Figure 4e
Wavelength (nm)	IPCE (%)	Wavelength (nm)	Solar photocurrent (mA cm-2 nm -1)	Wavelength (nm)	Integreted photocurrent (mA cm-2)
350	0.90758	350	0.01352	350	0.00676
360	0.89073	350.5	0.01454	350.5	0.01403
370	0.88922	351	0.01415	351	0.02111
380	0.91023	351.5	0.01361	351.5	0.02791
390	0.862	352	0.01329	352	0.03456
400	0.89062	352.5	0.01257	352.5	0.04085
410	0.89812	353	0.01338	353	0.04754
420	0.90281	353.5	0.01472	353.5	0.05489
430	0.87025	354	0.01557	354	0.06268
440	0.87723	354.5	0.01573	354.5	0.07054
450	0.87206	355	0.01574	355	0.07841
460	0.88179	355.5	0.0152	355.5	0.08601
470	0.87363	356	0.01427	356	0.09315
480	0.83355	356.5	0.0134	356.5	0.09984
490	0.81639	357	0.01177	357	0.10573
500	0.77727	357.5	0.01192	357.5	0.11169
510	0.73911	358	0.0111	358	0.11724
520	0.74064	358.5	0.01031	358.5	0.1224
530	0.73742	359	0.01214	359	0.12846
540	0.74243	359.5	0.01462	359.5	0.13577
550	0.71561	360	0.01546	360	0.14351
560	0.65539	360.5	0.01464	360.5	0.15083
570	0.46707	361	0.01348	361	0.15757
580	0.26753	361.5	0.01323	361.5	0.16419
590	0.12281	362	0.01389	362	0.17113
600	0.05461	362.5	0.01522	362.5	0.17874
610	0.03924	363	0.01569	363	0.18659
620	0.02071	363.5	0.01528	363.5	0.19422
630	0.01014	364	0.01584	364	0.20215
640	0	364.5	0.01572	364.5	0.21001
650	0	365	0.01634	365	0.21818
		365.5	0.01799	365.5	0.22717
		366	0.01931	366	0.23683
		366.5	0.01938	366.5	0.24652
		367	0.01904	367	0.25604
		367.5	0.0187	367.5	0.26539
		368	0.01763	368	0.2742
		368.5	0.01752	368.5	0.28296
		369	0.01834	369	0.29213
		369.5	0.01974	369.5	0.302
		370	0.02004	370	0.31202
		370.5	0.01816	370.5	0.3211
		371	0.01849	371	0.33035
		371.5	0.01926	371.5	0.33998
		372	0.01808	372	0.34902
		372.5	0.01726	372.5	0.35765
		373	0.01667	373	0.36599
		373.5	0.01506	373.5	0.37352
		374	0.01506	374	0.38105
		374.5	0.01499	374.5	0.38854
		375	0.01603	375	0.39656
		375.5	0.01778	375.5	0.40545
		376	0.01845	376	0.41468
		376.5	0.0182	376.5	0.42378
		377	0.01958	377	0.43357
		377.5	0.02188	377.5	0.44451
		378	0.02365	378	0.45633
		378.5	0.02309	378.5	0.46788
		379	0.02065	379	0.4782
		379.5	0.01855	379.5	0.48748
		380	0.01955	380	0.49725
		380.5	0.02092	380.5	0.50771
		381	0.02124	381	0.51833
		381.5	0.01913	381.5	0.5279
		382	0.01628	382	0.53604
		382.5	0.01407	382.5	0.54307
		383	0.01259	383	0.54937
		383.5	0.01217	383.5	0.55545
		384	0.01406	384	0.56248
		384.5	0.0169	384.5	0.57093
		385	0.01854	385	0.5802
		385.5	0.01767	385.5	0.58904
		386	0.01704	386	0.59756
		386.5	0.01768	386.5	0.6064
		387	0.01783	387	0.61531
		387.5	0.01753	387.5	0.62408
		388	0.01735	388	0.63275
		388.5	0.01719	388.5	0.64135
		389	0.01864	389	0.65067
		389.5	0.02062	389.5	0.66098
		390	0.0216	390	0.67178
		390.5	0.02186	390.5	0.68271
		391	0.02321	391	0.69432
		391.5	0.02362	391.5	0.70613
		392	0.02181	392	0.71703
		392.5	0.01823	392.5	0.72615
		393	0.01323	393	0.73277
		393.5	0.01055	393.5	0.73804
		394	0.01375	394	0.74492
		394.5	0.01904	394.5	0.75444
		395	0.02254	395	0.7657
		395.5	0.02409	395.5	0.77775
		396	0.02124	396	0.78837
		396.5	0.0155	396.5	0.79612
		397	0.01203	397	0.80213
		397.5	0.01783	397.5	0.81105
		398	0.02421	398	0.82315
		398.5	0.02868	398.5	0.83749
		399	0.03054	399	0.85276
		399.5	0.03157	399.5	0.86855
		400	0.03201	400	0.90055
		401	0.03344	401	0.934
		402	0.03488	402	0.96888
		403	0.0337	403	1.00258
		404	0.03436	404	1.03694
		405	0.03363	405	1.07057
		406	0.0329	406	1.10347
		407	0.03242	407	1.13589
		408	0.03396	408	1.16986
		409	0.03641	409	1.20626
		410	0.03114	410	1.2374
		411	0.03496	411	1.27236
		412	0.03728	412	1.30964
		413	0.03586	413	1.3455
		414	0.03559	414	1.38109
		415	0.03694	415	1.41803
		416	0.03815	416	1.45618
		417	0.03732	417	1.4935
		418	0.0358	418	1.5293
		419	0.03737	419	1.56668
		420	0.03434	420	1.60102
		421	0.03896	421	1.63998
		422	0.03838	422	1.67836
		423	0.03711	423	1.71548
		424	0.03686	424	1.75234
		425	0.03794	425	1.79028
		426	0.03682	426	1.82711
		427	0.03553	427	1.86263
		428	0.03582	428	1.89846
		429	0.03313	429	1.93159
		430	0.02639	430	1.95798
		431	0.02404	431	1.98202
		432	0.0401	432	2.02213
		433	0.03743	433	2.05956
		434	0.03469	434	2.09425
		435	0.03816	435	2.13241
		436	0.042	436	2.17441
		437	0.043	437	2.21742
		438	0.03786	438	2.25528
		439	0.03654	439	2.29182
		440	0.04202	440	2.33384
		441	0.04151	441	2.37535
		442	0.0445	442	2.41985
		443	0.04521	443	2.46507
		444	0.04413	444	2.5092
		445	0.04588	445	2.55508
		446	0.04122	446	2.5963
		447	0.04693	447	2.64323
		448	0.04757	448	2.6908
		449	0.04754	449	2.73834
		450	0.04935	450	2.78769
		451	0.05135	451	2.83904
		452	0.04932	452	2.88836
		453	0.0457	453	2.93406
		454	0.04918	454	2.98325
		455	0.04898	455	3.03223
		456	0.05076	456	3.08299
		457	0.05135	457	3.13435
		458	0.05042	458	3.18476
		459	0.05018	459	3.23494
		460	0.05002	460	3.28496
		461	0.05184	461	3.33679
		462	0.05239	462	3.38918
		463	0.05264	463	3.44182
		464	0.0511	464	3.49291
		465	0.05052	465	3.54343
		466	0.05165	466	3.59508
		467	0.0494	467	3.64449
		468	0.0516	468	3.69608
		469	0.05186	469	3.74795
		470	0.04993	470	3.79787
		471	0.05064	471	3.84851
		472	0.05313	472	3.90164
		473	0.05094	473	3.95258
		474	0.05137	474	4.00395
		475	0.05292	475	4.05688
		476	0.05097	476	4.10785
		477	0.05115	477	4.159
		478	0.05265	478	4.21165
		479	0.05149	479	4.26314
		480	0.05221	480	4.31535
		481	0.0522	481	4.36755
		482	0.05239	482	4.41994
		483	0.05175	483	4.47169
		484	0.05077	484	4.52246
		485	0.0506	485	4.57306
		486	0.04103	486	4.61409
		487	0.04595	487	4.66004
		488	0.04973	488	4.70977
		489	0.04684	489	4.75662
		490	0.05234	490	4.80895
		491	0.05017	491	4.85913
		492	0.04771	492	4.90683
		493	0.05088	493	4.95771
		494	0.04953	494	5.00723
		495	0.05244	495	5.05967
		496	0.04972	496	5.10939
		497	0.05042	497	5.15981
		498	0.0489	498	5.20871
		499	0.04875	499	5.25746
		500	0.04842	500	5.30588
		501	0.04681	501	5.35269
		502	0.04663	502	5.39932
		503	0.04863	503	5.44795
		504	0.04518	504	5.49313
		505	0.04827	505	5.54141
		506	0.05007	506	5.59147
		507	0.04775	507	5.63922
		508	0.04639	508	5.68562
		509	0.04847	509	5.73409
		510	0.04706	510	5.78115
		511	0.04804	511	5.82918
		512	0.04941	512	5.8786
		513	0.04653	513	5.92512
		514	0.04564	514	5.97077
		515	0.04706	515	6.01782
		516	0.04759	516	6.06541
		517	0.03887	517	6.10428
		518	0.04455	518	6.14882
		519	0.04326	519	6.19208
		520	0.04732	520	6.2394
		521	0.04774	521	6.28714
		522	0.04888	522	6.33602
		523	0.04614	523	6.38216
		524	0.04969	524	6.43185
		525	0.04937	525	6.48122
		526	0.04808	526	6.5293
		527	0.0421	527	6.5714
		528	0.04826	528	6.61966
		529	0.05058	529	6.67024
		530	0.04868	530	6.71893
		531	0.05148	531	6.77041
		532	0.05069	532	6.8211
		533	0.04538	533	6.86647
		534	0.04873	534	6.9152
		535	0.0496	535	6.9648
		536	0.05184	536	7.01664
		537	0.04809	537	7.06473
		538	0.05062	538	7.11536
		539	0.04951	539	7.16487
		540	0.04793	540	7.2128
		541	0.046	541	7.2588
		542	0.04997	542	7.30877
		543	0.04906	543	7.35784
		544	0.05069	544	7.40853
		545	0.04946	545	7.45798
		546	0.0489	546	7.50689
		547	0.04945	547	7.55634
		548	0.04795	548	7.60429
		549	0.04935	549	7.65364
		550	0.04888	550	7.70252
		551	0.0485	551	7.75102
		552	0.04917	552	7.80018
		553	0.04744	553	7.84763
		554	0.04804	554	7.89567
		555	0.04796	555	7.94363
		556	0.04682	556	7.99045
		557	0.04534	557	8.03579
		558	0.04598	558	8.08177
		559	0.04318	559	8.12495
		560	0.04363	560	8.16858
		561	0.04491	561	8.21349
		562	0.04157	562	8.25506
		563	0.0419	563	8.29696
		564	0.03986	564	8.33682
		565	0.03887	565	8.37569
		566	0.03559	566	8.41127
		567	0.03668	567	8.44795
		568	0.03509	568	8.48304
		569	0.03302	569	8.51606
		570	0.03181	570	8.54787
		571	0.02951	571	8.57738
		572	0.02982	572	8.6072
		573	0.0286	573	8.6358
		574	0.0271	574	8.6629
		575	0.02517	575	8.68807
		576	0.02364	576	8.71171
		577	0.02289	577	8.7346
		578	0.02087	578	8.75547
		579	0.01983	579	8.77529
		580	0.01879	580	8.79409
		581	0.01789	581	8.81198
		582	0.01716	582	8.82914
		583	0.01631	583	8.84545
		584	0.01525	584	8.8607
		585	0.01411	585	8.87481
		586	0.01277	586	8.88758
		587	0.01203	587	8.8996
		588	0.01075	588	8.91035
		589	0.00841	589	8.91876
		590	0.00801	590	8.92677
		591	0.00811	591	8.93487
		592	0.00748	592	8.94236
		593	0.00713	593	8.94948
		594	0.00663	594	8.95611
		595	0.00609	595	8.9622
		596	0.0058	596	8.96801
		597	0.00534	597	8.97335
		598	0.00481	598	8.97816
		599	0.00433	599	8.98249
		600	0.0039	600	8.98639
		601	0.00375	601	8.99014
		602	0.00359	602	8.99374
		603	0.00357	603	8.9973
		604	0.00352	604	9.00082
		605	0.00341	605	9.00423
		606	0.00329	606	9.00752
		607	0.0032	607	9.01072
		608	0.00308	608	9.01381
		609	0.00295	609	9.01676
		610	0.00284	610	9.0196
		611	0.00269	611	9.02229
		612	0.0026	612	9.02489
		613	0.00243	613	9.02732
		614	0.00223	614	9.02956
		615	0.00219	615	9.03174
		616	0.002	616	9.03374
		617	0.00185	617	9.03559
		618	0.00178	618	9.03737
		619	0.00166	619	9.03903
		620	0.00153	620	9.04056
		621	0.00146	621	9.04202
		622	0.00133	622	9.04335
		623	0.00125	623	9.0446
		624	0.00117	624	9.04577
		625	0.00109	625	9.04686
		626	0.00102	626	9.04787
		627	0.000970299	627	9.04884
		628	0.000846308	628	9.04969
		629	0.000801808	629	9.05049
		630	0.000717304	630	9.05121
		631	0.000657908	631	9.05187
		632	0.000563726	632	9.05243
		633	0.000525826	633	9.05296
		634	0.000444022	634	9.0534
		635	0.000375383	635	9.05378
		636	0.000294188	636	9.05407
		637	0.000228152	637	9.0543
		638	0.00015361	638	9.05445
		639	7.62247e-05	639	9.05453
		640	0	640	9.05453
		641	0	641	9.05453
		642	0	642	9.05453
		643	0	643	9.05453
		644	0	644	9.05453
		645	0	645	9.05453
		646	0	646	9.05453
		647	0	647	9.05453
		648	0	648	9.05453
		649	0	649	9.05453
		650	0	650	9.05453

## Sheet: Figure 4f
e-/4		Gas chromatography
Time (min)	O2 evolution (mmol cm-2)	Time (min)	O2 evolution (mmol cm-2)
0	0	0	0
20	27.0255	20	20.5054
40	54.0511	40	45.5701
60	81.0766	60	76.9011
80	108.102	80	107.411
100	135.128	100	133.958
125	168.91	125	165.874
150	202.691	150	201.357
