# Supplementary material for: Interface engineering of Ta3N5 thin film photoanode for highly efficient photoelectrochemical water splitting
Source: Nat Commun. 2022 Feb 7;13:729. doi: 10.1038/s41467-022-28415-4 (PMC8821563; doi:10.1038/s41467-022-28415-4)
Supplement: Supplementary file 3 — Source Data [file 41467_2022_28415_MOESM3_ESM.zip › Source Data file/Soruce_Data_Figure_5.xlsx]

## Sheet: Figure 5a
Ta3N5		Ta3N5/Mg:GaN		InGaN/Ta3N5		InGaN/Ta3N5/Mg:GaN
Potential (V vs. RHE)	ηbulk (%)	Potential (V vs. RHE)	ηbulk (%)	Potential (V vs. RHE)	ηbulk (%)	Potential (V vs. RHE)	ηbulk (%)
0.26114	-0.28879	0.26092	-0.1711	0.2612	-0.12479	0.26118	-0.23215
0.26246	-0.29409	0.26192	-0.16676	0.26246	-0.13796	0.26246	-0.17693
0.26349	-0.28579	0.2629	-0.16074	0.26354	-0.13234	0.26354	-0.1712
0.26442	-0.27776	0.26394	-0.15618	0.26451	-0.12782	0.26446	-0.1651
0.26551	-0.27045	0.26486	-0.15167	0.26548	-0.12344	0.26548	-0.15888
0.26647	-0.26297	0.26586	-0.14709	0.26645	-0.11938	0.26648	-0.1535
0.26745	-0.25546	0.26687	-0.14236	0.26749	-0.11521	0.26746	-0.14734
0.26848	-0.24862	0.26792	-0.13862	0.26847	-0.11213	0.26846	-0.14202
0.26948	-0.24144	0.26888	-0.13458	0.26948	-0.10796	0.26951	-0.1368
0.27046	-0.23516	0.26992	-0.13035	0.27049	-0.10423	0.27051	-0.13152
0.27144	-0.22814	0.27087	-0.12705	0.27149	-0.10084	0.27144	-0.12642
0.27246	-0.22245	0.27188	-0.12312	0.27248	-0.09712	0.27248	-0.12141
0.27349	-0.21614	0.27291	-0.11938	0.27347	-0.09366	0.27347	-0.11614
0.27445	-0.2099	0.27389	-0.11596	0.27453	-0.09012	0.27447	-0.11143
0.27549	-0.20383	0.27487	-0.11239	0.27548	-0.08738	0.2755	-0.10666
0.27649	-0.19803	0.27588	-0.1087	0.27651	-0.08382	0.27648	-0.10216
0.27754	-0.19249	0.27691	-0.10551	0.27746	-0.08081	0.27747	-0.09785
0.27851	-0.187	0.27791	-0.10225	0.27847	-0.07733	0.27847	-0.09333
0.27947	-0.18173	0.27891	-0.09869	0.27945	-0.0745	0.2795	-0.0886
0.2805	-0.17644	0.27987	-0.09522	0.28046	-0.0715	0.28048	-0.08436
0.28151	-0.17093	0.28085	-0.09284	0.28147	-0.06875	0.28149	-0.0796
0.28248	-0.16587	0.28192	-0.0898	0.28247	-0.06564	0.28249	-0.07601
0.28351	-0.16131	0.28296	-0.08666	0.28354	-0.06291	0.2835	-0.07147
0.28447	-0.15621	0.28394	-0.08342	0.2845	-0.06	0.28451	-0.06748
0.28552	-0.15136	0.28487	-0.08128	0.28547	-0.05744	0.2855	-0.06337
0.28649	-0.14664	0.28596	-0.07816	0.28644	-0.05461	0.28649	-0.05932
0.28746	-0.14201	0.28694	-0.07549	0.28748	-0.05239	0.28756	-0.05533
0.28845	-0.13774	0.28793	-0.07239	0.28852	-0.04969	0.28849	-0.05205
0.2895	-0.13309	0.2889	-0.06996	0.2895	-0.04716	0.28954	-0.04777
0.2905	-0.12874	0.28988	-0.06736	0.29054	-0.04577	0.29052	-0.04448
0.29148	-0.12419	0.29088	-0.06444	0.29151	-0.04357	0.29152	-0.04035
0.29252	-0.1201	0.2919	-0.06172	0.2925	-0.04093	0.29253	-0.03823
0.29349	-0.11595	0.29291	-0.05929	0.2935	-0.03889	0.29351	-0.03448
0.29449	-0.11205	0.29394	-0.05656	0.29451	-0.03624	0.2945	-0.03121
0.29543	-0.10772	0.29487	-0.05409	0.2955	-0.03381	0.29553	-0.02763
0.29648	-0.10357	0.29587	-0.05151	0.29652	-0.03155	0.29657	-0.02379
0.29751	-0.10002	0.29683	-0.04941	0.29755	-0.02935	0.29751	-0.02024
0.29845	-0.09595	0.29795	-0.04663	0.29853	-0.02711	0.29854	-0.01678
0.29943	-0.09202	0.29896	-0.04587	0.29943	-0.02482	0.2995	-0.01327
0.3005	-0.08861	0.29991	-0.04356	0.30049	-0.02259	0.30051	-0.00999
0.30148	-0.08521	0.30092	-0.04145	0.30149	-0.0204	0.30148	-0.00684
0.30245	-0.08201	0.30191	-0.03921	0.30252	-0.01801	0.30246	-0.00362
0.30345	-0.07802	0.30291	-0.03719	0.30345	-0.01589	0.30351	-0.000994007
0.30448	-0.07452	0.30393	-0.03482	0.30451	-0.01375	0.30444	0.00257
0.30548	-0.07118	0.30493	-0.03252	0.30552	-0.01166	0.30554	0.00545
0.30649	-0.068	0.30592	-0.03037	0.30652	-0.00951	0.30647	0.00873
0.30749	-0.06468	0.30687	-0.02823	0.30747	-0.00735	0.30754	0.01156
0.30848	-0.06142	0.30794	-0.02628	0.30856	-0.00545	0.30845	0.01458
0.30945	-0.05832	0.3089	-0.02427	0.30952	-0.00344	0.30948	0.01751
0.31044	-0.05502	0.30993	-0.0221	0.31048	-0.00162	0.31048	0.02059
0.31149	-0.0519	0.31084	-0.02015	0.31151	0.00039148	0.3115	0.02358
0.31251	-0.05019	0.31192	-0.01819	0.31249	0.00221	0.31252	0.02678
0.31353	-0.04709	0.31288	-0.01622	0.31348	0.00434	0.31357	0.02976
0.3145	-0.04429	0.31386	-0.01437	0.31447	0.00647	0.31447	0.03248
0.31545	-0.0413	0.31483	-0.01266	0.31549	0.0084	0.31547	0.03515
0.31647	-0.03834	0.31587	-0.01084	0.3165	0.01071	0.31649	0.03785
0.31746	-0.03578	0.31691	-0.00861	0.31753	0.01251	0.31752	0.04071
0.31853	-0.03247	0.3179	-0.00688	0.31845	0.01444	0.31845	0.04358
0.31945	-0.03001	0.31887	-0.00491	0.31953	0.01655	0.31947	0.04639
0.3205	-0.02698	0.31992	-0.00319	0.32047	0.01851	0.32049	0.04907
0.32149	-0.02471	0.32093	-0.00139	0.32146	0.02032	0.32151	0.05169
0.32248	-0.02181	0.32185	0.000398219	0.32246	0.02216	0.32254	0.0542
0.32348	-0.01887	0.32291	0.00239	0.32343	0.02394	0.32342	0.05692
0.32448	-0.01624	0.32385	0.00422	0.32447	0.02564	0.32453	0.0599
0.32545	-0.01382	0.3249	0.00608	0.32549	0.0274	0.3255	0.06191
0.32652	-0.01121	0.32587	0.00789	0.32648	0.02932	0.3265	0.06472
0.32748	-0.00884	0.3269	0.00957	0.32747	0.03137	0.32748	0.067
0.32846	-0.00639	0.32789	0.01145	0.32847	0.03304	0.32845	0.06927
0.32949	-0.00375	0.32889	0.01342	0.32945	0.03518	0.32946	0.07227
0.3305	-0.00119	0.32986	0.01541	0.33046	0.03691	0.33046	0.07514
0.33145	0.00088905	0.33087	0.01716	0.33147	0.03879	0.33143	0.07742
0.33243	0.00329	0.33186	0.01911	0.3325	0.04037	0.33249	0.08015
0.33349	0.00579	0.33287	0.02075	0.33346	0.04259	0.33347	0.08263
0.33449	0.00795	0.33387	0.02246	0.33445	0.04413	0.33448	0.08498
0.33553	0.01042	0.3349	0.02411	0.33547	0.04611	0.33551	0.08736
0.33653	0.01255	0.33591	0.02596	0.33647	0.04759	0.33649	0.09015
0.33751	0.01513	0.33687	0.02777	0.3375	0.04928	0.33746	0.09244
0.33845	0.01716	0.33792	0.02924	0.33847	0.05141	0.33846	0.09503
0.33951	0.01947	0.33889	0.0308	0.33948	0.05321	0.33945	0.09718
0.34049	0.0218	0.33985	0.03235	0.3405	0.05509	0.34047	0.09957
0.34143	0.02378	0.34083	0.03411	0.34148	0.05666	0.34144	0.10203
0.34244	0.02615	0.34182	0.03577	0.34242	0.05838	0.34243	0.10458
0.34348	0.02796	0.34285	0.03748	0.34344	0.05991	0.34342	0.10731
0.3444	0.0302	0.34382	0.03907	0.34447	0.06178	0.34443	0.10956
0.34546	0.03207	0.34481	0.04084	0.34548	0.0639	0.34546	0.1121
0.34646	0.03401	0.34583	0.04243	0.34647	0.06559	0.34647	0.11551
0.34744	0.03662	0.34682	0.04401	0.34748	0.06753	0.34753	0.11759
0.34842	0.0385	0.34787	0.0457	0.34844	0.0691	0.34848	0.11995
0.34946	0.04078	0.34881	0.04766	0.3495	0.07058	0.34951	0.12261
0.35044	0.04289	0.3499	0.04922	0.35045	0.0724	0.3505	0.12505
0.35148	0.04482	0.35085	0.05094	0.35143	0.07418	0.3515	0.12752
0.35243	0.0469	0.35185	0.0527	0.35244	0.07613	0.35251	0.12938
0.35345	0.0488	0.35282	0.05391	0.35342	0.07787	0.3535	0.13226
0.35448	0.05108	0.35386	0.0558	0.35443	0.07936	0.35446	0.13455
0.35548	0.05325	0.35485	0.05765	0.35547	0.08142	0.35555	0.1376
0.35644	0.05521	0.35584	0.05917	0.35645	0.08313	0.35653	0.13987
0.35744	0.05746	0.35683	0.06074	0.35745	0.08508	0.35754	0.14137
0.35849	0.0591	0.35783	0.06208	0.35843	0.08716	0.35855	0.14394
0.35943	0.0618	0.35887	0.06358	0.35947	0.08855	0.35952	0.14538
0.36044	0.06318	0.3598	0.06537	0.36042	0.09084	0.36052	0.14818
0.36143	0.06526	0.36082	0.0671	0.36151	0.09261	0.36156	0.15039
0.36243	0.06729	0.36182	0.06905	0.36249	0.09461	0.36255	0.15292
0.36343	0.0691	0.3628	0.07084	0.36344	0.09629	0.36353	0.15519
0.36442	0.07111	0.36386	0.07257	0.36437	0.09809	0.3645	0.15809
0.36544	0.07291	0.36479	0.07425	0.36546	0.10012	0.36545	0.15962
0.36647	0.07493	0.36583	0.07605	0.36668	0.10384	0.3665	0.16243
0.36751	0.07711	0.36685	0.07797	0.36778	0.10627	0.36749	0.16474
0.36845	0.07886	0.36782	0.07967	0.36872	0.10714	0.36846	0.16698
0.36944	0.08117	0.36886	0.08117	0.36972	0.10934	0.36956	0.16932
0.37048	0.08248	0.36982	0.0827	0.3707	0.11125	0.37049	0.17108
0.37141	0.08444	0.37087	0.08431	0.3717	0.11286	0.37151	0.17337
0.37241	0.0866	0.37189	0.0858	0.37266	0.115	0.37256	0.17636
0.37341	0.08834	0.37279	0.08742	0.37369	0.11694	0.37348	0.17869
0.37442	0.09093	0.37383	0.08942	0.37472	0.11871	0.3746	0.18143
0.37549	0.09209	0.37485	0.09119	0.37568	0.12023	0.37554	0.18418
0.37672	0.09666	0.37585	0.09312	0.37675	0.12268	0.3765	0.1859
0.3777	0.09819	0.37684	0.09491	0.37768	0.12412	0.37753	0.1875
0.37872	0.10076	0.37785	0.09662	0.37868	0.12626	0.37844	0.18979
0.37971	0.10243	0.3788	0.09843	0.37966	0.12771	0.37945	0.19255
0.38075	0.10458	0.37988	0.10045	0.38069	0.12945	0.38051	0.19465
0.38173	0.10661	0.38085	0.10229	0.3817	0.1313	0.38149	0.1977
0.38267	0.10846	0.38191	0.10521	0.3827	0.13371	0.38253	0.19972
0.38369	0.11034	0.38289	0.10667	0.38371	0.13594	0.3835	0.20198
0.3847	0.11233	0.38392	0.10876	0.38467	0.13822	0.38453	0.2043
0.38568	0.11425	0.38489	0.11	0.3857	0.13967	0.38548	0.20611
0.38669	0.11685	0.3859	0.11217	0.38664	0.14211	0.38651	0.20923
0.3877	0.11788	0.38689	0.11369	0.38772	0.14396	0.3875	0.21142
0.38867	0.1204	0.3879	0.11551	0.38865	0.14633	0.38852	0.21396
0.38966	0.12142	0.38889	0.11744	0.38966	0.14888	0.38948	0.21606
0.39069	0.12399	0.38989	0.11935	0.39067	0.1505	0.39051	0.2186
0.39171	0.12556	0.39087	0.12056	0.3917	0.15299	0.3915	0.22012
0.39268	0.12779	0.39189	0.12312	0.39272	0.15488	0.39248	0.22303
0.39367	0.13008	0.39287	0.12501	0.39368	0.15668	0.39347	0.22506
0.39466	0.13131	0.39384	0.12701	0.39471	0.15869	0.3945	0.22796
0.39565	0.13374	0.39481	0.12837	0.39568	0.16053	0.39556	0.23026
0.39669	0.13543	0.39587	0.13049	0.39665	0.16324	0.39654	0.23205
0.39764	0.13792	0.39686	0.13203	0.39769	0.16481	0.39751	0.2353
0.39872	0.13971	0.39786	0.13391	0.39872	0.16675	0.39856	0.23808
0.3997	0.14156	0.39888	0.13588	0.39969	0.1692	0.39953	0.24036
0.40066	0.14334	0.39991	0.13794	0.40071	0.17107	0.4005	0.24348
0.40171	0.14526	0.4009	0.13975	0.4017	0.17403	0.40155	0.24587
0.40267	0.1468	0.4019	0.14149	0.40275	0.17574	0.40257	0.24787
0.40367	0.14945	0.40287	0.14306	0.40373	0.17823	0.40354	0.25024
0.40471	0.15137	0.40388	0.14509	0.40463	0.18	0.40455	0.25326
0.40574	0.1538	0.4049	0.14699	0.40569	0.18236	0.4055	0.25566
0.40668	0.15578	0.4059	0.1496	0.40668	0.18439	0.4065	0.25774
0.40774	0.15764	0.40689	0.15062	0.4077	0.1868	0.40756	0.25954
0.4087	0.15914	0.40789	0.15293	0.40865	0.18905	0.40853	0.2612
0.40967	0.16113	0.40888	0.15439	0.40965	0.19164	0.40947	0.26314
0.41067	0.16324	0.40988	0.15669	0.41068	0.19348	0.41052	0.26692
0.41164	0.16504	0.41086	0.15903	0.4117	0.19556	0.41153	0.26941
0.41268	0.16727	0.41192	0.16097	0.41269	0.19776	0.41249	0.27112
0.41364	0.16885	0.41288	0.16237	0.41367	0.19976	0.41351	0.27324
0.4147	0.17075	0.41391	0.16478	0.41468	0.20203	0.41454	0.27574
0.41566	0.17306	0.41491	0.16691	0.4157	0.20341	0.41541	0.27791
0.41669	0.17511	0.41595	0.16866	0.41668	0.20551	0.41651	0.28097
0.41767	0.17741	0.41693	0.17114	0.41764	0.20706	0.41754	0.28319
0.41864	0.17909	0.41784	0.17248	0.4187	0.20896	0.41851	0.28563
0.41963	0.18115	0.41888	0.1745	0.41969	0.21186	0.41949	0.28743
0.42067	0.18252	0.41984	0.17692	0.42067	0.21542	0.42051	0.29001
0.42165	0.18477	0.42085	0.17847	0.4217	0.21775	0.42151	0.29235
0.42263	0.18694	0.42187	0.18064	0.42266	0.22063	0.42253	0.29532
0.42367	0.18932	0.42285	0.18364	0.42371	0.22242	0.42351	0.29746
0.42464	0.19159	0.42382	0.18497	0.42466	0.22469	0.4245	0.30032
0.4257	0.19312	0.42488	0.18779	0.42573	0.22738	0.42544	0.30234
0.42668	0.195	0.4259	0.18869	0.42661	0.22983	0.42651	0.30419
0.4277	0.19765	0.42686	0.19102	0.42773	0.23199	0.4275	0.30592
0.42866	0.19937	0.42785	0.19285	0.42869	0.23444	0.42848	0.30852
0.42968	0.20178	0.4289	0.19552	0.42967	0.23595	0.42952	0.31218
0.43072	0.20343	0.42993	0.19711	0.43073	0.23915	0.43045	0.31395
0.43166	0.20563	0.43085	0.19957	0.43166	0.24139	0.43149	0.31687
0.43268	0.20802	0.4319	0.20082	0.43271	0.24423	0.43251	0.31851
0.43367	0.20932	0.43288	0.20254	0.43367	0.2462	0.4335	0.32041
0.43469	0.21169	0.43387	0.2046	0.43467	0.24893	0.43449	0.32254
0.43566	0.21389	0.43491	0.20675	0.43566	0.25098	0.43548	0.32541
0.43667	0.21564	0.43583	0.20885	0.43664	0.25269	0.43647	0.32709
0.43768	0.21785	0.43686	0.21143	0.43767	0.25502	0.43751	0.33057
0.43868	0.21962	0.43786	0.21307	0.43866	0.25762	0.43854	0.33206
0.43971	0.22135	0.43892	0.21463	0.43969	0.25965	0.43955	0.33447
0.44069	0.2236	0.43991	0.21615	0.4407	0.26254	0.44053	0.33609
0.44164	0.22556	0.44087	0.21837	0.44167	0.26464	0.44147	0.339
0.4427	0.2278	0.44187	0.22076	0.44266	0.26711	0.44253	0.34093
0.44364	0.22881	0.44287	0.2232	0.44367	0.26851	0.44352	0.34337
0.4447	0.23185	0.44383	0.22511	0.44464	0.27184	0.44451	0.34521
0.44562	0.23316	0.44491	0.22735	0.44568	0.2738	0.44544	0.34729
0.44669	0.23568	0.44584	0.22888	0.44665	0.27655	0.44649	0.34976
0.44769	0.23825	0.44689	0.23114	0.44771	0.27904	0.44752	0.35237
0.44864	0.24033	0.44792	0.23362	0.44868	0.28168	0.44852	0.35498
0.44966	0.2424	0.44888	0.23607	0.44968	0.28362	0.44945	0.35696
0.45067	0.24374	0.44987	0.23821	0.45067	0.28585	0.45044	0.35917
0.45167	0.24647	0.45088	0.24044	0.4517	0.28893	0.4515	0.36108
0.45267	0.24828	0.45192	0.24286	0.45265	0.29136	0.45252	0.36331
0.45369	0.25069	0.45288	0.24462	0.45371	0.29279	0.45354	0.3652
0.45472	0.25269	0.45392	0.24709	0.45468	0.29542	0.45447	0.36849
0.45568	0.25446	0.4549	0.24935	0.45567	0.29779	0.45547	0.36996
0.45666	0.2566	0.45584	0.25166	0.45667	0.30015	0.4565	0.37228
0.4577	0.25828	0.45687	0.25343	0.4577	0.30352	0.45744	0.37375
0.45867	0.26107	0.45786	0.25474	0.45869	0.30517	0.4584	0.37535
0.45967	0.2634	0.45889	0.25716	0.45967	0.30729	0.45946	0.37737
0.46068	0.26503	0.45987	0.25929	0.46068	0.30933	0.4605	0.37996
0.46164	0.26774	0.46089	0.26141	0.46166	0.31171	0.46146	0.38149
0.4627	0.26931	0.46186	0.26326	0.46272	0.31387	0.46253	0.38466
0.46367	0.27118	0.46285	0.26517	0.46368	0.31641	0.46348	0.38623
0.46461	0.27287	0.46389	0.26738	0.46464	0.31845	0.46449	0.38836
0.46562	0.27477	0.46486	0.26885	0.46566	0.32126	0.46548	0.39053
0.46668	0.27747	0.46587	0.27142	0.46672	0.32312	0.46649	0.3925
0.46769	0.2785	0.46686	0.27327	0.46769	0.32492	0.46748	0.3945
0.46869	0.28101	0.46789	0.27566	0.4687	0.32705	0.46846	0.39672
0.46962	0.28221	0.46884	0.27782	0.46968	0.32972	0.46948	0.39816
0.47064	0.2846	0.46986	0.28004	0.47065	0.33168	0.47044	0.39981
0.47165	0.28733	0.47082	0.28188	0.47164	0.33357	0.4715	0.40165
0.47266	0.28864	0.47188	0.28472	0.47267	0.33494	0.47255	0.40429
0.47366	0.29137	0.47289	0.28665	0.4737	0.33764	0.47349	0.40679
0.47467	0.29268	0.47386	0.28932	0.47469	0.33969	0.47446	0.40896
0.47571	0.29496	0.47481	0.29147	0.47565	0.34169	0.47546	0.41035
0.47665	0.2963	0.47588	0.29357	0.47663	0.3442	0.47648	0.4119
0.47767	0.29844	0.47685	0.2954	0.47769	0.34564	0.47747	0.41373
0.47865	0.30115	0.47787	0.29737	0.47865	0.34851	0.47848	0.41639
0.47965	0.30273	0.47891	0.30016	0.47968	0.35089	0.47947	0.41908
0.48068	0.30497	0.47981	0.30237	0.48067	0.35389	0.48047	0.42104
0.48163	0.30709	0.48088	0.30483	0.48167	0.35575	0.48146	0.42223
0.48268	0.30847	0.48193	0.30713	0.48264	0.35932	0.48257	0.42639
0.48366	0.312	0.48296	0.31066	0.48369	0.36071	0.48358	0.4275
0.48463	0.31287	0.4839	0.31207	0.4847	0.36308	0.48456	0.42983
0.48568	0.31532	0.48498	0.31467	0.48568	0.36593	0.48559	0.43147
0.48665	0.31657	0.48593	0.31645	0.48661	0.36852	0.48653	0.43338
0.48765	0.31772	0.48698	0.31863	0.48765	0.37121	0.48754	0.43485
0.48866	0.32007	0.4879	0.32051	0.48867	0.37449	0.48858	0.43633
0.48971	0.32163	0.48894	0.32228	0.48968	0.37678	0.48954	0.43849
0.49067	0.32457	0.48995	0.32401	0.49064	0.37938	0.49051	0.4396
0.49166	0.32528	0.49095	0.32629	0.49167	0.38086	0.49158	0.44215
0.49264	0.32804	0.49203	0.32786	0.49263	0.3827	0.49263	0.44379
0.49365	0.32886	0.49298	0.33012	0.49369	0.38426	0.49357	0.44658
0.49466	0.33077	0.49396	0.33231	0.49467	0.38644	0.49459	0.44715
0.49566	0.33345	0.49498	0.33426	0.4956	0.38757	0.49557	0.44906
0.49666	0.33517	0.49594	0.33583	0.49667	0.3895	0.49658	0.44998
0.49765	0.33755	0.49698	0.33783	0.49773	0.39164	0.49759	0.45288
0.49867	0.3398	0.49792	0.34018	0.49865	0.39405	0.49861	0.45494
0.49968	0.34109	0.49896	0.34197	0.49965	0.3966	0.49957	0.45733
0.50065	0.34355	0.49995	0.34401	0.50071	0.39989	0.50058	0.45856
0.50163	0.34444	0.50095	0.3448	0.50163	0.40254	0.50151	0.45921
0.50264	0.3472	0.50198	0.34737	0.50261	0.40511	0.50257	0.45978
0.50362	0.34831	0.50305	0.34885	0.50365	0.40694	0.50355	0.46206
0.50468	0.35028	0.504	0.35149	0.50473	0.40882	0.50457	0.46322
0.50563	0.35231	0.50499	0.35344	0.50567	0.40981	0.50557	0.46584
0.50669	0.35343	0.50597	0.35557	0.5067	0.4123	0.50655	0.46705
0.50772	0.35618	0.50693	0.35677	0.50767	0.41437	0.50758	0.46834
0.50871	0.35697	0.50799	0.35852	0.50869	0.41655	0.50855	0.46996
0.50973	0.35956	0.509	0.36041	0.50967	0.41749	0.50959	0.47152
0.51063	0.3609	0.51003	0.36219	0.51068	0.4197	0.51057	0.474
0.51166	0.36185	0.51094	0.36484	0.51162	0.42149	0.51155	0.47501
0.51266	0.36415	0.51196	0.3657	0.51267	0.42393	0.51254	0.47582
0.51363	0.36527	0.513	0.36762	0.51362	0.42567	0.51354	0.47742
0.51463	0.3678	0.514	0.36992	0.51465	0.42728	0.5145	0.47885
0.51564	0.36974	0.51497	0.37148	0.51568	0.4289	0.51559	0.48034
0.51664	0.37183	0.51596	0.37408	0.51662	0.43133	0.51656	0.48303
0.51767	0.37346	0.51698	0.37679	0.51765	0.43373	0.51755	0.48398
0.51866	0.3742	0.51795	0.37848	0.51864	0.43551	0.51861	0.48669
0.51967	0.37671	0.51897	0.38055	0.51967	0.43842	0.51957	0.48686
0.52063	0.37863	0.52	0.38197	0.52069	0.4406	0.52056	0.48824
0.52165	0.3798	0.52096	0.38351	0.52166	0.44332	0.52155	0.48978
0.52266	0.38291	0.52198	0.38555	0.52271	0.44296	0.52257	0.49296
0.52368	0.38328	0.52298	0.38706	0.52365	0.44464	0.52357	0.4937
0.52464	0.38612	0.52397	0.38909	0.52473	0.44473	0.52455	0.49586
0.52562	0.38686	0.52492	0.39051	0.52563	0.44892	0.52555	0.49785
0.52666	0.38902	0.52599	0.39293	0.52665	0.45003	0.52661	0.49959
0.52766	0.39132	0.52692	0.39339	0.52769	0.45389	0.52755	0.50033
0.52867	0.39137	0.52794	0.39634	0.52865	0.45507	0.52851	0.50244
0.5296	0.39469	0.52892	0.39779	0.52962	0.45672	0.52958	0.50477
0.5306	0.39311	0.52998	0.40023	0.53066	0.45866	0.53062	0.50635
0.53166	0.39605	0.53091	0.40214	0.53164	0.46081	0.53156	0.50764
0.53268	0.39744	0.53196	0.40381	0.53271	0.46364	0.53252	0.50845
0.53361	0.39882	0.53292	0.40471	0.53366	0.46487	0.53357	0.5089
0.53463	0.40163	0.53393	0.40766	0.53462	0.46512	0.53457	0.51014
0.53565	0.40211	0.53493	0.40929	0.53563	0.4664	0.53547	0.51179
0.53663	0.40499	0.53595	0.41157	0.53664	0.46809	0.53654	0.51319
0.5376	0.4047	0.53696	0.4134	0.53763	0.47028	0.53754	0.51441
0.53863	0.40679	0.53802	0.41459	0.53865	0.47282	0.5386	0.51573
0.53968	0.40891	0.53896	0.41601	0.53962	0.47451	0.53949	0.51724
0.54061	0.40924	0.53994	0.41703	0.54061	0.47634	0.54055	0.51804
0.54164	0.4127	0.54095	0.41957	0.54166	0.47813	0.54157	0.52035
0.54261	0.4127	0.54196	0.42101	0.54266	0.48027	0.54255	0.52155
0.54358	0.41507	0.54292	0.42282	0.54362	0.48198	0.54354	0.52269
0.54463	0.41693	0.54391	0.42354	0.54463	0.48522	0.54458	0.52442
0.54567	0.41808	0.545	0.42574	0.54566	0.48739	0.54556	0.52469
0.54662	0.42027	0.54595	0.42662	0.54658	0.48835	0.54656	0.52598
0.54772	0.42023	0.54696	0.42881	0.54765	0.48866	0.54753	0.52726
0.54859	0.4233	0.54796	0.43068	0.54862	0.49094	0.54854	0.52908
0.54966	0.42387	0.54895	0.43296	0.54963	0.49255	0.54958	0.5303
0.55063	0.42534	0.54989	0.43377	0.55062	0.4952	0.5506	0.53135
0.55165	0.42802	0.55091	0.4358	0.55164	0.49706	0.55159	0.53258
0.55265	0.42689	0.55191	0.43692	0.55267	0.49855	0.55255	0.53332
0.55362	0.42986	0.55298	0.43877	0.55364	0.49924	0.55363	0.53567
0.55467	0.4296	0.55394	0.44099	0.55466	0.49919	0.55456	0.53735
0.55568	0.43183	0.55487	0.44165	0.55567	0.4984	0.55555	0.53873
0.55663	0.43375	0.55596	0.44407	0.55667	0.50214	0.55661	0.53953
0.55766	0.43472	0.55691	0.44544	0.55768	0.50433	0.55753	0.53986
0.55862	0.43714	0.55796	0.44705	0.55862	0.50483	0.55851	0.53974
0.55964	0.43659	0.55894	0.44768	0.5597	0.50749	0.55957	0.54179
0.56063	0.43995	0.55999	0.45055	0.56065	0.50801	0.56058	0.5424
0.56167	0.44085	0.56091	0.45128	0.56163	0.50964	0.56154	0.54435
0.56269	0.44162	0.56192	0.45434	0.56269	0.51298	0.56259	0.54494
0.56369	0.44392	0.56293	0.45424	0.56368	0.51482	0.56355	0.54542
0.56462	0.44342	0.56398	0.45532	0.5647	0.51688	0.56455	0.54625
0.56569	0.44692	0.56496	0.45627	0.56561	0.51762	0.56562	0.54731
0.56669	0.44715	0.56596	0.45806	0.56667	0.51922	0.56655	0.54909
0.56767	0.44937	0.56693	0.4596	0.56769	0.51971	0.56761	0.54977
0.56871	0.45117	0.56794	0.4618	0.56864	0.5211	0.56857	0.55114
0.56969	0.45079	0.56893	0.46224	0.56963	0.52268	0.56958	0.55151
0.57065	0.45329	0.56998	0.46356	0.57066	0.52428	0.57059	0.55143
0.57165	0.45215	0.5709	0.46463	0.57162	0.52449	0.57158	0.55201
0.5726	0.45492	0.57199	0.46679	0.57261	0.52589	0.57255	0.55442
0.57365	0.45521	0.57297	0.46902	0.57362	0.52745	0.57355	0.55631
0.57463	0.45622	0.57396	0.4706	0.57461	0.52842	0.57456	0.55805
0.57563	0.45802	0.57497	0.47165	0.57564	0.53023	0.57554	0.55826
0.57666	0.45793	0.57594	0.47279	0.5766	0.53108	0.57656	0.5598
0.57763	0.46091	0.57698	0.47511	0.57771	0.53308	0.57757	0.56005
0.57863	0.46112	0.57795	0.4755	0.57868	0.53393	0.57855	0.5621
0.57966	0.46289	0.57899	0.47749	0.57966	0.53538	0.57954	0.56229
0.58064	0.46498	0.57998	0.47931	0.58066	0.53592	0.58057	0.56413
0.58168	0.46487	0.58095	0.48052	0.58165	0.53812	0.58153	0.5636
0.58258	0.467	0.58198	0.48184	0.58263	0.5382	0.58254	0.5644
0.58365	0.46632	0.58302	0.48278	0.58367	0.5406	0.58356	0.56562
0.58461	0.46858	0.58393	0.48418	0.58463	0.54129	0.58456	0.56713
0.58561	0.46923	0.58496	0.486	0.58562	0.54346	0.58558	0.56864
0.58666	0.47015	0.58597	0.48687	0.58665	0.54444	0.58657	0.56858
0.5876	0.47353	0.58699	0.48821	0.58764	0.54683	0.58759	0.57044
0.58864	0.47318	0.58795	0.48886	0.58865	0.54787	0.58857	0.56946
0.58967	0.4762	0.58892	0.49044	0.58961	0.54989	0.58957	0.57095
0.59069	0.47574	0.58994	0.49136	0.59064	0.551	0.59063	0.57282
0.59162	0.4773	0.59104	0.49419	0.59163	0.55246	0.59161	0.57486
0.59264	0.47881	0.59202	0.49542	0.59259	0.554	0.59256	0.5756
0.59366	0.47799	0.59295	0.49648	0.59365	0.55495	0.59359	0.57728
0.59466	0.48147	0.59395	0.49742	0.59472	0.55685	0.59458	0.57746
0.59565	0.4802	0.59493	0.49769	0.59565	0.55866	0.59557	0.57893
0.59664	0.48284	0.596	0.4987	0.59667	0.55934	0.59658	0.57916
0.59762	0.48301	0.59691	0.50061	0.59767	0.55911	0.59755	0.58111
0.59865	0.48374	0.59793	0.50201	0.59869	0.56043	0.59852	0.58215
0.5996	0.48696	0.59897	0.50388	0.59966	0.56008	0.59956	0.58264
0.60063	0.48613	0.6	0.50456	0.60068	0.56265	0.6006	0.58412
0.60166	0.48933	0.60095	0.50521	0.60159	0.56323	0.60151	0.58424
0.6026	0.48925	0.60194	0.50551	0.60265	0.56511	0.60256	0.58525
0.60363	0.49035	0.60299	0.50767	0.60368	0.56577	0.60358	0.58633
0.60459	0.49275	0.604	0.5092	0.60466	0.56753	0.60458	0.58747
0.60563	0.4926	0.60499	0.5113	0.60562	0.56872	0.60562	0.58769
0.60665	0.49554	0.60604	0.51218	0.60664	0.57131	0.60659	0.58799
0.60767	0.49423	0.60698	0.51299	0.60764	0.57248	0.6076	0.58831
0.60863	0.4961	0.60792	0.51396	0.60861	0.57263	0.60855	0.58861
0.60961	0.49663	0.60899	0.51504	0.60967	0.57271	0.60955	0.59017
0.61061	0.49697	0.60992	0.51624	0.61068	0.57322	0.61057	0.59114
0.6116	0.50074	0.61096	0.51783	0.61163	0.57344	0.61165	0.59215
0.61265	0.49912	0.61193	0.51815	0.61263	0.57637	0.61257	0.59333
0.61364	0.50218	0.61297	0.51896	0.61362	0.57677	0.61355	0.59316
0.61464	0.50173	0.6139	0.52021	0.61464	0.57701	0.61454	0.59322
0.61565	0.50215	0.61491	0.52089	0.61561	0.579	0.61555	0.59487
0.61663	0.50413	0.61593	0.52274	0.61661	0.57979	0.61657	0.59657
0.61766	0.50315	0.6169	0.52345	0.6176	0.58122	0.61762	0.59761
0.61864	0.50516	0.6179	0.52478	0.61862	0.58327	0.61855	0.5975
0.61961	0.50459	0.61896	0.52576	0.61968	0.58396	0.61955	0.59784
0.62059	0.50633	0.61994	0.52659	0.62057	0.58536	0.62054	0.59738
0.62164	0.50842	0.62091	0.52728	0.62163	0.58668	0.62158	0.59778
0.62263	0.50781	0.62192	0.52999	0.62262	0.58671	0.62259	0.59899
0.62364	0.51129	0.62292	0.53101	0.6236	0.58683	0.62357	0.59927
0.62463	0.5102	0.62397	0.53217	0.62464	0.5892	0.62452	0.59953
0.62566	0.51159	0.62493	0.53213	0.62561	0.59013	0.62557	0.6006
0.62662	0.51222	0.62592	0.53261	0.62661	0.59107	0.62657	0.60282
0.6276	0.5125	0.62696	0.53265	0.62761	0.59226	0.62757	0.60383
0.62865	0.51613	0.62798	0.53465	0.62864	0.59239	0.62852	0.60535
0.62954	0.51474	0.62897	0.53531	0.62961	0.59258	0.62951	0.60623
0.63063	0.51923	0.63	0.53762	0.6306	0.59328	0.63058	0.60766
0.63163	0.5187	0.63095	0.53841	0.63161	0.5948	0.6316	0.60734
0.63266	0.51936	0.63191	0.53874	0.63256	0.59574	0.63252	0.60817
0.63362	0.5214	0.63293	0.53985	0.63357	0.59602	0.63353	0.6083
0.63461	0.51943	0.63395	0.54092	0.63462	0.59632	0.63455	0.61023
0.6356	0.52202	0.6349	0.54327	0.63562	0.59717	0.63553	0.61029
0.63663	0.51912	0.63594	0.54389	0.63664	0.59846	0.63654	0.61259
0.6376	0.52196	0.63689	0.54509	0.63759	0.59962	0.63754	0.61244
0.63862	0.52226	0.63791	0.54518	0.63865	0.60113	0.63853	0.61402
0.63961	0.5238	0.63892	0.54619	0.63966	0.60176	0.63952	0.61332
0.64059	0.52542	0.63992	0.54719	0.6406	0.60191	0.64054	0.61498
0.64164	0.52479	0.64096	0.54903	0.6416	0.60395	0.64152	0.61586
0.64265	0.52704	0.64198	0.55024	0.64261	0.60343	0.64256	0.61647
0.64359	0.52737	0.64291	0.551	0.64363	0.60638	0.64358	0.61725
0.64461	0.52878	0.64391	0.55175	0.64465	0.60772	0.64459	0.61683
0.64566	0.53133	0.64492	0.55216	0.64558	0.60822	0.64552	0.61701
0.64664	0.52963	0.64602	0.55329	0.64659	0.60847	0.64655	0.6174
0.64761	0.53178	0.64697	0.55474	0.64769	0.60856	0.64754	0.61947
0.64864	0.53023	0.64792	0.55549	0.6486	0.60853	0.64857	0.61976
0.6496	0.53088	0.64897	0.55599	0.64962	0.61012	0.64956	0.62184
0.65063	0.53333	0.64992	0.55657	0.65064	0.61136	0.65061	0.6217
0.65166	0.5324	0.65098	0.55705	0.65163	0.61127	0.65153	0.62225
0.65262	0.53549	0.65192	0.55727	0.65261	0.6118	0.65254	0.62148
0.6536	0.5345	0.65296	0.55901	0.6536	0.61092	0.6535	0.62274
0.65462	0.53802	0.65388	0.55933	0.65463	0.61212	0.65452	0.62286
0.65567	0.53721	0.65493	0.56086	0.65564	0.61433	0.6555	0.62495
0.65665	0.53841	0.6559	0.56182	0.65661	0.61579	0.65651	0.62431
0.65764	0.53987	0.65697	0.56325	0.65761	0.61593	0.65756	0.6255
0.65858	0.53873	0.65796	0.56339	0.6586	0.61717	0.6585	0.62649
0.6596	0.54094	0.65891	0.56468	0.65958	0.61632	0.65957	0.62783
0.66061	0.54	0.65992	0.56528	0.66061	0.61674	0.66054	0.62923
0.66159	0.54179	0.66094	0.56671	0.66164	0.61655	0.66157	0.629
0.66263	0.54314	0.66197	0.56696	0.66261	0.61812	0.66251	0.62908
0.66362	0.54307	0.66295	0.56777	0.66364	0.61863	0.66352	0.62909
0.66463	0.54643	0.66396	0.56753	0.66465	0.61988	0.66457	0.62979
0.66554	0.54477	0.6649	0.56871	0.66562	0.62065	0.66551	0.63125
0.66664	0.54657	0.666	0.56993	0.66663	0.62046	0.66655	0.6331
0.66765	0.54788	0.66692	0.57098	0.66765	0.62171	0.66755	0.63272
0.66859	0.54754	0.66794	0.57151	0.66863	0.62357	0.66853	0.63307
0.66964	0.55017	0.66894	0.57129	0.66964	0.6251	0.66958	0.63276
0.67067	0.54789	0.67	0.57188	0.67063	0.62524	0.67054	0.6324
0.67165	0.55112	0.67098	0.57282	0.67164	0.62748	0.67151	0.63304
0.67261	0.55007	0.67191	0.57412	0.67262	0.62617	0.67262	0.63492
0.67362	0.551	0.67294	0.57458	0.6736	0.62705	0.67359	0.63562
0.67468	0.55235	0.67398	0.57581	0.6746	0.62869	0.6746	0.63636
0.67562	0.55167	0.67493	0.57454	0.67564	0.63061	0.67557	0.63546
0.67668	0.55439	0.67595	0.57607	0.67662	0.63062	0.67654	0.63568
0.67765	0.55328	0.67696	0.57578	0.67761	0.6317	0.67753	0.63584
0.67861	0.55565	0.67797	0.57914	0.67862	0.63277	0.67856	0.63781
0.67964	0.55649	0.67897	0.57995	0.67957	0.6339	0.67951	0.63893
0.68065	0.55659	0.68	0.58114	0.68058	0.63458	0.6805	0.63936
0.68162	0.55834	0.681	0.58166	0.6817	0.63501	0.6816	0.64015
0.68269	0.55606	0.68197	0.58225	0.68262	0.63533	0.6826	0.64033
0.68363	0.55759	0.68292	0.58116	0.68363	0.63558	0.68359	0.63952
0.6846	0.55715	0.68394	0.58255	0.68464	0.6353	0.68457	0.64063
0.68557	0.55846	0.68495	0.58262	0.6856	0.63548	0.68555	0.64104
0.68659	0.56071	0.68596	0.58363	0.68662	0.63737	0.68656	0.64184
0.68753	0.5597	0.68698	0.58355	0.68763	0.63906	0.6876	0.64161
0.6886	0.56244	0.68794	0.58389	0.68861	0.64028	0.68861	0.64266
0.68965	0.56112	0.68896	0.58485	0.68963	0.64101	0.68958	0.64341
0.69062	0.56225	0.68987	0.5856	0.69059	0.64153	0.69055	0.64472
0.69165	0.56427	0.69088	0.58794	0.6916	0.64112	0.69152	0.64557
0.6926	0.56259	0.69195	0.58774	0.69259	0.6411	0.69254	0.64676
0.69363	0.5655	0.69294	0.5897	0.69359	0.64242	0.69355	0.64652
0.69463	0.56342	0.69395	0.58862	0.69459	0.64312	0.69457	0.64739
0.69563	0.56521	0.69494	0.5887	0.69563	0.64375	0.69551	0.64672
0.69665	0.56546	0.69591	0.58926	0.69658	0.64349	0.69655	0.64771
0.69761	0.56624	0.69696	0.59143	0.6976	0.64495	0.69756	0.64841
0.69863	0.56917	0.69793	0.59271	0.69858	0.64491	0.69856	0.64919
0.69966	0.56793	0.69892	0.59336	0.69958	0.64525	0.69954	0.64985
0.7006	0.57086	0.69992	0.59314	0.70065	0.64643	0.70054	0.64907
0.70161	0.56947	0.70099	0.59361	0.70163	0.647	0.7015	0.65001
0.70259	0.56953	0.70192	0.59425	0.70262	0.64609	0.70254	0.65011
0.70359	0.57047	0.70292	0.59634	0.70361	0.64687	0.70353	0.65203
0.70458	0.57025	0.70387	0.59748	0.70462	0.64677	0.70455	0.6519
0.7056	0.57347	0.70488	0.59856	0.70562	0.64822	0.70554	0.65328
0.7066	0.57203	0.706	0.59912	0.70662	0.64963	0.70651	0.65146
0.70762	0.57416	0.70693	0.59928	0.70756	0.64985	0.70752	0.65219
0.7086	0.57447	0.70797	0.59966	0.70863	0.6509	0.7086	0.65215
0.70963	0.57443	0.7089	0.6	0.70961	0.6503	0.70957	0.65445
0.71066	0.57814	0.70998	0.60245	0.71059	0.65026	0.71055	0.65515
0.71159	0.57572	0.71093	0.60212	0.71163	0.65026	0.71155	0.65655
0.71261	0.57837	0.71193	0.60337	0.71265	0.65206	0.71253	0.65608
0.71357	0.57781	0.71289	0.60333	0.71362	0.65112	0.71352	0.65737
0.7146	0.57853	0.71392	0.60387	0.71464	0.65287	0.71454	0.65711
0.71564	0.5801	0.71499	0.60465	0.71557	0.65137	0.71557	0.65882
0.71654	0.57843	0.71593	0.60594	0.71656	0.65191	0.71654	0.65964
0.71764	0.58272	0.71697	0.6068	0.71756	0.65235	0.71752	0.65959
0.71861	0.57846	0.71796	0.60574	0.71855	0.65503	0.71855	0.65858
0.71962	0.58205	0.71896	0.60697	0.71959	0.65635	0.71962	0.65812
0.72064	0.58173	0.71994	0.60662	0.72063	0.65877	0.72055	0.65762
0.72162	0.58208	0.72093	0.60791	0.72159	0.65863	0.72156	0.65768
0.72268	0.58416	0.72192	0.60772	0.72257	0.65922	0.72253	0.65988
0.72365	0.58266	0.72297	0.60827	0.72361	0.65925	0.72358	0.66132
0.72465	0.58485	0.72398	0.60901	0.72463	0.66031	0.7245	0.66099
0.72567	0.58305	0.72495	0.60932	0.7256	0.66108	0.72563	0.6605
0.72663	0.58266	0.72596	0.60972	0.72659	0.66108	0.72657	0.65982
0.72764	0.58516	0.72694	0.61054	0.7276	0.66183	0.72752	0.66033
0.72863	0.58319	0.72794	0.61256	0.72859	0.66114	0.72854	0.66242
0.72966	0.58524	0.7289	0.6132	0.72955	0.66185	0.72955	0.66136
0.73063	0.5842	0.72992	0.61433	0.73059	0.66208	0.73053	0.66352
0.73159	0.58562	0.7309	0.61341	0.73158	0.66372	0.73151	0.66241
0.73266	0.58721	0.73197	0.61402	0.73259	0.66377	0.73254	0.66308
0.73365	0.58598	0.73293	0.61464	0.73361	0.66484	0.73354	0.66337
0.73463	0.58969	0.73397	0.61632	0.73458	0.66526	0.73456	0.66509
0.73559	0.58665	0.73497	0.61701	0.73561	0.66571	0.73558	0.66663
0.73662	0.5898	0.73598	0.61816	0.73655	0.66673	0.73655	0.66689
0.73764	0.59035	0.73696	0.61765	0.73759	0.6679	0.73751	0.66567
0.73859	0.58971	0.73798	0.61844	0.73864	0.66759	0.73849	0.66551
0.73961	0.59142	0.73897	0.61813	0.73961	0.66792	0.73954	0.66593
0.7406	0.58939	0.73993	0.61888	0.74054	0.6663	0.74054	0.66712
0.74161	0.59223	0.74094	0.62021	0.74162	0.66578	0.74155	0.66789
0.7426	0.59111	0.74198	0.62016	0.74255	0.66743	0.74253	0.66946
0.74357	0.59296	0.74292	0.62047	0.74356	0.6692	0.74352	0.67004
0.7446	0.59543	0.74394	0.62084	0.74462	0.67004	0.74454	0.66943
0.74562	0.59293	0.74496	0.62161	0.74564	0.67037	0.74556	0.6702
0.74663	0.59617	0.74596	0.62222	0.74659	0.66922	0.74653	0.67085
0.74761	0.59418	0.74698	0.62344	0.74769	0.66911	0.74753	0.67174
0.74863	0.59418	0.74796	0.62302	0.74858	0.66956	0.74861	0.67249
0.74962	0.59415	0.74893	0.62287	0.74956	0.6708	0.74958	0.67187
0.7506	0.59346	0.74991	0.623	0.75065	0.67126	0.75055	0.67309
0.75159	0.59762	0.75092	0.6228	0.75163	0.67268	0.75153	0.67142
0.7526	0.59619	0.75197	0.62247	0.75258	0.67243	0.75256	0.67341
0.75362	0.59943	0.75291	0.62391	0.75359	0.67225	0.75357	0.6739
0.75458	0.59926	0.75396	0.62303	0.75463	0.67197	0.75453	0.67423
0.75561	0.59972	0.75495	0.62428	0.75556	0.67306	0.75553	0.67435
0.75659	0.60233	0.75598	0.62386	0.75665	0.67466	0.75656	0.67477
0.75764	0.59966	0.75697	0.62382	0.7576	0.6742	0.75754	0.67523
0.75862	0.60206	0.75793	0.62463	0.7586	0.67441	0.75854	0.67512
0.75959	0.59949	0.75893	0.62562	0.75962	0.67574	0.75957	0.67676
0.76064	0.60179	0.75991	0.62651	0.76061	0.67604	0.76054	0.67669
0.76163	0.60215	0.76089	0.62762	0.76162	0.6769	0.76148	0.67713
0.76263	0.6025	0.76197	0.62791	0.76262	0.67783	0.76258	0.67698
0.7636	0.60461	0.76297	0.6273	0.76359	0.67838	0.76352	0.67593
0.76461	0.60368	0.76398	0.62824	0.76463	0.67868	0.76456	0.67643
0.76564	0.60598	0.76494	0.62907	0.76556	0.67935	0.76551	0.67757
0.7666	0.60643	0.76592	0.63004	0.76663	0.67939	0.76654	0.67726
0.76763	0.60615	0.76695	0.63107	0.76763	0.68015	0.76756	0.67924
0.76862	0.60872	0.76798	0.63141	0.76859	0.68131	0.76852	0.67755
0.7696	0.60669	0.76892	0.63171	0.76955	0.68028	0.7695	0.67876
0.77055	0.60854	0.76994	0.63089	0.77059	0.68206	0.7706	0.6779
0.77157	0.60789	0.77093	0.63222	0.77161	0.681	0.77152	0.68
0.77259	0.60763	0.77192	0.63268	0.7726	0.68179	0.77251	0.68065
0.77359	0.61043	0.77296	0.63327	0.77356	0.68233	0.77354	0.68093
0.77469	0.60768	0.77396	0.63307	0.77462	0.6844	0.77458	0.68154
0.77557	0.61102	0.7749	0.63323	0.77563	0.68427	0.77553	0.68171
0.77658	0.60957	0.7759	0.63314	0.7766	0.68652	0.77655	0.68241
0.77762	0.61215	0.77694	0.63363	0.77761	0.68527	0.77753	0.68296
0.77859	0.61162	0.77797	0.63508	0.77858	0.68553	0.77856	0.68493
0.77958	0.61125	0.77892	0.63597	0.77958	0.68418	0.77953	0.68449
0.78061	0.61334	0.77994	0.63651	0.7806	0.68548	0.78047	0.68288
0.78157	0.61057	0.78096	0.63708	0.7816	0.68579	0.78151	0.68289
0.78257	0.61349	0.78194	0.63669	0.78256	0.68626	0.78254	0.68257
0.78362	0.61282	0.78292	0.63573	0.78356	0.68587	0.78353	0.68213
0.78458	0.61317	0.78393	0.63514	0.7846	0.68593	0.78453	0.68431
0.78572	0.61463	0.78492	0.63481	0.78563	0.68528	0.78551	0.68468
0.78664	0.61374	0.7859	0.63442	0.7866	0.68451	0.78651	0.68726
0.78758	0.61602	0.78693	0.634	0.78759	0.68624	0.78754	0.68653
0.78866	0.61545	0.78797	0.63521	0.7886	0.68623	0.78851	0.68621
0.7896	0.61723	0.78895	0.63526	0.78961	0.68609	0.78953	0.68461
0.79055	0.61807	0.78991	0.63797	0.79065	0.68613	0.79057	0.68535
0.79158	0.61666	0.79092	0.63812	0.79159	0.68615	0.7915	0.68403
0.79259	0.61904	0.79188	0.6392	0.79263	0.68662	0.79253	0.68586
0.79361	0.61717	0.79297	0.6396	0.7936	0.68826	0.79356	0.68536
0.79457	0.61949	0.79393	0.6388	0.79461	0.68836	0.79451	0.68541
0.79559	0.61873	0.79493	0.63918	0.79561	0.68958	0.79554	0.68619
0.79659	0.61848	0.79598	0.64063	0.79665	0.68967	0.79654	0.68755
0.79758	0.62052	0.79696	0.64108	0.79763	0.69015	0.79752	0.68804
0.79858	0.61888	0.79792	0.64164	0.79871	0.69269	0.79849	0.68794
0.79962	0.62231	0.79893	0.6414	0.79971	0.69445	0.79954	0.68719
0.80055	0.61896	0.79991	0.64076	0.80069	0.69363	0.80053	0.68731
0.8016	0.621	0.80095	0.64126	0.80174	0.69461	0.80153	0.68736
0.80262	0.6204	0.80198	0.64142	0.80268	0.69482	0.80257	0.689
0.80359	0.62141	0.80288	0.64325	0.80372	0.69476	0.80359	0.69003
0.80457	0.62419	0.80392	0.64293	0.80469	0.69466	0.80452	0.69045
0.8056	0.62207	0.80493	0.64397	0.80572	0.69491	0.80554	0.69006
0.80655	0.62375	0.80594	0.64284	0.8067	0.69573	0.80657	0.68975
0.80763	0.62379	0.80692	0.64364	0.80768	0.69556	0.80747	0.68863
0.80864	0.62278	0.80789	0.64367	0.80869	0.69563	0.80852	0.69034
0.80955	0.6258	0.80894	0.64467	0.80971	0.69517	0.8095	0.69023
0.81055	0.62416	0.80993	0.64493	0.81067	0.696	0.81054	0.69125
0.81154	0.62638	0.81093	0.64443	0.8117	0.69672	0.81149	0.69062
0.8126	0.6258	0.81191	0.64476	0.81272	0.69742	0.81254	0.69104
0.81359	0.62604	0.81286	0.64359	0.81373	0.69815	0.81353	0.69047
0.81461	0.62756	0.81393	0.6445	0.8147	0.69728	0.81454	0.69079
0.8156	0.62501	0.81495	0.64513	0.81573	0.69764	0.81552	0.69286
0.81671	0.63026	0.81591	0.64676	0.81673	0.6966	0.81656	0.6926
0.81767	0.62713	0.81692	0.64721	0.8177	0.69704	0.81755	0.69357
0.8187	0.63032	0.8179	0.64859	0.81869	0.69764	0.81848	0.69378
0.8197	0.62963	0.81886	0.64761	0.81972	0.69837	0.81949	0.69345
0.82068	0.62824	0.81997	0.64839	0.82067	0.69834	0.82048	0.69305
0.82169	0.63116	0.82095	0.65039	0.8217	0.69857	0.82156	0.69449
0.82273	0.62837	0.82193	0.65035	0.8227	0.69828	0.82248	0.69438
0.82366	0.63076	0.82291	0.65128	0.82372	0.69888	0.82352	0.69678
0.82466	0.63054	0.82397	0.6507	0.82472	0.69941	0.82455	0.69626
0.8257	0.62999	0.82498	0.65085	0.82572	0.69903	0.8255	0.69736
0.82668	0.63182	0.82594	0.64967	0.8267	0.70006	0.82651	0.69711
0.82767	0.62927	0.82691	0.65093	0.8277	0.69944	0.82751	0.6983
0.82867	0.63243	0.82793	0.65096	0.82864	0.69924	0.82846	0.69814
0.82965	0.63001	0.82893	0.65269	0.82966	0.69887	0.82955	0.69909
0.83069	0.6318	0.8299	0.65009	0.83062	0.70014	0.83052	0.69915
0.83167	0.63265	0.83089	0.65075	0.83172	0.69978	0.83152	0.6982
0.83271	0.63085	0.83192	0.64988	0.83267	0.70204	0.83253	0.69817
0.83367	0.63326	0.83289	0.65091	0.83368	0.69979	0.83354	0.69838
0.83468	0.63054	0.83391	0.6517	0.83469	0.69996	0.83458	0.69932
0.83568	0.63261	0.8349	0.65188	0.8357	0.69912	0.83552	0.69954
0.83674	0.63143	0.83585	0.65179	0.83666	0.70153	0.83647	0.69936
0.8377	0.6311	0.83695	0.65082	0.83771	0.70168	0.83754	0.6988
0.83867	0.63547	0.8379	0.65189	0.83864	0.70385	0.83854	0.69844
0.8397	0.63377	0.83889	0.65129	0.83966	0.70396	0.83954	0.6976
0.84072	0.63725	0.8399	0.65309	0.84067	0.70486	0.84049	0.69905
0.84168	0.63454	0.84088	0.65309	0.84171	0.70391	0.84158	0.69857
0.8427	0.63573	0.84189	0.65352	0.84265	0.70537	0.84253	0.69914
0.84367	0.63693	0.84287	0.65239	0.84373	0.70581	0.84355	0.69842
0.84469	0.63507	0.84391	0.6532	0.84462	0.70622	0.84451	0.69907
0.84569	0.63778	0.84493	0.65312	0.84566	0.70657	0.84554	0.69998
0.84671	0.63591	0.84593	0.65443	0.84669	0.70458	0.8465	0.70107
0.84768	0.63766	0.84688	0.65472	0.84766	0.70511	0.84754	0.70074
0.84869	0.63804	0.84785	0.65488	0.8487	0.70461	0.84855	0.70002
0.84966	0.63825	0.84892	0.65553	0.84966	0.70595	0.84953	0.70164
0.85071	0.64127	0.84988	0.65568	0.85068	0.70566	0.85051	0.70091
0.85167	0.63912	0.85088	0.6557	0.85172	0.70627	0.85154	0.70148
0.85262	0.64165	0.85188	0.65711	0.85265	0.70556	0.85254	0.70342
0.85372	0.64161	0.85284	0.65535	0.8537	0.70592	0.85354	0.70327
0.85473	0.64193	0.85389	0.65634	0.85466	0.70588	0.85449	0.70437
0.85569	0.64389	0.85495	0.65658	0.85569	0.70657	0.85553	0.7057
0.85668	0.64089	0.85588	0.65675	0.85665	0.70658	0.85647	0.7043
0.85765	0.64432	0.85687	0.65728	0.85764	0.70789	0.85753	0.70624
0.85869	0.64076	0.85786	0.65858	0.85865	0.70759	0.8585	0.70693
0.85968	0.64308	0.85891	0.66003	0.85971	0.70864	0.85954	0.707
0.86071	0.64363	0.85993	0.659	0.86068	0.70903	0.86056	0.70782
0.8617	0.64189	0.86091	0.65995	0.86171	0.71114	0.86151	0.70764
0.86273	0.64435	0.86191	0.6591	0.8627	0.71073	0.86252	0.70691
0.86367	0.64178	0.86292	0.65925	0.86364	0.71011	0.86357	0.70715
0.86467	0.64476	0.86393	0.6596	0.86469	0.70914	0.86455	0.70819
0.86572	0.64366	0.8649	0.66003	0.8657	0.70732	0.86555	0.7088
0.86671	0.64412	0.86591	0.66064	0.86666	0.7074	0.86653	0.70825
0.86769	0.6458	0.86691	0.6614	0.86774	0.70694	0.8675	0.70708
0.86867	0.64352	0.86795	0.66079	0.86872	0.70959	0.86853	0.70664
0.86971	0.6465	0.86891	0.66046	0.86966	0.70968	0.86952	0.70679
0.87071	0.64508	0.86992	0.66073	0.87071	0.71038	0.87049	0.70701
0.87167	0.64692	0.87092	0.66131	0.87169	0.7104	0.87149	0.70762
0.87269	0.64729	0.87192	0.66218	0.87263	0.71004	0.87252	0.70811
0.87374	0.64657	0.87293	0.66239	0.87366	0.71035	0.87352	0.70818
0.87468	0.64953	0.87392	0.66259	0.8747	0.71044	0.87448	0.70802
0.87569	0.64733	0.87491	0.66306	0.87565	0.71124	0.87555	0.70764
0.87666	0.64999	0.87593	0.66318	0.87663	0.71162	0.87656	0.70749
0.87771	0.64912	0.87691	0.66311	0.8777	0.71209	0.87753	0.70765
0.87867	0.64787	0.87788	0.66485	0.87876	0.71313	0.87856	0.70929
0.87969	0.64966	0.87889	0.66453	0.87971	0.71352	0.87954	0.70932
0.8807	0.6465	0.87991	0.6644	0.88071	0.71421	0.88052	0.70934
0.88164	0.65006	0.88093	0.66522	0.8817	0.71567	0.88156	0.70988
0.88271	0.64805	0.88192	0.66474	0.88271	0.71475	0.88254	0.7089
0.88363	0.64899	0.88294	0.66636	0.88369	0.71512	0.88348	0.71069
0.88463	0.64994	0.8839	0.66624	0.88465	0.71447	0.88451	0.70946
0.88567	0.6479	0.88489	0.66687	0.88569	0.71494	0.88556	0.7106
0.88669	0.65134	0.88592	0.66631	0.88669	0.7162	0.88652	0.71073
0.88773	0.64811	0.88692	0.66666	0.88768	0.71526	0.88751	0.71094
0.88868	0.65091	0.88792	0.66556	0.88865	0.71633	0.88857	0.70975
0.88974	0.64888	0.88896	0.66673	0.88965	0.71589	0.88952	0.71086
0.89071	0.64986	0.88991	0.66667	0.89069	0.71627	0.89058	0.7119
0.89162	0.65119	0.89091	0.66604	0.89176	0.71517	0.89153	0.71256
0.89271	0.64934	0.89184	0.66765	0.89269	0.71638	0.89251	0.71233
0.8937	0.65148	0.89289	0.66572	0.89365	0.71679	0.89356	0.71175
0.89467	0.65061	0.89394	0.66626	0.8947	0.7174	0.8945	0.71138
0.89566	0.65003	0.8949	0.66545	0.89568	0.71742	0.8955	0.71128
0.89671	0.65178	0.89586	0.66726	0.89668	0.71699	0.89651	0.71308
0.89769	0.65062	0.89693	0.66692	0.89765	0.71599	0.89748	0.71211
0.8987	0.65487	0.89792	0.66784	0.8987	0.7167	0.89851	0.71311
0.89974	0.65181	0.89894	0.66621	0.89969	0.71634	0.89953	0.71285
0.90068	0.65324	0.89993	0.66677	0.90071	0.7169	0.90056	0.71369
0.90171	0.65234	0.90086	0.66617	0.90171	0.7174	0.90152	0.71323
0.90271	0.65158	0.90191	0.6676	0.90273	0.71726	0.90253	0.71563
0.90367	0.65467	0.90295	0.66757	0.90366	0.71677	0.90349	0.71524
0.90472	0.65206	0.90397	0.66788	0.90468	0.71709	0.90453	0.71602
0.90572	0.65308	0.90496	0.66762	0.90566	0.71815	0.90551	0.71539
0.9067	0.65178	0.90592	0.66794	0.90665	0.71842	0.90655	0.71537
0.90771	0.65278	0.90689	0.66749	0.90767	0.71992	0.90757	0.71513
0.9087	0.65577	0.90789	0.66708	0.9087	0.71953	0.9085	0.71622
0.90969	0.65461	0.90893	0.66839	0.9097	0.72028	0.90951	0.71632
0.91067	0.65712	0.90992	0.66863	0.91067	0.71989	0.91052	0.71672
0.9117	0.65523	0.91089	0.66801	0.91171	0.72161	0.9115	0.71654
0.91271	0.65642	0.91192	0.66774	0.91268	0.72056	0.91252	0.7153
0.91367	0.65775	0.91293	0.66766	0.91372	0.7201	0.91351	0.71548
0.91468	0.65587	0.91395	0.66876	0.9147	0.71961	0.91449	0.71636
0.91568	0.65881	0.91492	0.66959	0.9157	0.71957	0.91548	0.71665
0.91667	0.65564	0.91589	0.66948	0.91666	0.71803	0.91651	0.7169
0.91769	0.65785	0.91689	0.66964	0.91772	0.7188	0.91752	0.71678
0.91871	0.6566	0.91791	0.66903	0.91869	0.71875	0.91852	0.71616
0.91972	0.65622	0.91894	0.66882	0.91968	0.72032	0.91953	0.71626
0.92067	0.65976	0.91994	0.66854	0.92069	0.72087	0.9205	0.71695
0.92165	0.6568	0.9209	0.66946	0.92163	0.72099	0.92149	0.71775
0.92266	0.65974	0.92191	0.66868	0.92272	0.71954	0.92253	0.72
0.92368	0.65784	0.9229	0.66962	0.92374	0.72085	0.92351	0.72036
0.92469	0.65979	0.92387	0.6707	0.92467	0.72215	0.92452	0.71995
0.92564	0.66057	0.92488	0.67037	0.92568	0.72268	0.92557	0.71902
0.92667	0.65887	0.92592	0.66993	0.92671	0.72377	0.92651	0.7191
0.92766	0.66174	0.92687	0.67063	0.92766	0.72219	0.92751	0.72026
0.92867	0.65875	0.92793	0.67182	0.92868	0.72181	0.92855	0.72058
0.92968	0.6595	0.9289	0.67269	0.92965	0.72319	0.92953	0.72001
0.9307	0.66027	0.92988	0.6726	0.93063	0.72431	0.93054	0.72003
0.93165	0.65899	0.9309	0.67202	0.93163	0.72453	0.93153	0.71889
0.9326	0.66157	0.93192	0.67163	0.93267	0.72402	0.93255	0.71992
0.9337	0.65951	0.93286	0.67353	0.93369	0.72263	0.9335	0.71995
0.93468	0.66128	0.93391	0.67221	0.9347	0.72201	0.93456	0.72069
0.93564	0.66055	0.93488	0.67297	0.93571	0.72172	0.93553	0.7208
0.93669	0.66008	0.93593	0.67214	0.93674	0.72291	0.93648	0.7217
0.93763	0.66307	0.93687	0.67229	0.93765	0.72328	0.93752	0.72142
0.93863	0.65963	0.93789	0.67196	0.93875	0.72359	0.9385	0.72066
0.93972	0.6626	0.93887	0.67349	0.93973	0.72294	0.93951	0.72205
0.94065	0.65966	0.93989	0.67377	0.94071	0.72277	0.94046	0.72104
0.94169	0.6619	0.94085	0.67395	0.94164	0.72243	0.94156	0.72222
0.94265	0.66288	0.94189	0.67423	0.94269	0.72289	0.94246	0.72222
0.94368	0.66204	0.94286	0.67365	0.94369	0.72366	0.94349	0.72214
0.94466	0.66413	0.94385	0.67387	0.94469	0.72289	0.94451	0.72117
0.94567	0.66227	0.9449	0.67342	0.94562	0.7233	0.94547	0.72282
0.94669	0.66426	0.94593	0.67474	0.94671	0.72455	0.94663	0.72339
0.94767	0.66442	0.94698	0.67604	0.94768	0.72312	0.94759	0.72461
0.94865	0.66347	0.94804	0.67653	0.9487	0.72572	0.94858	0.72329
0.94967	0.66519	0.949	0.67553	0.94968	0.72476	0.9496	0.72288
0.95064	0.66242	0.94996	0.67583	0.95067	0.72597	0.95058	0.72216
0.95162	0.66466	0.951	0.67539	0.9517	0.72552	0.95162	0.72334
0.95269	0.66339	0.95196	0.67736	0.95262	0.72572	0.95261	0.724
0.95368	0.66456	0.95299	0.67659	0.9537	0.72527	0.95364	0.72342
0.95463	0.66582	0.95398	0.67748	0.95464	0.72692	0.95459	0.72365
0.95566	0.66359	0.95496	0.67673	0.95569	0.72721	0.95559	0.72328
0.95663	0.66684	0.95602	0.67613	0.95668	0.72791	0.95664	0.72411
0.95767	0.66503	0.95702	0.67552	0.95768	0.72838	0.95757	0.72506
0.95866	0.66635	0.95798	0.67621	0.95866	0.72782	0.95859	0.72654
0.95963	0.66606	0.95899	0.676	0.9597	0.72658	0.95962	0.72606
0.96071	0.6649	0.95997	0.67586	0.96068	0.72849	0.96059	0.72605
0.96175	0.66824	0.961	0.67608	0.96172	0.72889	0.9616	0.72555
0.96266	0.66583	0.96202	0.67554	0.9627	0.72885	0.96259	0.72626
0.96363	0.66857	0.96299	0.67531	0.96365	0.72921	0.96362	0.72516
0.96464	0.66853	0.96403	0.67675	0.96469	0.72794	0.96461	0.7257
0.96565	0.66877	0.96499	0.67763	0.96564	0.7284	0.96556	0.72548
0.96664	0.6703	0.96596	0.67786	0.96673	0.72758	0.96665	0.72481
0.96762	0.66803	0.96703	0.6776	0.96767	0.72915	0.96765	0.72497
0.96868	0.6692	0.96804	0.67712	0.96867	0.72814	0.96861	0.72445
0.96966	0.66608	0.96898	0.67698	0.96965	0.72887	0.96958	0.72333
0.97067	0.66755	0.96995	0.67694	0.97071	0.72788	0.97064	0.72504
0.97166	0.66865	0.97104	0.67864	0.9717	0.72923	0.97157	0.72517
0.97264	0.667	0.972	0.67813	0.97269	0.72846	0.97261	0.72576
0.97363	0.66903	0.97295	0.67821	0.97368	0.73018	0.9736	0.72588
0.9747	0.66774	0.97399	0.67822	0.97469	0.72992	0.97458	0.72583
0.97573	0.66896	0.97505	0.67844	0.97568	0.73045	0.97559	0.72558
0.97666	0.66867	0.976	0.67809	0.97666	0.72997	0.97664	0.72684
0.97772	0.66786	0.97704	0.67862	0.97769	0.73031	0.9776	0.72715
0.97865	0.67058	0.97799	0.67896	0.97867	0.72829	0.97862	0.72785
0.97967	0.66794	0.97904	0.67822	0.97968	0.72787	0.97959	0.72792
0.98067	0.67138	0.98	0.67813	0.98069	0.72769	0.9806	0.72735
0.98167	0.66967	0.98101	0.67699	0.9817	0.72708	0.98158	0.72641
0.98268	0.66954	0.98203	0.67616	0.98266	0.72655	0.9826	0.72732
0.98364	0.67009	0.98297	0.67631	0.98362	0.7251	0.98363	0.72748
0.98464	0.66866	0.98396	0.67735	0.98467	0.72416	0.98458	0.7283
0.98568	0.67218	0.98499	0.67811	0.98569	0.72587	0.98554	0.7287
0.98669	0.66922	0.98601	0.67853	0.98668	0.72712	0.98655	0.72784
0.98762	0.67087	0.98703	0.6788	0.98767	0.72688	0.98758	0.72762
0.98866	0.67007	0.98799	0.67764	0.9887	0.72854	0.98852	0.72814
0.98966	0.66891	0.98895	0.67936	0.9897	0.72752	0.98956	0.72913
0.99063	0.67214	0.99004	0.67897	0.99065	0.72725	0.9906	0.72997
0.99165	0.6699	0.99103	0.67928	0.99169	0.72695	0.99163	0.72971
0.99265	0.67244	0.99195	0.67793	0.99259	0.72705	0.99263	0.72948
0.99359	0.67063	0.99299	0.67789	0.99359	0.72651	0.99361	0.72893
0.99468	0.67194	0.99403	0.67683	0.9947	0.72806	0.99456	0.72803
0.99561	0.67395	0.995	0.67834	0.99571	0.7275	0.99562	0.72875
0.99666	0.67194	0.99598	0.67837	0.99668	0.72648	0.99663	0.72926
0.99763	0.67344	0.99696	0.67799	0.9977	0.72753	0.99762	0.73022
0.99865	0.67114	0.99801	0.67842	0.99867	0.72947	0.99858	0.72879
0.99963	0.67311	0.99898	0.6776	0.99963	0.73015	0.99958	0.73003
1.00069	0.67305	0.99999	0.67806	1.00068	0.73122	1.00061	0.72872
1.00167	0.67165	1.00099	0.67807	1.00171	0.73041	1.00162	0.72987
1.00262	0.6743	1.00196	0.67944	1.00267	0.72998	1.00262	0.72899
1.00367	0.67194	1.00297	0.67897	1.00369	0.72977	1.00358	0.7291
1.00467	0.67388	1.00395	0.68021	1.00463	0.73105	1.00463	0.72761
1.00561	0.67135	1.00496	0.67914	1.00569	0.73194	1.0056	0.72839
1.00664	0.67105	1.00597	0.67946	1.00667	0.7314	1.00658	0.72714
1.00766	0.67124	1.00695	0.67946	1.00769	0.7293	1.00763	0.72878
1.00866	0.66857	1.00796	0.68035	1.00867	0.7289	1.0086	0.72858
1.00962	0.67215	1.009	0.6812	1.00966	0.72728	1.00958	0.72959
1.01066	0.67211	1.01001	0.68135	1.01066	0.72876	1.01061	0.73037
1.01165	0.67364	1.01096	0.68107	1.0116	0.72853	1.0116	0.72984
1.01267	0.67454	1.01194	0.68078	1.01266	0.73109	1.01256	0.73043
1.0137	0.67273	1.01298	0.68045	1.01369	0.73087	1.0136	0.73048
1.0146	0.67564	1.01402	0.6814	1.01465	0.73134	1.01464	0.73203
1.01565	0.67287	1.01497	0.68268	1.01569	0.73052	1.01557	0.73052
1.01668	0.67561	1.01597	0.68263	1.0167	0.73148	1.01659	0.73049
1.01764	0.67522	1.01697	0.6831	1.0176	0.7325	1.01763	0.72991
1.01865	0.67484	1.01795	0.68345	1.01865	0.73441	1.01863	0.72964
1.01963	0.67823	1.019	0.68299	1.01964	0.73481	1.01955	0.72913
1.02066	0.67478	1.01998	0.68384	1.02063	0.7353	1.02061	0.73118
1.02165	0.67832	1.02098	0.68411	1.02163	0.7346	1.02157	0.7312
1.02269	0.67478	1.02195	0.68402	1.02263	0.73412	1.02262	0.73165
1.02363	0.67639	1.02298	0.68434	1.02365	0.73521	1.02359	0.73094
1.02466	0.67598	1.02405	0.68335	1.02462	0.73441	1.0246	0.73134
1.02562	0.67586	1.02497	0.68258	1.02564	0.73603	1.0256	0.73163
1.02668	0.67774	1.02599	0.68219	1.02665	0.73338	1.02662	0.73212
1.02767	0.67583	1.027	0.68183	1.02767	0.73306	1.0276	0.73314
1.02867	0.67773	1.028	0.6818	1.0287	0.73188	1.02859	0.7317
1.02964	0.67763	1.02901	0.68194	1.02972	0.73251	1.02957	0.73239
1.03064	0.678	1.03004	0.68116	1.03064	0.73312	1.03061	0.73145
1.03166	0.67994	1.03102	0.68003	1.03162	0.73401	1.03159	0.73217
1.03268	0.67586	1.03198	0.68078	1.03263	0.73419	1.03255	0.73315
1.03371	0.67651	1.03293	0.6829	1.03369	0.7351	1.03362	0.73378
1.03469	0.67598	1.03399	0.6837	1.0346	0.73571	1.0346	0.73397
1.03565	0.67562	1.03498	0.68374	1.03565	0.73763	1.0356	0.73324
1.03668	0.67934	1.03602	0.68299	1.03664	0.73905	1.03662	0.73368
1.03763	0.67752	1.03696	0.68354	1.03765	0.73846	1.0376	0.73279
1.0387	0.68142	1.03802	0.68374	1.03865	0.73774	1.03856	0.73327
1.03969	0.67878	1.039	0.68521	1.03962	0.73724	1.03958	0.73309
1.04067	0.67815	1.03992	0.68603	1.0407	0.73646	1.04056	0.73274
1.0417	0.67917	1.04101	0.68638	1.0417	0.73673	1.04158	0.73314
1.04263	0.67839	1.04198	0.6857	1.04262	0.73755	1.04257	0.7329
1.04369	0.67974	1.04297	0.68477	1.04365	0.73685	1.04358	0.73284
1.04471	0.67653	1.04397	0.684	1.04464	0.73702	1.04461	0.73355
1.04565	0.67964	1.04498	0.68448	1.0456	0.73652	1.04558	0.73513
1.04663	0.67863	1.04597	0.68292	1.04663	0.73626	1.04658	0.73561
1.04766	0.67865	1.04692	0.6819	1.04759	0.73507	1.04758	0.73552
1.04864	0.68021	1.04801	0.68029	1.04863	0.73639	1.04856	0.73502
1.04961	0.67871	1.04897	0.68042	1.04966	0.73566	1.0496	0.7342
1.05068	0.67983	1.04996	0.67891	1.05065	0.73795	1.05059	0.73333
1.05176	0.67959	1.05099	0.68012	1.0516	0.73749	1.05155	0.73508
1.05269	0.68091	1.05195	0.68142	1.05266	0.73606	1.05256	0.73565
1.05367	0.68136	1.05298	0.68148	1.05365	0.7367	1.05358	0.73632
1.05467	0.67963	1.05395	0.6834	1.05469	0.73899	1.05458	0.73567
1.05567	0.68143	1.05502	0.68397	1.05557	0.73872	1.05558	0.73586
1.05667	0.67954	1.05598	0.68407	1.05664	0.73813	1.05654	0.73561
1.05765	0.68077	1.05699	0.68375	1.05767	0.73869	1.05762	0.73625
1.05867	0.68226	1.05795	0.68495	1.05864	0.7383	1.05851	0.73573
1.05971	0.6809	1.05894	0.68365	1.05965	0.7382	1.05957	0.73583
1.06065	0.68324	1.05996	0.68454	1.06065	0.7388	1.06059	0.73594
1.06173	0.68018	1.06096	0.68377	1.06167	0.74084	1.06156	0.73623
1.06263	0.68425	1.06201	0.68227	1.06268	0.74074	1.06254	0.73425
1.06367	0.68262	1.06297	0.68218	1.06365	0.73972	1.06349	0.73552
1.06463	0.68333	1.06397	0.68296	1.06465	0.73943	1.06458	0.73546
1.06565	0.68421	1.065	0.68349	1.06565	0.73833	1.06557	0.7357
1.06664	0.68227	1.06596	0.6839	1.06672	0.73859	1.06658	0.73639
1.06761	0.68367	1.06695	0.68381	1.06769	0.74135	1.06756	0.73593
1.06868	0.68267	1.06797	0.68391	1.06863	0.74097	1.06857	0.73512
1.06967	0.68375	1.06896	0.68308	1.06967	0.73958	1.06957	0.73495
1.0706	0.68347	1.06999	0.68496	1.07064	0.73928	1.07057	0.73659
1.07167	0.68232	1.07098	0.68602	1.07169	0.7392	1.07158	0.73659
1.07264	0.68589	1.07198	0.68577	1.07266	0.73986	1.07258	0.73766
1.07368	0.68412	1.07297	0.68494	1.07364	0.74066	1.0736	0.73591
1.07462	0.68496	1.07397	0.68371	1.07465	0.73983	1.07456	0.73647
1.0757	0.68599	1.07494	0.68351	1.07566	0.73986	1.07561	0.7361
1.07666	0.6846	1.07596	0.68267	1.07661	0.73969	1.07658	0.73778
1.07768	0.68672	1.07697	0.68386	1.07763	0.73992	1.0776	0.73697
1.07865	0.6832	1.07798	0.68375	1.07863	0.73945	1.07857	0.73887
1.07962	0.68693	1.07902	0.68418	1.07965	0.7409	1.07957	0.73702
1.08068	0.68478	1.07999	0.68534	1.08065	0.74075	1.08056	0.73771
1.08161	0.6858	1.08097	0.68471	1.08163	0.74145	1.0816	0.7372
1.08265	0.68802	1.08201	0.68511	1.08262	0.73923	1.08253	0.73837
1.08369	0.68484	1.083	0.68571	1.08363	0.73861	1.08358	0.73874
1.08467	0.68788	1.08398	0.68611	1.08465	0.73752	1.08458	0.73829
1.08567	0.68481	1.08498	0.68658	1.0856	0.73906	1.08556	0.73839
1.08663	0.68627	1.08597	0.68721	1.08662	0.73736	1.08658	0.73833
1.08764	0.68556	1.08691	0.68711	1.0876	0.7388	1.08755	0.73876
1.08862	0.68544	1.08795	0.68741	1.08862	0.73761	1.08858	0.73855
1.0897	0.68776	1.08894	0.68834	1.08964	0.73818	1.08952	0.7393
1.09068	0.68545	1.08998	0.68866	1.09061	0.73724	1.09053	0.73908
1.09167	0.68792	1.09099	0.68927	1.09164	0.73837	1.0915	0.73831
1.09266	0.68642	1.09196	0.68845	1.0926	0.74036	1.09257	0.73853
1.09364	0.6878	1.09292	0.68791	1.09371	0.74194	1.09359	0.73757
1.09467	0.68856	1.09395	0.6869	1.09467	0.74252	1.09457	0.7387
1.09566	0.68834	1.09501	0.68865	1.09563	0.74264	1.09554	0.73932
1.09667	0.69116	1.09599	0.68857	1.09663	0.74158	1.09651	0.73981
1.09763	0.68749	1.09697	0.68944	1.09766	0.74096	1.09759	0.74058
1.09867	0.68843	1.09795	0.68759	1.09861	0.74091	1.09861	0.74043
1.09961	0.68873	1.09895	0.68786	1.09963	0.73859	1.09955	0.73876
1.10064	0.68611	1.09996	0.68685	1.10061	0.73895	1.10057	0.73991
1.1016	0.68961	1.10096	0.68859	1.10168	0.73897	1.1016	0.74117
1.10262	0.68661	1.10199	0.6894	1.10261	0.73973	1.10258	0.74229
1.10364	0.69034	1.10303	0.68961	1.10357	0.73875	1.1036	0.74287
1.10465	0.68709	1.10401	0.68962	1.10467	0.74122	1.10454	0.74229
1.10565	0.68905	1.10502	0.68912	1.10564	0.74127	1.10561	0.74089
1.10669	0.69137	1.10597	0.68917	1.10664	0.74317	1.10659	0.74107
1.10763	0.68812	1.10695	0.68899	1.10769	0.74179	1.10759	0.74321
1.10861	0.69165	1.108	0.69087	1.10861	0.74063	1.10855	0.74382
1.10965	0.68804	1.10897	0.69	1.10964	0.74102	1.10955	0.7431
1.11064	0.69023	1.10997	0.69028	1.11062	0.74201	1.11059	0.74226
1.11174	0.69049	1.11099	0.68996	1.11166	0.7426	1.11157	0.74342
1.11268	0.69079	1.112	0.68965	1.11268	0.74307	1.11259	0.74258
1.11365	0.69338	1.11304	0.68923	1.11365	0.74352	1.11353	0.7432
1.11464	0.69061	1.11402	0.69032	1.11468	0.74286	1.11459	0.74289
1.11567	0.69333	1.11495	0.6896	1.11565	0.74197	1.11556	0.74243
1.11664	0.69268	1.11595	0.69073	1.11661	0.74321	1.11658	0.74148
1.11766	0.691	1.11697	0.68928	1.1176	0.7437	1.11759	0.7411
1.11868	0.69225	1.11795	0.68917	1.1186	0.74377	1.11849	0.73945
1.11969	0.68897	1.11899	0.69012	1.11962	0.74258	1.11957	0.74141
1.12065	0.69297	1.12	0.69101	1.12066	0.74222	1.12055	0.74167
1.12165	0.68985	1.12096	0.69091	1.12166	0.74132	1.12157	0.74258
1.12266	0.692	1.12197	0.69141	1.12268	0.74063	1.1226	0.74174
1.12362	0.6923	1.12293	0.69099	1.12361	0.7413	1.12359	0.74224
1.12463	0.68891	1.12392	0.69039	1.12459	0.74097	1.12458	0.7408
1.12567	0.69236	1.12494	0.69133	1.12565	0.74236	1.12559	0.7408
1.12665	0.68733	1.12599	0.6921	1.12662	0.74208	1.12658	0.74157
1.12765	0.69015	1.12698	0.69219	1.12762	0.74224	1.12752	0.74113
1.12864	0.68869	1.12796	0.69242	1.12861	0.74212	1.12859	0.74261
1.12964	0.68825	1.12901	0.69171	1.12968	0.74404	1.12958	0.74103
1.13061	0.69179	1.12995	0.69084	1.13064	0.74409	1.13056	0.74135
1.13165	0.69065	1.13093	0.6905	1.13165	0.74439	1.13161	0.7407
1.13263	0.69444	1.13194	0.69099	1.13263	0.74441	1.1326	0.74397
1.13367	0.69247	1.13297	0.69175	1.13363	0.74426	1.13363	0.74349
1.13462	0.69384	1.134	0.69258	1.13463	0.74489	1.13458	0.74513
1.13557	0.69363	1.135	0.69351	1.13566	0.74598	1.13558	0.74468
1.13666	0.69265	1.13598	0.69314	1.13661	0.74632	1.1366	0.74547
1.13765	0.69618	1.13701	0.69246	1.13766	0.74667	1.13761	0.74456
1.13867	0.69288	1.13797	0.69298	1.13863	0.74654	1.13861	0.74695
1.13962	0.69483	1.13898	0.69252	1.13965	0.74553	1.13958	0.74766
1.14065	0.69452	1.13994	0.69357	1.14063	0.7454	1.14062	0.74769
1.14167	0.6931	1.14101	0.69184	1.14159	0.74692	1.14154	0.74618
1.14264	0.69537	1.14194	0.69287	1.14263	0.74661	1.14261	0.74582
1.14362	0.69047	1.14299	0.69228	1.1436	0.74548	1.14353	0.74553
1.14464	0.69496	1.14397	0.6929	1.14466	0.74349	1.1446	0.74518
1.1456	0.69198	1.14494	0.69307	1.14562	0.74324	1.14554	0.74672
1.1466	0.69168	1.14595	0.69251	1.14662	0.74105	1.14657	0.74576
1.14762	0.69347	1.14693	0.69378	1.14764	0.74226	1.14761	0.74645
1.14866	0.69213	1.14802	0.69273	1.14864	0.74277	1.14856	0.74539
1.14963	0.69638	1.14896	0.69287	1.14961	0.74361	1.14961	0.74481
1.15072	0.6934	1.14994	0.69206	1.15066	0.74393	1.15057	0.74518
1.15165	0.69669	1.15101	0.69398	1.15167	0.74305	1.15158	0.74633
1.15268	0.69493	1.15193	0.6931	1.15265	0.74284	1.15254	0.74499
1.15368	0.69553	1.15296	0.69344	1.15365	0.74368	1.15361	0.74532
1.15468	0.69699	1.15395	0.69248	1.15466	0.74542	1.15453	0.74447
1.15565	0.6952	1.15494	0.69214	1.1556	0.7462	1.15557	0.74468
1.15662	0.69682	1.15595	0.69157	1.15661	0.74663	1.15659	0.74509
1.15769	0.69553	1.15692	0.69331	1.15764	0.74667	1.15759	0.74678
1.15864	0.69526	1.15794	0.69294	1.15862	0.74743	1.1586	0.74642
1.1596	0.69721	1.15896	0.69392	1.15959	0.74778	1.15957	0.74685
1.16064	0.69451	1.15994	0.6934	1.16058	0.74984	1.16057	0.74594
1.16164	0.69756	1.16095	0.69282	1.16164	0.74814	1.16158	0.74374
1.16263	0.69536	1.16198	0.69281	1.1626	0.75004	1.16262	0.74423
1.16369	0.69671	1.16297	0.69293	1.16362	0.74871	1.16356	0.74488
1.16462	0.69653	1.16397	0.69485	1.16462	0.7495	1.16459	0.74649
1.16565	0.6945	1.16492	0.69361	1.16561	0.74802	1.16559	0.74656
1.16666	0.69873	1.16596	0.69426	1.16661	0.74866	1.1666	0.74607
1.16767	0.69472	1.16694	0.69295	1.16763	0.74717	1.1676	0.74587
1.16864	0.69766	1.16791	0.69259	1.16866	0.74833	1.16854	0.74483
1.16967	0.69586	1.16896	0.69246	1.16964	0.74687	1.16952	0.74405
1.17063	0.69672	1.16996	0.69386	1.17069	0.74677	1.17061	0.74555
1.17163	0.69798	1.1709	0.69333	1.17162	0.74754	1.17152	0.7448
1.17267	0.69591	1.17192	0.69333	1.17262	0.75012	1.17253	0.74384
1.17362	0.69881	1.17297	0.69201	1.17364	0.7527	1.17358	0.7451
1.17464	0.69555	1.17397	0.69198	1.17462	0.75369	1.17452	0.74475
1.17568	0.69794	1.17493	0.69224	1.17569	0.75342	1.17555	0.74597
1.17661	0.6974	1.17597	0.69365	1.1766	0.75075	1.17658	0.74583
1.17763	0.69705	1.17695	0.69389	1.17767	0.75047	1.17761	0.74692
1.17866	0.70004	1.17796	0.6934	1.17866	0.75039	1.17855	0.7465
1.17964	0.69726	1.17899	0.69353	1.1796	0.75249	1.17961	0.74708
1.1806	0.69946	1.17996	0.69353	1.18062	0.75226	1.18054	0.74574
1.18167	0.69934	1.18094	0.69334	1.18164	0.75282	1.18157	0.7459
1.18263	0.69752	1.18196	0.69376	1.18268	0.75248	1.18257	0.74658
1.18369	0.70165	1.18298	0.69425	1.18365	0.75281	1.18364	0.74667
1.18462	0.69815	1.184	0.69423	1.18461	0.75205	1.18458	0.74746
1.18567	0.70096	1.18493	0.69364	1.18564	0.75243	1.18553	0.74694
1.18661	0.69763	1.18596	0.69292	1.18668	0.75148	1.18659	0.74807
1.18766	0.69898	1.18695	0.69299	1.18767	0.7518	1.18754	0.74685
1.18864	0.69952	1.188	0.69394	1.18866	0.75223	1.18859	0.74925
1.18965	0.69807	1.18898	0.69389	1.18964	0.75192	1.18958	0.74988
1.19068	0.70265	1.18998	0.69467	1.19057	0.75209	1.19055	0.75039
1.19164	0.69934	1.19097	0.6952	1.19166	0.7549	1.19156	0.74987
1.19263	0.70237	1.19196	0.69428	1.19266	0.75523	1.19254	0.75091
1.19361	0.70155	1.19295	0.69233	1.19364	0.75608	1.19356	0.74931
1.19463	0.70145	1.19394	0.69355	1.19466	0.75529	1.19455	0.75159
1.19565	0.70269	1.19497	0.69376	1.19567	0.75455	1.19554	0.75073
1.19662	0.70055	1.196	0.6944	1.19665	0.75333	1.19654	0.75212
1.19764	0.70219	1.19694	0.69385	1.1977	0.75314	1.19756	0.75146
1.19862	0.70179	1.19803	0.69372	1.19861	0.75338	1.19856	0.75268
1.19967	0.70112	1.19893	0.69354	1.19963	0.75453	1.19957	0.75286
1.20063	0.70204	1.19992	0.69348	1.20061	0.75465	1.20053	0.75154
1.20159	0.69905	1.20091	0.69506	1.20161	0.7538	1.20151	0.75265
1.20265	0.70285	1.20191	0.69468	1.20263	0.754	1.20257	0.75208
1.20367	0.70035	1.20293	0.69607	1.20364	0.75486	1.20356	0.75231
1.20462	0.70183	1.20392	0.6952	1.2047	0.75502	1.20452	0.75157
1.20565	0.70269	1.20498	0.69565	1.20567	0.75611	1.20554	0.7522
1.20661	0.70171	1.20596	0.6955	1.20669	0.75559	1.20653	0.7522
1.2076	0.70328	1.20695	0.69696	1.2076	0.75603	1.20758	0.75382
1.20862	0.69909	1.20794	0.69744	1.20865	0.7556	1.20857	0.75336
1.20963	0.70241	1.20896	0.69724	1.20965	0.75522	1.20959	0.75426
1.21062	0.70183	1.20998	0.69786	1.21067	0.75506	1.21054	0.75316
1.21162	0.70215	1.21099	0.69853	1.21166	0.75355	1.21158	0.75368
1.21264	0.70452	1.21195	0.69809	1.21263	0.75356	1.21256	0.75307
1.21357	0.7022	1.21295	0.69932	1.2136	0.75358	1.21354	0.75561
1.21469	0.70384	1.21395	0.69927	1.21462	0.75406	1.21461	0.75418
1.21566	0.70192	1.21496	0.69989	1.21556	0.75275	1.21556	0.75636
1.21665	0.70459	1.21595	0.69935	1.21663	0.7543	1.2166	0.75454
1.21766	0.7041	1.21692	0.6984	1.21766	0.75381	1.21752	0.75297
1.21863	0.70309	1.21792	0.69744	1.21864	0.75401	1.21856	0.75316
1.21962	0.70557	1.21892	0.69685	1.21966	0.7534	1.21959	0.75369
1.22061	0.7024	1.21997	0.69802	1.22063	0.75312	1.22059	0.75561
1.22164	0.70346	1.22092	0.69686	1.22164	0.75187	1.22155	0.75547
1.22263	0.70356	1.22194	0.69881	1.22263	0.7544	1.22256	0.75571
1.2236	0.70303	1.22289	0.69672	1.22361	0.75251	1.22352	0.75479
1.22463	0.7057	1.22395	0.69727	1.22469	0.75402	1.22456	0.75412
1.22564	0.70288	1.22497	0.69691	1.22568	0.75349	1.2255	0.75441
1.22665	0.70576	1.22597	0.69858	1.22667	0.75403	1.22655	0.75548
1.22763	0.70363	1.22692	0.6981	1.22763	0.75364	1.22753	0.75608
1.22872	0.70348	1.22802	0.69949	1.22867	0.75527	1.22858	0.75613
1.22966	0.70406	1.229	0.69834	1.22969	0.75527	1.22959	0.75506
1.23062	0.701	1.22997	0.69831	1.23063	0.75541	1.23053	0.75535
1.23166	0.70438	1.23095	0.69837	1.23168	0.75543	1.23154	0.75459
1.23259	0.70051	1.23198	0.6992	1.23264	0.75325	1.23259	0.75614
1.23365	0.70441	1.23298	0.70002	1.23364	0.75277	1.23359	0.75528
1.23463	0.7037	1.23395	0.69979	1.23471	0.75342	1.2345	0.75538
1.23563	0.70414	1.23497	0.70035	1.23568	0.75337	1.23558	0.75536
1.23664	0.70602	1.23595	0.69934	1.23664	0.75308	1.23656	0.75525
1.23761	0.70314	1.23693	0.69969	1.23756	0.75394	1.23755	0.75551
1.23859	0.70574	1.23794	0.69974	1.23864	0.75374	1.23855	0.75631
1.2396	0.70456	1.23892	0.69972	1.23963	0.75427	1.23957	0.75596
1.24063	0.70456	1.24	0.70032	1.24065	0.75427	1.24059	0.75717
1.24162	0.70617	1.24093	0.70143	1.24166	0.75635	1.24154	0.75525
1.24262	0.70455	1.24193	0.70085	1.24264	0.75555	1.24261	0.75546
1.24355	0.70657	1.24291	0.70079	1.2436	0.75693	1.24353	0.75527
1.24462	0.70409	1.24397	0.70203	1.24464	0.75543	1.24453	0.75617
1.24559	0.70629	1.2449	0.70295	1.24564	0.75554	1.24552	0.75607
1.24663	0.70613	1.24593	0.70266	1.24663	0.75503	1.24653	0.7558
1.24758	0.70528	1.2469	0.70257	1.24762	0.75625	1.24758	0.75603
1.24861	0.70932	1.24794	0.70263	1.2486	0.75651	1.24855	0.75563
1.24959	0.70678	1.24894	0.70233	1.2496	0.75577	1.24956	0.75628
1.25065	0.70994	1.24993	0.70419	1.25058	0.75655	1.25056	0.75719
1.2516	0.708	1.25091	0.70404	1.25167	0.75712	1.25153	0.75811
1.25256	0.70854	1.25189	0.70407	1.25258	0.75766	1.25254	0.75883
1.2536	0.71089	1.25296	0.70416	1.25361	0.75684	1.25358	0.75722
1.2546	0.70803	1.25391	0.70361	1.25461	0.75689	1.25452	0.75839
1.25555	0.71196	1.25492	0.70241	1.25564	0.75646	1.25556	0.75736
1.25658	0.70793	1.2559	0.70297	1.25662	0.75537	1.25661	0.75917
1.25761	0.71033	1.25691	0.70383	1.25761	0.75467	1.25748	0.75931
1.25861	0.7091	1.25792	0.70353	1.25871	0.75497	1.25853	0.75841
1.25961	0.70892	1.25893	0.7048	1.25963	0.75694	1.25953	0.75874
1.26061	0.71138	1.25991	0.7029	1.26061	0.75741	1.26057	0.75799
1.26163	0.70812	1.26092	0.70253	1.26159	0.75748	1.26152	0.75756
1.26265	0.7102	1.26197	0.70189	1.26273	0.75874	1.26258	0.75594
1.2636	0.70941	1.2629	0.70288	1.26372	0.75855	1.26357	0.75768
1.26459	0.70825	1.26395	0.70317	1.26467	0.7581	1.26457	0.75709
1.26561	0.71204	1.26493	0.70416	1.26568	0.75821	1.26552	0.75742
1.26656	0.70907	1.26596	0.70295	1.26668	0.75824	1.26655	0.75692
1.26761	0.71164	1.26691	0.70302	1.2677	0.75907	1.26752	0.75885
1.26857	0.70939	1.26793	0.70263	1.26871	0.75843	1.26852	0.75793
1.26963	0.71043	1.26893	0.70374	1.26974	0.75804	1.26963	0.7606
1.27066	0.71122	1.26998	0.70411	1.27075	0.75795	1.27052	0.75924
1.27159	0.70885	1.27096	0.70471	1.27177	0.75777	1.27156	0.76123
1.27255	0.71258	1.27191	0.70451	1.27269	0.75984	1.27254	0.75939
1.27362	0.70855	1.27294	0.70403	1.27371	0.7598	1.27357	0.76031
1.27464	0.71141	1.27394	0.70295	1.27477	0.76068	1.27459	0.75966
1.27559	0.71055	1.2749	0.70292	1.27571	0.75946	1.2755	0.76102
1.27662	0.7102	1.27591	0.70361	1.27676	0.75925	1.27654	0.76197
1.27757	0.71368	1.27689	0.70386	1.27772	0.75895	1.27754	0.76311
1.2786	0.71032	1.27794	0.7045	1.27871	0.76107	1.27852	0.7632
1.2796	0.71317	1.27888	0.70381	1.27971	0.76195	1.27952	0.76234
1.2806	0.71028	1.27996	0.70501	1.28071	0.76185	1.28051	0.76211
1.28172	0.71214	1.28091	0.70539	1.28173	0.76059	1.28158	0.76139
1.28273	0.71511	1.28193	0.70741	1.28276	0.76077	1.28251	0.76196
1.2837	0.71223	1.28292	0.70596	1.28372	0.75931	1.28354	0.76177
1.28474	0.71562	1.28397	0.70716	1.28474	0.76096	1.28453	0.76284
1.28567	0.71285	1.28494	0.70545	1.28578	0.76101	1.28555	0.76115
1.28672	0.71594	1.28594	0.70387	1.2867	0.76247	1.28654	0.76285
1.28769	0.71519	1.28697	0.70446	1.28773	0.76189	1.28753	0.7614
1.28865	0.7135	1.28797	0.7054	1.28868	0.76177	1.28853	0.76294
1.28965	0.71622	1.28892	0.70479	1.28974	0.76103	1.28957	0.76269
1.2907	0.71264	1.28995	0.70586	1.29073	0.76241	1.29053	0.76281
1.29173	0.71543	1.29093	0.70466	1.29171	0.76296	1.29153	0.76243
1.29273	0.7141	1.29189	0.70377	1.29271	0.76236	1.29259	0.76162
1.29371	0.71483	1.29294	0.70355	1.29373	0.76304	1.29357	0.76049
1.2947	0.71671	1.29395	0.70434	1.29471	0.76204	1.29455	0.76184
1.29573	0.71356	1.29499	0.70464	1.29569	0.76165	1.29553	0.76258
1.29671	0.71737	1.29596	0.70419	1.29673	0.76129	1.29653	0.76291
1.2977	0.71341	1.29692	0.70394	1.2977	0.76303	1.29753	0.76236
1.29869	0.71536	1.29796	0.70295	1.29872	0.76438	1.29854	0.76105
1.29971	0.71644	1.29895	0.70355	1.2997	0.76491	1.29948	0.76086
1.30072	0.71536	1.29994	0.70288	1.3007	0.76379	1.30056	0.76446
1.30169	0.71674	1.30092	0.70515	1.30172	0.76525	1.30151	0.76448
1.30271	0.71476	1.30189	0.70436	1.3027	0.76471	1.30257	0.76557
1.30373	0.71743	1.30291	0.70454	1.30367	0.76547	1.3035	0.76448
1.30474	0.71695	1.30386	0.70557	1.30466	0.76427	1.30451	0.76423
1.30567	0.71585	1.30494	0.70466	1.30569	0.76418	1.30553	0.76445
1.30666	0.71824	1.30588	0.70608	1.30668	0.76213	1.3065	0.76414
1.30772	0.71599	1.30697	0.70716	1.30772	0.76285	1.3075	0.76603
1.3087	0.71891	1.30797	0.70801	1.30878	0.76235	1.30853	0.76643
1.30972	0.71719	1.30894	0.70727	1.30981	0.76329	1.30962	0.76609
1.31073	0.71783	1.30988	0.7083	1.31071	0.76293	1.31055	0.76585
1.31176	0.71802	1.31093	0.70753	1.31167	0.76307	1.31153	0.76493
1.31267	0.7153	1.31193	0.70785	1.31268	0.76309	1.3126	0.76618
1.31371	0.71905	1.31295	0.70906	1.3137	0.76223	1.31356	0.76683
1.31469	0.71433	1.31395	0.70927	1.31473	0.76264	1.31456	0.76742
1.31566	0.71796	1.31492	0.70949	1.31571	0.76423	1.31554	0.76704
1.31668	0.71669	1.31589	0.70886	1.31671	0.76445	1.31653	0.76633
1.31772	0.71719	1.31691	0.70796	1.31772	0.76405	1.31749	0.76695
1.31865	0.71798	1.31788	0.7085	1.31869	0.76442	1.31853	0.76543
1.31966	0.71626	1.31894	0.70952	1.31969	0.76395	1.31951	0.76746
1.32068	0.71834	1.31991	0.70966	1.32068	0.76567	1.32054	0.76857
1.32167	0.71714	1.32089	0.7118	1.32171	0.76482	1.3216	0.76797
1.32266	0.71822	1.3219	0.71082	1.32273	0.766	1.32254	0.7686
1.32366	0.71992	1.3229	0.71055	1.32369	0.76643	1.3235	0.7676
1.32472	0.71772	1.32397	0.7107	1.32469	0.76611	1.3245	0.767
1.32571	0.72042	1.32492	0.71226	1.32574	0.76475	1.32551	0.76883
1.3267	0.71792	1.32592	0.71228	1.32663	0.76359	1.32649	0.76773
1.32764	0.71991	1.32696	0.71274	1.32767	0.76403	1.32755	0.76931
1.32868	0.72026	1.32789	0.71147	1.32867	0.76439	1.32849	0.76815
1.3297	0.7197	1.3289	0.71149	1.32975	0.76545	1.32952	0.76951
1.33063	0.72235	1.32996	0.71182	1.33069	0.76674	1.33053	0.76891
1.33164	0.71913	1.33097	0.71211	1.33167	0.76676	1.33151	0.77053
1.33267	0.72277	1.33191	0.71326	1.33267	0.76795	1.33251	0.77165
1.33369	0.72157	1.33296	0.71294	1.33371	0.76705	1.33352	0.77246
1.33468	0.72195	1.33393	0.71352	1.3347	0.76867	1.33453	0.77134
1.33567	0.72246	1.33494	0.71295	1.33569	0.76989	1.33552	0.76961
1.33667	0.72063	1.33593	0.71388	1.33668	0.76978	1.33653	0.76936
1.33768	0.72372	1.3369	0.71356	1.33769	0.77031	1.3375	0.76932
1.3387	0.7212	1.33785	0.71486	1.33865	0.76977	1.33854	0.77025
1.33962	0.72275	1.33893	0.71526	1.33965	0.76827	1.33952	0.77013
1.34062	0.72232	1.33989	0.71467	1.3407	0.76986	1.34051	0.76999
1.34163	0.72129	1.3409	0.71487	1.34164	0.76965	1.3415	0.76897
1.34273	0.72391	1.34196	0.71504	1.34268	0.77091	1.34247	0.76922
1.34363	0.72188	1.34293	0.71459	1.34363	0.76997	1.34353	0.7688
1.34464	0.72402	1.34388	0.7158	1.34468	0.76948	1.34452	0.77074
1.34566	0.72265	1.34496	0.71598	1.34564	0.76956	1.34553	0.77061
1.34669	0.72171	1.3459	0.71554	1.34675	0.77006	1.34651	0.77017
1.34773	0.72435	1.34692	0.71511	1.34765	0.76983	1.34752	0.76939
1.34868	0.72043	1.34793	0.71461	1.34874	0.76776	1.34851	0.77011
1.34967	0.7237	1.3489	0.71478	1.34969	0.77091	1.34951	0.76836
1.35067	0.72068	1.34993	0.71626	1.35066	0.76969	1.35047	0.76903
1.35173	0.72254	1.3509	0.71626	1.35173	0.76989	1.35147	0.76967
1.35268	0.72228	1.35196	0.71686	1.3527	0.76993	1.35246	0.76912
1.35366	0.72127	1.35297	0.71674	1.35369	0.77066	1.35352	0.76899
1.35466	0.72517	1.35396	0.71493	1.35471	0.77002	1.35454	0.76997
1.35565	0.7221	1.35497	0.71518	1.35571	0.77045	1.35549	0.77021
1.35663	0.7245	1.35592	0.71544	1.35671	0.76934	1.3565	0.77091
1.35764	0.72473	1.35689	0.71693	1.35765	0.76917	1.35749	0.76967
1.35869	0.72371	1.35796	0.71738	1.35868	0.76873	1.35848	0.77073
1.3597	0.72587	1.35893	0.71757	1.3597	0.7715	1.35947	0.77182
1.3598	0.72609	1.35988	0.71636	1.35978	0.77188	1.35979	0.77148

## Sheet: Figure 5b
Ta3N5		Ta3N5/Mg:GaN		InGaN/Ta3N5		InGaN/Ta3N5/Mg:GaN
Potential (V vs. RHE)	ηinj (%)	Potential (V vs. RHE)	ηinj (%)	Potential (V vs. RHE)	ηinj (%)	Potential (V vs. RHE)	ηinj (%)
0.26087	52.9727	0.26064	3.51132	0.26062	85.8374	0.26111	10.7992
0.26191	14.8168	0.26165	2.05234	0.26148	19.9912	0.262	2.70038
0.26289	10.297	0.26288	1.30368	0.26301	13.246	0.26297	1.98979
0.26389	8.13451	0.2641	1.0647	0.26387	10.0689	0.26402	1.81224
0.26491	6.95225	0.26503	0.88805	0.26504	8.31564	0.26511	1.65179
0.26602	6.18828	0.26604	0.71526	0.26596	7.12246	0.26589	1.4495
0.26696	5.59629	0.267	0.55363	0.26682	6.16008	0.26707	1.19695
0.26797	5.1682	0.26804	0.35606	0.26798	5.71797	0.2681	1.05309
0.2689	4.75228	0.269	0.33448	0.26887	5.34248	0.26897	0.98491
0.26991	4.41022	0.27	0.27923	0.26996	4.84525	0.26992	0.97417
0.27099	4.19519	0.27107	0.23937	0.27107	4.42533	0.27116	0.85665
0.27201	4.05312	0.27207	0.12111	0.27186	4.21235	0.272	0.75618
0.27298	3.91902	0.27291	-0.02185	0.27297	4.20544	0.27289	0.51816
0.27399	3.79111	0.27399	-0.05819	0.2738	3.65119	0.27407	0.47433
0.27496	3.62897	0.27488	-0.09033	0.27496	3.65496	0.27492	0.41898
0.27592	3.55285	0.27583	-0.09874	0.27578	3.50384	0.27618	0.45609
0.27701	3.35409	0.27679	-0.2481	0.27694	3.47946	0.27693	0.33639
0.27809	3.19288	0.27786	-0.42586	0.27793	3.42828	0.27815	0.24052
0.2791	3.0698	0.27896	-0.49285	0.27901	3.15309	0.27905	0.10823
0.28004	2.96501	0.27996	-0.47909	0.27983	3.17403	0.27987	0.0032
0.28093	2.93994	0.28097	-0.48401	0.28103	3.12328	0.28114	0.00361
0.28191	2.77817	0.28204	-0.58332	0.28191	3.08615	0.28201	0.06976
0.2829	2.76588	0.28287	-0.71562	0.28289	2.83687	0.28305	0.03127
0.28383	2.79843	0.28384	-0.90111	0.28403	2.58776	0.28396	-0.25065
0.28491	2.69838	0.28491	-0.93452	0.28483	2.70359	0.28506	-0.44241
0.28597	2.59787	0.28582	-0.99462	0.28582	2.7033	0.28607	-0.62916
0.28687	2.44271	0.2869	-0.98278	0.28698	2.69055	0.28687	-0.50451
0.28781	2.4874	0.28788	-1.06888	0.28788	2.40294	0.28817	-0.34593
0.28893	2.51233	0.2888	-1.25622	0.28885	2.35554	0.28928	-0.65227
0.28992	2.5328	0.28981	-1.48746	0.28997	2.57796	0.29014	-0.96352
0.29074	2.36111	0.29088	-1.58066	0.29081	2.46141	0.29128	-1.40067
0.29193	2.22964	0.29185	-1.68887	0.29205	2.17629	0.29195	-1.30917
0.29297	2.20314	0.29304	-1.5674	0.29285	1.91709	0.29299	-1.37797
0.2939	2.35938	0.29389	-1.84437	0.29395	2.01359	0.294	-1.35559
0.29486	2.3212	0.29502	-2.1333	0.29473	2.13697	0.29503	-1.98395
0.29587	2.22835	0.29606	-2.34039	0.29587	2.22139	0.2961	-2.31071
0.29703	2.04706	0.29684	-2.42263	0.29705	2.05274	0.29688	-3.16549
0.29788	2.04163	0.29775	-2.2824	0.29787	1.73249	0.29806	-3.6931
0.29879	2.10641	0.29888	-2.58171	0.29898	2.01846	0.29905	-4.1227
0.29985	2.05011	0.29981	-2.99536	0.29971	2.35049	0.29986	-4.69792
0.3008	2.16399	0.30097	-3.35592	0.30092	1.26878	0.30102	-5.96467
0.30194	1.90095	0.30199	-3.55382	0.30173	1.0998	0.30192	-9.91665
0.30291	1.80834	0.30284	-3.49872	0.30304	1.56135	0.30298	-15.4469
0.30393	1.9501	0.30393	-3.72505	0.30372	1.30602	0.30405	-31.3571
0.30481	1.88248	0.30473	-4.29765	0.30502	1.64886	0.30497	-151.048
0.30587	2.00098	0.30586	-5.18334	0.30588	0.22772	0.30608	37.1302
0.30694	1.86546	0.30691	-5.52712	0.30673	0.30019	0.30694	19.3264
0.30784	1.76216	0.30782	-5.95953	0.30798	2.87411	0.30818	14.2038
0.30878	1.77476	0.30881	-6.20088	0.30883	0.46987	0.30905	11.7593
0.30992	1.69924	0.30978	-7.09838	0.31002	-6.30642	0.30986	9.08841
0.31091	1.72791	0.31083	-8.22656	0.31083	69.3404	0.31118	7.06003
0.31204	1.4977	0.31181	-9.86611	0.31199	6.10915	0.31205	6.05525
0.31291	1.31057	0.31285	-11.0904	0.31284	2.98481	0.31302	5.92038
0.3138	1.04744	0.31397	-12.6194	0.31389	5.60061	0.3139	5.66705
0.31483	0.91771	0.31494	-13.4246	0.31493	4.21845	0.31496	5.48883
0.31586	1.25438	0.3161	-16.3041	0.31594	3.38041	0.31597	5.04163
0.31689	1.33116	0.317	-23.5259	0.31703	2.15115	0.31692	4.73322
0.31795	0.84343	0.31787	-30.3804	0.31783	2.355	0.318	4.04057
0.31878	0.24406	0.3189	-43.7551	0.31886	3.19363	0.3191	4.13106
0.31988	-0.46283	0.31983	-63.5108	0.31997	2.93009	0.31995	4.20732
0.32104	0.40764	0.32078	-139.127	0.32088	2.41982	0.32101	4.38741
0.32185	0.66718	0.32185	531.496	0.32202	2.41083	0.32203	4.08661
0.32286	-1.19968	0.3229	98.7327	0.32299	2.70681	0.32288	3.80522
0.32394	-2.74989	0.32401	56.7066	0.32382	2.91146	0.32408	3.5161
0.32505	-5.62464	0.32492	38.4358	0.3248	2.20933	0.32494	3.42783
0.32601	-6.11875	0.32586	28.0209	0.32596	2.04022	0.32588	3.80356
0.32693	-10.3594	0.32685	24.9193	0.32685	2.13024	0.32699	4.00915
0.3279	-181.526	0.3279	22.5642	0.328	2.48082	0.32817	3.58569
0.32887	28.1616	0.32883	20.284	0.3289	2.58764	0.32893	3.34741
0.32995	15.4486	0.32988	17.212	0.32998	2.19575	0.32986	3.17209
0.33093	9.21234	0.33091	15.1771	0.33075	2.377	0.33081	3.42328
0.33206	8.18203	0.33194	13.879	0.33196	2.57475	0.33207	3.48428
0.333	6.24947	0.333	13.3262	0.33288	2.40812	0.33292	3.56653
0.3339	6.54505	0.33394	13.1109	0.33385	2.20126	0.33395	3.34174
0.33496	6.41287	0.33485	12.7671	0.33502	2.14899	0.33487	3.21084
0.33599	5.97649	0.33586	11.8596	0.33582	2.31747	0.33616	3.11202
0.3369	5.31671	0.33688	11.017	0.33699	2.35666	0.33693	3.21076
0.33788	4.74557	0.33787	10.2074	0.33783	2.21622	0.33785	3.31613
0.33883	4.98047	0.33895	10.2569	0.33888	2.16744	0.33891	3.36892
0.33982	5.09965	0.34	10.4661	0.33999	2.1178	0.33991	3.26625
0.34106	5.02993	0.34098	10.5529	0.34089	2.53248	0.34118	3.01403
0.3421	4.79528	0.34205	9.90371	0.3418	2.50151	0.34197	3.0881
0.34294	4.44597	0.34295	9.14691	0.34301	2.02874	0.3428	3.06793
0.34381	4.3096	0.34385	9.0605	0.34389	2.16078	0.34398	3.29994
0.34487	4.57464	0.34493	9.37784	0.34489	2.19633	0.34499	3.3417
0.3459	4.86794	0.34603	9.64332	0.34602	2.34108	0.34586	3.09726
0.34695	4.55757	0.34705	9.2279	0.34697	2.29193	0.34692	2.9649
0.34781	4.28422	0.34811	8.91955	0.34781	2.10276	0.34796	2.95723
0.34893	4.10878	0.34886	8.26986	0.34892	2.3488	0.34899	3.11571
0.34992	4.21368	0.35006	8.60502	0.34982	2.45215	0.35004	3.28358
0.35098	4.50201	0.351	8.80924	0.3509	2.50082	0.35106	3.20265
0.35189	4.59912	0.352	8.6584	0.35197	2.23457	0.35199	3.07452
0.35299	4.39825	0.35307	8.46431	0.35282	2.21556	0.35279	2.94932
0.35393	3.99194	0.35383	8.03941	0.35407	2.53013	0.3539	3.16259
0.35477	3.97118	0.35487	8.23242	0.35478	2.51127	0.35494	3.16843
0.35583	4.20244	0.35587	8.30248	0.35601	2.49648	0.35607	3.30349
0.35695	4.45503	0.35698	8.57939	0.35701	2.4419	0.35705	3.22197
0.35799	4.53101	0.35795	8.39167	0.35791	2.63941	0.35789	3.2374
0.35907	4.2643	0.359	8.48077	0.35882	2.94508	0.35905	3.24848
0.35989	4.15945	0.36009	8.30624	0.36006	2.77339	0.35989	3.27336
0.36095	4.27528	0.36112	8.13691	0.36083	2.64012	0.36092	3.34548
0.36181	4.51369	0.36203	8.37043	0.36193	2.5814	0.36184	3.48967
0.36286	4.54903	0.36297	8.41333	0.36294	2.90896	0.36275	3.48376
0.36399	4.49739	0.36408	8.59491	0.36385	2.87054	0.36388	3.40983
0.36486	4.49621	0.36499	8.2272	0.36506	2.65662	0.36503	3.33376
0.36593	4.45446	0.36596	8.06815	0.36579	2.70797	0.36581	3.39586
0.36701	4.57278	0.3669	8.0759	0.36694	2.86697	0.36703	3.45641
0.36782	4.73224	0.36792	8.34193	0.36793	3.02712	0.36798	3.75139
0.36884	4.76307	0.36888	8.63212	0.36901	2.95882	0.36889	3.62567
0.36993	4.8118	0.36978	8.45504	0.37017	2.79846	0.37007	3.57307
0.37104	4.61504	0.37091	8.24528	0.37087	2.92047	0.37126	3.53955
0.37197	4.72198	0.37186	8.2517	0.37212	3.04063	0.37214	3.64052
0.37291	4.8026	0.37289	8.28694	0.3728	2.90359	0.37303	3.7876
0.37382	4.9426	0.37393	8.53235	0.37393	2.8863	0.37399	3.85781
0.37505	4.97538	0.37498	8.52132	0.37494	2.89726	0.37508	3.76163
0.37602	4.77976	0.37595	8.27992	0.3758	3.04279	0.37595	3.74357
0.37684	4.69747	0.37693	8.10723	0.37683	3.13677	0.377	3.76058
0.37785	4.59767	0.37795	7.60247	0.37806	3.04386	0.37789	3.76002
0.37891	4.92027	0.37898	7.791	0.37892	3.04688	0.37875	3.88382
0.38005	5.00387	0.38012	7.97263	0.37999	2.98103	0.3799	3.98275
0.38088	5.02489	0.38101	7.86406	0.38089	3.19259	0.38098	3.93745
0.38205	4.87109	0.38207	7.55682	0.38203	3.12629	0.38219	3.90602
0.38303	4.67747	0.38309	7.59908	0.38291	2.93545	0.38317	3.76616
0.38393	4.87512	0.38391	7.62625	0.38397	3.02561	0.38415	3.84657
0.38501	4.99403	0.3849	7.7983	0.38504	3.17391	0.38533	3.97041
0.38591	5.03097	0.38592	7.89129	0.38594	3.27358	0.38623	4.06636
0.387	5.02813	0.38698	7.88638	0.38683	3.15545	0.38735	3.96318
0.38805	4.84853	0.38792	7.80387	0.38803	3.06147	0.38814	3.86527
0.3888	4.88322	0.3889	7.63229	0.38901	3.22764	0.38922	3.85716
0.39009	4.92911	0.38996	7.66418	0.38997	3.134	0.39006	3.91425
0.39105	5.07485	0.39097	7.82697	0.39083	3.16744	0.39106	4.15918
0.39196	5.07295	0.39208	7.96973	0.39209	3.00652	0.39211	3.92217
0.39298	5.02742	0.39313	7.8862	0.39289	3.06177	0.39307	3.76034
0.39403	4.98003	0.39396	7.58571	0.39412	3.32263	0.39412	3.73955
0.39484	4.96769	0.395	7.61818	0.39495	3.24437	0.3951	3.75969
0.39613	5.0144	0.39613	7.66595	0.39595	3.23821	0.39605	3.98548
0.39688	5.07484	0.39703	7.90535	0.39706	3.18286	0.39695	3.99959
0.39806	5.16666	0.39792	7.79074	0.39788	3.25318	0.39802	3.95642
0.39908	5.06621	0.3989	7.70912	0.39913	3.32226	0.39888	3.93057
0.39992	4.99573	0.39996	7.64939	0.39997	3.22424	0.39978	3.95871
0.40097	4.90171	0.40108	7.61787	0.40094	3.10385	0.40103	3.98378
0.40204	5.07944	0.4021	7.6847	0.40204	3.22825	0.4019	4.06028
0.4031	5.1523	0.40296	7.76301	0.40297	3.30275	0.40327	4.11426
0.4039	5.19486	0.40405	7.82102	0.40399	3.32022	0.40398	4.06413
0.40502	5.04509	0.40503	7.66136	0.40495	3.18386	0.40484	4.01986
0.40603	4.86683	0.40597	7.47145	0.40594	3.31017	0.40623	4.05187
0.40708	5.05449	0.40688	7.49269	0.40689	3.4717	0.40715	4.07552
0.40801	5.15446	0.4079	7.45276	0.40808	3.32464	0.40833	4.35873
0.40893	5.22835	0.40894	7.71907	0.40892	3.26751	0.40906	4.29214
0.41016	5.16715	0.4101	7.66582	0.41009	3.21242	0.41015	4.20513
0.41096	5.01649	0.41109	7.62835	0.41084	3.33378	0.41116	4.15129
0.41204	5.09401	0.41204	7.33658	0.41193	3.45396	0.41236	4.17014
0.41306	5.10816	0.41303	7.31313	0.41305	3.28807	0.41316	4.35004
0.41437	4.76807	0.41394	7.48975	0.41386	3.36745	0.41402	4.44041
0.41519	4.69346	0.41489	7.5385	0.4151	3.45093	0.41512	4.47216
0.4163	4.84491	0.41592	7.58164	0.41599	3.54773	0.41615	4.37765
0.41736	4.9761	0.41708	7.35753	0.41694	3.52042	0.41717	4.41149
0.41828	5.01347	0.41801	7.36947	0.41783	3.27736	0.41804	4.48661
0.41941	5.07824	0.41899	7.38308	0.41904	3.47034	0.41896	4.64554
0.42025	4.99124	0.41994	7.42637	0.42001	3.36657	0.41995	4.78326
0.42127	4.96245	0.42096	7.54889	0.42082	3.57404	0.42106	4.6206
0.42235	5.10426	0.42181	7.44947	0.422	3.47239	0.42198	4.72239
0.42328	5.34469	0.42285	7.43701	0.42306	3.41633	0.42302	4.76498
0.42436	5.32309	0.42394	7.32351	0.42395	3.61223	0.42409	4.85133
0.42534	5.27767	0.42499	7.39971	0.42486	3.63942	0.42496	5.01194
0.42619	5.22374	0.42596	7.44961	0.4259	3.65285	0.42591	5.07734
0.42735	5.32662	0.42688	7.56243	0.42698	3.5642	0.42707	5.14774
0.42817	5.46733	0.42787	7.685	0.42786	3.55424	0.42821	5.06392
0.42933	5.53673	0.42896	7.44519	0.42891	3.74405	0.42895	5.22839
0.43032	5.66027	0.42995	7.4968	0.43002	3.63531	0.43026	5.31293
0.43121	5.62894	0.43108	7.40957	0.4311	3.76241	0.43125	5.65934
0.43235	5.70319	0.43201	7.69016	0.4321	3.78076	0.43214	5.70957
0.43315	5.808	0.43302	7.92244	0.43302	3.88339	0.43312	5.67928
0.43431	5.89822	0.43406	7.76658	0.43395	4.02119	0.43419	5.73963
0.43522	6.07951	0.43494	7.77178	0.43498	3.98085	0.4351	5.80316
0.43628	6.08291	0.43599	7.67724	0.43582	3.93051	0.43616	6.14349
0.43718	6.11705	0.43704	7.82942	0.43696	3.95779	0.43712	6.23314
0.43837	6.09651	0.43803	7.96515	0.438	4.04574	0.43817	6.35494
0.43919	6.20485	0.43885	8.18097	0.4389	4.2227	0.43913	6.33634
0.4403	6.4187	0.43992	8.19334	0.44	4.13623	0.44006	6.46697
0.44123	6.54467	0.44086	8.1541	0.44092	4.20011	0.44088	6.68283
0.44222	6.65488	0.44189	8.24556	0.4419	4.37621	0.44206	6.8447
0.4432	6.49292	0.44293	8.23353	0.44293	4.47824	0.44319	7.10261
0.44416	6.69678	0.44382	8.58089	0.44384	4.53871	0.44415	7.15988
0.44519	6.84033	0.44501	8.71298	0.44497	4.44236	0.44517	7.28059
0.44631	7.10531	0.44602	8.82302	0.446	4.57341	0.446	7.38931
0.4473	7.20204	0.44695	8.81618	0.44693	4.80325	0.44693	7.56898
0.44811	7.21602	0.448	8.74653	0.4481	4.73306	0.44807	7.86089
0.44932	7.24244	0.449	8.92353	0.44893	4.92858	0.44911	7.99166
0.45015	7.2787	0.4499	9.21616	0.44994	4.90358	0.45006	8.22686
0.45132	7.47865	0.45095	9.46999	0.45099	5.18044	0.45113	8.25522
0.45223	7.68899	0.45197	9.40389	0.45202	5.35589	0.45199	8.43595
0.45337	7.82757	0.45291	9.43191	0.45303	5.32823	0.45306	8.65154
0.45429	7.90415	0.45393	9.49503	0.45396	5.44782	0.45396	8.9069
0.45536	7.94752	0.45489	9.74344	0.455	5.49568	0.45509	9.20849
0.45622	8.043	0.45587	10.077	0.45607	5.6986	0.45626	9.19912
0.45725	8.2582	0.45689	10.0888	0.457	5.81356	0.45705	9.36577
0.45833	8.48917	0.45805	10.2198	0.45795	5.81482	0.4579	9.5923
0.45923	8.64391	0.459	10.3136	0.45891	6.07957	0.45894	9.94462
0.46027	8.64391	0.45996	10.5336	0.45989	6.15477	0.46018	10.2274
0.46127	8.74803	0.4608	10.7728	0.46094	6.4664	0.46114	10.3396
0.46229	8.90207	0.46194	10.9516	0.4619	6.53543	0.46219	10.4553
0.46325	9.05325	0.46301	11.232	0.46288	6.52013	0.46312	10.5666
0.46442	9.35139	0.46397	11.2744	0.46392	6.82863	0.46415	10.8862
0.4654	9.49007	0.46499	11.4757	0.46491	6.9467	0.46507	11.1466
0.46626	9.48859	0.46601	11.536	0.46585	7.15767	0.46613	11.4888
0.46712	9.56002	0.46705	11.5573	0.46688	7.19335	0.46715	11.7063
0.46825	9.82739	0.46799	12.3665	0.46806	7.39716	0.46813	11.7799
0.4693	10.0687	0.46898	12.296	0.46889	7.75706	0.4691	12.0225
0.47019	10.324	0.46988	12.4117	0.46994	7.8491	0.47003	12.2321
0.47128	10.3615	0.47093	12.5097	0.47082	8.01326	0.47095	12.6432
0.47238	10.4281	0.47194	12.8108	0.47188	8.18466	0.47215	12.8846
0.47321	10.4827	0.47297	13.1773	0.47286	8.38935	0.47296	13.0589
0.47422	10.8384	0.47397	13.381	0.47389	8.66081	0.47408	13.2356
0.47524	11.1179	0.4749	13.447	0.47505	8.72725	0.4751	13.3941
0.47613	11.2589	0.47589	13.4958	0.47607	8.89052	0.47589	13.7215
0.47735	11.438	0.47684	13.8252	0.47705	9.22272	0.477	14.0865
0.47832	11.4255	0.47789	14.1555	0.47791	9.41189	0.4781	14.4131
0.47911	11.6312	0.47891	14.4738	0.47895	9.66084	0.4791	14.4617
0.48022	11.8779	0.47985	14.6168	0.48002	9.73346	0.48018	14.6159
0.48129	12.0702	0.4808	14.5403	0.48107	9.99173	0.48112	14.959
0.48212	12.3289	0.48189	14.8618	0.48202	10.3073	0.48204	15.1375
0.48328	12.3249	0.48292	15.0024	0.48307	10.3589	0.48296	15.5975
0.48432	12.4906	0.48384	15.4483	0.48406	10.6727	0.48392	15.8044
0.48519	12.6065	0.48491	15.6388	0.48494	10.736	0.48503	16.0102
0.48617	12.9055	0.48578	15.8659	0.48595	11.0748	0.48614	16.1334
0.48717	13.2789	0.48685	15.9749	0.48705	11.3883	0.48711	16.4603
0.48826	13.3809	0.48791	16.2322	0.48785	11.3872	0.48776	16.8329
0.48933	13.4967	0.4888	16.5227	0.48903	11.7123	0.48898	17.1307
0.49022	13.4972	0.48983	16.818	0.48998	11.8939	0.4901	17.4429
0.49121	13.7633	0.49086	17.1759	0.49103	12.2845	0.4911	17.6167
0.49221	14.0427	0.49194	17.2836	0.49204	12.5089	0.49208	17.7698
0.49316	14.2859	0.49311	17.4439	0.49293	12.5223	0.49303	17.983
0.49416	14.4353	0.49413	17.6458	0.49385	12.9088	0.49421	18.3473
0.49525	14.4525	0.49483	18.0666	0.49487	13.1446	0.49513	18.8153
0.49632	14.6228	0.49583	18.4785	0.49594	13.484	0.49604	19.1045
0.49726	14.8326	0.49688	18.651	0.49706	13.7232	0.49714	19.2968
0.49829	15.0836	0.49783	18.7653	0.49821	13.7909	0.49798	19.4838
0.49921	15.3137	0.49903	18.9241	0.49934	14.218	0.49905	19.9618
0.5002	15.3617	0.50007	19.3655	0.5002	14.3953	0.50002	20.2351
0.50109	15.5051	0.50108	19.7374	0.50119	14.6592	0.50116	20.6055
0.50222	15.6458	0.5021	20.0355	0.50217	14.747	0.50214	20.7572
0.50314	15.9666	0.50313	20.2111	0.50318	15.0165	0.503	20.9056
0.50431	16.2707	0.50404	20.1746	0.50418	15.3829	0.50398	21.3575
0.50526	16.4695	0.50479	20.5846	0.50518	15.647	0.50493	21.6788
0.50638	16.6803	0.50587	20.9224	0.50616	15.8431	0.50618	22.0451
0.50734	16.7165	0.50706	21.2901	0.50711	16.0314	0.50714	22.3267
0.50831	17.0184	0.50812	21.6387	0.50824	16.3873	0.50803	22.4565
0.50932	17.1923	0.50896	21.648	0.50929	16.8635	0.50896	22.7313
0.51026	17.5188	0.51028	22.1959	0.51018	16.9582	0.51008	22.9763
0.51138	17.7668	0.51134	22.5755	0.51118	17.0395	0.51117	23.4855
0.51226	17.8517	0.51233	22.8787	0.51217	17.423	0.51207	23.7793
0.51326	18.039	0.51325	23.1578	0.51321	17.7171	0.51315	23.986
0.5142	18.2157	0.51417	23.2684	0.51423	17.9864	0.51404	24.1445
0.51518	18.5753	0.5153	23.585	0.51514	18.1579	0.51518	24.515
0.51623	18.7298	0.51622	23.8226	0.5162	18.3321	0.51598	24.8095
0.51716	18.931	0.51731	24.2117	0.51714	18.8073	0.51707	25.174
0.51816	19.0258	0.51832	24.4363	0.51827	18.9348	0.51805	25.5531
0.51919	19.1373	0.51927	24.6761	0.51927	19.3157	0.51916	25.7732
0.52027	19.5056	0.52033	24.8454	0.52014	19.2818	0.52006	25.9755
0.5213	19.7279	0.52134	25.0847	0.52125	19.6048	0.52104	26.2244
0.52219	19.9565	0.52236	25.4648	0.52226	20.1588	0.52188	26.5957
0.52327	20.099	0.52334	25.8046	0.52327	20.2155	0.52296	27.0037
0.52435	20.2287	0.52432	26.2108	0.52425	20.6491	0.52411	27.2363
0.52521	20.4662	0.52528	26.2567	0.52532	20.7187	0.52487	27.3847
0.52622	20.7112	0.52632	26.3935	0.52632	21.1781	0.52607	27.543
0.52714	20.9485	0.52729	26.7621	0.52726	21.4514	0.52713	27.8996
0.52824	21.2349	0.52828	27.0181	0.52824	21.5664	0.52804	28.2337
0.52928	21.3922	0.52922	27.5223	0.52924	21.9203	0.52915	28.6157
0.53033	21.5876	0.53029	27.5824	0.53023	22.0727	0.53002	28.7935
0.53138	21.7718	0.5313	27.8758	0.53134	22.4061	0.53093	28.9671
0.53224	22.0386	0.5323	27.9488	0.53232	22.6195	0.53198	29.2815
0.53321	22.3129	0.53327	28.4623	0.53331	22.731	0.53299	29.6504
0.53417	22.5382	0.53421	28.713	0.53429	23.2606	0.53415	30.1306
0.53521	22.581	0.53518	28.9777	0.53526	23.5135	0.53499	30.3996
0.53605	22.6113	0.53618	29.221	0.53627	23.9257	0.53607	30.6118
0.53718	22.9093	0.53735	29.3037	0.53732	24.0634	0.53701	30.7889
0.53823	23.2136	0.53826	29.7186	0.53823	24.1061	0.538	30.9877
0.53932	23.4317	0.53929	29.9431	0.53917	24.5265	0.53902	31.4619
0.54022	23.7184	0.54026	30.4746	0.54028	24.7601	0.5399	31.8807
0.54116	23.6438	0.54131	30.567	0.54117	25.2972	0.54095	32.0429
0.54229	23.9174	0.54227	30.8707	0.5422	25.5077	0.54195	32.303
0.54316	24.1856	0.54325	31.1476	0.54313	25.6024	0.54308	32.3642
0.54425	24.4511	0.5443	31.2955	0.54413	25.9873	0.54395	32.7643
0.54526	24.6961	0.54532	31.7502	0.54514	26.1873	0.545	33.2051
0.54619	24.698	0.54631	32.148	0.54616	26.2697	0.54591	33.626
0.54721	24.9679	0.54726	32.3412	0.54722	26.7411	0.54705	33.7919
0.54817	25.155	0.54823	32.4028	0.54828	26.9179	0.54801	33.9022
0.5493	25.3486	0.5492	32.5451	0.54911	27.1627	0.54902	34.1536
0.55013	25.6998	0.55013	32.9036	0.5503	27.3773	0.54999	34.5644
0.5513	25.8036	0.55115	33.278	0.55116	27.4537	0.55113	34.933
0.55216	26.0592	0.55211	33.7223	0.55215	27.836	0.55209	35.2382
0.55321	26.0921	0.55321	33.7835	0.55316	28.0972	0.55296	35.425
0.55431	26.3728	0.55428	33.9055	0.55415	28.6304	0.55405	35.5866
0.5551	26.7174	0.55517	34.1398	0.55517	28.817	0.55512	35.8023
0.55608	26.8584	0.55619	34.5088	0.55632	28.8871	0.55588	36.3168
0.55729	27.1673	0.55717	35.0175	0.5572	29.31	0.55703	36.6735
0.55816	27.0731	0.55809	35.1056	0.55825	29.5233	0.55805	37.0785
0.55922	27.4275	0.55913	35.3959	0.55911	29.7822	0.55913	37.0274
0.56022	27.6022	0.56007	35.4025	0.56023	29.8052	0.56017	37.3414
0.56115	27.9102	0.56117	35.8573	0.56125	30.2052	0.56091	37.706
0.56233	28.2966	0.56218	36.061	0.56236	30.5131	0.56212	38.1726
0.5631	28.2798	0.56311	36.4778	0.56315	30.5641	0.56292	38.4101
0.56431	28.505	0.56414	36.7502	0.56416	30.8938	0.56418	38.5915
0.56521	28.4539	0.5653	36.8999	0.56526	31.0023	0.56524	38.8654
0.56609	28.8959	0.56611	37.2047	0.56628	31.4474	0.56631	38.9902
0.56732	29.2204	0.56715	37.4436	0.56715	31.8164	0.56716	39.4621
0.56826	29.2708	0.56815	37.7936	0.56809	31.8246	0.56812	39.8055
0.56933	29.5931	0.56921	38.1688	0.56929	32.1545	0.56899	40.0975
0.57021	29.583	0.57019	38.1765	0.57021	32.2947	0.57011	40.407
0.5711	30.0656	0.57119	38.5351	0.57117	32.7876	0.57119	40.5363
0.57232	30.2615	0.57225	38.6869	0.5721	33.012	0.5721	40.8229
0.57333	30.6225	0.57334	39.0389	0.57316	33.0143	0.57332	41.1323
0.57408	30.7279	0.57431	39.3826	0.57421	33.4286	0.57413	41.3778
0.57527	30.7636	0.57524	39.5091	0.57532	33.6616	0.57507	41.6569
0.5763	31.1424	0.57618	39.6277	0.57629	34.02	0.5761	41.7351
0.5773	31.2178	0.57731	39.8056	0.57724	34.1489	0.57699	42.0596
0.57825	31.6735	0.57819	40.2724	0.57818	34.3323	0.57795	42.2175
0.57914	31.7437	0.57924	40.5542	0.57922	34.6677	0.5791	42.8196
0.58019	31.8517	0.58025	40.7472	0.58012	35.0116	0.58005	42.9301
0.5813	32.1357	0.5813	40.872	0.58126	35.1421	0.58122	43.1852
0.58211	32.1664	0.58227	41.0338	0.58211	35.4691	0.58209	43.4746
0.58321	32.9559	0.58328	41.422	0.58319	35.3901	0.58301	43.6451
0.58433	33.1217	0.58427	41.7808	0.58423	36.0162	0.58413	44.107
0.58523	33.4506	0.58522	42.0545	0.58511	36.2308	0.58517	44.2961
0.58633	33.4805	0.58609	42.176	0.58614	36.331	0.58622	44.5994
0.58741	33.5583	0.58716	42.3845	0.58723	36.4095	0.58716	44.6298
0.58829	33.7582	0.58814	42.5774	0.58811	36.6437	0.58815	44.9635
0.58932	34.0064	0.58915	42.9072	0.58914	37.1022	0.58922	45.3646
0.59041	34.5018	0.59022	43.3434	0.59022	37.2427	0.59012	45.5718
0.59122	34.2598	0.59121	43.3676	0.59112	37.3173	0.59109	45.8491
0.5924	34.4369	0.59226	43.62	0.59237	37.5789	0.59217	45.8901
0.59324	34.6785	0.59333	43.6577	0.59318	37.8365	0.59302	46.0819
0.5944	34.859	0.59423	44.0138	0.59415	38.3162	0.59415	46.3645
0.59528	35.2955	0.59508	44.453	0.59515	38.1935	0.59501	46.629
0.59634	35.3559	0.59627	44.7689	0.59631	38.355	0.5961	47.1332
0.59736	35.5573	0.59719	44.9455	0.59731	38.8026	0.5972	47.1593
0.59834	35.6425	0.59821	44.9501	0.59823	39.111	0.59821	47.3638
0.5992	35.7358	0.5993	45.1833	0.59911	39.4944	0.59915	47.516
0.60025	36.1688	0.60026	45.4641	0.6002	39.3913	0.60013	47.8072
0.60145	36.2359	0.60132	45.9412	0.6012	39.6067	0.60113	48.1654
0.6022	36.5845	0.60233	46.1393	0.60217	40.117	0.60213	48.4248
0.60325	36.5248	0.60327	46.1185	0.60308	40.1914	0.60303	48.7181
0.60439	36.7518	0.60419	46.364	0.60408	40.427	0.60421	48.6676
0.60525	37.0045	0.6052	46.3862	0.60517	40.4281	0.60504	49.0334
0.60621	37.1628	0.60614	46.9076	0.60618	40.6756	0.60613	49.3603
0.60723	37.5912	0.60727	47.1449	0.60721	40.9884	0.60706	49.8084
0.60838	37.5793	0.60821	47.3404	0.60825	41.1178	0.60816	50.1459
0.60918	37.7971	0.60929	47.4594	0.60911	41.4375	0.60918	50.0899
0.61035	37.9719	0.61029	47.6653	0.61029	41.5896	0.61003	50.2676
0.61134	38.0807	0.61126	48.0273	0.61109	42.0657	0.61104	50.3732
0.61223	38.508	0.61226	48.2801	0.61228	42.1845	0.61227	50.7955
0.61331	38.5219	0.61319	48.5665	0.61322	42.2622	0.61305	51.1685
0.61418	38.6969	0.61417	48.493	0.61421	42.5123	0.61418	51.517
0.61535	38.9389	0.61507	48.7893	0.61514	42.6849	0.61515	51.5237
0.61628	39.0958	0.61626	49.0192	0.61611	42.9842	0.61599	51.5027
0.61725	39.4317	0.61723	49.3707	0.61707	43.212	0.61713	51.7826
0.61835	39.7696	0.6182	49.7219	0.61822	43.0733	0.61813	52.1112
0.61926	39.9105	0.61921	49.7137	0.61922	43.4171	0.61906	52.6216
0.62034	39.9757	0.62023	49.9455	0.62019	43.6532	0.62	52.8394
0.62132	40.0367	0.62126	50.1557	0.62119	43.8739	0.62107	53.1272
0.62228	40.4135	0.62222	50.3235	0.6221	44.2025	0.62205	53.1493
0.62322	40.5267	0.62318	50.6283	0.62328	44.1763	0.62311	53.467
0.6243	40.8864	0.62421	50.7813	0.62425	44.4284	0.62417	53.8552
0.62527	40.8994	0.62521	51.0165	0.62527	44.6433	0.62511	54.0577
0.6263	41.0139	0.62621	51.0608	0.62614	44.8836	0.62606	54.152
0.62738	41.3564	0.6271	51.5038	0.62716	45.1003	0.62704	54.0984
0.62833	41.403	0.6281	51.7301	0.62812	45.1291	0.62822	54.3124
0.62931	41.8137	0.62911	52.0034	0.62912	45.6423	0.62899	54.4948
0.63021	41.6844	0.62999	52.001	0.63022	45.748	0.63004	54.7618
0.63132	41.7854	0.63123	52.0584	0.6311	45.8591	0.63117	55.2015
0.6323	42.0642	0.63231	52.4143	0.6323	46.131	0.632	55.2675
0.63324	42.2584	0.63324	52.578	0.63311	46.2	0.63314	55.4283
0.63434	42.7402	0.63424	52.9323	0.63409	46.7648	0.63405	55.4966
0.63521	42.824	0.63529	52.8965	0.63509	46.6759	0.63507	55.816
0.63637	43.1659	0.63632	53.1092	0.63601	46.8093	0.63625	55.971
0.63734	43.1874	0.6371	53.1794	0.63714	47.0729	0.63725	56.2034
0.63819	43.3523	0.63819	53.4896	0.63819	47.1857	0.63818	56.2595
0.63938	43.6526	0.63924	53.9014	0.63918	47.5806	0.63916	56.4802
0.64023	43.7316	0.64026	53.9876	0.64013	47.5731	0.64008	56.6701
0.64115	43.8828	0.64125	54.159	0.64123	47.6068	0.64109	57.0269
0.64232	43.9154	0.64216	54.0694	0.64211	48.0803	0.64221	57.2409
0.64318	43.9804	0.64312	54.3186	0.64327	48.0341	0.64303	57.444
0.64421	44.3094	0.64412	54.582	0.64423	48.2958	0.64416	57.5256
0.64537	44.4831	0.64529	54.9947	0.6452	48.2373	0.64509	57.7761
0.64623	44.9455	0.64628	55.1346	0.64611	48.5478	0.64622	58.0813
0.6472	44.9465	0.64715	55.1622	0.64712	48.8817	0.64718	58.2203
0.64831	45.2165	0.64818	55.2883	0.64824	48.9655	0.64815	58.569
0.64924	45.3841	0.6493	55.4449	0.64909	49.1228	0.64923	58.4009
0.65039	45.4915	0.65025	55.7885	0.65025	49.2689	0.65026	58.7208
0.65112	46.0183	0.65115	56.1438	0.6511	49.589	0.65105	58.8366
0.65231	45.9617	0.65216	56.272	0.65222	49.9293	0.65212	59.3881
0.65318	46.0929	0.65307	56.2454	0.65325	49.999	0.65302	59.5656
0.65435	46.0067	0.65406	56.348	0.65408	50.2425	0.65416	59.7178
0.65522	46.1911	0.65516	56.6181	0.65508	50.3712	0.65508	59.6473
0.65629	46.62	0.65628	56.9959	0.65604	50.5102	0.65596	59.8605
0.65722	46.7832	0.6571	56.9728	0.65714	50.7275	0.65714	60.0866
0.65817	47.0931	0.6581	57.1828	0.65809	50.6052	0.65824	60.3446
0.65936	47.0002	0.6591	57.1347	0.65902	51.1102	0.65913	60.5583
0.66014	47.2245	0.66006	57.4422	0.66028	51.3084	0.65988	60.5011
0.66122	47.3333	0.66105	57.6496	0.66102	51.5366	0.66115	60.649
0.6623	47.6155	0.66216	58.0294	0.66216	51.7405	0.662	60.8995
0.6632	47.8791	0.66312	58.0566	0.66311	51.7243	0.66299	61.2267
0.66433	47.7875	0.66423	58.1141	0.66414	52.0035	0.66415	61.627
0.66523	48.0435	0.66524	58.3363	0.6651	52.1863	0.6651	61.5018
0.66615	48.0163	0.66611	58.3933	0.66614	52.3752	0.66623	61.5513
0.66717	48.2349	0.66706	58.7853	0.6672	52.512	0.66718	61.6827
0.66829	48.6431	0.66806	58.9041	0.66823	52.3943	0.66807	62.0454
0.66919	48.6302	0.66915	59.0287	0.66927	52.8303	0.66913	62.4457
0.67038	49.092	0.67028	59.1838	0.67007	52.9439	0.67021	62.6125
0.67121	48.8473	0.67128	59.3507	0.67114	52.8685	0.67101	62.6923
0.67219	49.1227	0.67215	59.6806	0.67218	53.161	0.67211	62.5223
0.67333	49.4118	0.67319	59.7222	0.67328	53.2202	0.67308	62.8706
0.67421	49.5456	0.67405	59.9179	0.6742	53.6214	0.67404	63.0355
0.6753	49.8874	0.67511	60.0453	0.67523	53.4931	0.67509	63.4416
0.67611	49.75	0.67604	60.0658	0.67625	53.6666	0.67621	63.6553
0.67726	50.0001	0.67715	60.5286	0.67707	53.8314	0.67714	63.4675
0.67832	49.9177	0.6781	60.4655	0.67806	54.002	0.67804	63.6853
0.67919	50.1624	0.6791	60.715	0.67902	54.2209	0.67899	63.7848
0.68034	50.5716	0.6801	60.5337	0.68028	54.1835	0.68014	64.2115
0.68119	50.4818	0.68116	60.7184	0.68104	54.3296	0.68111	64.2028
0.68225	50.8998	0.68224	60.9289	0.68208	54.6966	0.68192	64.3783
0.6833	50.7971	0.68319	61.4395	0.68305	54.7648	0.68301	64.546
0.68431	51.1146	0.68418	61.5595	0.68416	55.1177	0.68417	64.6601
0.68522	51.2147	0.6852	61.6514	0.68516	55.1103	0.68504	65.0015
0.68627	51.3364	0.68601	61.6334	0.68624	55.1246	0.68598	65.0569
0.68719	51.6959	0.68721	61.7116	0.68722	55.42	0.68712	65.4323
0.68812	51.4592	0.68817	62.1817	0.68819	55.3342	0.68813	65.3731
0.68935	51.7711	0.68914	62.2991	0.68922	55.534	0.68909	65.3517
0.69019	51.7533	0.69022	62.4933	0.69007	55.594	0.69017	65.5171
0.69107	51.9665	0.69122	62.2358	0.69116	55.8402	0.69112	65.6797
0.69232	52.371	0.69214	62.3695	0.69216	56.3209	0.69207	65.9969
0.69332	52.3195	0.69319	62.5451	0.69316	56.1428	0.69314	66.0453
0.69416	52.6734	0.6942	62.9614	0.69414	56.2611	0.69404	66.0338
0.69535	52.5111	0.69517	63.1958	0.69519	56.4175	0.69517	66.3868
0.69622	52.7854	0.69628	63.0748	0.69618	56.7178	0.69622	66.5104
0.69716	52.9559	0.69718	63.0764	0.69726	56.9864	0.69722	66.7931
0.69828	53.0234	0.69813	63.1669	0.69825	56.822	0.6982	66.9998
0.69919	53.2987	0.69921	63.4515	0.69925	57.1551	0.69909	67.028
0.70038	53.1502	0.70014	63.7392	0.70026	57.2001	0.69997	67.057
0.70129	53.4029	0.7012	63.7343	0.70136	57.3973	0.7012	67.2008
0.70221	53.4472	0.70222	63.8699	0.70232	57.7694	0.70198	67.4634
0.70337	53.8605	0.70322	63.7815	0.70336	57.4855	0.70299	67.4526
0.70417	53.9718	0.70419	63.8656	0.70432	57.9831	0.70412	67.8317
0.70533	53.9865	0.7051	64.2006	0.70533	58.0416	0.70502	67.6634
0.70631	54.1709	0.70599	64.1833	0.70636	58.1106	0.70603	68.0308
0.70733	53.9928	0.70729	64.555	0.7073	58.2305	0.70707	67.9188
0.70823	54.2309	0.70829	64.5814	0.70825	58.0639	0.70813	68.172
0.70934	54.5781	0.70925	64.7487	0.70917	58.6611	0.70905	68.2513
0.71016	54.4948	0.71016	64.7361	0.71028	58.7135	0.71002	68.4755
0.71125	54.8526	0.7112	65.0045	0.7113	58.8723	0.71117	68.4731
0.71237	54.7413	0.71211	64.9898	0.71231	58.7606	0.71203	68.443
0.71322	54.8406	0.71317	64.9995	0.71331	59.0534	0.71312	68.5311
0.71431	55.0659	0.7142	65.1596	0.71428	59.3266	0.71409	68.7142
0.71525	55.1815	0.71517	65.139	0.7153	59.5851	0.71501	68.9454
0.7161	55.4753	0.7163	65.4428	0.71641	59.4787	0.71609	69.0816
0.71717	55.3565	0.71718	65.535	0.7173	59.6475	0.71704	69.056
0.71828	55.7628	0.71822	65.6969	0.71827	59.6622	0.71811	69.2988
0.71922	55.5055	0.71929	65.7196	0.71924	59.8471	0.7191	69.4314
0.72035	55.8025	0.72021	65.819	0.72043	59.6045	0.72004	69.7863
0.72133	56.0656	0.7213	66.0876	0.72131	59.6944	0.72104	70.0174
0.72217	56.0946	0.72217	66.3461	0.72233	60.0371	0.72208	69.9969
0.72319	56.4189	0.72326	66.4671	0.72332	60.193	0.72295	69.9724
0.72434	56.2795	0.72432	66.3741	0.72429	60.2877	0.72412	69.9587
0.72517	56.4361	0.72525	66.3942	0.72527	60.2434	0.725	70.1881
0.72632	56.842	0.72634	66.6731	0.72627	60.2931	0.72607	70.3879
0.72726	56.8217	0.72719	66.6946	0.72728	60.6685	0.72701	70.8196
0.72814	57.198	0.72815	66.8286	0.72836	60.762	0.728	70.6394
0.72921	57.226	0.72917	66.8561	0.72932	60.8724	0.72914	70.8717
0.73019	57.2687	0.73009	66.8228	0.73017	60.9695	0.72986	70.6924
0.73135	57.351	0.73111	66.9966	0.73111	61.13	0.73102	70.857
0.73217	57.3267	0.73212	67.0092	0.73208	61.5577	0.73207	71.1387
0.73325	57.7883	0.73317	67.3312	0.73305	61.366	0.73298	71.303
0.73415	57.6647	0.73419	67.3493	0.73414	61.5716	0.73413	71.2957
0.73523	58.0661	0.73519	67.4438	0.73514	61.4421	0.73497	71.0439
0.73622	57.7886	0.73622	67.3317	0.73624	61.6074	0.73601	71.2054
0.73723	57.8738	0.73717	67.5025	0.73724	61.914	0.73717	71.5425
0.73826	58.2806	0.73825	67.58	0.73832	61.6065	0.73791	71.7262
0.73914	58.2889	0.73935	67.8945	0.73931	61.8571	0.73909	72.0687
0.74032	58.6482	0.7403	68.1448	0.74011	62.1054	0.73996	71.8036
0.74112	58.5128	0.74136	67.9909	0.74127	62.4716	0.74103	71.8081
0.74231	58.5484	0.74234	68.093	0.74233	62.5455	0.74203	71.7802
0.74324	58.6789	0.74334	68.1521	0.74326	62.204	0.74315	71.9094
0.74417	58.5827	0.74434	68.3416	0.74423	62.4589	0.74394	72.3075
0.74534	59.2202	0.74509	68.5262	0.74513	62.541	0.7451	72.2843
0.74617	58.9417	0.74616	68.6774	0.74613	62.894	0.74602	72.165
0.74722	59.1668	0.74721	68.6021	0.74711	63.0825	0.74715	72.1582
0.74818	59.2636	0.74832	68.5707	0.74813	62.9613	0.74805	72.3573
0.74923	59.4373	0.74925	68.7612	0.74903	63.069	0.74894	72.5814
0.75018	59.8666	0.75019	68.8888	0.75019	63.3127	0.75001	72.7074
0.75116	59.6202	0.75105	69.2115	0.75129	63.2531	0.75097	72.9755
0.75228	59.9267	0.7521	69.4623	0.75231	63.4077	0.75206	72.598
0.75326	59.5612	0.75328	69.3357	0.75316	63.3693	0.75316	72.8421
0.75408	59.6112	0.75425	69.5676	0.75413	63.6942	0.75402	73.0145
0.75527	59.9196	0.7552	69.4376	0.7552	63.7735	0.75505	73.2477
0.75621	59.8133	0.75609	69.7282	0.75638	63.715	0.75623	73.3152
0.75732	60.3693	0.75726	69.9756	0.75726	63.8949	0.75699	73.1797
0.7583	60.2206	0.75825	70.1091	0.75816	63.8083	0.75815	73.2423
0.75918	60.5357	0.75929	70.0202	0.75912	64.044	0.75904	73.3003
0.76022	60.3761	0.76013	69.8372	0.7602	64.1676	0.76007	73.5979
0.7613	60.4922	0.76116	69.9736	0.76107	64.0857	0.76116	73.5816
0.76221	60.7216	0.76231	69.9838	0.76228	64.2511	0.76188	73.6713
0.76317	60.6563	0.76322	70.4572	0.76324	64.194	0.7631	73.8511
0.76429	61.0157	0.76418	70.4871	0.76411	64.5936	0.76407	73.8926
0.76517	60.641	0.76512	70.3489	0.76515	64.4887	0.76521	74.0398
0.76621	60.7759	0.76625	70.3388	0.7663	64.4717	0.766	74.2105
0.76715	60.9739	0.76713	70.1729	0.76712	64.6107	0.7671	74.1389
0.76828	60.998	0.76835	70.5879	0.76827	64.5469	0.768	74.2944
0.76922	61.4549	0.76936	70.7046	0.7693	65.0061	0.76918	74.1857
0.77026	61.2489	0.77017	70.9105	0.77029	64.9266	0.77019	74.6391
0.77119	61.395	0.77107	70.7818	0.7712	64.9335	0.77093	74.554
0.77229	61.4772	0.77211	70.7904	0.77208	65.1819	0.77206	74.671
0.77315	61.4351	0.77313	70.8714	0.77331	65.0891	0.77325	74.5496
0.77431	62.0038	0.77425	71.0962	0.77414	65.2912	0.77405	74.6096
0.77515	61.8279	0.77532	71.3643	0.77524	65.1346	0.77506	74.6742
0.77617	62.0681	0.77613	71.3647	0.77635	64.9481	0.77616	74.8452
0.77712	61.6701	0.77719	71.336	0.77717	65.4353	0.77718	75.0276
0.77821	62.0079	0.77813	71.1976	0.7781	65.4224	0.77832	74.7445
0.77927	62.2311	0.77911	71.2226	0.77932	65.8649	0.77906	74.9097
0.78019	62.2699	0.78016	71.5131	0.78013	65.6289	0.78007	74.9511
0.78114	62.7482	0.78113	71.5884	0.78116	65.657	0.78112	75.3445
0.78232	62.3217	0.78217	71.7401	0.78234	65.9835	0.78227	75.6065
0.78316	62.4998	0.78321	71.8306	0.78313	66.0898	0.78322	75.704
0.78414	62.4109	0.78424	71.9836	0.78414	66.1812	0.78403	75.3996
0.78537	62.6403	0.7852	72.1352	0.7853	66.2508	0.78509	75.369
0.78618	62.9532	0.78612	72.3428	0.78618	66.411	0.78607	75.3225
0.78735	62.9397	0.78727	72.6735	0.7871	66.6033	0.78706	75.5499
0.78822	62.9415	0.7882	72.5028	0.78824	66.5447	0.78822	75.8676
0.78915	62.758	0.78915	72.5307	0.78932	66.6471	0.78901	75.9808
0.79031	63.1435	0.79017	72.1828	0.79012	66.7275	0.7902	75.8262
0.79139	63.4396	0.79115	72.4466	0.79119	66.8653	0.79096	76.2345
0.7923	63.5008	0.79213	72.5351	0.79235	67.1182	0.79227	76.1094
0.79321	63.7768	0.79319	72.5427	0.79316	66.8223	0.7932	76.5189
0.79435	63.4828	0.79425	72.7556	0.79408	66.9574	0.79412	76.5222
0.79547	63.6837	0.79524	72.6352	0.79531	67.0552	0.79505	76.4645
0.7963	63.8057	0.79624	72.6802	0.79616	67.1269	0.79617	76.2427
0.79734	63.9421	0.79715	72.7289	0.79713	67.2272	0.79712	76.3393
0.7982	64.0572	0.79811	72.9836	0.7983	66.8817	0.79803	76.686
0.79935	63.8732	0.79912	73.0505	0.79916	66.9612	0.79928	76.7854
0.80022	64.0371	0.80008	72.9491	0.80031	67.2346	0.80022	76.9906
0.80128	63.9813	0.80107	73.0733	0.80122	67.1044	0.8011	76.67
0.80234	64.3912	0.80212	73.0351	0.80216	67.2673	0.80207	76.688
0.80326	64.38	0.8031	73.2209	0.80314	67.1529	0.80315	76.7421
0.80434	64.343	0.80415	73.3881	0.80426	67.4766	0.80424	76.9351
0.80538	64.4925	0.80513	73.3732	0.80518	67.6566	0.80508	77.1516
0.80623	64.3375	0.80616	73.4281	0.80614	67.4988	0.80602	77.1126
0.80737	64.5655	0.80727	73.3536	0.80718	67.685	0.80724	77.333
0.80819	64.8332	0.80805	73.5956	0.80828	67.5317	0.80816	77.0941
0.80929	64.8148	0.80912	73.5493	0.80923	68.0889	0.80925	77.4104
0.81022	64.9287	0.81015	73.7842	0.81013	67.952	0.81019	77.4095
0.81132	64.8504	0.8111	73.7272	0.81108	67.8634	0.81104	77.6156
0.81236	64.8278	0.81211	73.7119	0.81222	67.9711	0.81222	77.5538
0.81341	64.9821	0.81314	74.0052	0.8133	67.87	0.81316	77.4392
0.81427	65.048	0.81416	73.9874	0.81422	68.3418	0.81398	77.6998
0.81525	65.4373	0.81507	74.2592	0.8151	68.2587	0.815	77.5109
0.81638	65.108	0.81607	74.0519	0.81616	68.3858	0.81606	77.8717
0.81725	65.2901	0.81703	73.9095	0.81709	68.5158	0.81726	77.7554
0.81842	65.1424	0.81803	73.8345	0.81817	68.495	0.81811	77.6521
0.81922	65.3064	0.81901	74.0583	0.81929	68.6915	0.81905	77.7702
0.82045	65.7404	0.82015	74.2513	0.82022	68.5872	0.82012	77.9109
0.8213	65.4985	0.82124	74.1175	0.82108	68.5383	0.8211	78.0438
0.82218	65.7587	0.82227	74.1972	0.82218	68.8982	0.82228	78.1054
0.8233	65.5563	0.82326	73.8874	0.82318	68.8339	0.82314	77.93
0.8244	65.589	0.82419	74.1635	0.82427	68.9884	0.82407	77.901
0.82526	65.9678	0.82505	74.3598	0.82509	68.949	0.82516	77.8654
0.82631	65.8779	0.82611	74.6291	0.82611	68.8374	0.82612	78.1112
0.82741	66.2939	0.82702	74.6188	0.82725	69.3495	0.82701	78.0338
0.82829	65.9716	0.82803	74.4192	0.82814	69.3588	0.82819	78.2876
0.82925	66.1247	0.82912	74.3662	0.82912	69.4381	0.82918	78.0503
0.83025	66.1559	0.83016	74.7507	0.83026	69.2837	0.83007	78.0422
0.83135	66.1802	0.83125	74.9549	0.83125	69.4343	0.83111	78.2524
0.83232	66.642	0.83226	75.232	0.83219	69.6607	0.8322	78.4464
0.83321	66.4125	0.83324	75.07	0.83314	69.6874	0.83316	78.6296
0.83425	66.7396	0.83429	75.0013	0.83406	69.7369	0.8341	78.4851
0.83542	66.455	0.83524	74.9663	0.83526	69.8498	0.83505	78.4548
0.83618	66.6974	0.83624	75.1948	0.83618	69.7964	0.83598	78.3312
0.83736	67.0908	0.83719	75.4381	0.83718	70.1979	0.83708	78.6933
0.83822	66.6953	0.83819	75.5116	0.83806	69.639	0.83802	78.9889
0.8392	67.0096	0.83923	75.6257	0.83928	69.8538	0.83906	79.15
0.84027	66.5549	0.84026	75.2992	0.84031	69.7948	0.84011	78.9995
0.8414	66.9097	0.84123	75.4601	0.8412	70.0082	0.84123	78.8642
0.84232	66.8987	0.84217	75.5446	0.84206	70.1707	0.84214	79.0156
0.84325	66.9677	0.84323	75.9223	0.84315	69.8442	0.84301	79.3349
0.84425	67.3983	0.84419	75.8722	0.84426	70.0234	0.84412	79.3563
0.84536	67.0988	0.84513	75.834	0.84516	70.0853	0.84513	79.267
0.8462	67.2159	0.84609	75.6408	0.84596	70.3904	0.84615	79.0148
0.84737	67.1256	0.84709	75.7506	0.84707	70.4936	0.84714	79.2082
0.84824	67.237	0.84813	76	0.84816	70.2417	0.84811	79.3825
0.84934	67.4924	0.84921	76.0251	0.84921	70.45	0.84917	79.4337
0.85039	67.2672	0.85023	76.0532	0.85013	70.5014	0.85014	79.5343
0.85127	67.4587	0.85129	75.854	0.85103	70.5301	0.85109	79.4093
0.8522	67.1037	0.85213	75.7797	0.85216	70.6814	0.85209	79.3091
0.85317	67.2909	0.85323	76.2636	0.85327	70.6054	0.85311	79.2745
0.85432	67.5459	0.85411	76.2438	0.85417	70.9125	0.85405	79.4099
0.85531	67.5119	0.85506	76.3822	0.85516	70.9471	0.85517	79.4129
0.85619	67.909	0.85605	76.2022	0.85623	70.8732	0.85606	79.6259
0.85723	67.3769	0.85706	76.1706	0.85702	70.8636	0.8572	79.3467
0.85814	67.7997	0.85813	75.9972	0.85826	70.8114	0.858	79.2315
0.8593	67.7793	0.85915	76.1178	0.85905	70.9733	0.8592	79.3207
0.86036	68.009	0.86021	76.4117	0.86014	71.0534	0.86	79.4562
0.86123	68.1779	0.8612	76.2589	0.86125	70.6396	0.86105	79.6763
0.8623	67.9447	0.86224	76.5034	0.86214	70.8452	0.86219	79.5831
0.86333	68.265	0.86327	76.3217	0.86309	71.0144	0.86308	79.5848
0.86416	67.9021	0.86429	76.3845	0.86425	71.3962	0.86404	79.4707
0.8653	68.3622	0.86527	76.5118	0.86513	71.5629	0.86521	79.5581
0.86632	68.3537	0.86613	76.6258	0.86612	71.2291	0.86606	79.922
0.86724	68.339	0.86711	76.5771	0.86725	71.5976	0.86713	80.0395
0.86823	68.4884	0.86817	76.5397	0.86819	71.4534	0.86824	80.1219
0.86937	68.221	0.86908	76.5966	0.86908	71.5519	0.86903	79.9194
0.87029	68.5161	0.87017	76.6124	0.87012	71.4712	0.8702	80.0986
0.87138	68.4849	0.87118	76.8736	0.87127	71.2915	0.87103	80.2141
0.87228	68.6839	0.87214	76.7986	0.87211	71.8667	0.8722	80.2721
0.87322	68.6936	0.87313	76.7464	0.87314	71.6818	0.87301	80.2574
0.8742	68.3859	0.87408	76.6334	0.87432	71.8349	0.87422	80.0812
0.87521	68.6346	0.8752	76.5141	0.87527	71.6094	0.87504	80.2782
0.87621	68.4329	0.87628	76.8608	0.87607	71.5208	0.87607	80.4207
0.87734	68.9578	0.87731	77.0022	0.87705	71.9954	0.87709	80.5951
0.87824	69.0312	0.87821	76.8271	0.87825	71.6671	0.8782	80.5749
0.87922	68.8818	0.87922	76.7764	0.87925	71.6758	0.87905	80.3932
0.88033	69.1368	0.88013	76.7416	0.8801	71.5675	0.88019	80.4208
0.88118	68.8842	0.88119	76.7624	0.88112	71.5308	0.88101	80.3291
0.88228	69.3104	0.88215	77.0301	0.88227	71.941	0.88222	80.762
0.88341	69.3012	0.88311	76.9589	0.88319	71.6743	0.88312	80.6611
0.88418	69.2846	0.88411	76.8452	0.88414	71.8123	0.88412	80.8314
0.88532	69.4527	0.88518	76.8171	0.88524	71.7847	0.88522	80.6561
0.88631	69.1865	0.88615	76.8495	0.88622	71.8967	0.88604	80.5774
0.8872	69.6235	0.88718	76.9764	0.88708	72.1427	0.88706	80.7205
0.88826	69.5462	0.88816	77.2202	0.88818	71.8237	0.88816	80.9087
0.88933	69.8884	0.8892	77.172	0.88913	71.9821	0.88917	81.0128
0.89021	69.6359	0.89019	77.1547	0.89024	72.046	0.89006	80.9492
0.89139	69.642	0.89111	77.1036	0.89116	72.2145	0.89113	80.5585
0.89221	69.8317	0.8922	77.0189	0.89215	72.2185	0.89198	80.678
0.89332	69.8603	0.89309	77.4687	0.89327	72.0125	0.89308	80.835
0.89424	70.099	0.89396	77.541	0.89403	72.1481	0.89409	81.1458
0.89531	70.1769	0.89506	77.6637	0.89519	72.3561	0.89517	81.2032
0.89619	69.9319	0.89611	77.3879	0.8962	72.3821	0.89599	80.9874
0.89736	70.165	0.89723	77.5398	0.89722	72.5733	0.89708	80.876
0.89824	69.8851	0.89816	77.3871	0.89807	72.3102	0.8981	80.8372
0.8992	70.3125	0.89922	77.8418	0.89917	72.62	0.89908	81.1695
0.90026	70.2472	0.90023	77.81	0.90014	72.6312	0.90016	81.1804
0.90115	70.2896	0.90115	77.7288	0.90108	72.4052	0.90101	81.3128
0.90237	70.3621	0.90212	77.5927	0.90233	72.6242	0.90216	81.0189
0.90336	70.1347	0.90312	77.6305	0.9032	72.6172	0.90306	81.1348
0.90416	70.5648	0.9041	77.9113	0.90418	72.9119	0.90409	81.117
0.90536	70.8067	0.90507	77.9399	0.90528	72.7629	0.90498	81.4032
0.90622	70.8412	0.90607	77.8194	0.90623	72.5475	0.90614	81.503
0.90739	70.7007	0.90712	77.8775	0.90715	72.7572	0.90714	81.264
0.90818	70.3757	0.90811	77.9145	0.90831	72.7122	0.90813	81.2882
0.90926	70.6867	0.90922	77.9848	0.90934	72.7739	0.90902	81.1916
0.91037	70.5522	0.91019	78.1336	0.91019	72.8589	0.91026	81.39
0.91124	70.7969	0.91123	78.2868	0.91123	72.4509	0.91099	81.4095
0.91218	70.7667	0.91225	78.1284	0.91233	72.943	0.91215	81.6203
0.91342	70.5177	0.91317	78.1536	0.91331	72.877	0.91307	81.6304
0.91435	70.8226	0.91426	78.3159	0.91417	73.2214	0.91416	81.2951
0.9152	70.7159	0.91515	78.3073	0.91526	73.01	0.91515	81.5513
0.91637	71.2652	0.91616	78.4727	0.91624	73.0941	0.91604	81.5758
0.91725	71.1262	0.91716	78.3585	0.91714	73.319	0.91721	81.7559
0.91827	71.0678	0.91822	78.2764	0.91836	73.3593	0.91803	81.7387
0.91922	71.1443	0.91916	78.2408	0.91917	73.3184	0.91916	81.6383
0.9203	70.9093	0.92032	78.4558	0.92031	73.107	0.92014	81.711
0.9212	71.3978	0.92124	78.5478	0.92117	73.2755	0.92122	81.6806
0.92235	71.304	0.92224	78.6008	0.92224	73.7526	0.92202	81.7278
0.9233	71.3693	0.92334	78.5927	0.92332	73.4943	0.92311	81.5136
0.92421	71.2615	0.92428	78.2436	0.92424	73.4031	0.92406	81.5766
0.92531	71.1392	0.92526	78.4365	0.92537	73.2438	0.92512	81.6208
0.92609	71.5047	0.92626	78.5433	0.92634	73.1709	0.92605	81.7529
0.92726	71.3554	0.92723	78.7319	0.92719	73.5943	0.92695	81.8875
0.92819	71.7291	0.92812	78.6474	0.92817	73.4322	0.9282	81.8123
0.92937	71.7432	0.9292	78.4084	0.9293	73.2721	0.92905	81.8362
0.93027	71.488	0.93021	78.4428	0.93026	73.3386	0.93014	81.6562
0.93142	71.8345	0.93128	78.4606	0.93117	73.3876	0.93107	81.9393
0.93221	71.6243	0.93228	78.819	0.93233	73.6328	0.93193	82.0542
0.93321	72.0777	0.93328	78.5798	0.93322	73.5322	0.93316	82.1323
0.93436	71.9331	0.93434	78.8345	0.93431	73.6662	0.934	82.1005
0.93519	71.9413	0.93527	78.5636	0.9353	73.9216	0.93512	81.8484
0.93634	71.949	0.93623	78.6039	0.93616	73.7644	0.93616	81.8237
0.9373	71.6125	0.93718	78.8636	0.93723	73.805	0.93699	81.9653
0.93814	72.4285	0.93816	78.956	0.93834	73.6137	0.93811	82.3405
0.93926	72.0132	0.93931	78.9212	0.93918	73.8556	0.93901	82.2102
0.94034	72.3677	0.94026	78.7759	0.94032	74.2116	0.94019	82.194
0.94134	72.015	0.94125	78.6561	0.94114	73.919	0.94093	82.0653
0.9422	71.9369	0.9422	78.7972	0.94219	74.093	0.9421	81.9792
0.94321	72.2987	0.94326	78.9341	0.94329	73.8196	0.94294	82.2323
0.94429	72.1957	0.94419	79.1555	0.9443	74.2252	0.94418	82.4614
0.94524	72.443	0.94515	79.0169	0.94527	74.2408	0.94488	82.3528
0.94618	72.0684	0.94614	78.9277	0.94622	73.8438	0.94607	82.1239
0.94733	72.1058	0.94713	78.6559	0.94733	74.2835	0.94712	82.05
0.9483	72.2894	0.94816	78.7146	0.94828	73.8941	0.948	82.2906
0.94922	72.3336	0.94926	79.0428	0.94919	74.3774	0.9491	82.3547
0.95021	72.7672	0.95026	79.0216	0.95025	74.0497	0.95016	82.7515
0.9514	72.2891	0.95126	79.1814	0.95111	73.8198	0.95106	82.5237
0.95223	72.5575	0.95226	78.7434	0.95224	74.1586	0.95212	82.2866
0.95321	72.4317	0.95318	78.877	0.95339	74.2164	0.95298	82.479
0.95431	72.5033	0.95423	78.9433	0.9541	74.2302	0.95406	82.5184
0.9552	72.912	0.95523	79.1967	0.95523	73.9835	0.95516	82.8245
0.9562	72.5131	0.95623	79.3308	0.95618	73.8759	0.95607	82.7739
0.95744	72.7772	0.95733	79.3061	0.95733	74.2527	0.95708	82.5804
0.9582	72.5127	0.95826	79.2137	0.95818	74.2193	0.95805	82.2831
0.95941	72.6817	0.95911	79.0487	0.95931	74.3282	0.95911	82.3705
0.96015	72.9308	0.96007	79.3618	0.96005	74.1127	0.96003	82.5708
0.9612	72.8085	0.96114	79.5348	0.96131	74.0824	0.96105	82.7551
0.96226	72.9959	0.96221	79.5253	0.96218	74.4192	0.96201	82.7389
0.96339	72.6175	0.96315	79.494	0.96321	74.1975	0.96307	82.6958
0.96426	72.7067	0.96422	79.1914	0.9642	74.2744	0.964	82.6117
0.96515	72.66	0.96526	79.3501	0.96518	74.2813	0.96504	82.7396
0.9663	72.8613	0.96633	79.455	0.96622	74.5298	0.96618	82.9178
0.9673	73.1445	0.96729	79.5229	0.96719	74.6116	0.96695	83.0943
0.96813	72.9066	0.96826	79.5565	0.9682	74.4889	0.96806	83.1478
0.96938	73.2674	0.96925	79.4744	0.9693	74.384	0.96903	83.2994
0.97015	73.0023	0.9701	79.522	0.97013	74.6269	0.97013	82.9036
0.97117	73.2036	0.97116	79.4496	0.97127	74.5366	0.9711	83.0751
0.97217	73.5689	0.97221	79.6931	0.97227	74.8713	0.97191	83.1009
0.97336	73.4512	0.97319	79.6197	0.97321	74.345	0.97296	83.1551
0.97438	73.3716	0.97437	79.5309	0.97435	74.4252	0.97406	83.3173
0.97518	73.1088	0.97535	79.4969	0.97516	74.6749	0.97509	83.0636
0.9761	73.4656	0.97625	79.6421	0.97637	74.7378	0.97607	83.0043
0.97716	73.6006	0.97725	79.7681	0.97716	74.8157	0.977	83.0347
0.97836	73.5011	0.97814	79.7884	0.97813	74.6887	0.97816	83.0869
0.97927	73.7011	0.97926	79.8083	0.97935	75.0148	0.97919	83.2717
0.98016	73.3148	0.98009	79.6811	0.98016	75.2099	0.98003	83.2124
0.98122	73.4957	0.98108	79.8434	0.98128	75.0471	0.98117	83.3939
0.98231	73.6566	0.98215	80.1094	0.98222	75.2184	0.9821	83.1079
0.98328	73.857	0.98319	80.1994	0.98319	75.1483	0.98308	83.2496
0.98408	73.9334	0.98416	80.2418	0.98432	75.6412	0.98419	83.3133
0.98527	73.6588	0.98511	79.8667	0.98518	75.3913	0.98519	83.3312
0.98624	73.8735	0.98611	79.8903	0.98627	75.2083	0.98608	83.3866
0.98716	73.6971	0.98707	79.8725	0.98731	75.3997	0.98706	83.2082
0.98819	74.0402	0.98813	80.242	0.98812	75.1383	0.98821	83.3029
0.98925	74.2333	0.98931	80.1417	0.98929	75.5215	0.98916	83.1782
0.99022	74.0006	0.9901	80.0708	0.99016	75.5075	0.99013	83.2966
0.99116	74.0296	0.99118	80.0226	0.99123	75.3122	0.9911	83.3452
0.99214	73.8512	0.99229	80.0708	0.99219	75.5284	0.99217	83.435
0.99315	74.094	0.9933	80.3444	0.99331	75.6118	0.99318	83.4227
0.99431	74.2405	0.99429	80.5308	0.9941	75.6749	0.99417	83.3161
0.9951	74.0572	0.99529	80.4719	0.99529	75.5443	0.99513	83.5548
0.99625	74.2026	0.99626	80.3311	0.99626	75.5125	0.9962	83.4583
0.99739	74.1583	0.99723	80.1639	0.99715	75.654	0.99718	83.5595
0.9982	74.3658	0.99821	80.359	0.99826	75.5158	0.99807	83.5494
0.99919	74.5194	0.99909	80.4167	0.99926	75.5768	0.99922	83.3609
1.00021	74.5546	1.00025	80.6853	1.00018	75.3424	1.00014	83.4909
1.00144	74.7242	1.00117	80.5619	1.00136	75.2269	1.00108	83.4207
1.00232	74.2824	1.00223	80.3599	1.00207	75.6476	1.00203	83.8802
1.00325	74.449	1.00315	80.3713	1.00323	75.6052	1.00327	83.7613
1.00427	74.4699	1.00418	80.2397	1.00426	75.4673	1.00423	83.8557
1.00527	74.7716	1.00523	80.6151	1.00514	75.4378	1.00514	83.6173
1.00632	75.0217	1.00625	80.5884	1.00626	75.3323	1.00604	83.8499
1.00739	74.8517	1.00731	80.7049	1.00713	76.0128	1.00729	83.8515
1.00832	75.1188	1.00827	80.3562	1.00832	75.7836	1.00816	84.0173
1.00926	74.7412	1.00917	80.2374	1.00908	75.9733	1.00921	83.8854
1.01026	74.9146	1.01024	80.3951	1.01026	75.8741	1.01016	83.501
1.01144	75.0499	1.01123	80.4922	1.01117	75.8927	1.01092	83.7319
1.01244	74.7327	1.01212	80.7119	1.01232	75.9307	1.01227	83.6426
1.01327	75.0243	1.0131	80.6475	1.01324	75.6445	1.01311	83.781
1.01425	74.5992	1.01417	80.4052	1.01413	75.7152	1.01403	83.8213
1.01534	75.02	1.01531	80.3145	1.01524	75.9562	1.01507	83.8973
1.01631	74.8974	1.01622	80.3745	1.01618	75.7958	1.016	83.8638
1.01728	74.959	1.01709	80.5751	1.01717	75.9753	1.01719	83.8021
1.0183	75.1505	1.0182	80.5362	1.01828	75.3778	1.01797	83.9292
1.01944	74.5893	1.01919	80.5706	1.01916	75.4926	1.01909	84.2269
1.02028	74.9588	1.0203	80.2046	1.02038	75.65	1.02	84.0999
1.02128	74.7818	1.02116	80.2832	1.02116	75.686	1.02106	84.0189
1.02222	75.3602	1.02215	80.4317	1.02225	75.9089	1.02208	83.8095
1.02333	75.3214	1.02319	80.5966	1.02322	75.4735	1.02317	84.0442
1.02435	75.3416	1.02422	80.8048	1.02416	75.7895	1.02415	83.8659
1.02527	75.1874	1.02527	80.6005	1.02516	75.731	1.02521	84.1498
1.02632	74.9946	1.02616	80.7057	1.02631	75.9624	1.02608	84.1625
1.0274	75.4375	1.02712	80.747	1.02722	76.0849	1.0271	83.9642
1.02818	75.4409	1.02812	80.9908	1.02811	76.1127	1.02822	84.0494
1.02915	75.4381	1.0293	81.0093	1.0293	76.2778	1.02905	83.8628
1.03029	75.3814	1.03011	81.0841	1.03006	76.2692	1.03006	84.1894
1.03142	75.1045	1.0313	81.1453	1.03128	76.0613	1.03116	84.2766
1.0323	75.5399	1.03229	80.9369	1.0321	76.0934	1.03214	84.2478
1.03321	75.6183	1.03324	80.8948	1.03324	75.9752	1.03319	84.0169
1.03419	75.9524	1.03414	80.8891	1.03416	76.0688	1.03399	83.8973
1.03538	75.8604	1.03515	81.0241	1.03518	75.9109	1.0352	84.0876
1.03635	75.4787	1.03624	81.025	1.03612	75.5701	1.03606	83.9882
1.03735	75.6453	1.03719	80.7953	1.03727	75.8897	1.03704	84.465
1.03832	75.2785	1.03812	80.8603	1.03811	75.9603	1.03809	84.2967
1.0393	75.8644	1.03911	80.7619	1.03921	76.1081	1.03925	84.4084
1.04025	75.9428	1.0403	80.9164	1.04023	76.1412	1.04013	84.2418
1.04127	75.9728	1.04116	80.8599	1.04106	75.926	1.04106	84.1518
1.04243	75.8688	1.04233	80.8692	1.04231	76.2153	1.04196	84.4016
1.04341	75.7219	1.04327	80.8081	1.04307	76.2533	1.043	84.4924
1.04428	76.2602	1.0441	80.9514	1.04427	76.2001	1.04401	84.604
1.04518	75.992	1.04508	81.1613	1.04512	76.2209	1.04516	84.251
1.04634	76.2865	1.04621	81.3554	1.04631	76.1174	1.04622	84.1711
1.04736	76.1771	1.04733	81.529	1.04727	76.7306	1.04718	84.1038
1.04823	75.9202	1.04817	81.4355	1.04814	76.3806	1.04803	84.2188
1.04925	76.1091	1.04908	81.5186	1.0492	76.4332	1.04924	84.666
1.05026	76.0752	1.05028	81.8904	1.05027	76.2959	1.05007	84.6532
1.05138	76.4662	1.05109	81.8133	1.05119	76.2451	1.051	84.5272
1.05231	76.1803	1.05225	81.8248	1.05209	76.8294	1.05206	84.2532
1.05332	76.0944	1.05309	81.594	1.0532	76.4072	1.05305	84.1923
1.05422	76.1354	1.0541	81.3305	1.05426	76.2659	1.05405	84.4572
1.05526	76.0777	1.05509	81.2785	1.05526	76.2825	1.05523	84.5278
1.05641	76.5124	1.05621	81.5443	1.05614	76.3737	1.05613	84.642
1.05721	76.4351	1.0572	81.6663	1.05709	76.4655	1.05717	84.4237
1.05835	76.3193	1.05831	81.3481	1.05809	76.2916	1.05812	84.515
1.05937	76.3408	1.05923	81.5378	1.05926	76.4536	1.05905	84.4434
1.0603	76.0897	1.06025	81.2516	1.06025	76.5055	1.06009	84.5914
1.06125	76.4215	1.06107	81.5271	1.06107	76.3119	1.06118	84.6383
1.06223	76.178	1.06223	81.8706	1.0621	76.4234	1.06213	84.9113
1.06319	76.4853	1.06328	81.9284	1.06311	76.2206	1.06313	84.7986
1.06418	76.263	1.06425	81.881	1.06427	76.4339	1.06419	84.6361
1.0653	76.1948	1.06522	81.5653	1.06518	76.6762	1.06516	84.6274
1.06638	76.3117	1.0663	81.6463	1.06602	76.507	1.06615	84.6905
1.06734	76.2605	1.06716	81.7118	1.06723	76.3209	1.06707	84.9395
1.06822	76.5961	1.06803	81.9997	1.06821	76.2513	1.0682	85.0222
1.06919	76.544	1.06913	81.9875	1.06911	76.6631	1.06918	84.9606
1.0703	76.5854	1.07022	81.7097	1.07011	76.796	1.07007	84.6577
1.0714	76.602	1.07106	81.4578	1.07126	76.6144	1.07097	84.5976
1.07216	76.1786	1.07217	81.4681	1.07234	76.6228	1.07207	84.8411
1.0732	76.3925	1.07303	81.8623	1.07308	76.3915	1.07299	85.0451
1.07439	76.6072	1.07412	82.0574	1.07429	76.7227	1.07408	85.0368
1.07531	76.5579	1.07522	82.0413	1.07515	76.816	1.07509	84.9728
1.07617	76.5641	1.07607	81.9578	1.07628	76.4994	1.07598	84.6742
1.0773	76.3412	1.0773	81.8811	1.07718	76.7391	1.07706	84.9596
1.0782	76.7114	1.07807	81.9784	1.07819	76.7065	1.07797	84.8313
1.07925	76.522	1.07918	82.0731	1.07921	76.7476	1.07919	85.203
1.08034	76.9081	1.08018	82.0387	1.08016	76.8849	1.08012	84.9557
1.0813	76.7632	1.08116	81.8295	1.08121	76.4007	1.08111	84.9522
1.08217	76.4888	1.08222	81.7977	1.08211	76.9573	1.08213	84.8196
1.08334	76.7862	1.08314	81.7194	1.08311	77.0282	1.08314	84.8769
1.08422	76.4912	1.08419	81.8707	1.08426	77.281	1.08414	85.1646
1.08532	76.9638	1.08515	81.9575	1.08511	77.119	1.08508	84.9467
1.08629	77.0551	1.08602	81.7516	1.08606	76.9496	1.08592	85.0194
1.0872	76.9489	1.08727	81.8537	1.08707	77.1849	1.087	84.8316
1.08831	77.0474	1.08807	81.6027	1.08799	77.2719	1.08801	84.8724
1.08922	76.6516	1.0892	81.7202	1.08912	77.2912	1.08914	85.0784
1.09022	76.9847	1.09003	81.8428	1.09011	77.2222	1.08999	85.1537
1.09139	77.0029	1.09113	81.7338	1.09116	76.9995	1.09095	85.3172
1.09215	77.1697	1.09223	81.8303	1.09223	77.1654	1.09204	85.0591
1.09328	77.141	1.09304	81.6206	1.09323	76.95	1.09302	85.1049
1.09431	76.9034	1.09415	81.9384	1.09422	76.9014	1.09396	85.2354
1.09513	76.8941	1.09531	81.7506	1.09511	76.7065	1.09499	85.2589
1.09636	76.6709	1.09612	81.9294	1.09613	76.8758	1.096	85.2927
1.09726	77.2257	1.097	81.8492	1.09721	77.3267	1.09699	84.9381
1.09829	77.3128	1.09816	81.8383	1.09829	77.0875	1.09807	85.034
1.09932	77.2323	1.09926	81.8742	1.09921	77.27	1.09909	85.0911
1.10018	77.4207	1.10011	81.989	1.10015	77.2347	1.1002	85.2124
1.10129	76.9806	1.10117	82.0613	1.10115	77.3361	1.1009	85.2255
1.10232	77.4933	1.10216	81.9529	1.10218	77.5491	1.10197	84.9793
1.10316	77.221	1.1032	81.8087	1.10324	77.3174	1.103	84.9328
1.10433	77.6397	1.10407	81.6201	1.10416	77.024	1.10395	84.8529
1.10525	77.415	1.10515	81.7769	1.10519	77.1654	1.10493	85.2424
1.10628	76.9539	1.1063	81.9579	1.1061	77.0489	1.10621	85.3105
1.10727	77.5003	1.10712	82.0191	1.10707	77.3917	1.10703	85.1454
1.10823	77.1784	1.10817	81.849	1.10817	77.159	1.10813	84.972
1.10935	77.7889	1.10924	81.6638	1.10923	77.2065	1.10912	84.9082
1.11023	77.5149	1.11006	81.6534	1.11018	77.378	1.11017	85.247
1.11134	77.338	1.11123	81.8764	1.11115	77.2999	1.11093	85.1385
1.11227	77.3864	1.11217	82.0106	1.11223	77.3692	1.11202	85.4704
1.11314	77.0178	1.11326	82.1738	1.1134	77.0669	1.11302	85.2352
1.11426	77.6365	1.11411	81.8668	1.11427	77.1587	1.11407	85.1227
1.11516	77.3708	1.11506	81.9676	1.11537	77.5115	1.11506	85.2599
1.11628	77.4882	1.11619	81.7826	1.1164	77.1137	1.11612	85.3293
1.11722	77.5997	1.11731	82.2447	1.11732	77.3057	1.11711	85.698
1.1182	77.3825	1.11821	82.2811	1.11825	77.0306	1.11796	85.8048
1.11933	77.9636	1.11907	82.0519	1.11928	77.459	1.11913	85.5863
1.12026	77.5768	1.12027	81.9947	1.12022	77.5676	1.12	85.3888
1.1212	78.1583	1.12119	81.9599	1.12116	77.3873	1.12096	85.3035
1.12232	77.7561	1.12219	82.0841	1.12225	77.7081	1.12196	85.5758
1.1233	77.6151	1.12314	82.2945	1.12331	77.4193	1.12297	85.5739
1.12413	77.9151	1.12429	82.3875	1.12425	77.7862	1.12403	85.9521
1.12535	77.7039	1.12531	82.1202	1.1253	77.7204	1.12491	85.7054
1.12619	78.6388	1.12622	81.8097	1.12613	77.4254	1.12604	85.7025
1.12727	78.1926	1.12715	81.9193	1.12722	77.5744	1.12704	85.8112
1.12825	78.3109	1.12822	82.0243	1.12836	77.5283	1.12812	85.7899
1.12924	78.3025	1.12937	82.3685	1.12926	77.5969	1.12906	86.0587
1.13024	77.9911	1.13019	82.1868	1.13016	77.4637	1.12989	85.8701
1.1312	78.3568	1.13131	82.2069	1.13131	77.2069	1.13107	85.8869
1.13223	77.953	1.13219	82.1346	1.13236	77.4857	1.13208	85.3204
1.13312	78.1933	1.13338	82.0911	1.13325	77.4782	1.13307	85.7313
1.13437	77.843	1.13429	82.2369	1.13429	77.6164	1.13414	85.6063
1.13517	77.9449	1.13512	82.0818	1.13516	77.3565	1.13512	85.7251
1.13632	78.139	1.13635	82.1006	1.1362	77.15	1.13614	85.4645
1.13719	77.9378	1.13721	81.9976	1.13709	77.4233	1.13708	85.3535
1.1383	78.4313	1.13816	82.0198	1.13822	77.4107	1.13804	85.4095
1.13913	78.0362	1.13934	82.2459	1.13933	77.5291	1.13906	85.3727
1.14029	78.0985	1.14011	82.2625	1.14029	77.4357	1.14001	85.5692
1.1411	78.1433	1.14129	82.4883	1.14121	77.1683	1.14109	85.5941
1.14236	78.1529	1.14227	82.1003	1.14217	77.5564	1.14214	85.5329
1.14311	78.8136	1.14332	82.2628	1.14332	77.6253	1.14299	85.6394
1.14429	78.3367	1.14414	82.2017	1.14411	77.7551	1.14413	85.7099
1.1452	78.5709	1.14519	82.3933	1.14529	77.8323	1.14514	85.8033
1.14623	78.5051	1.14627	82.5393	1.14624	77.9141	1.14606	85.7552
1.1473	78.4957	1.14731	82.2449	1.14727	78.2357	1.14694	85.7194
1.1482	78.66	1.14823	82.3239	1.14828	77.9042	1.14811	85.7974
1.14925	78.467	1.14915	82.2184	1.14923	77.7532	1.149	85.7193
1.15024	78.7447	1.15018	82.4775	1.15007	77.8276	1.15021	85.9286
1.15118	78.2257	1.15116	82.3991	1.15126	77.803	1.1512	85.8646
1.15228	78.4119	1.15228	82.5195	1.15234	78.2291	1.15208	86.2093
1.15312	78.3975	1.15322	82.3474	1.15322	77.932	1.15319	85.9178
1.15431	78.4959	1.1541	82.3083	1.15423	77.7318	1.15394	85.9279
1.15518	78.7613	1.15516	82.5923	1.15529	77.8053	1.15503	86.0282
1.15634	78.539	1.15627	82.6757	1.15627	77.6663	1.15602	86.1374
1.15714	78.5715	1.1572	82.6195	1.15721	77.9596	1.15699	86.089
1.15826	78.5946	1.15814	82.619	1.15823	77.4822	1.15809	85.9222
1.15917	78.5413	1.15928	82.3218	1.15915	77.557	1.15905	85.8435
1.16023	79.0112	1.16029	82.4166	1.16026	77.5542	1.16013	85.9104
1.16125	78.7365	1.16121	82.5128	1.16127	77.6108	1.16094	86.3148
1.1622	78.7286	1.16225	82.8291	1.16221	77.5882	1.16201	86.488
1.16335	78.6172	1.16327	82.7159	1.16331	77.3805	1.16295	86.3882
1.16411	78.7287	1.16417	82.3545	1.1642	77.5031	1.16416	86.0978
1.16526	79.0682	1.16527	82.484	1.16513	77.835	1.16524	85.9421
1.16628	78.8269	1.16615	82.3807	1.16621	77.6663	1.16595	86.0721
1.16721	79.2069	1.16724	82.8326	1.16727	77.7963	1.16717	86.3228
1.16821	78.8258	1.16826	82.8709	1.16824	77.5542	1.16798	86.5525
1.16934	78.94	1.16919	82.9295	1.16919	77.9176	1.16917	86.5235
1.17023	78.8973	1.17018	82.5091	1.1703	78.0027	1.16998	86.1581
1.17119	78.9279	1.17111	82.5998	1.17127	77.7294	1.17102	86.4129
1.17226	79.1553	1.17228	82.8386	1.17217	77.5237	1.17197	86.5059
1.1732	78.9701	1.17318	82.985	1.17324	77.2503	1.17304	86.6266
1.17435	79.1508	1.17417	83.1313	1.17416	77.3034	1.17408	86.5747
1.17519	78.952	1.17533	82.8752	1.17534	77.4052	1.1751	86.4358
1.17618	79.0608	1.17629	82.7212	1.17608	77.4006	1.17606	86.3288
1.17729	79.324	1.17724	82.6967	1.17723	77.7312	1.1771	86.1389
1.17819	79.1323	1.17811	82.9618	1.17832	77.7402	1.17814	86.4581
1.17927	79.3403	1.17917	82.971	1.17922	77.4832	1.17906	86.4239
1.18015	79.0467	1.18021	82.8565	1.18021	77.562	1.18013	86.5397
1.18132	79.0606	1.18118	82.8172	1.18114	77.3034	1.1812	86.4282
1.18212	79.4303	1.18214	82.7157	1.18231	77.7656	1.18208	86.2364
1.18333	79.0939	1.18328	82.8555	1.18332	77.533	1.18303	86.3617
1.18412	79.607	1.18426	82.9011	1.18409	77.5899	1.18417	86.2749
1.18533	79.1766	1.1852	83.0875	1.18519	77.5633	1.18504	86.5937
1.18617	79.3221	1.18618	83.1291	1.18624	77.6505	1.18621	86.2346
1.18729	79.3796	1.18717	82.9405	1.18713	77.9534	1.18724	86.3206
1.18823	79.436	1.1882	82.9437	1.18827	77.6606	1.18802	86.068
1.18917	79.7586	1.18923	82.9913	1.18932	77.6601	1.18922	86.0552
1.19036	79.2936	1.19011	83.1463	1.19018	77.7365	1.19028	86.2244
1.19123	79.4736	1.19129	82.9695	1.19123	77.4165	1.19105	86.2201
1.19215	79.0957	1.19218	83.0912	1.19226	77.6817	1.19227	85.9642
1.19335	79.2595	1.19323	83.1295	1.19317	77.2622	1.19317	86.1374
1.19424	79.4984	1.19431	83.0052	1.1943	77.4301	1.19425	85.8946
1.1951	79.4019	1.19522	83.3657	1.19526	77.7062	1.1951	86.2678
1.1963	79.7206	1.19618	83.1922	1.19626	77.7374	1.19625	86.0753
1.19717	79.3716	1.1973	83.3043	1.1973	77.9554	1.19719	86.185
1.19811	79.3783	1.19824	83.1126	1.19823	77.5529	1.19812	85.7902
1.19922	79.6939	1.19929	83.1693	1.19912	77.6983	1.19897	85.8413
1.20012	79.6153	1.20026	83.4145	1.20023	77.7845	1.20022	86.087
1.20125	80.1089	1.20127	83.2671	1.20124	77.7082	1.20104	86.0626
1.20218	79.5452	1.20211	83.4035	1.20215	77.7889	1.20227	86.2935
1.20333	79.7772	1.20311	82.9875	1.20319	77.4494	1.20311	86.0306
1.20424	79.8794	1.20413	83.1606	1.20421	77.8157	1.20413	86.0648
1.20526	79.819	1.20528	82.9832	1.20529	77.6963	1.2051	86.0315
1.20638	80.1268	1.20625	83.2758	1.20616	77.4836	1.20603	86.1339
1.20725	79.8832	1.2072	83.1576	1.20722	77.5694	1.20704	86.0892
1.20829	80.1338	1.20817	82.9745	1.20828	77.6285	1.2081	86.1495
1.20928	79.6829	1.20931	83.0651	1.20927	77.8936	1.20898	86.0063
1.21027	79.9142	1.21022	82.8261	1.21014	77.8923	1.21004	85.8932
1.21139	80.0857	1.21123	82.7962	1.21112	77.6939	1.2112	86.0354
1.21224	79.6555	1.21227	82.992	1.21213	77.8933	1.21213	86.0977
1.21337	79.8865	1.21328	82.955	1.21328	78.0015	1.21314	86.077
1.2142	79.4778	1.21408	82.8916	1.21417	78.0153	1.21408	86.157
1.21538	79.9041	1.21521	82.5919	1.21538	78.1435	1.21517	85.7977
1.2162	79.7456	1.21629	82.7241	1.21615	77.6042	1.21624	85.9474
1.21741	79.9541	1.21715	82.7112	1.21726	78.0533	1.2172	86.1191
1.21829	80.0036	1.21811	83.1083	1.21815	78.0601	1.21811	86.3439
1.21936	79.5685	1.21921	83.2162	1.21925	78.09	1.21909	86.3371
1.22024	80.0087	1.22026	83.0183	1.22024	78.1804	1.22013	86.1806
1.22126	79.9191	1.22126	83.0499	1.22111	78.0555	1.22113	85.9218
1.22241	80.1972	1.22222	82.7165	1.22213	78.2938	1.22207	85.8268
1.22326	80.1415	1.22331	83.138	1.22319	78.304	1.2231	86.1903
1.22437	79.7701	1.22421	83.2449	1.22418	78.0793	1.22407	86.311
1.22518	80.0913	1.22517	83.3233	1.22532	78.1994	1.22515	86.5231
1.22636	79.6826	1.22614	83.0023	1.22612	78.0267	1.22603	86.1142
1.22717	80.2977	1.22711	82.9393	1.22733	78.5011	1.22717	86.0278
1.22826	80.2506	1.22819	82.7689	1.22817	77.9765	1.22801	85.9795
1.22934	80.294	1.22929	83.0374	1.22909	77.9784	1.22904	86.1506
1.23024	80.4141	1.23027	83.2669	1.23014	78.1059	1.23001	86.4451
1.23136	80.0734	1.23127	83.1294	1.2313	78.0741	1.23103	86.404
1.23229	80.6086	1.23234	83.0823	1.23226	78.5665	1.23209	86.3334
1.23325	80.2717	1.23329	82.9003	1.23314	78.2048	1.23322	86.1243
1.23426	80.534	1.23421	82.8466	1.23407	78.2572	1.23419	86.287
1.23539	80.2664	1.23512	82.9868	1.23525	78.4179	1.23513	86.3615
1.23622	80.0612	1.2362	83.1042	1.23616	78.449	1.2361	86.4451
1.23735	80.2995	1.23726	83.2185	1.23726	78.4314	1.23716	86.5305
1.23821	80.1292	1.23827	83.0707	1.23819	78.2	1.238	86.1273
1.23935	80.5922	1.23911	82.9267	1.23907	78.3499	1.23903	86.239
1.24023	80.468	1.24013	82.9221	1.24019	78.4546	1.24005	86.0896
1.24137	80.2716	1.24115	82.8788	1.2413	78.1001	1.24105	86.6289
1.24223	80.2792	1.24209	83.1486	1.24223	78.2276	1.24213	86.6616
1.24328	80.1954	1.2433	83.1095	1.24311	78.0015	1.24308	86.5461
1.24431	80.6773	1.24416	82.9651	1.24414	78.3319	1.24421	86.3289
1.24526	80.5332	1.24512	82.6425	1.2451	78.3813	1.24526	86.1629
1.24636	80.512	1.24628	82.7192	1.24634	78.2195	1.24613	86.5969
1.24716	80.277	1.24723	82.9751	1.24713	78.2087	1.24712	86.49
1.24838	80.0568	1.24804	82.961	1.24831	78.1779	1.24808	86.6524
1.24921	80.3888	1.24921	83.1561	1.24908	78.3189	1.24912	86.4307
1.25036	80.3096	1.25026	82.7491	1.25006	78.2772	1.25001	86.1332
1.25126	80.4817	1.25112	82.7316	1.25121	77.9206	1.25105	86.2592
1.25221	80.261	1.25219	82.622	1.25218	78.2021	1.25204	86.2569
1.25341	80.1057	1.2532	82.8665	1.25309	78.2335	1.25308	86.5844
1.25434	80.373	1.25428	83.0537	1.25417	78.294	1.25405	86.3774
1.25522	80.1577	1.25509	83.0575	1.25511	78.3828	1.255	86.3602
1.2563	80.6383	1.25608	83.0273	1.25629	78.322	1.25612	86.0582
1.25733	80.3707	1.25708	82.6602	1.25713	78.7307	1.25705	86.2069
1.25825	80.3469	1.2582	82.925	1.25817	78.5318	1.258	86.5019
1.25937	80.3781	1.25922	82.8403	1.2592	78.403	1.25898	86.4302
1.26026	80.2513	1.26012	83.1498	1.26031	78.3104	1.26012	86.5353
1.26123	80.6901	1.26099	83.2641	1.26122	78.1783	1.26117	86.3742
1.2624	80.6651	1.26215	83.0857	1.26219	78.4163	1.2622	86.5713
1.26328	80.556	1.2632	82.9924	1.26304	78.163	1.26324	86.5838
1.26427	80.6083	1.26421	82.9765	1.26417	78.2105	1.26424	86.7688
1.2652	80.1547	1.2651	83.1451	1.2652	78.2993	1.26515	86.8146
1.26639	80.729	1.26611	83.2022	1.26617	78.1916	1.2661	86.6924
1.26721	80.5948	1.26722	83.2771	1.26713	78.4702	1.26705	86.3788
1.26838	80.8228	1.26827	83.1962	1.26803	78.2183	1.26802	86.5208
1.26921	80.5341	1.26909	82.8771	1.26917	78.3071	1.26897	86.4777
1.27021	80.3007	1.27013	83.0702	1.27031	78.318	1.27004	86.7104
1.27131	80.8171	1.27127	83.0207	1.27127	78.4335	1.27113	86.3706
1.27232	80.5703	1.27214	83.2378	1.27214	78.3007	1.27212	86.4851
1.27329	81.0987	1.27321	83.1934	1.27317	78.0985	1.27301	86.1674
1.27425	80.7615	1.27406	83.2185	1.27417	78.1634	1.27411	86.5239
1.27534	80.6071	1.2751	83.1651	1.27511	78.4434	1.27502	86.5461
1.27621	80.8147	1.27619	83.1607	1.27631	78.3556	1.27627	86.359
1.27734	80.5402	1.27731	83.3177	1.27717	78.4143	1.27727	86.1758
1.27823	81.057	1.27822	83.1955	1.27824	78.0065	1.27822	85.9984
1.27932	80.7321	1.27917	83.2885	1.27908	78.1003	1.27914	86.2212
1.28029	80.8602	1.28011	82.9454	1.28018	78.3121	1.28016	86.3939
1.28121	80.7054	1.28108	82.9166	1.28129	78.1244	1.28112	86.635
1.28237	80.3578	1.28213	82.7927	1.28212	78.1897	1.28206	86.5104
1.28313	80.9958	1.28313	82.9775	1.28302	78.34	1.28288	86.2631
1.28439	80.5843	1.28409	83.0475	1.28419	78.303	1.28404	86.2957
1.28526	80.7476	1.28504	83.0459	1.28507	78.4624	1.28502	86.4074
1.28638	80.4637	1.28608	83.1607	1.28618	77.927	1.2861	86.5066
1.28718	80.3482	1.28706	83.15	1.28705	78.2338	1.28722	86.6423
1.28826	80.843	1.28803	83.2549	1.28812	78.2076	1.28807	86.4759
1.28922	80.6044	1.28908	83.4503	1.28922	78.408	1.28896	86.4415
1.29028	81.1275	1.2902	83.1039	1.29019	78.3047	1.29003	86.2846
1.29124	80.7241	1.29123	83.2175	1.29122	77.8681	1.29117	86.5419
1.29221	80.6753	1.29217	83.1878	1.2922	78.2196	1.29213	86.6977
1.29342	80.7951	1.29323	83.4879	1.2931	78.1885	1.29314	86.9123
1.29415	80.6436	1.29424	83.5777	1.29412	78.3581	1.29421	86.5509
1.29531	81.2294	1.2952	83.4595	1.29524	78.3751	1.29512	86.4472
1.29618	80.6987	1.29607	83.5117	1.29607	78.1327	1.29611	86.4266
1.29728	80.9904	1.29715	83.3796	1.29722	78.454	1.29714	86.6338
1.29823	80.7097	1.29826	83.669	1.29823	78.1446	1.29807	87.011
1.29933	80.641	1.29925	83.7065	1.29916	78.074	1.29909	86.8287
1.30017	81.1027	1.30024	83.8716	1.30011	78.2032	1.30002	86.3992
1.30133	80.9754	1.3011	83.5357	1.3011	77.9095	1.30104	86.3317
1.30216	81.0806	1.30212	83.4977	1.30215	78.4674	1.30207	86.3117
1.30338	80.6537	1.30313	83.5379	1.30314	78.1584	1.30305	86.7402
1.30418	80.732	1.30415	83.4466	1.30422	78.0786	1.30424	86.6735
1.30538	81.063	1.30522	83.8668	1.30504	78.0573	1.30521	86.5869
1.30622	80.9545	1.30622	83.574	1.3062	78.3271	1.30612	86.3042
1.30731	81.2138	1.30722	83.3931	1.30719	78.5137	1.30706	86.3714
1.30826	80.6846	1.30819	83.2054	1.3081	78.3442	1.30796	86.3153
1.30914	80.9674	1.30902	83.2681	1.30904	78.2287	1.30904	86.5631
1.31036	80.8492	1.31006	83.3361	1.31019	78.3186	1.31	86.5387
1.31118	81.0897	1.31103	83.4876	1.31119	78.3693	1.311	86.3962
1.31227	81.4854	1.31214	83.5092	1.31209	78.6051	1.31203	86.3625
1.31324	81.015	1.31317	83.2189	1.31304	78.3757	1.31303	86.2799
1.31434	81.4779	1.31409	83.1229	1.31415	78.2952	1.31397	86.5055
1.31511	80.9349	1.31509	83.1614	1.31509	78.3135	1.315	86.5112
1.31634	81.2764	1.31607	83.3035	1.31632	78.3283	1.31603	86.6115
1.3172	81.3513	1.31704	83.6271	1.31705	78.5195	1.31691	86.4314
1.31825	81.3829	1.31807	83.3521	1.31819	78.1661	1.31808	86.6202
1.31925	81.4763	1.31914	83.202	1.31925	78.1731	1.31906	86.7421
1.32032	81.0731	1.32012	83.1243	1.3203	78.3808	1.32003	86.3449
1.32121	81.325	1.32117	82.9626	1.3213	78.2944	1.32106	86.484
1.32219	81.1851	1.32216	83.2956	1.32225	78.2979	1.32196	86.2807
1.32321	81.3756	1.32319	83.2533	1.32316	78.0607	1.32299	86.2744
1.32432	81.486	1.32429	83.1934	1.32413	78.2051	1.32387	86.4971
1.32521	81.0417	1.32519	82.787	1.32533	78.4788	1.32499	86.4706
1.32618	81.2998	1.32617	82.8735	1.32623	78.4072	1.32594	86.69
1.32733	81.1705	1.32707	82.8977	1.32722	78.4427	1.32716	86.2407
1.32817	81.4429	1.32818	83.3031	1.32821	78.3039	1.32816	86.2341
1.32934	81.4953	1.32912	83.3089	1.32918	78.363	1.32902	86.2875
1.33018	80.9741	1.33022	82.9249	1.33015	78.491	1.32986	86.4561
1.33127	81.3115	1.33124	83.0597	1.33126	78.0379	1.331	86.4769
1.33218	80.9377	1.33222	82.7545	1.33227	78.1346	1.33209	86.1373
1.33313	81.2179	1.33331	83.0557	1.33333	78.1275	1.33297	86.0026
1.33435	81.3037	1.33429	82.9766	1.33424	78.2043	1.33414	85.9386
1.33527	81.3236	1.33531	83.0046	1.33526	78.0737	1.33511	86.4241
1.33626	81.3051	1.33625	82.8183	1.33617	77.774	1.33594	86.6605
1.33723	81.028	1.33724	82.843	1.33736	78.0462	1.33717	86.5748
1.33823	81.3273	1.33815	82.8484	1.33829	78.1008	1.33817	86.3512
1.33925	81.2715	1.33914	82.7715	1.33912	78.2982	1.33909	86.308
1.34022	81.5142	1.34011	83.0159	1.34027	78.0093	1.33998	86.4678
1.34128	81.464	1.34116	82.7279	1.34124	77.8178	1.34108	86.656
1.34219	81.1305	1.34215	82.681	1.34213	78.111	1.34196	86.8051
1.34315	81.2205	1.34319	82.7682	1.34322	78.1282	1.34295	86.677
1.3442	81.1462	1.34415	82.7284	1.34429	78.1749	1.344	86.2552
1.34528	81.3939	1.34514	82.9615	1.34516	78.1001	1.345	86.4165
1.34613	81.5677	1.3462	82.8881	1.3462	77.8831	1.34602	86.4241
1.34728	81.1617	1.34725	82.8035	1.34731	78.2546	1.34713	86.8021
1.34835	81.5263	1.34828	82.8667	1.34831	78.4143	1.34813	86.6432
1.34916	81.2142	1.34927	82.9267	1.34933	77.9194	1.34917	86.76
1.35024	81.6437	1.35037	82.9425	1.35021	78.1663	1.35016	86.5753
1.35125	81.6482	1.3513	82.8337	1.35113	78.0822	1.35117	86.5989
1.35217	81.5686	1.35222	82.8146	1.35207	78.3762	1.35211	86.8413
1.35324	81.5616	1.35311	82.5281	1.35334	78.1175	1.35308	86.9331
1.35416	81.1239	1.35417	82.8563	1.35433	78.0295	1.35402	86.7601
1.35526	81.5425	1.35519	83.048	1.3552	78.1852	1.35503	86.5058
1.35618	81.5505	1.35629	83.0372	1.35619	78.191	1.35599	86.5133
1.35706	81.3839	1.35726	82.9385	1.35712	78.4548	1.35701	86.7488
1.35822	81.5429	1.35814	82.5921	1.35826	78.2408	1.35808	86.6697
1.35925	81.1121	1.35912	82.6355	1.35935	78.0079	1.35901	86.7368
1.35971	81.0499	1.35978	82.802	1.35979	78.2815	1.35973	86.6276

## Sheet: Figure 5c
Ta3N5				InGaN/Ta3N5/Mg:GaN
Z' (ohm)	-Z'' (ohm)	Z' (ohm)	-Z'' (ohm)	Z' (ohm)	-Z'' (ohm)	Z' (ohm)	-Z'' (ohm)
2.91144	4.21036	6.18068	0.01447	-0.17531	3.71557	-2.90204	-21.5959
3.11939	3.94636	6.18101	0.01598	0.02377	3.46343	-2.87861	-19.1487
3.30471	3.69582	6.18137	0.01764	0.23743	3.20129	-2.85006	-16.9701
4.72481	1.54864	6.18178	0.01948	1.67034	1.01814	-2.81515	-15.0104
4.70333	1.37965	6.18223	0.02153	1.63123	0.87097	-2.77271	-13.2455
4.64897	1.28259	6.18272	0.02377	1.59329	0.74001	-2.72229	-11.6768
4.62284	1.17557	6.18326	0.02623	1.54114	0.64923	-2.66312	-10.2809
4.58447	1.11656	6.18386	0.029	1.51236	0.57158	-2.59275	-9.00822
4.55862	1.04163	6.18452	0.032	1.47345	0.49719	-2.51305	-7.88751
4.52133	1.00149	6.18526	0.03538	1.44733	0.44416	-2.42138	-6.8696
4.54074	0.95461	6.18606	0.03903	1.43897	0.39658	-2.32207	-5.98361
4.49136	0.9213	6.18697	0.04316	1.44358	0.35224	-2.21202	-5.18032
4.50003	0.90357	6.18795	0.04761	1.4044	0.33771	-2.09826	-4.48802
4.4912	0.8945	6.18902	0.0525	1.40662	0.30204	-1.98145	-3.88236
4.50351	0.86235	6.19024	0.05805	1.38612	0.28139	-1.8607	-3.3392
4.49917	0.85996	6.19162	0.06433	1.37473	0.2847	-1.73981	-2.85922
4.51551	0.85431	6.19307	0.07097	1.36371	0.25247	-1.62965	-2.46454
4.50097	0.85523	6.19466	0.0782	1.37465	0.24929	-1.52808	-2.12855
4.51698	0.86129	6.19649	0.08656	1.36749	0.24552	-1.43111	-1.82681
4.51325	0.87269	6.19845	0.09545	1.36435	0.25154	-1.34776	-1.5781
4.55363	0.85574	6.20064	0.10545	1.38545	0.25396	-1.27315	-1.36044
4.54705	0.88213	6.20306	0.11647	1.39397	0.24363	-1.20867	-1.1733
4.56958	0.90429	6.20572	0.12857	1.41198	0.25564	-1.15384	-1.01224
4.59578	0.88963	6.20867	0.142	1.42533	0.25728	-1.10719	-0.87144
4.59953	0.90542	6.21195	0.15691	1.43024	0.27719	-1.06775	-0.74741
4.62863	0.91392	6.21554	0.17326	1.43016	0.28536	-1.035	-0.63882
4.64141	0.93911	6.21948	0.19117	1.4459	0.29953	-1.00779	-0.54281
4.68187	0.97503	6.22391	0.21131	1.45538	0.31251	-0.98459	-0.45506
4.71631	0.96502	6.22873	0.2332	1.46534	0.29827	-0.96538	-0.37678
4.73486	0.99	6.23415	0.25783	1.46829	0.34487	-0.94882	-0.30387
4.78426	0.99771	6.24001	0.28442	1.502	0.34507	-0.93494	-0.23793
4.77157	1.02853	6.24663	0.31447	1.49955	0.36545	-0.92259	-0.17488
4.82459	1.06894	6.25379	0.3469	1.53157	0.39107	-0.9119	-0.1166
4.85828	1.07876	6.26201	0.38417	1.53672	0.42502	-0.90185	-0.0586
4.88673	1.09402	6.27057	0.42296	1.5676	0.42383	-0.89306	-0.00562
4.91826	1.12755	6.28069	0.46874	1.58956	0.46894	-0.88414	0.04997
4.94119	1.16016	6.29139	0.51708	1.59975	0.49676	-0.87583	0.10277
4.98188	1.18567	6.30305	0.56974	1.6172	0.5294	-0.86765	0.15529
5.00966	1.21999	6.31654	0.63064	1.64354	0.5425	-0.85893	0.21132
5.02212	1.28529	6.33091	0.69537	1.68114	0.59365	-0.85023	0.26688
5.03964	1.31997	6.34707	0.76811	1.67767	0.62151	-0.84089	0.32577
5.05809	1.35995	6.36493	0.84835	1.73945	0.68403	-0.83096	0.38758
5.09319	1.4606	6.38456	0.93647	1.74611	0.72718	-0.82031	0.45272
5.12463	1.49202	6.40637	1.03417	1.79125	0.76482	-0.80872	0.52254
5.12727	1.59811	6.43065	1.14271	1.81044	0.84149	-0.79597	0.59799
5.16081	1.68861	6.45731	1.26164	1.8216	0.91167	-0.7821	0.67885
5.19959	1.79166	6.48657	1.39191	1.86981	0.99307	-0.76693	0.76587
5.21367	1.91468	6.51956	1.53835	1.89608	1.05692	-0.74988	0.86233
5.25537	2.03183	6.55552	1.69757	1.93408	1.16678	-0.73127	0.96609
5.28168	2.16497	6.59607	1.87654	1.98787	1.23948	-0.71024	1.08177
5.31658	2.31914	6.64001	2.06982	1.99122	1.3321	-0.68735	1.20593
5.33747	2.52681	6.68982	2.28811	2.05072	1.44309	-0.66128	1.34557
5.38932	2.75896	6.74378	2.52362	2.11437	1.57998	-0.63284	1.49577
5.41438	2.97095	6.80329	2.78216	2.12286	1.72347	-0.60125	1.66037
5.46378	3.24478	6.87116	3.07558	2.16406	1.86153	-0.56491	1.84701
5.49205	3.51154	6.94839	3.40762	2.23675	2.09032	-0.52314	2.05818
5.55176	3.80702	7.0304	3.75805	2.24898	2.27586	-0.47831	2.28112
5.63582	4.19029	7.12027	4.13954	2.28775	2.50797	-0.42863	2.52403
5.67039	4.57587	7.22488	4.58043	2.3764	2.76205	-0.37007	2.80506
5.69378	5.07834	7.33688	5.0487	2.40735	3.04318	-0.30652	3.10396
5.8401	5.55831	7.46374	5.57454	2.42964	3.33221	-0.23351	3.44012
5.90351	6.06094	7.60489	6.15404	2.53333	3.69563	-0.15101	3.81117
6.02949	6.66692	7.76136	6.78976	2.5985	4.11708	-0.05805	4.21889
6.15232	7.39897	7.93664	7.49387	2.68191	4.5266	0.0479	4.6712
6.23796	8.12729	8.13358	8.27511	2.79036	5.00668	0.16915	5.17382
6.41761	9.01014	8.35202	9.12996	2.89909	5.53882	0.30625	5.72456
6.59549	9.98823	8.59447	10.0649	3.01771	6.1541	0.46151	6.32763
6.83605	11.0122	8.87095	11.114	3.22964	6.83617	0.64232	7.00496
7.09631	12.1127	9.17631	12.2525	3.34722	7.51848	0.84643	7.74047
7.30431	13.3527	9.52538	13.5295	3.6042	8.43351	1.08513	8.56559
7.65409	14.8021	9.90928	14.905	3.74699	9.32414	1.3538	9.45425
8.14382	16.3131	10.3514	16.4544	4.15786	10.3346	1.67074	10.4543
8.62321	18.0454	10.8387	18.1209	4.35306	11.4097	2.02849	11.5284
8.98535	19.7841	11.3856	19.944	4.81304	12.6305	2.43988	12.7006
9.57343	22.0556	12.0214	22.005	5.29315	13.863	2.93	14.0215
10.5354	24.1277	12.7187	24.198	5.88734	15.4156	3.48058	15.4206
10.9557	26.5489	13.5619	26.7644	6.45432	16.9675	4.16268	17.0481
12.0276	29.5063	14.46	29.4034	7.21887	18.7184	4.90622	18.7088
12.8012	32.254	15.5304	32.4335	8.16208	20.4733	5.81206	20.5971
14.4573	35.6356	16.7048	35.6279	9.41873	22.5513	6.82656	22.5638
15.2396	38.8226	18.0689	39.1852	10.7546	24.632	8.02692	24.7213
17.4572	43.1488	19.6266	43.0676	12.2357	26.9757	9.42021	27.0327
19.0814	46.6176	21.3996	47.28	13.6798	29.5338	11.0275	29.4842
21.1316	51.2141	23.4398	51.8868	15.5411	31.6578	12.8957	32.0921
23.6031	56.9145	25.7945	56.9239	18.083	34.2218	15.065	34.8485
27.1282	62.4148	28.477	62.3434	19.9	37.4644	17.5399	37.6946
29.8112	66.689	31.5326	68.1573	23.1435	39.7293	20.348	40.6006
32.6758	73.2707	35.1057	74.5361	26.3206	43.4435	23.5988	43.6023
37.2566	80.0944	39.1466	81.2804	29.3401	46.0226	27.2134	46.552
42.48	86.876	43.8682	88.6188	34.0866	48.6577	31.3338	49.4877
44.7899	91.9805	49.1616	96.2511	39.0373	52.0326	35.803	52.2264
52.6536	104.707	55.3579	104.502	43.0399	54.0541	40.8177	54.8152
59.1658	110.583	62.2693	112.962	48.6776	55.3236	46.1277	57.0592
65.739	119.432	70.0865	121.722	53.4142	57.6249	51.7759	58.9373
77.1405	129.144	79.1947	130.999	60.3964	60.2049	57.8962	60.4261
85.0709	137.723	89.7308	140.659	66.2554	59.8748	64.3971	61.422
93.678	145.178	101.027	149.915	73.9449	61.547	70.7376	61.835
109.3	154.274	113.432	158.937	78.4598	61.6225	77.0291	61.7091
120.247	164.612	127.782	168.065	85.9488	60.4623	83.5379	61.0141
134.192	174.138	142.903	176.339	90.9342	62.7079	89.6253	59.83
156.881	181.935	159.583	184.032	100.079	57.817	95.5588	58.1541
168.831	193.697	177.439	190.754	100.495	56.417	101.144	56.0717
192.456	197.993	196.242	196.276	109.436	54.55	106.309	53.6702
233.411	205.336	236.452	203.15	112.812	52.1508	111.07	51.0056
254.681	202.439	257.1	204.203	117.676	49.8963	115.412	48.1489
276.867	203.517	278.039	203.593	122.8	45.7948	119.279	45.2126
295.196	200.624	298.289	201.384	123.186	41.9182	122.758	42.2031
303.404	202.034	318.091	197.644	128.557	40.3169	125.766	39.2737
331.713	185.51	337.446	192.411	130.756	35.1548	128.417	36.3934
354.638	183.864	355.391	186.078	134.788	33.0315	130.77	33.5594
360.083	186.185	372.577	178.569	136.395	30.6388	132.768	30.9078
395.247	181.598	402.316	161.784	139.276	27.7864	134.537	28.3361
402.75	161.7	415.565	152.51	137.245	27.0011	136.029	25.9712
412.914	154.948	427.121	143.351	138.511	23.4696	137.311	23.767
415.409	135.161	438.098	133.59	141.318	20.0842	138.445	21.6583
436.517	132.283	447.213	124.576	143.602	18.4743	139.391	19.7661
453.81	120.441	455.647	115.383	146	17.8016	140.254	17.9096
443.373	122.222	462.783	106.858	146.295	17.1211	140.947	16.3127
470.198	93.7025			143.103	12.5331	141.572	14.7789
				144.086	13.9237	142.09	13.4289

## Sheet: Figure 5d
1.0 KHz		2.0 KHz		3.0 KHz
Potential (V vs. RHE)	1/C2 (109F-2cm4)	Potential (V vs. RHE)	1/C2 (109F-2cm4)	Potential (V vs. RHE)	1/C2 (109F-2cm4)
-0.60167	0.00416	-0.60168	0.00366	-0.60167	0.00309
-0.50168	0.00628	-0.50166	0.00567	-0.50167	0.00496
-0.40166	0.01166	-0.40168	0.01072	-0.40167	0.00975
-0.30168	0.02331	-0.3017	0.022	-0.3017	0.02054
-0.20167	0.03042	-0.20166	0.02856	-0.20168	0.02643
-0.10168	0.02077	-0.10169	0.01917	-0.10168	0.01751
-0.0017	0.01685	-0.00168	0.01535	-0.0017	0.01353
0.09832	0.02714	0.0983	0.02469	0.09831	0.02151
0.19829	0.06467	0.1983	0.05831	0.1983	0.05009
0.29832	0.13127	0.29828	0.12332	0.29829	0.1124
0.3983	0.18667	0.39827	0.17974	0.39827	0.17146
0.49825	0.24219	0.49825	0.23142	0.49822	0.22239
0.59824	0.31218	0.59823	0.29811	0.59827	0.28311
0.69823	0.40937	0.69823	0.3883	0.69824	0.3661
0.79824	0.54126	0.79826	0.50962	0.79824	0.47569
0.89825	0.70063	0.89822	0.67093	0.89824	0.6249
0.99859	0.93963	0.99858	0.89947	0.99858	0.83286
1.09884	1.24977	1.09884	1.19345	1.09884	1.10933
1.19884	1.58924	1.19883	1.52711	1.19883	1.42044
1.29883	1.99472	1.29885	1.9145	1.29884	1.78971

## Sheet: Figure 5e
1.0 KHz		2.0 KHz		3.0 KHz
Potential (V vs. RHE)	1/C2 (109F-2cm4)	Potential (V vs. RHE)	1/C2 (109F-2cm4)	Potential (V vs. RHE)	1/C2 (109F-2cm4)
-0.60168	0.01087	-0.60166	0.00904	-0.60167	0.00728
-0.50166	0.01569	-0.50167	0.01352	-0.50167	0.01138
-0.40167	0.02715	-0.40166	0.02421	-0.40167	0.0212
-0.30172	0.04998	-0.3017	0.04549	-0.30171	0.04101
-0.20169	0.06369	-0.20168	0.05811	-0.20168	0.05219
-0.1017	0.04724	-0.10172	0.04304	-0.10168	0.03837
-0.0017	0.0403	-0.00169	0.03644	-0.00171	0.03198
0.09832	0.06395	0.09833	0.05827	0.09829	0.0515
0.1983	0.13181	0.19827	0.11963	0.1983	0.10468
0.29829	0.2399	0.29831	0.21982	0.29828	0.1972
0.39829	0.33259	0.39829	0.30966	0.39829	0.28539
0.49829	0.42161	0.49827	0.39302	0.49827	0.3632
0.5983	0.5224	0.59826	0.48669	0.59826	0.44969
0.69829	0.64891	0.69828	0.60018	0.69824	0.55319
0.79828	0.80045	0.79825	0.74238	0.79824	0.67752
0.89826	0.95669	0.89827	0.89656	0.89825	0.82891
0.99829	1.13339	0.99828	1.07062	0.99824	0.99273
1.09885	1.33107	1.09885	1.26041	1.09884	1.16574
1.19883	1.51244	1.19882	1.43439	1.19884	1.32787
1.29884	1.71157	1.29883	1.6263	1.29883	1.511
1.3988	1.92085	1.39881	1.82128	1.39883	1.69237

## Sheet: Figure 5f
Ta3N5		InGaN/Ta3N5/Mg:GaN
VOCP (V vs. RHE)	τn (s)	VOCP (V vs. RHE)	τn (s)
0.31138	-373.927	0.30369	0.2026
0.31107	0.38526	0.43019	0.14975
0.37809	0.29932	0.47531	0.38909
0.39693	0.96487	0.49624	0.74534
0.40472	2.00682	0.50979	1.07216
0.40974	3.09414	0.52021	1.4118
0.41303	4.07066	0.52799	1.77399
0.41605	5.29734	0.5347	2.10445
0.41788	7.20869	0.54021	2.52791
0.41962	7.80166	0.54487	2.87159
0.42118	8.75525	0.54915	3.25297
0.42255	9.70163	0.55277	4.02024
0.42382	11.1105	0.55555	4.2457
0.42487	15.337	0.55882	4.6935
0.4255	15.0287	0.56102	5.58898
0.42658	15.6214	0.56342	5.91816
0.42715	21.649	0.56537	6.51327
0.42776	22.0747	0.56736	6.84196
0.42831	22.0027	0.56912	8.52241
0.42893	23.298	0.57038	9.50954
0.42941	23.217	0.57182	8.41171
0.43004	22.9788	0.57343	9.22359
0.43053	32.2144	0.57461	10.6765
0.43084	48.7888	0.57584	14.1832
0.43106	46.7579	0.57642	16.0144
0.43139	37.1979	0.57745	12.3765
0.43175	29.2737	0.5785	17.0949
0.43226	38.6943	0.57895	19.8274
0.43241	132.018	0.5798	15.2201
0.43246	44.2981	0.58064	17.6115
0.43299	31.609	0.58125	22.5948
0.43327	82.106	0.58177	28.7152
0.43331	51.7926	0.58215	35.9817
0.43377	96.179	0.58249	30.3616
0.43357	83.1177	0.583	37.1309
0.43408	38.2549	0.58318	53.9747
0.43424	192.365	0.58347	27.1133
0.43421	517.936	0.58413	43.8315
0.43429	129.497	0.58406	64.7719
0.43441	49.5069	0.58453	63.3645
0.43481	57.0566	0.58446	68.5725
0.43486	354.434	0.5849	71.9634
0.43489	480.913	0.58482	729.066
0.43491	59.579	0.58494	46.2649
0.43532	97.5739	0.58538	116.589
0.43518	-258.968	0.58516	-208.207
0.43522	481.273	0.58525	59.4821
0.43523	1122.76	0.58559	72.8612
0.43524	55.6385	0.58561	728.35
0.43569	102.017	0.58562	-77.7249
0.43549	420.829	0.58528	-323.746
0.43575	64.7371	0.58554	102.28
0.43589	-448.908	0.58553	-100.515
0.4357	354.434	0.58529	-84.4892
0.43596	249.466	0.58522	-95.5597
0.4358	354.434	0.58502	833.374
0.43604	336.564	0.58525	-200.985
0.43587	177.144	0.58489	-46.6353
0.43618	88.584	0.5847	-132.494
0.43616	-258.968	0.5847	-157.541
0.43608	612.05	0.58454	-121.445
0.43621	153.95	0.58449	-242.916
