# Supplementary material for: Interface engineering of Ta3N5 thin film photoanode for highly efficient photoelectrochemical water splitting
Source: Nat Commun. 2022 Feb 7;13:729. doi: 10.1038/s41467-022-28415-4 (PMC8821563; doi:10.1038/s41467-022-28415-4)
Supplement: Supplementary file 3 — Source Data [file 41467_2022_28415_MOESM3_ESM.zip › Source Data file/Soruce_Data_Figure_S1.xlsx]

## Sheet: Figure S1b
Ta		O		Ga		Si
Sputter depth (nm)	Atomic concentration (%)	Sputter depth (nm)	Atomic concentration (%)	Sputter depth (nm)	Atomic concentration (%)	Sputter depth (nm)	Atomic concentration (%)
0	3.4399	0	58.6865	0	30.6924	0	7.1812
1.1499	3.5292	1.1499	58.5625	1.1499	32.6393	1.1499	5.2689
2.2998	3.7487	2.2998	58.6396	2.2998	33.4874	2.2998	4.1244
3.4497	4.1226	3.4497	58.717	3.4497	33.5206	3.4497	3.6398
4.5996	4.52	4.5996	58.5845	4.5996	33.384	4.5996	3.5116
5.7495	4.7013	5.7495	58.385	5.7495	33.2371	5.7495	3.6767
6.8994	4.5957	6.8994	58.3767	6.8994	32.934	6.8994	4.0936
8.0493	4.4544	8.0493	58.7262	8.0493	32.3017	8.0493	4.5178
9.1992	4.5532	9.1992	59.8063	9.1992	30.9498	9.1992	4.6907
10.3491	5.0121	10.3491	62.1857	10.3491	28.1258	10.3491	4.6764
11.499	5.9608	11.499	65.961	11.499	23.1641	11.499	4.9142
12.6489	7.6752	12.6489	70.1514	12.6489	16.573	12.6489	5.6004
13.7988	10.5021	13.7988	73.038	13.7988	10.238	13.7988	6.2218
14.9487	14.1675	14.9487	73.7067	14.9487	5.7492	14.9487	6.3766
16.0986	17.3259	16.0986	72.9861	16.0986	3.3868	16.0986	6.3012
17.2485	19.036	17.2485	72.1986	17.2485	2.5587	17.2485	6.2067
18.3984	19.921	18.3984	71.6369	18.3984	2.441	18.3984	6.0011
19.5483	20.7232	19.5483	71.009	19.5483	2.4806	19.5483	5.7872
20.6982	21.3542	20.6982	70.1327	20.6982	2.5143	20.6982	5.9987
21.8481	21.6732	21.8481	69.126	21.8481	2.5552	21.8481	6.6456
22.998	21.8671	22.998	68.5756	22.998	2.6074	22.998	6.9499
46.7982	21.9714	46.7982	68.8444	46.7982	2.6935	46.7982	6.4908
70.5984	21.9453	70.5984	69.4501	70.5984	2.8298	70.5984	5.7747
94.3986	21.9574	94.3986	69.7639	94.3986	2.9309	94.3986	5.3478
118.199	22.0403	118.199	69.8022	118.199	2.9134	118.199	5.2441
141.999	21.9767	141.999	69.937	141.999	2.8093	141.999	5.2769
165.799	21.8218	165.799	70.2547	165.799	2.6476	165.799	5.276
189.599	21.8576	189.599	70.5385	189.599	2.4161	189.599	5.1877
213.4	22.112	213.4	70.6021	213.4	2.1851	213.4	5.1008
237.2	22.4462	237.2	70.4626	237.2	2.0827	237.2	5.0086
261	22.7086	261	70.2714	261	2.1848	261	4.8351
284.8	22.7254	284.8	70.1249	284.8	2.4651	284.8	4.6846
308.6	22.5448	308.6	70.0783	308.6	2.7117	308.6	4.6653
332.401	22.4114	332.401	70.2047	332.401	2.6391	332.401	4.7449
356.201	22.3964	356.201	70.3516	356.201	2.2886	356.201	4.9635
380.001	22.4793	380.001	70.1243	380.001	2.0566	380.001	5.3398
403.801	22.7115	403.801	69.5038	403.801	2.1427	403.801	5.6419
427.601	22.9076	427.601	69.0785	427.601	2.3074	427.601	5.7065
451.402	22.8125	451.402	69.1948	451.402	2.2995	451.402	5.6933
463.302	22.6012	463.302	69.414	463.302	2.2068	463.302	5.7779
475.202	22.5344	475.202	69.2047	475.202	2.2916	475.202	5.9693
487.102	22.5604	487.102	68.7484	487.102	2.5559	487.102	6.1353
491.432	22.5847	491.432	68.7052	491.432	2.6596	491.432	6.0505
495.762	22.4908	495.762	69.1941	495.762	2.4636	495.762	5.8515
500.092	22.1809	500.092	69.5128	500.092	2.3304	500.092	5.9759
504.421	21.9227	504.421	69.3819	504.421	2.5004	504.421	6.195
508.751	22.0432	508.751	69.3168	508.751	2.7052	508.751	5.9348
513.081	22.4106	513.081	69.4576	513.081	2.6939	513.081	5.4378
517.411	22.6688	517.411	69.4424	517.411	2.5795	517.411	5.3093
521.741	22.7018	521.741	69.2499	521.741	2.4926	521.741	5.5556
526.071	22.5564	526.071	69.0482	526.071	2.3546	526.071	6.0408
530.401	22.2369	530.401	68.7775	530.401	2.1407	530.401	6.8448
534.731	21.894	534.731	68.5174	534.731	1.9669	534.731	7.6217
539.061	21.7883	539.061	68.4923	539.061	1.8893	539.061	7.8301
543.391	21.9003	543.391	68.5815	543.391	1.8715	543.391	7.6466
547.721	22.0235	547.721	68.563	547.721	1.87	547.721	7.5435
552.05	22.1349	552.05	68.4982	552.05	1.8989	552.05	7.468
556.38	22.2188	556.38	68.4043	556.38	2.0307	556.38	7.3462
560.71	22.0996	560.71	68.2931	560.71	2.2349	560.71	7.3724
565.04	21.8386	565.04	68.4216	565.04	2.3665	565.04	7.3734
569.37	21.7281	569.37	68.8898	569.37	2.3751	569.37	7.007
573.7	21.77	573.7	69.4575	573.7	2.3135	573.7	6.459
578.03	21.772	578.03	69.8378	578.03	2.2108	578.03	6.1794
582.36	21.7924	582.36	69.8925	582.36	2.0872	582.36	6.2279
586.69	21.9761	586.69	69.6921	586.69	2.0124	586.69	6.3194
591.019	22.2469	591.019	69.4227	591.019	2.0508	591.019	6.2796
595.349	22.4192	595.349	69.2688	595.349	2.1479	595.349	6.1641
599.679	22.4138	599.679	69.3423	599.679	2.198	599.679	6.0459
604.009	22.2939	604.009	69.6464	604.009	2.2005	604.009	5.8592
608.339	22.1925	608.339	70.178	608.339	2.169	608.339	5.4606
612.669	22.1786	612.669	70.845	612.669	2.0707	612.669	4.9057
616.999	22.1799	616.999	71.2761	616.999	1.9962	616.999	4.5477
621.329	22.1266	621.329	71.0947	621.329	2.0947	621.329	4.684
625.659	22.0508	625.659	70.4093	625.659	2.3001	625.659	5.2398
629.989	21.9842	629.989	69.8123	629.989	2.3795	629.989	5.8239
634.318	21.9759	634.318	69.6804	634.318	2.222	634.318	6.1217
638.648	22.2006	638.648	69.5627	638.648	1.9891	638.648	6.2476
642.978	22.7666	642.978	68.9282	642.978	1.9778	642.978	6.3274
647.308	23.3328	647.308	68.2739	647.308	2.253	647.308	6.1403
651.638	23.3909	651.638	68.3408	651.638	2.5153	651.638	5.753
655.968	22.9775	655.968	68.89	655.968	2.4847	655.968	5.6478
660.298	22.5638	660.298	69.3123	660.298	2.263	660.298	5.8609
664.628	22.412	664.628	69.5724	664.628	2.1399	664.628	5.8756
668.958	22.4904	668.958	69.8022	668.958	2.1789	668.958	5.5284
673.288	22.593	673.288	69.9122	673.288	2.2043	673.288	5.2905
677.617	22.4547	677.617	69.9082	677.617	2.1222	677.617	5.515
681.947	22.0837	681.947	69.983	681.947	2.0686	681.947	5.8646
686.277	21.704	686.277	70.2407	686.277	2.205	686.277	5.8503
690.607	21.4477	690.607	70.4373	690.607	2.4691	690.607	5.646
694.937	21.4364	694.937	70.2407	694.937	2.6008	694.937	5.7221
699.267	21.7856	699.267	69.8197	699.267	2.4824	699.267	5.9123
703.597	22.3211	703.597	69.5646	703.597	2.2923	703.597	5.822
707.927	22.661	707.927	69.4698	707.927	2.1761	707.927	5.6931
712.257	22.6662	712.257	69.4862	712.257	2.08	712.257	5.7676
716.587	22.5058	716.587	69.6952	716.587	2.0056	716.587	5.7934
720.917	22.324	720.917	69.8593	720.917	2.0855	720.917	5.7312
725.246	22.1777	725.246	69.7908	725.246	2.3256	725.246	5.7059
729.576	22.1497	729.576	69.8539	729.576	2.5135	729.576	5.4829
733.906	22.2059	733.906	70.3415	733.906	2.5201	733.906	4.9325
738.236	22.1578	738.236	70.9106	738.236	2.4657	738.236	4.4659
742.566	22.0136	742.566	71.0347	742.566	2.4757	742.566	4.476
746.896	21.9795	746.896	70.6502	746.896	2.6081	746.896	4.7622
751.226	22.0552	751.226	70.1128	751.226	2.8714	751.226	4.9606
755.556	22.1215	755.556	69.6926	755.556	3.0304	755.556	5.1555
759.886	22.1606	759.886	69.398	759.886	2.9216	759.886	5.5198
764.216	22.17	764.216	69.3469	764.216	2.7538	764.216	5.7292
768.545	22.1987	768.545	69.7726	768.545	2.6249	768.545	5.4038
772.875	22.3269	772.875	70.4539	772.875	2.3962	772.875	4.823
777.205	22.5092	777.205	70.8463	777.205	2.0911	777.205	4.5534
781.535	22.6366	781.535	70.8303	781.535	1.8418	781.535	4.6913
785.865	22.6408	785.865	70.5942	785.865	1.7053	785.865	5.0597
790.195	22.5621	790.195	70.1457	790.195	1.7121	790.195	5.5801
794.525	22.5652	794.525	69.5789	794.525	1.879	794.525	5.977
