# Supplementary material for: Interface engineering of Ta3N5 thin film photoanode for highly efficient photoelectrochemical water splitting
Source: Nat Commun. 2022 Feb 7;13:729. doi: 10.1038/s41467-022-28415-4 (PMC8821563; doi:10.1038/s41467-022-28415-4)
Supplement: Supplementary file 3 — Source Data [file 41467_2022_28415_MOESM3_ESM.zip › Source Data file/Soruce_Data_Figure_S10.xlsx]

## Sheet: Figure S10a
Ta3N5
PL Spectrum		Fitting peak 1		Fitting peak 2		Cumulative Fit Peak
Wavelength (nm)	PL intensity (arb. units)	Wavelength (nm)	PL intensity (arb. units)	Wavelength (nm)	PL intensity (arb. units)	Wavelength (nm)	PL intensity (arb. units)
550	630.1	550	690.502	550	690.309	550	690.503
552	568.4	550.37	690.512	550.37	690.309	550.37	690.513
554	618.4	550.741	690.523	550.741	690.309	550.741	690.523
556	508.7	551.111	690.533	551.111	690.309	551.111	690.534
558	547.2	551.481	690.545	551.481	690.309	551.481	690.545
560	382.9	551.852	690.557	551.852	690.309	551.852	690.557
562	471.3	552.222	690.569	552.222	690.309	552.222	690.57
564	395.6	552.593	690.582	552.593	690.309	552.593	690.583
566	440.2	552.963	690.596	552.963	690.309	552.963	690.596
568	517.7	553.333	690.61	553.333	690.309	553.333	690.611
570	482	553.704	690.625	553.704	690.309	553.704	690.626
572	594.3	554.074	690.641	554.074	690.309	554.074	690.642
574	591.2	554.444	690.658	554.444	690.309	554.444	690.658
576	734.7	554.815	690.675	554.815	690.309	554.815	690.675
578	647.6	555.185	690.693	555.185	690.309	555.185	690.693
580	811.1	555.556	690.712	555.556	690.309	555.556	690.712
582	858.8	555.926	690.732	555.926	690.309	555.926	690.732
584	1009.1	556.296	690.753	556.296	690.309	556.296	690.753
586	1005.1	556.667	690.774	556.667	690.309	556.667	690.775
588	1147	557.037	690.797	557.037	690.309	557.037	690.798
590	1379.9	557.407	690.821	557.407	690.309	557.407	690.821
592	1666.3	557.778	690.846	557.778	690.309	557.778	690.846
594	1561.9	558.148	690.872	558.148	690.309	558.148	690.872
596	1389.9	558.519	690.899	558.519	690.309	558.519	690.9
598	1319.5	558.889	690.927	558.889	690.309	558.889	690.928
600	1436.3	559.259	690.957	559.259	690.309	559.259	690.958
602	1312.6	559.63	690.988	559.63	690.309	559.63	690.989
604	1277.7	560	691.021	560	690.309	560	691.022
606	1334.3	560.37	691.055	560.37	690.309	560.37	691.056
608	1529	560.741	691.091	560.741	690.309	560.741	691.092
610	1551	561.111	691.128	561.111	690.309	561.111	691.129
612	1681.7	561.481	691.167	561.481	690.309	561.481	691.168
614	1630.7	561.852	691.208	561.852	690.309	561.852	691.209
616	1537.6	562.222	691.25	562.222	690.31	562.222	691.251
618	1443.2	562.593	691.295	562.593	690.31	562.593	691.296
620	1501.2	562.963	691.341	562.963	690.31	562.963	691.342
622	1585.1	563.333	691.389	563.333	690.31	563.333	691.391
624	1602.9	563.704	691.44	563.704	690.31	563.704	691.442
626	1603.1	564.074	691.493	564.074	690.31	564.074	691.495
628	1660.7	564.444	691.548	564.444	690.31	564.444	691.55
630	1631.5	564.815	691.606	564.815	690.31	564.815	691.608
632	1784.4	565.185	691.666	565.185	690.31	565.185	691.668
634	1801.9	565.556	691.729	565.556	690.31	565.556	691.731
636	1756.7	565.926	691.794	565.926	690.31	565.926	691.796
638	1886.8	566.296	691.863	566.296	690.31	566.296	691.865
640	1896.1	566.667	691.934	566.667	690.31	566.667	691.937
642	2141.9	567.037	692.009	567.037	690.311	567.037	692.011
644	2315.1	567.407	692.087	567.407	690.311	567.407	692.089
646	2419.6	567.778	692.168	567.778	690.311	567.778	692.17
648	2784.6	568.148	692.253	568.148	690.311	568.148	692.255
650	2842.8	568.519	692.341	568.519	690.311	568.519	692.344
652	3237.3	568.889	692.433	568.889	690.311	568.889	692.436
654	3660.3	569.259	692.529	569.259	690.311	569.259	692.532
656	4031.9	569.63	692.629	569.63	690.311	569.63	692.632
658	4286.5	570	692.733	570	690.312	570	692.737
660	5075	570.37	692.842	570.37	690.312	570.37	692.846
662	5396.6	570.741	692.956	570.741	690.312	570.741	692.959
664	5749.4	571.111	693.074	571.111	690.312	571.111	693.078
666	6459.6	571.481	693.197	571.481	690.312	571.481	693.201
668	7137	571.852	693.325	571.852	690.313	571.852	693.33
670	7909.9	572.222	693.459	572.222	690.313	572.222	693.464
672	8605.7	572.593	693.598	572.593	690.313	572.593	693.603
674	9430.7	572.963	693.744	572.963	690.313	572.963	693.748
676	10215.4	573.333	693.895	573.333	690.313	573.333	693.9
678	11367.7	573.704	694.052	573.704	690.314	573.704	694.057
680	12451.6	574.074	694.216	574.074	690.314	574.074	694.222
682	13224.6	574.444	694.387	574.444	690.314	574.444	694.393
684	14048.6	574.815	694.564	574.815	690.314	574.815	694.57
686	14791.8	575.185	694.749	575.185	690.315	575.185	694.756
688	16015.9	575.556	694.942	575.556	690.315	575.556	694.948
690	16535.1	575.926	695.142	575.926	690.315	575.926	695.149
692	17896.3	576.296	695.351	576.296	690.316	576.296	695.358
694	18299.4	576.667	695.567	576.667	690.316	576.667	695.575
696	19603.5	577.037	695.793	577.037	690.316	577.037	695.801
698	20421.5	577.407	696.028	577.407	690.317	577.407	696.036
700	21862.6	577.778	696.272	577.778	690.317	577.778	696.281
702	22544.4	578.148	696.526	578.148	690.317	578.148	696.535
704	23064.8	578.519	696.79	578.519	690.318	578.519	696.8
706	23793.9	578.889	697.065	578.889	690.318	578.889	697.075
708	23812	579.259	697.35	579.259	690.319	579.259	697.361
710	25258.2	579.63	697.647	579.63	690.319	579.63	697.658
712	25881.4	580	697.955	580	690.32	580	697.967
714	26162	580.37	698.276	580.37	690.32	580.37	698.288
716	27194.4	580.741	698.609	580.741	690.321	580.741	698.622
718	27261.5	581.111	698.955	581.111	690.321	581.111	698.968
720	27576.8	581.481	699.315	581.481	690.322	581.481	699.329
722	28032.9	581.852	699.689	581.852	690.323	581.852	699.703
724	28138.9	582.222	700.077	582.222	690.323	582.222	700.092
726	28407.1	582.593	700.48	582.593	690.324	582.593	700.496
728	29219	582.963	700.899	582.963	690.325	582.963	700.915
730	28702.4	583.333	701.334	583.333	690.325	583.333	701.351
732	29022.1	583.704	701.785	583.704	690.326	583.704	701.803
734	28736.3	584.074	702.254	584.074	690.327	584.074	702.273
736	28820	584.444	702.74	584.444	690.328	584.444	702.76
738	28534.4	584.815	703.245	584.815	690.329	584.815	703.266
740	28365.4	585.185	703.77	585.185	690.33	585.185	703.791
742	28243.7	585.556	704.313	585.556	690.331	585.556	704.336
744	27854.1	585.926	704.878	585.926	690.332	585.926	704.901
746	27811.2	586.296	705.463	586.296	690.333	586.296	705.488
748	27432.8	586.667	706.071	586.667	690.334	586.667	706.096
750	27299.8	587.037	706.701	587.037	690.335	587.037	706.727
752	27283.3	587.407	707.354	587.407	690.336	587.407	707.382
754	28209.4	587.778	708.032	587.778	690.337	587.778	708.061
756	28090.3	588.148	708.735	588.148	690.339	588.148	708.765
758	27866.4	588.519	709.463	588.519	690.34	588.519	709.495
760	27853.3	588.889	710.218	588.889	690.341	588.889	710.251
762	27035	589.259	711.001	589.259	690.343	589.259	711.036
764	27062	589.63	711.812	589.63	690.344	589.63	711.849
766	27611.4	590	712.653	590	690.346	590	712.691
768	27126.3	590.37	713.525	590.37	690.348	590.37	713.564
770	27034.6	590.741	714.427	590.741	690.349	590.741	714.469
772	27482.3	591.111	715.363	591.111	690.351	591.111	715.406
774	27640.2	591.481	716.332	591.481	690.353	591.481	716.376
776	28131.8	591.852	717.335	591.852	690.355	591.852	717.382
778	27569.1	592.222	718.374	592.222	690.357	592.222	718.423
780	27732.4	592.593	719.45	592.593	690.359	592.593	719.501
782	27385.4	592.963	720.565	592.963	690.361	592.963	720.618
784	28216.9	593.333	721.718	593.333	690.364	593.333	721.774
786	27887.4	593.704	722.912	593.704	690.366	593.704	722.97
788	27643.8	594.074	724.148	594.074	690.369	594.074	724.209
790	28207.5	594.444	725.428	594.444	690.371	594.444	725.49
792	28197.9	594.815	726.751	594.815	690.374	594.815	726.817
794	28043.3	595.185	728.121	595.185	690.377	595.185	728.189
796	27913.8	595.556	729.538	595.556	690.38	595.556	729.609
798	28301.3	595.926	731.004	595.926	690.383	595.926	731.078
800	27827.4	596.296	732.52	596.296	690.386	596.296	732.598
802	28387.2	596.667	734.089	596.667	690.389	596.667	734.169
804	28723.2	597.037	735.71	597.037	690.393	597.037	735.795
806	27993	597.407	737.387	597.407	690.396	597.407	737.475
808	28531	597.778	739.121	597.778	690.4	597.778	739.213
810	29002.7	598.148	740.913	598.148	690.404	598.148	741.009
812	28614	598.519	742.766	598.519	690.408	598.519	742.866
814	28959.1	598.889	744.681	598.889	690.412	598.889	744.785
816	29319.7	599.259	746.66	599.259	690.417	599.259	746.768
818	29115.9	599.63	748.704	599.63	690.421	599.63	748.817
820	28846.6	600	750.817	600	690.426	600	750.934
822	28664	600.37	752.999	600.37	690.431	600.37	753.122
824	29096	600.741	755.254	600.741	690.436	600.741	755.381
826	28721	601.111	757.582	601.111	690.441	601.111	757.715
828	29073.1	601.481	759.987	601.481	690.447	601.481	760.126
830	28136.4	601.852	762.47	601.852	690.453	601.852	762.614
832	27774.8	602.222	765.034	602.222	690.459	602.222	765.184
834	27749.7	602.593	767.681	602.593	690.465	602.593	767.837
836	28172.3	602.963	770.413	602.963	690.471	602.963	770.576
838	28303.2	603.333	773.233	603.333	690.478	603.333	773.403
840	26922	603.704	776.143	603.704	690.485	603.704	776.32
842	27156.3	604.074	779.146	604.074	690.493	604.074	779.331
844	26400.5	604.444	782.245	604.444	690.5	604.444	782.437
846	25526.6	604.815	785.442	604.815	690.508	604.815	785.642
848	25184.2	605.185	788.74	605.185	690.516	605.185	788.948
850	25165.9	605.556	792.141	605.556	690.525	605.556	792.358
852	24344.6	605.926	795.649	605.926	690.534	605.926	795.874
854	23669.3	606.296	799.266	606.296	690.543	606.296	799.501
856	23153.1	606.667	802.996	606.667	690.552	606.667	803.24
858	21141.1	607.037	806.842	607.037	690.562	607.037	807.096
860	20528.5	607.407	810.806	607.407	690.573	607.407	811.07
862	19418.3	607.778	814.891	607.778	690.583	607.778	815.167
864	17649.3	608.148	819.102	608.148	690.595	608.148	819.389
866	20696	608.519	823.442	608.519	690.606	608.519	823.74
868	17940.3	608.889	827.913	608.889	690.618	608.889	828.223
870	18226.5	609.259	832.519	609.259	690.631	609.259	832.842
872	19068.7	609.63	837.265	609.63	690.644	609.63	837.6
874	14655.4	610	842.153	610	690.657	610	842.501
876	13939.4	610.37	847.187	610.37	690.671	610.37	847.549
		610.741	852.371	610.741	690.686	610.741	852.748
		611.111	857.708	611.111	690.701	611.111	858.101
		611.481	863.204	611.481	690.716	611.481	863.612
		611.852	868.861	611.852	690.733	611.852	869.286
		612.222	874.685	612.222	690.75	612.222	875.126
		612.593	880.678	612.593	690.767	612.593	881.137
		612.963	886.845	612.963	690.785	612.963	887.322
		613.333	893.192	613.333	690.804	613.333	893.687
		613.704	899.721	613.704	690.824	613.704	900.236
		614.074	906.438	614.074	690.844	614.074	906.973
		614.444	913.347	614.444	690.865	614.444	913.903
		614.815	920.452	614.815	690.887	614.815	921.031
		615.185	927.76	615.185	690.91	615.185	928.361
		615.556	935.274	615.556	690.933	615.556	935.898
		615.926	942.999	615.926	690.957	615.926	943.648
		616.296	950.941	616.296	690.983	616.296	951.615
		616.667	959.104	616.667	691.009	616.667	959.804
		617.037	967.494	617.037	691.036	617.037	968.221
		617.407	976.115	617.407	691.064	617.407	976.871
		617.778	984.975	617.778	691.094	617.778	985.76
		618.148	994.077	618.148	691.124	618.148	994.893
		618.519	1003.43	618.519	691.155	618.519	1004.27
		618.889	1013.03	618.889	691.188	618.889	1013.91
		619.259	1022.9	619.259	691.222	619.259	1023.81
		619.63	1033.03	619.63	691.257	619.63	1033.98
		620	1043.43	620	691.293	620	1044.41
		620.37	1054.11	620.37	691.331	620.37	1055.13
		620.741	1065.07	620.741	691.37	620.741	1066.13
		621.111	1076.33	621.111	691.41	621.111	1077.43
		621.481	1087.88	621.481	691.452	621.481	1089.02
		621.852	1099.73	621.852	691.495	621.852	1100.92
		622.222	1111.89	622.222	691.54	622.222	1113.13
		622.593	1124.37	622.593	691.586	622.593	1125.65
		622.963	1137.17	622.963	691.635	622.963	1138.5
		623.333	1150.3	623.333	691.685	623.333	1151.68
		623.704	1163.77	623.704	691.736	623.704	1165.2
		624.074	1177.58	624.074	691.79	624.074	1179.06
		624.444	1191.74	624.444	691.845	624.444	1193.28
		624.815	1206.26	624.815	691.902	624.815	1207.86
		625.185	1221.15	625.185	691.962	625.185	1222.8
		625.556	1236.4	625.556	692.023	625.556	1238.12
		625.926	1252.04	625.926	692.087	625.926	1253.82
		626.296	1268.06	626.296	692.153	626.296	1269.91
		626.667	1284.48	626.667	692.221	626.667	1286.39
		627.037	1301.3	627.037	692.292	627.037	1303.28
		627.407	1318.53	627.407	692.365	627.407	1320.59
		627.778	1336.18	627.778	692.44	627.778	1338.31
		628.148	1354.26	628.148	692.519	628.148	1356.47
		628.519	1372.77	628.519	692.6	628.519	1375.06
		628.889	1391.72	628.889	692.683	628.889	1394.1
		629.259	1411.13	629.259	692.77	629.259	1413.59
		629.63	1430.99	629.63	692.859	629.63	1433.55
		630	1451.33	630	692.952	630	1453.97
		630.37	1472.14	630.37	693.048	630.37	1474.88
		630.741	1493.43	630.741	693.147	630.741	1496.27
		631.111	1515.22	631.111	693.25	631.111	1518.16
		631.481	1537.51	631.481	693.356	631.481	1540.56
		631.852	1560.31	631.852	693.465	631.852	1563.47
		632.222	1583.64	632.222	693.579	632.222	1586.91
		632.593	1607.49	632.593	693.696	632.593	1610.88
		632.963	1631.88	632.963	693.817	632.963	1635.39
		633.333	1656.82	633.333	693.942	633.333	1660.45
		633.704	1682.32	633.704	694.072	633.704	1686.08
		634.074	1708.38	634.074	694.206	634.074	1712.28
		634.444	1735.02	634.444	694.344	634.444	1739.05
		634.815	1762.24	634.815	694.487	634.815	1766.42
		635.185	1790.06	635.185	694.635	635.185	1794.38
		635.556	1818.48	635.556	694.787	635.556	1822.96
		635.926	1847.51	635.926	694.945	635.926	1852.15
		636.296	1877.17	636.296	695.108	636.296	1881.97
		636.667	1907.46	636.667	695.276	636.667	1912.43
		637.037	1938.4	637.037	695.45	637.037	1943.54
		637.407	1969.99	637.407	695.629	637.407	1975.31
		637.778	2002.23	637.778	695.815	637.778	2007.74
		638.148	2035.16	638.148	696.006	638.148	2040.85
		638.519	2068.76	638.519	696.204	638.519	2074.66
		638.889	2103.06	638.889	696.408	638.889	2109.16
		639.259	2138.05	639.259	696.619	639.259	2144.37
		639.63	2173.77	639.63	696.836	639.63	2180.29
		640	2210.2	640	697.061	640	2216.95
		640.37	2247.36	640.37	697.293	640.37	2254.35
		640.741	2285.27	640.741	697.532	640.741	2292.49
		641.111	2323.93	641.111	697.779	641.111	2331.4
		641.481	2363.35	641.481	698.034	641.481	2371.08
		641.852	2403.54	641.852	698.298	641.852	2411.53
		642.222	2444.52	642.222	698.569	642.222	2452.78
		642.593	2486.29	642.593	698.849	642.593	2494.83
		642.963	2528.86	642.963	699.139	642.963	2537.69
		643.333	2572.25	643.333	699.437	643.333	2581.37
		643.704	2616.45	643.704	699.745	643.704	2625.89
		644.074	2661.49	644.074	700.062	644.074	2671.25
		644.444	2707.37	644.444	700.389	644.444	2717.46
		644.815	2754.11	644.815	700.727	644.815	2764.53
		645.185	2801.71	645.185	701.075	645.185	2812.47
		645.556	2850.18	645.556	701.434	645.556	2861.3
		645.926	2899.53	645.926	701.805	645.926	2911.02
		646.296	2949.77	646.296	702.187	646.296	2961.65
		646.667	3000.91	646.667	702.58	646.667	3013.19
		647.037	3052.97	647.037	702.986	647.037	3065.65
		647.407	3105.94	647.407	703.404	647.407	3119.04
		647.778	3159.85	647.778	703.836	647.778	3173.38
		648.148	3214.7	648.148	704.28	648.148	3228.67
		648.519	3270.49	648.519	704.738	648.519	3284.92
		648.889	3327.24	648.889	705.21	648.889	3342.14
		649.259	3384.96	649.259	705.697	649.259	3400.35
		649.63	3443.65	649.63	706.198	649.63	3459.54
		650	3503.33	650	706.715	650	3519.74
		650.37	3564.01	650.37	707.247	650.37	3580.94
		650.741	3625.68	650.741	707.795	650.741	3643.17
		651.111	3688.37	651.111	708.36	651.111	3706.42
		651.481	3752.07	651.481	708.941	651.481	3770.7
		651.852	3816.8	651.852	709.54	651.852	3836.03
		652.222	3882.57	652.222	710.157	652.222	3902.42
		652.593	3949.38	652.593	710.793	652.593	3969.86
		652.963	4017.24	652.963	711.447	652.963	4038.38
		653.333	4086.16	653.333	712.121	653.333	4107.97
		653.704	4156.14	653.704	712.814	653.704	4178.65
		654.074	4227.2	654.074	713.528	654.074	4250.42
		654.444	4299.34	654.444	714.263	654.444	4323.29
		654.815	4372.56	654.815	715.02	654.815	4397.28
		655.185	4446.88	655.185	715.799	655.185	4472.37
		655.556	4522.3	655.556	716.6	655.556	4548.59
		655.926	4598.83	655.926	717.425	655.926	4625.94
		656.296	4676.46	656.296	718.274	656.296	4704.43
		656.667	4755.22	656.667	719.147	656.667	4784.05
		657.037	4835.09	657.037	720.046	657.037	4864.83
		657.407	4916.1	657.407	720.97	657.407	4946.76
		657.778	4998.24	657.778	721.922	657.778	5029.85
		658.148	5081.51	658.148	722.9	658.148	5114.11
		658.519	5165.93	658.519	723.906	658.519	5199.53
		658.889	5251.5	658.889	724.941	658.889	5286.13
		659.259	5338.22	659.259	726.006	659.259	5373.91
		659.63	5426.09	659.63	727.101	659.63	5462.88
		660	5515.12	660	728.226	660	5553.03
		660.37	5605.31	660.37	729.384	660.37	5644.38
		660.741	5696.66	660.741	730.574	660.741	5736.92
		661.111	5789.18	661.111	731.797	661.111	5830.66
		661.481	5882.86	661.481	733.055	661.481	5925.61
		661.852	5977.72	661.852	734.348	661.852	6021.76
		662.222	6073.74	662.222	735.676	662.222	6119.11
		662.593	6170.94	662.593	737.042	662.593	6217.67
		662.963	6269.31	662.963	738.445	662.963	6317.44
		663.333	6368.85	663.333	739.888	663.333	6418.43
		663.704	6469.56	663.704	741.369	663.704	6520.63
		664.074	6571.45	664.074	742.892	664.074	6624.03
		664.444	6674.51	664.444	744.456	664.444	6728.66
		664.815	6778.74	664.815	746.063	664.815	6834.49
		665.185	6884.13	665.185	747.714	665.185	6941.54
		665.556	6990.7	665.556	749.41	665.556	7049.8
		665.926	7098.43	665.926	751.151	665.926	7159.27
		666.296	7207.32	666.296	752.939	666.296	7269.95
		666.667	7317.36	666.667	754.776	666.667	7381.83
		667.037	7428.57	667.037	756.662	667.037	7494.92
		667.407	7540.92	667.407	758.599	667.407	7609.21
		667.778	7654.42	667.778	760.587	667.778	7724.7
		668.148	7769.06	668.148	762.628	668.148	7841.38
		668.519	7884.84	668.519	764.723	668.519	7959.25
		668.889	8001.75	668.889	766.874	668.889	8078.31
		669.259	8119.78	669.259	769.081	669.259	8198.55
		669.63	8238.93	669.63	771.347	669.63	8319.97
		670	8359.19	670	773.672	670	8442.55
		670.37	8480.55	670.37	776.057	670.37	8566.3
		670.741	8603	670.741	778.506	670.741	8691.2
		671.111	8726.54	671.111	781.017	671.111	8817.25
		671.481	8851.16	671.481	783.594	671.481	8944.45
		671.852	8976.85	671.852	786.238	671.852	9072.78
		672.222	9103.59	672.222	788.949	672.222	9202.23
		672.593	9231.38	672.593	791.731	672.593	9332.8
		672.963	9360.21	672.963	794.583	672.963	9464.48
		673.333	9490.06	673.333	797.509	673.333	9597.26
		673.704	9620.92	673.704	800.509	673.704	9731.12
		674.074	9752.78	674.074	803.585	674.074	9866.06
		674.444	9885.63	674.444	806.739	674.444	10002.1
		674.815	10019.4	674.815	809.973	674.815	10139.1
		675.185	10154.2	675.185	813.288	675.185	10277.2
		675.556	10290	675.556	816.686	675.556	10416.3
		675.926	10426.6	675.926	820.169	675.926	10556.5
		676.296	10564.2	676.296	823.739	676.296	10697.6
		676.667	10702.7	676.667	827.398	676.667	10839.7
		677.037	10842	677.037	831.148	677.037	10982.8
		677.407	10982.2	677.407	834.99	677.407	11126.9
		677.778	11123.3	677.778	838.927	677.778	11271.9
		678.148	11265.2	678.148	842.96	678.148	11417.8
		678.519	11407.9	678.519	847.093	678.519	11564.7
		678.889	11551.4	678.889	851.326	678.889	11712.4
		679.259	11695.6	679.259	855.662	679.259	11861
		679.63	11840.7	679.63	860.103	679.63	12010.5
		680	11986.4	680	864.651	680	12160.8
		680.37	12132.9	680.37	869.309	680.37	12311.9
		680.741	12280	680.741	874.079	680.741	12463.8
		681.111	12427.8	681.111	878.963	681.111	12616.5
		681.481	12576.3	681.481	883.964	681.481	12770
		681.852	12725.4	681.852	889.083	681.852	12924.2
		682.222	12875.1	682.222	894.324	682.222	13079.1
		682.593	13025.3	682.593	899.688	682.593	13234.7
		682.963	13176.1	682.963	905.179	682.963	13391
		683.333	13327.4	683.333	910.799	683.333	13547.9
		683.704	13479.3	683.704	916.551	683.704	13705.5
		684.074	13631.6	684.074	922.436	684.074	13863.7
		684.444	13784.3	684.444	928.458	684.444	14022.5
		684.815	13937.5	684.815	934.62	684.815	14181.8
		685.185	14091	685.185	940.924	685.185	14341.7
		685.556	14245	685.556	947.373	685.556	14502
		685.926	14399.2	685.926	953.97	685.926	14662.9
		686.296	14553.8	686.296	960.718	686.296	14824.2
		686.667	14708.6	686.667	967.619	686.667	14985.9
		687.037	14863.7	687.037	974.677	687.037	15148.1
		687.407	15019	687.407	981.895	687.407	15310.6
		687.778	15174.5	687.778	989.275	687.778	15473.5
		688.148	15330.2	688.148	996.821	688.148	15636.7
		688.519	15486	688.519	1004.54	688.519	15800.2
		688.889	15641.9	688.889	1012.42	688.889	15964
		689.259	15797.8	689.259	1020.49	689.259	16128
		689.63	15953.8	689.63	1028.73	689.63	16292.3
		690	16109.8	690	1037.15	690	16456.7
		690.37	16265.8	690.37	1045.76	690.37	16621.2
		690.741	16421.7	690.741	1054.55	690.741	16785.9
		691.111	16577.5	691.111	1063.54	691.111	16950.7
		691.481	16733.1	691.481	1072.73	691.481	17115.5
		691.852	16888.6	691.852	1082.11	691.852	17280.4
		692.222	17043.9	692.222	1091.7	692.222	17445.3
		692.593	17199	692.593	1101.49	692.593	17610.1
		692.963	17353.7	692.963	1111.5	692.963	17774.9
		693.333	17508.2	693.333	1121.71	693.333	17939.6
		693.704	17662.4	693.704	1132.15	693.704	18104.2
		694.074	17816.1	694.074	1142.8	694.074	18268.6
		694.444	17969.5	694.444	1153.68	694.444	18432.9
		694.815	18122.4	694.815	1164.79	694.815	18596.9
		695.185	18274.8	695.185	1176.14	695.185	18760.7
		695.556	18426.7	695.556	1187.72	695.556	18924.2
		695.926	18578.1	695.926	1199.54	695.926	19087.3
		696.296	18728.9	696.296	1211.6	696.296	19250.2
		696.667	18879	696.667	1223.92	696.667	19412.6
		697.037	19028.5	697.037	1236.49	697.037	19574.6
		697.407	19177.2	697.407	1249.32	697.407	19736.2
		697.778	19325.3	697.778	1262.41	697.778	19897.4
		698.148	19472.5	698.148	1275.76	698.148	20058
		698.519	19618.9	698.519	1289.39	698.519	20218
		698.889	19764.5	698.889	1303.29	698.889	20377.5
		699.259	19909.2	699.259	1317.47	699.259	20536.4
		699.63	20053	699.63	1331.94	699.63	20694.6
		700	20195.8	700	1346.69	700	20852.2
		700.37	20337.7	700.37	1361.74	700.37	21009.1
		700.741	20478.4	700.741	1377.08	700.741	21165.2
		701.111	20618.1	701.111	1392.73	701.111	21320.6
		701.481	20756.8	701.481	1408.68	701.481	21475.1
		701.852	20894.2	701.852	1424.95	701.852	21628.9
		702.222	21030.5	702.222	1441.53	702.222	21781.7
		702.593	21165.5	702.593	1458.44	702.593	21933.7
		702.963	21299.3	702.963	1475.67	702.963	22084.7
		703.333	21431.9	703.333	1493.23	703.333	22234.8
		703.704	21563	703.704	1511.13	703.704	22383.9
		704.074	21692.9	704.074	1529.38	704.074	22531.9
		704.444	21821.3	704.444	1547.96	704.444	22678.9
		704.815	21948.3	704.815	1566.9	704.815	22824.9
		705.185	22073.8	705.185	1586.2	705.185	22969.7
		705.556	22197.8	705.556	1605.86	705.556	23113.3
		705.926	22320.3	705.926	1625.88	705.926	23255.8
		706.296	22441.2	706.296	1646.28	706.296	23397.1
		706.667	22560.5	706.667	1667.06	706.667	23537.2
		707.037	22678.1	707.037	1688.22	707.037	23676
		707.407	22794.1	707.407	1709.76	707.407	23813.5
		707.778	22908.4	707.778	1731.71	707.778	23949.8
		708.148	23020.9	708.148	1754.05	708.148	24084.6
		708.519	23131.6	708.519	1776.79	708.519	24218.1
		708.889	23240.6	708.889	1799.95	708.889	24350.2
		709.259	23347.7	709.259	1823.52	709.259	24480.9
		709.63	23452.9	709.63	1847.51	709.63	24610.1
		710	23556.3	710	1871.93	710	24737.9
		710.37	23657.7	710.37	1896.79	710.37	24864.2
		710.741	23757.2	710.741	1922.08	710.741	24988.9
		711.111	23854.6	711.111	1947.81	711.111	25112.1
		711.481	23950.1	711.481	1974	711.481	25233.8
		711.852	24043.5	711.852	2000.64	711.852	25353.8
		712.222	24134.8	712.222	2027.74	712.222	25472.3
		712.593	24224.1	712.593	2055.31	712.593	25589.1
		712.963	24311.2	712.963	2083.35	712.963	25704.2
		713.333	24396.1	713.333	2111.87	713.333	25817.7
		713.704	24478.9	713.704	2140.87	713.704	25929.5
		714.074	24559.5	714.074	2170.37	714.074	26039.5
		714.444	24637.8	714.444	2200.36	714.444	26147.9
		714.815	24713.9	714.815	2230.85	714.815	26254.5
		715.185	24787.7	715.185	2261.85	715.185	26359.3
		715.556	24859.3	715.556	2293.37	715.556	26462.3
		715.926	24928.5	715.926	2325.4	715.926	26563.6
		716.296	24995.3	716.296	2357.96	716.296	26663
		716.667	25059.9	716.667	2391.05	716.667	26760.6
		717.037	25122	717.037	2424.68	717.037	26856.4
		717.407	25181.7	717.407	2458.86	717.407	26950.3
		717.778	25239	717.778	2493.58	717.778	27042.3
		718.148	25293.9	718.148	2528.86	718.148	27132.5
		718.519	25346.3	718.519	2564.7	718.519	27220.7
		718.889	25396.3	718.889	2601.11	718.889	27307.1
		719.259	25443.8	719.259	2638.09	719.259	27391.5
		719.63	25488.7	719.63	2675.65	719.63	27474.1
		720	25531.2	720	2713.8	720	27554.7
		720.37	25571.1	720.37	2752.54	720.37	27633.4
		720.741	25608.5	720.741	2791.88	720.741	27710.1
		721.111	25643.4	721.111	2831.82	721.111	27784.9
		721.481	25675.7	721.481	2872.37	721.481	27857.7
		721.852	25705.4	721.852	2913.53	721.852	27928.6
		722.222	25732.5	722.222	2955.32	722.222	27997.6
		722.593	25757.1	722.593	2997.73	722.593	28064.5
		722.963	25779.1	722.963	3040.78	722.963	28129.5
		723.333	25798.4	723.333	3084.47	723.333	28192.6
		723.704	25815.2	723.704	3128.8	723.704	28253.7
		724.074	25829.3	724.074	3173.78	724.074	28312.8
		724.444	25840.8	724.444	3219.42	724.444	28369.9
		724.815	25849.7	724.815	3265.72	724.815	28425.1
		725.185	25856	725.185	3312.69	725.185	28478.4
		725.556	25859.6	725.556	3360.33	725.556	28529.7
		725.926	25860.6	725.926	3408.65	725.926	28579
		726.296	25859	726.296	3457.65	726.296	28626.4
		726.667	25854.8	726.667	3507.35	726.667	28671.8
		727.037	25847.9	727.037	3557.74	727.037	28715.4
		727.407	25838.4	727.407	3608.83	727.407	28757
		727.778	25826.3	727.778	3660.63	727.778	28796.7
		728.148	25811.6	728.148	3713.14	728.148	28834.5
		728.519	25794.3	728.519	3766.37	728.519	28870.3
		728.889	25774.3	728.889	3820.33	728.889	28904.3
		729.259	25751.8	729.259	3875.01	729.259	28936.5
		729.63	25726.6	729.63	3930.42	729.63	28966.8
		730	25698.9	730	3986.57	730	28995.2
		730.37	25668.6	730.37	4043.47	730.37	29021.8
		730.741	25635.7	730.741	4101.11	730.741	29046.5
		731.111	25600.3	731.111	4159.5	731.111	29069.5
		731.481	25562.3	731.481	4218.66	731.481	29090.7
		731.852	25521.8	731.852	4278.58	731.852	29110.1
		732.222	25478.8	732.222	4339.26	732.222	29127.7
		732.593	25433.3	732.593	4400.72	732.593	29143.7
		732.963	25385.2	732.963	4462.95	732.963	29157.9
		733.333	25334.7	733.333	4525.96	733.333	29170.4
		733.704	25281.7	733.704	4589.76	733.704	29181.2
		734.074	25226.3	734.074	4654.35	734.074	29190.3
		734.444	25168.4	734.444	4719.73	734.444	29197.9
		734.815	25108.2	734.815	4785.91	734.815	29203.8
		735.185	25045.5	735.185	4852.89	735.185	29208.1
		735.556	24980.5	735.556	4920.67	735.556	29210.8
		735.926	24913.1	735.926	4989.27	735.926	29212
		736.296	24843.3	736.296	5058.68	736.296	29211.7
		736.667	24771.3	736.667	5128.9	736.667	29209.9
		737.037	24696.9	737.037	5199.95	737.037	29206.6
		737.407	24620.3	737.407	5271.81	737.407	29201.8
		737.778	24541.5	737.778	5344.51	737.778	29195.7
		738.148	24460.4	738.148	5418.03	738.148	29188.1
		738.519	24377.1	738.519	5492.39	738.519	29179.2
		738.889	24291.7	738.889	5567.58	738.889	29169
		739.259	24204.1	739.259	5643.6	739.259	29157.4
		739.63	24114.4	739.63	5720.47	739.63	29144.6
		740	24022.6	740	5798.18	740	29130.5
		740.37	23928.7	740.37	5876.74	740.37	29115.1
		740.741	23832.8	740.741	5956.14	740.741	29098.6
		741.111	23734.9	741.111	6036.4	741.111	29081
		741.481	23635	741.481	6117.5	741.481	29062.2
		741.852	23533.1	741.852	6199.46	741.852	29042.3
		742.222	23429.3	742.222	6282.27	742.222	29021.3
		742.593	23323.7	742.593	6365.93	742.593	28999.3
		742.963	23216.1	742.963	6450.46	742.963	28976.3
		743.333	23106.8	743.333	6535.84	743.333	28952.3
		743.704	22995.6	743.704	6622.08	743.704	28927.4
		744.074	22882.7	744.074	6709.18	744.074	28901.6
		744.444	22768	744.444	6797.14	744.444	28874.9
		744.815	22651.7	744.815	6885.96	744.815	28847.3
		745.185	22533.7	745.185	6975.64	745.185	28819
		745.556	22414	745.556	7066.19	745.556	28789.9
		745.926	22292.8	745.926	7157.59	745.926	28760
		746.296	22169.9	746.296	7249.85	746.296	28729.5
		746.667	22045.6	746.667	7342.98	746.667	28698.2
		747.037	21919.7	747.037	7436.97	747.037	28666.4
		747.407	21792.4	747.407	7531.81	747.407	28633.9
		747.778	21663.7	747.778	7627.51	747.778	28600.9
		748.148	21533.5	748.148	7724.07	748.148	28567.3
		748.519	21402	748.519	7821.48	748.519	28533.2
		748.889	21269.2	748.889	7919.75	748.889	28498.7
		749.259	21135.2	749.259	8018.87	749.259	28463.7
		749.63	20999.8	749.63	8118.84	749.63	28428.3
		750	20863.3	750	8219.65	750	28392.6
		750.37	20725.6	750.37	8321.31	750.37	28356.6
		750.741	20586.7	750.741	8423.82	750.741	28320.2
		751.111	20446.7	751.111	8527.16	751.111	28283.6
		751.481	20305.7	751.481	8631.34	751.481	28246.7
		751.852	20163.7	751.852	8736.35	751.852	28209.7
		752.222	20020.6	752.222	8842.19	752.222	28172.5
		752.593	19876.6	752.593	8948.86	752.593	28135.2
		752.963	19731.7	752.963	9056.35	752.963	28097.8
		753.333	19586	753.333	9164.66	753.333	28060.3
		753.704	19439.3	753.704	9273.79	753.704	28022.8
		754.074	19291.9	754.074	9383.72	754.074	27985.3
		754.444	19143.7	754.444	9494.46	754.444	27947.9
		754.815	18994.8	754.815	9605.99	754.815	27910.5
		755.185	18845.2	755.185	9718.33	755.185	27873.2
		755.556	18694.9	755.556	9831.45	755.556	27836
		755.926	18544	755.926	9945.35	755.926	27799
		756.296	18392.5	756.296	10060	756.296	27762.2
		756.667	18240.5	756.667	10175.5	756.667	27725.6
		757.037	18087.9	757.037	10291.7	757.037	27689.3
		757.407	17934.9	757.407	10408.7	757.407	27653.3
		757.778	17781.5	757.778	10526.4	757.778	27617.5
		758.148	17627.6	758.148	10644.9	758.148	27582.1
		758.519	17473.4	758.519	10764.1	758.519	27547.1
		758.889	17318.8	758.889	10884	758.889	27512.5
		759.259	17164	759.259	11004.6	759.259	27478.3
		759.63	17008.9	759.63	11126	759.63	27444.6
		760	16853.5	760	11248.1	760	27411.3
		760.37	16698	760.37	11370.8	760.37	27378.5
		760.741	16542.3	760.741	11494.3	760.741	27346.3
		761.111	16386.5	761.111	11618.4	761.111	27314.6
		761.481	16230.6	761.481	11743.2	761.481	27283.5
		761.852	16074.6	761.852	11868.7	761.852	27253
		762.222	15918.6	762.222	11994.8	762.222	27223.1
		762.593	15762.6	762.593	12121.5	762.593	27193.8
		762.963	15606.7	762.963	12248.9	762.963	27165.3
		763.333	15450.8	763.333	12376.9	763.333	27137.4
		763.704	15295	763.704	12505.5	763.704	27110.2
		764.074	15139.4	764.074	12634.7	764.074	27083.8
		764.444	14984	764.444	12764.5	764.444	27058.1
		764.815	14828.7	764.815	12894.8	764.815	27033.2
		765.185	14673.6	765.185	13025.7	765.185	27009.1
		765.556	14518.9	765.556	13157.2	765.556	26985.8
		765.926	14364.4	765.926	13289.2	765.926	26963.3
		766.296	14210.2	766.296	13421.7	766.296	26941.6
		766.667	14056.3	766.667	13554.8	766.667	26920.8
		767.037	13902.9	767.037	13688.3	767.037	26900.9
		767.407	13749.8	767.407	13822.4	767.407	26881.8
		767.778	13597.1	767.778	13956.9	767.778	26863.7
		768.148	13444.9	768.148	14091.8	768.148	26846.5
		768.519	13293.2	768.519	14227.2	768.519	26830.1
		768.889	13142	768.889	14363.1	768.889	26814.8
		769.259	12991.3	769.259	14499.3	769.259	26800.3
		769.63	12841.2	769.63	14636	769.63	26786.9
		770	12691.7	770	14773	770	26774.3
		770.37	12542.7	770.37	14910.4	770.37	26762.8
		770.741	12394.4	770.741	15048.2	770.741	26752.3
		771.111	12246.7	771.111	15186.3	771.111	26742.7
		771.481	12099.7	771.481	15324.7	771.481	26734.1
		771.852	11953.4	771.852	15463.5	771.852	26726.6
		772.222	11807.8	772.222	15602.5	772.222	26720
		772.593	11663	772.593	15741.8	772.593	26714.5
		772.963	11518.9	772.963	15881.4	772.963	26710
		773.333	11375.6	773.333	16021.2	773.333	26706.5
		773.704	11233.1	773.704	16161.2	773.704	26704
		774.074	11091.4	774.074	16301.5	774.074	26702.5
		774.444	10950.5	774.444	16441.9	774.444	26702.1
		774.815	10810.5	774.815	16582.6	774.815	26702.7
		775.185	10671.3	775.185	16723.3	775.185	26704.3
		775.556	10533	775.556	16864.2	775.556	26707
		775.926	10395.7	775.926	17005.3	775.926	26710.6
		776.296	10259.2	776.296	17146.4	776.296	26715.3
		776.667	10123.7	776.667	17287.6	776.667	26721
		777.037	9989.15	777.037	17428.9	777.037	26727.7
		777.407	9855.54	777.407	17570.2	777.407	26735.5
		777.778	9722.92	777.778	17711.6	777.778	26744.2
		778.148	9591.28	778.148	17852.9	778.148	26753.9
		778.519	9460.64	778.519	17994.3	778.519	26764.6
		778.889	9331.02	778.889	18135.6	778.889	26776.3
		779.259	9202.43	779.259	18276.9	779.259	26789
		779.63	9074.88	779.63	18418.1	779.63	26802.6
		780	8948.37	780	18559.2	780	26817.2
		780.37	8822.93	780.37	18700.2	780.37	26832.8
		780.741	8698.55	780.741	18841	780.741	26849.3
		781.111	8575.25	781.111	18981.7	781.111	26866.7
		781.481	8453.05	781.481	19122.3	781.481	26885
		781.852	8331.93	781.852	19262.6	781.852	26904.2
		782.222	8211.92	782.222	19402.7	782.222	26924.4
		782.593	8093.03	782.593	19542.6	782.593	26945.4
		782.963	7975.25	782.963	19682.3	782.963	26967.2
		783.333	7858.6	783.333	19821.6	783.333	26989.9
		783.704	7743.07	783.704	19960.7	783.704	27013.5
		784.074	7628.69	784.074	20099.4	784.074	27037.8
		784.444	7515.45	784.444	20237.8	784.444	27063
		784.815	7403.36	784.815	20375.9	784.815	27088.9
		785.185	7292.41	785.185	20513.5	785.185	27115.6
		785.556	7182.63	785.556	20650.8	785.556	27143.1
		785.926	7074	785.926	20787.6	785.926	27171.3
		786.296	6966.53	786.296	20924	786.296	27200.2
		786.667	6860.23	786.667	21059.9	786.667	27229.8
		787.037	6755.1	787.037	21195.3	787.037	27260.1
		787.407	6651.13	787.407	21330.2	787.407	27291
		787.778	6548.34	787.778	21464.5	787.778	27322.6
		788.148	6446.72	788.148	21598.3	788.148	27354.7
		788.519	6346.27	788.519	21731.5	788.519	27387.5
		788.889	6246.99	788.889	21864.2	788.889	27420.8
		789.259	6148.89	789.259	21996.2	789.259	27454.7
		789.63	6051.95	789.63	22127.5	789.63	27489.1
		790	5956.19	790	22258.2	790	27524.1
		790.37	5861.6	790.37	22388.2	790.37	27559.4
		790.741	5768.18	790.741	22517.4	790.741	27595.3
		791.111	5675.93	791.111	22646	791.111	27631.6
		791.481	5584.84	791.481	22773.7	791.481	27668.3
		791.852	5494.91	791.852	22900.7	791.852	27705.3
		792.222	5406.14	792.222	23026.9	792.222	27742.8
		792.593	5318.53	792.593	23152.3	792.593	27780.5
		792.963	5232.08	792.963	23276.9	792.963	27818.6
		793.333	5146.77	793.333	23400.5	793.333	27857
		793.704	5062.61	793.704	23523.3	793.704	27895.6
		794.074	4979.59	794.074	23645.2	794.074	27934.4
		794.444	4897.71	794.444	23766.1	794.444	27973.5
		794.815	4816.96	794.815	23886.1	794.815	28012.7
		795.185	4737.33	795.185	24005.1	795.185	28052.1
		795.556	4658.83	795.556	24123.1	795.556	28091.6
		795.926	4581.45	795.926	24240.1	795.926	28131.2
		796.296	4505.17	796.296	24356.1	796.296	28170.9
		796.667	4430	796.667	24471	796.667	28210.7
		797.037	4355.93	797.037	24584.8	797.037	28250.4
		797.407	4282.95	797.407	24697.5	797.407	28290.2
		797.778	4211.06	797.778	24809.1	797.778	28329.9
		798.148	4140.25	798.148	24919.6	798.148	28369.5
		798.519	4070.5	798.519	25028.9	798.519	28409
		798.889	4001.82	798.889	25137	798.889	28448.5
		799.259	3934.2	799.259	25243.9	799.259	28487.8
		799.63	3867.63	799.63	25349.6	799.63	28526.9
		800	3802.09	800	25454	800	28565.8
		800.37	3737.59	800.37	25557.2	800.37	28604.5
		800.741	3674.12	800.741	25659.1	800.741	28642.9
		801.111	3611.66	801.111	25759.7	801.111	28681
		801.481	3550.22	801.481	25858.9	801.481	28718.9
		801.852	3489.77	801.852	25956.9	801.852	28756.3
		802.222	3430.31	802.222	26053.5	802.222	28793.5
		802.593	3371.84	802.593	26148.7	802.593	28830.2
		802.963	3314.34	802.963	26242.5	802.963	28866.5
		803.333	3257.81	803.333	26334.9	803.333	28902.4
		803.704	3202.23	803.704	26425.9	803.704	28937.8
		804.074	3147.6	804.074	26515.4	804.074	28972.7
		804.444	3093.9	804.444	26603.4	804.444	29007
		804.815	3041.13	804.815	26690	804.815	29040.8
		805.185	2989.28	805.185	26775.1	805.185	29074.1
		805.556	2938.34	805.556	26858.6	805.556	29106.7
		805.926	2888.3	805.926	26940.7	805.926	29138.7
		806.296	2839.15	806.296	27021.1	806.296	29170
		806.667	2790.88	806.667	27100.1	806.667	29200.6
		807.037	2743.48	807.037	27177.4	807.037	29230.6
		807.407	2696.94	807.407	27253.1	807.407	29259.8
		807.778	2651.25	807.778	27327.3	807.778	29288.2
		808.148	2606.4	808.148	27399.8	808.148	29315.9
		808.519	2562.38	808.519	27470.7	808.519	29342.7
		808.889	2519.18	808.889	27539.9	808.889	29368.7
		809.259	2476.79	809.259	27607.4	809.259	29393.9
		809.63	2435.2	809.63	27673.3	809.63	29418.2
		810	2394.4	810	27737.5	810	29441.6
		810.37	2354.38	810.37	27800	810.37	29464
		810.741	2315.13	810.741	27860.7	810.741	29485.5
		811.111	2276.64	811.111	27919.7	811.111	29506.1
		811.481	2238.91	811.481	27977	811.481	29525.6
		811.852	2201.91	811.852	28032.6	811.852	29544.2
		812.222	2165.64	812.222	28086.3	812.222	29561.6
		812.593	2130.09	812.593	28138.3	812.593	29578.1
		812.963	2095.25	812.963	28188.5	812.963	29593.5
		813.333	2061.11	813.333	28236.9	813.333	29607.7
		813.704	2027.66	813.704	28283.5	813.704	29620.9
		814.074	1994.89	814.074	28328.3	814.074	29632.9
		814.444	1962.79	814.444	28371.3	814.444	29643.7
		814.815	1931.36	814.815	28412.4	814.815	29653.4
		815.185	1900.57	815.185	28451.7	815.185	29661.9
		815.556	1870.42	815.556	28489.1	815.556	29669.2
		815.926	1840.9	815.926	28524.7	815.926	29675.3
		816.296	1812.01	816.296	28558.4	816.296	29680.1
		816.667	1783.72	816.667	28590.2	816.667	29683.6
		817.037	1756.04	817.037	28620.2	817.037	29685.9
		817.407	1728.95	817.407	28648.3	817.407	29686.9
		817.778	1702.44	817.778	28674.5	817.778	29686.6
		818.148	1676.51	818.148	28698.8	818.148	29685
		818.519	1651.14	818.519	28721.1	818.519	29682
		818.889	1626.33	818.889	28741.6	818.889	29677.7
		819.259	1602.06	819.259	28760.2	819.259	29672
		819.63	1578.32	819.63	28776.9	819.63	29664.9
		820	1555.12	820	28791.6	820	29656.4
		820.37	1532.43	820.37	28804.5	820.37	29646.6
		820.741	1510.26	820.741	28815.4	820.741	29635.3
		821.111	1488.58	821.111	28824.3	821.111	29622.6
		821.481	1467.4	821.481	28831.4	821.481	29608.5
		821.852	1446.69	821.852	28836.5	821.852	29592.9
		822.222	1426.47	822.222	28839.7	822.222	29575.9
		822.593	1406.71	822.593	28841	822.593	29557.4
		822.963	1387.4	822.963	28840.3	822.963	29537.4
		823.333	1368.55	823.333	28837.8	823.333	29516
		823.704	1350.14	823.704	28833.2	823.704	29493.1
		824.074	1332.16	824.074	28826.8	824.074	29468.6
		824.444	1314.6	824.444	28818.4	824.444	29442.7
		824.815	1297.47	824.815	28808.1	824.815	29415.3
		825.185	1280.74	825.185	28795.9	825.185	29386.3
		825.556	1264.41	825.556	28781.8	825.556	29355.9
		825.926	1248.47	825.926	28765.7	825.926	29323.9
		826.296	1232.92	826.296	28747.7	826.296	29290.4
		826.667	1217.75	826.667	28727.9	826.667	29255.3
		827.037	1202.95	827.037	28706.1	827.037	29218.7
		827.407	1188.51	827.407	28682.4	827.407	29180.6
		827.778	1174.43	827.778	28656.8	827.778	29140.9
		828.148	1160.7	828.148	28629.3	828.148	29099.7
		828.519	1147.31	828.519	28600	828.519	29057
		828.889	1134.25	828.889	28568.7	828.889	29012.7
		829.259	1121.53	829.259	28535.6	829.259	28966.8
		829.63	1109.12	829.63	28500.6	829.63	28919.4
		830	1097.03	830	28463.8	830	28870.5
		830.37	1085.24	830.37	28425.1	830.37	28820
		830.741	1073.76	830.741	28384.5	830.741	28768
		831.111	1062.57	831.111	28342.1	831.111	28714.4
		831.481	1051.67	831.481	28297.9	831.481	28659.3
		831.852	1041.06	831.852	28251.9	831.852	28602.7
		832.222	1030.72	832.222	28204.1	832.222	28544.5
		832.593	1020.65	832.593	28154.4	832.593	28484.8
		832.963	1010.84	832.963	28103	832.963	28423.6
		833.333	1001.29	833.333	28049.8	833.333	28360.8
		833.704	992	833.704	27994.8	833.704	28296.5
		834.074	982.953	834.074	27938.1	834.074	28230.8
		834.444	974.148	834.444	27879.6	834.444	28163.5
		834.815	965.579	834.815	27819.4	834.815	28094.7
		835.185	957.241	835.185	27757.5	835.185	28024.4
		835.556	949.128	835.556	27693.9	835.556	27952.7
		835.926	941.236	835.926	27628.5	835.926	27879.5
		836.296	933.559	836.296	27561.5	836.296	27804.8
		836.667	926.092	836.667	27492.8	836.667	27728.6
		837.037	918.83	837.037	27422.5	837.037	27651
		837.407	911.769	837.407	27350.5	837.407	27571.9
		837.778	904.904	837.778	27276.9	837.778	27491.5
		838.148	898.23	838.148	27201.6	838.148	27409.5
		838.519	891.743	838.519	27124.8	838.519	27326.2
		838.889	885.437	838.889	27046.4	838.889	27241.5
		839.259	879.309	839.259	26966.4	839.259	27155.4
		839.63	873.355	839.63	26884.9	839.63	27067.9
		840	867.569	840	26801.8	840	26979
		840.37	861.949	840.37	26717.2	840.37	26888.8
		840.741	856.489	840.741	26631.1	840.741	26797.3
		841.111	851.187	841.111	26543.5	841.111	26704.4
		841.481	846.037	841.481	26454.4	841.481	26610.2
		841.852	841.036	841.852	26363.9	841.852	26514.7
		842.222	836.181	842.222	26272	842.222	26417.9
		842.593	831.467	842.593	26178.6	842.593	26319.8
		842.963	826.891	842.963	26083.9	842.963	26220.4
		843.333	822.45	843.333	25987.7	843.333	26119.8
		843.704	818.14	843.704	25890.2	843.704	26018
		844.074	813.958	844.074	25791.3	844.074	25915
		844.444	809.9	844.444	25691.2	844.444	25810.8
		844.815	805.963	844.815	25589.7	844.815	25705.3
		845.185	802.144	845.185	25486.9	845.185	25598.7
		845.556	798.44	845.556	25382.9	845.556	25491
		845.926	794.847	845.926	25277.6	845.926	25382.1
		846.296	791.364	846.296	25171	846.296	25272.1
		846.667	787.986	846.667	25063.3	846.667	25161
		847.037	784.711	847.037	24954.4	847.037	25048.8
		847.407	781.537	847.407	24844.3	847.407	24935.5
		847.778	778.46	847.778	24733.1	847.778	24821.2
		848.148	775.478	848.148	24620.7	848.148	24705.9
		848.519	772.588	848.519	24507.2	848.519	24589.5
		848.889	769.788	848.889	24392.7	848.889	24472.2
		849.259	767.076	849.259	24277	849.259	24353.8
		849.63	764.448	849.63	24160.4	849.63	24234.5
		850	761.902	850	24042.7	850	24114.3
		850.37	759.437	850.37	23924	850.37	23993.1
		850.741	757.05	850.741	23804.3	850.741	23871.1
		851.111	754.738	851.111	23683.7	851.111	23748.1
		851.481	752.5	851.481	23562.1	851.481	23624.3
		851.852	750.334	851.852	23439.6	851.852	23499.6
		852.222	748.237	852.222	23316.2	852.222	23374.1
		852.593	746.207	852.593	23192	852.593	23247.9
		852.963	744.243	852.963	23066.8	852.963	23120.8
		853.333	742.342	853.333	22940.9	853.333	22992.9
		853.704	740.503	853.704	22814.2	853.704	22864.4
		854.074	738.724	854.074	22686.6	854.074	22735
		854.444	737.004	854.444	22558.3	854.444	22605
		854.815	735.339	854.815	22429.3	854.815	22474.3
		855.185	733.73	855.185	22299.5	855.185	22342.9
		855.556	732.173	855.556	22169.1	855.556	22210.9
		855.926	730.669	855.926	22037.9	855.926	22078.3
		856.296	729.214	856.296	21906.1	856.296	21945.1
		856.667	727.808	856.667	21773.7	856.667	21811.2
		857.037	726.448	857.037	21640.7	857.037	21676.8
		857.407	725.135	857.407	21507.1	857.407	21541.9
		857.778	723.865	857.778	21372.9	857.778	21406.5
		858.148	722.639	858.148	21238.2	858.148	21270.5
		858.519	721.454	858.519	21102.9	858.519	21134.1
		858.889	720.31	858.889	20967.2	858.889	20997.2
		859.259	719.204	859.259	20831	859.259	20859.9
		859.63	718.136	859.63	20694.3	859.63	20722.1
		860	717.105	860	20557.2	860	20584
		860.37	716.11	860.37	20419.6	860.37	20445.4
		860.741	715.149	860.741	20281.7	860.741	20306.6
		861.111	714.221	861.111	20143.4	861.111	20167.3
		861.481	713.325	861.481	20004.8	861.481	20027.8
		861.852	712.461	861.852	19865.8	861.852	19888
		862.222	711.627	862.222	19726.6	862.222	19747.9
		862.593	710.822	862.593	19587	862.593	19607.5
		862.963	710.045	862.963	19447.2	862.963	19466.9
		863.333	709.296	863.333	19307.1	863.333	19326.1
		863.704	708.574	863.704	19166.9	863.704	19185.1
		864.074	707.877	864.074	19026.4	864.074	19044
		864.444	707.205	864.444	18885.7	864.444	18902.6
		864.815	706.556	864.815	18744.9	864.815	18761.2
		865.185	705.932	865.185	18604	865.185	18619.6
		865.556	705.329	865.556	18462.9	865.556	18477.9
		865.926	704.749	865.926	18321.7	865.926	18336.2
		866.296	704.189	866.296	18180.5	866.296	18194.4
		866.667	703.649	866.667	18039.2	866.667	18052.5
		867.037	703.13	867.037	17897.8	867.037	17910.7
		867.407	702.629	867.407	17756.5	867.407	17768.8
		867.778	702.146	867.778	17615.1	867.778	17627
		868.148	701.682	868.148	17473.8	868.148	17485.2
		868.519	701.234	868.519	17332.5	868.519	17343.4
		868.889	700.803	868.889	17191.2	868.889	17201.7
		869.259	700.388	869.259	17050.1	869.259	17060.2
		869.63	699.988	869.63	16909	869.63	16918.7
		870	699.603	870	16768.1	870	16777.4
		870.37	699.233	870.37	16627.2	870.37	16636.2
		870.741	698.876	870.741	16486.6	870.741	16495.1
		871.111	698.533	871.111	16346.1	871.111	16354.3
		871.481	698.202	871.481	16205.8	871.481	16213.7
		871.852	697.885	871.852	16065.6	871.852	16073.2
		872.222	697.579	872.222	15925.8	872.222	15933
		872.593	697.285	872.593	15786.1	872.593	15793.1
		872.963	697.002	872.963	15646.7	872.963	15653.4
		873.333	696.729	873.333	15507.6	873.333	15514
		873.704	696.468	873.704	15368.7	873.704	15374.9
		874.074	696.216	874.074	15230.2	874.074	15236.1
		874.444	695.974	874.444	15092	874.444	15097.7
		874.815	695.741	874.815	14954.1	874.815	14959.6
		875.185	695.518	875.185	14816.6	875.185	14821.8

## Sheet: Figure S10b
Ta3N5/Mg:GaN
PL Spectrum		Fitting peak 1		Fitting peak 2		Cumulative Fit Peak
Wavelength (nm)	PL intensity (arb. units)	Wavelength (nm)	PL intensity (arb. units)	Wavelength (nm)	PL intensity (arb. units)	Wavelength (nm)	PL intensity (arb. units)
550	231.706	549.82	362.008	549.82	361.976	549.82	362.01
552	224.866	550.18	362.01	550.18	361.976	550.18	362.012
554	224.298	550.541	362.012	550.541	361.976	550.541	362.014
556	224.086	550.901	362.014	550.901	361.976	550.901	362.016
558	220.719	551.261	362.017	551.261	361.976	551.261	362.018
560	221.593	551.622	362.019	551.622	361.976	551.622	362.02
560	216.762	551.982	362.021	551.982	361.976	551.982	362.023
562	224.454	552.342	362.024	552.342	361.976	552.342	362.025
564	241.409	552.703	362.027	552.703	361.976	552.703	362.028
566	270.34	553.063	362.029	553.063	361.976	553.063	362.031
568	292.479	553.423	362.032	553.423	361.976	553.423	362.034
570	314.339	553.784	362.036	553.784	361.976	553.784	362.037
572	330.421	554.144	362.039	554.144	361.976	554.144	362.041
574	348.685	554.505	362.042	554.505	361.976	554.505	362.044
576	356.059	554.865	362.046	554.865	361.976	554.865	362.048
576	373.869	555.225	362.05	555.225	361.977	555.225	362.052
578	414.4	555.586	362.054	555.586	361.977	555.586	362.056
580	479.789	555.946	362.058	555.946	361.977	555.946	362.06
582	545.7	556.306	362.063	556.306	361.977	556.306	362.065
584	577.962	556.667	362.067	556.667	361.977	556.667	362.07
586	575.705	557.027	362.072	557.027	361.977	557.027	362.075
588	549.945	557.387	362.077	557.387	361.977	557.387	362.08
590	558.375	557.748	362.083	557.748	361.977	557.748	362.086
592	576.606	558.108	362.088	558.108	361.977	558.108	362.092
592	587.596	558.468	362.094	558.468	361.978	558.468	362.098
594	579.377	558.829	362.101	558.829	361.978	558.829	362.104
596	587.438	559.189	362.107	559.189	361.978	559.189	362.111
598	599.949	559.55	362.114	559.55	361.978	559.55	362.118
598	613.273	559.91	362.122	559.91	361.978	559.91	362.125
600	641.566	560.27	362.129	560.27	361.978	560.27	362.133
602	666.036	560.631	362.137	560.631	361.979	560.631	362.141
604	666.647	560.991	362.146	560.991	361.979	560.991	362.15
606	650.846	561.351	362.154	561.351	361.979	561.351	362.159
608	644.266	561.712	362.164	561.712	361.979	561.712	362.168
610	656.227	562.072	362.173	562.072	361.979	562.072	362.178
612	699.157	562.432	362.184	562.432	361.98	562.432	362.189
614	738.747	562.793	362.194	562.793	361.98	562.793	362.2
614	756.418	563.153	362.205	563.153	361.98	563.153	362.211
616	762.136	563.514	362.217	563.514	361.98	563.514	362.223
618	747.719	563.874	362.23	563.874	361.98	563.874	362.236
620	703.538	564.234	362.242	564.234	361.981	564.234	362.249
622	669.375	564.595	362.256	564.595	361.981	564.595	362.263
624	663.416	564.955	362.27	564.955	361.981	564.955	362.277
626	664.829	565.315	362.285	565.315	361.982	565.315	362.292
628	663.668	565.676	362.301	565.676	361.982	565.676	362.308
630	668.656	566.036	362.317	566.036	361.982	566.036	362.325
630	669.665	566.396	362.334	566.396	361.983	566.396	362.342
632	683.083	566.757	362.352	566.757	361.983	566.757	362.36
634	712.731	567.117	362.371	567.117	361.983	567.117	362.38
636	756.664	567.477	362.39	567.477	361.984	567.477	362.4
638	795.959	567.838	362.411	567.838	361.984	567.838	362.421
640	851.922	568.198	362.432	568.198	361.984	568.198	362.442
642	934.915	568.559	362.455	568.559	361.985	568.559	362.465
644	1049.63	568.919	362.479	568.919	361.985	568.919	362.489
646	1115.66	569.279	362.503	569.279	361.986	569.279	362.515
646	1174.73	569.64	362.529	569.64	361.986	569.64	362.541
648	1276.23	570	362.556	570	361.987	570	362.568
650	1485.85	570.36	362.584	570.36	361.987	570.36	362.597
652	1627.99	570.721	362.614	570.721	361.988	570.721	362.627
652	1716.77	571.081	362.645	571.081	361.988	571.081	362.659
654	1846.78	571.441	362.677	571.441	361.989	571.441	362.692
656	2101.77	571.802	362.711	571.802	361.99	571.802	362.726
658	2419.47	572.162	362.746	572.162	361.99	572.162	362.762
660	2721.32	572.523	362.783	572.523	361.991	572.523	362.8
662	3029.75	572.883	362.822	572.883	361.992	572.883	362.839
664	3345.44	573.243	362.862	573.243	361.992	573.243	362.88
666	3756.44	573.604	362.905	573.604	361.993	573.604	362.923
668	4012.63	573.964	362.949	573.964	361.994	573.964	362.968
668	4228.05	574.324	362.995	574.324	361.995	574.324	363.015
670	4510.5	574.685	363.043	574.685	361.995	574.685	363.064
672	5009.18	575.045	363.093	575.045	361.996	575.045	363.115
674	5453.36	575.405	363.146	575.405	361.997	575.405	363.169
676	5888	575.766	363.201	575.766	361.998	575.766	363.225
678	6406.47	576.126	363.258	576.126	361.999	576.126	363.283
680	7083.71	576.486	363.318	576.486	362	576.486	363.344
682	7806.74	576.847	363.38	576.847	362.001	576.847	363.407
684	8221.45	577.207	363.446	577.207	362.002	577.207	363.474
684	8434.8	577.568	363.514	577.568	362.003	577.568	363.543
686	8578.87	577.928	363.585	577.928	362.005	577.928	363.615
688	8926.78	578.288	363.659	578.288	362.006	578.288	363.69
690	9390.42	578.649	363.736	578.649	362.007	578.649	363.769
692	9975.7	579.009	363.817	579.009	362.008	579.009	363.851
694	10528.6	579.369	363.901	579.369	362.01	579.369	363.936
696	11050.3	579.73	363.989	579.73	362.011	579.73	364.026
698	11612.8	580.09	364.08	580.09	362.013	580.09	364.119
700	11947.4	580.45	364.176	580.45	362.014	580.45	364.216
700	12231.6	580.811	364.275	580.811	362.016	580.811	364.317
702	12553.5	581.171	364.379	581.171	362.017	581.171	364.422
704	13061.2	581.532	364.487	581.532	362.019	581.532	364.532
706	13469.7	581.892	364.6	581.892	362.021	581.892	364.647
708	14255.4	582.252	364.717	582.252	362.023	582.252	364.766
710	14399.5	582.613	364.84	582.613	362.025	582.613	364.89
712	15105.8	582.973	364.967	582.973	362.027	582.973	365.02
714	15124.8	583.333	365.1	583.333	362.029	583.333	365.155
716	15301.5	583.694	365.238	583.694	362.031	583.694	365.295
716	15486.1	584.054	365.383	584.054	362.033	584.054	365.441
718	15764.6	584.414	365.533	584.414	362.036	584.414	365.594
720	16125.2	584.775	365.689	584.775	362.038	584.775	365.753
722	16257.2	585.135	365.852	585.135	362.041	585.135	365.918
722	16379.1	585.495	366.021	585.495	362.043	585.495	366.09
724	16841.2	585.856	366.197	585.856	362.046	585.856	366.269
726	16729.4	586.216	366.381	586.216	362.049	586.216	366.455
728	16783.5	586.577	366.572	586.577	362.052	586.577	366.649
730	16797.3	586.937	366.77	586.937	362.055	586.937	366.851
732	16820.7	587.297	366.977	587.297	362.058	587.297	367.06
734	16873.4	587.658	367.192	587.658	362.061	587.658	367.279
736	16939.1	588.018	367.416	588.018	362.064	588.018	367.506
738	16996	588.378	367.648	588.378	362.068	588.378	367.742
738	16978.8	588.739	367.89	588.739	362.072	588.739	367.987
740	16924.3	589.099	368.141	589.099	362.075	589.099	368.242
742	16885	589.459	368.403	589.459	362.079	589.459	368.508
744	16846.2	589.82	368.675	589.82	362.083	589.82	368.784
746	16773.5	590.18	368.957	590.18	362.088	590.18	369.07
748	16680	590.541	369.251	590.541	362.092	590.541	369.368
750	16639.8	590.901	369.556	590.901	362.096	590.901	369.678
752	16667.1	591.261	369.873	591.261	362.101	591.261	370
754	16739.2	591.622	370.202	591.622	362.106	591.622	370.334
754	16718.6	591.982	370.544	591.982	362.111	591.982	370.681
756	16644.8	592.342	370.899	592.342	362.116	592.342	371.041
758	16604.1	592.703	371.268	592.703	362.122	592.703	371.416
760	16694.3	593.063	371.652	593.063	362.127	593.063	371.805
762	16786.8	593.423	372.049	593.423	362.133	593.423	372.208
764	16892.7	593.784	372.462	593.784	362.139	593.784	372.627
766	17025.6	594.144	372.891	594.144	362.146	594.144	373.062
768	17179.4	594.505	373.336	594.505	362.152	594.505	373.514
770	17220.4	594.865	373.798	594.865	362.159	594.865	373.982
770	17304.4	595.225	374.277	595.225	362.166	595.225	374.468
772	17418.5	595.586	374.774	595.586	362.173	595.586	374.973
774	17642.1	595.946	375.29	595.946	362.18	595.946	375.496
776	17757	596.306	375.825	596.306	362.188	596.306	376.039
778	17884.7	596.667	376.38	596.667	362.196	596.667	376.601
780	17936.6	597.027	376.955	597.027	362.204	597.027	377.185
782	18147.8	597.387	377.552	597.387	362.213	597.387	377.79
784	18292.2	597.748	378.17	597.748	362.222	597.748	378.418
786	18336.9	598.108	378.811	598.108	362.231	598.108	379.068
786	18373.3	598.468	379.476	598.468	362.241	598.468	379.742
788	18565.1	598.829	380.165	598.829	362.251	598.829	380.441
790	18751.4	599.189	380.879	599.189	362.261	599.189	381.165
792	18783.3	599.55	381.618	599.55	362.272	599.55	381.916
792	18834.9	599.91	382.385	599.91	362.283	599.91	382.693
794	18989.4	600.27	383.178	600.27	362.294	600.27	383.498
796	19163.9	600.631	384.001	600.631	362.306	600.631	384.332
798	19368	600.991	384.852	600.991	362.318	600.991	385.196
800	19886.3	601.351	385.734	601.351	362.331	601.351	386.09
802	19865.1	601.712	386.647	601.712	362.344	601.712	387.016
804	20018.1	602.072	387.592	602.072	362.357	602.072	387.975
806	20172.3	602.432	388.571	602.432	362.371	602.432	388.967
808	20236.7	602.793	389.583	602.793	362.386	602.793	389.995
808	20295	603.153	390.631	603.153	362.401	603.153	391.058
810	20283	603.514	391.716	603.514	362.416	603.514	392.158
812	20418.4	603.874	392.838	603.874	362.432	603.874	393.296
814	20532.1	604.234	393.999	604.234	362.449	604.234	394.473
816	20566.2	604.595	395.2	604.595	362.466	604.595	395.691
818	21509.7	604.955	396.442	604.955	362.484	604.955	396.951
820	20547.1	605.315	397.726	605.315	362.502	605.315	398.254
822	20527.2	605.676	399.054	605.676	362.521	605.676	399.601
824	20489.7	606.036	400.427	606.036	362.541	606.036	400.993
824	20416.7	606.396	401.847	606.396	362.561	606.396	402.433
826	20428.7	606.757	403.314	606.757	362.582	606.757	403.921
828	20390.8	607.117	404.83	607.117	362.604	607.117	405.46
830	20387.6	607.477	406.397	607.477	362.626	607.477	407.049
832	20842.8	607.838	408.016	607.838	362.649	607.838	408.691
834	19999.9	608.198	409.689	608.198	362.673	608.198	410.388
836	19699.4	608.559	411.417	608.559	362.698	608.559	412.141
838	19440.7	608.919	413.202	608.919	362.724	608.919	413.952
840	19287.7	609.279	415.046	609.279	362.751	609.279	415.822
840	19161.6	609.64	416.949	609.64	362.778	609.64	417.753
842	18837.1	610	418.915	610	362.806	610	419.747
844	18248.4	610.36	420.944	610.36	362.836	610.36	421.805
846	17860.8	610.721	423.038	610.721	362.866	610.721	423.93
846	17691.4	611.081	425.2	611.081	362.897	611.081	426.123
848	17450.8	611.441	427.431	611.441	362.929	611.441	428.386
850	16613.1	611.802	429.733	611.802	362.963	611.802	430.722
852	16826.8	612.162	432.109	612.162	362.997	612.162	433.132
854	15424.7	612.523	434.559	612.523	363.033	612.523	435.618
856	15337.4	612.883	437.087	612.883	363.07	612.883	438.182
858	14985.9	613.243	439.694	613.243	363.108	613.243	440.827
860	14551.9	613.604	442.382	613.604	363.147	613.604	443.555
862	14409	613.964	445.154	613.964	363.188	613.964	446.368
862	13983.7	614.324	448.012	614.324	363.229	614.324	449.267
864	14609.1	614.685	450.958	614.685	363.273	614.685	452.257
866	12929.6	615.045	453.995	615.045	363.317	615.045	455.338
868	12723.9	615.405	457.125	615.405	363.364	615.405	458.514
870	12122.7	615.766	460.35	615.766	363.411	615.766	461.787
872	11910.3	616.126	463.673	616.126	363.46	616.126	465.159
874	11126.6	616.486	467.097	616.486	363.511	616.486	468.634
876	10104	616.847	470.623	616.847	363.564	616.847	472.213
		617.207	474.256	617.207	363.618	617.207	475.899
		617.568	477.996	617.568	363.673	617.568	479.695
		617.928	481.848	617.928	363.731	617.928	483.605
		618.288	485.814	618.288	363.791	618.288	487.63
		618.649	489.897	618.649	363.852	618.649	491.775
		619.009	494.1	619.009	363.915	619.009	496.04
		619.369	498.425	619.369	363.981	619.369	500.431
		619.73	502.876	619.73	364.048	619.73	504.95
--	--	620.09	507.456	620.09	364.118	620.09	509.599
--	--	620.45	512.168	620.45	364.189	620.45	514.383
--	--	620.811	517.015	620.811	364.263	620.811	519.304
--	--	621.171	522.001	621.171	364.34	621.171	524.366
--	--	621.532	527.128	621.532	364.419	621.532	529.573
--	--	621.892	532.401	621.892	364.5	621.892	534.927
--	--	622.252	537.823	622.252	364.584	622.252	540.432
--	--	622.613	543.396	622.613	364.67	622.613	546.092
--	--	622.973	549.125	622.973	364.759	622.973	551.91
--	--	623.333	555.014	623.333	364.851	623.333	557.89
--	--	623.694	561.065	623.694	364.946	623.694	564.036
--	--	624.054	567.283	624.054	365.043	624.054	570.352
--	--	624.414	573.671	624.414	365.144	624.414	576.841
--	--	624.775	580.234	624.775	365.248	624.775	583.508
--	--	625.135	586.975	625.135	365.355	625.135	590.356
--	--	625.495	593.898	625.495	365.465	625.495	597.389
--	--	625.856	601.008	625.856	365.579	625.856	604.612
--	--	626.216	608.307	626.216	365.696	626.216	612.029
--	--	626.577	615.801	626.577	365.817	626.577	619.644
--	--	626.937	623.494	626.937	365.941	626.937	627.461
--	--	627.297	631.39	627.297	366.07	627.297	635.485
--	--	627.658	639.493	627.658	366.202	627.658	643.72
--	--	628.018	647.808	628.018	366.338	628.018	652.171
--	--	628.378	656.338	628.378	366.478	628.378	660.842
--	--	628.739	665.09	628.739	366.623	628.739	669.738
--	--	629.099	674.066	629.099	366.771	629.099	678.863
--	--	629.459	683.273	629.459	366.925	629.459	688.223
--	--	629.82	692.714	629.82	367.082	629.82	697.822
--	--	630.18	702.394	630.18	367.245	630.18	707.664
--	--	630.541	712.318	630.541	367.413	630.541	717.756
--	--	630.901	722.491	630.901	367.585	630.901	728.101
--	--	631.261	732.917	631.261	367.763	631.261	738.706
--	--	631.622	743.603	631.622	367.945	631.622	749.574
--	--	631.982	754.552	631.982	368.134	631.982	760.711
--	--	632.342	765.77	632.342	368.327	632.342	772.123
--	--	632.703	777.263	632.703	368.527	632.703	783.815
--	--	633.063	789.034	633.063	368.732	633.063	795.792
--	--	633.423	801.09	633.423	368.944	633.423	808.059
--	--	633.784	813.435	633.784	369.161	633.784	820.622
--	--	634.144	826.076	634.144	369.385	634.144	833.486
--	--	634.505	839.016	634.505	369.616	634.505	846.658
--	--	634.865	852.263	634.865	369.853	634.865	860.142
--	--	635.225	865.821	635.225	370.097	635.225	873.944
--	--	635.586	879.696	635.586	370.348	635.586	888.07
--	--	635.946	893.894	635.946	370.606	635.946	902.525
--	--	636.306	908.419	636.306	370.872	636.306	917.317
--	--	636.667	923.278	636.667	371.145	636.667	932.449
--	--	637.027	938.477	637.027	371.427	637.027	947.929
--	--	637.387	954.021	637.387	371.716	637.387	963.762
--	--	637.748	969.915	637.748	372.014	637.748	979.954
--	--	638.108	986.166	638.108	372.32	638.108	996.512
--	--	638.468	1002.78	638.468	372.634	638.468	1013.44
--	--	638.829	1019.76	638.829	372.958	638.829	1030.75
--	--	639.189	1037.12	639.189	373.291	639.189	1048.44
--	--	639.55	1054.86	639.55	373.633	639.55	1066.51
--	--	639.91	1072.98	639.91	373.985	639.91	1084.99
--	--	640.27	1091.49	640.27	374.347	640.27	1103.87
--	--	640.631	1110.41	640.631	374.718	640.631	1123.15
--	--	640.991	1129.73	640.991	375.101	640.991	1142.85
--	--	641.351	1149.45	641.351	375.494	641.351	1162.97
--	--	641.712	1169.6	641.712	375.898	641.712	1183.52
--	--	642.072	1190.17	642.072	376.313	642.072	1204.5
--	--	642.432	1211.16	642.432	376.739	642.432	1225.93
--	--	642.793	1232.59	642.793	377.178	642.793	1247.79
--	--	643.153	1254.46	643.153	377.628	643.153	1270.12
--	--	643.514	1276.78	643.514	378.091	643.514	1292.9
--	--	643.874	1299.55	643.874	378.566	643.874	1316.14
--	--	644.234	1322.78	644.234	379.055	644.234	1339.86
--	--	644.595	1346.48	644.595	379.557	644.595	1364.06
--	--	644.955	1370.64	644.955	380.072	644.955	1388.74
--	--	645.315	1395.28	645.315	380.602	645.315	1413.91
--	--	645.676	1420.41	645.676	381.146	645.676	1439.58
--	--	646.036	1446.03	646.036	381.705	646.036	1465.76
--	--	646.396	1472.14	646.396	382.278	646.396	1492.44
--	--	646.757	1498.75	646.757	382.868	646.757	1519.65
--	--	647.117	1525.87	647.117	383.473	647.117	1547.37
--	--	647.477	1553.51	647.477	384.094	647.477	1575.63
--	--	647.838	1581.66	647.838	384.732	647.838	1604.42
--	--	648.198	1610.34	648.198	385.386	648.198	1633.75
--	--	648.559	1639.55	648.559	386.059	648.559	1663.63
--	--	648.919	1669.29	648.919	386.749	648.919	1694.07
--	--	649.279	1699.58	649.279	387.457	649.279	1725.07
--	--	649.64	1730.42	649.64	388.184	649.64	1756.63
--	--	650	1761.81	650	388.93	650	1788.77
--	--	650.36	1793.76	650.36	389.696	650.36	1821.48
--	--	650.721	1826.28	650.721	390.481	650.721	1854.78
--	--	651.081	1859.36	651.081	391.288	651.081	1888.68
--	--	651.441	1893.03	651.441	392.115	651.441	1923.17
--	--	651.802	1927.27	651.802	392.964	651.802	1958.26
--	--	652.162	1962.1	652.162	393.835	652.162	1993.96
--	--	652.523	1997.52	652.523	394.728	652.523	2030.27
--	--	652.883	2033.54	652.883	395.645	652.883	2067.21
--	--	653.243	2070.16	653.243	396.585	653.243	2104.77
--	--	653.604	2107.38	653.604	397.549	653.604	2142.96
--	--	653.964	2145.22	653.964	398.538	653.964	2181.78
--	--	654.324	2183.67	654.324	399.552	654.324	2221.25
--	--	654.685	2222.75	654.685	400.592	654.685	2261.36
--	--	655.045	2262.44	655.045	401.658	655.045	2302.13
--	--	655.405	2302.77	655.405	402.752	655.405	2343.55
--	--	655.766	2343.73	655.766	403.873	655.766	2385.63
--	--	656.126	2385.33	656.126	405.022	656.126	2428.38
--	--	656.486	2427.57	656.486	406.2	656.486	2471.8
--	--	656.847	2470.46	656.847	407.408	656.847	2515.89
--	--	657.207	2513.99	657.207	408.646	657.207	2560.67
--	--	657.568	2558.18	657.568	409.915	657.568	2606.12
--	--	657.928	2603.03	657.928	411.215	657.928	2652.27
--	--	658.288	2648.53	658.288	412.548	658.288	2699.1
--	--	658.649	2694.69	658.649	413.913	658.649	2746.63
--	--	659.009	2741.52	659.009	415.313	659.009	2794.86
--	--	659.369	2789.02	659.369	416.747	659.369	2843.79
--	--	659.73	2837.19	659.73	418.216	659.73	2893.43
--	--	660.09	2886.03	660.09	419.721	660.09	2943.78
--	--	660.45	2935.55	660.45	421.262	660.45	2994.84
--	--	660.811	2985.74	660.811	422.842	660.811	3046.61
--	--	661.171	3036.62	661.171	424.459	661.171	3099.1
--	--	661.532	3088.17	661.532	426.116	661.532	3152.31
--	--	661.892	3140.4	661.892	427.813	661.892	3206.24
--	--	662.252	3193.32	662.252	429.551	662.252	3260.9
--	--	662.613	3246.93	662.613	431.33	662.613	3316.28
--	--	662.973	3301.22	662.973	433.152	662.973	3372.39
--	--	663.333	3356.19	663.333	435.018	663.333	3429.23
--	--	663.694	3411.85	663.694	436.928	663.694	3486.8
--	--	664.054	3468.2	664.054	438.884	664.054	3545.11
--	--	664.414	3525.23	664.414	440.886	664.414	3604.14
--	--	664.775	3582.95	664.775	442.935	664.775	3663.91
--	--	665.135	3641.35	665.135	445.032	665.135	3724.41
--	--	665.495	3700.44	665.495	447.179	665.495	3785.65
--	--	665.856	3760.22	665.856	449.376	665.856	3847.62
--	--	666.216	3820.67	666.216	451.624	666.216	3910.32
--	--	666.577	3881.81	666.577	453.925	666.577	3973.76
--	--	666.937	3943.62	666.937	456.279	666.937	4037.93
--	--	667.297	4006.11	667.297	458.688	667.297	4102.83
--	--	667.658	4069.28	667.658	461.152	667.658	4168.46
--	--	668.018	4133.12	668.018	463.673	668.018	4234.82
--	--	668.378	4197.62	668.378	466.252	668.378	4301.9
--	--	668.739	4262.8	668.739	468.89	668.739	4369.71
--	--	669.099	4328.63	669.099	471.588	669.099	4438.25
--	--	669.459	4395.13	669.459	474.348	669.459	4507.5
--	--	669.82	4462.28	669.82	477.17	669.82	4577.47
--	--	670.18	4530.08	670.18	480.056	670.18	4648.16
--	--	670.541	4598.52	670.541	483.008	670.541	4719.56
--	--	670.901	4667.61	670.901	486.025	670.901	4791.66
--	--	671.261	4737.33	671.261	489.111	671.261	4864.47
--	--	671.622	4807.69	671.622	492.265	671.622	4937.98
--	--	671.982	4878.67	671.982	495.49	671.982	5012.18
--	--	672.342	4950.26	672.342	498.786	672.342	5087.08
--	--	672.703	5022.47	672.703	502.156	672.703	5162.65
--	--	673.063	5095.29	673.063	505.6	673.063	5238.91
--	--	673.423	5168.7	673.423	509.119	673.423	5315.85
--	--	673.784	5242.71	673.784	512.716	673.784	5393.45
--	--	674.144	5317.29	674.144	516.392	674.144	5471.71
--	--	674.505	5392.46	674.505	520.148	674.505	5550.63
--	--	674.865	5468.19	674.865	523.986	674.865	5630.2
--	--	675.225	5544.48	675.225	527.907	675.225	5710.41
--	--	675.586	5621.32	675.586	531.913	675.586	5791.26
--	--	675.946	5698.7	675.946	536.006	675.946	5872.73
--	--	676.306	5776.61	676.306	540.186	676.306	5954.82
--	--	676.667	5855.05	676.667	544.456	676.667	6037.53
--	--	677.027	5933.99	677.027	548.817	677.027	6120.83
--	--	677.387	6013.44	677.387	553.271	677.387	6204.73
--	--	677.748	6093.37	677.748	557.819	677.748	6289.22
--	--	678.108	6173.79	678.108	562.464	678.108	6374.28
--	--	678.468	6254.67	678.468	567.207	678.468	6459.9
--	--	678.829	6336.01	678.829	572.049	678.829	6546.08
--	--	679.189	6417.79	679.189	576.993	679.189	6632.81
--	--	679.55	6500	679.55	582.041	679.55	6720.07
--	--	679.91	6582.63	679.91	587.193	679.91	6807.85
--	--	680.27	6665.67	680.27	592.452	680.27	6896.15
--	--	680.631	6749.1	680.631	597.82	680.631	6984.94
--	--	680.991	6832.91	680.991	603.299	680.991	7074.23
--	--	681.351	6917.08	681.351	608.89	681.351	7163.99
--	--	681.712	7001.6	681.712	614.596	681.712	7254.22
--	--	682.072	7086.46	682.072	620.419	682.072	7344.9
--	--	682.432	7171.64	682.432	626.36	682.432	7436.02
--	--	682.793	7257.12	682.793	632.421	682.793	7527.57
--	--	683.153	7342.89	683.153	638.605	683.153	7619.52
--	--	683.514	7428.94	683.514	644.914	683.514	7711.88
--	--	683.874	7515.25	683.874	651.349	683.874	7804.62
--	--	684.234	7601.8	684.234	657.913	684.234	7897.74
--	--	684.595	7688.57	684.595	664.608	684.595	7991.21
--	--	684.955	7775.56	684.955	671.437	684.955	8085.02
--	--	685.315	7862.73	685.315	678.4	685.315	8179.16
--	--	685.676	7950.08	685.676	685.501	685.676	8273.61
--	--	686.036	8037.59	686.036	692.742	686.036	8368.35
--	--	686.396	8125.23	686.396	700.124	686.396	8463.38
--	--	686.757	8212.99	686.757	707.651	686.757	8558.67
--	--	687.117	8300.86	687.117	715.324	687.117	8654.21
--	--	687.477	8388.81	687.477	723.147	687.477	8749.98
--	--	687.838	8476.82	687.838	731.12	687.838	8845.97
--	--	688.198	8564.88	688.198	739.247	688.198	8942.16
--	--	688.559	8652.97	688.559	747.53	688.559	9038.52
--	--	688.919	8741.06	688.919	755.972	688.919	9135.06
--	--	689.279	8829.13	689.279	764.575	689.279	9231.73
--	--	689.64	8917.18	689.64	773.341	689.64	9328.54
--	--	690	9005.17	690	782.273	690	9425.47
--	--	690.36	9093.08	690.36	791.373	690.36	9522.48
--	--	690.721	9180.9	690.721	800.644	690.721	9619.57
--	--	691.081	9268.61	691.081	810.089	691.081	9716.72
--	--	691.441	9356.18	691.441	819.71	691.441	9813.91
--	--	691.802	9443.59	691.802	829.51	691.802	9911.12
--	--	692.162	9530.82	692.162	839.492	692.162	10008.3
--	--	692.523	9617.85	692.523	849.657	692.523	10105.5
--	--	692.883	9704.66	692.883	860.01	692.883	10202.7
--	--	693.243	9791.23	693.243	870.552	693.243	10299.8
--	--	693.604	9877.53	693.604	881.286	693.604	10396.8
--	--	693.964	9963.55	693.964	892.215	693.964	10493.8
--	--	694.324	10049.3	694.324	903.342	694.324	10590.6
--	--	694.685	10134.6	694.685	914.67	694.685	10687.3
--	--	695.045	10219.7	695.045	926.202	695.045	10783.9
--	--	695.405	10304.3	695.405	937.94	695.405	10880.3
--	--	695.766	10388.5	695.766	949.887	695.766	10976.5
--	--	696.126	10472.4	696.126	962.046	696.126	11072.5
--	--	696.486	10555.8	696.486	974.42	696.486	11168.2
--	--	696.847	10638.7	696.847	987.013	696.847	11263.7
--	--	697.207	10721.1	697.207	999.826	697.207	11359
		697.568	10803	697.568	1012.86	697.568	11453.9
		697.928	10884.4	697.928	1026.13	697.928	11548.6
		698.288	10965.3	698.288	1039.62	698.288	11642.9
		698.649	11045.5	698.649	1053.35	698.649	11736.9
		699.009	11125.2	699.009	1067.32	699.009	11830.5
		699.369	11204.2	699.369	1081.52	699.369	11923.8
		699.73	11282.6	699.73	1095.96	699.73	12016.6
		700.09	11360.4	700.09	1110.66	700.09	12109.1
		700.45	11437.4	700.45	1125.6	700.45	12201
		700.811	11513.7	700.811	1140.79	700.811	12292.6
		701.171	11589.3	701.171	1156.23	701.171	12383.6
		701.532	11664.2	701.532	1171.94	701.532	12474.1
		701.892	11738.2	701.892	1187.91	701.892	12564.2
		702.252	11811.5	702.252	1204.14	702.252	12653.7
		702.613	11884	702.613	1220.64	702.613	12742.6
		702.973	11955.6	702.973	1237.41	702.973	12831
		703.333	12026.3	703.333	1254.46	703.333	12918.8
		703.694	12096.2	703.694	1271.78	703.694	13006
		704.054	12165.1	704.054	1289.38	704.054	13092.5
		704.414	12233.1	704.414	1307.27	704.414	13178.4
		704.775	12300.2	704.775	1325.45	704.775	13263.7
		705.135	12366.3	705.135	1343.92	705.135	13348.3
		705.495	12431.4	705.495	1362.68	705.495	13432.1
		705.856	12495.6	705.856	1381.74	705.856	13515.3
		706.216	12558.6	706.216	1401.1	706.216	13597.8
		706.577	12620.7	706.577	1420.77	706.577	13679.5
		706.937	12681.7	706.937	1440.75	706.937	13760.4
		707.297	12741.6	707.297	1461.03	707.297	13840.6
		707.658	12800.3	707.658	1481.63	707.658	13920
		708.018	12858	708.018	1502.55	708.018	13998.6
		708.378	12914.5	708.378	1523.8	708.378	14076.4
		708.739	12969.9	708.739	1545.36	708.739	14153.3
		709.099	13024.1	709.099	1567.26	709.099	14229.4
		709.459	13077.1	709.459	1589.49	709.459	14304.6
		709.82	13128.9	709.82	1612.05	709.82	14379
		710.18	13179.4	710.18	1634.96	710.18	14452.4
		710.541	13228.8	710.541	1658.2	710.541	14525
		710.901	13276.8	710.901	1681.79	710.901	14596.6
		711.261	13323.6	711.261	1705.74	711.261	14667.4
		711.622	13369.1	711.622	1730.03	711.622	14737.1
		711.982	13413.3	711.982	1754.68	711.982	14806
		712.342	13456.2	712.342	1779.69	712.342	14873.9
		712.703	13497.7	712.703	1805.07	712.703	14940.8
		713.063	13537.9	713.063	1830.81	713.063	15006.7
		713.423	13576.7	713.423	1856.92	713.423	15071.7
		713.784	13614.2	713.784	1883.41	713.784	15135.6
		714.144	13650.3	714.144	1910.27	714.144	15198.6
		714.505	13685	714.505	1937.52	714.505	15260.5
		714.865	13718.2	714.865	1965.15	714.865	15321.4
		715.225	13750.1	715.225	1993.16	715.225	15381.3
		715.586	13780.5	715.586	2021.57	715.586	15440.1
		715.946	13809.5	715.946	2050.37	715.946	15497.9
		716.306	13837.1	716.306	2079.57	716.306	15554.7
		716.667	13863.1	716.667	2109.17	716.667	15610.3
		717.027	13887.8	717.027	2139.18	717.027	15665
		717.387	13910.9	717.387	2169.59	717.387	15718.5
		717.748	13932.6	717.748	2200.42	717.748	15771
		718.108	13952.7	718.108	2231.66	718.108	15822.4
		718.468	13971.4	718.468	2263.32	718.468	15872.8
		718.829	13988.6	718.829	2295.4	718.829	15922
		719.189	14004.3	719.189	2327.9	719.189	15970.2
		719.55	14018.4	719.55	2360.83	719.55	16017.3
		719.91	14031	719.91	2394.19	719.91	16063.3
		720.27	14042.2	720.27	2427.99	720.27	16108.2
		720.631	14051.7	720.631	2462.22	720.631	16152
		720.991	14059.8	720.991	2496.9	720.991	16194.7
		721.351	14066.3	721.351	2532.01	721.351	16236.4
		721.712	14071.3	721.712	2567.58	721.712	16276.9
		722.072	14074.8	722.072	2603.59	722.072	16316.4
		722.432	14076.7	722.432	2640.06	722.432	16354.8
		722.793	14077.1	722.793	2676.98	722.793	16392.1
		723.153	14075.9	723.153	2714.36	723.153	16428.3
		723.514	14073.2	723.514	2752.21	723.514	16463.4
		723.874	14069	723.874	2790.52	723.874	16497.5
		724.234	14063.2	724.234	2829.29	724.234	16530.5
		724.595	14055.9	724.595	2868.54	724.595	16562.5
		724.955	14047.1	724.955	2908.26	724.955	16593.3
		725.315	14036.7	725.315	2948.45	725.315	16623.2
		725.676	14024.8	725.676	2989.12	725.676	16652
		726.036	14011.4	726.036	3030.28	726.036	16679.7
		726.396	13996.5	726.396	3071.92	726.396	16706.4
		726.757	13980	726.757	3114.04	726.757	16732.1
		727.117	13962.1	727.117	3156.65	727.117	16756.8
		727.477	13942.7	727.477	3199.76	727.477	16780.5
		727.838	13921.7	727.838	3243.36	727.838	16803.1
		728.198	13899.3	728.198	3287.45	728.198	16824.8
		728.559	13875.4	728.559	3332.05	728.559	16845.5
		728.919	13850.1	728.919	3377.14	728.919	16865.2
		729.279	13823.2	729.279	3422.74	729.279	16884
		729.64	13794.9	729.64	3468.84	729.64	16901.8
		730	13765.2	730	3515.45	730	16918.7
		730.36	13734.1	730.36	3562.57	730.36	16934.7
		730.721	13701.5	730.721	3610.19	730.721	16949.7
		731.081	13667.5	731.081	3658.34	731.081	16963.8
		731.441	13632.1	731.441	3706.99	731.441	16977.1
		731.802	13595.3	731.802	3756.17	731.802	16989.5
		732.162	13557.1	732.162	3805.86	732.162	17001
		732.523	13517.6	732.523	3856.07	732.523	17011.7
		732.883	13476.7	732.883	3906.81	732.883	17021.6
		733.243	13434.5	733.243	3958.07	733.243	17030.6
		733.604	13391	733.604	4009.85	733.604	17038.8
		733.964	13346.1	733.964	4062.16	733.964	17046.3
		734.324	13299.9	734.324	4114.99	734.324	17053
		734.685	13252.5	734.685	4168.35	734.685	17058.9
		735.045	13203.8	735.045	4222.25	735.045	17064.1
		735.405	13153.9	735.405	4276.67	735.405	17068.6
		735.766	13102.7	735.766	4331.63	735.766	17072.3
		736.126	13050.3	736.126	4387.12	736.126	17075.4
		736.486	12996.7	736.486	4443.14	736.486	17077.8
		736.847	12941.9	736.847	4499.69	736.847	17079.6
		737.207	12885.9	737.207	4556.78	737.207	17080.7
		737.568	12828.8	737.568	4614.41	737.568	17081.2
		737.928	12770.6	737.928	4672.57	737.928	17081.2
		738.288	12711.2	738.288	4731.27	738.288	17080.5
		738.649	12650.8	738.649	4790.5	738.649	17079.3
		739.009	12589.2	739.009	4850.27	739.009	17077.5
		739.369	12526.7	739.369	4910.58	739.369	17075.3
		739.73	12463.1	739.73	4971.42	739.73	17072.5
		740.09	12398.4	740.09	5032.8	740.09	17069.3
		740.45	12332.8	740.45	5094.72	740.45	17065.5
		740.811	12266.2	740.811	5157.17	740.811	17061.4
		741.171	12198.6	741.171	5220.16	741.171	17056.8
		741.532	12130.1	741.532	5283.68	741.532	17051.8
		741.892	12060.7	741.892	5347.74	741.892	17046.5
		742.252	11990.4	742.252	5412.33	742.252	17040.8
		742.613	11919.2	742.613	5477.45	742.613	17034.7
		742.973	11847.2	742.973	5543.11	742.973	17028.3
		743.333	11774.3	743.333	5609.3	743.333	17021.6
		743.694	11700.6	743.694	5676.02	743.694	17014.7
		744.054	11626.2	744.054	5743.26	744.054	17007.5
		744.414	11551	744.414	5811.04	744.414	17000
		744.775	11475	744.775	5879.34	744.775	16992.4
		745.135	11398.3	745.135	5948.16	745.135	16984.5
		745.495	11320.9	745.495	6017.51	745.495	16976.4
		745.856	11242.8	745.856	6087.38	745.856	16968.2
		746.216	11164.1	746.216	6157.77	746.216	16959.9
		746.577	11084.7	746.577	6228.67	746.577	16951.4
		746.937	11004.8	746.937	6300.09	746.937	16942.9
		747.297	10924.2	747.297	6372.02	747.297	16934.3
		747.658	10843.1	747.658	6444.47	747.658	16925.6
		748.018	10761.4	748.018	6517.42	748.018	16916.9
		748.378	10679.2	748.378	6590.87	748.378	16908.1
		748.739	10596.5	748.739	6664.83	748.739	16899.4
		749.099	10513.4	749.099	6739.29	749.099	16890.7
		749.459	10429.8	749.459	6814.24	749.459	16882
		749.82	10345.7	749.82	6889.69	749.82	16873.4
		750.18	10261.3	750.18	6965.63	750.18	16864.9
		750.541	10176.4	750.541	7042.05	750.541	16856.5
		750.901	10091.2	750.901	7118.96	750.901	16848.2
		751.261	10005.7	751.261	7196.34	751.261	16840
		751.622	9919.81	751.622	7274.21	751.622	16832
		751.982	9833.65	751.982	7352.54	751.982	16824.2
		752.342	9747.21	752.342	7431.34	752.342	16816.6
		752.703	9660.51	752.703	7510.61	752.703	16809.1
		753.063	9573.59	753.063	7590.34	753.063	16802
		753.423	9486.45	753.423	7670.52	753.423	16795
		753.784	9399.12	753.784	7751.15	753.784	16788.3
		754.144	9311.63	754.144	7832.23	754.144	16781.9
		754.505	9223.99	754.505	7913.75	754.505	16775.8
		754.865	9136.22	754.865	7995.71	754.865	16770
		755.225	9048.35	755.225	8078.09	755.225	16764.5
		755.586	8960.4	755.586	8160.91	755.586	16759.3
		755.946	8872.38	755.946	8244.14	755.946	16754.5
		756.306	8784.31	756.306	8327.79	756.306	16750.1
		756.667	8696.23	756.667	8411.85	756.667	16746.1
		757.027	8608.14	757.027	8496.32	757.027	16742.5
		757.387	8520.06	757.387	8581.18	757.387	16739.3
		757.748	8432.03	757.748	8666.43	757.748	16736.5
		758.108	8344.04	758.108	8752.07	758.108	16734.1
		758.468	8256.13	758.468	8838.1	758.468	16732.3
		758.829	8168.32	758.829	8924.49	758.829	16730.8
		759.189	8080.61	759.189	9011.25	759.189	16729.9
		759.55	7993.04	759.55	9098.37	759.55	16729.4
		759.91	7905.61	759.91	9185.85	759.91	16729.5
		760.27	7818.34	760.27	9273.67	760.27	16730
		760.631	7731.26	760.631	9361.83	760.631	16731.1
		760.991	7644.39	760.991	9450.33	760.991	16732.7
		761.351	7557.72	761.351	9539.15	761.351	16734.9
		761.712	7471.3	761.712	9628.28	761.712	16737.6
		762.072	7385.12	762.072	9717.73	762.072	16740.9
		762.432	7299.21	762.432	9807.48	762.432	16744.7
		762.793	7213.58	762.793	9897.53	762.793	16749.1
		763.153	7128.25	763.153	9987.86	763.153	16754.1
		763.514	7043.23	763.514	10078.5	763.514	16759.7
		763.874	6958.54	763.874	10169.4	763.874	16765.9
		764.234	6874.2	764.234	10260.5	764.234	16772.7
		764.595	6790.21	764.595	10351.9	764.595	16780.1
		764.955	6706.59	764.955	10443.5	764.955	16788.2
		765.315	6623.36	765.315	10535.4	765.315	16796.8
		765.676	6540.53	765.676	10627.5	765.676	16806.1
		766.036	6458.11	766.036	10719.9	766.036	16816
		766.396	6376.12	766.396	10812.4	766.396	16826.5
		766.757	6294.56	766.757	10905.1	766.757	16837.7
		767.117	6213.45	767.117	10998.1	767.117	16849.5
		767.477	6132.81	767.477	11091.2	767.477	16862
		767.838	6052.63	767.838	11184.5	767.838	16875.1
		768.198	5972.94	768.198	11277.9	768.198	16888.9
		768.559	5893.75	768.559	11371.5	768.559	16903.3
		768.919	5815.07	768.919	11465.3	768.919	16918.3
		769.279	5736.9	769.279	11559.1	769.279	16934.1
		769.64	5659.25	769.64	11653.1	769.64	16950.4
		770	5582.15	770	11747.2	770	16967.4
		770.36	5505.58	770.36	11841.5	770.36	16985.1
		770.721	5429.58	770.721	11935.8	770.721	17003.4
		771.081	5354.13	771.081	12030.2	771.081	17022.3
		771.441	5279.26	771.441	12124.6	771.441	17041.9
		771.802	5204.97	771.802	12219.1	771.802	17062.1
		772.162	5131.26	772.162	12313.7	772.162	17083
		772.523	5058.16	772.523	12408.3	772.523	17104.5
		772.883	4985.65	772.883	12503	772.883	17126.6
		773.243	4913.75	773.243	12597.6	773.243	17149.4
		773.604	4842.47	773.604	12692.3	773.604	17172.8
		773.964	4771.81	773.964	12787	773.964	17196.8
		774.324	4701.77	774.324	12881.6	774.324	17221.4
		774.685	4632.37	774.685	12976.2	774.685	17246.6
		775.045	4563.61	775.045	13070.8	775.045	17272.4
		775.405	4495.49	775.405	13165.3	775.405	17298.8
		775.766	4428.02	775.766	13259.8	775.766	17325.8
		776.126	4361.21	776.126	13354.2	776.126	17353.4
		776.486	4295.05	776.486	13448.5	776.486	17381.5
		776.847	4229.55	776.847	13542.7	776.847	17410.2
		777.207	4164.71	777.207	13636.8	777.207	17439.5
		777.568	4100.55	777.568	13730.7	777.568	17469.3
		777.928	4037.05	777.928	13824.6	777.928	17499.6
		778.288	3974.23	778.288	13918.2	778.288	17530.5
		778.649	3912.08	778.649	14011.8	778.649	17561.9
		779.009	3850.61	779.009	14105.1	779.009	17593.8
		779.369	3789.82	779.369	14198.3	779.369	17626.2
		779.73	3729.71	779.73	14291.3	779.73	17659
		780.09	3670.29	780.09	14384.1	780.09	17692.4
		780.45	3611.55	780.45	14476.6	780.45	17726.2
		780.811	3553.49	780.811	14569	780.811	17760.5
		781.171	3496.12	781.171	14661	781.171	17795.2
		781.532	3439.44	781.532	14752.9	781.532	17830.3
		781.892	3383.44	781.892	14844.4	781.892	17865.9
		782.252	3328.13	782.252	14935.7	782.252	17901.8
		782.613	3273.5	782.613	15026.6	782.613	17938.2
		782.973	3219.56	782.973	15117.3	782.973	17974.9
		783.333	3166.31	783.333	15207.6	783.333	18012
		783.694	3113.74	783.694	15297.7	783.694	18049.4
		784.054	3061.85	784.054	15387.3	784.054	18087.2
		784.414	3010.64	784.414	15476.6	784.414	18125.3
		784.775	2960.11	784.775	15565.6	784.775	18163.7
		785.135	2910.26	785.135	15654.1	785.135	18202.4
		785.495	2861.09	785.495	15742.2	785.495	18241.4
		785.856	2812.59	785.856	15830	785.856	18280.6
		786.216	2764.77	786.216	15917.3	786.216	18320.1
		786.577	2717.61	786.577	16004.2	786.577	18359.8
		786.937	2671.12	786.937	16090.6	786.937	18399.8
		787.297	2625.29	787.297	16176.6	787.297	18439.9
		787.658	2580.12	787.658	16262.1	787.658	18480.2
		788.018	2535.61	788.018	16347.1	788.018	18520.7
		788.378	2491.76	788.378	16431.6	788.378	18561.4
		788.739	2448.55	788.739	16515.6	788.739	18602.2
		789.099	2406	789.099	16599.1	789.099	18643.1
		789.459	2364.08	789.459	16682	789.459	18684.1
		789.82	2322.81	789.82	16764.4	789.82	18725.2
		790.18	2282.17	790.18	16846.2	790.18	18766.4
		790.541	2242.16	790.541	16927.5	790.541	18807.6
		790.901	2202.78	790.901	17008.1	790.901	18848.9
		791.261	2164.03	791.261	17088.2	791.261	18890.2
		791.622	2125.89	791.622	17167.6	791.622	18931.5
		791.982	2088.36	791.982	17246.4	791.982	18972.8
		792.342	2051.44	792.342	17324.6	792.342	19014.1
		792.703	2015.13	792.703	17402.2	792.703	19055.3
		793.063	1979.42	793.063	17479	793.063	19096.5
		793.423	1944.3	793.423	17555.2	793.423	19137.6
		793.784	1909.77	793.784	17630.7	793.784	19178.5
		794.144	1875.82	794.144	17705.6	794.144	19219.4
		794.505	1842.45	794.505	17779.7	794.505	19260.1
		794.865	1809.66	794.865	17853	794.865	19300.7
		795.225	1777.43	795.225	17925.7	795.225	19341.1
		795.586	1745.77	795.586	17997.6	795.586	19381.4
		795.946	1714.66	795.946	18068.7	795.946	19421.4
		796.306	1684.1	796.306	18139.1	796.306	19461.2
		796.667	1654.09	796.667	18208.7	796.667	19500.8
		797.027	1624.62	797.027	18277.5	797.027	19540.2
		797.387	1595.68	797.387	18345.5	797.387	19579.2
		797.748	1567.27	797.748	18412.7	797.748	19618
		798.108	1539.38	798.108	18479.1	798.108	19656.5
		798.468	1512.01	798.468	18544.6	798.468	19694.6
		798.829	1485.15	798.829	18609.3	798.829	19732.5
		799.189	1458.79	799.189	18673.1	799.189	19769.9
		799.55	1432.93	799.55	18736.1	799.55	19807
		799.91	1407.56	799.91	18798.2	799.91	19843.8
		800.27	1382.68	800.27	18859.4	800.27	19880.1
		800.631	1358.28	800.631	18919.7	800.631	19916
		800.991	1334.36	800.991	18979	800.991	19951.4
		801.351	1310.9	801.351	19037.5	801.351	19986.4
		801.712	1287.91	801.712	19095	801.712	20021
		802.072	1265.37	802.072	19151.6	802.072	20055
		802.432	1243.28	802.432	19207.3	802.432	20088.6
		802.793	1221.63	802.793	19262	802.793	20121.7
		803.153	1200.42	803.153	19315.7	803.153	20154.2
		803.514	1179.65	803.514	19368.5	803.514	20186.1
		803.874	1159.29	803.874	19420.2	803.874	20217.6
		804.234	1139.36	804.234	19471	804.234	20248.4
		804.595	1119.84	804.595	19520.8	804.595	20278.7
		804.955	1100.73	804.955	19569.6	804.955	20308.3
		805.315	1082.02	805.315	19617.3	805.315	20337.3
		805.676	1063.71	805.676	19664	805.676	20365.7
		806.036	1045.78	806.036	19709.7	806.036	20393.5
		806.396	1028.24	806.396	19754.3	806.396	20420.6
		806.757	1011.07	806.757	19797.9	806.757	20447
		807.117	994.28	807.117	19840.4	807.117	20472.7
		807.477	977.851	807.477	19881.9	807.477	20497.8
		807.838	961.782	807.838	19922.3	807.838	20522.1
		808.198	946.067	808.198	19961.6	808.198	20545.7
		808.559	930.699	808.559	19999.8	808.559	20568.5
		808.919	915.674	808.919	20037	808.919	20590.7
		809.279	900.986	809.279	20073	809.279	20612
		809.64	886.628	809.64	20107.9	809.64	20632.6
		810	872.595	810	20141.7	810	20652.3
		810.36	858.882	810.36	20174.4	810.36	20671.3
		810.721	845.483	810.721	20206	810.721	20689.5
		811.081	832.393	811.081	20236.4	811.081	20706.8
		811.441	819.605	811.441	20265.7	811.441	20723.3
		811.802	807.116	811.802	20293.9	811.802	20739
		812.162	794.918	812.162	20320.9	812.162	20753.8
		812.523	783.008	812.523	20346.8	812.523	20767.8
		812.883	771.379	812.883	20371.5	812.883	20780.9
		813.243	760.027	813.243	20395	813.243	20793.1
		813.604	748.947	813.604	20417.4	813.604	20804.4
		813.964	738.132	813.964	20438.6	813.964	20814.8
		814.324	727.579	814.324	20458.7	814.324	20824.3
		814.685	717.282	814.685	20477.6	814.685	20832.9
		815.045	707.236	815.045	20495.3	815.045	20840.5
		815.405	697.437	815.405	20511.8	815.405	20847.3
		815.766	687.879	815.766	20527.1	815.766	20853
		816.126	678.558	816.126	20541.3	816.126	20857.9
		816.486	669.47	816.486	20554.2	816.486	20861.7
		816.847	660.608	816.847	20566	816.847	20864.6
		817.207	651.97	817.207	20576.6	817.207	20866.6
		817.568	643.549	817.568	20586	817.568	20867.5
		817.928	635.343	817.928	20594.2	817.928	20867.5
		818.288	627.346	818.288	20601.1	818.288	20866.5
		818.649	619.554	818.649	20606.9	818.649	20864.5
		819.009	611.963	819.009	20611.5	819.009	20861.5
		819.369	604.568	819.369	20614.9	819.369	20857.5
		819.73	597.366	819.73	20617.1	819.73	20852.5
		820.09	590.352	820.09	20618.1	820.09	20846.4
		820.45	583.522	820.45	20617.8	820.45	20839.4
		820.811	576.872	820.811	20616.4	820.811	20831.3
		821.171	570.399	821.171	20613.8	821.171	20822.2
		821.532	564.097	821.532	20610	821.532	20812.1
		821.892	557.965	821.892	20604.9	821.892	20800.9
		822.252	551.997	822.252	20598.7	822.252	20788.7
		822.613	546.19	822.613	20591.3	822.613	20775.5
		822.973	540.54	822.973	20582.7	822.973	20761.2
		823.333	535.045	823.333	20572.8	823.333	20745.9
		823.694	529.699	823.694	20561.8	823.694	20729.5
		824.054	524.501	824.054	20549.6	824.054	20712.1
		824.414	519.446	824.414	20536.2	824.414	20693.7
		824.775	514.531	824.775	20521.6	824.775	20674.2
		825.135	509.753	825.135	20505.8	825.135	20653.6
		825.495	505.109	825.495	20488.9	825.495	20632
		825.856	500.595	825.856	20470.7	825.856	20609.4
		826.216	496.208	826.216	20451.4	826.216	20585.7
		826.577	491.946	826.577	20431	826.577	20560.9
		826.937	487.804	826.937	20409.3	826.937	20535.1
		827.297	483.781	827.297	20386.5	827.297	20508.3
		827.658	479.874	827.658	20362.5	827.658	20480.4
		828.018	476.079	828.018	20337.4	828.018	20451.5
		828.378	472.394	828.378	20311.1	828.378	20421.5
		828.739	468.816	828.739	20283.6	828.739	20390.5
		829.099	465.342	829.099	20255	829.099	20358.4
		829.459	461.97	829.459	20225.3	829.459	20325.3
		829.82	458.697	829.82	20194.5	829.82	20291.2
		830.18	455.52	830.18	20162.5	830.18	20256
		830.541	452.438	830.541	20129.4	830.541	20219.9
		830.901	449.448	830.901	20095.2	830.901	20182.6
		831.261	446.547	831.261	20059.8	831.261	20144.4
		831.622	443.733	831.622	20023.4	831.622	20105.2
		831.982	441.004	831.982	19985.9	831.982	20064.9
		832.342	438.357	832.342	19947.2	832.342	20023.6
		832.703	435.791	832.703	19907.5	832.703	19981.4
		833.063	433.303	833.063	19866.8	833.063	19938.1
		833.423	430.891	833.423	19824.9	833.423	19893.8
		833.784	428.553	833.784	19782	833.784	19848.6
		834.144	426.287	834.144	19738	834.144	19802.3
		834.505	424.091	834.505	19693	834.505	19755.1
		834.865	421.964	834.865	19646.9	834.865	19706.9
		835.225	419.903	835.225	19599.8	835.225	19657.8
		835.586	417.907	835.586	19551.7	835.586	19607.6
		835.946	415.973	835.946	19502.6	835.946	19556.6
		836.306	414.1	836.306	19452.4	836.306	19504.6
		836.667	412.287	836.667	19401.3	836.667	19451.6
		837.027	410.531	837.027	19349.2	837.027	19397.7
		837.387	408.831	837.387	19296	837.387	19342.9
		837.748	407.186	837.748	19242	837.748	19287.2
		838.108	405.593	838.108	19186.9	838.108	19230.5
		838.468	404.052	838.468	19130.9	838.468	19173
		838.829	402.561	838.829	19074	838.829	19114.5
		839.189	401.118	839.189	19016.1	839.189	19055.2
		839.55	399.723	839.55	18957.3	839.55	18995
		839.91	398.373	839.91	18897.6	839.91	18933.9
		840.27	397.067	840.27	18836.9	840.27	18872
		840.631	395.804	840.631	18775.4	840.631	18809.2
		840.991	394.584	840.991	18713	840.991	18745.6
		841.351	393.403	841.351	18649.7	841.351	18681.1
		841.712	392.262	841.712	18585.6	841.712	18615.9
		842.072	391.159	842.072	18520.6	842.072	18549.8
		842.432	390.094	842.432	18454.7	842.432	18482.9
		842.793	389.064	842.793	18388.1	842.793	18415.2
		843.153	388.068	843.153	18320.6	843.153	18346.7
		843.514	387.107	843.514	18252.3	843.514	18277.4
		843.874	386.178	843.874	18183.2	843.874	18207.4
		844.234	385.281	844.234	18113.3	844.234	18136.6
		844.595	384.415	844.595	18042.6	844.595	18065.1
		844.955	383.579	844.955	17971.2	844.955	17992.8
		845.315	382.771	845.315	17899	845.315	17919.8
		845.676	381.991	845.676	17826.1	845.676	17846.1
		846.036	381.239	846.036	17752.4	846.036	17771.7
		846.396	380.512	846.396	17678.1	846.396	17696.6
		846.757	379.811	846.757	17603	846.757	17620.8
		847.117	379.135	847.117	17527.2	847.117	17544.4
		847.477	378.482	847.477	17450.8	847.477	17467.3
		847.838	377.853	847.838	17373.7	847.838	17389.6
		848.198	377.245	848.198	17295.9	848.198	17311.2
		848.559	376.66	848.559	17217.5	848.559	17232.2
		848.919	376.095	848.919	17138.4	848.919	17152.5
		849.279	375.55	849.279	17058.8	849.279	17072.3
		849.64	375.025	849.64	16978.5	849.64	16991.5
		850	374.519	850	16897.6	850	16910.1
		850.36	374.031	850.36	16816.1	850.36	16828.2
		850.721	373.561	850.721	16734.1	850.721	16745.7
		851.081	373.108	851.081	16651.5	851.081	16662.7
		851.441	372.671	851.441	16568.4	851.441	16579.1
		851.802	372.25	851.802	16484.7	851.802	16495
		852.162	371.845	852.162	16400.5	852.162	16410.4
		852.523	371.455	852.523	16315.8	852.523	16325.3
		852.883	371.079	852.883	16230.6	852.883	16239.7
		853.243	370.717	853.243	16145	853.243	16153.7
		853.604	370.368	853.604	16058.8	853.604	16067.2
		853.964	370.033	853.964	15972.2	853.964	15980.3
		854.324	369.71	854.324	15885.2	854.324	15892.9
		854.685	369.399	854.685	15797.7	854.685	15805.1
		855.045	369.1	855.045	15709.8	855.045	15716.9
		855.405	368.812	855.405	15621.5	855.405	15628.4
		855.766	368.535	855.766	15532.8	855.766	15539.4
		856.126	368.269	856.126	15443.8	856.126	15450.1
		856.486	368.012	856.486	15354.3	856.486	15360.4
		856.847	367.766	856.847	15264.5	856.847	15270.3
		857.207	367.529	857.207	15174.4	857.207	15180
		857.568	367.301	857.568	15083.9	857.568	15089.3
		857.928	367.081	857.928	14993.2	857.928	14998.3
		858.288	366.871	858.288	14902.1	858.288	14907
		858.649	366.668	858.649	14810.7	858.649	14815.4
		859.009	366.473	859.009	14719.1	859.009	14723.6
		859.369	366.286	859.369	14627.1	859.369	14631.5
		859.73	366.107	859.73	14535	859.73	14539.1
		860.09	365.934	860.09	14442.6	860.09	14446.5
		860.45	365.768	860.45	14349.9	860.45	14353.7
		860.811	365.609	860.811	14257.1	860.811	14260.7
		861.171	365.455	861.171	14164	861.171	14167.5
		861.532	365.308	861.532	14070.8	861.532	14074.1
		861.892	365.167	861.892	13977.3	861.892	13980.5
		862.252	365.032	862.252	13883.8	862.252	13886.8
		862.613	364.902	862.613	13790	862.613	13792.9
		862.973	364.777	862.973	13696.1	862.973	13698.9
		863.333	364.657	863.333	13602.1	863.333	13604.8
		863.694	364.542	863.694	13508	863.694	13510.5
		864.054	364.432	864.054	13413.7	864.054	13416.2
		864.414	364.326	864.414	13319.4	864.414	13321.8
		864.775	364.224	864.775	13225	864.775	13227.2
		865.135	364.127	865.135	13130.5	865.135	13132.7
		865.495	364.033	865.495	13036	865.495	13038
		865.856	363.944	865.856	12941.4	865.856	12943.3
		866.216	363.858	866.216	12846.7	866.216	12848.6
		866.577	363.775	866.577	12752.1	866.577	12753.9
		866.937	363.696	866.937	12657.4	866.937	12659.1
		867.297	363.621	867.297	12562.8	867.297	12564.4
		867.658	363.548	867.658	12468.1	867.658	12469.7
		868.018	363.479	868.018	12373.5	868.018	12375
		868.378	363.412	868.378	12278.9	868.378	12280.3
		868.739	363.348	868.739	12184.3	868.739	12185.7
		869.099	363.287	869.099	12089.8	869.099	12091.1
		869.459	363.229	869.459	11995.4	869.459	11996.6
		869.82	363.173	869.82	11901	869.82	11902.2
		870.18	363.119	870.18	11806.7	870.18	11807.9
		870.541	363.068	870.541	11712.6	870.541	11713.7
		870.901	363.018	870.901	11618.5	870.901	11619.5
		871.261	362.971	871.261	11524.5	871.261	11525.5
		871.622	362.926	871.622	11430.7	871.622	11431.7
		871.982	362.883	871.982	11337	871.982	11337.9
		872.342	362.842	872.342	11243.5	872.342	11244.3
		872.703	362.802	872.703	11150.1	872.703	11150.9
		873.063	362.764	873.063	11056.9	873.063	11057.6
		873.423	362.728	873.423	10963.8	873.423	10964.6
		873.784	362.694	873.784	10871	873.784	10871.7
		874.144	362.661	874.144	10778.3	874.144	10779
		874.505	362.629	874.505	10685.8	874.505	10686.5
		874.865	362.599	874.865	10593.6	874.865	10594.2
		875.225	362.57	875.225	10501.6	875.225	10502.1
		875.586	362.542	875.586	10409.8	875.586	10410.3

## Sheet: Figure S10c
In:GaN/Ta3N5
PL Spectrum		Fitting peak 1		Fitting peak 2		Cumulative Fit Peak
Wavelength (nm)	PL intensity (arb. units)	Wavelength (nm)	PL intensity (arb. units)	Wavelength (nm)	PL intensity (arb. units)	Wavelength (nm)	PL intensity (arb. units)
550	350.7	549.73	426.629	549.73	427.259	549.73	427.267
552	362.9	550.09	426.63	550.09	427.278	550.09	427.286
554	364.5	550.45	426.631	550.45	427.297	550.45	427.306
556	370.2	550.811	426.631	550.811	427.317	550.811	427.327
558	340.5	551.171	426.632	551.171	427.338	551.171	427.348
560	240.5	551.532	426.632	551.532	427.359	551.532	427.37
562	309.4	551.892	426.633	551.892	427.38	551.892	427.392
564	239	552.252	426.634	552.252	427.402	552.252	427.415
566	316.5	552.613	426.635	552.613	427.425	552.613	427.439
568	355.5	552.973	426.636	552.973	427.449	552.973	427.463
570	328.6	553.333	426.637	553.333	427.473	553.333	427.488
572	350.7	553.694	426.638	553.694	427.498	553.694	427.514
574	383.4	554.054	426.639	554.054	427.523	554.054	427.54
576	364.7	554.414	426.64	554.414	427.549	554.414	427.568
578	435.6	554.775	426.641	554.775	427.576	554.775	427.596
580	468.6	555.135	426.642	555.135	427.604	555.135	427.625
582	436.3	555.495	426.643	555.495	427.633	555.495	427.654
584	450.4	555.856	426.645	555.856	427.662	555.856	427.685
586	573	556.216	426.646	556.216	427.692	556.216	427.717
588	437	556.577	426.648	556.577	427.723	556.577	427.749
590	641	556.937	426.65	556.937	427.754	556.937	427.782
592	551.1	557.297	426.651	557.297	427.787	557.297	427.817
594	664	557.658	426.653	557.658	427.82	557.658	427.852
596	501.4	558.018	426.655	558.018	427.855	558.018	427.888
598	615.2	558.378	426.658	558.378	427.89	558.378	427.926
600	583.9	558.739	426.66	558.739	427.926	558.739	427.964
602	656.8	559.099	426.662	559.099	427.963	559.099	428.004
604	765.7	559.459	426.665	559.459	428.002	559.459	428.045
606	792.5	559.82	426.667	559.82	428.041	559.82	428.087
608	988.1	560.18	426.67	560.18	428.081	560.18	428.13
610	989.9	560.541	426.673	560.541	428.122	560.541	428.174
612	934.4	560.901	426.677	560.901	428.165	560.901	428.22
614	974.9	561.261	426.68	561.261	428.209	561.261	428.267
616	979.5	561.622	426.684	561.622	428.253	561.622	428.316
618	1076.5	561.982	426.687	561.982	428.299	561.982	428.365
620	1161.5	562.342	426.692	562.342	428.347	562.342	428.417
622	1218.7	562.703	426.696	562.703	428.395	562.703	428.47
624	1356.1	563.063	426.7	563.063	428.445	563.063	428.524
626	1287.5	563.423	426.705	563.423	428.496	563.423	428.58
628	1553.8	563.784	426.71	563.784	428.548	563.784	428.637
630	1312.2	564.144	426.716	564.144	428.602	564.144	428.697
632	1391	564.505	426.721	564.505	428.658	564.505	428.758
634	1355.2	564.865	426.728	564.865	428.714	564.865	428.82
636	1356.2	565.225	426.734	565.225	428.773	565.225	428.885
638	1471.9	565.586	426.741	565.586	428.832	565.586	428.952
640	1542.5	565.946	426.748	565.946	428.894	565.946	429.02
642	1765.2	566.306	426.755	566.306	428.957	566.306	429.091
644	1872.1	566.667	426.763	566.667	429.021	566.667	429.163
646	2024.1	567.027	426.772	567.027	429.087	567.027	429.238
648	2054.5	567.387	426.781	567.387	429.155	567.387	429.315
650	2555.2	567.748	426.79	567.748	429.225	567.748	429.394
652	2757.1	568.108	426.8	568.108	429.297	568.108	429.476
654	3211.3	568.468	426.811	568.468	429.37	568.468	429.56
656	3523.1	568.829	426.822	568.829	429.446	568.829	429.646
658	4113	569.189	426.834	569.189	429.523	569.189	429.735
660	4830	569.55	426.846	569.55	429.602	569.55	429.827
662	5294.5	569.91	426.859	569.91	429.683	569.91	429.921
664	6268.8	570.27	426.873	570.27	429.767	570.27	430.019
666	6689	570.631	426.888	570.631	429.852	570.631	430.119
668	7440.2	570.991	426.903	570.991	429.94	570.991	430.222
670	8392.5	571.351	426.92	571.351	430.03	571.351	430.328
672	9155	571.712	426.937	571.712	430.122	571.712	430.438
674	10208.3	572.072	426.955	572.072	430.217	572.072	430.551
676	11018.3	572.432	426.974	572.432	430.314	572.432	430.667
678	12292.2	572.793	426.994	572.793	430.414	572.793	430.787
680	13178.2	573.153	427.016	573.153	430.516	573.153	430.91
682	14292.8	573.514	427.038	573.514	430.62	573.514	431.037
684	15317.3	573.874	427.062	573.874	430.728	573.874	431.168
686	16290.1	574.234	427.087	574.234	430.838	574.234	431.303
688	17622.6	574.595	427.113	574.595	430.95	574.595	431.442
690	18298.3	574.955	427.141	574.955	431.066	574.955	431.585
692	19295.7	575.315	427.17	575.315	431.185	575.315	431.733
694	19935.3	575.676	427.201	575.676	431.306	575.676	431.885
696	21125.6	576.036	427.233	576.036	431.431	576.036	432.042
698	21763.7	576.396	427.267	576.396	431.558	576.396	432.204
700	22914.4	576.757	427.303	576.757	431.689	576.757	432.37
702	23592	577.117	427.341	577.117	431.823	577.117	432.542
704	24512.4	577.477	427.38	577.477	431.961	577.477	432.72
706	24850.8	577.838	427.422	577.838	432.101	577.838	432.902
708	25338.4	578.198	427.466	578.198	432.246	578.198	433.091
710	26402.1	578.559	427.513	578.559	432.394	578.559	433.285
712	26440.4	578.919	427.561	578.919	432.545	578.919	433.485
714	26336.5	579.279	427.613	579.279	432.7	579.279	433.692
716	26875.9	579.64	427.667	579.64	432.859	579.64	433.905
718	27235.4	580	427.723	580	433.022	580	434.124
720	27131	580.36	427.783	580.36	433.189	580.36	434.351
722	27213	580.721	427.846	580.721	433.361	580.721	434.585
724	27093.8	581.081	427.911	581.081	433.536	581.081	434.826
726	27770.6	581.441	427.981	581.441	433.715	581.441	435.074
728	27569.2	581.802	428.053	581.802	433.899	581.802	435.331
730	27306.6	582.162	428.13	582.162	434.088	582.162	435.596
732	27471.4	582.523	428.21	582.523	434.281	582.523	435.869
734	26956.1	582.883	428.294	582.883	434.478	582.883	436.151
736	26755.5	583.243	428.383	583.243	434.68	583.243	436.442
738	26128.9	583.604	428.476	583.604	434.888	583.604	436.742
740	26037.2	583.964	428.573	583.964	435.1	583.964	437.052
742	25524.3	584.324	428.676	584.324	435.317	584.324	437.371
744	25082.6	584.685	428.783	584.685	435.54	584.685	437.701
746	25047.1	585.045	428.896	585.045	435.768	585.045	438.042
748	24978.1	585.405	429.014	585.405	436.001	585.405	438.394
750	24680.2	585.766	429.138	585.766	436.24	585.766	438.757
752	24614.8	586.126	429.268	586.126	436.485	586.126	439.131
754	24025.3	586.486	429.405	586.486	436.735	586.486	439.518
756	24375	586.847	429.548	586.847	436.991	586.847	439.918
758	24611.2	587.207	429.698	587.207	437.254	587.207	440.33
760	24322.8	587.568	429.855	587.568	437.522	587.568	440.756
762	23925.4	587.928	430.02	587.928	437.797	587.928	441.196
764	23599.5	588.288	430.193	588.288	438.079	588.288	441.65
766	24400.4	588.649	430.374	588.649	438.367	588.649	442.119
768	24138.1	589.009	430.563	589.009	438.661	589.009	442.603
770	23512.2	589.369	430.762	589.369	438.963	589.369	443.103
772	24253.6	589.73	430.97	589.73	439.272	589.73	443.62
774	24009	590.09	431.187	590.09	439.588	590.09	444.154
776	24207.6	590.45	431.415	590.45	439.911	590.45	444.705
778	24020.3	590.811	431.654	590.811	440.242	590.811	445.275
780	23701.3	591.171	431.904	591.171	440.581	591.171	445.863
782	23970.7	591.532	432.165	591.532	440.927	591.532	446.471
784	23903.4	591.892	432.439	591.892	441.281	591.892	447.099
786	24542.7	592.252	432.725	592.252	441.644	592.252	447.747
788	24210.9	592.613	433.024	592.613	442.015	592.613	448.417
790	24222.6	592.973	433.337	592.973	442.394	592.973	449.11
792	24806.5	593.333	433.665	593.333	442.782	593.333	449.825
794	24279.4	593.694	434.007	593.694	443.179	593.694	450.564
796	24070.2	594.054	434.365	594.054	443.585	594.054	451.328
798	24753.3	594.414	434.739	594.414	444	594.414	452.118
800	24606.1	594.775	435.13	594.775	444.425	594.775	452.933
802	24528.9	595.135	435.538	595.135	444.859	595.135	453.776
804	24588.4	595.495	435.965	595.495	445.304	595.495	454.647
806	24795	595.856	436.41	595.856	445.758	595.856	455.547
808	25129.6	596.216	436.876	596.216	446.222	596.216	456.477
810	24812.3	596.577	437.362	596.577	446.698	596.577	457.438
812	25615	596.937	437.87	596.937	447.183	596.937	458.431
814	25411.3	597.297	438.4	597.297	447.68	597.297	459.458
816	25932.4	597.658	438.953	597.658	448.188	597.658	460.519
818	24729.5	598.018	439.53	598.018	448.707	598.018	461.615
820	25279.9	598.378	440.132	598.378	449.237	598.378	462.748
822	24697.3	598.739	440.761	598.739	449.78	598.739	463.919
824	24699.8	599.099	441.417	599.099	450.334	599.099	465.13
826	24932.7	599.459	442.101	599.459	450.901	599.459	466.38
828	24769.1	599.82	442.814	599.82	451.481	599.82	467.673
830	23791.1	600.18	443.557	600.18	452.073	600.18	469.009
832	23796.4	600.541	444.333	600.541	452.678	600.541	470.39
834	23867.9	600.901	445.141	600.901	453.297	600.901	471.816
836	23846.4	601.261	445.983	601.261	453.929	601.261	473.291
838	23757.3	601.622	446.861	601.622	454.575	601.622	474.815
840	22730.3	601.982	447.776	601.982	455.235	601.982	476.39
842	23214.4	602.342	448.729	602.342	455.91	602.342	478.017
844	22202.4	602.703	449.721	602.703	456.599	602.703	479.699
846	21335.9	603.063	450.755	603.063	457.303	603.063	481.437
848	21001.6	603.423	451.831	603.423	458.023	603.423	483.232
850	20667.1	603.784	452.951	603.784	458.758	603.784	485.088
852	19258.2	604.144	454.118	604.144	459.509	604.144	487.006
854	19044.5	604.505	455.332	604.505	460.276	604.505	488.987
856	19196.1	604.865	456.595	604.865	461.06	604.865	491.034
858	17255.9	605.225	457.91	605.225	461.861	605.225	493.149
860	18301.6	605.586	459.278	605.586	462.679	605.586	495.335
862	15874.9	605.946	460.7	605.946	463.514	605.946	497.593
864	14620.2	606.306	462.18	606.306	464.367	606.306	499.925
866	15965.5	606.667	463.718	606.667	465.238	606.667	502.335
868	13871.2	607.027	465.318	607.027	466.128	607.027	504.825
870	15200.6	607.387	466.981	607.387	467.037	607.387	507.396
872	13554.9	607.748	468.709	607.748	467.965	607.748	510.053
874	16560.6	608.108	470.506	608.108	468.912	608.108	512.796
876	14937.1	608.468	472.372	608.468	469.88	608.468	515.63
		608.829	474.311	608.829	470.868	608.829	518.557
		609.189	476.325	609.189	471.876	609.189	521.58
		609.55	478.417	609.55	472.906	609.55	524.702
		609.91	480.59	609.91	473.957	609.91	527.925
		610.27	482.845	610.27	475.03	610.27	531.254
		610.631	485.187	610.631	476.126	610.631	534.691
		610.991	487.617	610.991	477.244	610.991	538.24
		611.351	490.139	611.351	478.386	611.351	541.903
		611.712	492.756	611.712	479.551	611.712	545.686
		612.072	495.472	612.072	480.74	612.072	549.59
		612.432	498.288	612.432	481.954	612.432	553.62
		612.793	501.21	612.793	483.192	612.793	557.78
		613.153	504.239	613.153	484.456	613.153	562.074
		613.514	507.38	613.514	485.746	613.514	566.505
		613.874	510.636	613.874	487.062	613.874	571.077
		614.234	514.011	614.234	488.405	614.234	575.795
		614.595	517.509	614.595	489.775	614.595	580.663
		614.955	521.134	614.955	491.174	614.955	585.686
		615.315	524.889	615.315	492.6	615.315	590.868
		615.676	528.779	615.676	494.055	615.676	596.213
		616.036	532.808	616.036	495.54	616.036	601.726
		616.396	536.98	616.396	497.054	616.396	607.413
		616.757	541.3	616.757	498.599	616.757	613.277
		617.117	545.772	617.117	500.175	617.117	619.325
		617.477	550.401	617.477	501.782	617.477	625.561
		617.838	555.192	617.838	503.421	617.838	631.991
		618.198	560.149	618.198	505.093	618.198	638.62
		618.559	565.278	618.559	506.798	618.559	645.454
		618.919	570.583	618.919	508.536	618.919	652.498
		619.279	576.07	619.279	510.31	619.279	659.758
		619.64	581.744	619.64	512.118	619.64	667.241
		620	587.612	620	513.961	620	674.951
		620.36	593.677	620.36	515.841	620.36	682.896
		620.721	599.946	620.721	517.757	620.721	691.082
		621.081	606.425	621.081	519.711	621.081	699.515
		621.441	613.12	621.441	521.703	621.441	708.202
		621.802	620.037	621.802	523.734	621.802	717.15
		622.162	627.182	622.162	525.804	622.162	726.365
		622.523	634.562	622.523	527.915	622.523	735.855
		622.883	642.182	622.883	530.066	622.883	745.626
		623.243	650.051	623.243	532.258	623.243	755.687
		623.604	658.173	623.604	534.493	623.604	766.044
		623.964	666.557	623.964	536.77	623.964	776.706
		624.324	675.21	624.324	539.091	624.324	787.679
		624.685	684.138	624.685	541.456	624.685	798.973
		625.045	693.349	625.045	543.866	625.045	810.594
		625.405	702.85	625.405	546.322	625.405	822.551
		625.766	712.65	625.766	548.825	625.766	834.853
		626.126	722.755	626.126	551.375	626.126	847.508
		626.486	733.174	626.486	553.973	626.486	860.525
		626.847	743.914	626.847	556.62	626.847	873.912
		627.207	754.984	627.207	559.316	627.207	887.679
		627.568	766.393	627.568	562.063	627.568	901.834
		627.928	778.148	627.928	564.861	627.928	916.388
		628.288	790.258	628.288	567.712	628.288	931.349
		628.649	802.732	628.649	570.615	628.649	946.726
		629.009	815.58	629.009	573.573	629.009	962.531
		629.369	828.809	629.369	576.585	629.369	978.772
		629.73	842.429	629.73	579.652	629.73	995.46
		630.09	856.45	630.09	582.776	630.09	1012.6
		630.45	870.881	630.45	585.958	630.45	1030.22
		630.811	885.731	630.811	589.198	630.811	1048.31
		631.171	901.01	631.171	592.497	631.171	1066.89
		631.532	916.729	631.532	595.856	631.532	1085.96
		631.892	932.897	631.892	599.276	631.892	1105.55
		632.252	949.524	632.252	602.758	632.252	1125.66
		632.613	966.621	632.613	606.303	632.613	1146.3
		632.973	984.198	632.973	609.913	632.973	1167.49
		633.333	1002.27	633.333	613.587	633.333	1189.23
		633.694	1020.83	633.694	617.327	633.694	1211.54
		634.054	1039.92	634.054	621.134	634.054	1234.43
		634.414	1059.52	634.414	625.01	634.414	1257.91
		634.775	1079.66	634.775	628.954	634.775	1281.99
		635.135	1100.34	635.135	632.969	635.135	1306.69
		635.495	1121.59	635.495	637.054	635.495	1332.02
		635.856	1143.39	635.856	641.212	635.856	1357.99
		636.216	1165.78	636.216	645.443	636.216	1384.61
		636.577	1188.76	636.577	649.749	636.577	1411.89
		636.937	1212.35	636.937	654.131	636.937	1439.86
		637.297	1236.55	637.297	658.589	637.297	1468.52
		637.658	1261.38	637.658	663.125	637.658	1497.88
		638.018	1286.84	638.018	667.74	638.018	1527.96
		638.378	1312.96	638.378	672.435	638.378	1558.77
		638.739	1339.74	638.739	677.211	638.739	1590.33
		639.099	1367.2	639.099	682.07	639.099	1622.65
		639.459	1395.34	639.459	687.013	639.459	1655.74
		639.82	1424.19	639.82	692.041	639.82	1689.61
		640.18	1453.75	640.18	697.155	640.18	1724.28
		640.541	1484.04	640.541	702.356	640.541	1759.77
		640.901	1515.06	640.901	707.647	640.901	1796.09
		641.261	1546.84	641.261	713.027	641.261	1833.25
		641.622	1579.39	641.622	718.498	641.622	1871.26
		641.982	1612.71	641.982	724.062	641.982	1910.15
		642.342	1646.82	642.342	729.72	642.342	1949.92
		642.703	1681.73	642.703	735.473	642.703	1990.58
		643.063	1717.46	643.063	741.323	643.063	2032.16
		643.423	1754.02	643.423	747.27	643.423	2074.67
		643.784	1791.43	643.784	753.317	643.784	2118.12
		644.144	1829.68	644.144	759.465	644.144	2162.53
		644.505	1868.81	644.505	765.714	644.505	2207.9
		644.865	1908.82	644.865	772.067	644.865	2254.26
		645.225	1949.72	645.225	778.525	645.225	2301.62
		645.586	1991.53	645.586	785.09	645.586	2350
		645.946	2034.26	645.946	791.762	645.946	2399.4
		646.306	2077.92	646.306	798.543	646.306	2449.85
		646.667	2122.53	646.667	805.435	646.667	2501.35
		647.027	2168.1	647.027	812.439	647.027	2553.92
		647.387	2214.64	647.387	819.557	647.387	2607.58
		647.748	2262.16	647.748	826.79	647.748	2662.33
		648.108	2310.68	648.108	834.14	648.108	2718.2
		648.468	2360.21	648.468	841.608	648.468	2775.2
		648.829	2410.76	648.829	849.197	648.829	2833.34
		649.189	2462.35	649.189	856.906	649.189	2892.63
		649.55	2514.97	649.55	864.739	649.55	2953.09
		649.91	2568.66	649.91	872.696	649.91	3014.74
		650.27	2623.42	650.27	880.78	650.27	3077.58
		650.631	2679.25	650.631	888.991	650.631	3141.62
		650.991	2736.18	650.991	897.333	650.991	3206.9
		651.351	2794.22	651.351	905.805	651.351	3273.4
		651.712	2853.37	651.712	914.41	651.712	3341.16
		652.072	2913.64	652.072	923.15	652.072	3410.17
		652.432	2975.05	652.432	932.026	652.432	3480.46
		652.793	3037.61	652.793	941.04	652.793	3552.03
		653.153	3101.32	653.153	950.194	653.153	3624.9
		653.514	3166.21	653.514	959.489	653.514	3699.08
		653.874	3232.27	653.874	968.928	653.874	3774.57
		654.234	3299.51	654.234	978.511	654.234	3851.4
		654.595	3367.95	654.595	988.242	654.595	3929.57
		654.955	3437.6	654.955	998.121	654.955	4009.1
		655.315	3508.46	655.315	1008.15	655.315	4089.99
		655.676	3580.54	655.676	1018.33	655.676	4172.25
		656.036	3653.85	656.036	1028.67	656.036	4255.9
		656.396	3728.4	656.396	1039.16	656.396	4340.93
		656.757	3804.19	656.757	1049.81	656.757	4427.37
		657.117	3881.23	657.117	1060.62	657.117	4515.22
		657.477	3959.53	657.477	1071.59	657.477	4604.49
		657.838	4039.09	657.838	1082.72	657.838	4695.19
		658.198	4119.92	658.198	1094.02	658.198	4787.32
		658.559	4202.03	658.559	1105.49	658.559	4880.9
		658.919	4285.42	658.919	1117.12	658.919	4975.92
		659.279	4370.09	659.279	1128.93	659.279	5072.4
		659.64	4456.04	659.64	1140.91	659.64	5170.34
		660	4543.29	660	1153.07	660	5269.74
		660.36	4631.84	660.36	1165.4	660.36	5370.62
		660.721	4721.68	660.721	1177.91	660.721	5472.97
		661.081	4812.82	661.081	1190.61	661.081	5576.8
		661.441	4905.26	661.441	1203.48	661.441	5682.12
		661.802	4999	661.802	1216.54	661.802	5788.92
		662.162	5094.04	662.162	1229.79	662.162	5897.21
		662.523	5190.38	662.523	1243.23	662.523	6006.99
		662.883	5288.03	662.883	1256.86	662.883	6118.27
		663.243	5386.97	663.243	1270.69	663.243	6231.04
		663.604	5487.22	663.604	1284.71	663.604	6345.3
		663.964	5588.75	663.964	1298.92	663.964	6461.06
		664.324	5691.58	664.324	1313.34	664.324	6578.3
		664.685	5795.7	664.685	1327.96	664.685	6697.04
		665.045	5901.11	665.045	1342.78	665.045	6817.27
		665.405	6007.79	665.405	1357.81	665.405	6938.98
		665.766	6115.75	665.766	1373.05	665.766	7062.18
		666.126	6224.98	666.126	1388.5	666.126	7186.86
		666.486	6335.46	666.486	1404.16	666.486	7313
		666.847	6447.2	666.847	1420.04	666.847	7440.62
		667.207	6560.19	667.207	1436.13	667.207	7569.7
		667.568	6674.41	667.568	1452.45	667.568	7700.24
		667.928	6789.86	667.928	1468.98	667.928	7832.22
		668.288	6906.53	668.288	1485.74	668.288	7965.65
		668.649	7024.4	668.649	1502.73	668.649	8100.51
		669.009	7143.46	669.009	1519.94	669.009	8236.79
		669.369	7263.71	669.369	1537.39	669.369	8374.48
		669.73	7385.13	669.73	1555.07	669.73	8513.57
		670.09	7507.7	670.09	1572.98	670.09	8654.06
		670.45	7631.4	670.45	1591.13	670.45	8795.92
		670.811	7756.24	670.811	1609.52	670.811	8939.14
		671.171	7882.18	671.171	1628.16	671.171	9083.71
		671.532	8009.21	671.532	1647.03	671.532	9229.63
		671.892	8137.32	671.892	1666.16	671.892	9376.86
		672.252	8266.48	672.252	1685.53	672.252	9525.39
		672.613	8396.68	672.613	1705.16	672.613	9675.21
		672.973	8527.89	672.973	1725.04	672.973	9826.31
		673.333	8660.1	673.333	1745.17	673.333	9978.65
		673.694	8793.28	673.694	1765.56	673.694	10132.2
		674.054	8927.42	674.054	1786.22	674.054	10287
		674.414	9062.48	674.414	1807.14	674.414	10443
		674.775	9198.45	674.775	1828.32	674.775	10600.1
		675.135	9335.3	675.135	1849.77	675.135	10758.4
		675.495	9473.01	675.495	1871.49	675.495	10917.9
		675.856	9611.54	675.856	1893.48	675.856	11078.4
		676.216	9750.87	676.216	1915.75	676.216	11240
		676.577	9890.99	676.577	1938.3	676.577	11402.7
		676.937	10031.8	676.937	1961.12	676.937	11566.3
		677.297	10173.4	677.297	1984.23	677.297	11731
		677.658	10315.7	677.658	2007.62	677.658	11896.7
		678.018	10458.6	678.018	2031.3	678.018	12063.3
		678.378	10602.1	678.378	2055.27	678.378	12230.8
		678.739	10746.3	678.739	2079.53	678.739	12399.2
		679.099	10891	679.099	2104.08	679.099	12568.4
		679.459	11036.2	679.459	2128.93	679.459	12738.5
		679.82	11181.9	679.82	2154.08	679.82	12909.4
		680.18	11328.1	680.18	2179.53	680.18	13081
		680.541	11474.7	680.541	2205.28	680.541	13253.4
		680.901	11621.7	680.901	2231.34	680.901	13426.4
		681.261	11769.1	681.261	2257.71	681.261	13600.2
		681.622	11916.7	681.622	2284.39	681.622	13774.5
		681.982	12064.7	681.982	2311.38	681.982	13949.4
		682.342	12212.8	682.342	2338.68	682.342	14124.9
		682.703	12361.2	682.703	2366.31	682.703	14300.9
		683.063	12509.7	683.063	2394.25	683.063	14477.4
		683.423	12658.4	683.423	2422.52	683.423	14654.3
		683.784	12807.1	683.784	2451.11	683.784	14831.6
		684.144	12955.9	684.144	2480.03	684.144	15009.3
		684.505	13104.6	684.505	2509.27	684.505	15187.3
		684.865	13253.3	684.865	2538.85	684.865	15365.5
		685.225	13401.9	685.225	2568.77	685.225	15544.1
		685.586	13550.4	685.586	2599.02	685.586	15722.8
		685.946	13698.7	685.946	2629.6	685.946	15901.7
		686.306	13846.8	686.306	2660.53	686.306	16080.7
		686.667	13994.6	686.667	2691.81	686.667	16259.8
		687.027	14142.1	687.027	2723.42	687.027	16438.9
		687.387	14289.2	687.387	2755.39	687.387	16618
		687.748	14436	687.748	2787.71	687.748	16797
		688.108	14582.2	688.108	2820.37	688.108	16976
		688.468	14728	688.468	2853.4	688.468	17154.8
		688.829	14873.3	688.829	2886.77	688.829	17333.4
		689.189	15017.9	689.189	2920.51	689.189	17511.8
		689.55	15162	689.55	2954.61	689.55	17690
		689.91	15305.3	689.91	2989.07	689.91	17867.8
		690.27	15447.9	690.27	3023.9	690.27	18045.2
		690.631	15589.7	690.631	3059.1	690.631	18222.2
		690.991	15730.7	690.991	3094.66	690.991	18398.8
		691.351	15870.9	691.351	3130.6	691.351	18574.9
		691.712	16010.1	691.712	3166.91	691.712	18750.4
		692.072	16148.3	692.072	3203.6	692.072	18925.3
		692.432	16285.5	692.432	3240.66	692.432	19099.6
		692.793	16421.7	692.793	3278.11	692.793	19273.2
		693.153	16556.8	693.153	3315.94	693.153	19446.1
		693.514	16690.6	693.514	3354.15	693.514	19618.2
		693.874	16823.3	693.874	3392.75	693.874	19789.4
		694.234	16954.7	694.234	3431.73	694.234	19959.8
		694.595	17084.8	694.595	3471.11	694.595	20129.3
		694.955	17213.6	694.955	3510.88	694.955	20297.9
		695.315	17341	695.315	3551.04	695.315	20465.4
		695.676	17466.9	695.676	3591.6	695.676	20631.9
		696.036	17591.3	696.036	3632.55	696.036	20797.3
		696.396	17714.2	696.396	3673.91	696.396	20961.5
		696.757	17835.5	696.757	3715.67	696.757	21124.6
		697.117	17955.2	697.117	3757.83	697.117	21286.4
		697.477	18073.2	697.477	3800.39	697.477	21447
		697.838	18189.5	697.838	3843.36	697.838	21606.3
		698.198	18304.1	698.198	3886.74	698.198	21764.2
		698.559	18416.8	698.559	3930.53	698.559	21920.7
		698.919	18527.7	698.919	3974.73	698.919	22075.8
		699.279	18636.6	699.279	4019.35	699.279	22229.4
		699.64	18743.7	699.64	4064.38	699.64	22381.4
		700	18848.8	700	4109.82	700	22532
		700.36	18951.8	700.36	4155.68	700.36	22680.9
		700.721	19052.8	700.721	4201.97	700.721	22828.1
		701.081	19151.7	701.081	4248.67	701.081	22973.7
		701.441	19248.4	701.441	4295.8	701.441	23117.6
		701.802	19343	701.802	4343.35	701.802	23259.7
		702.162	19435.4	702.162	4391.32	702.162	23400.1
		702.523	19525.5	702.523	4439.72	702.523	23538.6
		702.883	19613.3	702.883	4488.55	702.883	23675.3
		703.243	19698.8	703.243	4537.81	703.243	23810
		703.604	19782	703.604	4587.5	703.604	23942.9
		703.964	19862.7	703.964	4637.62	703.964	24073.7
		704.324	19941.1	704.324	4688.17	704.324	24202.6
		704.685	20016.9	704.685	4739.16	704.685	24329.5
		705.045	20090.3	705.045	4790.58	705.045	24454.3
		705.405	20161.2	705.405	4842.43	705.405	24577
		705.766	20229.5	705.766	4894.73	705.766	24697.6
		706.126	20295.3	706.126	4947.46	706.126	24816.1
		706.486	20358.4	706.486	5000.63	706.486	24932.4
		706.847	20419	706.847	5054.23	706.847	25046.6
		707.207	20476.8	707.207	5108.28	707.207	25158.5
		707.568	20532	707.568	5162.77	707.568	25268.2
		707.928	20584.5	707.928	5217.7	707.928	25375.6
		708.288	20634.3	708.288	5273.08	708.288	25480.7
		708.649	20681.3	708.649	5328.89	708.649	25583.6
		709.009	20725.6	709.009	5385.15	709.009	25684.1
		709.369	20767.1	709.369	5441.86	709.369	25782.3
		709.73	20805.8	709.73	5499.01	709.73	25878.1
		710.09	20841.6	710.09	5556.6	710.09	25971.6
		710.45	20874.7	710.45	5614.64	710.45	26062.7
		710.811	20904.9	710.811	5673.13	710.811	26151.4
		711.171	20932.2	711.171	5732.06	711.171	26237.6
		711.532	20956.7	711.532	5791.44	711.532	26321.5
		711.892	20978.3	711.892	5851.26	711.892	26402.9
		712.252	20997	712.252	5911.53	712.252	26481.9
		712.613	21012.8	712.613	5972.25	712.613	26558.4
		712.973	21025.7	712.973	6033.42	712.973	26632.5
		713.333	21035.7	713.333	6095.03	713.333	26704.1
		713.694	21042.8	713.694	6157.09	713.694	26773.3
		714.054	21047	714.054	6219.6	714.054	26840
		714.414	21048.3	714.414	6282.55	714.414	26904.2
		714.775	21046.6	714.775	6345.95	714.775	26965.9
		715.135	21042	715.135	6409.79	715.135	27025.2
		715.495	21034.5	715.495	6474.08	715.495	27082
		715.856	21024.2	715.856	6538.82	715.856	27136.3
		716.216	21010.8	716.216	6604	716.216	27188.2
		716.577	20994.6	716.577	6669.62	716.577	27237.6
		716.937	20975.5	716.937	6735.69	716.937	27284.6
		717.297	20953.6	717.297	6802.2	717.297	27329.1
		717.658	20928.7	717.658	6869.16	717.658	27371.2
		718.018	20901	718.018	6936.55	718.018	27410.9
		718.378	20870.4	718.378	7004.39	718.378	27448.1
		718.739	20837	718.739	7072.66	718.739	27483
		719.099	20800.7	719.099	7141.38	719.099	27515.5
		719.459	20761.6	719.459	7210.53	719.459	27545.5
		719.82	20719.8	719.82	7280.12	719.82	27573.3
		720.18	20675.1	720.18	7350.15	720.18	27598.7
		720.541	20627.7	720.541	7420.61	720.541	27621.7
		720.901	20577.6	720.901	7491.5	720.901	27642.5
		721.261	20524.7	721.261	7562.83	721.261	27660.9
		721.622	20469.2	721.622	7634.58	721.622	27677.1
		721.982	20411	721.982	7706.77	721.982	27691.1
		722.342	20350.1	722.342	7779.38	722.342	27702.8
		722.703	20286.6	722.703	7852.42	722.703	27712.4
		723.063	20220.5	723.063	7925.88	723.063	27719.7
		723.423	20151.8	723.423	7999.76	723.423	27724.9
		723.784	20080.6	723.784	8074.07	723.784	27728
		724.144	20006.9	724.144	8148.79	724.144	27729
		724.505	19930.7	724.505	8223.93	724.505	27728
		724.865	19852	724.865	8299.49	724.865	27724.9
		725.225	19770.9	725.225	8375.46	725.225	27719.8
		725.586	19687.4	725.586	8451.84	725.586	27712.7
		725.946	19601.6	725.946	8528.63	725.946	27703.6
		726.306	19513.5	726.306	8605.82	726.306	27692.7
		726.667	19423.1	726.667	8683.42	726.667	27679.9
		727.027	19330.4	727.027	8761.42	727.027	27665.2
		727.387	19235.5	727.387	8839.81	727.387	27648.7
		727.748	19138.5	727.748	8918.61	727.748	27630.5
		728.108	19039.3	728.108	8997.8	728.108	27610.5
		728.468	18938	728.468	9077.37	728.468	27588.8
		728.829	18834.7	728.829	9157.34	728.829	27565.4
		729.189	18729.4	729.189	9237.69	729.189	27540.5
		729.55	18622.1	729.55	9318.43	729.55	27513.9
		729.91	18512.8	729.91	9399.54	729.91	27485.8
		730.27	18401.7	730.27	9481.03	730.27	27456.1
		730.631	18288.7	730.631	9562.89	730.631	27425
		730.991	18174	730.991	9645.13	730.991	27392.5
		731.351	18057.4	731.351	9727.73	731.351	27358.5
		731.712	17939.2	731.712	9810.69	731.712	27323.3
		732.072	17819.3	732.072	9894.01	732.072	27286.7
		732.432	17697.8	732.432	9977.69	732.432	27248.8
		732.793	17574.7	732.793	10061.7	732.793	27209.8
		733.153	17450	733.153	10146.1	733.153	27169.5
		733.514	17323.9	733.514	10230.8	733.514	27128.1
		733.874	17196.3	733.874	10315.9	733.874	27085.6
		734.234	17067.4	734.234	10401.3	734.234	27042.1
		734.595	16937.1	734.595	10487	734.595	26997.5
		734.955	16805.5	734.955	10573.1	734.955	26952
		735.315	16672.7	735.315	10659.5	735.315	26905.5
		735.676	16538.6	735.676	10746.2	735.676	26858.2
		736.036	16403.4	736.036	10833.2	736.036	26810
		736.396	16267.1	736.396	10920.6	736.396	26761.1
		736.757	16129.8	736.757	11008.2	736.757	26711.4
		737.117	15991.4	737.117	11096.2	737.117	26660.9
		737.477	15852.1	737.477	11184.4	737.477	26609.8
		737.838	15711.8	737.838	11273	737.838	26558.1
		738.198	15570.7	738.198	11361.8	738.198	26505.9
		738.559	15428.7	738.559	11450.9	738.559	26453
		738.919	15286	738.919	11540.3	738.919	26399.7
		739.279	15142.6	739.279	11630	739.279	26346
		739.64	14998.5	739.64	11719.9	739.64	26291.8
		740	14853.7	740	11810.1	740	26237.3
		740.36	14708.4	740.36	11900.6	740.36	26182.4
		740.721	14562.6	740.721	11991.3	740.721	26127.3
		741.081	14416.2	741.081	12082.3	741.081	26071.9
		741.441	14269.4	741.441	12173.5	741.441	26016.3
		741.802	14122.2	741.802	12265	741.802	25960.6
		742.162	13974.7	742.162	12356.7	742.162	25904.7
		742.523	13826.8	742.523	12448.6	742.523	25848.8
		742.883	13678.7	742.883	12540.7	742.883	25792.8
		743.243	13530.4	743.243	12633	743.243	25736.8
		743.604	13381.9	743.604	12725.6	743.604	25680.9
		743.964	13233.3	743.964	12818.4	743.964	25625
		744.324	13084.6	744.324	12911.3	744.324	25569.3
		744.685	12935.8	744.685	13004.5	744.685	25513.7
		745.045	12787.1	745.045	13097.8	745.045	25458.3
		745.405	12638.3	745.405	13191.3	745.405	25403.1
		745.766	12489.7	745.766	13285	745.766	25348.1
		746.126	12341.2	746.126	13378.9	746.126	25293.5
		746.486	12192.9	746.486	13472.9	746.486	25239.2
		746.847	12044.7	746.847	13567.1	746.847	25185.2
		747.207	11896.8	747.207	13661.4	747.207	25131.6
		747.568	11749.2	747.568	13755.9	747.568	25078.5
		747.928	11601.9	747.928	13850.5	747.928	25025.8
		748.288	11455	748.288	13945.2	748.288	24973.6
		748.649	11308.4	748.649	14040.1	748.649	24921.9
		749.009	11162.3	749.009	14135	749.009	24870.7
		749.369	11016.6	749.369	14230.1	749.369	24820.1
		749.73	10871.5	749.73	14325.3	749.73	24770.1
		750.09	10726.8	750.09	14420.6	750.09	24720.8
		750.45	10582.8	750.45	14515.9	750.45	24672.1
		750.811	10439.3	750.811	14611.4	750.811	24624
		751.171	10296.5	751.171	14706.9	751.171	24576.7
		751.532	10154.3	751.532	14802.4	751.532	24530.1
		751.892	10012.8	751.892	14898.1	751.892	24484.3
		752.252	9872.07	752.252	14993.8	752.252	24439.2
		752.613	9732.06	752.613	15089.5	752.613	24394.9
		752.973	9592.83	752.973	15185.2	752.973	24351.5
		753.333	9454.41	753.333	15281	753.333	24308.8
		753.694	9316.82	753.694	15376.8	753.694	24267
		754.054	9180.08	754.054	15472.7	754.054	24226.1
		754.414	9044.24	754.414	15568.5	754.414	24186.1
		754.775	8909.3	754.775	15664.3	754.775	24147
		755.135	8775.29	755.135	15760.2	755.135	24108.8
		755.495	8642.24	755.495	15856	755.495	24071.6
		755.856	8510.16	755.856	15951.7	755.856	24035.3
		756.216	8379.08	756.216	16047.5	756.216	23999.9
		756.577	8249.02	756.577	16143.2	756.577	23965.6
		756.937	8120	756.937	16238.8	756.937	23932.2
		757.297	7992.04	757.297	16334.4	757.297	23899.9
		757.658	7865.15	757.658	16430	757.658	23868.5
		758.018	7739.36	758.018	16525.4	758.018	23838.2
		758.378	7614.67	758.378	16620.8	758.378	23808.9
		758.739	7491.12	758.739	16716.1	758.739	23780.6
		759.099	7368.7	759.099	16811.3	759.099	23753.4
		759.459	7247.44	759.459	16906.4	759.459	23727.2
		759.82	7127.36	759.82	17001.4	759.82	23702.1
		760.18	7008.45	760.18	17096.2	760.18	23678
		760.541	6890.74	760.541	17190.9	760.541	23655
		760.901	6774.24	760.901	17285.5	760.901	23633.1
		761.261	6658.95	761.261	17379.9	761.261	23612.3
		761.622	6544.9	761.622	17474.2	761.622	23592.5
		761.982	6432.08	761.982	17568.3	761.982	23573.8
		762.342	6320.51	762.342	17662.3	762.342	23556.2
		762.703	6210.19	762.703	17756	762.703	23539.6
		763.063	6101.13	763.063	17849.6	763.063	23524.1
		763.423	5993.35	763.423	17943	763.423	23509.7
		763.784	5886.84	763.784	18036.1	763.784	23496.3
		764.144	5781.6	764.144	18129.1	764.144	23484.1
		764.505	5677.66	764.505	18221.8	764.505	23472.8
		764.865	5575	764.865	18314.3	764.865	23462.7
		765.225	5473.64	765.225	18406.5	765.225	23453.6
		765.586	5373.57	765.586	18498.5	765.586	23445.5
		765.946	5274.8	765.946	18590.3	765.946	23438.5
		766.306	5177.33	766.306	18681.7	766.306	23432.5
		766.667	5081.16	766.667	18772.9	766.667	23427.5
		767.027	4986.29	767.027	18863.9	767.027	23423.5
		767.387	4892.73	767.387	18954.5	767.387	23420.6
		767.748	4800.46	767.748	19044.8	767.748	23418.6
		768.108	4709.5	768.108	19134.8	768.108	23417.7
		768.468	4619.83	768.468	19224.5	768.468	23417.7
		768.829	4531.47	768.829	19313.8	768.829	23418.7
		769.189	4444.39	769.189	19402.8	769.189	23420.6
		769.55	4358.61	769.55	19491.5	769.55	23423.5
		769.91	4274.11	769.91	19579.8	769.91	23427.3
		770.27	4190.9	770.27	19667.8	770.27	23432
		770.631	4108.96	770.631	19755.3	770.631	23437.7
		770.991	4028.3	770.991	19842.5	770.991	23444.2
		771.351	3948.91	771.351	19929.3	771.351	23451.6
		771.712	3870.78	771.712	20015.8	771.712	23459.9
		772.072	3793.9	772.072	20101.8	772.072	23469
		772.432	3718.28	772.432	20187.3	772.432	23479
		772.793	3643.9	772.793	20272.5	772.793	23489.8
		773.153	3570.76	773.153	20357.2	773.153	23501.4
		773.514	3498.84	773.514	20441.5	773.514	23513.7
		773.874	3428.15	773.874	20525.3	773.874	23526.9
		774.234	3358.66	774.234	20608.7	774.234	23540.7
		774.595	3290.38	774.595	20691.6	774.595	23555.4
		774.955	3223.3	774.955	20774	774.955	23570.7
		775.315	3157.4	775.315	20856	775.315	23586.7
		775.676	3092.67	775.676	20937.4	775.676	23603.5
		776.036	3029.12	776.036	21018.4	776.036	23620.8
		776.396	2966.71	776.396	21098.8	776.396	23638.9
		776.757	2905.46	776.757	21178.7	776.757	23657.5
		777.117	2845.33	777.117	21258.1	777.117	23676.8
		777.477	2786.34	777.477	21336.9	777.477	23696.6
		777.838	2728.45	777.838	21415.2	777.838	23717.1
		778.198	2671.67	778.198	21493	778.198	23738
		778.559	2615.98	778.559	21570.2	778.559	23759.5
		778.919	2561.37	778.919	21646.8	778.919	23781.5
		779.279	2507.82	779.279	21722.8	779.279	23804
		779.64	2455.34	779.64	21798.3	779.64	23827
		780	2403.89	780	21873.1	780	23850.4
		780.36	2353.48	780.36	21947.4	780.36	23874.3
		780.721	2304.09	780.721	22021.1	780.721	23898.5
		781.081	2255.7	781.081	22094.1	781.081	23923.2
		781.441	2208.31	781.441	22166.5	781.441	23948.2
		781.802	2161.91	781.802	22238.3	781.802	23973.5
		782.162	2116.47	782.162	22309.4	782.162	23999.2
		782.523	2071.99	782.523	22379.9	782.523	24025.2
		782.883	2028.45	782.883	22449.7	782.883	24051.5
		783.243	1985.85	783.243	22518.8	783.243	24078.1
		783.604	1944.16	783.604	22587.3	783.604	24104.9
		783.964	1903.38	783.964	22655.1	783.964	24131.9
		784.324	1863.49	784.324	22722.2	784.324	24159.1
		784.685	1824.48	784.685	22788.6	784.685	24186.5
		785.045	1786.34	785.045	22854.4	785.045	24214.1
		785.405	1749.05	785.405	22919.4	785.405	24241.8
		785.766	1712.6	785.766	22983.6	785.766	24269.6
		786.126	1676.98	786.126	23047.2	786.126	24297.6
		786.486	1642.18	786.486	23110	786.486	24325.6
		786.847	1608.17	786.847	23172.1	786.847	24353.7
		787.207	1574.96	787.207	23233.4	787.207	24381.8
		787.568	1542.52	787.568	23294	787.568	24409.9
		787.928	1510.84	787.928	23353.9	787.928	24438.1
		788.288	1479.92	788.288	23412.9	788.288	24466.2
		788.649	1449.73	788.649	23471.2	788.649	24494.3
		789.009	1420.26	789.009	23528.7	789.009	24522.4
		789.369	1391.51	789.369	23585.4	789.369	24550.3
		789.73	1363.46	789.73	23641.4	789.73	24578.2
		790.09	1336.09	790.09	23696.5	790.09	24606
		790.45	1309.4	790.45	23750.8	790.45	24633.6
		790.811	1283.37	790.811	23804.3	790.811	24661.1
		791.171	1257.99	791.171	23857	791.171	24688.4
		791.532	1233.25	791.532	23908.9	791.532	24715.5
		791.892	1209.14	791.892	23959.9	791.892	24742.4
		792.252	1185.63	792.252	24010.1	792.252	24769.1
		792.613	1162.73	792.613	24059.5	792.613	24795.6
		792.973	1140.42	792.973	24108	792.973	24821.8
		793.333	1118.69	793.333	24155.6	793.333	24847.7
		793.694	1097.53	793.694	24202.4	793.694	24873.3
		794.054	1076.92	794.054	24248.3	794.054	24898.6
		794.414	1056.85	794.414	24293.4	794.414	24923.6
		794.775	1037.32	794.775	24337.6	794.775	24948.3
		795.135	1018.3	795.135	24380.9	795.135	24972.6
		795.495	999.803	795.495	24423.3	795.495	24996.5
		795.856	981.802	795.856	24464.8	795.856	25020
		796.216	964.29	796.216	24505.5	796.216	25043.1
		796.577	947.257	796.577	24545.2	796.577	25065.8
		796.937	930.692	796.937	24584	796.937	25088.1
		797.297	914.586	797.297	24621.9	797.297	25109.9
		797.658	898.927	797.658	24658.9	797.658	25131.2
		798.018	883.706	798.018	24695	798.018	25152.1
		798.378	868.912	798.378	24730.2	798.378	25172.5
		798.739	854.538	798.739	24764.4	798.739	25192.3
		799.099	840.571	799.099	24797.7	799.099	25211.7
		799.459	827.004	799.459	24830.1	799.459	25230.5
		799.82	813.827	799.82	24861.5	799.82	25248.7
		800.18	801.031	800.18	24892	800.18	25266.4
		800.541	788.606	800.541	24921.5	800.541	25283.5
		800.901	776.544	800.901	24950.1	800.901	25300.1
		801.261	764.836	801.261	24977.8	801.261	25316
		801.622	753.474	801.622	25004.5	801.622	25331.3
		801.982	742.448	801.982	25030.2	801.982	25346
		802.342	731.752	802.342	25054.9	802.342	25360.1
		802.703	721.376	802.703	25078.7	802.703	25373.5
		803.063	711.312	803.063	25101.6	803.063	25386.3
		803.423	701.553	803.423	25123.4	803.423	25398.4
		803.784	692.091	803.784	25144.3	803.784	25409.8
		804.144	682.919	804.144	25164.2	804.144	25420.5
		804.505	674.029	804.505	25183.1	804.505	25430.5
		804.865	665.413	804.865	25201.1	804.865	25439.9
		805.225	657.064	805.225	25218	805.225	25448.5
		805.586	648.976	805.586	25234	805.586	25456.4
		805.946	641.142	805.946	25249	805.946	25463.5
		806.306	633.554	806.306	25263	806.306	25470
		806.667	626.206	806.667	25276	806.667	25475.6
		807.027	619.092	807.027	25288.1	807.027	25480.5
		807.387	612.206	807.387	25299.1	807.387	25484.7
		807.748	605.54	807.748	25309.1	807.748	25488
		808.108	599.09	808.108	25318.1	808.108	25490.6
		808.468	592.848	808.468	25326.2	808.468	25492.4
		808.829	586.81	808.829	25333.2	808.829	25493.4
		809.189	580.969	809.189	25339.3	809.189	25493.6
		809.55	575.32	809.55	25344.3	809.55	25493
		809.91	569.858	809.91	25348.4	809.91	25491.6
		810.27	564.577	810.27	25351.4	810.27	25489.4
		810.631	559.471	810.631	25353.4	810.631	25486.3
		810.991	554.537	810.991	25354.5	810.991	25482.4
		811.351	549.768	811.351	25354.5	811.351	25477.7
		811.712	545.161	811.712	25353.6	811.712	25472.1
		812.072	540.709	812.072	25351.6	812.072	25465.7
		812.432	536.41	812.432	25348.6	812.432	25458.4
		812.793	532.257	812.793	25344.7	812.793	25450.3
		813.153	528.247	813.153	25339.7	813.153	25441.3
		813.514	524.375	813.514	25333.7	813.514	25431.5
		813.874	520.638	813.874	25326.8	813.874	25420.8
		814.234	517.031	814.234	25318.8	814.234	25409.2
		814.595	513.55	814.595	25309.8	814.595	25396.8
		814.955	510.191	814.955	25299.9	814.955	25383.4
		815.315	506.95	815.315	25288.9	815.315	25369.3
		815.676	503.824	815.676	25277	815.676	25354.2
		816.036	500.81	816.036	25264	816.036	25338.2
		816.396	497.903	816.396	25250.1	816.396	25321.4
		816.757	495.1	816.757	25235.2	816.757	25303.7
		817.117	492.398	817.117	25219.3	817.117	25285.1
		817.477	489.794	817.477	25202.4	817.477	25265.6
		817.838	487.284	817.838	25184.5	817.838	25245.2
		818.198	484.866	818.198	25165.7	818.198	25223.9
		818.559	482.536	818.559	25145.8	818.559	25201.8
		818.919	480.292	818.919	25125	818.919	25178.7
		819.279	478.131	819.279	25103.3	819.279	25154.8
		819.64	476.049	819.64	25080.5	819.64	25129.9
		820	474.046	820	25056.8	820	25104.2
		820.36	472.116	820.36	25032.1	820.36	25077.6
		820.721	470.26	820.721	25006.4	820.721	25050.1
		821.081	468.473	821.081	24979.8	821.081	25021.7
		821.441	466.753	821.441	24952.3	821.441	24992.4
		821.802	465.099	821.802	24923.8	821.802	24962.2
		822.162	463.508	822.162	24894.3	822.162	24931.2
		822.523	461.977	822.523	24863.9	822.523	24899.2
		822.883	460.505	822.883	24832.5	822.883	24866.4
		823.243	459.09	823.243	24800.2	823.243	24832.7
		823.604	457.73	823.604	24767	823.604	24798.1
		823.964	456.422	823.964	24732.8	823.964	24762.6
		824.324	455.166	824.324	24697.7	824.324	24726.3
		824.685	453.958	824.685	24661.7	824.685	24689
		825.045	452.798	825.045	24624.8	825.045	24651
		825.405	451.683	825.405	24586.9	825.405	24612
		825.766	450.613	825.766	24548.2	825.766	24572.2
		826.126	449.585	826.126	24508.5	826.126	24531.5
		826.486	448.598	826.486	24467.9	826.486	24489.9
		826.847	447.65	826.847	24426.5	826.847	24447.5
		827.207	446.741	827.207	24384.1	827.207	24404.3
		827.568	445.868	827.568	24340.9	827.568	24360.1
		827.928	445.03	827.928	24296.8	827.928	24315.2
		828.288	444.226	828.288	24251.8	828.288	24269.4
		828.649	443.455	828.649	24205.9	828.649	24222.8
		829.009	442.716	829.009	24159.2	829.009	24175.3
		829.369	442.007	829.369	24111.6	829.369	24127
		829.73	441.327	829.73	24063.2	829.73	24077.9
		830.09	440.675	830.09	24013.9	830.09	24027.9
		830.45	440.05	830.45	23963.7	830.45	23977.2
		830.811	439.451	830.811	23912.8	830.811	23925.6
		831.171	438.877	831.171	23861	831.171	23873.2
		831.532	438.327	831.532	23808.3	831.532	23820.1
		831.892	437.8	831.892	23754.9	831.892	23766.1
		832.252	437.295	832.252	23700.6	832.252	23711.3
		832.613	436.812	832.613	23645.6	832.613	23655.8
		832.973	436.349	832.973	23589.7	832.973	23599.4
		833.333	435.906	833.333	23533.1	833.333	23542.3
		833.694	435.482	833.694	23475.6	833.694	23484.5
		834.054	435.076	834.054	23417.4	834.054	23425.8
		834.414	434.687	834.414	23358.4	834.414	23366.4
		834.775	434.316	834.775	23298.6	834.775	23306.3
		835.135	433.96	835.135	23238.1	835.135	23245.4
		835.495	433.62	835.495	23176.8	835.495	23183.8
		835.856	433.294	835.856	23114.8	835.856	23121.4
		836.216	432.983	836.216	23052	836.216	23058.4
		836.577	432.686	836.577	22988.5	836.577	22994.6
		836.937	432.401	836.937	22924.3	836.937	22930
		837.297	432.129	837.297	22859.3	837.297	22864.8
		837.658	431.87	837.658	22793.7	837.658	22798.9
		838.018	431.621	838.018	22727.3	838.018	22732.3
		838.378	431.384	838.378	22660.2	838.378	22665
		838.739	431.158	838.739	22592.5	838.739	22597
		839.099	430.941	839.099	22524.1	839.099	22528.4
		839.459	430.734	839.459	22455	839.459	22459.1
		839.82	430.537	839.82	22385.2	839.82	22389.1
		840.18	430.349	840.18	22314.8	840.18	22318.5
		840.541	430.169	840.541	22243.7	840.541	22247.2
		840.901	429.997	840.901	22172	840.901	22175.3
		841.261	429.833	841.261	22099.6	841.261	22102.8
		841.622	429.677	841.622	22026.6	841.622	22029.7
		841.982	429.528	841.982	21953	841.982	21955.9
		842.342	429.386	842.342	21878.8	842.342	21881.6
		842.703	429.25	842.703	21804	842.703	21806.6
		843.063	429.121	843.063	21728.6	843.063	21731.1
		843.423	428.998	843.423	21652.6	843.423	21655
		843.784	428.88	843.784	21576	843.784	21578.3
		844.144	428.768	844.144	21498.9	844.144	21501
		844.505	428.661	844.505	21421.2	844.505	21423.2
		844.865	428.56	844.865	21342.9	844.865	21344.8
		845.225	428.463	845.225	21264.1	845.225	21265.9
		845.586	428.37	845.586	21184.7	845.586	21186.5
		845.946	428.283	845.946	21104.9	845.946	21106.5
		846.306	428.199	846.306	21024.5	846.306	21026.1
		846.667	428.119	846.667	20943.6	846.667	20945.1
		847.027	428.043	847.027	20862.2	847.027	20863.6
		847.387	427.971	847.387	20780.3	847.387	20781.6
		847.748	427.902	847.748	20697.9	847.748	20699.2
		848.108	427.837	848.108	20615	848.108	20616.2
		848.468	427.775	848.468	20531.7	848.468	20532.8
		848.829	427.715	848.829	20447.9	848.829	20449
		849.189	427.659	849.189	20363.6	849.189	20364.7
		849.55	427.606	849.55	20278.9	849.55	20279.9
		849.91	427.555	849.91	20193.8	849.91	20194.7
		850.27	427.506	850.27	20108.3	850.27	20109.1
		850.631	427.46	850.631	20022.3	850.631	20023.1
		850.991	427.416	850.991	19935.9	850.991	19936.7
		851.351	427.375	851.351	19849.1	851.351	19849.9
		851.712	427.335	851.712	19762	851.712	19762.7
		852.072	427.298	852.072	19674.4	852.072	19675.1
		852.432	427.262	852.432	19586.5	852.432	19587.1
		852.793	427.228	852.793	19498.2	852.793	19498.8
		853.153	427.196	853.153	19409.6	853.153	19410.2
		853.514	427.166	853.514	19320.6	853.514	19321.1
		853.874	427.137	853.874	19231.3	853.874	19231.8
		854.234	427.109	854.234	19141.6	854.234	19142.1
		854.595	427.083	854.595	19051.6	854.595	19052.1
		854.955	427.058	854.955	18961.3	854.955	18961.8
		855.315	427.035	855.315	18870.7	855.315	18871.2
		855.676	427.013	855.676	18779.9	855.676	18780.2
		856.036	426.992	856.036	18688.7	856.036	18689.1
		856.396	426.972	856.396	18597.2	856.396	18597.6
		856.757	426.953	856.757	18505.5	856.757	18505.8
		857.117	426.935	857.117	18413.5	857.117	18413.8
		857.477	426.917	857.477	18321.3	857.477	18321.6
		857.838	426.901	857.838	18228.8	857.838	18229.1
		858.198	426.886	858.198	18136.1	858.198	18136.4
		858.559	426.871	858.559	18043.2	858.559	18043.4
		858.919	426.858	858.919	17950	858.919	17950.3
		859.279	426.845	859.279	17856.7	859.279	17856.9
		859.64	426.832	859.64	17763.1	859.64	17763.4
		860	426.821	860	17669.4	860	17669.6
		860.36	426.809	860.36	17575.5	860.36	17575.7
		860.721	426.799	860.721	17481.4	860.721	17481.5
		861.081	426.789	861.081	17387.1	861.081	17387.3
		861.441	426.78	861.441	17292.7	861.441	17292.8
		861.802	426.771	861.802	17198.1	861.802	17198.3
		862.162	426.762	862.162	17103.4	862.162	17103.5
		862.523	426.754	862.523	17008.6	862.523	17008.7
		862.883	426.747	862.883	16913.6	862.883	16913.7
		863.243	426.74	863.243	16818.5	863.243	16818.6
		863.604	426.733	863.604	16723.3	863.604	16723.4
		863.964	426.727	863.964	16628.1	863.964	16628.2
		864.324	426.721	864.324	16532.7	864.324	16532.8
		864.685	426.715	864.685	16437.2	864.685	16437.3
		865.045	426.71	865.045	16341.7	865.045	16341.8
		865.405	426.705	865.405	16246.1	865.405	16246.2
		865.766	426.7	865.766	16150.5	865.766	16150.5
		866.126	426.695	866.126	16054.8	866.126	16054.8
		866.486	426.691	866.486	15959	866.486	15959.1
		866.847	426.687	866.847	15863.2	866.847	15863.3
		867.207	426.683	867.207	15767.4	867.207	15767.5
		867.568	426.68	867.568	15671.6	867.568	15671.7
		867.928	426.676	867.928	15575.8	867.928	15575.8
		868.288	426.673	868.288	15479.9	868.288	15480
		868.649	426.67	868.649	15384.1	868.649	15384.2
		869.009	426.667	869.009	15288.3	869.009	15288.4
		869.369	426.664	869.369	15192.5	869.369	15192.6
		869.73	426.662	869.73	15096.7	869.73	15096.8
		870.09	426.659	870.09	15001	870.09	15001.1
		870.45	426.657	870.45	14905.3	870.45	14905.4
		870.811	426.655	870.811	14809.7	870.811	14809.7
		871.171	426.653	871.171	14714.1	871.171	14714.1
		871.532	426.651	871.532	14618.6	871.532	14618.6
		871.892	426.649	871.892	14523.2	871.892	14523.2
		872.252	426.648	872.252	14427.8	872.252	14427.8
		872.613	426.646	872.613	14332.5	872.613	14332.5
		872.973	426.645	872.973	14237.3	872.973	14237.4
		873.333	426.643	873.333	14142.3	873.333	14142.3
		873.694	426.642	873.694	14047.3	873.694	14047.3
		874.054	426.641	874.054	13952.4	874.054	13952.4
		874.414	426.64	874.414	13857.7	874.414	13857.7
		874.775	426.638	874.775	13763.1	874.775	13763.1
		875.135	426.637	875.135	13668.6	875.135	13668.6

## Sheet: Figure S10d
In:GaN/Ta3N5/Mg:GaN
PL Spectrum		Fitting peak 1		Fitting peak 2		Cumulative Fit Peak
Wavelength (nm)	PL intensity (arb. units)	Wavelength (nm)	PL intensity (arb. units)	Wavelength (nm)	PL intensity (arb. units)	Wavelength (nm)	PL intensity (arb. units)
550	53	550	34.3069	550	34.0622	550	34.3299
552	174.8	550.37	34.319	550.37	34.0631	550.37	34.3429
554	103.4	550.741	34.3317	550.741	34.064	550.741	34.3565
556	177.4	551.111	34.3449	551.111	34.0649	551.111	34.3706
558	115.2	551.481	34.3586	551.481	34.0659	551.481	34.3854
560	143.5	551.852	34.3729	551.852	34.067	551.852	34.4007
562	127.9	552.222	34.3879	552.222	34.068	552.222	34.4167
564	111.3	552.593	34.4034	552.593	34.0691	552.593	34.4334
566	117.5	552.963	34.4196	552.963	34.0703	552.963	34.4507
568	69.2	553.333	34.4365	553.333	34.0715	553.333	34.4688
570	69.4	553.704	34.4541	553.704	34.0727	553.704	34.4876
572	86.4	554.074	34.4725	554.074	34.074	554.074	34.5072
574	156.7	554.444	34.4916	554.444	34.0753	554.444	34.5277
576	96.4	554.815	34.5115	554.815	34.0767	554.815	34.549
578	180.4	555.185	34.5322	555.185	34.0781	555.185	34.5711
580	225.8	555.556	34.5538	555.556	34.0796	555.556	34.5942
582	167.7	555.926	34.5763	555.926	34.0811	555.926	34.6182
584	176.3	556.296	34.5997	556.296	34.0827	556.296	34.6431
586	212.3	556.667	34.624	556.667	34.0843	556.667	34.6692
588	189.6	557.037	34.6494	557.037	34.086	557.037	34.6962
590	314	557.407	34.6758	557.407	34.0878	557.407	34.7244
592	221.7	557.778	34.7033	557.778	34.0896	557.778	34.7537
594	225.3	558.148	34.7319	558.148	34.0915	558.148	34.7841
596	207	558.519	34.7616	558.519	34.0934	558.519	34.8158
598	332.6	558.889	34.7925	558.889	34.0955	558.889	34.8488
600	180.1	559.259	34.8247	559.259	34.0976	559.259	34.8831
602	157.1	559.63	34.8582	559.63	34.0997	559.63	34.9188
604	206.7	560	34.8931	560	34.102	560	34.9559
606	135.2	560.37	34.9293	560.37	34.1043	560.37	34.9944
608	198.7	560.741	34.9669	560.741	34.1067	560.741	35.0345
610	127.8	561.111	35.0061	561.111	34.1092	561.111	35.0762
612	153.7	561.481	35.0468	561.481	34.1118	561.481	35.1195
614	103.7	561.852	35.0892	561.852	34.1145	561.852	35.1645
616	122.2	562.222	35.1332	562.222	34.1173	562.222	35.2112
618	207.6	562.593	35.1789	562.593	34.1202	562.593	35.2598
620	241.1	562.963	35.2264	562.963	34.1231	562.963	35.3103
622	254.9	563.333	35.2758	563.333	34.1262	563.333	35.3628
624	372.5	563.704	35.327	563.704	34.1294	563.704	35.4173
626	370.6	564.074	35.3803	564.074	34.1327	564.074	35.4738
628	443.9	564.444	35.4357	564.444	34.1361	564.444	35.5326
630	536.9	564.815	35.4932	564.815	34.1396	564.815	35.5936
632	585.5	565.185	35.5529	565.185	34.1433	565.185	35.657
634	545.4	565.556	35.6149	565.556	34.1471	565.556	35.7228
636	616.7	565.926	35.6793	565.926	34.151	565.926	35.7911
638	483.9	566.296	35.7461	566.296	34.155	566.296	35.862
640	579.5	566.667	35.8155	566.667	34.1592	566.667	35.9355
642	507.1	567.037	35.8875	567.037	34.1636	567.037	36.0119
644	556.3	567.407	35.9622	567.407	34.1681	567.407	36.0911
646	673.1	567.778	36.0398	567.778	34.1727	567.778	36.1733
648	657.2	568.148	36.1203	568.148	34.1775	568.148	36.2586
650	845.5	568.519	36.2038	568.519	34.1825	568.519	36.347
652	806.2	568.889	36.2904	568.889	34.1876	568.889	36.4388
654	989.1	569.259	36.3802	569.259	34.1929	569.259	36.534
656	1026.5	569.63	36.4734	569.63	34.1984	569.63	36.6327
658	1391.1	570	36.5701	570	34.2041	570	36.735
660	1617.8	570.37	36.6703	570.37	34.2099	570.37	36.8411
662	1822	570.741	36.7743	570.741	34.216	570.741	36.9511
664	1849.1	571.111	36.882	571.111	34.2223	571.111	37.0651
666	2194.1	571.481	36.9937	571.481	34.2288	571.481	37.1833
668	2470.1	571.852	37.1095	571.852	34.2355	571.852	37.3058
670	2665.4	572.222	37.2294	572.222	34.2424	572.222	37.4327
672	2987.2	572.593	37.3538	572.593	34.2496	572.593	37.5642
674	3347.4	572.963	37.4826	572.963	34.257	572.963	37.7005
676	3563.4	573.333	37.6161	573.333	34.2647	573.333	37.8416
678	3690.6	573.704	37.7544	573.704	34.2726	573.704	37.9878
680	3936.2	574.074	37.8977	574.074	34.2808	574.074	38.1393
682	4190.3	574.444	38.046	574.444	34.2892	574.444	38.2961
684	4589.8	574.815	38.1997	574.815	34.298	574.815	38.4585
686	4636.3	575.185	38.3588	575.185	34.307	575.185	38.6266
688	4891.2	575.556	38.5236	575.556	34.3163	575.556	38.8007
690	5103	575.926	38.6942	575.926	34.3259	575.926	38.9809
692	5195.5	576.296	38.8707	576.296	34.3359	576.296	39.1675
694	5693.6	576.667	39.0535	576.667	34.3462	576.667	39.3605
696	5755.5	577.037	39.2427	577.037	34.3568	577.037	39.5603
698	5786.1	577.407	39.4385	577.407	34.3678	577.407	39.767
700	6003.9	577.778	39.641	577.778	34.3791	577.778	39.9809
702	5958.1	578.148	39.8506	578.148	34.3908	578.148	40.2022
704	6233.9	578.519	40.0674	578.519	34.4029	578.519	40.4311
706	6338.4	578.889	40.2917	578.889	34.4154	578.889	40.6679
708	6460.2	579.259	40.5237	579.259	34.4283	579.259	40.9128
710	6583.1	579.63	40.7636	579.63	34.4416	579.63	41.166
712	6565.1	580	41.0116	580	34.4554	580	41.4278
714	6699.4	580.37	41.2681	580.37	34.4695	580.37	41.6985
716	6643.8	580.741	41.5333	580.741	34.4842	580.741	41.9783
718	7048.8	581.111	41.8075	581.111	34.4993	581.111	42.2676
720	7166.5	581.481	42.0908	581.481	34.5149	581.481	42.5666
722	7260	581.852	42.3837	581.852	34.5311	581.852	42.8755
724	7462.3	582.222	42.6863	582.222	34.5477	582.222	43.1948
726	7416.2	582.593	42.999	582.593	34.5649	582.593	43.5247
728	7750.3	582.963	43.3221	582.963	34.5826	582.963	43.8655
730	8251.1	583.333	43.6559	583.333	34.6009	583.333	44.2176
732	8634.5	583.704	44.0007	583.704	34.6197	583.704	44.5812
734	8543.6	584.074	44.3568	584.074	34.6392	584.074	44.9568
736	8550.8	584.444	44.7245	584.444	34.6593	584.444	45.3447
738	8784.2	584.815	45.1043	584.815	34.68	584.815	45.7451
740	9033.4	585.185	45.4964	585.185	34.7014	585.185	46.1586
742	9135.7	585.556	45.9012	585.556	34.7235	585.556	46.5855
744	9320.6	585.926	46.3191	585.926	34.7463	585.926	47.0262
746	9623.8	586.296	46.7504	586.296	34.7697	586.296	47.4809
748	9515.6	586.667	47.1956	586.667	34.7939	586.667	47.9503
750	9705.4	587.037	47.6549	587.037	34.8189	587.037	48.4347
752	9815.8	587.407	48.1289	587.407	34.8447	587.407	48.9344
754	10214.5	587.778	48.618	587.778	34.8713	587.778	49.4501
756	10495.4	588.148	49.1225	588.148	34.8987	588.148	49.982
758	10613.8	588.519	49.6429	588.519	34.9269	588.519	50.5306
760	11061.1	588.889	50.1796	588.889	34.956	588.889	51.0965
762	11044.1	589.259	50.7331	589.259	34.9861	589.259	51.68
764	11262.9	589.63	51.3039	589.63	35.017	589.63	52.2817
766	11491.9	590	51.8924	590	35.049	590	52.9021
768	11733	590.37	52.4991	590.37	35.0819	590.37	53.5418
770	11966.9	590.741	53.1245	590.741	35.1158	590.741	54.2011
772	12039	591.111	53.7691	591.111	35.1508	591.111	54.8807
774	12171.1	591.481	54.4334	591.481	35.1868	591.481	55.581
776	12291.7	591.852	55.118	591.852	35.224	591.852	56.3027
778	12489.7	592.222	55.8233	592.222	35.2622	592.222	57.0464
780	12725.1	592.593	56.5501	592.593	35.3017	592.593	57.8126
782	12774.4	592.963	57.2987	592.963	35.3423	592.963	58.6018
784	12794	593.333	58.0698	593.333	35.3842	593.333	59.4148
786	13179.1	593.704	58.864	593.704	35.4274	593.704	60.2522
788	13323.8	594.074	59.6818	594.074	35.4719	594.074	61.1145
790	13585.4	594.444	60.524	594.444	35.5177	594.444	62.0025
792	13535.4	594.815	61.391	594.815	35.5649	594.815	62.9167
794	13753.9	595.185	62.2836	595.185	35.6135	595.185	63.8579
796	13650	595.556	63.2024	595.556	35.6636	595.556	64.8268
798	13998.4	595.926	64.1481	595.926	35.7151	595.926	65.8241
800	13581.6	596.296	65.1213	596.296	35.7683	596.296	66.8504
802	13805.8	596.667	66.1228	596.667	35.823	596.667	67.9066
804	13298.2	597.037	67.1532	597.037	35.8793	597.037	68.9933
806	13897.2	597.407	68.2133	597.407	35.9374	597.407	70.1114
808	13898.6	597.778	69.3037	597.778	35.9971	597.778	71.2616
810	13766.3	598.148	70.4253	598.148	36.0586	598.148	72.4447
812	13410.3	598.519	71.5788	598.519	36.1219	598.519	73.6616
814	13659.8	598.889	72.765	598.889	36.1872	598.889	74.913
816	13859.4	599.259	73.9847	599.259	36.2543	599.259	76.1997
818	13433.6	599.63	75.2386	599.63	36.3234	599.63	77.5228
820	13334.5	600	76.5276	600	36.3945	600	78.8829
822	13471.5	600.37	77.8526	600.37	36.4677	600.37	80.2811
824	13457	600.741	79.2143	600.741	36.5431	600.741	81.7182
826	12944.4	601.111	80.6137	601.111	36.6206	601.111	83.1952
828	13343.4	601.481	82.0517	601.481	36.7004	601.481	84.7129
830	12434	601.852	83.529	601.852	36.7826	601.852	86.2724
832	12238	602.222	85.0467	602.222	36.8671	602.222	87.8746
834	12590.5	602.593	86.6057	602.593	36.9541	602.593	89.5206
836	11783.7	602.963	88.2069	602.963	37.0435	602.963	91.2112
838	12275.1	603.333	89.8512	603.333	37.1356	603.333	92.9476
840	11427.1	603.704	91.5397	603.704	37.2303	603.704	94.7308
842	11292.6	604.074	93.2733	604.074	37.3277	604.074	96.5618
844	10946.5	604.444	95.0531	604.444	37.4279	604.444	98.4418
846	10937.3	604.815	96.88	604.815	37.531	604.815	100.372
848	10780.6	605.185	98.7552	605.185	37.637	605.185	102.353
850	10032.6	605.556	100.68	605.556	37.746	605.556	104.386
852	10481.6	605.926	102.654	605.926	37.8581	605.926	106.473
854	10289.9	606.296	104.68	606.296	37.9734	606.296	108.615
856	9376.3	606.667	106.759	606.667	38.092	606.667	110.812
858	8936.9	607.037	108.892	607.037	38.2139	607.037	113.066
860	9229.1	607.407	111.079	607.407	38.3393	607.407	115.379
862	7404.6	607.778	113.322	607.778	38.4681	607.778	117.751
864	8102.9	608.148	115.622	608.148	38.6006	608.148	120.183
866	7765.9	608.519	117.981	608.519	38.7368	608.519	122.678
868	6565	608.889	120.399	608.889	38.8768	608.889	125.236
870	8775.1	609.259	122.877	609.259	39.0207	609.259	127.859
872	6746.1	609.63	125.418	609.63	39.1686	609.63	130.548
874	4543.2	610	128.022	610	39.3207	610	133.304
876	6837.6	610.37	130.691	610.37	39.4769	610.37	136.128
		610.741	133.425	610.741	39.6374	610.741	139.023
		611.111	136.226	611.111	39.8024	611.111	141.99
		611.481	139.096	611.481	39.9719	611.481	145.029
		611.852	142.036	611.852	40.1461	611.852	148.143
		612.222	145.047	612.222	40.325	612.222	151.332
		612.593	148.13	612.593	40.5089	612.593	154.599
		612.963	151.287	612.963	40.6977	612.963	157.945
		613.333	154.519	613.333	40.8917	613.333	161.372
		613.704	157.828	613.704	41.091	613.704	164.88
		614.074	161.215	614.074	41.2956	614.074	168.472
		614.444	164.682	614.444	41.5058	614.444	172.148
		614.815	168.229	614.815	41.7217	614.815	175.912
		615.185	171.86	615.185	41.9434	615.185	179.764
		615.556	175.574	615.556	42.1711	615.556	183.706
		615.926	179.374	615.926	42.4048	615.926	187.739
		616.296	183.26	616.296	42.6448	616.296	191.866
		616.667	187.236	616.667	42.8912	616.667	196.088
		617.037	191.301	617.037	43.1442	617.037	200.406
		617.407	195.458	617.407	43.4039	617.407	204.823
		617.778	199.709	617.778	43.6705	617.778	209.34
		618.148	204.054	618.148	43.9441	618.148	213.959
		618.519	208.495	618.519	44.225	618.519	218.681
		618.889	213.035	618.889	44.5132	618.889	223.509
		619.259	217.675	619.259	44.8091	619.259	228.445
		619.63	222.415	619.63	45.1127	619.63	233.489
		620	227.259	620	45.4242	620	238.644
		620.37	232.208	620.37	45.7439	620.37	243.912
		620.741	237.263	620.741	46.0719	620.741	249.295
		621.111	242.425	621.111	46.4084	621.111	254.795
		621.481	247.698	621.481	46.7536	621.481	260.412
		621.852	253.082	621.852	47.1078	621.852	266.15
		622.222	258.579	622.222	47.4711	622.222	272.011
		622.593	264.191	622.593	47.8437	622.593	277.995
		622.963	269.919	622.963	48.226	622.963	284.106
		623.333	275.766	623.333	48.618	623.333	290.345
		623.704	281.733	623.704	49.02	623.704	296.714
		624.074	287.822	624.074	49.4323	624.074	303.215
		624.444	294.034	624.444	49.8551	624.444	309.85
		624.815	300.372	624.815	50.2886	624.815	316.621
		625.185	306.837	625.185	50.7332	625.185	323.531
		625.556	313.43	625.556	51.1889	625.556	330.58
		625.926	320.154	625.926	51.6561	625.926	337.771
		626.296	327.011	626.296	52.1351	626.296	345.107
		626.667	334.002	626.667	52.6261	626.667	352.589
		627.037	341.129	627.037	53.1294	627.037	360.219
		627.407	348.394	627.407	53.6452	627.407	368
		627.778	355.798	627.778	54.1739	627.778	375.933
		628.148	363.343	628.148	54.7158	628.148	384.02
		628.519	371.032	628.519	55.271	628.519	392.264
		628.889	378.866	628.889	55.84	628.889	400.667
		629.259	386.846	629.259	56.4231	629.259	409.23
		629.63	394.975	629.63	57.0205	629.63	417.956
		630	403.254	630	57.6325	630	426.847
		630.37	411.685	630.37	58.2596	630.37	435.905
		630.741	420.27	630.741	58.902	630.741	445.133
		631.111	429.01	631.111	59.56	631.111	454.531
		631.481	437.908	631.481	60.234	631.481	464.102
		631.852	446.964	631.852	60.9244	631.852	473.849
		632.222	456.181	632.222	61.6315	632.222	483.774
		632.593	465.561	632.593	62.3556	632.593	493.877
		632.963	475.105	632.963	63.0972	632.963	504.163
		633.333	484.814	633.333	63.8566	633.333	514.632
		633.704	494.692	633.704	64.6341	633.704	525.286
		634.074	504.738	634.074	65.4303	634.074	536.129
		634.444	514.955	634.444	66.2454	634.444	547.161
		634.815	525.345	634.815	67.0799	634.815	558.385
		635.185	535.908	635.185	67.9342	635.185	569.803
		635.556	546.648	635.556	68.8087	635.556	581.417
		635.926	557.564	635.926	69.7039	635.926	593.229
		636.296	568.66	636.296	70.6201	636.296	605.241
		636.667	579.936	636.667	71.5578	636.667	617.454
		637.037	591.393	637.037	72.5175	637.037	629.872
		637.407	603.034	637.407	73.4995	637.407	642.495
		637.778	614.86	637.778	74.5045	637.778	655.326
		638.148	626.872	638.148	75.5328	638.148	668.366
		638.519	639.072	638.519	76.585	638.519	681.618
		638.889	651.461	638.889	77.6614	638.889	695.084
		639.259	664.041	639.259	78.7627	639.259	708.764
		639.63	676.812	639.63	79.8893	639.63	722.662
		640	689.776	640	81.0417	640	736.779
		640.37	702.935	640.37	82.2205	640.37	751.116
		640.741	716.289	640.741	83.4262	640.741	765.676
		641.111	729.84	641.111	84.6593	641.111	780.46
		641.481	743.589	641.481	85.9204	641.481	795.47
		641.852	757.537	641.852	87.2101	641.852	810.708
		642.222	771.685	642.222	88.5288	642.222	826.175
		642.593	786.035	642.593	89.8773	642.593	841.873
		642.963	800.586	642.963	91.256	642.963	857.803
		643.333	815.341	643.333	92.6656	643.333	873.967
		643.704	830.3	643.704	94.1067	643.704	890.367
		644.074	845.463	644.074	95.5798	644.074	907.004
		644.444	860.833	644.444	97.0857	644.444	923.879
		644.815	876.409	644.815	98.6249	644.815	940.995
		645.185	892.192	645.185	100.198	645.185	958.351
		645.556	908.184	645.556	101.806	645.556	975.951
		645.926	924.384	645.926	103.449	645.926	993.794
		646.296	940.793	646.296	105.129	646.296	1011.88
		646.667	957.412	646.667	106.844	646.667	1030.22
		647.037	974.241	647.037	108.598	647.037	1048.8
		647.407	991.281	647.407	110.389	647.407	1067.63
		647.778	1008.53	647.778	112.219	647.778	1086.71
		648.148	1025.99	648.148	114.089	648.148	1106.04
		648.519	1043.67	648.519	115.999	648.519	1125.63
		648.889	1061.55	648.889	117.95	648.889	1145.46
		649.259	1079.65	649.259	119.943	649.259	1165.55
		649.63	1097.96	649.63	121.978	649.63	1185.9
		650	1116.48	650	124.057	650	1206.5
		650.37	1135.21	650.37	126.18	650.37	1227.36
		650.741	1154.16	650.741	128.348	650.741	1248.47
		651.111	1173.32	651.111	130.562	651.111	1269.84
		651.481	1192.68	651.481	132.822	651.481	1291.47
		651.852	1212.26	651.852	135.13	651.852	1313.35
		652.222	1232.05	652.222	137.486	652.222	1335.5
		652.593	1252.05	652.593	139.891	652.593	1357.9
		652.963	1272.26	652.963	142.346	652.963	1380.57
		653.333	1292.68	653.333	144.853	653.333	1403.49
		653.704	1313.31	653.704	147.411	653.704	1426.68
		654.074	1334.14	654.074	150.022	654.074	1450.12
		654.444	1355.18	654.444	152.687	654.444	1473.83
		654.815	1376.43	654.815	155.406	654.815	1497.79
		655.185	1397.88	655.185	158.181	655.185	1522.02
		655.556	1419.53	655.556	161.012	655.556	1546.51
		655.926	1441.39	655.926	163.901	655.926	1571.25
		656.296	1463.45	656.296	166.849	656.296	1596.26
		656.667	1485.71	656.667	169.856	656.667	1621.53
		657.037	1508.17	657.037	172.924	657.037	1647.05
		657.407	1530.82	657.407	176.053	657.407	1672.84
		657.778	1553.67	657.778	179.245	657.778	1698.88
		658.148	1576.72	658.148	182.501	658.148	1725.18
		658.519	1599.95	658.519	185.822	658.519	1751.74
		658.889	1623.38	658.889	189.208	658.889	1778.55
		659.259	1647	659.259	192.662	659.259	1805.62
		659.63	1670.8	659.63	196.183	659.63	1832.94
		660	1694.79	660	199.774	660	1860.52
		660.37	1718.95	660.37	203.435	660.37	1888.35
		660.741	1743.3	660.741	207.167	660.741	1916.43
		661.111	1767.83	661.111	210.973	661.111	1944.77
		661.481	1792.54	661.481	214.852	661.481	1973.35
		661.852	1817.41	661.852	218.806	661.852	2002.18
		662.222	1842.46	662.222	222.836	662.222	2031.25
		662.593	1867.67	662.593	226.944	662.593	2060.58
		662.963	1893.05	662.963	231.131	662.963	2090.14
		663.333	1918.59	663.333	235.397	663.333	2119.95
		663.704	1944.29	663.704	239.745	663.704	2150
		664.074	1970.15	664.074	244.175	664.074	2180.28
		664.444	1996.16	664.444	248.69	664.444	2210.81
		664.815	2022.32	664.815	253.289	664.815	2241.57
		665.185	2048.62	665.185	257.975	665.185	2272.56
		665.556	2075.07	665.556	262.748	665.556	2303.78
		665.926	2101.66	665.926	267.611	665.926	2335.23
		666.296	2128.39	666.296	272.564	666.296	2366.91
		666.667	2155.24	666.667	277.608	666.667	2398.81
		667.037	2182.23	667.037	282.747	667.037	2430.94
		667.407	2209.34	667.407	287.979	667.407	2463.28
		667.778	2236.57	667.778	293.308	667.778	2495.84
		668.148	2263.92	668.148	298.735	668.148	2528.62
		668.519	2291.39	668.519	304.26	668.519	2561.61
		668.889	2318.96	668.889	309.886	668.889	2594.8
		669.259	2346.63	669.259	315.614	669.259	2628.21
		669.63	2374.41	669.63	321.445	669.63	2661.81
		670	2402.28	670	327.381	670	2695.62
		670.37	2430.24	670.37	333.423	670.37	2729.63
		670.741	2458.3	670.741	339.573	670.741	2763.83
		671.111	2486.43	671.111	345.833	671.111	2798.22
		671.481	2514.64	671.481	352.204	671.481	2832.8
		671.852	2542.92	671.852	358.687	671.852	2867.57
		672.222	2571.27	672.222	365.285	672.222	2902.52
		672.593	2599.69	672.593	371.998	672.593	2937.64
		672.963	2628.16	672.963	378.829	672.963	2972.95
		673.333	2656.68	673.333	385.779	673.333	3008.42
		673.704	2685.25	673.704	392.849	673.704	3044.06
		674.074	2713.87	674.074	400.042	674.074	3079.87
		674.444	2742.52	674.444	407.359	674.444	3115.84
		674.815	2771.2	674.815	414.802	674.815	3151.96
		675.185	2799.91	675.185	422.372	675.185	3188.24
		675.556	2828.64	675.556	430.071	675.556	3224.67
		675.926	2857.38	675.926	437.901	675.926	3261.24
		676.296	2886.14	676.296	445.863	676.296	3297.96
		676.667	2914.89	676.667	453.959	676.667	3334.81
		677.037	2943.65	677.037	462.192	677.037	3371.8
		677.407	2972.4	677.407	470.562	677.407	3408.92
		677.778	3001.13	677.778	479.072	677.778	3446.16
		678.148	3029.84	678.148	487.724	678.148	3483.53
		678.519	3058.53	678.519	496.518	678.519	3521.01
		678.889	3087.19	678.889	505.458	678.889	3558.61
		679.259	3115.81	679.259	514.544	679.259	3596.31
		679.63	3144.38	679.63	523.779	679.63	3634.12
		680	3172.9	680	533.165	680	3672.03
		680.37	3201.37	680.37	542.702	680.37	3710.04
		680.741	3229.78	680.741	552.394	680.741	3748.13
		681.111	3258.12	681.111	562.242	681.111	3786.32
		681.481	3286.38	681.481	572.249	681.481	3824.59
		681.852	3314.56	681.852	582.415	681.852	3862.93
		682.222	3342.65	682.222	592.742	682.222	3901.35
		682.593	3370.65	682.593	603.234	682.593	3939.84
		682.963	3398.54	682.963	613.891	682.963	3978.4
		683.333	3426.33	683.333	624.716	683.333	4017.01
		683.704	3454.01	683.704	635.71	683.704	4055.68
		684.074	3481.57	684.074	646.876	684.074	4094.4
		684.444	3509	684.444	658.215	684.444	4133.17
		684.815	3536.29	684.815	669.73	684.815	4171.98
		685.185	3563.45	685.185	681.422	685.185	4210.83
		685.556	3590.46	685.556	693.293	685.556	4249.71
		685.926	3617.31	685.926	705.346	685.926	4288.62
		686.296	3644.01	686.296	717.582	686.296	4327.55
		686.667	3670.54	686.667	730.004	686.667	4366.51
		687.037	3696.9	687.037	742.613	687.037	4405.47
		687.407	3723.08	687.407	755.412	687.407	4444.45
		687.778	3749.07	687.778	768.401	687.778	4483.43
		688.148	3774.87	688.148	781.585	688.148	4522.42
		688.519	3800.48	688.519	794.964	688.519	4561.4
		688.889	3825.87	688.889	808.54	688.889	4600.37
		689.259	3851.06	689.259	822.316	689.259	4639.33
		689.63	3876.02	689.63	836.294	689.63	4678.28
		690	3900.77	690	850.475	690	4717.2
		690.37	3925.28	690.37	864.862	690.37	4756.1
		690.741	3949.55	690.741	879.457	690.741	4794.97
		691.111	3973.58	691.111	894.262	691.111	4833.8
		691.481	3997.36	691.481	909.279	691.481	4872.6
		691.852	4020.88	691.852	924.509	691.852	4911.35
		692.222	4044.14	692.222	939.956	692.222	4950.05
		692.593	4067.13	692.593	955.621	692.593	4988.71
		692.963	4089.84	692.963	971.506	692.963	5027.31
		693.333	4112.28	693.333	987.613	693.333	5065.85
		693.704	4134.42	693.704	1003.94	693.704	5104.33
		694.074	4156.27	694.074	1020.5	694.074	5142.74
		694.444	4177.83	694.444	1037.29	694.444	5181.08
		694.815	4199.07	694.815	1054.31	694.815	5219.34
		695.185	4220.01	695.185	1071.55	695.185	5257.52
		695.556	4240.63	695.556	1089.04	695.556	5295.63
		695.926	4260.93	695.926	1106.76	695.926	5333.64
		696.296	4280.89	696.296	1124.72	696.296	5371.57
		696.667	4300.53	696.667	1142.92	696.667	5409.41
		697.037	4319.82	697.037	1161.36	697.037	5447.14
		697.407	4338.77	697.407	1180.05	697.407	5484.78
		697.778	4357.37	697.778	1198.98	697.778	5522.31
		698.148	4375.62	698.148	1218.16	698.148	5559.74
		698.519	4393.5	698.519	1237.6	698.519	5597.06
		698.889	4411.02	698.889	1257.28	698.889	5634.26
		699.259	4428.17	699.259	1277.22	699.259	5671.35
		699.63	4444.94	699.63	1297.42	699.63	5708.32
		700	4461.33	700	1317.88	700	5745.17
		700.37	4477.34	700.37	1338.6	700.37	5781.89
		700.741	4492.95	700.741	1359.58	700.741	5818.49
		701.111	4508.18	701.111	1380.82	701.111	5854.96
		701.481	4523	701.481	1402.33	701.481	5891.29
		701.852	4537.42	701.852	1424.11	701.852	5927.49
		702.222	4551.44	702.222	1446.16	702.222	5963.56
		702.593	4565.04	702.593	1468.48	702.593	5999.48
		702.963	4578.23	702.963	1491.08	702.963	6035.27
		703.333	4591	703.333	1513.95	703.333	6070.91
		703.704	4603.34	703.704	1537.1	703.704	6106.4
		704.074	4615.26	704.074	1560.53	704.074	6141.75
		704.444	4626.75	704.444	1584.24	704.444	6176.95
		704.815	4637.81	704.815	1608.23	704.815	6212
		705.185	4648.43	705.185	1632.51	705.185	6246.9
		705.556	4658.61	705.556	1657.07	705.556	6281.64
		705.926	4668.35	705.926	1681.93	705.926	6316.24
		706.296	4677.64	706.296	1707.07	706.296	6350.67
		706.667	4686.48	706.667	1732.5	706.667	6384.95
		707.037	4694.88	707.037	1758.23	707.037	6419.07
		707.407	4702.82	707.407	1784.26	707.407	6453.03
		707.778	4710.3	707.778	1810.58	707.778	6486.84
		708.148	4717.33	708.148	1837.2	708.148	6520.48
		708.519	4723.89	708.519	1864.11	708.519	6553.97
		708.889	4729.99	708.889	1891.33	708.889	6587.29
		709.259	4735.63	709.259	1918.86	709.259	6620.45
		709.63	4740.81	709.63	1946.68	709.63	6653.45
		710	4745.51	710	1974.82	710	6686.29
		710.37	4749.75	710.37	2003.26	710.37	6718.97
		710.741	4753.52	710.741	2032.01	710.741	6751.49
		711.111	4756.82	711.111	2061.06	711.111	6783.84
		711.481	4759.64	711.481	2090.44	711.481	6816.04
		711.852	4761.99	711.852	2120.12	711.852	6848.07
		712.222	4763.87	712.222	2150.12	712.222	6879.95
		712.593	4765.28	712.593	2180.43	712.593	6911.66
		712.963	4766.21	712.963	2211.06	712.963	6943.22
		713.333	4766.66	713.333	2242	713.333	6974.62
		713.704	4766.64	713.704	2273.27	713.704	7005.87
		714.074	4766.15	714.074	2304.85	714.074	7036.96
		714.444	4765.18	714.444	2336.76	714.444	7067.9
		714.815	4763.73	714.815	2368.99	714.815	7098.68
		715.185	4761.81	715.185	2401.54	715.185	7129.31
		715.556	4759.42	715.556	2434.42	715.556	7159.8
		715.926	4756.56	715.926	2467.62	715.926	7190.13
		716.296	4753.22	716.296	2501.14	716.296	7220.32
		716.667	4749.41	716.667	2534.99	716.667	7250.37
		717.037	4745.13	717.037	2569.17	717.037	7280.27
		717.407	4740.39	717.407	2603.68	717.407	7310.03
		717.778	4735.17	717.778	2638.52	717.778	7339.65
		718.148	4729.5	718.148	2673.68	718.148	7369.14
		718.519	4723.35	718.519	2709.18	718.519	7398.5
		718.889	4716.75	718.889	2745.01	718.889	7427.72
		719.259	4709.69	719.259	2781.17	719.259	7456.81
		719.63	4702.16	719.63	2817.66	719.63	7485.78
		720	4694.19	720	2854.48	720	7514.62
		720.37	4685.75	720.37	2891.63	720.37	7543.35
		720.741	4676.87	720.741	2929.12	720.741	7571.95
		721.111	4667.54	721.111	2966.94	721.111	7600.45
		721.481	4657.77	721.481	3005.1	721.481	7628.82
		721.852	4647.55	721.852	3043.58	721.852	7657.09
		722.222	4636.89	722.222	3082.41	722.222	7685.26
		722.593	4625.8	722.593	3121.56	722.593	7713.32
		722.963	4614.27	722.963	3161.05	722.963	7741.28
		723.333	4602.32	723.333	3200.87	723.333	7769.15
		723.704	4589.93	723.704	3241.03	723.704	7796.92
		724.074	4577.13	724.074	3281.52	724.074	7824.61
		724.444	4563.91	724.444	3322.34	724.444	7852.21
		724.815	4550.27	724.815	3363.5	724.815	7879.73
		725.185	4536.22	725.185	3404.99	725.185	7907.17
		725.556	4521.76	725.556	3446.81	725.556	7934.53
		725.926	4506.91	725.926	3488.96	725.926	7961.83
		726.296	4491.65	726.296	3531.45	726.296	7989.06
		726.667	4476	726.667	3574.27	726.667	8016.23
		727.037	4459.96	727.037	3617.41	727.037	8043.33
		727.407	4443.54	727.407	3660.89	727.407	8070.38
		727.778	4426.73	727.778	3704.69	727.778	8097.39
		728.148	4409.55	728.148	3748.83	728.148	8124.34
		728.519	4392	728.519	3793.29	728.519	8151.25
		728.889	4374.09	728.889	3838.07	728.889	8178.12
		729.259	4355.81	729.259	3883.19	729.259	8204.96
		729.63	4337.18	729.63	3928.62	729.63	8231.77
		730	4318.2	730	3974.38	730	8258.55
		730.37	4298.88	730.37	4020.46	730.37	8285.31
		730.741	4279.22	730.741	4066.87	730.741	8312.05
		731.111	4259.22	731.111	4113.59	731.111	8338.77
		731.481	4238.9	731.481	4160.63	731.481	8365.49
		731.852	4218.25	731.852	4207.99	731.852	8392.2
		732.222	4197.29	732.222	4255.66	732.222	8418.91
		732.593	4176.02	732.593	4303.64	732.593	8445.62
		732.963	4154.44	732.963	4351.94	732.963	8472.34
		733.333	4132.56	733.333	4400.55	733.333	8499.07
		733.704	4110.39	733.704	4449.47	733.704	8525.82
		734.074	4087.93	734.074	4498.69	734.074	8552.58
		734.444	4065.19	734.444	4548.22	734.444	8579.37
		734.815	4042.18	734.815	4598.05	734.815	8606.19
		735.185	4018.9	735.185	4648.18	735.185	8633.04
		735.556	3995.36	735.556	4698.6	735.556	8659.92
		735.926	3971.56	735.926	4749.33	735.926	8686.85
		736.296	3947.51	736.296	4800.35	736.296	8713.81
		736.667	3923.21	736.667	4851.66	736.667	8740.83
		737.037	3898.68	737.037	4903.26	737.037	8767.9
		737.407	3873.92	737.407	4955.14	737.407	8795.02
		737.778	3848.94	737.778	5007.31	737.778	8822.21
		738.148	3823.73	738.148	5059.76	738.148	8849.45
		738.519	3798.32	738.519	5112.49	738.519	8876.77
		738.889	3772.7	738.889	5165.49	738.889	8904.15
		739.259	3746.88	739.259	5218.77	739.259	8931.61
		739.63	3720.87	739.63	5272.32	739.63	8959.15
		740	3694.68	740	5326.13	740	8986.77
		740.37	3668.3	740.37	5380.21	740.37	9014.48
		740.741	3641.76	740.741	5434.55	740.741	9042.27
		741.111	3615.05	741.111	5489.14	741.111	9070.15
		741.481	3588.18	741.481	5543.99	741.481	9098.13
		741.852	3561.16	741.852	5599.09	741.852	9126.21
		742.222	3533.99	742.222	5654.44	742.222	9154.39
		742.593	3506.68	742.593	5710.03	742.593	9182.67
		742.963	3479.24	742.963	5765.86	742.963	9211.06
		743.333	3451.67	743.333	5821.93	743.333	9239.56
		743.704	3423.99	743.704	5878.22	743.704	9268.17
		744.074	3396.19	744.074	5934.75	744.074	9296.9
		744.444	3368.28	744.444	5991.5	744.444	9325.75
		744.815	3340.28	744.815	6048.47	744.815	9354.71
		745.185	3312.18	745.185	6105.66	745.185	9383.8
		745.556	3283.99	745.556	6163.06	745.556	9413.01
		745.926	3255.72	745.926	6220.67	745.926	9442.36
		746.296	3227.38	746.296	6278.48	746.296	9471.82
		746.667	3198.97	746.667	6336.5	746.667	9501.43
		747.037	3170.5	747.037	6394.7	747.037	9531.16
		747.407	3141.97	747.407	6453.1	747.407	9561.03
		747.778	3113.39	747.778	6511.68	747.778	9591.03
		748.148	3084.77	748.148	6570.45	748.148	9621.17
		748.519	3056.11	748.519	6629.39	748.519	9651.45
		748.889	3027.42	748.889	6688.5	748.889	9681.88
		749.259	2998.7	749.259	6747.78	749.259	9712.44
		749.63	2969.96	749.63	6807.22	749.63	9743.14
		750	2941.22	750	6866.81	750	9773.99
		750.37	2912.46	750.37	6926.56	750.37	9804.98
		750.741	2883.7	750.741	6986.46	750.741	9836.12
		751.111	2854.95	751.111	7046.49	751.111	9867.41
		751.481	2826.21	751.481	7106.67	751.481	9898.83
		751.852	2797.48	751.852	7166.97	751.852	9930.41
		752.222	2768.77	752.222	7227.4	752.222	9962.13
		752.593	2740.09	752.593	7287.94	752.593	9994
		752.963	2711.45	752.963	7348.6	752.963	10026
		753.333	2682.83	753.333	7409.37	753.333	10058.2
		753.704	2654.27	753.704	7470.25	753.704	10090.5
		754.074	2625.75	754.074	7531.21	754.074	10122.9
		754.444	2597.28	754.444	7592.27	754.444	10155.5
		754.815	2568.87	754.815	7653.42	754.815	10188.3
		755.185	2540.53	755.185	7714.64	755.185	10221.1
		755.556	2512.25	755.556	7775.94	755.556	10254.2
		755.926	2484.05	755.926	7837.31	755.926	10287.3
		756.296	2455.92	756.296	7898.73	756.296	10320.6
		756.667	2427.88	756.667	7960.21	756.667	10354.1
		757.037	2399.92	757.037	8021.74	757.037	10387.6
		757.407	2372.06	757.407	8083.31	757.407	10421.3
		757.778	2344.29	757.778	8144.92	757.778	10455.2
		758.148	2316.62	758.148	8206.56	758.148	10489.1
		758.519	2289.06	758.519	8268.22	758.519	10523.2
		758.889	2261.61	758.889	8329.9	758.889	10557.5
		759.259	2234.27	759.259	8391.58	759.259	10591.8
		759.63	2207.04	759.63	8453.27	759.63	10626.3
		760	2179.94	760	8514.96	760	10660.9
		760.37	2152.97	760.37	8576.63	760.37	10695.6
		760.741	2126.12	760.741	8638.29	760.741	10730.4
		761.111	2099.41	761.111	8699.93	761.111	10765.3
		761.481	2072.83	761.481	8761.54	761.481	10800.3
		761.852	2046.39	761.852	8823.1	761.852	10835.5
		762.222	2020.1	762.222	8884.63	762.222	10870.7
		762.593	1993.95	762.593	8946.1	762.593	10906
		762.963	1967.96	762.963	9007.51	762.963	10941.4
		763.333	1942.11	763.333	9068.86	763.333	10976.9
		763.704	1916.43	763.704	9130.14	763.704	11012.5
		764.074	1890.9	764.074	9191.33	764.074	11048.2
		764.444	1865.53	764.444	9252.44	764.444	11083.9
		764.815	1840.33	764.815	9313.46	764.815	11119.7
		765.185	1815.3	765.185	9374.37	765.185	11155.6
		765.556	1790.44	765.556	9435.17	765.556	11191.6
		765.926	1765.75	765.926	9495.86	765.926	11227.6
		766.296	1741.24	766.296	9556.43	766.296	11263.6
		766.667	1716.9	766.667	9616.86	766.667	11299.7
		767.037	1692.75	767.037	9677.16	767.037	11335.9
		767.407	1668.78	767.407	9737.31	767.407	11372.1
		767.778	1644.99	767.778	9797.31	767.778	11408.3
		768.148	1621.39	768.148	9857.15	768.148	11444.5
		768.519	1597.98	768.519	9916.82	768.519	11480.8
		768.889	1574.76	768.889	9976.32	768.889	11517
		769.259	1551.73	769.259	10035.6	769.259	11553.3
		769.63	1528.9	769.63	10094.8	769.63	11589.6
		770	1506.26	770	10153.7	770	11625.9
		770.37	1483.82	770.37	10212.4	770.37	11662.2
		770.741	1461.58	770.741	10270.9	770.741	11698.4
		771.111	1439.53	771.111	10329.2	771.111	11734.7
		771.481	1417.69	771.481	10387.2	771.481	11770.9
		771.852	1396.06	771.852	10445.1	771.852	11807.1
		772.222	1374.62	772.222	10502.6	772.222	11843.2
		772.593	1353.39	772.593	10560	772.593	11879.3
		772.963	1332.37	772.963	10617	772.963	11915.4
		773.333	1311.55	773.333	10673.8	773.333	11951.4
		773.704	1290.94	773.704	10730.4	773.704	11987.3
		774.074	1270.54	774.074	10786.6	774.074	12023.1
		774.444	1250.35	774.444	10842.6	774.444	12058.9
		774.815	1230.37	774.815	10898.2	774.815	12094.6
		775.185	1210.6	775.185	10953.6	775.185	12130.2
		775.556	1191.04	775.556	11008.6	775.556	12165.6
		775.926	1171.69	775.926	11063.4	775.926	12201
		776.296	1152.55	776.296	11117.8	776.296	12236.3
		776.667	1133.62	776.667	11171.8	776.667	12271.4
		777.037	1114.91	777.037	11225.6	777.037	12306.4
		777.407	1096.4	777.407	11278.9	777.407	12341.3
		777.778	1078.11	777.778	11332	777.778	12376
		778.148	1060.03	778.148	11384.6	778.148	12410.6
		778.519	1042.16	778.519	11436.9	778.519	12445
		778.889	1024.51	778.889	11488.8	778.889	12479.3
		779.259	1007.06	779.259	11540.3	779.259	12513.4
		779.63	989.832	779.63	11591.5	779.63	12547.3
		780	972.81	780	11642.2	780	12581
		780.37	955.998	780.37	11692.5	780.37	12614.5
		780.741	939.397	780.741	11742.4	780.741	12647.8
		781.111	923.006	781.111	11791.9	781.111	12680.9
		781.481	906.823	781.481	11840.9	781.481	12713.7
		781.852	890.85	781.852	11889.6	781.852	12746.4
		782.222	875.084	782.222	11937.7	782.222	12778.8
		782.593	859.525	782.593	11985.5	782.593	12810.9
		782.963	844.173	782.963	12032.7	782.963	12842.8
		783.333	829.027	783.333	12079.5	783.333	12874.5
		783.704	814.085	783.704	12125.8	783.704	12905.9
		784.074	799.348	784.074	12171.7	784.074	12937
		784.444	784.813	784.444	12217	784.444	12967.8
		784.815	770.481	784.815	12261.9	784.815	12998.4
		785.185	756.35	785.185	12306.3	785.185	13028.6
		785.556	742.419	785.556	12350.2	785.556	13058.5
		785.926	728.687	785.926	12393.5	785.926	13088.2
		786.296	715.152	786.296	12436.4	786.296	13117.5
		786.667	701.815	786.667	12478.7	786.667	13146.4
		787.037	688.673	787.037	12520.4	787.037	13175.1
		787.407	675.725	787.407	12561.7	787.407	13203.4
		787.778	662.97	787.778	12602.4	787.778	13231.3
		788.148	650.406	788.148	12642.5	788.148	13258.9
		788.519	638.033	788.519	12682.1	788.519	13286.1
		788.889	625.85	788.889	12721.2	788.889	13313
		789.259	613.853	789.259	12759.6	789.259	13339.5
		789.63	602.043	789.63	12797.5	789.63	13365.5
		790	590.417	790	12834.8	790	13391.2
		790.37	578.975	790.37	12871.6	790.37	13416.5
		790.741	567.715	790.741	12907.7	790.741	13441.4
		791.111	556.634	791.111	12943.3	791.111	13465.8
		791.481	545.733	791.481	12978.2	791.481	13489.9
		791.852	535.008	791.852	13012.5	791.852	13513.5
		792.222	524.459	792.222	13046.2	792.222	13536.7
		792.593	514.084	792.593	13079.3	792.593	13559.4
		792.963	503.882	792.963	13111.8	792.963	13581.7
		793.333	493.85	793.333	13143.7	793.333	13603.5
		793.704	483.987	793.704	13174.9	793.704	13624.8
		794.074	474.291	794.074	13205.5	794.074	13645.7
		794.444	464.761	794.444	13235.4	794.444	13666.1
		794.815	455.396	794.815	13264.7	794.815	13686
		795.185	446.192	795.185	13293.3	795.185	13705.5
		795.556	437.149	795.556	13321.3	795.556	13724.4
		795.926	428.265	795.926	13348.6	795.926	13742.8
		796.296	419.538	796.296	13375.3	796.296	13760.8
		796.667	410.966	796.667	13401.2	796.667	13778.2
		797.037	402.548	797.037	13426.5	797.037	13795.1
		797.407	394.282	797.407	13451.2	797.407	13811.4
		797.778	386.166	797.778	13475.1	797.778	13827.3
		798.148	378.198	798.148	13498.4	798.148	13842.5
		798.519	370.376	798.519	13521	798.519	13857.3
		798.889	362.7	798.889	13542.8	798.889	13871.5
		799.259	355.166	799.259	13564	799.259	13885.2
		799.63	347.774	799.63	13584.5	799.63	13898.2
		800	340.521	800	13604.3	800	13910.8
		800.37	333.406	800.37	13623.4	800.37	13922.7
		800.741	326.426	800.741	13641.7	800.741	13934.1
		801.111	319.581	801.111	13659.4	801.111	13944.9
		801.481	312.868	801.481	13676.3	801.481	13955.2
		801.852	306.285	801.852	13692.5	801.852	13964.8
		802.222	299.831	802.222	13708.1	802.222	13973.8
		802.593	293.504	802.593	13722.8	802.593	13982.3
		802.963	287.302	802.963	13736.9	802.963	13990.1
		803.333	281.224	803.333	13750.2	803.333	13997.4
		803.704	275.267	803.704	13762.8	803.704	14004
		804.074	269.43	804.074	13774.7	804.074	14010.1
		804.444	263.712	804.444	13785.8	804.444	14015.5
		804.815	258.11	804.815	13796.2	804.815	14020.3
		805.185	252.622	805.185	13805.9	805.185	14024.4
		805.556	247.248	805.556	13814.8	805.556	14028
		805.926	241.985	805.926	13823	805.926	14030.9
		806.296	236.831	806.296	13830.4	806.296	14033.2
		806.667	231.785	806.667	13837.1	806.667	14034.8
		807.037	226.846	807.037	13843	807.037	14035.8
		807.407	222.011	807.407	13848.2	807.407	14036.2
		807.778	217.278	807.778	13852.7	807.778	14036
		808.148	212.648	808.148	13856.4	808.148	14035
		808.519	208.116	808.519	13859.4	808.519	14033.5
		808.889	203.683	808.889	13861.6	808.889	14031.3
		809.259	199.345	809.259	13863.1	809.259	14028.4
		809.63	195.103	809.63	13863.8	809.63	14024.9
		810	190.954	810	13863.8	810	14020.7
		810.37	186.896	810.37	13863	810.37	14015.9
		810.741	182.928	810.741	13861.5	810.741	14010.4
		811.111	179.049	811.111	13859.2	811.111	14004.3
		811.481	175.257	811.481	13856.2	811.481	13997.5
		811.852	171.549	811.852	13852.5	811.852	13990
		812.222	167.926	812.222	13848	812.222	13981.9
		812.593	164.386	812.593	13842.7	812.593	13973.1
		812.963	160.926	812.963	13836.7	812.963	13963.6
		813.333	157.545	813.333	13830	813.333	13953.5
		813.704	154.243	813.704	13822.5	813.704	13942.7
		814.074	151.017	814.074	13814.3	814.074	13931.3
		814.444	147.866	814.444	13805.3	814.444	13919.1
		814.815	144.789	814.815	13795.6	814.815	13906.4
		815.185	141.785	815.185	13785.2	815.185	13892.9
		815.556	138.851	815.556	13774	815.556	13878.8
		815.926	135.987	815.926	13762.1	815.926	13864.1
		816.296	133.191	816.296	13749.5	816.296	13848.6
		816.667	130.463	816.667	13736.1	816.667	13832.5
		817.037	127.8	817.037	13722	817.037	13815.8
		817.407	125.201	817.407	13707.2	817.407	13798.3
		817.778	122.665	817.778	13691.6	817.778	13780.3
		818.148	120.192	818.148	13675.4	818.148	13761.5
		818.519	117.779	818.519	13658.4	818.519	13742.1
		818.889	115.425	818.889	13640.7	818.889	13722.1
		819.259	113.13	819.259	13622.3	819.259	13701.4
		819.63	110.892	819.63	13603.2	819.63	13680
		820	108.709	820	13583.4	820	13658
		820.37	106.581	820.37	13562.8	820.37	13635.4
		820.741	104.507	820.741	13541.6	820.741	13612.1
		821.111	102.485	821.111	13519.7	821.111	13588.1
		821.481	100.515	821.481	13497.1	821.481	13563.6
		821.852	98.5947	821.852	13473.8	821.852	13538.3
		822.222	96.7237	822.222	13449.8	822.222	13512.5
		822.593	94.9008	822.593	13425.1	822.593	13486
		822.963	93.1249	822.963	13399.8	822.963	13458.9
		823.333	91.3952	823.333	13373.8	823.333	13431.1
		823.704	89.7105	823.704	13347.1	823.704	13402.7
		824.074	88.0698	824.074	13319.7	824.074	13373.7
		824.444	86.4722	824.444	13291.7	824.444	13344.1
		824.815	84.9168	824.815	13263	824.815	13313.9
		825.185	83.4026	825.185	13233.7	825.185	13283.1
		825.556	81.9286	825.556	13203.7	825.556	13251.6
		825.926	80.4939	825.926	13173.1	825.926	13219.6
		826.296	79.0977	826.296	13141.9	826.296	13186.9
		826.667	77.7391	826.667	13110	826.667	13153.7
		827.037	76.4172	827.037	13077.5	827.037	13119.8
		827.407	75.1312	827.407	13044.3	827.407	13085.4
		827.778	73.8802	827.778	13010.6	827.778	13050.4
		828.148	72.6634	828.148	12976.2	828.148	13014.8
		828.519	71.48	828.519	12941.2	828.519	12978.7
		828.889	70.3292	828.889	12905.7	828.889	12942
		829.259	69.2103	829.259	12869.5	829.259	12904.7
		829.63	68.1224	829.63	12832.7	829.63	12866.8
		830	67.0649	830	12795.4	830	12828.4
		830.37	66.037	830.37	12757.5	830.37	12789.5
		830.741	65.0379	830.741	12719	830.741	12750
		831.111	64.0671	831.111	12679.9	831.111	12709.9
		831.481	63.1237	831.481	12640.3	831.481	12669.4
		831.852	62.2071	831.852	12600.1	831.852	12628.3
		832.222	61.3167	832.222	12559.4	832.222	12586.6
		832.593	60.4518	832.593	12518.1	832.593	12544.5
		832.963	59.6118	832.963	12476.3	832.963	12501.8
		833.333	58.7959	833.333	12433.9	833.333	12458.7
		833.704	58.0037	833.704	12391.1	833.704	12415
		834.074	57.2345	834.074	12347.7	834.074	12370.9
		834.444	56.4878	834.444	12303.8	834.444	12326.2
		834.815	55.7629	834.815	12259.4	834.815	12281.1
		835.185	55.0593	835.185	12214.5	835.185	12235.5
		835.556	54.3764	835.556	12169.1	835.556	12189.4
		835.926	53.7138	835.926	12123.2	835.926	12142.9
		836.296	53.0709	836.296	12076.9	836.296	12095.9
		836.667	52.447	836.667	12030	836.667	12048.4
		837.037	51.8419	837.037	11982.7	837.037	12000.5
		837.407	51.255	837.407	11935	837.407	11952.2
		837.778	50.6857	837.778	11886.8	837.778	11903.4
		838.148	50.1336	838.148	11838.2	838.148	11854.3
		838.519	49.5983	838.519	11789.1	838.519	11804.6
		838.889	49.0792	838.889	11739.6	838.889	11754.6
		839.259	48.576	839.259	11689.6	839.259	11704.2
		839.63	48.0883	839.63	11639.3	839.63	11653.4
		840	47.6155	840	11588.6	840	11602.1
		840.37	47.1574	840.37	11537.4	840.37	11550.5
		840.741	46.7134	840.741	11485.9	840.741	11498.5
		841.111	46.2832	841.111	11433.9	841.111	11446.2
		841.481	45.8665	841.481	11381.6	841.481	11393.5
		841.852	45.4627	841.852	11329	841.852	11340.4
		842.222	45.0717	842.222	11275.9	842.222	11286.9
		842.593	44.693	842.593	11222.5	842.593	11233.2
		842.963	44.3262	842.963	11168.8	842.963	11179.1
		843.333	43.9711	843.333	11114.7	843.333	11124.6
		843.704	43.6272	843.704	11060.3	843.704	11069.9
		844.074	43.2944	844.074	11005.5	844.074	11014.8
		844.444	42.9722	844.444	10950.5	844.444	10959.4
		844.815	42.6603	844.815	10895.1	844.815	10903.7
		845.185	42.3585	845.185	10839.4	845.185	10847.7
		845.556	42.0665	845.556	10783.4	845.556	10791.4
		845.926	41.7839	845.926	10727.2	845.926	10734.9
		846.296	41.5106	846.296	10670.6	846.296	10678.1
		846.667	41.2461	846.667	10613.8	846.667	10621
		847.037	40.9903	847.037	10556.7	847.037	10563.7
		847.407	40.743	847.407	10499.4	847.407	10506.1
		847.778	40.5037	847.778	10441.8	847.778	10448.2
		848.148	40.2724	848.148	10383.9	848.148	10390.2
		848.519	40.0488	848.519	10325.9	848.519	10331.9
		848.889	39.8326	848.889	10267.6	848.889	10273.4
		849.259	39.6236	849.259	10209	849.259	10214.6
		849.63	39.4216	849.63	10150.3	849.63	10155.7
		850	39.2264	850	10091.4	850	10096.6
		850.37	39.0378	850.37	10032.2	850.37	10037.2
		850.741	38.8556	850.741	9972.93	850.741	9977.74
		851.111	38.6795	851.111	9913.42	851.111	9918.06
		851.481	38.5094	851.481	9853.74	851.481	9858.21
		851.852	38.3452	851.852	9793.89	851.852	9798.2
		852.222	38.1865	852.222	9733.88	852.222	9738.03
		852.593	38.0333	852.593	9673.72	852.593	9677.72
		852.963	37.8854	852.963	9613.42	852.963	9617.27
		853.333	37.7425	853.333	9552.98	853.333	9556.68
		853.704	37.6046	853.704	9492.4	853.704	9495.97
		854.074	37.4716	854.074	9431.71	854.074	9435.14
		854.444	37.3431	854.444	9370.9	854.444	9374.2
		854.815	37.2191	854.815	9309.98	854.815	9313.16
		855.185	37.0995	855.185	9248.96	855.185	9252.02
		855.556	36.9841	855.556	9187.84	855.556	9190.79
		855.926	36.8727	855.926	9126.64	855.926	9129.48
		856.296	36.7653	856.296	9065.36	856.296	9068.09
		856.667	36.6617	856.667	9004.01	856.667	9006.63
		857.037	36.5618	857.037	8942.59	857.037	8945.11
		857.407	36.4654	857.407	8881.12	857.407	8883.54
		857.778	36.3725	857.778	8819.59	857.778	8821.92
		858.148	36.2829	858.148	8758.02	858.148	8760.26
		858.519	36.1966	858.519	8696.41	858.519	8698.57
		858.889	36.1133	858.889	8634.78	858.889	8636.85
		859.259	36.0331	859.259	8573.12	859.259	8575.11
		859.63	35.9558	859.63	8511.44	859.63	8513.36
		860	35.8813	860	8449.75	860	8451.59
		860.37	35.8095	860.37	8388.06	860.37	8389.83
		860.741	35.7403	860.741	8326.38	860.741	8328.08
		861.111	35.6737	861.111	8264.7	861.111	8266.33
		861.481	35.6096	861.481	8203.04	861.481	8204.61
		861.852	35.5478	861.852	8141.41	861.852	8142.91
		862.222	35.4882	862.222	8079.8	862.222	8081.25
		862.593	35.4309	862.593	8018.23	862.593	8019.62
		862.963	35.3757	862.963	7956.7	862.963	7958.04
		863.333	35.3226	863.333	7895.23	863.333	7896.51
		863.704	35.2715	863.704	7833.8	863.704	7835.04
		864.074	35.2223	864.074	7772.44	864.074	7773.63
		864.444	35.1749	864.444	7711.15	864.444	7712.28
		864.815	35.1294	864.815	7649.93	864.815	7651.02
		865.185	35.0855	865.185	7588.79	865.185	7589.83
		865.556	35.0433	865.556	7527.73	865.556	7528.74
		865.926	35.0027	865.926	7466.77	865.926	7467.73
		866.296	34.9637	866.296	7405.9	866.296	7406.83
		866.667	34.9262	866.667	7345.14	866.667	7346.03
		867.037	34.8901	867.037	7284.48	867.037	7285.34
		867.407	34.8553	867.407	7223.94	867.407	7224.76
		867.778	34.822	867.778	7163.52	867.778	7164.31
		868.148	34.7899	868.148	7103.23	868.148	7103.98
		868.519	34.759	868.519	7043.06	868.519	7043.78
		868.889	34.7294	868.889	6983.04	868.889	6983.73
		869.259	34.7009	869.259	6923.15	869.259	6923.81
		869.63	34.6735	869.63	6863.41	869.63	6864.04
		870	34.6472	870	6803.82	870	6804.43
		870.37	34.6219	870.37	6744.39	870.37	6744.97
		870.741	34.5977	870.741	6685.12	870.741	6685.68
		871.111	34.5743	871.111	6626.02	871.111	6626.55
		871.481	34.5519	871.481	6567.09	871.481	6567.6
		871.852	34.5304	871.852	6508.34	871.852	6508.83
		872.222	34.5097	872.222	6449.76	872.222	6450.23
		872.593	34.4899	872.593	6391.38	872.593	6391.83
		872.963	34.4709	872.963	6333.18	872.963	6333.61
		873.333	34.4526	873.333	6275.18	873.333	6275.59
		873.704	34.4351	873.704	6217.38	873.704	6217.78
		874.074	34.4182	874.074	6159.78	874.074	6160.16
		874.444	34.4021	874.444	6102.39	874.444	6102.76
		874.815	34.3866	874.815	6045.22	874.815	6045.57
		875.185	34.3717	875.185	5988.26	875.185	5988.59
