# Supplementary material for: Interface engineering of Ta3N5 thin film photoanode for highly efficient photoelectrochemical water splitting
Source: Nat Commun. 2022 Feb 7;13:729. doi: 10.1038/s41467-022-28415-4 (PMC8821563; doi:10.1038/s41467-022-28415-4)
Supplement: Supplementary file 3 — Source Data [file 41467_2022_28415_MOESM3_ESM.zip › Source Data file/Soruce_Data_Figure_S11.xlsx]

## Sheet: Figure S11
Ta3N5		In:GaN/Ta3N5/Mg:GaN
Potential (V vs. RHE)	Current density (mA cm-2)	Potential (V vs. RHE)	Current density (mA cm-2)
0.26106	0.27975	0.26104	0.07083
0.26198	0.02632	0.26211	0.00899
0.26364	0.01289	0.26351	0.00446
0.2644	0.00929	0.26455	0.00335
0.26524	0.0075	0.26537	0.00281
0.26673	0.00585	0.26637	0.00271
0.26776	0.00524	0.26743	0.00252
0.26866	0.0049	0.26865	0.00195
0.2697	0.00453	0.26966	0.00274
0.27066	0.00401	0.27061	0.00321
0.27155	0.00528	0.27141	0.00253
0.27258	0.00358	0.27244	0.00144
0.27359	0.00192	0.27345	0.00211
0.27448	0.0022	0.27473	0.00237
0.27547	0.00266	0.27551	0.00262
0.27637	0.0027	0.27643	0.0026
0.27746	0.00291	0.27737	0.00265
0.27833	0.00268	0.27863	0.00232
0.27973	0.00237	0.27952	0.00183
0.28063	0.000760129	0.28047	0.00245
0.28139	0.00139	0.28167	0.00318
0.28233	0.00349	0.28238	0.00303
0.28325	0.00311	0.28342	0.00332
0.28438	0.00311	0.28455	0.00263
0.28541	0.00355	0.28547	0.00313
0.28667	0.00319	0.28657	0.00332
0.28748	-0.00561	0.2874	-0.01311
0.28839	-0.000383175	0.28856	-0.00373
0.28933	0.0012	0.28944	-0.00298
0.29042	0.00201	0.29057	-0.00105
0.29152	0.00182	0.29175	-0.00142
0.29259	0.000529192	0.29276	-0.0017
0.29338	0.00128	0.29362	-0.00128
0.2946	0.00113	0.29468	-0.00123
0.29538	0.00229	0.29553	-0.00162
0.29663	0.00101	0.29637	-0.00133
0.2973	0.00181	0.29765	-0.000343736
0.29868	0.00129	0.29845	-0.00117
0.29946	-0.000238432	0.29939	-0.00165
0.30049	0.00219	0.30048	-0.00124
0.30154	0.0026	0.30137	-0.000424239
0.30236	0.0023	0.30264	-0.00197
0.30374	0.00273	0.30338	-0.000767393
0.30443	0.0018	0.30473	-0.000862126
0.30579	0.00233	0.30548	-0.00122
0.30644	0.00269	0.30653	-0.000858061
0.30768	0.00229	0.30762	-0.00064176
0.30863	0.00338	0.30865	0.000213685
0.30947	0.00314	0.30956	-0.00014004
0.3104	0.00116	0.31075	0.000116919
0.31164	0.00235	0.31147	-0.000197367
0.31272	0.00236	0.31269	0.00151
0.31337	0.00196	0.31377	0.00138
0.31424	0.00142	0.31453	0.00166
0.31563	0.00158	0.31557	0.00135
0.31652	0.00262	0.3165	0.00241
0.31754	0.01289	0.31777	0.02525
0.31856	0.00715	0.3189	0.00629
0.31921	0.00873	0.31976	0.0043
0.32026	0.00739	0.32084	0.00301
0.32134	0.00597	0.32189	0.00426
0.32278	0.00594	0.32284	0.00391
0.3236	0.00487	0.32391	0.00364
0.32445	0.00571	0.32507	0.00247
0.32551	0.00589	0.326	0.00231
0.3264	0.00608	0.32683	0.00225
0.32739	0.00641	0.32764	0.00268
0.32855	0.00351	0.32875	0.00227
0.3296	0.00287	0.32974	0.0018
0.33058	0.00419	0.33089	0.00142
0.33148	0.00402	0.33172	0.00157
0.33231	0.00399	0.33266	0.00109
0.3332	0.00485	0.33378	0.000849171
0.33449	0.00372	0.335	0.00113
0.33552	0.00262	0.33591	0.00111
0.3362	0.00133	0.33675	0.000708087
0.33744	0.00277	0.33775	-0.00021485
0.33844	0.00427	0.33873	0.000450722
0.33953	0.00378	0.33971	0.00106
0.34057	0.00409	0.34059	0.000822743
0.34135	0.00307	0.34159	0.000223037
0.34238	0.003	0.34261	0.000960167
0.34341	0.003	0.34374	0.000683286
0.34457	0.00395	0.34478	0.00104
0.34552	0.00412	0.34561	0.00111
0.34644	0.00201	0.34658	0.00138
0.3475	-0.00963	0.34746	-0.0111
0.34859	-0.00405	0.34877	-0.00479
0.34955	-0.00166	0.34973	-0.0029
0.3506	-0.00087595	0.35093	-0.00242
0.35167	-0.00113	0.35171	-0.00223
0.35251	-0.000215257	0.35301	-0.00181
0.35366	-0.000999144	0.35357	-0.00209
0.3546	-0.00167	0.35486	-0.00219
0.35558	-0.000568575	0.35576	-0.0024
0.35652	0.000363307	0.35678	-0.00113
0.35719	0.000708087	0.35775	-0.00229
0.35831	0.000678407	0.35893	-0.0021
0.35928	-0.000113612	0.36002	-0.00191
0.36053	-0.000613299	0.36088	-0.00193
0.36159	0.00215	0.36165	-0.00233
0.36254	0.0026	0.36256	-0.00136
0.3634	0.00305	0.36381	-0.00165
0.36437	0.00201	0.36452	-0.00172
0.36534	0.00247	0.3657	-0.00164
0.36667	0.00323	0.36656	-0.00122
0.36749	0.00268	0.36774	-0.00164
0.36839	0.00231	0.36898	-0.00133
0.3694	0.00396	0.36968	-0.00136
0.37048	0.00383	0.37067	-0.00117
0.3715	0.00476	0.37187	-0.000996298
0.37244	0.00321	0.37265	-0.00101
0.37371	0.00443	0.37385	-0.000197367
0.37436	0.00606	0.37453	-7.82394e-05
0.37554	0.00531	0.37599	-0.000401064
0.37661	0.0053	0.37658	-0.000139227
0.37744	0.02044	0.37773	0.0208
0.37849	0.02045	0.37861	0.01179
0.37969	0.01728	0.37979	0.0082
0.38082	0.01706	0.38072	0.00798
0.38143	0.01718	0.38171	0.00707
0.38246	0.01791	0.38257	0.0075
0.38341	0.01481	0.38389	0.00738
0.38437	0.01534	0.38496	0.00575
0.38555	0.01633	0.38593	0.00508
0.38634	0.0165	0.38689	0.00494
0.3877	0.01561	0.38759	0.0054
0.38875	0.01526	0.38874	0.00522
0.38955	0.01536	0.38986	0.00447
0.39054	0.01533	0.39072	0.00491
0.39172	0.01417	0.392	0.00384
0.39237	0.01661	0.39297	0.00471
0.39337	0.01783	0.3939	0.0053
0.39464	0.01583	0.39473	0.00528
0.39548	0.01566	0.39553	0.00501
0.39635	0.01524	0.39674	0.00449
0.39726	0.01572	0.39787	0.0048
0.39846	0.01575	0.39891	0.00512
0.39949	0.0152	0.39998	0.00523
0.40056	0.01605	0.40072	0.00556
0.40136	0.01301	0.40159	0.00477
0.40264	0.01239	0.40261	0.00437
0.40379	0.01205	0.40377	0.00498
0.40464	0.01302	0.40478	0.00491
0.40551	0.01202	0.4059	0.00523
0.40667	0.01166	0.40691	0.00488
0.40765	-0.00899	0.40799	-0.01584
0.40855	-0.00168	0.40845	-0.00734
0.40945	-0.000961739	0.40964	-0.00429
0.41057	0.000207993	0.41066	-0.00285
0.41167	0.00109	0.41187	-0.00244
0.41263	0.00122	0.41242	-0.00125
0.41377	0.00142	0.41387	-0.00192
0.41452	0.000483248	0.41457	-0.000752756
0.41537	6.60966e-05	0.41576	-0.000586872
0.41632	0.000219784	0.41664	-0.000964991
0.41776	0.000580014	0.41771	-0.000627123
0.41866	-0.000102634	0.41879	-6.80749e-05
0.41947	-0.00107	0.41956	-0.00029576
0.4203	-0.00225	0.42079	0.000275486
0.42155	-0.00147	0.42151	8.43927e-05
0.4226	-0.00206	0.42274	0.000144973
0.42355	-0.00203	0.42375	0.000566597
0.42454	-0.00226	0.42477	0.000828435
0.42533	-0.00256	0.42565	0.00069223
0.42668	-0.00391	0.42658	0.000310858
0.4277	-0.00406	0.42804	0.00102
0.42841	-0.00359	0.42848	0.000711746
0.42939	-0.00299	0.42968	0.000194576
0.43034	-0.00275	0.43067	0.00091463
0.43165	-0.00335	0.43198	0.000551147
0.4325	-0.00294	0.4327	0.000583267
0.43328	-0.00386	0.43364	0.000325902
0.43442	-0.00293	0.43502	0.000628804
0.43576	-0.00333	0.4356	0.000271013
0.43639	-0.00246	0.43677	0.000238893
0.43744	0.02492	0.43776	0.03546
0.43848	0.01352	0.43863	0.01897
0.43945	0.01063	0.43985	0.01831
0.44071	0.01023	0.44076	0.01649
0.44151	0.00928	0.44142	0.0148
0.44234	0.00938	0.44284	0.01469
0.44365	0.00783	0.44388	0.01379
0.44487	0.00775	0.44488	0.01387
0.44562	0.00654	0.44575	0.01316
0.44638	0.00447	0.44664	0.01236
0.44748	0.00823	0.44799	0.01268
0.44858	0.00821	0.44888	0.01298
0.44959	0.0072	0.44948	0.01306
0.45062	0.00702	0.45083	0.0117
0.45135	0.00664	0.45192	0.01282
0.45224	0.00723	0.45301	0.01189
0.45339	0.00717	0.45374	0.01256
0.45433	0.00727	0.45493	0.0127
0.45537	0.0082	0.45595	0.01282
0.45656	0.0075	0.45672	0.01157
0.4574	0.00513	0.45766	0.01133
0.45851	0.006	0.45866	0.01189
0.45958	0.00689	0.45971	0.0123
0.46056	0.00651	0.46055	0.01193
0.46175	0.00685	0.46156	0.01203
0.46265	0.00665	0.46259	0.01217
0.46374	0.00653	0.46371	0.01282
0.46459	0.00526	0.4649	0.01314
0.46561	0.00618	0.46589	0.01338
0.46635	0.0082	0.46681	0.01407
0.4674	-0.01352	0.46794	-0.01881
0.46823	-0.00512	0.4685	-0.00839
0.46957	-0.00255	0.46977	-0.00454
0.47051	-0.000551499	0.47054	-0.00284
0.47177	0.000748745	0.47186	-0.000853182
0.4727	0.00047227	0.47277	6.89427e-05
0.47342	0.00245	0.47361	0.00108
0.47443	0.00219	0.47473	0.00134
0.47534	0.00126	0.47588	0.000642221
0.47635	0.00174	0.47672	0.00181
0.47768	0.00148	0.47786	0.00174
0.47822	0.00204	0.47896	0.00178
0.47949	0.00166	0.47985	0.00118
0.48045	0.00153	0.4807	0.00152
0.48145	0.00171	0.48179	0.00147
0.48247	0.00189	0.48285	0.00151
0.48369	0.00117	0.48383	0.00024052
0.48438	0.00207	0.48478	0.000605629
0.48551	0.00311	0.48568	0.000766228
0.4864	0.0031	0.48672	0.000290529
0.4876	0.00255	0.48818	-0.00101
0.48867	0.00263	0.48893	-0.00113
0.48944	0.00277	0.48964	-0.000373417
0.49044	0.00295	0.4906	-0.000575487
0.49169	0.00359	0.49202	-0.00161
0.49254	0.00404	0.4928	-0.00116
0.49352	0.00456	0.49386	-0.00204
0.4946	0.00226	0.49459	-0.00201
0.49528	0.00281	0.49588	-0.00214
0.49663	0.00244	0.49657	-0.00241
0.49748	0.03431	0.49758	0.05458
0.49859	0.02851	0.49872	0.03426
0.4995	0.02586	0.49989	0.03043
0.50077	0.02303	0.50079	0.02718
0.50171	0.02175	0.50177	0.02538
0.50239	0.02021	0.50291	0.02497
0.50342	0.02237	0.50385	0.02504
0.50461	0.02078	0.50474	0.02437
0.50551	0.02087	0.50578	0.02382
0.50646	0.02009	0.50698	0.02362
0.50738	0.01941	0.50805	0.02305
0.50847	0.01892	0.50878	0.02256
0.50947	0.01945	0.50989	0.02318
0.5103	0.01991	0.51104	0.02304
0.51145	0.01962	0.51192	0.02239
0.51252	0.01814	0.51275	0.02253
0.51357	0.01752	0.51376	0.02328
0.51462	0.01853	0.51449	0.02368
0.51552	0.01835	0.51573	0.02367
0.5164	0.0183	0.51652	0.02426
0.5174	0.01781	0.51769	0.02435
0.51831	0.01668	0.51892	0.0245
0.51931	0.01627	0.51957	0.02425
0.52048	0.01352	0.52068	0.02638
0.52154	0.01695	0.52167	0.02605
0.52234	0.01782	0.5229	0.02658
0.52339	0.01766	0.52369	0.02731
0.52441	0.01681	0.5247	0.02815
0.52561	0.01691	0.52557	0.02838
0.52668	0.01697	0.52688	0.02971
0.52751	-0.01489	0.52785	-0.02826
0.52844	-0.00586	0.52869	-0.01296
0.52959	-0.00231	0.52957	-0.00881
0.53028	-0.00191	0.53075	-0.00628
0.53157	-0.00207	0.53179	-0.00477
0.5324	-0.000949541	0.53304	-0.0041
0.53362	-0.000707219	0.53383	-0.00326
0.53446	-0.000318122	0.53486	-0.00318
0.53564	0.00022141	0.53589	-0.00288
0.53654	0.000591399	0.53699	-0.00256
0.5374	8.43927e-05	0.53769	-0.00219
0.53866	0.000322649	0.53882	-0.00154
0.53945	5.91847e-05	0.53989	-0.0019
0.54041	0.00126	0.54064	-0.00248
0.54151	0.00162	0.54187	-0.00249
0.54243	0.00164	0.54308	-0.00239
0.54338	0.000876411	0.54383	-0.002
0.54445	0.0009622	0.54498	-0.00181
0.5454	0.000997979	0.54601	-0.00168
0.54632	0.0019	0.54685	-0.00141
0.54746	0.00225	0.54805	-0.00145
0.5484	0.00285	0.54878	-0.00198
0.54919	0.00163	0.54979	-0.00143
0.55076	0.000466985	0.55073	-0.0017
0.55149	0.00159	0.55164	-0.000727548
0.55243	0.00188	0.55283	-0.000887741
0.5535	0.00195	0.55367	-0.000678759
0.55434	0.00144	0.55481	-0.000801546
0.55529	0.00225	0.5556	-0.00094019
0.55669	0.00153	0.55651	-0.000225015
0.55761	0.04449	0.55754	0.08128
0.55851	0.03368	0.55874	0.0589
0.55961	0.03342	0.5598	0.05345
0.56054	0.03122	0.56072	0.04967
0.56161	0.02913	0.56184	0.05067
0.56261	0.0284	0.56285	0.0513
0.56332	0.02737	0.56408	0.04982
0.5646	0.02682	0.56474	0.05034
0.56583	0.02849	0.56571	0.0513
0.5663	0.02804	0.56687	0.05233
0.56755	0.02791	0.56765	0.05195
0.56855	0.02563	0.56885	0.05456
0.56957	0.02685	0.56994	0.0541
0.57059	0.02763	0.57081	0.05735
0.57162	0.02684	0.57184	0.05706
0.57257	0.0264	0.57257	0.05772
0.57325	0.0273	0.57366	0.06063
0.57436	0.02742	0.57484	0.06043
0.57536	0.02709	0.57581	0.06333
0.57644	0.02695	0.577	0.06411
0.5776	0.02694	0.57795	0.06438
0.57873	0.02882	0.57905	0.06598
0.57954	0.0276	0.57996	0.0672
0.58042	0.02787	0.58068	0.06871
0.58146	0.02848	0.58192	0.07084
0.58253	0.02832	0.58251	0.07139
0.58356	0.02903	0.58375	0.07325
0.58467	0.02812	0.58474	0.07619
0.58555	0.02941	0.58568	0.07623
0.58663	0.02928	0.5867	0.07853
0.58758	-0.01656	0.58806	-0.0269
0.58861	-0.000383175	0.58898	-0.01521
0.58954	0.00189	0.59042	-0.01077
0.59078	0.00391	0.59132	-0.00937
0.59159	0.00461	0.59223	-0.00755
0.59246	0.00448	0.59351	-0.00651
0.59355	0.00512	0.59467	-0.00532
0.59457	0.00448	0.59551	-0.00542
0.59555	0.0045	0.59666	-0.00203
0.59681	0.00577	0.59743	-0.0016
0.59752	0.00564	0.5985	-0.00124
0.5989	0.00453	0.5996	-0.00106
0.59968	0.00512	0.60056	-0.000859574
0.60044	0.00535	0.60146	-0.000631601
0.60169	0.00561	0.6028	-0.000664662
0.60257	0.00364	0.60366	-0.000720497
0.60358	0.00502	0.60433	-2.84431e-05
0.60438	0.00566	0.60571	8.11923e-05
0.60554	0.00364	0.60674	-8.41962e-05
0.60639	0.00285	0.60779	6.26893e-05
0.60741	0.00274	0.60856	0.000215837
0.60865	0.00337	0.60949	0.000377037
0.60976	0.00298	0.61076	0.000247354
0.6105	0.00248	0.61158	0.000356582
0.61178	0.00232	0.61242	0.000412823
0.6128	0.00164	0.61335	0.000401437
0.61384	0.00215	0.61442	0.000154838
0.61482	0.000599937	0.61564	0.000391962
0.61548	0.00186	0.61664	0.000463737
0.6165	0.00173	0.61776	0.18011
0.6176	0.06209	0.61866	0.11322
0.61866	0.05095	0.61952	0.10579
0.61973	0.04616	0.62082	0.10519
0.62073	0.04434	0.62179	0.10657
0.62157	0.04294	0.62255	0.1078
0.62247	0.041	0.6239	0.11159
0.62359	0.04018	0.62462	0.11334
0.62465	0.03797	0.62566	0.11602
0.62571	0.03691	0.62664	0.11839
0.62654	0.03638	0.62763	0.12296
0.62752	0.03608	0.62871	0.12474
0.62854	0.03551	0.62949	0.12808
0.62969	0.03546	0.6308	0.1333
0.63079	0.03435	0.63158	0.13547
0.63185	0.03353	0.63279	0.13894
0.63268	0.03343	0.63369	0.14143
0.63352	0.03286	0.63465	0.14568
0.63462	0.03393	0.63578	0.14912
0.63564	0.03301	0.63686	0.15177
0.63667	0.03291	0.63791	0.15513
0.63752	0.03313	0.63866	0.15717
0.63844	0.03233	0.63942	0.16244
0.6396	0.03295	0.64077	0.16467
0.64036	0.03237	0.6418	0.16925
0.64158	0.03355	0.64253	0.17256
0.64248	0.03388	0.64369	0.175
0.6435	0.03105	0.64463	0.17936
0.64434	0.03142	0.64574	0.1826
0.64551	0.03243	0.6467	0.18559
0.64647	0.03279	0.64778	-0.03402
0.64749	-0.01335	0.64882	-0.01438
0.64849	-0.00699	0.64977	-0.01212
0.6497	-0.0044	0.6508	-0.00867
0.6508	-0.00285	0.65165	-0.00719
0.65157	-0.00177	0.65262	-0.00579
0.65242	-0.000977595	0.65352	-0.00519
0.65354	-9.77553e-05	0.65446	-0.0037
0.65463	0.000139281	0.65605	-0.00259
0.65525	0.000656045	0.65685	-0.00302
0.65629	0.00123	0.65772	-0.00268
0.6576	0.000866247	0.65888	-0.00238
0.65839	0.00104	0.66026	-0.00197
0.65945	0.00224	0.66069	-0.00178
0.6606	0.0025	0.66211	-0.00187
0.66122	0.0026	0.66274	-0.00142
0.66247	0.00153	0.66405	-0.00124
0.66371	0.00248	0.6649	-0.00121
0.6645	0.00267	0.66596	-0.00107
0.6656	0.00269	0.66692	-0.000962703
0.66627	0.0025	0.66778	-0.000818339
0.66736	0.00305	0.66866	-0.00081533
0.66831	0.00264	0.66989	-0.000929845
0.66947	0.00274	0.6709	-0.000329249
0.67028	0.00158	0.67212	-0.000407979
0.67155	0.00353	0.67299	-0.000261256
0.67268	0.00355	0.67401	-0.000268088
0.67349	0.00332	0.67493	-1.35187e-05
0.67444	0.00382	0.67573	1.62895e-05
0.67528	0.00402	0.67706	-3.27088e-06
0.6765	0.00432	0.67787	0.24555
0.67731	0.09037	0.67881	0.22003
0.67834	0.07201	0.68019	0.21935
0.67952	0.06733	0.68096	0.22439
0.68049	0.06466	0.68204	0.23192
0.68152	0.06222	0.68288	0.2385
0.68246	0.06034	0.68419	0.24372
0.68352	0.06012	0.68496	0.24868
0.68463	0.06005	0.68593	0.25528
0.68559	0.05887	0.68709	0.26339
0.68648	0.05911	0.68811	0.26862
0.68765	0.05719	0.68901	0.27536
0.68857	0.05565	0.68978	0.28132
0.6895	0.05693	0.69102	0.28697
0.6904	0.05734	0.69197	0.2939
0.69155	0.05762	0.69287	0.29924
0.69257	0.0562	0.69374	0.30507
0.69346	0.0563	0.69514	0.31192
0.69469	0.05708	0.69609	0.31738
0.69556	0.05481	0.69688	0.32403
0.69656	0.0571	0.69809	0.32905
0.69754	0.05738	0.69903	0.33521
0.69849	0.0575	0.7	0.33982
0.69953	0.05798	0.70109	0.34585
0.70055	0.05515	0.70187	0.35158
0.70175	0.05645	0.7028	0.35782
0.70273	0.05754	0.70405	0.36536
0.7037	0.05641	0.70501	0.37009
0.70445	0.05755	0.70597	0.37423
0.70575	0.05819	0.70686	0.2409
0.70644	0.05664	0.70824	-0.02146
0.70773	-0.0112	0.70906	-0.01144
0.70846	-0.00312	0.71063	-0.00779
0.70952	-0.00089018	0.71157	-0.00631
0.7104	0.000434459	0.71283	-0.00554
0.71141	0.00127	0.71361	-0.00504
0.71252	0.00127	0.71462	-0.00405
0.7136	0.00191	0.71584	-0.00359
0.71467	0.00164	0.71666	-0.00347
0.71584	0.00231	0.7174	-0.00216
0.71671	0.0031	0.7186	-0.00205
0.7173	0.00231	0.71987	-0.00154
0.71841	0.00147	0.72079	-0.0012
0.71971	0.00152	0.72162	-0.00108
0.72032	0.00245	0.72252	-0.000925534
0.72147	0.00234	0.72361	-0.000792435
0.72283	0.00257	0.72468	-0.00073355
0.72352	0.00182	0.72567	-0.000594229
0.7245	0.00188	0.72653	-0.000373535
0.72557	0.00243	0.72741	-6.28465e-05
0.72649	0.00206	0.72888	-0.000320953
0.72758	0.00309	0.7294	-0.00042514
0.72844	0.00322	0.7306	-0.000103431
0.72944	0.00317	0.73181	-9.99339e-05
0.73028	0.0025	0.73278	-0.000156988
0.73152	0.00321	0.73391	-0.000118681
0.73259	0.00308	0.73455	1.71434e-05
0.73369	0.00265	0.73539	-2.08792e-05
0.7343	0.00352	0.73666	-0.000170977
0.73534	0.00378	0.73778	0.44922
0.73655	0.00239	0.73869	0.43152
0.73732	0.1333	0.73968	0.43686
0.73836	0.11116	0.74083	0.44568
0.73945	0.10239	0.74193	0.45477
0.74034	0.09952	0.74277	0.46395
0.74143	0.09669	0.74382	0.47327
0.74228	0.09618	0.74472	0.48292
0.74344	0.09389	0.7458	0.493
0.74437	0.09563	0.74695	0.5025
0.74569	0.09446	0.74768	0.51007
0.74663	0.09548	0.74885	0.5176
0.7477	0.09461	0.74998	0.52792
0.74854	0.09386	0.75054	0.53544
0.74931	0.09493	0.75163	0.54543
0.75041	0.09247	0.75279	0.55264
0.75141	0.09448	0.75361	0.56218
0.75238	0.09612	0.75473	0.56931
0.75367	0.09552	0.75569	0.57863
0.7544	0.09545	0.75659	0.58804
0.75552	0.09547	0.75768	0.59656
0.75664	0.09667	0.75884	0.60424
0.7577	0.09578	0.7599	0.61238
0.75843	0.09711	0.76085	0.61973
0.75948	0.0963	0.76177	0.62617
0.76055	0.09797	0.76289	0.63368
0.76147	0.09727	0.76368	0.64394
0.76248	0.09566	0.76499	0.64965
0.76341	0.09776	0.76561	0.65609
0.76454	0.10065	0.76661	0.66477
0.76534	0.10507	0.76771	-0.02594
0.76652	0.10615	0.7686	-0.01125
0.76744	-0.00538	0.76945	-0.00755
0.76832	-0.000824314	0.77048	-0.00575
0.76952	0.00342	0.77167	-0.00485
0.77063	0.00452	0.77262	-0.00378
0.77161	0.00545	0.7737	-0.00319
0.77268	0.00727	0.77466	-0.00179
0.77351	0.00738	0.77555	-0.00224
0.7745	0.00703	0.77658	-0.00194
0.77549	0.00749	0.77766	-0.00131
0.77655	0.00729	0.77855	-0.00128
0.77772	0.00915	0.77967	-0.00146
0.77865	0.00954	0.78054	-0.000937751
0.77951	0.0093	0.78181	-0.00095686
0.78038	0.00913	0.78297	-0.000836105
0.78175	0.00896	0.7836	-0.000793414
0.78233	0.01032	0.7849	-0.0011
0.78361	0.01174	0.78604	-0.0016
0.78463	0.01025	0.78724	-0.00133
0.78561	0.01085	0.7882	-0.00115
0.78676	0.01013	0.7891	-0.00122
0.78756	0.01114	0.79017	-0.00146
0.78841	0.01133	0.79114	-0.00126
0.78947	0.01204	0.79207	-0.00104
0.79052	0.01174	0.79279	-0.00117
0.79181	0.01182	0.79406	-0.00119
0.79287	0.01049	0.79488	-0.00111
0.79355	0.01025	0.79609	-0.00106
0.79476	0.01081	0.79699	-0.00107
0.79575	0.01106	0.79781	0.7286
0.79682	0.01098	0.79905	0.72557
0.79743	0.21667	0.8002	0.73573
0.79847	0.18072	0.8011	0.74944
0.79945	0.16823	0.80185	0.76038
0.80058	0.16277	0.80326	0.77264
0.80161	0.16376	0.80404	0.78406
0.80272	0.16235	0.80507	0.79526
0.80355	0.16351	0.80584	0.80641
0.80475	0.16051	0.80709	0.81732
0.80532	0.16405	0.80802	0.82625
0.80635	0.16265	0.80907	0.83879
0.80774	0.16289	0.80983	0.85005
0.80844	0.16326	0.81102	0.86118
0.80961	0.1654	0.81201	0.87033
0.81063	0.16687	0.81304	0.87873
0.81155	0.16676	0.81389	0.88912
0.8125	0.16869	0.81515	0.89859
0.81363	0.17041	0.8161	0.9056
0.81432	0.17174	0.81701	0.91592
0.81574	0.17149	0.81775	0.92741
0.81671	0.17189	0.81911	0.93572
0.81765	0.17316	0.82014	0.94415
0.8185	0.17366	0.82098	0.95109
0.8195	0.17475	0.82205	0.95983
0.82042	0.17737	0.82274	0.97023
0.82147	0.17859	0.82397	0.97803
0.82256	0.17897	0.82516	0.98547
0.8236	0.17934	0.82585	0.99523
0.8244	0.18365	0.82784	0.36518
0.82561	0.18176	0.82805	-0.01637
0.82661	0.18481	0.82947	-0.00714
0.82751	-0.00663	0.83087	-0.00393
0.8283	-0.000723889	0.83184	-0.0028
0.82945	-0.000306738	0.83288	-0.00242
0.83058	0.00123	0.83368	-0.00166
0.83165	0.00277	0.83459	-0.00169
0.8326	0.00272	0.83577	-0.000618178
0.83365	0.00366	0.83675	-0.000921081
0.83444	0.00389	0.83738	-0.000901379
0.83528	0.00321	0.83867	-0.0011
0.83654	0.00366	0.83952	-0.00102
0.83763	0.00234	0.84059	-0.000695528
0.83839	0.00427	0.84191	-0.000545633
0.83955	0.00504	0.84268	-0.000464423
0.84065	0.00537	0.84382	-0.000330388
0.84135	0.00478	0.84469	-0.00044409
0.84251	0.00464	0.84588	-0.00033783
0.84337	0.00522	0.84691	-0.000372803
0.84475	0.00454	0.84771	-4.47095e-05
0.84572	0.00518	0.8489	-0.000191473
0.84653	0.00612	0.84962	-9.10281e-05
0.84716	0.00612	0.85071	-5.329e-05
0.8485	0.0047	0.85149	-0.000142145
0.8494	0.00517	0.85247	-7.72016e-05
0.85056	0.00609	0.8537	-1.27054e-05
0.85153	0.00586	0.85452	0.000119215
0.85247	0.00583	0.85535	0.000220351
0.8536	0.00576	0.85659	-0.000173702
0.85454	0.00629	0.85801	1.09978
0.85539	0.00575	0.8587	1.0743
0.8566	0.006	0.86015	1.08246
0.85751	0.37727	0.86083	1.09587
0.8584	0.31087	0.86177	1.10748
0.8595	0.29501	0.86282	1.11281
0.86052	0.28806	0.86353	1.1278
0.86161	0.28585	0.86473	1.1389
0.86275	0.28342	0.86597	1.15335
0.86367	0.28557	0.86709	1.16739
0.86457	0.28591	0.86797	1.18008
0.86547	0.28755	0.86923	1.18585
0.86671	0.2872	0.87	1.19862
0.86733	0.28852	0.87126	1.20935
0.86842	0.29259	0.87192	1.21797
0.8698	0.29458	0.87329	1.22976
0.87073	0.29541	0.8742	1.24061
0.87144	0.29626	0.87492	1.24513
0.87242	0.29851	0.87611	1.25614
0.87354	0.30193	0.87726	1.26346
0.87466	0.30169	0.8781	1.2674
0.8755	0.30475	0.87905	1.27948
0.8767	0.30639	0.87998	1.28659
0.87752	0.30721	0.88111	1.30168
0.87837	0.30905	0.88214	1.30391
0.87938	0.31198	0.88302	1.30826
0.88034	0.31135	0.88425	1.31814
0.88135	0.31318	0.88509	1.32574
0.88251	0.31448	0.88626	1.33192
0.88339	0.31548	0.88731	-0.13785
0.88435	0.31732	0.88799	-0.01369
0.8856	0.31728	0.88918	-0.00658
0.8866	0.31825	0.89011	-0.00486
0.88739	-0.00552	0.89114	-0.00441
0.88864	0.00449	0.8921	-0.000634813
0.8904	0.01161	0.89288	-0.000335919
0.89126	0.01211	0.89395	0.000187859
0.89216	0.0127	0.89496	0.00030884
0.89304	0.01319	0.89604	0.000488747
0.89413	0.01338	0.89719	0.000968117
0.89508	0.01233	0.89802	0.00115
0.89616	0.01222	0.8989	0.000866412
0.89694	0.01179	0.90031	0.00098113
0.89812	0.01238	0.90101	0.00115
0.89935	0.01126	0.90193	0.00123
0.89997	0.01174	0.90307	0.00133
0.90121	0.012	0.90401	0.00138
0.90231	0.01166	0.90531	0.00139
0.90303	0.01183	0.90611	0.00131
0.90416	0.00993	0.90718	0.00127
0.90526	0.01074	0.90805	0.00158
0.90595	0.0115	0.90892	0.00154
0.90701	0.01145	0.9101	0.00132
0.9081	0.01013	0.91089	0.00138
0.90887	0.00957	0.91231	0.00144
0.91014	0.01011	0.91286	0.0014
0.91111	0.01012	0.91403	0.00134
0.91188	0.00944	0.91501	0.00147
0.91326	0.0098	0.91632	0.00141
0.91425	0.01006	0.91682	0.00133
0.91524	0.00888	0.918	1.42177
0.91628	0.00845	0.9191	1.40307
0.91716	0.85841	0.92016	1.40925
0.91824	0.53516	0.92092	1.4186
0.91911	0.49254	0.92194	1.43169
0.92003	0.47672	0.92298	1.44079
0.92092	0.47103	0.92426	1.45031
0.92202	0.46698	0.9249	1.46271
0.9229	0.46708	0.92627	1.4725
0.92393	0.46626	0.92706	1.47929
0.92503	0.46861	0.92815	1.4921
0.92611	0.46855	0.92913	1.49917
0.92705	0.46907	0.93001	1.5045
0.92802	0.47026	0.93089	1.51247
0.92923	0.47157	0.93194	1.51913
0.9302	0.47051	0.93292	1.52853
0.93118	0.47214	0.93401	1.53759
0.93209	0.47219	0.93507	1.53861
0.9331	0.47448	0.93606	1.54202
0.93415	0.47255	0.93714	1.54763
0.93488	0.47269	0.93814	1.5532
0.9362	0.47487	0.93906	1.55971
0.93706	0.47406	0.94011	1.56967
0.93817	0.47512	0.94117	1.57316
0.93892	0.47564	0.94204	1.57272
0.94004	0.4739	0.94289	1.57886
0.94104	0.47373	0.94407	1.58528
0.94219	0.47549	0.94503	1.58276
0.94317	0.47375	0.94614	1.59357
0.94413	0.47593	0.9473	-0.18724
0.94501	0.47393	0.94818	-0.01028
0.94603	0.47486	0.94918	-0.004
0.94705	-0.01262	0.95021	-0.00179
0.94799	0.00342	0.95096	-0.000583619
0.94908	0.00489	0.95203	-0.000306738
0.94998	0.00672	0.95311	0.00042958
0.95093	0.008	0.95388	-0.000180291
0.95227	0.00874	0.95488	-0.000229081
0.95327	0.00833	0.95602	0.000421041
0.95402	0.00774	0.95711	-6.36025e-05
0.95498	0.00898	0.95805	0.000601156
0.95597	0.00855	0.95883	0.000574322
0.95695	0.00918	0.95984	0.000570256
0.95792	0.00858	0.96076	0.000375504
0.95893	0.00837	0.96182	0.000633683
0.96001	0.00864	0.96287	9.00849e-05
0.96112	0.00815	0.96386	0.000700362
0.9621	0.00878	0.96486	0.00101
0.96291	0.0095	0.96592	0.00104
0.96385	0.01007	0.96697	0.000945937
0.96515	0.00965	0.96802	0.00169
0.96593	0.00964	0.96923	5.24415e-05
0.96707	0.00938	0.96994	0.000483094
0.96816	0.00935	0.97109	0.000639658
0.96922	0.00983	0.9722	0.000814685
0.97017	0.01002	0.97285	0.000849739
0.9712	0.01072	0.97395	0.000566459
0.97228	0.0089	0.97486	0.00063242
0.9732	0.0099	0.97596	0.00074051
0.97413	0.00991	0.97716	0.000953518
0.97515	0.01014	0.97814	1.71232
0.97614	0.00974	0.97901	1.66342
0.97731	0.95205	0.98018	1.66264
0.97854	0.75158	0.9809	1.66281
0.97939	0.70134	0.98203	1.67517
0.98031	0.68178	0.98299	1.68033
0.98142	0.6671	0.98415	1.68476
0.98244	0.6604	0.98497	1.68679
0.98351	0.65255	0.98625	1.69354
0.98447	0.65027	0.98705	1.69379
0.98558	0.63958	0.98804	1.70549
0.98638	0.63535	0.9892	1.7083
0.98746	0.63637	0.99024	1.70822
0.98836	0.63401	0.99106	1.71074
0.98937	0.626	0.99197	1.71371
0.99059	0.62238	0.99293	1.71732
0.99146	0.62852	0.99388	1.72037
0.99229	0.61925	0.99525	1.72176
0.9936	0.61568	0.99598	1.72289
0.99453	0.61669	0.99719	1.72696
0.99536	0.60824	0.99819	1.72777
0.99643	0.6062	0.99912	1.72554
0.99756	0.60372	1.0002	1.72688
0.99848	0.6034	1.0011	1.7231
0.99939	0.59889	1.00207	1.72712
1.00037	0.60035	1.00313	1.72562
1.00154	0.59429	1.00405	1.72237
1.00234	0.58551	1.00522	1.7255
1.00348	0.59218	1.00589	1.72411
1.0044	0.58527	1.00725	-0.16444
1.00559	0.58344	1.00812	-0.00495
1.00636	0.57734	1.00926	-0.00105
1.00735	-0.00304	1.01017	-0.000803985
1.0086	0.00993	1.01109	-0.000744218
1.00942	0.01	1.01207	0.000515775
1.01045	0.01396	1.0132	0.00168
1.01158	0.01386	1.01397	0.00198
1.01253	0.01448	1.01509	0.00225
1.01339	0.01466	1.01643	0.00222
1.01439	0.01322	1.017	0.00229
1.01553	0.01377	1.01795	0.00213
1.0166	0.01345	1.01907	0.00257
1.01759	0.01212	1.02004	0.00273
1.01867	0.01241	1.02102	0.00275
1.0197	0.01262	1.02231	0.00281
1.02057	0.01248	1.02318	0.00273
1.02145	0.0119	1.02409	0.00284
1.02244	0.01047	1.02509	0.00298
1.02331	0.01149	1.02618	0.00299
1.02452	0.01172	1.02699	0.00316
1.0256	0.01107	1.02804	0.00328
1.02672	0.0113	1.02893	0.00281
1.02742	0.011	1.02984	0.00286
1.02828	0.01099	1.03114	0.0032
1.0295	0.01104	1.03199	0.00297
1.03064	0.01084	1.03306	0.00298
1.03159	0.01121	1.03383	0.00292
1.03262	0.01161	1.03485	0.00304
1.03345	0.00975	1.03606	0.00298
1.03435	0.00976	1.03707	0.00284
1.03537	0.00973	1.03807	1.87779
1.03631	0.0105	1.03917	1.799
1.03728	1.10938	1.0402	1.78278
1.03839	0.86611	1.04081	1.77965
1.03948	0.80736	1.04224	1.78932
1.04061	0.77459	1.04301	1.78087
1.04154	0.75435	1.04409	1.78607
1.04239	0.74443	1.04507	1.78286
1.04339	0.7291	1.04622	1.77733
1.04421	0.72699	1.04729	1.77753
1.0455	0.71821	1.04829	1.77778
1.04643	0.71524	1.04903	1.77765
1.04741	0.7078	1.05011	1.77148
1.04835	0.70243	1.05127	1.77644
1.04931	0.69203	1.05212	1.77229
1.05048	0.68678	1.05293	1.76607
1.05143	0.68491	1.05418	1.76428
1.05235	0.67377	1.05524	1.7644
1.05332	0.67515	1.05618	1.76066
1.05451	0.66471	1.05705	1.75745
1.0553	0.66365	1.05812	1.747
1.05651	0.65771	1.05921	1.74676
1.05751	0.65966	1.06028	1.73948
1.05832	0.6471	1.06124	1.73818
1.05958	0.64418	1.06206	1.73151
1.06041	0.63804	1.06304	1.72293
1.06136	0.63218	1.0643	1.71773
1.06225	0.63255	1.06516	1.7157
1.06355	0.63145	1.06628	1.70785
1.0645	0.6219	1.06731	-0.15842
1.06527	0.61576	1.06808	0.00151
1.06644	0.61462	1.0692	-0.00014945
1.0672	0.00838	1.06986	-9.52733e-06
1.06837	0.01119	1.07125	0.000434865
1.06945	0.01332	1.07217	0.0002084
1.07044	0.01241	1.07305	0.000771514
1.0713	0.01272	1.07422	0.000200675
1.0724	0.01329	1.07518	0.000547894
1.07362	0.01394	1.07599	0.00108
1.07455	0.01397	1.07702	0.000955288
1.07549	0.01395	1.07796	0.00124
1.07642	0.01481	1.07904	0.00149
1.07731	0.01436	1.07999	0.00213
1.0783	0.01392	1.0813	0.00353
1.07941	0.0144	1.08206	0.00324
1.08036	0.01517	1.08304	0.00282
1.0811	0.01494	1.08398	0.00279
1.08239	0.01521	1.08527	0.00308
1.08318	0.01528	1.08617	0.00303
1.08428	0.01546	1.08702	0.00312
1.0855	0.01572	1.08788	0.003
1.08655	0.01621	1.08901	0.00299
1.08728	0.0169	1.09039	0.00295
1.08845	0.01633	1.09098	0.00286
1.08948	0.01561	1.09227	0.00313
1.0904	0.01552	1.09331	0.00316
1.09143	0.01624	1.09396	0.00316
1.09256	0.01616	1.09479	0.00319
1.09362	0.01607	1.09618	0.0031
1.09445	0.01653	1.09728	0.00326
1.09547	0.01606	1.09787	1.87779
1.09653	0.0148	1.09912	1.77209
1.09736	1.16402	1.10003	1.75257
1.09835	0.89603	1.10103	1.74082
1.0995	0.8331	1.10211	1.7346
1.1005	0.79769	1.10307	1.72924
1.10144	0.77492	1.10397	1.72302
1.10224	0.75898	1.105	1.71623
1.10329	0.75089	1.10594	1.71448
1.10447	0.7391	1.10721	1.70789
1.10556	0.73008	1.10809	1.70249
1.10639	0.71874	1.10927	1.69769
1.10748	0.71235	1.11027	1.69574
1.1086	0.70345	1.11105	1.69313
1.10932	0.70125	1.11198	1.68293
1.11058	0.69036	1.11308	1.67586
1.11136	0.68662	1.11418	1.66931
1.11252	0.68056	1.11491	1.66443
1.11332	0.67365	1.11594	1.65382
1.11455	0.66914	1.11695	1.64553
1.11543	0.66247	1.11807	1.63687
1.11629	0.65475	1.11921	1.63309
1.11756	0.65312	1.1201	1.62475
1.11848	0.65361	1.12107	1.61833
1.11946	0.64003	1.12199	1.61191
1.1203	0.63893	1.12287	1.60337
1.12134	0.63645	1.12393	1.59081
1.12243	0.63039	1.12503	1.57723
1.12349	0.62417	1.12585	1.57085
1.12438	0.61555	1.12707	-0.18635
1.12537	0.61405	1.12804	0.00399
1.12644	0.60881	1.12913	0.00158
1.12726	0.01013	1.12992	0.0031
1.12844	0.01265	1.13101	0.00278
1.12933	0.01681	1.13218	0.0032
1.13032	0.01678	1.13306	0.00318
1.13146	0.01736	1.13391	0.0034
1.13256	0.01685	1.13509	0.00337
1.13326	0.01717	1.13584	0.00351
1.13436	0.01628	1.13699	0.00357
1.13527	0.01739	1.13829	0.00319
1.13627	0.0184	1.1389	0.00334
1.13728	0.01839	1.14009	0.00345
1.13828	0.01783	1.141	0.00347
1.13921	0.01806	1.14226	0.00344
1.14038	0.01774	1.1429	0.00348
1.1416	0.01776	1.14418	0.00354
1.14215	0.01802	1.14496	0.00338
1.14323	0.01875	1.14615	0.00337
1.14454	0.01866	1.14697	0.00368
1.14543	0.01795	1.14801	0.00361
1.14619	0.01812	1.14917	0.00353
1.14733	0.01822	1.14995	0.00355
1.14845	0.01885	1.1511	0.00368
1.14946	0.01881	1.15217	0.00357
1.15053	0.01801	1.15293	0.00356
1.15154	0.0182	1.15429	0.00375
1.15258	0.01833	1.15501	0.00365
1.15349	0.01875	1.15608	0.00357
1.15448	0.01816	1.15688	0.00367
1.15539	0.01999	1.15789	1.77904
1.15639	0.01978	1.15905	1.64992
1.15748	1.14796	1.15996	1.61744
1.15834	0.88664	1.1609	1.59959
1.1594	0.81244	1.16202	1.58609
1.16045	0.77472	1.16316	1.58077
1.16134	0.75199	1.16415	1.57377
1.16229	0.73553	1.16508	1.5702
1.16331	0.72475	1.1661	1.56117
1.16431	0.71239	1.1673	1.54995
1.16527	0.7054	1.16795	1.54215
1.16655	0.70239	1.16904	1.53182
1.16731	0.69235	1.17007	1.52682
1.16853	0.68215	1.17126	1.51926
1.16924	0.68202	1.17217	1.51088
1.17045	0.67585	1.17299	1.50539
1.17153	0.66918	1.17399	1.49186
1.17225	0.65816	1.17501	1.48291
1.17326	0.65475	1.17627	1.47746
1.17447	0.65414	1.17728	1.46954
1.17547	0.64418	1.17819	1.45836
1.17634	0.63913	1.17906	1.44937
1.17722	0.63637	1.18016	1.4386
1.17847	0.62856	1.18123	1.42909
1.17939	0.62604	1.18215	1.42307
1.1804	0.63361	1.1831	1.41335
1.18144	0.63048	1.18394	1.40002
1.18234	0.6271	1.18509	1.38786
1.18337	0.62145	1.18628	1.38046
1.18439	0.61202	1.18728	-0.19789
1.1854	0.6134	1.18814	0.00379
1.18659	0.60604	1.18906	0.00484
1.18756	0.01713	1.18989	0.00489
1.18835	0.02469	1.19104	0.006
1.18928	0.02991	1.19206	0.00517
1.19031	0.02561	1.19306	0.00512
1.19124	0.02554	1.19396	0.0052
1.19263	0.02641	1.1948	0.00497
1.19353	0.0279	1.19618	0.00512
1.19458	0.02728	1.19697	0.00539
1.19519	0.02727	1.19778	0.00541
1.19652	0.02807	1.19926	0.005
1.19759	0.02879	1.20006	0.00522
1.1984	0.02803	1.2009	0.00628
1.19951	0.02819	1.20206	0.00586
1.20048	0.02854	1.20292	0.00543
1.20117	0.0287	1.20416	0.00536
1.2026	0.02676	1.20509	0.00519
1.20359	0.02787	1.20627	0.00526
1.20463	0.02835	1.20699	0.00491
1.20548	0.0274	1.20781	0.00581
1.2066	0.02826	1.20907	0.00571
1.20737	0.02811	1.21002	0.00487
1.20855	0.02873	1.21086	0.00526
1.20946	0.02805	1.21204	0.00553
1.21047	0.0282	1.21299	0.00574
1.21136	0.02749	1.21375	0.0057
1.21254	0.02834	1.21476	0.00595
1.21331	0.02745	1.21612	0.00569
1.21462	0.02747	1.21693	0.00539
1.21523	0.02701	1.21798	1.56499
1.21654	0.02785	1.21909	1.46738
1.21724	1.11918	1.2202	1.43031
1.21845	0.85464	1.22121	1.41262
1.21961	0.78602	1.22214	1.39778
1.22023	0.74988	1.22315	1.38498
1.2216	0.7289	1.22423	1.37168
1.22254	0.71077	1.22496	1.36323
1.22331	0.70032	1.22586	1.35843
1.2243	0.69597	1.22712	1.35111
1.22559	0.68568	1.22812	1.34164
1.22649	0.67938	1.22902	1.33644
1.22737	0.6708	1.22993	1.3246
1.2283	0.66231	1.23093	1.31359
1.22952	0.65804	1.23223	1.30643
1.23031	0.65702	1.23299	1.30029
1.23159	0.65397	1.23383	1.28615
1.2323	0.64491	1.23519	1.27704
1.2335	0.6454	1.23593	1.26724
1.23425	0.63661	1.23718	1.26232
1.23552	0.63361	1.23785	1.25102
1.23656	0.62515	1.23921	1.24326
1.23739	0.62332	1.24003	1.23342
1.23836	0.61962	1.24099	1.22411
1.23932	0.6158	1.242	1.21236
1.24047	0.60909	1.24319	1.20374
1.2415	0.60653	1.24394	1.19573
1.24246	0.60194	1.24528	1.18484
1.2435	0.5982	1.24594	1.18532
1.24426	0.59706	1.2473	-0.19667
1.24561	0.5947	1.24795	0.01404
1.24624	0.59104	1.24889	0.00756
1.24756	0.02359	1.25048	0.00626
1.24823	0.02802	1.2514	0.00749
1.24944	0.02931	1.2523	0.00723
1.25035	0.02648	1.25362	0.00672
1.25156	0.02684	1.25425	0.00666
1.25246	0.02667	1.25523	0.00663
1.25341	0.02676	1.25624	0.00678
1.2546	0.02736	1.25733	0.00633
1.25544	0.02701	1.25837	0.00678
1.25661	0.02774	1.25937	0.00669
1.25737	0.02804	1.26016	0.00614
1.25857	0.02878	1.26126	0.00681
1.25921	0.02819	1.26229	0.0066
1.26061	0.02767	1.26332	0.00649
1.26148	0.02861	1.26416	0.00651
1.2625	0.0294	1.26541	0.00631
1.26342	0.02917	1.26649	0.00672
1.26441	0.02958	1.26754	0.00713
1.26527	0.02973	1.26831	0.00721
1.2662	0.03034	1.26931	0.00771
1.26748	0.02968	1.27071	0.00721
1.26836	0.02994	1.27161	0.00722
1.26945	0.0315	1.27226	0.00779
1.27035	0.03176	1.27332	0.00805
1.27133	0.03118	1.27431	0.00816
1.27244	0.03122	1.27564	0.00818
1.27342	0.03178	1.27632	0.00852
1.27452	0.03205	1.27763	1.50348
1.27554	0.03201	1.27873	1.30651
1.27652	0.03259	1.27984	1.2594
1.27734	1.10418	1.2808	1.2274
1.27858	0.83728	1.28163	1.21561
1.27936	0.7702	1.28292	1.20285
1.28054	0.73638	1.2839	1.18894
1.28138	0.70971	1.28461	1.18227
1.28219	0.70235	1.28587	1.17805
1.2833	0.6904	1.28665	1.16589
1.28432	0.6841	1.28788	1.16313
1.28519	0.67475	1.2889	1.15097
1.28648	0.66694	1.28968	1.13991
1.28733	0.66133	1.29069	1.13861
1.28821	0.6582	1.29194	1.12719
1.28941	0.65263	1.29285	1.11731
1.29027	0.64755	1.29375	1.10678
1.29138	0.64527	1.29466	1.10015
1.29245	0.64503	1.29559	1.0941
1.29358	0.63584	1.29662	1.09003
1.29439	0.62942	1.29759	1.07735
1.29539	0.62255	1.29868	1.07145
1.29631	0.62295	1.29988	1.06641
1.29728	0.62141	1.30082	1.05141
1.29842	0.61677	1.30162	1.04665
1.29932	0.61129	1.3028	1.04088
1.30029	0.60641	1.30387	1.02978
1.3013	0.60385	1.30466	1.0208
1.30229	0.60063	1.30576	1.0162
1.30329	0.60035	1.3069	1.00945
1.30437	0.59998	1.30792	0.01034
1.30549	0.59124	1.30879	0.01139
1.30627	0.58685	1.30956	0.01056
1.30737	0.03514	1.31058	0.00824
1.30852	0.03688	1.31168	0.00901
1.30909	0.03635	1.31298	0.00891
1.31047	0.03631	1.31399	0.00858
1.31133	0.03642	1.31487	0.00887
1.31238	0.03576	1.31572	0.00927
1.31328	0.03636	1.31662	0.00947
1.31419	0.03671	1.31788	0.00973
1.31524	0.03681	1.31905	0.00988
1.31647	0.03611	1.31949	0.00987
1.31749	0.03575	1.32088	0.00958
1.31855	0.03636	1.3217	0.0093
1.3196	0.03653	1.32266	0.01069
1.32029	0.03613	1.32387	0.01107
1.32156	0.03672	1.32503	0.01079
1.32228	0.03667	1.32579	0.01092
1.32323	0.03653	1.32674	0.01102
1.32446	0.03611	1.32773	0.01067
1.32518	0.03626	1.32865	0.01096
1.32637	0.03832	1.32969	0.01088
1.32744	0.03748	1.33068	0.01098
1.32823	0.03809	1.33163	0.01077
1.32933	0.03817	1.3328	0.0108
1.33051	0.03804	1.3339	0.01061
1.33146	0.03808	1.33485	0.01002
1.33243	0.03829	1.33609	0.01023
1.33337	0.03874	1.33677	0.01026
1.33446	0.03937	1.33792	1.36652
1.33525	0.03805	1.33867	1.15845
1.33622	0.03834	1.33959	1.10658
1.33748	1.10308	1.34091	1.08479
1.33847	0.83415	1.34163	1.06861
1.33924	0.76931	1.34291	1.05482
1.34046	0.7376	1.34367	1.04661
1.3414	0.71434	1.34489	1.03848
1.34228	0.70394	1.34561	1.03092
1.34333	0.68938	1.34687	1.02283
1.34426	0.68816	1.3478	1.01758
1.34527	0.68434	1.3488	1.00559
1.34645	0.67833	1.3496	1.00348
1.3473	0.6708	1.35086	0.99348
1.34838	0.66784	1.35159	0.98734
1.34917	0.66401	1.35292	0.98026
1.35035	0.65702	1.35363	0.97506
1.35127	0.65536	1.35477	0.97002
1.35249	0.65149	1.35569	0.96112
1.35351	0.64491	1.35661	0.95644
1.35433	0.64336	1.35795	0.94985
1.35546	0.63897	1.35892	0.93912
1.35624	0.63511	1.35975	0.93315
1.35739	0.63832
1.35847	0.6293
1.35929	0.62755
1.35966	0.6236
