# Supplementary material for: Interface engineering of Ta3N5 thin film photoanode for highly efficient photoelectrochemical water splitting
Source: Nat Commun. 2022 Feb 7;13:729. doi: 10.1038/s41467-022-28415-4 (PMC8821563; doi:10.1038/s41467-022-28415-4)
Supplement: Supplementary file 3 — Source Data [file 41467_2022_28415_MOESM3_ESM.zip › Source Data file/Soruce_Data_Figure_S12.xlsx]

## Sheet: Figure S12
Year	State of the art efficiency (%)
2013.8	1.56
2016.2	2.5
2020.4	2.72
2020.7	3.31
2021.6	3.46
2013.6	1.3
2014.1	1.75
2015.9	2.2
2019.7	2.67
