# Supplementary material for: Interface engineering of Ta3N5 thin film photoanode for highly efficient photoelectrochemical water splitting
Source: Nat Commun. 2022 Feb 7;13:729. doi: 10.1038/s41467-022-28415-4 (PMC8821563; doi:10.1038/s41467-022-28415-4)
Supplement: Supplementary file 3 — Source Data [file 41467_2022_28415_MOESM3_ESM.zip › Source Data file/Soruce_Data_Figure_S13.xlsx]

## Sheet: Figure S13a
Ta3N5
1		2		3		4		5		6		7		8
Potential (V vs. RHE)	Current density (mA cm-2)	Potential (V vs. RHE)	Current density (mA cm-2)	Potential (V vs. RHE)	Current density (mA cm-2)	Potential (V vs. RHE)	Current density (mA cm-2)	Potential (V vs. RHE)	Current density (mA cm-2)	Potential (V vs. RHE)	Current density (mA cm-2)	Potential (V vs. RHE)	Current density (mA cm-2)	Potential (V vs. RHE)	Current density (mA cm-2)
0.26087	-1.97625	0.26103	-0.18908	0.26095	-1.08266	0.26091	-0.62315	0.26099	-0.83585	0.26093	-1.52946	0.26098	-1.0763	0.26097	-1.55742
0.26191	-0.56314	0.26227	-0.10841	0.26209	-0.33578	0.262	-0.21765	0.26218	-0.27118	0.26204	-0.44946	0.26215	-0.33356	0.26213	-0.4575
0.26289	-0.38008	0.26328	-0.09456	0.26308	-0.23732	0.26298	-0.16262	0.26318	-0.19597	0.26303	-0.3087	0.26316	-0.23566	0.26313	-0.31415
0.26389	-0.29163	0.26434	-0.08317	0.26412	-0.1874	0.264	-0.13258	0.26423	-0.15679	0.26406	-0.23951	0.2642	-0.18605	0.26417	-0.24371
0.26491	-0.24254	0.26529	-0.07276	0.2651	-0.15765	0.265	-0.1129	0.26519	-0.13257	0.26505	-0.2001	0.26517	-0.1565	0.26515	-0.20359
0.26602	-0.20978	0.2663	-0.06861	0.26616	-0.1392	0.26609	-0.10183	0.26623	-0.1181	0.26612	-0.17449	0.26621	-0.13816	0.26619	-0.17752
0.26696	-0.18416	0.26724	-0.0618	0.2671	-0.12298	0.26703	-0.09054	0.26717	-0.10462	0.26706	-0.15357	0.26715	-0.12206	0.26714	-0.15624
0.26797	-0.16541	0.26816	-0.05795	0.26807	-0.11168	0.26802	-0.08312	0.26812	-0.09545	0.26805	-0.13854	0.26811	-0.11083	0.26809	-0.14094
0.2689	-0.14759	0.26923	-0.05428	0.26906	-0.10093	0.26898	-0.07605	0.26914	-0.08672	0.26902	-0.12426	0.26912	-0.10016	0.2691	-0.1264
0.26991	-0.13331	0.2702	-0.05034	0.27006	-0.09182	0.26998	-0.06966	0.27013	-0.07913	0.27002	-0.11257	0.27011	-0.09111	0.27009	-0.1145
0.27099	-0.12293	0.27113	-0.04582	0.27106	-0.08437	0.27102	-0.06379	0.27109	-0.0726	0.27104	-0.10365	0.27109	-0.08372	0.27108	-0.10543
0.27201	-0.11572	0.27232	-0.04449	0.27217	-0.0801	0.27209	-0.06105	0.27225	-0.06917	0.27213	-0.09791	0.27223	-0.07948	0.27221	-0.09959
0.27298	-0.10863	0.27328	-0.04201	0.27313	-0.07532	0.27306	-0.05749	0.27321	-0.06508	0.2731	-0.09197	0.27319	-0.07473	0.27317	-0.09355
0.27399	-0.10196	0.27426	-0.03981	0.27412	-0.07088	0.27406	-0.05424	0.27419	-0.06131	0.27409	-0.08642	0.27417	-0.07033	0.27416	-0.0879
0.27496	-0.09469	0.27523	-0.03622	0.27509	-0.06546	0.27503	-0.04982	0.27516	-0.05649	0.27506	-0.08007	0.27514	-0.06495	0.27513	-0.08145
0.27592	-0.08998	0.27643	-0.03589	0.27617	-0.06293	0.27605	-0.04842	0.2763	-0.05456	0.27611	-0.07646	0.27627	-0.06244	0.27624	-0.07777
0.27701	-0.0825	0.27724	-0.03422	0.27713	-0.05836	0.27707	-0.04536	0.27718	-0.05082	0.2771	-0.07043	0.27717	-0.05789	0.27715	-0.07163
0.27809	-0.07622	0.27826	-0.03366	0.27818	-0.05494	0.27813	-0.04341	0.27822	-0.04819	0.27815	-0.06558	0.27821	-0.05449	0.2782	-0.06669
0.2791	-0.07114	0.27926	-0.03232	0.27918	-0.05173	0.27914	-0.04118	0.27922	-0.04553	0.27916	-0.06144	0.27921	-0.05131	0.2792	-0.06248
0.28004	-0.06665	0.28016	-0.0306	0.2801	-0.04862	0.28007	-0.03882	0.28013	-0.04284	0.28008	-0.05763	0.28012	-0.04823	0.28011	-0.05861
0.28093	-0.06394	0.28116	-0.02851	0.28105	-0.04622	0.28099	-0.03662	0.2811	-0.04059	0.28102	-0.05508	0.28109	-0.04585	0.28108	-0.05602
0.28191	-0.05857	0.28218	-0.02825	0.28204	-0.04341	0.28198	-0.03512	0.28211	-0.03848	0.28201	-0.05099	0.2821	-0.04305	0.28208	-0.05185
0.2829	-0.05664	0.28326	-0.02613	0.28308	-0.04139	0.28299	-0.03308	0.28317	-0.03649	0.28303	-0.04901	0.28315	-0.04105	0.28312	-0.04984
0.28383	-0.05543	0.28416	-0.02441	0.284	-0.03992	0.28391	-0.03152	0.28408	-0.035	0.28396	-0.04767	0.28406	-0.0396	0.28404	-0.04848
0.28491	-0.05172	0.28518	-0.02366	0.28504	-0.03769	0.28497	-0.03006	0.28511	-0.0332	0.28501	-0.0447	0.28509	-0.03738	0.28508	-0.04546
0.28597	-0.04818	0.2863	-0.02552	0.28614	-0.03685	0.28605	-0.03056	0.28622	-0.03303	0.28609	-0.04251	0.2862	-0.03654	0.28618	-0.04322
0.28687	-0.0438	0.28734	-0.02434	0.2871	-0.03407	0.28699	-0.02862	0.28722	-0.03072	0.28704	-0.03894	0.28719	-0.03378	0.28716	-0.03958
0.28781	-0.0432	0.2883	-0.02404	0.28806	-0.03362	0.28793	-0.02826	0.28818	-0.03032	0.28799	-0.03841	0.28815	-0.03333	0.28812	-0.03905
0.28893	-0.0421	0.28933	-0.02285	0.28913	-0.03247	0.28903	-0.02711	0.28923	-0.02919	0.28908	-0.03728	0.2892	-0.0322	0.28918	-0.0379
0.28992	-0.04098	0.29035	-0.01914	0.29013	-0.03006	0.29003	-0.02411	0.29024	-0.02654	0.29008	-0.03552	0.29021	-0.02981	0.29019	-0.03612
0.29074	-0.03679	0.29131	-0.01964	0.29103	-0.02821	0.29089	-0.02345	0.29117	-0.02531	0.29096	-0.0325	0.29113	-0.02797	0.2911	-0.03304
0.29193	-0.03353	0.29222	-0.02131	0.29208	-0.02742	0.29201	-0.02388	0.29215	-0.02514	0.29204	-0.03048	0.29213	-0.02718	0.29212	-0.03098
0.29297	-0.03193	0.29322	-0.01743	0.29309	-0.02468	0.29303	-0.02063	0.29316	-0.0222	0.29306	-0.0283	0.29314	-0.02447	0.29312	-0.02877
0.2939	-0.03298	0.29435	-0.01582	0.29413	-0.0244	0.29402	-0.0197	0.29424	-0.02161	0.29407	-0.02869	0.29421	-0.0242	0.29418	-0.02917
0.29486	-0.03112	0.29533	-0.02025	0.29509	-0.02569	0.29498	-0.02251	0.29521	-0.02362	0.29504	-0.0284	0.29518	-0.02546	0.29515	-0.02887
0.29587	-0.02865	0.29641	-0.01636	0.29614	-0.0225	0.296	-0.01904	0.29627	-0.02036	0.29607	-0.02558	0.29624	-0.02231	0.29621	-0.026
0.29703	-0.02536	0.29732	-0.01745	0.29717	-0.02141	0.2971	-0.01904	0.29725	-0.01982	0.29714	-0.02339	0.29723	-0.02121	0.29721	-0.02376
0.29788	-0.0242	0.29838	-0.01371	0.29813	-0.01895	0.298	-0.016	0.29825	-0.01713	0.29807	-0.02158	0.29822	-0.01879	0.29819	-0.02193
0.29879	-0.02387	0.29934	-0.01257	0.29907	-0.01822	0.29893	-0.01509	0.2992	-0.01632	0.299	-0.02105	0.29917	-0.01807	0.29914	-0.0214
0.29985	-0.02231	0.30037	-0.01172	0.30011	-0.01702	0.29998	-0.01408	0.30024	-0.01524	0.30004	-0.01967	0.3002	-0.01688	0.30017	-0.01999
0.3008	-0.02258	0.30131	-0.0116	0.30106	-0.01709	0.30093	-0.01406	0.30118	-0.01526	0.30099	-0.01983	0.30115	-0.01694	0.30112	-0.02017
0.30194	-0.01903	0.30224	-0.00869	0.30209	-0.01386	0.30202	-0.01105	0.30217	-0.01221	0.30205	-0.01645	0.30215	-0.01375	0.30213	-0.01673
0.30291	-0.01715	0.30331	-0.00833	0.30311	-0.01274	0.30301	-0.01033	0.30321	-0.0113	0.30306	-0.01495	0.30319	-0.01264	0.30316	-0.0152
0.30393	-0.0176	0.30432	-0.00916	0.30412	-0.01338	0.30402	-0.01104	0.30422	-0.01197	0.30407	-0.01549	0.30419	-0.01327	0.30417	-0.01575
0.30481	-0.01616	0.3052	-0.00817	0.305	-0.01216	0.3049	-0.00996	0.3051	-0.01084	0.30495	-0.01416	0.30508	-0.01206	0.30505	-0.0144
0.30587	-0.01633	0.30632	-0.0078	0.3061	-0.01207	0.30598	-0.00973	0.30621	-0.01068	0.30604	-0.0142	0.30618	-0.01197	0.30615	-0.01444
0.30694	-0.01441	0.30721	-0.00621	0.30708	-0.01031	0.30701	-0.0081	0.30715	-0.00902	0.30704	-0.01236	0.30713	-0.01023	0.30711	-0.01257
0.30784	-0.01285	0.30824	-0.00691	0.30804	-0.00988	0.30794	-0.00823	0.30814	-0.00888	0.30799	-0.01137	0.30811	-0.0098	0.30809	-0.01156
0.30878	-0.01222	0.30917	-0.00686	0.30898	-0.00954	0.30888	-0.00804	0.30908	-0.00861	0.30893	-0.01088	0.30905	-0.00946	0.30903	-0.01106
0.30992	-0.01096	0.3102	-0.00528	0.31006	-0.00812	0.30999	-0.00656	0.31013	-0.00719	0.31002	-0.00954	0.31011	-0.00805	0.31009	-0.0097
0.31091	-0.01043	0.31133	-0.00414	0.31112	-0.00729	0.31101	-0.0056	0.31122	-0.00631	0.31107	-0.00886	0.3112	-0.00723	0.31117	-0.00901
0.31204	-0.0087	0.31237	-0.00238	0.3122	-0.00554	0.31212	-0.00388	0.31229	-0.00462	0.31216	-0.00712	0.31227	-0.0055	0.31225	-0.00725
0.31291	-0.00708	0.31333	-0.00275	0.31312	-0.00491	0.31301	-0.00375	0.31323	-0.00425	0.31307	-0.006	0.3132	-0.00488	0.31317	-0.0061
0.3138	-0.00527	0.31431	-0.00414	0.31405	-0.00471	0.31393	-0.00433	0.31418	-0.00443	0.31399	-0.00499	0.31415	-0.00466	0.31412	-0.00507
0.31483	-0.00426	0.31521	-0.00191	0.31502	-0.00308	0.31493	-0.00245	0.31512	-0.00271	0.31498	-0.00367	0.31509	-0.00306	0.31507	-0.00373
0.31586	-0.00533	0.31621	-0.0019	0.31604	-0.00361	0.31595	-0.0027	0.31613	-0.00309	0.316	-0.00447	0.3161	-0.00359	0.31608	-0.00455
0.31689	-0.00521	0.31729	-0.00229	0.31709	-0.00375	0.31699	-0.00296	0.31719	-0.00328	0.31704	-0.00448	0.31717	-0.00372	0.31714	-0.00455
0.31795	-0.00293	0.31825	-0.00174	0.3181	-0.00234	0.31803	-0.002	0.31818	-0.00212	0.31806	-0.00263	0.31816	-0.00232	0.31814	-0.00268
0.31878	-0.000768269	0.31945	-0.00109	0.31912	-0.000931	0.31895	-0.000992118	0.31928	-0.000942328	0.31903	-0.000849635	0.31924	-0.000920876	0.3192	-0.000861809
0.31988	0.00127	0.32036	0.000604462	0.32012	0.000938131	0.32	0.000755871	0.32024	0.000830061	0.32006	0.0011	0.32021	0.000930418	0.32018	0.00112
0.32104	-0.000998105	0.32131	0.00076741	0.32117	-0.000115347	0.3211	0.000319511	0.32124	0.00010004	0.32114	-0.000556726	0.32122	-0.000118608	0.3212	-0.000569751
0.32185	-0.00138	0.32236	0.00111	0.3221	-0.000132663	0.32197	0.000480575	0.32223	0.000170477	0.32204	-0.000755709	0.3222	-0.000137567	0.32216	-0.000773634
0.32286	0.00201	0.32323	-0.000574457	0.32305	0.000719614	0.32295	7.1127e-05	0.32314	0.000387463	0.323	0.00137	0.32312	0.000718888	0.32309	0.00139
0.32394	0.00366	0.32429	-2.22988e-05	0.32412	0.00182	0.32403	0.000880202	0.32421	0.00132	0.32407	0.00274	0.32418	0.00181	0.32416	0.00279
0.32505	0.00569	0.32523	0.00332	0.32514	0.00451	0.3251	0.00384	0.32519	0.00409	0.32512	0.0051	0.32518	0.00447	0.32517	0.00518
0.32601	0.00408	0.32629	0.00196	0.32615	0.00302	0.32608	0.00244	0.32622	0.00268	0.32612	0.00355	0.32621	0.003	0.32619	0.00361
0.32693	0.00367	0.32731	0.00206	0.32712	0.00286	0.32703	0.00241	0.32721	0.00258	0.32707	0.00326	0.32719	0.00284	0.32717	0.00332
0.3279	0.00547	0.32823	0.00338	0.32806	0.00442	0.32798	0.00382	0.32814	0.00404	0.32802	0.00494	0.32812	0.00438	0.3281	0.00502
0.32887	0.00894	0.32913	0.00359	0.329	0.00627	0.32894	0.00483	0.32907	0.00544	0.32897	0.0076	0.32905	0.00622	0.32904	0.00773
0.32995	0.01013	0.33019	0.00613	0.33007	0.00813	0.33001	0.00699	0.33013	0.00741	0.33004	0.00913	0.33012	0.00806	0.3301	0.00928
0.33093	0.00857	0.33121	0.00507	0.33107	0.00682	0.331	0.00582	0.33114	0.00619	0.33104	0.00769	0.33113	0.00676	0.33111	0.00782
0.33206	0.01021	0.33215	0.0043	0.33211	0.00725	0.33209	0.00566	0.33213	0.00633	0.3321	0.00873	0.33213	0.0072	0.33212	0.00888
0.333	0.00986	0.33327	0.0037	0.33313	0.00678	0.33306	0.00513	0.3332	0.00584	0.3331	0.00832	0.33319	0.00673	0.33317	0.00846
0.3339	0.01219	0.3343	0.00586	0.3341	0.00902	0.334	0.00729	0.3342	0.00799	0.33405	0.01061	0.33417	0.00895	0.33415	0.01079
0.33496	0.01403	0.33533	0.00666	0.33515	0.01035	0.33506	0.00834	0.33524	0.00916	0.3351	0.01219	0.33522	0.01026	0.33519	0.0124
0.33599	0.01476	0.33619	0.00516	0.33609	0.00996	0.33604	0.00741	0.33614	0.00851	0.33607	0.01236	0.33613	0.00988	0.33612	0.01257
0.3369	0.01494	0.33725	0.00649	0.33707	0.01072	0.33699	0.00843	0.33716	0.00938	0.33703	0.01283	0.33714	0.01063	0.33712	0.01305
0.33788	0.01461	0.33823	0.00729	0.33806	0.01095	0.33797	0.00894	0.33815	0.00974	0.33801	0.01278	0.33812	0.01086	0.3381	0.01299
0.33883	0.01685	0.33929	0.00823	0.33906	0.01254	0.33894	0.01017	0.33918	0.01113	0.339	0.01469	0.33915	0.01243	0.33912	0.01494
0.33982	0.01882	0.34035	0.00923	0.34008	0.01403	0.33995	0.0114	0.34022	0.01246	0.34002	0.01642	0.34018	0.01391	0.34015	0.0167
0.34106	0.01988	0.34123	0.00788	0.34115	0.01388	0.34111	0.01066	0.34119	0.01202	0.34113	0.01688	0.34118	0.01377	0.34117	0.01716
0.3421	0.02045	0.3422	0.00769	0.34215	0.01407	0.34212	0.01066	0.34217	0.01212	0.34213	0.01726	0.34217	0.01396	0.34216	0.01756
0.34294	0.02003	0.34331	0.00801	0.34312	0.01402	0.34303	0.01079	0.34322	0.01216	0.34308	0.01702	0.34319	0.01391	0.34317	0.01731
0.34381	0.02068	0.3443	0.00997	0.34405	0.01533	0.34393	0.0124	0.34418	0.01359	0.34399	0.01801	0.34415	0.0152	0.34412	0.01831
0.34487	0.02308	0.34534	0.0095	0.3451	0.01629	0.34498	0.01264	0.34522	0.01418	0.34504	0.01969	0.34519	0.01616	0.34516	0.02002
0.3459	0.02581	0.34632	0.00797	0.34611	0.01689	0.34601	0.01218	0.34622	0.01425	0.34606	0.02135	0.34619	0.01677	0.34616	0.02172
0.34695	0.02573	0.3473	0.01049	0.34713	0.01811	0.34704	0.01402	0.34721	0.01574	0.34708	0.02192	0.34719	0.01797	0.34717	0.0223
0.34781	0.02526	0.34816	0.01162	0.34798	0.01844	0.34789	0.01473	0.34807	0.01625	0.34794	0.02185	0.34805	0.01829	0.34802	0.02222
0.34893	0.02546	0.34916	0.01162	0.34905	0.01854	0.34899	0.01478	0.3491	0.01632	0.34902	0.022	0.34909	0.01839	0.34907	0.02237
0.34992	0.02728	0.3503	0.01171	0.35011	0.01949	0.35002	0.01529	0.3502	0.01704	0.35006	0.02339	0.35018	0.01934	0.35016	0.02378
0.35098	0.0303	0.35113	0.01093	0.35105	0.02061	0.35102	0.01545	0.35109	0.01767	0.35104	0.02545	0.35108	0.02045	0.35107	0.02589
0.35189	0.03221	0.35229	0.01281	0.35209	0.02251	0.35199	0.0173	0.35219	0.01951	0.35204	0.02736	0.35217	0.02233	0.35214	0.02783
0.35299	0.0319	0.35319	0.01405	0.35309	0.02298	0.35304	0.01814	0.35314	0.02015	0.35306	0.02744	0.35313	0.02279	0.35311	0.02791
0.35393	0.03016	0.35417	0.01341	0.35405	0.02179	0.35399	0.01725	0.35411	0.01913	0.35402	0.02597	0.3541	0.02161	0.35408	0.02641
0.35477	0.03114	0.35529	0.01375	0.35503	0.02245	0.3549	0.01774	0.35516	0.01969	0.35497	0.02679	0.35513	0.02227	0.3551	0.02725
0.35583	0.03404	0.35613	0.01618	0.35598	0.02511	0.35591	0.02023	0.35605	0.02222	0.35594	0.02958	0.35604	0.0249	0.35602	0.03008
0.35695	0.03741	0.35729	0.01692	0.35712	0.02717	0.35703	0.0216	0.3572	0.0239	0.35708	0.03229	0.35718	0.02695	0.35716	0.03284
0.35799	0.03903	0.3582	0.01939	0.35809	0.02921	0.35804	0.02381	0.35814	0.02598	0.35807	0.03412	0.35813	0.02897	0.35812	0.03469
0.35907	0.03825	0.3593	0.01878	0.35918	0.02852	0.35912	0.02318	0.35924	0.02533	0.35915	0.03338	0.35923	0.02828	0.35921	0.03394
0.35989	0.03807	0.36021	0.01822	0.36005	0.02815	0.35997	0.02272	0.36013	0.02492	0.36001	0.03311	0.36011	0.02791	0.36009	0.03366
0.36095	0.04031	0.36125	0.01857	0.3611	0.02944	0.36103	0.02352	0.36117	0.02595	0.36106	0.03487	0.36116	0.0292	0.36114	0.03546
0.36181	0.04376	0.36235	0.0213	0.36208	0.03253	0.36195	0.02637	0.36222	0.02886	0.36202	0.03815	0.36219	0.03226	0.36215	0.03879
0.36286	0.04519	0.36329	0.02211	0.36307	0.03365	0.36297	0.02732	0.36318	0.02988	0.36302	0.03942	0.36315	0.03337	0.36313	0.04008
0.36399	0.04587	0.36411	0.01878	0.36405	0.03233	0.36402	0.02504	0.36408	0.02811	0.36404	0.0391	0.36407	0.03207	0.36406	0.03977
0.36486	0.04693	0.36526	0.02072	0.36506	0.03383	0.36496	0.02673	0.36516	0.02967	0.36501	0.04038	0.36514	0.03355	0.36511	0.04106
0.36593	0.04768	0.36627	0.02474	0.3661	0.03621	0.36602	0.02986	0.36619	0.03238	0.36606	0.04195	0.36617	0.0359	0.36615	0.04265
0.36701	0.05026	0.36723	0.02506	0.36712	0.03766	0.36707	0.03073	0.36718	0.03351	0.3671	0.04396	0.36716	0.03735	0.36715	0.0447
0.36782	0.05311	0.36839	0.0256	0.36811	0.03935	0.36796	0.03182	0.36825	0.03488	0.36803	0.04623	0.36821	0.03903	0.36818	0.04701
0.36884	0.0549	0.36919	0.02393	0.36901	0.03942	0.36893	0.03104	0.3691	0.03453	0.36897	0.04716	0.36908	0.0391	0.36906	0.04796
0.36993	0.0563	0.37034	0.02509	0.37013	0.04069	0.37003	0.03223	0.37024	0.03573	0.37008	0.0485	0.37021	0.04037	0.37019	0.04932
0.37104	0.05519	0.37125	0.02583	0.37114	0.04051	0.37109	0.03251	0.3712	0.03578	0.37112	0.04785	0.37118	0.04018	0.37117	0.04866
0.37197	0.05781	0.37231	0.02726	0.37214	0.04254	0.37205	0.0342	0.37223	0.0376	0.3721	0.05018	0.37221	0.04219	0.37218	0.05102
0.37291	0.05991	0.37339	0.02531	0.37315	0.04261	0.37303	0.03328	0.37327	0.03719	0.37309	0.05126	0.37324	0.04227	0.37321	0.05213
0.37382	0.06334	0.37428	0.02492	0.37405	0.04413	0.37393	0.03384	0.37416	0.0382	0.37399	0.05374	0.37413	0.04379	0.37411	0.05466
0.37505	0.06452	0.37517	0.02958	0.37511	0.04705	0.37508	0.03755	0.37514	0.04145	0.3751	0.05579	0.37513	0.04667	0.37512	0.05673
0.37602	0.06487	0.37633	0.02923	0.37617	0.04705	0.3761	0.03738	0.37625	0.04137	0.37614	0.05596	0.37623	0.04667	0.37621	0.05691
0.37684	0.0647	0.37744	0.02992	0.37714	0.04731	0.37699	0.03784	0.37729	0.04173	0.37706	0.05601	0.37725	0.04692	0.37721	0.05695
0.37785	0.06489	0.37819	0.02835	0.37802	0.04662	0.37794	0.03673	0.37811	0.04084	0.37798	0.05575	0.37808	0.04624	0.37806	0.0567
0.37891	0.07053	0.37927	0.02698	0.37909	0.04876	0.379	0.03711	0.37918	0.04207	0.37904	0.05964	0.37916	0.04838	0.37913	0.06066
0.38005	0.07314	0.38043	0.03179	0.38024	0.05247	0.38015	0.04129	0.38034	0.04594	0.38019	0.0628	0.38031	0.05205	0.38029	0.06387
0.38088	0.0748	0.38121	0.03082	0.38105	0.05281	0.38096	0.04098	0.38113	0.04595	0.38101	0.0638	0.38111	0.05239	0.38109	0.06489
0.38205	0.0737	0.38236	0.0287	0.3822	0.0512	0.38213	0.03915	0.38228	0.04427	0.38217	0.06245	0.38226	0.0508	0.38224	0.06352
0.38303	0.07193	0.38324	0.02844	0.38313	0.05018	0.38308	0.03852	0.38318	0.04347	0.38311	0.06105	0.38317	0.04979	0.38316	0.0621
0.38393	0.07625	0.38439	0.03287	0.38416	0.05456	0.38405	0.04284	0.38428	0.04773	0.3841	0.06541	0.38425	0.05412	0.38422	0.06652
0.38501	0.07937	0.38533	0.03331	0.38517	0.05634	0.38509	0.04393	0.38525	0.04913	0.38513	0.06786	0.38523	0.05589	0.38521	0.06901
0.38591	0.08169	0.38635	0.03305	0.38613	0.05737	0.38602	0.04431	0.38624	0.04982	0.38608	0.06953	0.38621	0.05692	0.38618	0.07072
0.387	0.08233	0.38741	0.03224	0.3872	0.05728	0.3871	0.04387	0.38731	0.04956	0.38715	0.06981	0.38728	0.05684	0.38726	0.071
0.38805	0.081	0.3883	0.03321	0.38817	0.0571	0.38811	0.04425	0.38823	0.04967	0.38814	0.06905	0.38822	0.05665	0.3882	0.07023
0.3888	0.08224	0.38945	0.03301	0.38913	0.05762	0.38896	0.04441	0.38929	0.04999	0.38905	0.06993	0.38925	0.05717	0.38921	0.07113
0.39009	0.08468	0.39028	0.03599	0.39019	0.06034	0.39014	0.0472	0.39024	0.05269	0.39016	0.07251	0.39022	0.05985	0.39021	0.07374
0.39105	0.08824	0.39143	0.03332	0.39124	0.06078	0.39115	0.04611	0.39134	0.05237	0.39119	0.07451	0.39131	0.06031	0.39129	0.07579
0.39196	0.0897	0.39242	0.03225	0.39219	0.06097	0.39208	0.04568	0.3923	0.05226	0.39213	0.07533	0.39228	0.06051	0.39225	0.07663
0.39298	0.09041	0.39334	0.03508	0.39316	0.06275	0.39307	0.04794	0.39325	0.05423	0.39311	0.07658	0.39323	0.06226	0.3932	0.07789
0.39403	0.09037	0.39426	0.0365	0.39414	0.06343	0.39409	0.04897	0.3942	0.05508	0.39411	0.0769	0.39419	0.06293	0.39417	0.07822
0.39484	0.09174	0.39538	0.03811	0.39511	0.06492	0.39497	0.05049	0.39524	0.05655	0.39504	0.07833	0.39521	0.06441	0.39518	0.07966
0.39613	0.09372	0.39638	0.03527	0.39626	0.0645	0.3962	0.04889	0.39632	0.05556	0.39623	0.07911	0.39631	0.064	0.39629	0.08047
0.39688	0.09651	0.39736	0.03469	0.39712	0.0656	0.397	0.04914	0.39724	0.05622	0.39706	0.08106	0.39721	0.0651	0.39718	0.08246
0.39806	0.09948	0.39829	0.03728	0.39818	0.06838	0.39812	0.05177	0.39823	0.05887	0.39815	0.08393	0.39822	0.06785	0.39821	0.08537
0.39908	0.09878	0.39941	0.03853	0.39925	0.06866	0.39917	0.05252	0.39933	0.05938	0.39921	0.08372	0.39931	0.06812	0.39929	0.08516
0.39992	0.09859	0.40037	0.03792	0.40014	0.06825	0.40003	0.05203	0.40025	0.05894	0.40009	0.08342	0.40023	0.06772	0.4002	0.08485
0.40097	0.09797	0.40129	0.0354	0.40113	0.06669	0.40105	0.05002	0.40121	0.05719	0.40109	0.08233	0.40119	0.06618	0.40117	0.08375
0.40204	0.10256	0.40244	0.03676	0.40224	0.06966	0.40214	0.05214	0.40234	0.05968	0.40219	0.08611	0.40232	0.06913	0.40229	0.08759
0.4031	0.10583	0.4034	0.04192	0.40325	0.07388	0.40317	0.05674	0.40333	0.064	0.40321	0.08985	0.40331	0.0733	0.40329	0.09139
0.4039	0.10802	0.40432	0.0399	0.40411	0.07396	0.40401	0.05579	0.40421	0.06358	0.40406	0.09099	0.40419	0.07339	0.40416	0.09256
0.40502	0.10652	0.40535	0.04058	0.40518	0.07355	0.4051	0.05593	0.40526	0.06344	0.40514	0.09004	0.40524	0.07298	0.40522	0.09159
0.40603	0.10403	0.4065	0.03996	0.40627	0.07199	0.40615	0.05486	0.40639	0.06216	0.40621	0.08801	0.40636	0.07143	0.40633	0.08952
0.40708	0.10929	0.4073	0.0421	0.40719	0.07569	0.40714	0.05772	0.40724	0.06537	0.40716	0.09249	0.40723	0.0751	0.40722	0.09408
0.40801	0.11247	0.40848	0.04334	0.40825	0.07791	0.40813	0.05941	0.40837	0.06729	0.40819	0.09519	0.40834	0.0773	0.40831	0.09682
0.40893	0.11545	0.40929	0.04192	0.40911	0.07869	0.40902	0.0591	0.4092	0.06752	0.40907	0.09707	0.40918	0.07809	0.40916	0.09874
0.41016	0.11554	0.41052	0.04252	0.41034	0.07903	0.41025	0.05956	0.41043	0.06791	0.41029	0.09729	0.41041	0.07842	0.41038	0.09896
0.41096	0.11336	0.41139	0.04087	0.41117	0.07712	0.41107	0.05781	0.41128	0.06612	0.41112	0.09524	0.41125	0.07653	0.41123	0.09688
0.41204	0.11661	0.41244	0.04549	0.41224	0.08105	0.41214	0.062	0.41234	0.0701	0.41219	0.09883	0.41231	0.08042	0.41229	0.10053
0.41306	0.118	0.4134	0.04813	0.41323	0.08307	0.41315	0.06429	0.41332	0.0722	0.41319	0.10053	0.4133	0.08241	0.41328	0.10225
0.41437	0.11135	0.41427	0.04633	0.41432	0.07884	0.41434	0.06133	0.4143	0.06868	0.41433	0.09509	0.4143	0.07821	0.41431	0.09671
0.41519	0.11103	0.41542	0.04692	0.41531	0.07898	0.41525	0.06169	0.41536	0.06893	0.41528	0.095	0.41535	0.07835	0.41534	0.09662
0.4163	0.11592	0.41631	0.04722	0.4163	0.08157	0.4163	0.06311	0.41631	0.07089	0.4163	0.09875	0.41631	0.08093	0.41631	0.10043
0.41736	0.12058	0.41726	0.04982	0.41731	0.0852	0.41734	0.06616	0.41728	0.07417	0.41732	0.10289	0.41729	0.08452	0.4173	0.10464
0.41828	0.12259	0.41836	0.05079	0.41832	0.08669	0.4183	0.06736	0.41834	0.07548	0.41831	0.10464	0.41833	0.086	0.41833	0.10642
0.41941	0.12556	0.41935	0.04793	0.41938	0.08674	0.4194	0.06599	0.41937	0.07484	0.41939	0.10615	0.41937	0.08607	0.41937	0.10797
0.42025	0.12431	0.42046	0.05	0.42035	0.08716	0.4203	0.06721	0.42041	0.07564	0.42033	0.10573	0.42039	0.08647	0.42038	0.10754
0.42127	0.12506	0.42128	0.05418	0.42127	0.08962	0.42127	0.07046	0.42128	0.07844	0.42127	0.10734	0.42127	0.0889	0.42127	0.10917
0.42235	0.1301	0.4223	0.05644	0.42233	0.09327	0.42234	0.07336	0.42231	0.08165	0.42233	0.11169	0.42232	0.09253	0.42232	0.11359
0.42328	0.13791	0.42327	0.05481	0.42328	0.09636	0.42328	0.07408	0.42327	0.08351	0.42328	0.11714	0.42328	0.09561	0.42328	0.11914
0.42436	0.13895	0.42437	0.05365	0.42437	0.0963	0.42437	0.07347	0.42437	0.08319	0.42437	0.11762	0.42437	0.09555	0.42437	0.11964
0.42534	0.13883	0.42523	0.05838	0.42528	0.0986	0.42531	0.07692	0.42526	0.08601	0.4253	0.11872	0.42526	0.09782	0.42527	0.12074
0.42619	0.13871	0.42633	0.0586	0.42626	0.09865	0.42623	0.07706	0.42629	0.0861	0.42624	0.11868	0.42628	0.09787	0.42628	0.1207
0.42735	0.1433	0.42741	0.06145	0.42738	0.10238	0.42737	0.08028	0.4274	0.0895	0.42737	0.12284	0.42739	0.10156	0.42739	0.12493
0.42817	0.14833	0.42837	0.05969	0.42827	0.10401	0.42822	0.08021	0.42832	0.09027	0.42824	0.12617	0.42831	0.10319	0.42829	0.12832
0.42933	0.15197	0.42932	0.05669	0.42933	0.10433	0.42933	0.0789	0.42932	0.08978	0.42933	0.12815	0.42933	0.10353	0.42933	0.13036
0.43032	0.1566	0.43038	0.06355	0.43035	0.11007	0.43034	0.08507	0.43037	0.09562	0.43034	0.13334	0.43036	0.1092	0.43036	0.13561
0.43121	0.15736	0.43137	0.06855	0.43129	0.11296	0.43125	0.08894	0.43133	0.09893	0.43127	0.13516	0.43132	0.11205	0.43131	0.13745
0.43235	0.16124	0.4323	0.06743	0.43232	0.11433	0.43234	0.08906	0.43231	0.09966	0.43233	0.13779	0.43231	0.11342	0.43232	0.14014
0.43315	0.1652	0.43322	0.06843	0.43319	0.11681	0.43317	0.09077	0.4332	0.10171	0.43318	0.141	0.4332	0.11588	0.43319	0.14341
0.43431	0.16961	0.43445	0.06635	0.43438	0.11798	0.43435	0.09032	0.43442	0.10207	0.43436	0.1438	0.43441	0.11706	0.4344	0.14626
0.43522	0.17659	0.43537	0.07366	0.43529	0.12512	0.43526	0.0974	0.43533	0.10904	0.43527	0.15086	0.43532	0.12413	0.43531	0.15343
0.43628	0.17809	0.43625	0.07327	0.43627	0.12568	0.43627	0.09748	0.43626	0.10935	0.43627	0.15189	0.43626	0.12468	0.43626	0.15448
0.43718	0.18088	0.4374	0.07357	0.43729	0.12722	0.43723	0.09839	0.43734	0.11055	0.43726	0.15405	0.43733	0.12622	0.43732	0.15668
0.43837	0.18169	0.43836	0.07403	0.43837	0.12786	0.43837	0.09892	0.43836	0.11112	0.43837	0.15478	0.43836	0.12685	0.43836	0.15742
0.43919	0.18634	0.43921	0.0744	0.4392	0.13037	0.4392	0.10034	0.43921	0.11304	0.4392	0.15835	0.43921	0.12934	0.43921	0.16106
0.4403	0.19467	0.44037	0.08442	0.44033	0.13954	0.44032	0.10974	0.44035	0.12215	0.44032	0.16711	0.44035	0.13842	0.44034	0.16995
0.44123	0.20018	0.44119	0.08436	0.44121	0.14227	0.44122	0.11105	0.4412	0.12413	0.44122	0.17123	0.4412	0.14114	0.44121	0.17414
0.44222	0.20552	0.4422	0.08245	0.44221	0.14398	0.44222	0.11095	0.44221	0.12492	0.44221	0.17475	0.44221	0.14285	0.44221	0.17774
0.4432	0.20139	0.44324	0.08492	0.44322	0.14315	0.44321	0.11175	0.44323	0.1249	0.44321	0.17227	0.44323	0.14201	0.44322	0.1752
0.44416	0.21039	0.44432	0.08786	0.44424	0.14912	0.4442	0.11612	0.44428	0.12997	0.44422	0.17976	0.44427	0.14794	0.44426	0.18282
0.44519	0.21609	0.44521	0.09352	0.4452	0.1548	0.4452	0.12168	0.44521	0.13548	0.4452	0.18545	0.44521	0.15356	0.4452	0.1886
0.44631	0.22682	0.44626	0.09144	0.44628	0.15913	0.44629	0.12278	0.44627	0.13814	0.44629	0.19297	0.44628	0.15788	0.44628	0.19627
0.4473	0.23235	0.44745	0.09173	0.44737	0.16204	0.44734	0.12434	0.44741	0.14033	0.44736	0.19719	0.4474	0.16077	0.44739	0.20057
0.44811	0.23478	0.44819	0.09563	0.44815	0.16521	0.44813	0.12781	0.44817	0.14358	0.44814	0.2	0.44817	0.1639	0.44816	0.20341
0.44932	0.23762	0.44937	0.10148	0.44934	0.16955	0.44933	0.13281	0.44936	0.14816	0.44934	0.20359	0.44935	0.1682	0.44935	0.20705
0.45015	0.2401	0.45024	0.10622	0.4502	0.17316	0.45017	0.1369	0.45022	0.15193	0.45018	0.20663	0.45021	0.17177	0.45021	0.21014
0.45132	0.24939	0.4514	0.10208	0.45136	0.17573	0.45134	0.13613	0.45138	0.15281	0.45135	0.21256	0.45138	0.17434	0.45137	0.21619
0.45223	0.25824	0.45223	0.10448	0.45223	0.18136	0.45223	0.14006	0.45223	0.1575	0.45223	0.2198	0.45223	0.17993	0.45223	0.22356
0.45337	0.26539	0.4532	0.1119	0.45328	0.18864	0.45333	0.14726	0.45324	0.16459	0.4533	0.22701	0.45325	0.18714	0.45326	0.23088
0.45429	0.27007	0.4544	0.11442	0.45434	0.19225	0.45432	0.15027	0.45437	0.16783	0.45433	0.23116	0.45436	0.19071	0.45436	0.23509
0.45536	0.27341	0.45548	0.1176	0.45542	0.1955	0.45539	0.15342	0.45545	0.17097	0.4554	0.23446	0.45544	0.19394	0.45543	0.23844
0.45622	0.27896	0.4563	0.11385	0.45626	0.1964	0.45624	0.15202	0.45628	0.17073	0.45625	0.23768	0.45628	0.19485	0.45627	0.24174
0.45725	0.28826	0.45736	0.11927	0.45731	0.20377	0.45728	0.15829	0.45733	0.17741	0.45729	0.24602	0.45733	0.20215	0.45732	0.25021
0.45833	0.29945	0.45826	0.12686	0.45829	0.21315	0.45831	0.16661	0.45827	0.18608	0.4583	0.2563	0.45828	0.21145	0.45828	0.26066
0.45923	0.30756	0.4594	0.12921	0.45931	0.21839	0.45927	0.17032	0.45935	0.19047	0.45929	0.26298	0.45934	0.21665	0.45933	0.26746
0.46027	0.30942	0.46027	0.13368	0.46027	0.22155	0.46027	0.17406	0.46027	0.19385	0.46027	0.26548	0.46027	0.21977	0.46027	0.27
0.46127	0.31628	0.46135	0.13416	0.46131	0.22522	0.46129	0.1761	0.46133	0.19665	0.4613	0.27075	0.46132	0.22342	0.46132	0.27536
0.46229	0.3237	0.46237	0.13962	0.46233	0.23166	0.46231	0.18193	0.46235	0.20266	0.46232	0.27768	0.46235	0.2298	0.46234	0.2824
0.46325	0.33143	0.46337	0.14858	0.46331	0.24	0.46328	0.19041	0.46334	0.2109	0.4633	0.28572	0.46334	0.23806	0.46333	0.29056
0.46442	0.34443	0.46436	0.14908	0.46439	0.24676	0.4644	0.19396	0.46437	0.21595	0.4644	0.29559	0.46438	0.24478	0.46438	0.30062
0.4654	0.35192	0.46537	0.15078	0.46538	0.25135	0.46539	0.19705	0.46538	0.21972	0.46539	0.30164	0.46538	0.24934	0.46538	0.30677
0.46626	0.35524	0.46634	0.15134	0.4663	0.25329	0.46628	0.19827	0.46632	0.22126	0.46629	0.30427	0.46632	0.25127	0.46631	0.30944
0.46712	0.35922	0.46729	0.16236	0.46721	0.26079	0.46716	0.20734	0.46725	0.22939	0.46719	0.31001	0.46724	0.25867	0.46723	0.31525
0.46825	0.37252	0.46832	0.16997	0.46828	0.27124	0.46827	0.21619	0.4683	0.23885	0.46828	0.32188	0.4683	0.26904	0.46829	0.32732
0.4693	0.38326	0.46944	0.17275	0.46937	0.27801	0.46933	0.22087	0.46941	0.24445	0.46935	0.33063	0.4694	0.27575	0.46939	0.33623
0.47019	0.39624	0.47037	0.17646	0.47028	0.28635	0.47024	0.22678	0.47033	0.25143	0.47026	0.34129	0.47032	0.28404	0.4703	0.34708
0.47128	0.40141	0.47137	0.18142	0.47133	0.29142	0.4713	0.23169	0.47135	0.25632	0.47132	0.34641	0.47135	0.28905	0.47134	0.35228
0.47238	0.40579	0.4724	0.1927	0.47239	0.29925	0.47238	0.24105	0.47239	0.26475	0.47238	0.35252	0.47239	0.29679	0.47239	0.35846
0.47321	0.4117	0.47345	0.19784	0.47333	0.30477	0.47327	0.24628	0.47339	0.27002	0.4733	0.35824	0.47338	0.30226	0.47336	0.36427
0.47422	0.42753	0.47431	0.19432	0.47427	0.31092	0.47425	0.24757	0.47429	0.27366	0.47426	0.36923	0.47429	0.3084	0.47428	0.37548
0.47524	0.44192	0.47545	0.20148	0.47535	0.3217	0.4753	0.25636	0.4754	0.28325	0.47532	0.38181	0.47539	0.31908	0.47538	0.38827
0.47613	0.4495	0.47635	0.21116	0.47624	0.33033	0.47619	0.26533	0.47629	0.29188	0.47621	0.38992	0.47628	0.32762	0.47627	0.39649
0.47735	0.45989	0.47738	0.21949	0.47736	0.33969	0.47735	0.274	0.47737	0.30071	0.47736	0.39979	0.47737	0.33689	0.47737	0.40652
0.47832	0.46347	0.47837	0.22897	0.47835	0.34622	0.47833	0.28184	0.47836	0.30775	0.47834	0.40484	0.47836	0.34334	0.47835	0.41164
0.47911	0.47424	0.4793	0.22158	0.4792	0.34791	0.47915	0.27905	0.47925	0.30721	0.47918	0.41108	0.47924	0.34507	0.47923	0.41802
0.48022	0.48781	0.48027	0.23706	0.48024	0.36244	0.48023	0.29375	0.48026	0.32153	0.48024	0.42513	0.48025	0.35944	0.48025	0.43227
0.48129	0.49909	0.4814	0.24749	0.48135	0.37329	0.48132	0.30419	0.48137	0.33197	0.48133	0.43619	0.48137	0.37019	0.48136	0.44351
0.48212	0.51204	0.48238	0.25157	0.48225	0.3818	0.48219	0.31035	0.48231	0.33916	0.48222	0.44692	0.4823	0.37864	0.48228	0.45443
0.48328	0.5176	0.48341	0.25501	0.48335	0.38631	0.48331	0.31424	0.48338	0.34327	0.48333	0.45196	0.48337	0.3831	0.48336	0.45954
0.48432	0.52599	0.48447	0.25786	0.4844	0.39192	0.48436	0.31839	0.48444	0.34805	0.48438	0.45896	0.48443	0.38867	0.48442	0.46667
0.48519	0.53496	0.48544	0.27372	0.48531	0.40434	0.48525	0.33225	0.48538	0.36093	0.48528	0.46965	0.48536	0.40095	0.48534	0.47751
0.48617	0.54977	0.48637	0.28292	0.48627	0.41635	0.48622	0.34264	0.48632	0.3719	0.48625	0.48306	0.48631	0.41285	0.4863	0.49113
0.48717	0.5677	0.48722	0.28594	0.4872	0.42682	0.48719	0.34925	0.48721	0.38028	0.48719	0.49726	0.48721	0.42326	0.48721	0.50559
0.48826	0.57621	0.48831	0.2912	0.48828	0.4337	0.48827	0.3552	0.4883	0.38656	0.48828	0.50496	0.48829	0.43008	0.48829	0.51341
0.48933	0.58398	0.48941	0.29962	0.48937	0.4418	0.48935	0.3633	0.48939	0.3945	0.48936	0.51289	0.48939	0.43809	0.48938	0.52147
0.49022	0.58924	0.49029	0.31263	0.49025	0.45094	0.49023	0.37415	0.49027	0.40429	0.49024	0.52009	0.49027	0.44712	0.49026	0.52876
0.49121	0.60214	0.49125	0.31404	0.49123	0.45809	0.49122	0.37834	0.49124	0.40985	0.49122	0.53011	0.49124	0.45423	0.49123	0.53896
0.49221	0.61948	0.49236	0.31808	0.49229	0.46878	0.49225	0.38556	0.49233	0.41862	0.49227	0.54413	0.49232	0.46484	0.49231	0.55322
0.49316	0.63176	0.49336	0.32655	0.49326	0.47916	0.49321	0.39479	0.49331	0.42824	0.49323	0.55546	0.4933	0.47513	0.49329	0.56474
0.49416	0.642	0.49446	0.33928	0.49431	0.49064	0.49423	0.40666	0.49438	0.43968	0.49427	0.56632	0.49436	0.48649	0.49434	0.57576
0.49525	0.64788	0.4954	0.35188	0.49532	0.49988	0.49528	0.41736	0.49536	0.44945	0.4953	0.57388	0.49535	0.49562	0.49534	0.58342
0.49632	0.65883	0.49622	0.36025	0.49627	0.50954	0.49629	0.4262	0.49624	0.45851	0.49628	0.58419	0.49625	0.50519	0.49625	0.59389
0.49726	0.67294	0.49736	0.36313	0.49731	0.51803	0.49728	0.43177	0.49733	0.4654	0.4973	0.59548	0.49733	0.51363	0.49732	0.60539
0.49829	0.68881	0.49832	0.37731	0.4983	0.53306	0.4983	0.44608	0.49831	0.47978	0.4983	0.61094	0.49831	0.52851	0.49831	0.62108
0.49921	0.70194	0.4993	0.38759	0.49926	0.54477	0.49923	0.45686	0.49928	0.49079	0.49924	0.62335	0.49927	0.5401	0.49927	0.63369
0.5002	0.70911	0.50029	0.39651	0.50024	0.55281	0.50022	0.46517	0.50027	0.49881	0.50023	0.63096	0.50026	0.54806	0.50026	0.64141
0.50109	0.71755	0.50116	0.40238	0.50112	0.55997	0.50111	0.47155	0.50114	0.50544	0.50111	0.63876	0.50113	0.55515	0.50113	0.64934
0.50222	0.72977	0.50227	0.40432	0.50225	0.56704	0.50223	0.47597	0.50226	0.51107	0.50224	0.64841	0.50226	0.56219	0.50225	0.65916
0.50314	0.74707	0.50324	0.42155	0.50319	0.58431	0.50316	0.49287	0.50322	0.52782	0.50318	0.66569	0.50321	0.57928	0.5032	0.67671
0.50431	0.76553	0.50416	0.43677	0.50424	0.60115	0.50427	0.50858	0.5042	0.54377	0.50425	0.68334	0.50421	0.59596	0.50422	0.69464
0.50526	0.7793	0.50535	0.4477	0.5053	0.6135	0.50528	0.51999	0.50532	0.55541	0.50529	0.6964	0.50532	0.60819	0.50531	0.70791
0.50638	0.79175	0.50635	0.45375	0.50636	0.62275	0.50637	0.52748	0.50636	0.56361	0.50637	0.70725	0.50636	0.61737	0.50636	0.71893
0.50734	0.79952	0.50722	0.4642	0.50728	0.63186	0.50731	0.53707	0.50725	0.57278	0.5073	0.71569	0.50726	0.62638	0.50726	0.7275
0.50831	0.81573	0.50838	0.48424	0.50834	0.64999	0.50833	0.55577	0.50836	0.59082	0.50834	0.73286	0.50836	0.64431	0.50835	0.74492
0.50932	0.82995	0.50924	0.48895	0.50928	0.65945	0.5093	0.56272	0.50926	0.59886	0.50929	0.7447	0.50926	0.65371	0.50927	0.75697
0.51026	0.84881	0.5103	0.49943	0.51028	0.67412	0.51027	0.57504	0.51029	0.61209	0.51028	0.76147	0.51029	0.66825	0.51029	0.77401
0.51138	0.86306	0.51124	0.50735	0.51131	0.68521	0.51134	0.58436	0.51127	0.62209	0.51132	0.77413	0.51128	0.67924	0.51129	0.78689
0.51226	0.87261	0.51228	0.51863	0.51227	0.69562	0.51226	0.59498	0.51228	0.63239	0.51227	0.78411	0.51227	0.68955	0.51227	0.79702
0.51326	0.88443	0.5134	0.54267	0.51333	0.71355	0.5133	0.61555	0.51337	0.65126	0.51331	0.79899	0.51336	0.70727	0.51335	0.81209
0.5142	0.89918	0.51423	0.54524	0.51422	0.72221	0.51421	0.62105	0.51423	0.6582	0.51421	0.81069	0.51422	0.71587	0.51422	0.82401
0.51518	0.92167	0.51526	0.55547	0.51522	0.73857	0.5152	0.63408	0.51524	0.6726	0.51521	0.83012	0.51524	0.7321	0.51523	0.84376
0.51623	0.9345	0.51621	0.56824	0.51622	0.75137	0.51623	0.64661	0.51622	0.68501	0.51622	0.84294	0.51622	0.74478	0.51622	0.85677
0.51716	0.94863	0.51721	0.58651	0.51718	0.76757	0.51717	0.6635	0.5172	0.70122	0.51718	0.8581	0.51719	0.7608	0.51719	0.87216
0.51816	0.95524	0.5184	0.60233	0.51828	0.77879	0.51822	0.67675	0.51834	0.71321	0.51825	0.86701	0.51832	0.77188	0.51831	0.88119
0.51919	0.96718	0.51931	0.60122	0.51925	0.7842	0.51922	0.67886	0.51928	0.7169	0.51923	0.87569	0.51927	0.77727	0.51927	0.89003
0.52027	0.99073	0.5203	0.61858	0.52028	0.80466	0.52027	0.69739	0.52029	0.736	0.52028	0.89769	0.52029	0.79754	0.52029	0.91238
0.5213	1.00507	0.52129	0.63245	0.52129	0.81876	0.5213	0.71109	0.52129	0.74963	0.52129	0.91192	0.52129	0.81151	0.52129	0.92683
0.52219	1.02491	0.5222	0.65108	0.5222	0.838	0.5222	0.72965	0.5222	0.76815	0.5222	0.93145	0.5222	0.83055	0.5222	0.94666
0.52327	1.03321	0.52317	0.66634	0.52322	0.84978	0.52324	0.7429	0.52319	0.78041	0.52323	0.94149	0.5232	0.84219	0.52321	0.95684
0.52435	1.04745	0.52412	0.67108	0.52424	0.85926	0.5243	0.74986	0.52418	0.78847	0.52427	0.95335	0.52419	0.85161	0.52421	0.96891
0.52521	1.06174	0.52522	0.6913	0.52522	0.87652	0.52521	0.76823	0.52522	0.80593	0.52521	0.96913	0.52522	0.86868	0.52522	0.98491
0.52622	1.08036	0.52633	0.7076	0.52627	0.89398	0.52625	0.78477	0.5263	0.82259	0.52626	0.98717	0.52629	0.88597	0.52629	1.00323
0.52714	1.0991	0.52725	0.72149	0.52719	0.9103	0.52716	0.79957	0.52722	0.83784	0.52718	1.0047	0.52721	0.90214	0.52721	1.02104
0.52824	1.11428	0.52823	0.73283	0.52823	0.92356	0.52824	0.81163	0.52823	0.85024	0.52823	1.01892	0.52823	0.91528	0.52823	1.03549
0.52928	1.13189	0.52931	0.73825	0.5293	0.93507	0.52929	0.81992	0.52931	0.85995	0.52929	1.03348	0.5293	0.9267	0.5293	1.0503
0.53033	1.13775	0.53024	0.7617	0.53028	0.94972	0.5303	0.8386	0.53026	0.87628	0.53029	1.04374	0.53027	0.94117	0.53027	1.06067
0.53138	1.15589	0.53136	0.78182	0.53137	0.96886	0.53137	0.85783	0.53136	0.89508	0.53137	1.06237	0.53136	0.9601	0.53137	1.07959
0.53224	1.1741	0.53233	0.79029	0.53229	0.98219	0.53226	0.86852	0.53231	0.90685	0.53227	1.07815	0.5323	0.97333	0.5323	1.09563
0.53321	1.19277	0.53328	0.80825	0.53324	1.00051	0.53323	0.88629	0.53326	0.92453	0.53324	1.09664	0.53326	0.99147	0.53325	1.11441
0.53417	1.21319	0.53414	0.81754	0.53415	1.01536	0.53416	0.89812	0.53414	0.93761	0.53416	1.11428	0.53415	1.0062	0.53415	1.13234
0.53521	1.21694	0.53522	0.83926	0.53521	1.0281	0.53521	0.91501	0.53521	0.95212	0.53521	1.12252	0.53521	1.01876	0.53521	1.14066
0.53605	1.22714	0.53626	0.86013	0.53616	1.04364	0.5361	0.93285	0.53621	0.96848	0.53613	1.13539	0.5362	1.03412	0.53618	1.1537
0.53718	1.24245	0.53714	0.8667	0.53716	1.05458	0.53717	0.94143	0.53715	0.97804	0.53716	1.14851	0.53715	1.04497	0.53715	1.16705
0.53823	1.26534	0.53831	0.8828	0.53827	1.07407	0.53825	0.95887	0.53829	0.99614	0.53826	1.16971	0.53828	1.06429	0.53828	1.18858
0.53932	1.28381	0.53925	0.89457	0.53929	1.08919	0.53931	0.97204	0.53927	1.01	0.5393	1.1865	0.53927	1.07927	0.53928	1.20565
0.54022	1.30056	0.54024	0.91912	0.54023	1.10984	0.54022	0.99419	0.54024	1.03097	0.54023	1.2052	0.54023	1.09969	0.54023	1.22462
0.54116	1.30724	0.54138	0.94376	0.54127	1.1255	0.54122	1.01394	0.54132	1.04832	0.54124	1.21637	0.54131	1.11515	0.5413	1.23591
0.54229	1.32236	0.54231	0.94977	0.5423	1.13606	0.5423	1.02206	0.54231	1.05748	0.5423	1.22921	0.5423	1.12564	0.5423	1.24898
0.54316	1.34476	0.5432	0.97238	0.54318	1.15857	0.54317	1.04416	0.54319	1.07934	0.54318	1.25166	0.54319	1.14791	0.54319	1.27177
0.54425	1.36553	0.54427	0.9873	0.54426	1.17641	0.54426	1.06022	0.54426	1.09595	0.54426	1.27097	0.54426	1.16559	0.54426	1.29139
0.54526	1.38295	0.5454	1.0189	0.54533	1.20093	0.54529	1.08772	0.54536	1.12144	0.54531	1.29194	0.54535	1.18983	0.54535	1.31264
0.54619	1.39022	0.54635	1.03581	0.54627	1.21302	0.54623	1.10192	0.54631	1.13432	0.54625	1.30162	0.5463	1.20177	0.54629	1.32245
0.54721	1.40526	0.54733	1.04223	0.54727	1.22375	0.54724	1.11033	0.5473	1.1437	0.54725	1.3145	0.54729	1.21242	0.54728	1.33555
0.54817	1.42598	0.54839	1.06734	0.54828	1.24666	0.54823	1.13386	0.54833	1.16645	0.54825	1.33632	0.54832	1.23509	0.54831	1.35769
0.5493	1.4389	0.54931	1.08255	0.5493	1.26072	0.5493	1.1482	0.54931	1.18037	0.5493	1.34981	0.54931	1.24901	0.54931	1.37138
0.55013	1.46382	0.55029	1.1106	0.55021	1.28721	0.55017	1.17493	0.55025	1.20645	0.55019	1.37551	0.55024	1.27522	0.55023	1.39747
0.5513	1.47885	0.55134	1.12394	0.55132	1.30139	0.55131	1.18841	0.55133	1.22	0.55131	1.39012	0.55133	1.28927	0.55132	1.41231
0.55216	1.4896	0.55242	1.12942	0.55229	1.30951	0.55223	1.19507	0.55236	1.22725	0.55226	1.39955	0.55234	1.29731	0.55232	1.42189
0.55321	1.5017	0.55339	1.15558	0.5533	1.32864	0.55326	1.21727	0.55334	1.2475	0.55328	1.41517	0.55333	1.31622	0.55332	1.43771
0.55431	1.51696	0.55438	1.16992	0.55435	1.34344	0.55433	1.23154	0.55437	1.26174	0.55434	1.4302	0.55436	1.33087	0.55436	1.45298
0.5551	1.54464	0.55538	1.19621	0.55524	1.37042	0.55517	1.25765	0.55531	1.28776	0.55521	1.45753	0.5553	1.35759	0.55528	1.48073
0.55608	1.55963	0.55645	1.19833	0.55626	1.37898	0.55617	1.26288	0.55635	1.29451	0.55622	1.4693	0.55633	1.36609	0.55631	1.49271
0.55729	1.58103	0.5575	1.21301	0.55739	1.39702	0.55734	1.27892	0.55744	1.31121	0.55737	1.48902	0.55743	1.38397	0.55742	1.51275
0.55816	1.58419	0.55821	1.24159	0.55819	1.41289	0.55817	1.30069	0.5582	1.32966	0.55818	1.49854	0.5582	1.39962	0.55819	1.52235
0.55922	1.60293	0.55937	1.25992	0.5593	1.43142	0.55926	1.31876	0.55933	1.34759	0.55928	1.51717	0.55933	1.41797	0.55932	1.54127
0.56022	1.62541	0.56025	1.28108	0.56024	1.45324	0.56023	1.33982	0.56024	1.3686	0.56023	1.53933	0.56024	1.43957	0.56024	1.56377
0.56115	1.64686	0.56134	1.28949	0.56124	1.46817	0.5612	1.35126	0.56129	1.38152	0.56122	1.55751	0.56128	1.45439	0.56127	1.58227
0.56233	1.6725	0.5625	1.30255	0.56241	1.48752	0.56237	1.36714	0.56245	1.39878	0.56239	1.58001	0.56244	1.47357	0.56243	1.60514
0.5631	1.68013	0.56348	1.3234	0.56329	1.50176	0.56319	1.38433	0.56339	1.41419	0.56324	1.59095	0.56336	1.48764	0.56334	1.61621
0.56431	1.6916	0.56447	1.33567	0.56439	1.51363	0.56435	1.39616	0.56443	1.4258	0.56437	1.60262	0.56442	1.49939	0.56441	1.62805
0.56521	1.70171	0.56548	1.37139	0.56535	1.53655	0.56528	1.42489	0.56541	1.45111	0.56531	1.61913	0.5654	1.52201	0.56538	1.64476
0.56609	1.72903	0.56658	1.39426	0.56633	1.56165	0.56621	1.4484	0.56645	1.47492	0.56627	1.64534	0.56642	1.54687	0.56639	1.67138
0.56732	1.75702	0.56754	1.40692	0.56743	1.58197	0.56737	1.46456	0.56748	1.4928	0.5674	1.6695	0.56747	1.56703	0.56746	1.69594
0.56826	1.767	0.56852	1.42214	0.56839	1.59457	0.56833	1.47819	0.56845	1.50565	0.56836	1.68078	0.56844	1.57949	0.56842	1.70739
0.56933	1.78497	0.56952	1.4348	0.56942	1.60988	0.56938	1.4919	0.56947	1.51987	0.5694	1.69743	0.56946	1.59466	0.56945	1.7243
0.57021	1.79414	0.57041	1.46567	0.57031	1.6299	0.57026	1.51683	0.57036	1.5419	0.57028	1.71202	0.57035	1.61442	0.57034	1.73906
0.5711	1.81888	0.57152	1.48633	0.57131	1.6526	0.57121	1.53808	0.57142	1.56343	0.57126	1.73574	0.57139	1.63691	0.57136	1.76316
0.57232	1.84177	0.57242	1.49727	0.57237	1.66952	0.57234	1.55173	0.57239	1.57841	0.57236	1.75564	0.57239	1.65369	0.57238	1.7834
0.57333	1.86493	0.57344	1.5147	0.57338	1.68981	0.57335	1.57021	0.57341	1.59741	0.57337	1.77737	0.5734	1.67379	0.5734	1.80547
0.57408	1.87545	0.57449	1.53619	0.57429	1.70582	0.57418	1.58859	0.57439	1.61426	0.57424	1.79064	0.57436	1.68961	0.57434	1.81891
0.57527	1.88493	0.57556	1.57256	0.57542	1.72874	0.57535	1.61764	0.57549	1.63973	0.57538	1.80684	0.57547	1.71224	0.57545	1.83529
0.5763	1.90778	0.5764	1.58541	0.57635	1.7466	0.57633	1.63268	0.57638	1.65585	0.57634	1.82719	0.57637	1.72994	0.57637	1.85598
0.5773	1.92466	0.57745	1.58144	0.57737	1.75305	0.57734	1.6339	0.57741	1.65961	0.57736	1.83886	0.5774	1.73638	0.57739	1.86788
0.57825	1.95365	0.57833	1.61241	0.57829	1.78303	0.57827	1.66376	0.57831	1.68893	0.57828	1.86834	0.57831	1.76605	0.5783	1.89781
0.57914	1.96539	0.57942	1.64028	0.57928	1.80284	0.57921	1.68713	0.57935	1.71008	0.57925	1.88411	0.57934	1.78562	0.57932	1.91378
0.58019	1.98088	0.58047	1.65692	0.58033	1.8189	0.58026	1.70315	0.5804	1.7258	0.5803	1.89989	0.58039	1.80152	0.58037	1.92979
0.5813	1.99808	0.58136	1.67179	0.58133	1.83493	0.58131	1.71829	0.58135	1.74108	0.58132	1.91651	0.58134	1.8174	0.58134	1.94667
0.58211	2.009	0.58236	1.68101	0.58224	1.84501	0.58217	1.72775	0.5823	1.75065	0.58221	1.92701	0.58228	1.82738	0.58227	1.95734
0.58321	2.05537	0.58347	1.73009	0.58334	1.89273	0.58328	1.77518	0.58341	1.79728	0.58331	1.97405	0.58339	1.87462	0.58338	2.0051
0.58433	2.0756	0.58449	1.74393	0.58441	1.90976	0.58437	1.79031	0.58445	1.81304	0.58439	1.99268	0.58444	1.8915	0.58443	2.02403
0.58523	2.09908	0.58544	1.76189	0.58533	1.93048	0.58528	1.80926	0.58538	1.83248	0.58531	2.01478	0.58537	1.91202	0.58536	2.04648
0.58633	2.10499	0.58657	1.76616	0.58645	1.93558	0.58639	1.81385	0.58651	1.83722	0.58642	2.02028	0.5865	1.91707	0.58648	2.05207
0.58741	2.12486	0.58751	1.78751	0.58746	1.95618	0.58744	1.83441	0.58748	1.85739	0.58745	2.04052	0.58748	1.93747	0.58747	2.07261
0.58829	2.13597	0.58854	1.82289	0.58841	1.97943	0.58835	1.86314	0.58848	1.88286	0.58838	2.0577	0.58846	1.96042	0.58845	2.08999
0.58932	2.16522	0.58959	1.82834	0.58945	1.99678	0.58939	1.87431	0.58952	1.89683	0.58942	2.081	0.5895	1.97766	0.58949	2.11371
0.59041	2.19466	0.59052	1.85975	0.59046	2.0272	0.59044	1.90461	0.59049	1.92659	0.59045	2.11093	0.59048	2.00777	0.59048	2.1441
0.59122	2.18635	0.59156	1.86485	0.59139	2.0256	0.5913	1.90632	0.59147	1.92664	0.59134	2.10598	0.59145	2.00615	0.59143	2.13903
0.5924	2.2045	0.59248	1.89322	0.59244	2.04886	0.59242	1.93162	0.59246	1.95044	0.59243	2.12668	0.59246	2.02915	0.59245	2.16003
0.59324	2.2162	0.59338	1.92208	0.59331	2.06914	0.59328	1.95569	0.59335	1.97217	0.59329	2.14267	0.59334	2.04918	0.59333	2.17621
0.5944	2.24378	0.59458	1.9263	0.59449	2.08504	0.59444	1.96555	0.59453	1.98479	0.59447	2.16441	0.59452	2.06498	0.59451	2.19835
0.59528	2.26595	0.59552	1.94745	0.5954	2.1067	0.59534	1.98653	0.59546	2.00568	0.59537	2.18633	0.59544	2.08643	0.59543	2.2206
0.59634	2.28216	0.59649	1.97488	0.59641	2.12852	0.59637	2.01067	0.59645	2.0282	0.59639	2.20534	0.59644	2.108	0.59643	2.23988
0.59736	2.29593	0.59747	2.00261	0.59741	2.14927	0.59738	2.03442	0.59744	2.05001	0.5974	2.2226	0.59743	2.12851	0.59743	2.25737
0.59834	2.30487	0.59843	2.02366	0.59838	2.16427	0.59836	2.05209	0.5984	2.06601	0.59837	2.23457	0.5984	2.14333	0.59839	2.26949
0.5992	2.32609	0.59932	2.02833	0.59926	2.17721	0.59923	2.06071	0.59929	2.07658	0.59924	2.25165	0.59928	2.15618	0.59927	2.28687
0.60025	2.35034	0.60039	2.04648	0.60032	2.19841	0.60028	2.08	0.60036	2.09642	0.6003	2.27437	0.60035	2.17719	0.60034	2.30996
0.60145	2.36998	0.60143	2.07951	0.60144	2.22474	0.60144	2.10909	0.60144	2.12358	0.60144	2.29736	0.60144	2.20322	0.60144	2.33327
0.6022	2.39242	0.60252	2.09792	0.60236	2.24517	0.60228	2.12811	0.60244	2.14291	0.60232	2.31879	0.60242	2.22345	0.6024	2.35504
0.60325	2.39382	0.60344	2.11598	0.60334	2.2549	0.60329	2.14173	0.60339	2.15435	0.60332	2.32436	0.60338	2.23304	0.60337	2.36064
0.60439	2.42032	0.60442	2.12294	0.6044	2.27163	0.6044	2.15334	0.60441	2.16824	0.6044	2.34598	0.60441	2.24966	0.60441	2.38264
0.60525	2.43621	0.60543	2.1519	0.60534	2.29406	0.60529	2.17852	0.60538	2.19156	0.60531	2.36513	0.60537	2.27183	0.60536	2.40206
0.60621	2.46109	0.60653	2.17933	0.60637	2.32021	0.60629	2.20478	0.60645	2.21724	0.60633	2.39065	0.60643	2.29771	0.60641	2.42796
0.60723	2.48294	0.60746	2.19273	0.60735	2.33784	0.60729	2.21998	0.6074	2.23333	0.60732	2.41039	0.60739	2.31518	0.60738	2.44802
0.60838	2.49143	0.60843	2.21295	0.6084	2.35219	0.60839	2.23692	0.60841	2.24866	0.60839	2.42181	0.60841	2.32936	0.60841	2.45959
0.60918	2.5085	0.60929	2.2207	0.60923	2.3646	0.60921	2.2468	0.60926	2.25959	0.60922	2.43655	0.60925	2.34167	0.60925	2.47458
0.61035	2.52182	0.61048	2.25834	0.61042	2.39008	0.61039	2.27773	0.61045	2.28723	0.6104	2.45595	0.61044	2.36684	0.61043	2.49421
0.61134	2.548	0.61149	2.28126	0.61142	2.41463	0.61138	2.30099	0.61146	2.31066	0.6114	2.48132	0.61145	2.39115	0.61144	2.51998
0.61223	2.56837	0.61252	2.29078	0.61238	2.42958	0.61231	2.31298	0.61245	2.32385	0.61234	2.49897	0.61243	2.40597	0.61241	2.53793
0.61331	2.58485	0.61343	2.31414	0.61337	2.4495	0.61334	2.33418	0.6134	2.344	0.61336	2.51717	0.61339	2.42568	0.61339	2.55639
0.61418	2.59428	0.61432	2.32146	0.61425	2.45787	0.61421	2.34187	0.61429	2.35187	0.61423	2.52608	0.61428	2.43397	0.61427	2.56544
0.61535	2.61266	0.61536	2.35866	0.61536	2.48566	0.61535	2.37371	0.61536	2.38109	0.61535	2.54916	0.61536	2.46144	0.61536	2.58882
0.61628	2.63343	0.61645	2.37171	0.61637	2.50257	0.61632	2.3884	0.61641	2.39657	0.61634	2.568	0.6164	2.4782	0.61639	2.60797
0.61725	2.65095	0.61746	2.38079	0.61736	2.51587	0.6173	2.39936	0.61741	2.40846	0.61733	2.58341	0.6174	2.49138	0.61738	2.62364
0.61835	2.68422	0.61837	2.41387	0.61836	2.54904	0.61835	2.43183	0.61837	2.44063	0.61836	2.61663	0.61837	2.52423	0.61836	2.65737
0.61926	2.69072	0.61941	2.42609	0.61933	2.55841	0.6193	2.4424	0.61937	2.4504	0.61931	2.62456	0.61936	2.53348	0.61935	2.66541
0.62034	2.70431	0.62042	2.45892	0.62038	2.58162	0.62036	2.46986	0.6204	2.47522	0.62037	2.64296	0.62039	2.55641	0.62039	2.68404
0.62132	2.71944	0.6215	2.47089	0.62141	2.59517	0.62136	2.48237	0.62145	2.48799	0.62138	2.6573	0.62144	2.56984	0.62143	2.69861
0.62228	2.74183	0.62246	2.4706	0.62237	2.60622	0.62232	2.48764	0.62241	2.49599	0.62235	2.67402	0.6224	2.58083	0.62239	2.71565
0.62322	2.76811	0.62342	2.49985	0.62332	2.63398	0.62327	2.51558	0.62337	2.52328	0.62329	2.70104	0.62335	2.60831	0.62334	2.74307
0.6243	2.7868	0.62443	2.51413	0.62436	2.65047	0.62433	2.53065	0.6244	2.53875	0.62435	2.71863	0.62439	2.62464	0.62438	2.76094
0.62527	2.7952	0.62546	2.54784	0.62536	2.67152	0.62532	2.55749	0.62541	2.56222	0.62534	2.73336	0.6254	2.64543	0.62539	2.77583
0.6263	2.80644	0.62641	2.56797	0.62636	2.6872	0.62633	2.57503	0.62639	2.5785	0.62634	2.74682	0.62638	2.66093	0.62637	2.78948
0.62738	2.83137	0.62741	2.57989	0.6274	2.70563	0.62739	2.5899	0.62741	2.59481	0.6274	2.7685	0.6274	2.6792	0.6274	2.81151
0.62833	2.85439	0.62851	2.60409	0.62842	2.72924	0.62838	2.61333	0.62847	2.61786	0.6284	2.79182	0.62846	2.70257	0.62845	2.83519
0.62931	2.87507	0.62946	2.6193	0.62939	2.74719	0.62935	2.62958	0.62943	2.63461	0.62937	2.81113	0.62942	2.72035	0.62941	2.85481
0.63021	2.89087	0.63039	2.64094	0.6303	2.76591	0.63026	2.64936	0.63035	2.65348	0.63028	2.82839	0.63034	2.73887	0.63033	2.87232
0.63132	2.89494	0.63131	2.64271	0.63132	2.76882	0.63132	2.65165	0.63132	2.65603	0.63132	2.83188	0.63132	2.74176	0.63132	2.87587
0.6323	2.91792	0.63237	2.6538	0.63233	2.78586	0.63232	2.66543	0.63235	2.67113	0.63233	2.85189	0.63235	2.75866	0.63234	2.89621
0.63324	2.9428	0.63342	2.6989	0.63333	2.82085	0.63329	2.70468	0.63338	2.70751	0.63331	2.88182	0.63337	2.79325	0.63335	2.92655
0.63434	2.96519	0.63435	2.70381	0.63434	2.8345	0.63434	2.71377	0.63435	2.71865	0.63434	2.89984	0.63435	2.80681	0.63435	2.9449
0.63521	2.98564	0.63534	2.74101	0.63528	2.86333	0.63525	2.74612	0.63531	2.74863	0.63526	2.92448	0.6353	2.8353	0.63529	2.96987
0.63637	2.993	0.63635	2.75779	0.63636	2.8754	0.63636	2.76026	0.63635	2.76147	0.63636	2.9342	0.63635	2.84723	0.63635	2.97971
0.63734	3.01066	0.63739	2.7731	0.63737	2.89188	0.63735	2.77584	0.63738	2.77718	0.63736	2.95127	0.63738	2.86356	0.63737	2.99705
0.63819	3.02389	0.63835	2.78616	0.63827	2.90502	0.63823	2.78868	0.63831	2.78991	0.63825	2.96445	0.6383	2.87657	0.63829	3.01043
0.63938	3.05368	0.63933	2.79656	0.63936	2.92512	0.63937	2.80363	0.63935	2.80709	0.63936	2.9894	0.63935	2.89651	0.63935	3.03582
0.64023	3.06858	0.64032	2.81501	0.64028	2.9418	0.64025	2.82084	0.6403	2.82369	0.64026	3.00519	0.64029	2.91302	0.64029	3.05184
0.64115	3.07554	0.64144	2.83136	0.64129	2.95345	0.64122	2.83455	0.64137	2.83612	0.64126	3.01449	0.64135	2.92452	0.64133	3.06125
0.64232	3.09084	0.64242	2.85025	0.64237	2.97055	0.64234	2.85219	0.64239	2.85314	0.64235	3.03069	0.64239	2.94144	0.64238	3.0777
0.64318	3.09734	0.64345	2.90247	0.64332	2.99991	0.64325	2.89216	0.64338	2.88711	0.64328	3.04863	0.64337	2.97039	0.64335	3.09578
0.64421	3.12877	0.64434	2.88701	0.64428	3.00789	0.64424	2.8885	0.64431	2.88923	0.64426	3.06833	0.6443	2.97841	0.64429	3.11591
0.64537	3.15599	0.6454	2.92082	0.64539	3.03841	0.64538	2.92002	0.64539	2.91963	0.64538	3.0972	0.64539	3.00861	0.64539	3.14521
0.64623	3.1787	0.64624	2.94796	0.64624	3.06333	0.64623	2.94553	0.64624	2.94434	0.64623	3.12102	0.64624	3.03328	0.64624	3.16938
0.6472	3.19153	0.64739	2.94408	0.6473	3.06781	0.64725	2.94583	0.64734	2.94668	0.64727	3.12967	0.64733	3.03775	0.64732	3.1782
0.64831	3.20146	0.64839	2.99134	0.64835	3.0964	0.64833	2.983	0.64837	2.97891	0.64834	3.14893	0.64836	3.06596	0.64836	3.19767
0.64924	3.21722	0.64933	2.97235	0.64928	3.09478	0.64926	2.9729	0.6493	2.97316	0.64927	3.156	0.6493	3.06445	0.64929	3.20493
0.65039	3.23957	0.65034	3.01009	0.65037	3.12483	0.65038	3.00611	0.65035	3.00416	0.65037	3.1822	0.65036	3.09415	0.65036	3.23149
0.65112	3.27144	0.65138	3.02472	0.65125	3.14808	0.65118	3.02467	0.65131	3.02465	0.65121	3.20976	0.6513	3.11722	0.65128	3.25952
0.65231	3.28616	0.65243	3.0337	0.65237	3.15993	0.65234	3.03488	0.6524	3.03546	0.65236	3.22305	0.6524	3.12896	0.65239	3.27302
0.65318	3.2895	0.65347	3.07747	0.65333	3.18349	0.65326	3.06787	0.6534	3.06317	0.65329	3.2365	0.65338	3.15218	0.65336	3.28657
0.65435	3.30472	0.65435	3.07757	0.65435	3.19114	0.65435	3.07167	0.65435	3.06878	0.65435	3.24793	0.65435	3.1598	0.65435	3.29822
0.65522	3.31303	0.65537	3.08984	0.65529	3.20143	0.65526	3.08272	0.65533	3.07924	0.65527	3.25723	0.65532	3.16998	0.65531	3.30765
0.65629	3.35118	0.65636	3.13504	0.65633	3.24311	0.65631	3.12529	0.65635	3.12052	0.65632	3.29714	0.65634	3.21122	0.65634	3.34816
0.65722	3.37195	0.65746	3.13612	0.65734	3.25403	0.65728	3.13117	0.6574	3.12875	0.65731	3.31299	0.65738	3.22208	0.65737	3.3643
0.65817	3.38716	0.65836	3.1477	0.65827	3.26743	0.65822	3.14341	0.65831	3.14131	0.65824	3.3273	0.6583	3.23536	0.65829	3.37884
0.65936	3.39421	0.65939	3.14922	0.65937	3.27171	0.65937	3.14626	0.65938	3.14481	0.65937	3.33296	0.65938	3.23961	0.65938	3.3846
0.66014	3.40454	0.66042	3.18112	0.66028	3.29283	0.66021	3.17224	0.66035	3.16788	0.66025	3.34869	0.66033	3.26046	0.66032	3.40051
0.66122	3.42355	0.66146	3.22102	0.66134	3.32229	0.66128	3.20622	0.6614	3.19897	0.66131	3.37292	0.66138	3.28957	0.66137	3.42506
0.6623	3.45245	0.66228	3.21866	0.66229	3.33556	0.6623	3.21157	0.66228	3.20809	0.66229	3.394	0.66229	3.30279	0.66229	3.44655
0.6632	3.47114	0.66334	3.23201	0.66327	3.35158	0.66323	3.22596	0.6633	3.22299	0.66325	3.41136	0.66329	3.31866	0.66329	3.46418
0.66433	3.48568	0.6644	3.25528	0.66436	3.37048	0.66435	3.24662	0.66438	3.24238	0.66436	3.42808	0.66438	3.33735	0.66437	3.48114
0.66523	3.49385	0.6654	3.2914	0.66532	3.39262	0.66527	3.27517	0.66536	3.26722	0.66529	3.44324	0.66535	3.3592	0.66534	3.49646
0.66615	3.50324	0.66645	3.30548	0.6663	3.40436	0.66623	3.28782	0.66638	3.27917	0.66626	3.4538	0.66636	3.37081	0.66634	3.50717
0.66717	3.52758	0.66745	3.30661	0.66731	3.41709	0.66724	3.29461	0.66738	3.28874	0.66728	3.47234	0.66736	3.38348	0.66735	3.52605
0.66829	3.55526	0.66833	3.31937	0.66831	3.43731	0.6683	3.31077	0.66832	3.30656	0.66831	3.49628	0.66832	3.40353	0.66831	3.5504
0.66919	3.57119	0.6695	3.33394	0.66934	3.45257	0.66926	3.32539	0.66942	3.3212	0.6693	3.51188	0.6694	3.41864	0.66938	3.56624
0.67038	3.59034	0.67031	3.3711	0.67035	3.48072	0.67036	3.35739	0.67033	3.35067	0.67036	3.53553	0.67033	3.44646	0.67034	3.5902
0.67121	3.59327	0.67124	3.36884	0.67122	3.48105	0.67122	3.35645	0.67123	3.35038	0.67122	3.53716	0.67123	3.44681	0.67123	3.59188
0.67219	3.60668	0.67246	3.37487	0.67232	3.49078	0.67226	3.36417	0.67239	3.35892	0.67229	3.54873	0.67237	3.45645	0.67236	3.60364
0.67333	3.634	0.6735	3.40265	0.67342	3.51832	0.67338	3.39128	0.67346	3.38571	0.6734	3.57616	0.67345	3.48372	0.67344	3.63149
0.67421	3.65264	0.67447	3.43269	0.67434	3.54266	0.67427	3.41792	0.6744	3.41069	0.67431	3.59765	0.67439	3.50779	0.67437	3.65328
0.6753	3.67337	0.67548	3.44167	0.67539	3.55752	0.67534	3.4296	0.67544	3.42369	0.67537	3.61544	0.67542	3.52252	0.67541	3.67137
0.67611	3.68109	0.67638	3.46444	0.67625	3.57276	0.67618	3.44823	0.67631	3.44029	0.67621	3.62693	0.6763	3.53758	0.67628	3.68299
0.67726	3.69233	0.6775	3.45389	0.67738	3.57311	0.67732	3.44323	0.67744	3.438	0.67735	3.63272	0.67743	3.53797	0.67741	3.68893
0.67832	3.70186	0.67845	3.50826	0.67838	3.60506	0.67835	3.48553	0.67842	3.47439	0.67837	3.65346	0.67841	3.56949	0.6784	3.70987
0.67919	3.72556	0.67944	3.52004	0.67932	3.6228	0.67926	3.49999	0.67938	3.49017	0.67929	3.67418	0.67936	3.58709	0.67935	3.73094
0.68034	3.75658	0.68044	3.51734	0.68039	3.63696	0.68037	3.50561	0.68042	3.49986	0.68038	3.69677	0.68041	3.60119	0.68041	3.75396
0.68119	3.76159	0.68142	3.52937	0.6813	3.64548	0.68124	3.51567	0.68136	3.50896	0.68127	3.70353	0.68135	3.6096	0.68133	3.76081
0.68225	3.77739	0.68243	3.5486	0.68234	3.663	0.6823	3.53368	0.68238	3.52637	0.68232	3.7202	0.68237	3.62694	0.68236	3.77772
0.6833	3.78006	0.68336	3.59174	0.68333	3.6859	0.68332	3.56604	0.68335	3.55345	0.68332	3.73298	0.68334	3.64951	0.68334	3.7906
0.68431	3.80074	0.68439	3.58384	0.68435	3.69229	0.68433	3.5653	0.68437	3.55622	0.68434	3.74651	0.68436	3.65591	0.68436	3.80441
0.68522	3.81703	0.68544	3.60862	0.68533	3.71283	0.68527	3.58751	0.68538	3.57717	0.6853	3.76493	0.68537	3.67622	0.68536	3.82309
0.68627	3.84133	0.68625	3.62109	0.68626	3.73121	0.68626	3.60263	0.68626	3.59358	0.68626	3.78627	0.68626	3.69445	0.68626	3.84478
0.68719	3.86133	0.68743	3.61078	0.68731	3.73605	0.68725	3.59995	0.68737	3.59464	0.68728	3.79869	0.68735	3.69932	0.68734	3.85747
0.68812	3.86228	0.68832	3.65942	0.68822	3.76085	0.68817	3.63593	0.68827	3.62442	0.6882	3.81156	0.68826	3.72374	0.68824	3.87042
0.68935	3.87663	0.68929	3.67007	0.68932	3.77335	0.68934	3.64727	0.6893	3.63611	0.68933	3.82499	0.68931	3.73613	0.68931	3.88406
0.69019	3.88304	0.69038	3.67124	0.69029	3.77714	0.69024	3.64971	0.69033	3.63916	0.69026	3.83009	0.69032	3.7399	0.69031	3.88926
0.69107	3.91289	0.69127	3.68528	0.69117	3.79908	0.69112	3.66734	0.69122	3.65855	0.69114	3.85599	0.69121	3.76166	0.69119	3.91559
0.69232	3.93172	0.69224	3.70903	0.69228	3.82037	0.6923	3.68941	0.69226	3.67979	0.69229	3.87604	0.69227	3.78273	0.69227	3.93594
0.69332	3.94797	0.69334	3.75247	0.69333	3.85022	0.69332	3.72531	0.69333	3.71201	0.69332	3.89909	0.69333	3.8122	0.69333	3.95927
0.69416	3.96021	0.6944	3.72699	0.69428	3.8436	0.69422	3.70959	0.69434	3.70106	0.69425	3.9019	0.69432	3.80575	0.69431	3.96222
0.69535	3.96039	0.6953	3.74137	0.69532	3.85088	0.69533	3.7202	0.69531	3.70983	0.69533	3.90563	0.69531	3.81292	0.69532	3.96597
0.69622	3.98287	0.69625	3.761	0.69624	3.87194	0.69623	3.74014	0.69625	3.72992	0.69623	3.9274	0.69624	3.83377	0.69624	3.98808
0.69716	4.00116	0.6974	3.79482	0.69728	3.89799	0.69722	3.76947	0.69734	3.75706	0.69725	3.94957	0.69732	3.85952	0.69731	4.01055
0.69828	4.02676	0.69839	3.82466	0.69834	3.92571	0.69831	3.79768	0.69836	3.78446	0.69832	3.97623	0.69836	3.88695	0.69835	4.03761
0.69919	4.03895	0.69948	3.81455	0.69933	3.92675	0.69926	3.79323	0.69941	3.78279	0.6993	3.98285	0.69939	3.88804	0.69937	4.04438
0.70038	4.04825	0.70039	3.81823	0.70039	3.93324	0.70038	3.79822	0.70039	3.78841	0.70038	3.99074	0.70039	3.89448	0.70039	4.05241
0.70129	4.05768	0.70139	3.83688	0.70134	3.94728	0.70131	3.81424	0.70136	3.80314	0.70132	4.00248	0.70136	3.90836	0.70135	4.06431
0.70221	4.06152	0.70237	3.84389	0.70229	3.95271	0.70225	3.82034	0.70233	3.80879	0.70227	4.00711	0.70232	3.91373	0.70231	4.069
0.70337	4.09958	0.70348	3.88114	0.70343	3.99036	0.7034	3.85704	0.70345	3.84523	0.70341	4.04497	0.70345	3.95101	0.70344	4.10744
0.70417	4.10649	0.7045	3.87128	0.70433	3.98888	0.70425	3.85148	0.70441	3.84178	0.70429	4.04769	0.70439	3.94958	0.70437	4.11024
0.70533	4.13056	0.70538	3.89523	0.70535	4.01289	0.70534	3.87498	0.70537	3.86506	0.70535	4.07172	0.70536	3.97335	0.70536	4.13465
0.70631	4.13439	0.70635	3.92408	0.70633	4.02924	0.70632	3.89713	0.70634	3.88392	0.70632	4.08182	0.70634	3.98947	0.70634	4.14483
0.70733	4.13593	0.70734	3.92418	0.70733	4.03006	0.70733	3.89758	0.70734	3.88454	0.70733	4.08299	0.70734	3.99028	0.70734	4.14603
0.70823	4.15638	0.70824	3.94376	0.70824	4.05007	0.70824	3.91698	0.70824	3.90386	0.70824	4.10323	0.70824	4.0101	0.70824	4.16657
0.70934	4.18275	0.70947	3.95132	0.7094	4.06704	0.70937	3.92899	0.70943	3.91805	0.70939	4.12489	0.70943	4.02694	0.70942	4.18862
0.71016	4.20302	0.71039	3.97424	0.71027	4.08863	0.71022	3.95081	0.71033	3.93932	0.71025	4.14583	0.71032	4.04832	0.7103	4.20987
0.71125	4.21314	0.71132	4.00506	0.71128	4.1091	0.71127	3.97594	0.7113	3.96167	0.71127	4.16112	0.7113	4.06853	0.71129	4.22534
0.71237	4.2237	0.7124	3.99269	0.71239	4.1082	0.71238	3.96944	0.7124	3.95804	0.71238	4.16595	0.71239	4.06769	0.71239	4.2303
0.71322	4.22731	0.71348	4.01944	0.71335	4.12338	0.71329	3.98998	0.71342	3.97554	0.71332	4.17534	0.7134	4.08266	0.71338	4.23978
0.71431	4.24989	0.71445	4.02229	0.71438	4.13609	0.71435	3.9976	0.71442	3.98551	0.71437	4.19299	0.71441	4.09529	0.7144	4.25775
0.71525	4.27025	0.71533	4.0403	0.71529	4.15527	0.71527	4.01583	0.71531	4.00384	0.71528	4.21276	0.7153	4.1143	0.7153	4.27783
0.7161	4.28077	0.71636	4.07087	0.71623	4.17582	0.71616	4.04088	0.71629	4.02618	0.7162	4.2283	0.71628	4.13459	0.71626	4.29355
0.71717	4.30298	0.71738	4.05831	0.71727	4.18065	0.71722	4.03709	0.71733	4.02669	0.71725	4.24181	0.71731	4.13945	0.7173	4.30736
0.71828	4.30321	0.7185	4.06994	0.71839	4.18657	0.71834	4.04569	0.71845	4.03381	0.71837	4.24489	0.71843	4.14529	0.71842	4.31046
0.71922	4.30962	0.71939	4.09021	0.71931	4.19991	0.71927	4.06216	0.71935	4.04842	0.71929	4.25477	0.71934	4.15846	0.71933	4.32045
0.72035	4.33034	0.72018	4.11283	0.72027	4.22159	0.72031	4.08387	0.72022	4.06967	0.72029	4.27597	0.72023	4.17992	0.72024	4.34197
0.72133	4.35333	0.72134	4.13452	0.72133	4.24392	0.72133	4.10544	0.72133	4.09119	0.72133	4.29862	0.72133	4.20203	0.72133	4.36498
0.72217	4.37103	0.72231	4.11597	0.72224	4.2435	0.72221	4.09614	0.72227	4.08642	0.72222	4.30726	0.72226	4.2017	0.72226	4.37384
0.72319	4.38507	0.72333	4.14591	0.72326	4.26549	0.72323	4.12158	0.72329	4.10966	0.72324	4.32528	0.72328	4.22343	0.72328	4.39209
0.72434	4.39053	0.72434	4.15548	0.72434	4.273	0.72434	4.12996	0.72434	4.11745	0.72434	4.33177	0.72434	4.23086	0.72434	4.39867
0.72517	4.38936	0.72528	4.17805	0.72523	4.2837	0.7252	4.14626	0.72526	4.13068	0.72522	4.33653	0.72525	4.2414	0.72524	4.40344
0.72632	4.41798	0.72637	4.19327	0.72635	4.30562	0.72633	4.16446	0.72636	4.15034	0.72634	4.3618	0.72636	4.26313	0.72635	4.42914
0.72726	4.43518	0.72731	4.17064	0.72728	4.30291	0.72727	4.15204	0.7273	4.14293	0.72728	4.36905	0.72729	4.26055	0.72729	4.4366
0.72814	4.44968	0.72846	4.21353	0.7283	4.33161	0.72822	4.18712	0.72838	4.17417	0.72826	4.39064	0.72836	4.28888	0.72834	4.45845
0.72921	4.46733	0.72944	4.2285	0.72932	4.34792	0.72926	4.20245	0.72938	4.18968	0.72929	4.40762	0.72937	4.30503	0.72935	4.4757
0.73019	4.46277	0.73033	4.24028	0.73026	4.35153	0.73022	4.20999	0.73029	4.19514	0.73024	4.40715	0.73028	4.30857	0.73028	4.47517
0.73135	4.47997	0.73126	4.24563	0.7313	4.3628	0.73132	4.21813	0.73128	4.20466	0.73131	4.42139	0.73129	4.31976	0.73129	4.48966
0.73217	4.49013	0.73232	4.24381	0.73224	4.36697	0.73221	4.21929	0.73228	4.20727	0.73223	4.42855	0.73227	4.32392	0.73226	4.49696
0.73325	4.51686	0.7334	4.2953	0.73332	4.40608	0.73329	4.26367	0.73336	4.24818	0.73331	4.46147	0.73335	4.36257	0.73334	4.53032
0.73415	4.53546	0.73437	4.29054	0.73426	4.413	0.73421	4.26473	0.73431	4.25209	0.73423	4.47423	0.7343	4.36948	0.73429	4.54334
0.73523	4.54372	0.73542	4.29706	0.73532	4.42039	0.73528	4.27155	0.73537	4.25905	0.7353	4.48206	0.73536	4.37681	0.73535	4.55129
0.73622	4.54603	0.73643	4.30658	0.73633	4.4263	0.73628	4.27912	0.73638	4.26566	0.7363	4.48617	0.73637	4.38264	0.73635	4.55544
0.73723	4.55695	0.73748	4.31012	0.73735	4.43353	0.73729	4.28439	0.73742	4.27178	0.73732	4.49524	0.7374	4.38982	0.73739	4.56468
0.73826	4.58404	0.73837	4.367	0.73831	4.47552	0.73828	4.33283	0.73834	4.31609	0.7383	4.52978	0.73833	4.43131	0.73833	4.59967
0.73914	4.59781	0.73938	4.38152	0.73926	4.48967	0.7392	4.34688	0.73932	4.32991	0.73923	4.54374	0.7393	4.44531	0.73929	4.61384
0.74032	4.6105	0.74035	4.37686	0.74034	4.49368	0.74033	4.34656	0.74035	4.33172	0.74033	4.55209	0.74034	4.44933	0.74034	4.62236
0.74112	4.62179	0.74135	4.38545	0.74124	4.50362	0.74118	4.35564	0.7413	4.34104	0.74121	4.5627	0.74128	4.45917	0.74127	4.63314
0.74231	4.61592	0.7426	4.38893	0.74246	4.50243	0.74238	4.35677	0.74253	4.341	0.74242	4.55917	0.74251	4.45797	0.74249	4.62953
0.74324	4.64057	0.74346	4.42893	0.74335	4.53475	0.74329	4.3922	0.7434	4.37421	0.74332	4.58766	0.74339	4.48993	0.74337	4.65842
0.74417	4.65204	0.74447	4.41671	0.74432	4.53437	0.74424	4.38603	0.7444	4.371	0.74428	4.59321	0.74438	4.48962	0.74436	4.66411
0.74534	4.68315	0.74551	4.41907	0.74543	4.55111	0.74538	4.39538	0.74547	4.38378	0.7454	4.61713	0.74546	4.50626	0.74545	4.68847
0.74617	4.68626	0.74646	4.43256	0.74632	4.55941	0.74624	4.40607	0.74639	4.39308	0.74628	4.62284	0.74637	4.51445	0.74635	4.69424
0.74722	4.68865	0.74751	4.44866	0.74736	4.56866	0.74729	4.41848	0.74744	4.4037	0.74733	4.62866	0.74742	4.52357	0.7474	4.70011
0.74818	4.69633	0.74842	4.47614	0.7483	4.58624	0.74824	4.44056	0.74836	4.42313	0.74827	4.64128	0.74835	4.54092	0.74833	4.71288
0.74923	4.70983	0.74951	4.46009	0.74937	4.58496	0.7493	4.43208	0.74944	4.41835	0.74933	4.6474	0.74942	4.53974	0.7494	4.71917
0.75018	4.73845	0.75047	4.46299	0.75032	4.60072	0.75025	4.44122	0.7504	4.43055	0.75029	4.66959	0.75038	4.5554	0.75036	4.74176
0.75116	4.75168	0.75135	4.49322	0.75125	4.62245	0.75121	4.46668	0.7513	4.45367	0.75123	4.68707	0.75129	4.57687	0.75128	4.75947
0.75228	4.76478	0.75255	4.50387	0.75242	4.63432	0.75235	4.47771	0.75248	4.4649	0.75238	4.69955	0.75247	4.58863	0.75245	4.77215
0.75326	4.76121	0.75344	4.53037	0.75335	4.64579	0.7533	4.49632	0.75339	4.47963	0.75333	4.7035	0.75338	4.59991	0.75337	4.77608
0.75408	4.76383	0.75444	4.51221	0.75426	4.63802	0.75417	4.48361	0.75435	4.4696	0.75421	4.70092	0.75433	4.59227	0.7543	4.77352
0.75527	4.79214	0.75553	4.52527	0.7554	4.6587	0.75534	4.50014	0.75547	4.48783	0.75537	4.72542	0.75545	4.61278	0.75543	4.79843
0.75621	4.80419	0.75644	4.56173	0.75633	4.68296	0.75627	4.5299	0.75639	4.5143	0.7563	4.74358	0.75637	4.63674	0.75636	4.8168
0.75732	4.82763	0.75742	4.55564	0.75737	4.69164	0.75734	4.53117	0.7574	4.51917	0.75736	4.75963	0.75739	4.6454	0.75738	4.83318
0.7583	4.8348	0.7586	4.57478	0.75845	4.70479	0.75837	4.54699	0.75852	4.53338	0.75841	4.7698	0.7585	4.6584	0.75848	4.84347
0.75918	4.83959	0.75954	4.56811	0.75936	4.70385	0.75927	4.54326	0.75945	4.53108	0.75932	4.77172	0.75943	4.65749	0.75941	4.84545
0.76022	4.84514	0.76045	4.5821	0.76033	4.71362	0.76027	4.5549	0.76039	4.54158	0.7603	4.77938	0.76038	4.66714	0.76036	4.85321
0.7613	4.85729	0.76153	4.62141	0.76141	4.73935	0.76136	4.58677	0.76147	4.5698	0.76139	4.79832	0.76146	4.69254	0.76144	4.87236
0.76221	4.87856	0.76236	4.60408	0.76228	4.74132	0.76225	4.57925	0.76232	4.56708	0.76226	4.80994	0.76231	4.69459	0.7623	4.88426
0.76317	4.89016	0.76354	4.62641	0.76336	4.75829	0.76326	4.5985	0.76345	4.58483	0.76331	4.82422	0.76342	4.71136	0.7634	4.89874
0.76429	4.91165	0.76444	4.61881	0.76436	4.76523	0.76432	4.59818	0.7644	4.58807	0.76434	4.83844	0.76439	4.71831	0.76438	4.91324
0.76517	4.89991	0.7654	4.651	0.76528	4.77546	0.76522	4.61896	0.76534	4.60326	0.76525	4.83768	0.76532	4.72832	0.76531	4.91236
0.76621	4.9144	0.76651	4.6697	0.76636	4.79205	0.76629	4.63626	0.76644	4.61987	0.76632	4.85323	0.76642	4.74474	0.7664	4.92814
0.76715	4.92822	0.76737	4.64962	0.76726	4.78892	0.7672	4.62489	0.76731	4.61277	0.76723	4.85857	0.7673	4.74173	0.76729	4.93365
0.76828	4.95084	0.7685	4.67245	0.76839	4.81164	0.76833	4.6472	0.76844	4.63483	0.76836	4.88124	0.76843	4.76422	0.76842	4.95666
0.76922	4.97143	0.76949	4.67907	0.76935	4.82525	0.76929	4.65712	0.76942	4.64636	0.76932	4.89834	0.7694	4.77773	0.76939	4.97406
0.77026	4.96976	0.77048	4.70184	0.77037	4.8358	0.77031	4.67344	0.77042	4.65953	0.77034	4.90278	0.77041	4.78811	0.7704	4.97851
0.77119	4.97635	0.7714	4.72029	0.7713	4.84832	0.77124	4.68862	0.77135	4.6731	0.77127	4.91234	0.77133	4.80048	0.77132	4.98818
0.77229	4.98087	0.77253	4.70066	0.77241	4.84076	0.77235	4.6753	0.77247	4.66287	0.77238	4.91082	0.77246	4.79306	0.77244	4.9867
0.77315	5.00014	0.77341	4.72294	0.77328	4.86154	0.77322	4.6964	0.77335	4.68339	0.77325	4.93084	0.77333	4.81362	0.77331	5.00702
0.77431	5.02398	0.77449	4.73119	0.7744	4.87759	0.77435	4.7083	0.77444	4.69708	0.77437	4.95079	0.77443	4.82954	0.77442	5.02731
0.77515	5.03699	0.7755	4.75465	0.77533	4.89582	0.77524	4.72873	0.77542	4.71603	0.77528	4.9664	0.77539	4.84756	0.77537	5.04314
0.77617	5.04466	0.77646	4.75111	0.77631	4.89789	0.77624	4.72801	0.77638	4.71669	0.77628	4.97128	0.77637	4.84964	0.77635	5.04812
0.77712	5.03333	0.77736	4.7413	0.77724	4.88731	0.77718	4.71802	0.7773	4.70661	0.77721	4.96032	0.77728	4.83917	0.77727	5.03699
0.77821	5.05654	0.77848	4.77688	0.77834	4.91671	0.77827	4.74986	0.77841	4.73662	0.77831	4.98662	0.7784	4.86824	0.77838	5.06366
0.77927	5.07171	0.77933	4.78704	0.7793	4.92937	0.77928	4.76104	0.77931	4.7483	0.77929	5.00054	0.77931	4.88079	0.7793	5.0778
0.78019	5.09207	0.78048	4.79415	0.78034	4.94311	0.78026	4.77126	0.78041	4.76004	0.7803	5.01759	0.78039	4.89443	0.78037	5.09515
0.78114	5.10819	0.78136	4.79617	0.78125	4.95218	0.7812	4.77669	0.78131	4.76714	0.78123	5.03018	0.78129	4.90344	0.78128	5.10797
0.78232	5.09753	0.78242	4.79155	0.78237	4.94454	0.78234	4.77069	0.7824	4.76046	0.78236	5.02104	0.78239	4.89586	0.78238	5.09867
0.78316	5.10656	0.78344	4.82473	0.7833	4.96565	0.78323	4.79728	0.78337	4.78384	0.78327	5.0361	0.78335	4.91669	0.78333	5.11391
0.78414	5.10218	0.78454	4.83606	0.78434	4.96912	0.78424	4.80454	0.78444	4.7891	0.78429	5.03565	0.78442	4.9201	0.78439	5.11341
0.78537	5.13298	0.78541	4.82934	0.78539	4.98116	0.78538	4.80715	0.7854	4.79627	0.78538	5.05707	0.78539	4.93211	0.78539	5.13525
0.78618	5.15126	0.78645	4.84249	0.78632	4.99688	0.78625	4.82129	0.78638	4.8109	0.78628	5.07407	0.78637	4.94768	0.78635	5.15252
0.78735	5.1691	0.78749	4.84092	0.78742	5.00501	0.78739	4.82451	0.78746	4.81646	0.78741	5.08705	0.78745	4.95578	0.78744	5.16575
0.78822	5.16454	0.78833	4.87155	0.78827	5.01804	0.78825	4.8459	0.7883	4.83333	0.78826	5.09129	0.78829	4.96859	0.78829	5.16996
0.78915	5.16422	0.78948	4.87724	0.78932	5.02073	0.78923	4.85	0.7894	4.83666	0.78927	5.09247	0.78938	4.97124	0.78936	5.17115
0.79031	5.20291	0.79046	4.87022	0.79039	5.03657	0.79035	4.85433	0.79043	4.84654	0.79037	5.11974	0.79042	4.98703	0.79041	5.19895
0.79139	5.21546	0.7914	4.89186	0.7914	5.05366	0.79139	4.87331	0.7914	4.86422	0.7914	5.13456	0.7914	5.00394	0.7914	5.21398
0.7923	5.24048	0.79254	4.88853	0.79242	5.0645	0.79236	4.87698	0.79248	4.87133	0.79239	5.15249	0.79247	5.01474	0.79245	5.23225
0.79321	5.24752	0.79338	4.92327	0.7933	5.0854	0.79326	4.90425	0.79334	4.89493	0.79328	5.16646	0.79333	5.03535	0.79332	5.24636
0.79435	5.24278	0.79448	4.90516	0.79441	5.07397	0.79438	4.88978	0.79445	4.88224	0.7944	5.15838	0.79444	5.02408	0.79443	5.23819
0.79547	5.25294	0.79542	4.90644	0.79544	5.07969	0.79546	4.8932	0.79543	4.88672	0.79545	5.16631	0.79544	5.02976	0.79544	5.24627
0.7963	5.26093	0.79626	4.946	0.79628	5.10346	0.79629	4.92423	0.79627	4.91357	0.79628	5.1822	0.79627	5.05322	0.79627	5.26232
0.79734	5.28937	0.79749	4.93726	0.79741	5.11332	0.79738	4.92478	0.79745	4.91867	0.79739	5.20135	0.79744	5.06306	0.79743	5.28186
0.7982	5.28504	0.79837	4.96386	0.79828	5.12445	0.79824	4.94327	0.79832	4.93318	0.79826	5.20475	0.79831	5.07401	0.7983	5.28523
0.79935	5.29877	0.79937	4.93947	0.79936	5.11912	0.79935	4.92871	0.79936	4.92343	0.79936	5.20894	0.79936	5.06882	0.79936	5.28959
0.80022	5.28405	0.80058	4.96013	0.8004	5.12209	0.80031	4.94029	0.80049	4.93056	0.80035	5.20307	0.80046	5.07168	0.80044	5.28353
0.80128	5.29664	0.80144	4.98688	0.80136	5.14176	0.80132	4.96303	0.8014	4.95135	0.80134	5.2192	0.80139	5.09112	0.80138	5.29988
0.80234	5.32554	0.80251	4.97559	0.80243	5.15056	0.80238	4.96181	0.80247	4.95507	0.8024	5.23805	0.80246	5.09993	0.80245	5.31912
0.80326	5.33317	0.80353	4.99949	0.80339	5.16633	0.80333	4.98125	0.80346	4.97231	0.80336	5.24975	0.80344	5.1155	0.80343	5.33095
0.80434	5.35371	0.8045	4.98746	0.80442	5.17059	0.80438	4.97745	0.80446	4.97254	0.8044	5.26215	0.80445	5.1198	0.80444	5.34363
0.80538	5.34812	0.80547	5.00346	0.80542	5.17579	0.8054	4.98783	0.80545	4.98018	0.80541	5.26195	0.80544	5.12489	0.80543	5.34337
0.80623	5.34951	0.8066	5.03281	0.80641	5.19116	0.80632	5.00975	0.80651	4.99845	0.80637	5.27034	0.80649	5.14004	0.80646	5.35182
0.80737	5.36879	0.80736	5.01411	0.80737	5.19145	0.80737	5.00073	0.80736	4.99417	0.80737	5.28012	0.80737	5.14043	0.80737	5.36185
0.80819	5.38243	0.80853	5.03978	0.80836	5.2111	0.80828	5.02293	0.80845	5.01468	0.80832	5.29677	0.80842	5.15985	0.8084	5.37871
0.80929	5.40676	0.80942	5.02604	0.80935	5.2164	0.80932	5.0188	0.80938	5.01525	0.80934	5.31158	0.80938	5.16519	0.80937	5.39385
0.81022	5.40216	0.81039	5.05121	0.81031	5.22669	0.81027	5.03617	0.81035	5.0288	0.81029	5.31442	0.81034	5.1753	0.81033	5.39666
0.81132	5.41471	0.81147	5.06206	0.81139	5.23839	0.81136	5.04722	0.81143	5.03995	0.81137	5.32655	0.81142	5.18688	0.81141	5.40898
0.81236	5.40785	0.8125	5.05401	0.81243	5.23093	0.8124	5.03962	0.81247	5.03257	0.81242	5.31939	0.81246	5.17951	0.81245	5.40171
0.81341	5.42279	0.81331	5.06864	0.81336	5.24571	0.81339	5.05403	0.81334	5.04688	0.81337	5.33425	0.81334	5.19414	0.81335	5.4168
0.81427	5.4413	0.81444	5.07703	0.81435	5.25917	0.81431	5.06474	0.81439	5.05871	0.81433	5.35024	0.81438	5.20749	0.81437	5.43306
0.81525	5.45183	0.81536	5.09686	0.8153	5.27434	0.81528	5.08189	0.81533	5.07455	0.81529	5.36308	0.81532	5.22248	0.81532	5.44608
0.81638	5.46957	0.81654	5.10034	0.81646	5.28495	0.81642	5.08879	0.8165	5.08314	0.81644	5.37726	0.81649	5.23303	0.81648	5.46051
0.81725	5.45783	0.81747	5.09092	0.81736	5.27437	0.81731	5.07899	0.81742	5.07315	0.81733	5.3661	0.8174	5.22255	0.81739	5.44917
0.81842	5.47291	0.8184	5.11158	0.81841	5.29224	0.81841	5.09787	0.81841	5.09116	0.81841	5.38258	0.81841	5.24022	0.81841	5.46588
0.81922	5.48077	0.81951	5.12596	0.81936	5.30336	0.81929	5.11037	0.81944	5.10273	0.81933	5.39206	0.81942	5.25121	0.8194	5.4755
0.82045	5.50515	0.82043	5.11874	0.82044	5.31194	0.82044	5.11104	0.82044	5.10726	0.82044	5.40855	0.82044	5.25979	0.82044	5.49232
0.8213	5.51011	0.82144	5.12885	0.82137	5.31948	0.82133	5.11968	0.82141	5.11519	0.82135	5.4148	0.8214	5.26724	0.82139	5.49865
0.82218	5.50781	0.82234	5.12075	0.82226	5.31428	0.82222	5.11317	0.8223	5.10945	0.82224	5.41105	0.82229	5.26211	0.82228	5.49486
0.8233	5.51156	0.82353	5.15648	0.82341	5.33402	0.82336	5.14035	0.82347	5.13244	0.82339	5.42279	0.82346	5.28157	0.82344	5.5067
0.8244	5.51237	0.82435	5.1582	0.82438	5.33529	0.82439	5.14181	0.82436	5.13378	0.82438	5.42383	0.82437	5.28282	0.82437	5.50775
0.82526	5.53946	0.82531	5.1531	0.82528	5.34628	0.82527	5.14469	0.8253	5.14058	0.82528	5.44287	0.82529	5.29378	0.82529	5.52716
0.82631	5.54781	0.82647	5.16684	0.82639	5.35733	0.82635	5.15684	0.82643	5.15194	0.82637	5.45257	0.82642	5.3047	0.82641	5.537
0.82741	5.56055	0.8273	5.16134	0.82735	5.36094	0.82738	5.15592	0.82733	5.15326	0.82737	5.46074	0.82733	5.30833	0.82734	5.54535
0.82829	5.561	0.82846	5.19937	0.82838	5.38019	0.82833	5.18398	0.82842	5.17644	0.82836	5.47059	0.82841	5.32729	0.8284	5.55525
0.82925	5.55273	0.8294	5.19133	0.82932	5.37203	0.82928	5.17604	0.82936	5.16856	0.8293	5.46238	0.82935	5.31921	0.82934	5.54691
0.83025	5.57102	0.83051	5.18382	0.83038	5.37742	0.83032	5.17501	0.83045	5.17069	0.83035	5.47422	0.83043	5.32461	0.83042	5.559
0.83135	5.5805	0.83132	5.19928	0.83134	5.38989	0.83135	5.18869	0.83133	5.1835	0.83134	5.4852	0.83133	5.33694	0.83133	5.57013
0.83232	5.60362	0.83247	5.20811	0.8324	5.40586	0.83236	5.20085	0.83243	5.19729	0.83238	5.50474	0.83242	5.35279	0.83242	5.59001
0.83321	5.60542	0.83328	5.23294	0.83325	5.41918	0.83323	5.21954	0.83326	5.21298	0.83324	5.5123	0.83326	5.36592	0.83326	5.59763
0.83425	5.60904	0.83441	5.22426	0.83433	5.41665	0.83429	5.21404	0.83437	5.20904	0.83431	5.51284	0.83436	5.36344	0.83435	5.5982
0.83542	5.60335	0.83549	5.21984	0.83545	5.41159	0.83544	5.2094	0.83547	5.20429	0.83545	5.50747	0.83547	5.35844	0.83546	5.59275
0.83618	5.61337	0.83649	5.25002	0.83633	5.4317	0.83626	5.23404	0.83641	5.22621	0.8363	5.52253	0.83639	5.37829	0.83637	5.60799
0.83736	5.64358	0.83731	5.24448	0.83734	5.44403	0.83735	5.23737	0.83733	5.23388	0.83734	5.5438	0.83733	5.39058	0.83733	5.62967
0.83822	5.64877	0.83849	5.26813	0.83835	5.45845	0.83829	5.25602	0.83842	5.25009	0.83832	5.55361	0.8384	5.40482	0.83839	5.63958
0.8392	5.66037	0.83926	5.24683	0.83923	5.4536	0.83922	5.24321	0.83925	5.24144	0.83922	5.55699	0.83924	5.4001	0.83924	5.6431
0.84027	5.65252	0.84048	5.25537	0.84037	5.45394	0.84032	5.24756	0.84042	5.24374	0.84035	5.55323	0.84041	5.4004	0.8404	5.63924
0.8414	5.65866	0.84133	5.28727	0.84137	5.47296	0.84138	5.27251	0.84135	5.26528	0.84138	5.56581	0.84136	5.41916	0.84136	5.65195
0.84232	5.66827	0.84242	5.27736	0.84237	5.47281	0.84235	5.26758	0.8424	5.2628	0.84236	5.57054	0.84239	5.41906	0.84239	5.6568
0.84325	5.68471	0.84344	5.29718	0.84334	5.49095	0.8433	5.28618	0.84339	5.28079	0.84332	5.58783	0.84338	5.437	0.84337	5.67434
0.84425	5.70475	0.84439	5.27785	0.84432	5.4913	0.84429	5.27688	0.84436	5.27641	0.8443	5.59803	0.84435	5.43746	0.84434	5.6848
0.84536	5.7034	0.84554	5.29488	0.84545	5.49914	0.84541	5.28907	0.84549	5.28622	0.84543	5.60127	0.84548	5.44517	0.84547	5.68805
0.8462	5.69676	0.84628	5.31838	0.84624	5.50757	0.84622	5.30472	0.84626	5.29802	0.84623	5.60217	0.84625	5.45344	0.84625	5.68888
0.84737	5.70462	0.8474	5.30926	0.84739	5.50694	0.84738	5.29994	0.8474	5.29537	0.84738	5.60578	0.84739	5.45286	0.84739	5.69259
0.84824	5.7174	0.8485	5.31932	0.84837	5.51836	0.8483	5.31046	0.84843	5.30612	0.84834	5.61788	0.84842	5.46417	0.8484	5.70488
0.84934	5.74101	0.8494	5.30764	0.84937	5.52432	0.84936	5.30766	0.84939	5.30767	0.84937	5.63267	0.84939	5.47016	0.84938	5.71999
0.85039	5.74869	0.85036	5.32496	0.85037	5.53682	0.85038	5.32227	0.85037	5.32096	0.85038	5.64275	0.85037	5.48251	0.85037	5.7302
0.85127	5.74589	0.85148	5.35632	0.85137	5.5511	0.85132	5.34464	0.85142	5.33891	0.85135	5.64849	0.85141	5.49657	0.8514	5.73594
0.8522	5.73812	0.85236	5.33703	0.85228	5.53758	0.85224	5.32856	0.85232	5.32441	0.85226	5.63785	0.85231	5.4832	0.8523	5.72517
0.85317	5.7537	0.8534	5.34371	0.85328	5.5487	0.85323	5.33728	0.85334	5.33413	0.85326	5.6512	0.85333	5.49424	0.85331	5.73874
0.85432	5.77839	0.85437	5.34425	0.85434	5.56132	0.85433	5.34373	0.85436	5.34347	0.85434	5.66986	0.85435	5.50679	0.85435	5.75775
0.85531	5.79298	0.85555	5.36201	0.85543	5.5775	0.85537	5.36036	0.85549	5.35955	0.8554	5.68524	0.85547	5.5228	0.85546	5.77335
0.85619	5.80016	0.85635	5.38925	0.85627	5.5947	0.85623	5.38214	0.85631	5.37865	0.85625	5.69743	0.8563	5.53978	0.85629	5.78568
0.85723	5.78521	0.85748	5.36265	0.85736	5.57393	0.8573	5.35893	0.85742	5.3571	0.85733	5.67957	0.85741	5.51925	0.85739	5.76758
0.85814	5.78959	0.85837	5.37188	0.85825	5.58073	0.8582	5.36678	0.85831	5.36428	0.85823	5.68516	0.8583	5.52597	0.85828	5.77325
0.8593	5.80864	0.85944	5.37816	0.85937	5.5934	0.85934	5.37606	0.85941	5.37504	0.85936	5.70102	0.8594	5.53854	0.85939	5.78938
0.86036	5.83325	0.86047	5.3999	0.86042	5.61658	0.86039	5.39807	0.86044	5.39718	0.8604	5.72491	0.86044	5.56149	0.86043	5.81365
0.86123	5.83212	0.86139	5.41644	0.86131	5.62428	0.86127	5.40995	0.86135	5.40677	0.86129	5.7282	0.86134	5.56908	0.86133	5.81694
0.8623	5.8342	0.86248	5.38964	0.86239	5.61192	0.86234	5.39077	0.86244	5.39132	0.86237	5.72306	0.86242	5.55691	0.86241	5.81179
0.86333	5.83853	0.86349	5.40486	0.86341	5.6217	0.86337	5.40301	0.86345	5.40211	0.86339	5.73011	0.86344	5.56656	0.86343	5.81893
0.86416	5.83424	0.86445	5.41428	0.8643	5.62426	0.86423	5.40888	0.86438	5.40624	0.86427	5.72925	0.86436	5.56907	0.86434	5.81802
0.8653	5.86382	0.86534	5.42856	0.86532	5.64619	0.86531	5.42663	0.86533	5.42568	0.86531	5.755	0.86533	5.59082	0.86532	5.8442
0.86632	5.86729	0.86644	5.44593	0.86638	5.65661	0.86635	5.44025	0.86641	5.43746	0.86637	5.76195	0.8664	5.6011	0.8664	5.85122
0.86724	5.88111	0.86737	5.40687	0.86731	5.64399	0.86727	5.41492	0.86734	5.41887	0.86729	5.76255	0.86733	5.58874	0.86732	5.85196
0.86823	5.87339	0.86841	5.43838	0.86832	5.65588	0.86828	5.43619	0.86837	5.43511	0.8683	5.76464	0.86835	5.60041	0.86834	5.85398
0.86937	5.87727	0.86943	5.45143	0.8694	5.66435	0.86939	5.44673	0.86941	5.44443	0.86939	5.77081	0.86941	5.60877	0.86941	5.86023
0.87029	5.88987	0.87032	5.453	0.8703	5.67143	0.8703	5.45097	0.87031	5.44998	0.8703	5.78065	0.87031	5.61581	0.87031	5.87025
0.87138	5.90382	0.87138	5.461	0.87138	5.68241	0.87138	5.46027	0.87138	5.45991	0.87138	5.79312	0.87138	5.62669	0.87138	5.88292
0.87228	5.92432	0.87249	5.4316	0.87239	5.67796	0.87234	5.44369	0.87244	5.44961	0.87236	5.80114	0.87243	5.62241	0.87241	5.89119
0.87322	5.91863	0.87341	5.47975	0.87331	5.69919	0.87326	5.47768	0.87336	5.47666	0.87329	5.80891	0.87335	5.64329	0.87334	5.89894
0.8742	5.91886	0.87436	5.47229	0.87428	5.69557	0.87424	5.47225	0.87432	5.47223	0.87426	5.80721	0.87431	5.63973	0.8743	5.89724
0.87521	5.92048	0.87551	5.47661	0.87536	5.69854	0.87528	5.47582	0.87543	5.47544	0.87532	5.80951	0.87541	5.64267	0.8754	5.89957
0.87621	5.92707	0.87647	5.48161	0.87634	5.70434	0.87627	5.48112	0.8764	5.48087	0.87631	5.81571	0.87639	5.64841	0.87637	5.90586
0.87734	5.96459	0.87738	5.46978	0.87736	5.71719	0.87735	5.48162	0.87737	5.48741	0.87736	5.84089	0.87737	5.66125	0.87737	5.93155
0.87824	5.95958	0.87836	5.50512	0.8783	5.73235	0.87827	5.50636	0.87833	5.50697	0.87828	5.84597	0.87832	5.67616	0.87831	5.9366
0.87922	5.96297	0.87939	5.50684	0.8793	5.7349	0.87926	5.50845	0.87934	5.50924	0.87928	5.84893	0.87933	5.67869	0.87932	5.93962
0.88033	5.95624	0.88048	5.49363	0.8804	5.72494	0.88037	5.4971	0.88044	5.4988	0.88039	5.84059	0.88043	5.66884	0.88042	5.93117
0.88118	5.96681	0.8815	5.50502	0.88134	5.73591	0.88126	5.50806	0.88142	5.50955	0.8813	5.85136	0.8814	5.67971	0.88138	5.9421
0.88228	5.98536	0.88239	5.50379	0.88233	5.74458	0.88231	5.5117	0.88236	5.51558	0.88232	5.86497	0.88236	5.68834	0.88235	5.95597
0.88341	5.99313	0.88347	5.53501	0.88344	5.76407	0.88343	5.53655	0.88346	5.5373	0.88344	5.8786	0.88346	5.70757	0.88345	5.96974
0.88418	6.0004	0.88442	5.52102	0.8843	5.76071	0.88424	5.52805	0.88436	5.53149	0.88427	5.88055	0.88434	5.7043	0.88433	5.97178
0.88532	5.99624	0.88543	5.51366	0.88537	5.75495	0.88534	5.52162	0.8854	5.52552	0.88536	5.8756	0.88539	5.69861	0.88539	5.96676
0.88631	6.00464	0.88635	5.52131	0.88633	5.76298	0.88632	5.5293	0.88634	5.53322	0.88633	5.88381	0.88634	5.70656	0.88634	5.9751
0.8872	6.01295	0.88742	5.5325	0.88731	5.77273	0.88726	5.53956	0.88736	5.54302	0.88728	5.89284	0.88735	5.7162	0.88734	5.98426
0.88826	6.03196	0.88838	5.56013	0.88832	5.79604	0.88829	5.56453	0.88835	5.56668	0.8883	5.914	0.88834	5.73926	0.88834	6.00572
0.88933	6.04288	0.88941	5.54129	0.88937	5.79209	0.88935	5.55335	0.88939	5.55926	0.88936	5.91748	0.88938	5.73542	0.88938	6.00934
0.89021	6.03011	0.89039	5.5354	0.8903	5.78275	0.89026	5.54589	0.89035	5.55104	0.89028	5.90643	0.89034	5.72616	0.89032	5.9981
0.89139	6.04284	0.89135	5.55758	0.89137	5.80021	0.89138	5.56532	0.89136	5.56911	0.89137	5.92152	0.89136	5.74342	0.89136	6.0134
0.89221	6.04221	0.89237	5.56499	0.89229	5.8036	0.89225	5.57061	0.89233	5.57336	0.89227	5.9229	0.89232	5.74676	0.89231	6.01478
0.89332	6.06446	0.8934	5.57741	0.89336	5.82094	0.89334	5.58519	0.89338	5.589	0.89335	5.9427	0.89338	5.76394	0.89337	6.0349
0.89424	6.07711	0.89448	5.56273	0.89436	5.81992	0.8943	5.5775	0.89442	5.58474	0.89433	5.94851	0.8944	5.76301	0.89439	6.04087
0.89531	6.07851	0.89543	5.55719	0.89537	5.81785	0.89534	5.57377	0.8954	5.58189	0.89536	5.94818	0.89539	5.76097	0.89538	6.04055
0.89619	6.0734	0.89632	5.59139	0.89625	5.8324	0.89622	5.59766	0.89629	5.60073	0.89624	5.9529	0.89628	5.77528	0.89627	6.04525
0.89736	6.08293	0.89749	5.58963	0.89742	5.83628	0.89739	5.59869	0.89746	5.60314	0.89741	5.95961	0.89745	5.77915	0.89744	6.05208
0.89824	6.09783	0.89836	5.5966	0.8983	5.84721	0.89827	5.60747	0.89833	5.61279	0.89829	5.97252	0.89832	5.78999	0.89832	6.06522
0.8992	6.10677	0.89943	5.58658	0.89932	5.84668	0.89926	5.6023	0.89938	5.61	0.89929	5.97672	0.89936	5.78951	0.89935	6.06953
0.90026	6.11431	0.90037	5.58016	0.90032	5.84723	0.90029	5.59942	0.90034	5.60886	0.9003	5.98077	0.90034	5.7901	0.90033	6.07368
0.90115	6.10966	0.90146	5.62639	0.90131	5.86802	0.90123	5.63226	0.90139	5.63514	0.90127	5.98884	0.90137	5.81055	0.90135	6.08174
0.90237	6.10889	0.90229	5.6015	0.90233	5.8552	0.90235	5.61378	0.90231	5.6198	0.90234	5.98205	0.90231	5.79791	0.90232	6.0749
0.90336	6.11779	0.90354	5.6177	0.90345	5.86774	0.9034	5.62787	0.90349	5.63285	0.90342	5.99277	0.90348	5.81032	0.90347	6.08577
0.90416	6.13097	0.90438	5.60406	0.90427	5.86751	0.90422	5.62107	0.90433	5.62941	0.90424	5.99924	0.90431	5.81016	0.9043	6.09241
0.90536	6.16158	0.90541	5.61785	0.90538	5.88971	0.90537	5.6387	0.9054	5.64893	0.90538	6.02565	0.90539	5.83218	0.90539	6.11926
0.90622	6.15237	0.90644	5.64979	0.90633	5.90108	0.90627	5.65993	0.90639	5.6649	0.9063	6.02673	0.90637	5.84333	0.90636	6.12026
0.90739	6.14957	0.90737	5.62923	0.90738	5.8894	0.90738	5.64413	0.90737	5.65143	0.90738	6.01949	0.90737	5.83181	0.90738	6.11295
0.90818	6.14903	0.90847	5.63586	0.90832	5.89244	0.90825	5.64887	0.90839	5.65524	0.90829	6.02074	0.90838	5.8348	0.90836	6.1142
0.90926	6.16537	0.90935	5.62938	0.9093	5.89738	0.90928	5.64811	0.90933	5.65729	0.90929	6.03138	0.90932	5.83974	0.90931	6.12506
0.91037	6.17707	0.91045	5.647	0.91041	5.91203	0.91039	5.66392	0.91043	5.67222	0.9104	6.04455	0.91042	5.85424	0.91042	6.13842
0.91124	6.18082	0.91126	5.66962	0.91125	5.92522	0.91124	5.68147	0.91125	5.68728	0.91124	6.05302	0.91125	5.86724	0.91125	6.14697
0.91218	6.18926	0.91239	5.64224	0.91229	5.91575	0.91223	5.66341	0.91234	5.67379	0.91226	6.0525	0.91232	5.85796	0.91231	6.14654
0.91342	6.17991	0.91334	5.65426	0.91338	5.91709	0.9134	5.66996	0.91336	5.67765	0.91339	6.0485	0.91337	5.85923	0.91337	6.14242
0.91435	6.18899	0.91445	5.65956	0.9144	5.92427	0.91437	5.67608	0.91442	5.68417	0.91439	6.05663	0.91442	5.86636	0.91441	6.15069
0.9152	6.20714	0.91541	5.67639	0.9153	5.94177	0.91525	5.6929	0.91536	5.70099	0.91528	6.07445	0.91534	5.88368	0.91533	6.16878
0.91637	6.22556	0.91634	5.69342	0.91636	5.95949	0.91636	5.70993	0.91635	5.71802	0.91636	6.09253	0.91635	5.90123	0.91635	6.18714
0.91725	6.23418	0.9175	5.65907	0.91738	5.94663	0.91731	5.68679	0.91744	5.70038	0.91734	6.09041	0.91742	5.8886	0.91741	6.18509
0.91827	6.21734	0.91836	5.67576	0.91832	5.94655	0.9183	5.69493	0.91834	5.70432	0.91831	6.08195	0.91833	5.88844	0.91833	6.17642
0.91922	6.22046	0.91956	5.6922	0.91939	5.95633	0.9193	5.70778	0.91947	5.71541	0.91935	6.08839	0.91945	5.89808	0.91943	6.18293
0.9203	6.23305	0.92033	5.70231	0.92031	5.96768	0.9203	5.71829	0.92032	5.72613	0.92031	6.10037	0.92032	5.90933	0.92031	6.19509
0.9212	6.24804	0.92152	5.70309	0.92136	5.97557	0.92128	5.72254	0.92144	5.73207	0.92132	6.11181	0.92142	5.91717	0.9214	6.20674
0.92235	6.2675	0.92233	5.68037	0.92234	5.97394	0.92234	5.71061	0.92234	5.72543	0.92234	6.12072	0.92234	5.91566	0.92234	6.2159
0.9233	6.25531	0.9235	5.7051	0.9234	5.98021	0.92335	5.7258	0.92345	5.73595	0.92337	6.11776	0.92343	5.92178	0.92342	6.2128
0.92421	6.2643	0.92436	5.72228	0.92428	5.99329	0.92425	5.74063	0.92432	5.74962	0.92426	6.12879	0.92431	5.93471	0.9243	6.22399
0.92531	6.26087	0.92534	5.71541	0.92533	5.98814	0.92532	5.73474	0.92534	5.74421	0.92532	6.1245	0.92533	5.92962	0.92533	6.21964
0.92609	6.27694	0.92645	5.7184	0.92627	5.99767	0.92618	5.74088	0.92636	5.75189	0.92622	6.13731	0.92634	5.93909	0.92631	6.23267
0.92726	6.29089	0.92733	5.70211	0.92729	5.9965	0.92728	5.73232	0.92731	5.74712	0.92729	6.1437	0.92731	5.93801	0.9273	6.23923
0.92819	6.29554	0.92851	5.74873	0.92835	6.02214	0.92827	5.76773	0.92843	5.77703	0.92831	6.15884	0.92841	5.96328	0.92839	6.2545
0.92937	6.30385	0.92937	5.76159	0.92937	6.03272	0.92937	5.77921	0.92937	5.78785	0.92937	6.16829	0.92937	5.97375	0.92937	6.26408
0.93027	6.28868	0.93048	5.74716	0.93037	6.01792	0.93032	5.76489	0.93043	5.77358	0.93035	6.1533	0.93041	5.9591	0.9304	6.24886
0.93142	6.30706	0.93137	5.75914	0.93139	6.0331	0.9314	5.77819	0.93138	5.78753	0.9314	6.17008	0.93139	5.97413	0.93139	6.26591
0.93221	6.31302	0.93252	5.73931	0.93237	6.02616	0.93229	5.76508	0.93245	5.77771	0.93233	6.16959	0.93243	5.96734	0.93241	6.26549
0.93321	6.33338	0.93351	5.77032	0.93336	6.05185	0.93328	5.79287	0.93344	5.80391	0.93332	6.19261	0.93342	5.99274	0.9334	6.28884
0.93436	6.3374	0.93446	5.76733	0.93441	6.05236	0.93439	5.79165	0.93444	5.80357	0.9344	6.19488	0.93443	5.99327	0.93443	6.29115
0.93519	6.33121	0.93555	5.75138	0.93537	6.0413	0.93528	5.77841	0.93546	5.79166	0.93533	6.18625	0.93544	5.98233	0.93542	6.28242
0.93634	6.32746	0.93647	5.76198	0.93641	6.04472	0.93638	5.78529	0.93644	5.7967	0.93639	6.18609	0.93643	5.98569	0.93642	6.28222
0.9373	6.32615	0.93753	5.75904	0.93742	6.0426	0.93736	5.7828	0.93747	5.79444	0.93739	6.18438	0.93746	5.98359	0.93745	6.28048
0.93814	6.36534	0.93848	5.79354	0.93831	6.07944	0.93823	5.81776	0.9384	5.82963	0.93827	6.22239	0.93837	6.02008	0.93835	6.31909
0.93926	6.35708	0.93936	5.77504	0.93931	6.06606	0.93928	5.80214	0.93934	5.81542	0.9393	6.21157	0.93933	6.00685	0.93932	6.30813
0.94034	6.36029	0.94049	5.76763	0.94042	6.06396	0.94038	5.79748	0.94046	5.8121	0.9404	6.21212	0.94045	6.0048	0.94044	6.30872
0.94134	6.35054	0.94137	5.79246	0.94136	6.0715	0.94135	5.81334	0.94136	5.82357	0.94135	6.21102	0.94136	6.01218	0.94136	6.30751
0.9422	6.35293	0.94261	5.78745	0.9424	6.07019	0.9423	5.81025	0.94251	5.82141	0.94235	6.21156	0.94248	6.0109	0.94246	6.30808
0.94321	6.3769	0.94347	5.81327	0.94334	6.09508	0.94328	5.83509	0.94341	5.84579	0.94331	6.23599	0.94339	6.03554	0.94338	6.33288
0.94429	6.38769	0.94453	5.78456	0.94441	6.08613	0.94435	5.81663	0.94447	5.83235	0.94438	6.23691	0.94446	6.02677	0.94444	6.33391
0.94524	6.39185	0.94559	5.78024	0.94541	6.08604	0.94533	5.81448	0.9455	5.83126	0.94537	6.23895	0.94548	6.02671	0.94546	6.336
0.94618	6.37772	0.94641	5.8166	0.94629	6.09716	0.94623	5.83774	0.94635	5.8481	0.94626	6.23744	0.94634	6.03759	0.94632	6.33434
0.94733	6.38255	0.94741	5.80541	0.94737	6.09398	0.94735	5.8307	0.94739	5.8431	0.94736	6.23826	0.94739	6.03448	0.94738	6.33522
0.9483	6.38972	0.94854	5.82097	0.94842	6.10535	0.94836	5.8439	0.94848	5.85513	0.94839	6.24754	0.94847	6.04572	0.94845	6.34461
0.94922	6.41009	0.94943	5.80016	0.94932	6.10513	0.94927	5.83359	0.94937	5.84997	0.9493	6.25761	0.94936	6.0456	0.94935	6.35494
0.95021	6.42192	0.95056	5.81106	0.95039	6.11649	0.9503	5.8445	0.95048	5.86088	0.95034	6.2692	0.95045	6.05685	0.95043	6.36672
0.9514	6.40101	0.95146	5.83525	0.95143	6.11813	0.95141	5.85716	0.95145	5.86789	0.95142	6.25957	0.95144	6.05837	0.95144	6.35683
0.95223	6.41271	0.95258	5.81965	0.95241	6.11618	0.95232	5.84855	0.95249	5.86272	0.95236	6.26444	0.95247	6.0565	0.95245	6.36184
0.95321	6.41275	0.95353	5.83663	0.95337	6.12469	0.95329	5.86104	0.95345	5.87301	0.95333	6.26872	0.95343	6.06488	0.95341	6.36614
0.95431	6.43113	0.95444	5.82166	0.95437	6.12639	0.95434	5.85455	0.95441	5.87066	0.95436	6.27876	0.9544	6.06665	0.95439	6.37642
0.9552	6.44594	0.95551	5.84075	0.95535	6.14334	0.95527	5.87221	0.95543	5.88762	0.95531	6.29464	0.95541	6.08342	0.95539	6.39253
0.9562	6.44178	0.95643	5.85312	0.95632	6.14745	0.95626	5.88028	0.95638	5.89359	0.95629	6.29462	0.95636	6.08745	0.95635	6.39246
0.95744	6.44779	0.95749	5.83599	0.95747	6.14189	0.95745	5.86916	0.95748	5.88541	0.95746	6.29484	0.95748	6.082	0.95747	6.39275
0.9582	6.437	0.95851	5.84821	0.95836	6.1426	0.95828	5.8755	0.95843	5.88887	0.95832	6.2898	0.95841	6.08265	0.95839	6.38757
0.95941	6.44928	0.95941	5.85218	0.95941	6.15073	0.95941	5.88143	0.95941	5.89576	0.95941	6.3	0.95941	6.09072	0.95941	6.39796
0.96015	6.4602	0.96054	5.86529	0.96034	6.16275	0.96025	5.89374	0.96044	5.90768	0.96029	6.31147	0.96042	6.10261	0.96039	6.4096
0.9612	6.48147	0.96145	5.86686	0.96132	6.17416	0.96126	5.9001	0.96139	5.91639	0.96129	6.32782	0.96137	6.11396	0.96136	6.42624
0.96226	6.47492	0.96251	5.8512	0.96239	6.16306	0.96232	5.88699	0.96245	5.90453	0.96236	6.31899	0.96243	6.10299	0.96242	6.4173
0.96339	6.46761	0.96337	5.86858	0.96338	6.16809	0.96339	5.89797	0.96338	5.91237	0.96338	6.31785	0.96338	6.10791	0.96338	6.41608
0.96426	6.47519	0.96452	5.88806	0.96439	6.18163	0.96432	5.91415	0.96445	5.92693	0.96436	6.32841	0.96444	6.12128	0.96442	6.42677
0.96515	6.4733	0.96539	5.87564	0.96527	6.17447	0.96521	5.90456	0.96533	5.91872	0.96524	6.32388	0.96531	6.11422	0.9653	6.4222
0.9663	6.50594	0.96656	5.89164	0.96643	6.19879	0.96637	5.92431	0.9665	5.94032	0.9664	6.35237	0.96648	6.13834	0.96646	6.45116
0.9673	6.50933	0.96742	5.86382	0.96736	6.18657	0.96733	5.90469	0.96739	5.92472	0.96735	6.34795	0.96739	6.12632	0.96738	6.44676
0.96813	6.49939	0.96849	5.89616	0.96831	6.19778	0.96822	5.92603	0.9684	5.94066	0.96826	6.34859	0.96837	6.13731	0.96835	6.4473
0.96938	6.50143	0.96956	5.9072	0.96947	6.20431	0.96943	5.93464	0.96951	5.94809	0.96945	6.35287	0.9695	6.14376	0.96949	6.45162
0.97015	6.49203	0.97039	5.8888	0.97027	6.19041	0.97021	5.91881	0.97033	5.93352	0.97024	6.34122	0.97031	6.13002	0.9703	6.43982
0.97117	6.52057	0.97142	5.89689	0.9713	6.20873	0.97123	5.93176	0.97136	5.94884	0.97126	6.36465	0.97134	6.1482	0.97133	6.46366
0.97217	6.53709	0.97257	5.88983	0.97237	6.21346	0.97227	5.93061	0.97247	5.95059	0.97232	6.37528	0.97245	6.15294	0.97242	6.47451
0.97336	6.54635	0.97336	5.92079	0.97336	6.23357	0.97336	5.95564	0.97336	5.97271	0.97336	6.38996	0.97336	6.1728	0.97336	6.48936
0.97438	6.52676	0.97455	5.9205	0.97447	6.22363	0.97442	5.95062	0.97451	5.96538	0.97444	6.37519	0.9745	6.16291	0.97449	6.47432
0.97518	6.51515	0.97541	5.89836	0.97529	6.20676	0.97524	5.93151	0.97535	5.94775	0.97527	6.36096	0.97534	6.14623	0.97532	6.45989
0.9761	6.54409	0.97653	5.92668	0.97631	6.23539	0.97621	5.95941	0.97642	5.97545	0.97626	6.38974	0.97639	6.17458	0.97637	6.48912
0.97716	6.54825	0.97738	5.91093	0.97727	6.22959	0.97722	5.94885	0.97733	5.96744	0.97724	6.38892	0.97731	6.16888	0.9773	6.48833
0.97836	6.56586	0.97856	5.9442	0.97846	6.25503	0.97841	5.97762	0.97851	5.994	0.97843	6.41044	0.9785	6.19403	0.97849	6.51015
0.97927	6.55795	0.97934	5.92536	0.97931	6.24166	0.97929	5.96184	0.97933	5.97971	0.9793	6.3998	0.97932	6.18082	0.97932	6.49937
0.98016	6.55687	0.9805	5.91593	0.98033	6.2364	0.98024	5.95465	0.98042	5.97361	0.98029	6.39664	0.98039	6.17564	0.98037	6.49618
0.98122	6.55651	0.98138	5.94293	0.9813	6.24972	0.98126	5.9744	0.98134	5.98982	0.98128	6.40311	0.98133	6.18875	0.98132	6.50269
0.98231	6.56956	0.98251	5.93228	0.98241	6.25092	0.98236	5.96976	0.98246	5.98813	0.98239	6.41024	0.98245	6.19	0.98244	6.50998
0.98328	6.59281	0.98355	5.9604	0.98341	6.2766	0.98335	5.99613	0.98348	6.01364	0.98338	6.43471	0.98346	6.21542	0.98345	6.53481
0.98408	6.58572	0.98456	5.94111	0.98432	6.26342	0.9842	5.98022	0.98444	5.99938	0.98426	6.42457	0.98441	6.20239	0.98438	6.52455
0.98527	6.59547	0.98537	5.94337	0.98532	6.26942	0.9853	5.98427	0.98534	6.00431	0.98531	6.43245	0.98534	6.20836	0.98533	6.53257
0.98624	6.58581	0.98645	5.96722	0.98634	6.27651	0.98629	5.99943	0.9864	6.01521	0.98632	6.43116	0.98638	6.2153	0.98637	6.53118
0.98716	6.58613	0.9875	5.95902	0.98733	6.27258	0.98725	5.99348	0.98742	6.01037	0.98729	6.42935	0.9874	6.21142	0.98737	6.52936
0.98819	6.60902	0.98855	5.97178	0.98837	6.2904	0.98828	6.00847	0.98846	6.02645	0.98832	6.44971	0.98844	6.22909	0.98841	6.55006
0.98925	6.61489	0.98939	5.94852	0.98932	6.2817	0.98929	5.99281	0.98935	6.01451	0.9893	6.4483	0.98935	6.22055	0.98934	6.54869
0.99022	6.62563	0.99042	5.95971	0.99032	6.29267	0.99027	6.00367	0.99037	6.02521	0.99029	6.45915	0.99036	6.23141	0.99035	6.55972
0.99116	6.60635	0.99153	5.98965	0.99135	6.298	0.99126	6.02095	0.99144	6.03628	0.9913	6.45218	0.99142	6.23656	0.99139	6.55251
0.99214	6.6152	0.99252	5.9763	0.99233	6.29575	0.99223	6.0133	0.99243	6.03144	0.99228	6.45548	0.9924	6.23439	0.99238	6.55592
0.99315	6.61922	0.99338	5.97924	0.99326	6.29923	0.99321	6.01645	0.99332	6.03469	0.99323	6.45923	0.99331	6.23784	0.99329	6.55973
0.99431	6.64518	0.9944	5.96692	0.99435	6.30605	0.99433	6.01376	0.99438	6.03671	0.99434	6.47562	0.99437	6.24469	0.99437	6.57647
0.9951	6.64843	0.99555	5.9892	0.99533	6.31882	0.99522	6.03093	0.99544	6.05138	0.99527	6.48363	0.99541	6.25728	0.99538	6.58455
0.99625	6.64175	0.99649	6.01414	0.99637	6.32794	0.99631	6.04762	0.99643	6.06403	0.99634	6.48485	0.99642	6.26623	0.9964	6.58571
0.99739	6.65254	0.99755	5.99338	0.99747	6.32296	0.99743	6.035	0.99751	6.0554	0.99745	6.48775	0.9975	6.26138	0.99749	6.58874
0.9982	6.64852	0.99845	5.99269	0.99833	6.32061	0.99827	6.03352	0.99839	6.05352	0.9983	6.48457	0.99838	6.25904	0.99836	6.58549
0.99919	6.68166	0.99958	5.99608	0.99939	6.33887	0.99929	6.04412	0.99948	6.06767	0.99934	6.51027	0.99946	6.2772	0.99943	6.61166
1.00021	6.68424	1.00055	6.00594	1.00038	6.34509	1.0003	6.052	1.00047	6.07458	1.00034	6.51466	1.00045	6.28333	1.00043	6.61611
1.00144	6.68564	1.00149	6.03416	1.00146	6.3599	1.00145	6.07309	1.00147	6.09216	1.00146	6.52277	1.00147	6.29793	1.00147	6.62427
1.00232	6.67205	1.00238	6.00324	1.00235	6.33764	1.00233	6.04703	1.00237	6.06849	1.00234	6.50485	1.00236	6.27594	1.00236	6.60612
1.00325	6.66388	1.00341	6.00407	1.00333	6.33398	1.00329	6.04564	1.00337	6.06601	1.00331	6.49893	1.00336	6.27229	1.00335	6.60008
1.00427	6.68482	1.00443	6.02331	1.00435	6.35407	1.00431	6.06492	1.00439	6.0853	1.00433	6.51945	1.00438	6.29218	1.00437	6.62092
1.00527	6.6869	1.00539	6.02356	1.00533	6.35523	1.0053	6.06561	1.00536	6.08621	1.00532	6.52107	1.00535	6.29334	1.00535	6.62257
1.00632	6.70627	1.0065	6.048	1.00641	6.37713	1.00637	6.08831	1.00645	6.10807	1.00639	6.5417	1.00644	6.31501	1.00643	6.64351
1.00739	6.693	1.00747	6.01041	1.00743	6.3517	1.00741	6.05743	1.00745	6.08048	1.00742	6.52235	1.00744	6.28989	1.00744	6.62392
1.00832	6.69042	1.0084	6.03165	1.00836	6.36104	1.00834	6.07242	1.00838	6.0924	1.00835	6.52573	1.00838	6.29908	1.00837	6.6273
1.00926	6.69209	1.00945	6.03465	1.00935	6.36337	1.00931	6.07503	1.0094	6.09482	1.00933	6.52773	1.00939	6.30138	1.00938	6.62932
1.01026	6.70717	1.01052	6.04132	1.01039	6.37425	1.01032	6.08363	1.01045	6.10436	1.01036	6.54071	1.01044	6.31217	1.01042	6.64252
1.01144	6.73444	1.01144	6.06095	1.01144	6.3977	1.01144	6.10474	1.01144	6.1262	1.01144	6.56607	1.01144	6.33541	1.01144	6.66829
1.01244	6.71485	1.01227	6.01502	1.01235	6.36493	1.01239	6.06618	1.01231	6.09124	1.01237	6.53989	1.01232	6.30303	1.01233	6.64178
1.01327	6.7232	1.0133	6.0531	1.01329	6.38815	1.01328	6.09621	1.01329	6.11734	1.01328	6.55568	1.01329	6.32595	1.01329	6.65773
1.01425	6.71377	1.01433	6.06522	1.01429	6.38949	1.01427	6.10281	1.01431	6.12123	1.01428	6.55163	1.01431	6.32722	1.0143	6.65357
1.01534	6.72415	1.0155	6.06056	1.01542	6.39236	1.01538	6.10193	1.01546	6.1222	1.0154	6.55825	1.01545	6.33009	1.01544	6.66033
1.01631	6.74027	1.01657	6.06674	1.01644	6.40351	1.01637	6.11042	1.0165	6.13183	1.01641	6.57189	1.01649	6.34116	1.01647	6.6742
1.01728	6.74194	1.01746	6.03961	1.01737	6.39077	1.01733	6.09089	1.01741	6.11601	1.01735	6.56636	1.0174	6.32862	1.01739	6.66865
1.0183	6.75539	1.01832	6.07685	1.01831	6.41612	1.0183	6.12156	1.01831	6.14347	1.0183	6.58576	1.01831	6.35366	1.01831	6.68829
1.01944	6.73837	1.01949	6.08593	1.01946	6.41215	1.01945	6.12406	1.01948	6.14275	1.01946	6.57526	1.01947	6.34966	1.01947	6.67757
1.02028	6.73761	1.02054	6.06993	1.02041	6.40377	1.02035	6.11212	1.02047	6.13278	1.02038	6.57069	1.02046	6.3414	1.02044	6.67296
1.02128	6.75657	1.02154	6.07862	1.02141	6.4176	1.02134	6.12315	1.02147	6.14496	1.02138	6.58708	1.02146	6.35511	1.02144	6.68963
1.02222	6.77368	1.02243	6.06532	1.02233	6.4195	1.02227	6.11756	1.02238	6.14316	1.0223	6.59659	1.02237	6.35708	1.02235	6.69937
1.02333	6.78619	1.02337	6.10556	1.02335	6.44588	1.02334	6.15021	1.02336	6.17208	1.02334	6.61603	1.02335	6.38312	1.02335	6.71903
1.02435	6.78388	1.02437	6.09604	1.02436	6.43996	1.02435	6.14264	1.02437	6.16548	1.02436	6.61192	1.02436	6.37728	1.02436	6.71488
1.02527	6.76889	1.0254	6.08171	1.02534	6.4253	1.0253	6.12844	1.02537	6.15133	1.02532	6.5971	1.02536	6.36277	1.02535	6.69983
1.02632	6.77011	1.02631	6.08961	1.02631	6.42986	1.02631	6.13454	1.02631	6.15656	1.02631	6.59999	1.02631	6.36727	1.02631	6.70274
1.0274	6.79111	1.02743	6.08903	1.02741	6.44007	1.0274	6.13926	1.02742	6.16387	1.02741	6.61559	1.02742	6.37742	1.02742	6.71864
1.02818	6.81025	1.02852	6.11661	1.02835	6.46343	1.02827	6.16422	1.02843	6.18755	1.02831	6.63684	1.02841	6.40053	1.02839	6.74019
1.02915	6.80903	1.02947	6.10488	1.02931	6.45695	1.02923	6.1553	1.02939	6.18	1.02927	6.63299	1.02937	6.39415	1.02935	6.73632
1.03029	6.80759	1.03054	6.10105	1.03041	6.45432	1.03035	6.15213	1.03047	6.17716	1.03038	6.63095	1.03046	6.39154	1.03044	6.73425
1.03142	6.80185	1.03146	6.12726	1.03144	6.46456	1.03143	6.16999	1.03145	6.19093	1.03143	6.6332	1.03144	6.4016	1.03144	6.73645
1.0323	6.80059	1.03239	6.11273	1.03235	6.45666	1.03233	6.159	1.03237	6.18167	1.03234	6.62862	1.03236	6.39381	1.03236	6.73184
1.03321	6.81409	1.03343	6.13766	1.03332	6.47587	1.03326	6.18063	1.03337	6.20169	1.03329	6.64498	1.03336	6.41281	1.03335	6.74842
1.03419	6.83892	1.03446	6.12431	1.03433	6.48162	1.03426	6.1769	1.03439	6.20268	1.03429	6.66027	1.03438	6.41859	1.03436	6.76404
1.03538	6.82705	1.03546	6.08215	1.03542	6.4546	1.0354	6.14301	1.03544	6.17283	1.03541	6.64082	1.03544	6.39192	1.03543	6.74437
1.03635	6.82976	1.03647	6.12843	1.03641	6.47909	1.03638	6.17769	1.03644	6.20182	1.0364	6.65443	1.03644	6.41606	1.03643	6.75807
1.03735	6.82669	1.03738	6.13432	1.03736	6.4805	1.03736	6.18127	1.03737	6.20427	1.03736	6.6536	1.03737	6.41743	1.03737	6.7572
1.03832	6.83233	1.03851	6.13859	1.03841	6.48546	1.03836	6.18579	1.03846	6.20891	1.03839	6.6589	1.03845	6.42234	1.03844	6.76259
1.0393	6.85901	1.03951	6.13123	1.0394	6.49512	1.03935	6.18691	1.03946	6.2142	1.03938	6.67707	1.03944	6.43199	1.03943	6.78112
1.04025	6.85983	1.04049	6.12058	1.04037	6.4902	1.04031	6.17928	1.04043	6.20805	1.04034	6.67502	1.04042	6.42715	1.0404	6.77907
1.04127	6.87278	1.04149	6.16298	1.04138	6.51788	1.04133	6.21362	1.04143	6.23844	1.04135	6.69533	1.04142	6.45448	1.04141	6.79962
1.04243	6.85549	1.04257	6.14747	1.0425	6.50148	1.04247	6.19799	1.04253	6.22274	1.04248	6.67849	1.04252	6.43824	1.04252	6.78252
1.04341	6.85572	1.04346	6.15498	1.04344	6.50535	1.04342	6.20356	1.04345	6.22737	1.04343	6.68053	1.04345	6.44205	1.04344	6.78457
1.04428	6.8722	1.04432	6.14502	1.0443	6.50861	1.04429	6.20028	1.04431	6.22736	1.04429	6.6904	1.04431	6.44534	1.0443	6.79466
1.04518	6.8792	1.0455	6.14595	1.04534	6.51257	1.04526	6.20268	1.04542	6.23047	1.0453	6.69589	1.0454	6.44928	1.04538	6.80024
1.04634	6.89568	1.0464	6.19032	1.04637	6.543	1.04635	6.23932	1.04638	6.26334	1.04636	6.71934	1.04638	6.47933	1.04637	6.82398
1.04736	6.88601	1.04731	6.16691	1.04734	6.52646	1.04735	6.21975	1.04732	6.24564	1.04734	6.70624	1.04733	6.46299	1.04733	6.81072
1.04823	6.87838	1.04833	6.16907	1.04828	6.52373	1.04825	6.21947	1.0483	6.24417	1.04827	6.70105	1.0483	6.46026	1.04829	6.80543
1.04925	6.8805	1.04939	6.16318	1.04932	6.52184	1.04929	6.21566	1.04936	6.24138	1.04931	6.70117	1.04935	6.45842	1.04934	6.80557
1.05026	6.88868	1.05044	6.16843	1.05035	6.52855	1.05031	6.22152	1.05039	6.24754	1.05033	6.70862	1.05038	6.46507	1.05037	6.81314
1.05138	6.92164	1.05149	6.21348	1.05144	6.56756	1.05141	6.26271	1.05146	6.28683	1.05142	6.7446	1.05145	6.50365	1.05145	6.84964
1.05231	6.90904	1.05239	6.17687	1.05235	6.54296	1.05233	6.23272	1.05237	6.26008	1.05234	6.726	1.05237	6.47936	1.05236	6.83081
1.05332	6.90579	1.05352	6.18723	1.05342	6.54651	1.05337	6.23953	1.05347	6.26516	1.0534	6.72615	1.05346	6.48284	1.05345	6.83093
1.05422	6.89211	1.05447	6.18134	1.05434	6.53672	1.05428	6.23185	1.0544	6.2566	1.05431	6.71442	1.05439	6.47313	1.05437	6.819
1.05526	6.90498	1.05552	6.19493	1.05539	6.54995	1.05532	6.24499	1.05546	6.26952	1.05536	6.72747	1.05544	6.48623	1.05542	6.83225
1.05641	6.92529	1.05646	6.22403	1.05644	6.57466	1.05642	6.27136	1.05645	6.29455	1.05643	6.74998	1.05644	6.51067	1.05644	6.85508
1.05721	6.93076	1.05751	6.18742	1.05736	6.55909	1.05729	6.24579	1.05743	6.27439	1.05732	6.74492	1.05741	6.49536	1.0574	6.85006
1.05835	6.93518	1.05851	6.20406	1.05843	6.56962	1.05839	6.2591	1.05847	6.28607	1.05841	6.7524	1.05846	6.50575	1.05845	6.85762
1.05937	6.92349	1.05945	6.20185	1.05941	6.56267	1.05939	6.25461	1.05943	6.28047	1.0594	6.74308	1.05942	6.49885	1.05942	6.84813
1.0603	6.92421	1.06045	6.22079	1.06037	6.5725	1.06034	6.26872	1.06041	6.2922	1.06036	6.74836	1.0604	6.50854	1.06039	6.85344
1.06125	6.92358	1.06132	6.23743	1.06129	6.5805	1.06127	6.28079	1.06131	6.30203	1.06128	6.75204	1.0613	6.51642	1.0613	6.85714
1.06223	6.94241	1.06227	6.20435	1.06225	6.57338	1.06224	6.26109	1.06226	6.28889	1.06224	6.75789	1.06226	6.50949	1.06226	6.86321
1.06319	6.95392	1.0634	6.21805	1.06329	6.58598	1.06324	6.27397	1.06335	6.30138	1.06327	6.76995	1.06333	6.52196	1.06332	6.87545
1.06418	6.94092	1.06433	6.22325	1.06426	6.58208	1.06422	6.27461	1.06429	6.29978	1.06424	6.7615	1.06429	6.51806	1.06428	6.86682
1.0653	6.94349	1.06547	6.23988	1.06538	6.59169	1.06534	6.28747	1.06543	6.31079	1.06536	6.76759	1.06542	6.52753	1.06541	6.87297
1.06638	6.9346	1.06635	6.24607	1.06636	6.59033	1.06637	6.28984	1.06636	6.31128	1.06637	6.76246	1.06636	6.52615	1.06636	6.86773
1.06734	6.94403	1.06736	6.21741	1.06735	6.58072	1.06734	6.27108	1.06735	6.29738	1.06735	6.76238	1.06735	6.51673	1.06735	6.86773
1.06822	6.96448	1.06831	6.22286	1.06826	6.59367	1.06824	6.2801	1.06829	6.30815	1.06825	6.77908	1.06828	6.52959	1.06828	6.88473
1.06919	6.97072	1.06934	6.25073	1.06926	6.61072	1.06922	6.30211	1.0693	6.32729	1.06924	6.79072	1.06929	6.54642	1.06928	6.8965
1.0703	6.97162	1.07028	6.24371	1.07029	6.60766	1.0703	6.29718	1.07029	6.32337	1.07029	6.78964	1.07029	6.54341	1.07029	6.89542
1.0714	6.9615	1.07146	6.25853	1.07143	6.61002	1.07141	6.30559	1.07145	6.32865	1.07142	6.78576	1.07144	6.54568	1.07144	6.89142
1.07216	6.95893	1.07253	6.22634	1.07234	6.59264	1.07225	6.2813	1.07244	6.30823	1.0723	6.77578	1.07241	6.52854	1.07239	6.88136
1.0732	6.9606	1.07347	6.24779	1.07334	6.60419	1.07327	6.29747	1.0734	6.32182	1.0733	6.7824	1.07339	6.53993	1.07337	6.88803
1.07439	6.98873	1.07441	6.26467	1.0744	6.6267	1.07439	6.31677	1.0744	6.3423	1.0744	6.80771	1.0744	6.56224	1.0744	6.91376
1.07531	6.9946	1.07546	6.25422	1.07538	6.62441	1.07535	6.31053	1.07542	6.33812	1.07536	6.8095	1.07541	6.56001	1.0754	6.91562
1.07617	6.9811	1.07643	6.26732	1.0763	6.62421	1.07624	6.31685	1.07637	6.34112	1.07627	6.80265	1.07635	6.55975	1.07633	6.9086
1.0773	6.98214	1.07751	6.24258	1.0774	6.61236	1.07735	6.29892	1.07746	6.32653	1.07738	6.79725	1.07744	6.54809	1.07743	6.90318
1.0782	6.98033	1.07846	6.2734	1.07833	6.62687	1.07826	6.32113	1.0784	6.34452	1.0783	6.8036	1.07838	6.56237	1.07836	6.90954
1.07925	7.00078	1.07935	6.28278	1.0793	6.64178	1.07928	6.33303	1.07932	6.35766	1.07929	6.82128	1.07932	6.57716	1.07931	6.92752
1.08034	7.01428	1.08038	6.26261	1.08036	6.63845	1.08035	6.32152	1.08037	6.35038	1.08035	6.82637	1.08037	6.57394	1.08036	6.93277
1.0813	7.0114	1.08149	6.2764	1.0814	6.6439	1.08135	6.33094	1.08144	6.35767	1.08137	6.82765	1.08143	6.5793	1.08142	6.93403
1.08217	7.00882	1.08235	6.25328	1.08226	6.63105	1.08222	6.31332	1.0823	6.34274	1.08224	6.81994	1.08229	6.56663	1.08228	6.92625
1.08334	7.00386	1.08339	6.28935	1.08336	6.6466	1.08335	6.33862	1.08338	6.36276	1.08336	6.82523	1.08337	6.58192	1.08337	6.93152
1.08422	7.0076	1.08446	6.29171	1.08434	6.64966	1.08428	6.34127	1.0844	6.36555	1.08431	6.82863	1.08439	6.58495	1.08437	6.93498
1.08532	7.01975	1.0853	6.2604	1.08531	6.64007	1.08532	6.32123	1.08531	6.35104	1.08532	6.82991	1.08531	6.57557	1.08531	6.93639
1.08629	7.04291	1.08629	6.27782	1.08629	6.66037	1.08629	6.33971	1.08629	6.37004	1.08629	6.85164	1.08629	6.59567	1.08629	6.95846
1.0872	7.02593	1.08735	6.2712	1.08727	6.64856	1.08724	6.33068	1.08731	6.35983	1.08725	6.83725	1.0873	6.58397	1.08729	6.94383
1.08831	7.03374	1.08844	6.30938	1.08837	6.67156	1.08834	6.36066	1.0884	6.38579	1.08835	6.85265	1.0884	6.60666	1.08839	6.95939
1.08922	7.02106	1.08949	6.30064	1.08936	6.66085	1.08929	6.35113	1.08943	6.37587	1.08932	6.84095	1.08941	6.59604	1.08939	6.9475
1.09022	7.0281	1.09044	6.27659	1.09033	6.65235	1.09028	6.33518	1.09038	6.36389	1.0903	6.84022	1.09037	6.5877	1.09036	6.94684
1.09139	7.05483	1.09128	6.29873	1.09134	6.67678	1.09137	6.358	1.09131	6.38704	1.09135	6.8658	1.09132	6.6119	1.09132	6.97282
1.09215	7.05483	1.09246	6.29647	1.0923	6.67565	1.09223	6.35634	1.09238	6.38567	1.09227	6.86524	1.09236	6.61079	1.09234	6.97225
1.09328	7.0663	1.09342	6.31836	1.09335	6.69233	1.09331	6.37524	1.09338	6.40311	1.09333	6.87931	1.09337	6.62727	1.09336	6.98652
1.09431	7.0523	1.09433	6.30094	1.09432	6.67662	1.09432	6.359	1.09433	6.38745	1.09432	6.86446	1.09433	6.61173	1.09433	6.97144
1.09513	7.04914	1.09543	6.2871	1.09528	6.66812	1.0952	6.34806	1.09535	6.37793	1.09524	6.85863	1.09533	6.60334	1.09532	6.96555
1.09636	7.05722	1.09639	6.31698	1.09638	6.6871	1.09637	6.372	1.09638	6.39896	1.09637	6.87216	1.09638	6.62208	1.09638	6.97924
1.09726	7.0709	1.09738	6.31502	1.09732	6.69296	1.09729	6.37391	1.09735	6.40277	1.0973	6.88193	1.09734	6.62792	1.09733	6.9892
1.09829	7.08851	1.09843	6.33612	1.09836	6.71232	1.09833	6.39374	1.09839	6.42197	1.09834	6.90041	1.09839	6.64708	1.09838	7.00795
1.09932	7.08418	1.09934	6.30977	1.09933	6.69697	1.09932	6.3733	1.09933	6.40444	1.09933	6.89058	1.09933	6.63194	1.09933	6.99802
1.10018	7.07465	1.10037	6.29622	1.10027	6.68544	1.10023	6.36101	1.10032	6.39276	1.10025	6.88004	1.10031	6.62053	1.1003	6.98734
1.10129	7.07	1.10125	6.3267	1.10127	6.69835	1.10128	6.38227	1.10126	6.40951	1.10128	6.88417	1.10126	6.63322	1.10127	6.99144
1.10232	7.08644	1.10237	6.33166	1.10235	6.70905	1.10233	6.38994	1.10236	6.41851	1.10234	6.89774	1.10235	6.64384	1.10235	7.00524
1.10316	7.09953	1.10342	6.33966	1.10329	6.71959	1.10322	6.39903	1.10335	6.42813	1.10326	6.90956	1.10334	6.6543	1.10332	7.01726
1.10433	7.10472	1.10439	6.32837	1.10436	6.71654	1.10435	6.39201	1.10437	6.42319	1.10435	6.91063	1.10437	6.65132	1.10437	7.01839
1.10525	7.10418	1.10525	6.31129	1.10525	6.70773	1.10525	6.37932	1.10525	6.41266	1.10525	6.90596	1.10525	6.64264	1.10525	7.01368
1.10628	7.0854	1.10632	6.3558	1.1063	6.7206	1.10629	6.40744	1.10631	6.43274	1.1063	6.903	1.10631	6.65522	1.10631	7.01052
1.10727	7.10246	1.10733	6.34363	1.1073	6.72305	1.10728	6.40267	1.10731	6.4316	1.10729	6.91275	1.10731	6.65771	1.10731	7.0205
1.10823	7.10892	1.10825	6.34005	1.10824	6.72448	1.10824	6.40162	1.10825	6.43179	1.10824	6.9167	1.10825	6.65916	1.10825	7.02453
1.10935	7.12811	1.10932	6.34859	1.10934	6.73835	1.10934	6.4126	1.10933	6.44396	1.10934	6.93323	1.10933	6.67291	1.10933	7.04134
1.11023	7.12544	1.11033	6.33804	1.11028	6.73174	1.11026	6.40419	1.11031	6.43661	1.11027	6.92859	1.1103	6.66639	1.11029	7.03665
1.11134	7.11181	1.11147	6.37494	1.11141	6.74338	1.11137	6.42798	1.11144	6.45396	1.11139	6.92759	1.11143	6.67778	1.11142	7.03551
1.11227	7.11935	1.11248	6.35752	1.11238	6.73843	1.11232	6.41702	1.11243	6.44617	1.11235	6.92889	1.11241	6.67295	1.1124	7.03689
1.11314	7.11172	1.11352	6.35556	1.11333	6.73364	1.11324	6.41371	1.11343	6.4422	1.11328	6.92268	1.1134	6.66819	1.11338	7.03057
1.11426	7.14052	1.11432	6.35993	1.11429	6.75022	1.11427	6.42397	1.11431	6.45536	1.11428	6.94537	1.1143	6.68467	1.1143	7.05367
1.11516	7.14382	1.1153	6.35664	1.11523	6.75023	1.1152	6.42236	1.11527	6.45457	1.11521	6.94702	1.11526	6.68469	1.11525	7.05536
1.11628	7.14802	1.11649	6.39992	1.11639	6.77397	1.11633	6.45521	1.11644	6.4823	1.11636	6.96099	1.11643	6.7081	1.11641	7.06945
1.11722	7.14111	1.11743	6.36282	1.11733	6.75197	1.11727	6.42625	1.11738	6.45732	1.1173	6.94654	1.11736	6.68639	1.11735	7.05485
1.1182	7.13393	1.11851	6.38127	1.11835	6.7576	1.11827	6.43805	1.11843	6.46587	1.11831	6.94577	1.11841	6.69191	1.11839	7.054
1.11933	7.15371	1.11957	6.40061	1.11945	6.77716	1.11939	6.45711	1.11951	6.48479	1.11942	6.96543	1.11949	6.71127	1.11948	7.07397
1.12026	7.15922	1.12052	6.39816	1.12039	6.77869	1.12033	6.45665	1.12046	6.48532	1.12036	6.96895	1.12044	6.7128	1.12042	7.07756
1.1212	7.18066	1.12135	6.4251	1.12128	6.80288	1.12124	6.48171	1.12131	6.50945	1.12126	6.99177	1.1213	6.73674	1.1213	7.10072
1.12232	7.16581	1.12242	6.36915	1.12237	6.76748	1.12234	6.43695	1.12239	6.47017	1.12235	6.96664	1.12239	6.7018	1.12238	7.07531
1.1233	7.15583	1.12348	6.39801	1.12339	6.77692	1.12335	6.45571	1.12344	6.48399	1.12337	6.96637	1.12343	6.71104	1.12341	7.07494
1.12413	7.14865	1.12453	6.41057	1.12433	6.77961	1.12423	6.46319	1.12443	6.48897	1.12428	6.96413	1.12441	6.71366	1.12438	7.07261
1.12535	7.16459	1.12544	6.39762	1.1254	6.7811	1.12538	6.45757	1.12542	6.48695	1.12539	6.97285	1.12541	6.71521	1.12541	7.08153
1.12619	7.19859	1.1265	6.4144	1.12635	6.80649	1.12627	6.47824	1.12642	6.50952	1.12631	7.00254	1.1264	6.74039	1.12638	7.11172
1.12727	7.18689	1.12749	6.38181	1.12738	6.78435	1.12732	6.45142	1.12743	6.48553	1.12735	6.98562	1.12742	6.71852	1.1274	7.0946
1.12825	7.18265	1.12855	6.4115	1.1284	6.79708	1.12832	6.4722	1.12848	6.50195	1.12836	6.98986	1.12846	6.73103	1.12844	7.09882
1.12924	7.17732	1.12934	6.41803	1.12929	6.79768	1.12926	6.4757	1.12931	6.50395	1.12928	6.9875	1.12931	6.7316	1.1293	7.09639
1.13024	7.18527	1.13044	6.41106	1.13034	6.79816	1.13029	6.47252	1.13039	6.50264	1.13031	6.99172	1.13038	6.73212	1.13036	7.10071
1.1312	7.20712	1.13156	6.41244	1.13138	6.80978	1.13129	6.47889	1.13147	6.51145	1.13133	7.00845	1.13145	6.74367	1.13143	7.11775
1.13223	7.20906	1.13244	6.4008	1.13233	6.80493	1.13228	6.47081	1.13238	6.50512	1.13231	7.007	1.13237	6.7389	1.13236	7.11631
1.13312	7.21091	1.13337	6.42927	1.13325	6.82009	1.13318	6.49219	1.13331	6.52302	1.13322	7.0155	1.13329	6.75384	1.13328	7.12488
1.13437	7.19267	1.13438	6.43221	1.13437	6.81244	1.13437	6.48988	1.13438	6.51814	1.13437	7.00256	1.13438	6.74622	1.13438	7.11168
1.13517	7.19994	1.13545	6.41141	1.13531	6.80567	1.13524	6.47637	1.13538	6.5082	1.13528	7.00281	1.13536	6.73959	1.13534	7.112
1.13632	7.20771	1.13655	6.42888	1.13644	6.81829	1.13638	6.49111	1.13649	6.52161	1.13641	7.013	1.13648	6.75206	1.13646	7.12233
1.13719	7.22554	1.13749	6.42554	1.13734	6.82554	1.13726	6.49303	1.13741	6.5261	1.1373	7.02554	1.1374	6.75929	1.13738	7.13512
1.1383	7.23715	1.13855	6.45111	1.13842	6.84413	1.13836	6.51467	1.13849	6.54581	1.13839	7.04064	1.13847	6.77765	1.13846	7.15041
1.13913	7.22071	1.13946	6.44286	1.1393	6.83179	1.13921	6.50458	1.13938	6.53482	1.13926	7.02625	1.13936	6.76541	1.13934	7.13578
1.14029	7.22328	1.14035	6.41597	1.14032	6.81963	1.14031	6.48544	1.14033	6.51948	1.14031	7.02146	1.14033	6.75345	1.14033	7.13099
1.1411	7.21276	1.1414	6.44954	1.14125	6.83115	1.14118	6.50754	1.14133	6.53596	1.14122	7.02196	1.14131	6.76475	1.14129	7.13138
1.14236	7.23706	1.14248	6.44586	1.14242	6.84146	1.14239	6.51078	1.14245	6.5426	1.1424	7.03926	1.14244	6.77502	1.14243	7.14902
1.14311	7.2473	1.1434	6.45543	1.14326	6.85137	1.14318	6.52033	1.14333	6.55213	1.14322	7.04933	1.14331	6.78483	1.14329	7.15925
1.14429	7.24983	1.14439	6.44443	1.14434	6.84713	1.14432	6.51287	1.14436	6.5464	1.14433	7.04848	1.14436	6.78068	1.14435	7.15842
1.1452	7.24067	1.14552	6.43516	1.14536	6.83791	1.14528	6.5038	1.14544	6.53744	1.14532	7.03929	1.14542	6.77155	1.1454	7.14909
1.14623	7.2315	1.14648	6.47275	1.14636	6.85213	1.1463	6.52919	1.14642	6.55684	1.14633	7.04181	1.1464	6.7855	1.14639	7.15153
1.1473	7.24915	1.14743	6.4672	1.14737	6.85818	1.14733	6.52944	1.1474	6.55993	1.14735	7.05367	1.14739	6.79155	1.14738	7.16363
1.1482	7.25042	1.1485	6.47133	1.14835	6.86087	1.14827	6.53278	1.14842	6.56289	1.14831	7.05565	1.1484	6.79421	1.14838	7.16563
1.14925	7.27665	1.14948	6.46024	1.14937	6.86844	1.14931	6.53105	1.14943	6.56575	1.14934	7.07255	1.14941	6.8018	1.1494	7.18288
1.15024	7.27146	1.1504	6.44453	1.15032	6.858	1.15028	6.51824	1.15036	6.55435	1.1503	7.06473	1.15035	6.79148	1.15034	7.17497
1.15118	7.25751	1.15132	6.49533	1.15125	6.87642	1.15122	6.55215	1.15128	6.58	1.15123	7.06696	1.15127	6.80956	1.15127	7.17707
1.15228	7.25656	1.1525	6.4755	1.15239	6.86603	1.15234	6.53735	1.15244	6.56766	1.15236	7.06129	1.15243	6.79932	1.15242	7.17137
1.15312	7.26144	1.15351	6.48104	1.15332	6.87124	1.15322	6.54262	1.15342	6.57279	1.15327	7.06634	1.15339	6.80448	1.15337	7.17649
1.15431	7.28559	1.15442	6.47481	1.15437	6.8802	1.15434	6.54396	1.15439	6.57784	1.15435	7.0829	1.15439	6.81343	1.15438	7.19338
1.15518	7.29169	1.15545	6.46863	1.15531	6.88016	1.15525	6.5409	1.15538	6.57632	1.15528	7.08592	1.15536	6.81341	1.15535	7.19648
1.15634	7.28789	1.15649	6.51029	1.15642	6.89909	1.15638	6.5706	1.15645	6.60015	1.1564	7.09349	1.15644	6.83205	1.15643	7.20405
1.15714	7.27755	1.15737	6.48109	1.15725	6.87932	1.15719	6.5466	1.15731	6.5787	1.15722	7.07844	1.15729	6.81252	1.15728	7.18881
1.15826	7.27683	1.15831	6.48639	1.15829	6.88161	1.15827	6.55032	1.1583	6.58165	1.15828	7.07922	1.1583	6.81477	1.15829	7.18959
1.15917	7.29209	1.15951	6.49297	1.15934	6.89253	1.15926	6.5589	1.15943	6.5912	1.1593	7.09231	1.1594	6.8256	1.15938	7.20291
1.16023	7.30758	1.16044	6.4965	1.16033	6.90204	1.16028	6.56529	1.16038	6.59899	1.16031	7.10481	1.16037	6.83505	1.16036	7.21563
1.16125	7.3139	1.16153	6.5285	1.16139	6.9212	1.16132	6.59035	1.16146	6.62066	1.16136	7.11755	1.16144	6.85395	1.16142	7.2285
1.1622	7.29029	1.16237	6.49758	1.16229	6.89393	1.16225	6.56184	1.16233	6.59333	1.16227	7.09211	1.16232	6.82698	1.16231	7.20269
1.16335	7.29399	1.16336	6.50274	1.16336	6.89836	1.16336	6.56654	1.16336	6.5978	1.16336	7.09618	1.16336	6.83136	1.16336	7.20681
1.16411	7.30243	1.16439	6.50593	1.16425	6.90418	1.16418	6.57095	1.16432	6.60281	1.16422	7.10331	1.1643	6.83713	1.16429	7.21406
1.16526	7.31277	1.16548	6.51957	1.16537	6.91617	1.16531	6.58351	1.16542	6.61484	1.16534	7.11447	1.16541	6.84899	1.1654	7.22539
1.16628	7.33449	1.16641	6.54214	1.16634	6.93832	1.16631	6.60543	1.16638	6.63643	1.16633	7.1364	1.16637	6.87091	1.16636	7.24765
1.16721	7.32794	1.1674	6.50288	1.1673	6.91541	1.16726	6.57496	1.16735	6.61028	1.16728	7.12168	1.16734	6.84832	1.16733	7.23279
1.16821	7.3232	1.16831	6.51947	1.16826	6.92134	1.16824	6.586	1.16829	6.61859	1.16825	7.12227	1.16828	6.85413	1.16827	7.23333
1.16934	7.31507	1.16944	6.53066	1.16939	6.92287	1.16937	6.59223	1.16942	6.6224	1.16938	7.11897	1.16941	6.8556	1.16941	7.22994
1.17023	7.32013	1.17053	6.52747	1.17038	6.9238	1.17031	6.59112	1.17045	6.62231	1.17034	7.12197	1.17044	6.85654	1.17042	7.233
1.17119	7.33607	1.17145	6.5392	1.17132	6.93763	1.17125	6.60365	1.17138	6.63523	1.17129	7.13685	1.17137	6.87025	1.17135	7.24812
1.17226	7.33553	1.17248	6.50853	1.17237	6.92203	1.17231	6.58097	1.17243	6.61647	1.17234	7.12878	1.17241	6.85487	1.1724	7.24
1.1732	7.34862	1.1734	6.52502	1.1733	6.93682	1.17325	6.5963	1.17335	6.63123	1.17328	7.14272	1.17334	6.86951	1.17332	7.25415
1.17435	7.33133	1.17451	6.55	1.17443	6.94066	1.17439	6.61042	1.17447	6.64003	1.17441	7.136	1.17446	6.87321	1.17445	7.24721
1.17519	7.33792	1.17542	6.53316	1.17531	6.93554	1.17525	6.59967	1.17537	6.63225	1.17528	7.13673	1.17535	6.8682	1.17534	7.24802
1.17618	7.34234	1.17647	6.52934	1.17633	6.93584	1.17625	6.59794	1.1764	6.63155	1.17629	7.13909	1.17638	6.86851	1.17636	7.25044
1.17729	7.36311	1.17739	6.52487	1.17734	6.94399	1.17731	6.59974	1.17736	6.63643	1.17732	7.15355	1.17736	6.87665	1.17735	7.26518
1.17819	7.37661	1.17843	6.55608	1.17831	6.96635	1.17825	6.62599	1.17837	6.66025	1.17828	7.17148	1.17835	6.89874	1.17834	7.28334
1.17927	7.36686	1.17944	6.57375	1.17935	6.97031	1.17931	6.63659	1.17939	6.66738	1.17933	7.16858	1.17938	6.90258	1.17937	7.28033
1.18015	7.36253	1.18037	6.53557	1.18026	6.94905	1.18021	6.60746	1.18031	6.64269	1.18023	7.15579	1.1803	6.88162	1.18029	7.26742
1.18132	7.36257	1.18152	6.55584	1.18142	6.9592	1.18137	6.62237	1.18147	6.65497	1.1814	7.16089	1.18146	6.89163	1.18145	7.27255
1.18212	7.37788	1.18246	6.55888	1.18229	6.96838	1.18221	6.62836	1.18238	6.6624	1.18225	7.17313	1.18235	6.90074	1.18233	7.28501
1.18333	7.38975	1.18354	6.57777	1.18343	6.98376	1.18338	6.64515	1.18349	6.67817	1.18341	7.18676	1.18347	6.91596	1.18346	7.29883
1.18412	7.40095	1.18441	6.59068	1.18427	6.99581	1.18419	6.65738	1.18434	6.69007	1.18423	7.19838	1.18432	6.92788	1.1843	7.31063
1.18533	7.39034	1.18532	6.54057	1.18532	6.96546	1.18533	6.61796	1.18532	6.65587	1.18532	7.1779	1.18532	6.89793	1.18532	7.28993
1.18617	7.36907	1.18634	6.56536	1.18625	6.96722	1.18621	6.63096	1.1863	6.66311	1.18623	7.16814	1.18629	6.89955	1.18628	7.27991
1.18729	7.38849	1.18744	6.5554	1.18737	6.97194	1.18733	6.62839	1.18741	6.66416	1.18735	7.18021	1.1874	6.9043	1.18739	7.29224
1.18823	7.39941	1.18834	6.58234	1.18829	6.99088	1.18826	6.65087	1.18831	6.68446	1.18827	7.19515	1.18831	6.92301	1.1883	7.30736
1.18917	7.41422	1.18948	6.59161	1.18932	7.00292	1.18924	6.66132	1.1894	6.69548	1.18928	7.20857	1.18938	6.93495	1.18936	7.321
1.19036	7.41887	1.19043	6.55461	1.19039	6.98674	1.19037	6.63526	1.19041	6.67478	1.19038	7.20281	1.1904	6.91903	1.1904	7.31526
1.19123	7.40099	1.19142	6.59461	1.19133	6.9978	1.19128	6.66028	1.19137	6.69246	1.1913	7.1994	1.19136	6.92984	1.19135	7.31165
1.19215	7.39747	1.19249	6.58916	1.19232	6.99332	1.19224	6.65541	1.19241	6.68788	1.19228	7.19539	1.19239	6.9254	1.19237	7.30759
1.19335	7.40425	1.19341	6.60835	1.19338	7.0063	1.19336	6.67118	1.1934	6.70196	1.19337	7.20527	1.19339	6.93822	1.19339	7.31759
1.19424	7.42547	1.19444	6.59897	1.19434	7.01222	1.19429	6.66949	1.19439	6.70404	1.19432	7.21884	1.19438	6.94416	1.19437	7.33144
1.1951	7.42944	1.19527	6.57223	1.19519	7.00083	1.19515	6.6508	1.19523	6.6893	1.19517	7.21514	1.19522	6.93297	1.19521	7.32776
1.1963	7.4368	1.19642	6.6162	1.19636	7.0265	1.19633	6.68492	1.19639	6.7186	1.19635	7.23165	1.19638	6.95829	1.19638	7.34443
1.19717	7.4214	1.19752	6.60938	1.19734	7.01539	1.19726	6.67614	1.19743	6.70885	1.1973	7.2184	1.19741	6.94727	1.19739	7.33095
1.19811	7.41788	1.19838	6.61429	1.19825	7.01608	1.19818	6.67888	1.19831	6.71053	1.19821	7.21698	1.1983	6.94793	1.19828	7.3295
1.19922	7.44027	1.19938	6.59495	1.1993	7.01761	1.19926	6.67016	1.19934	6.70701	1.19928	7.22894	1.19933	6.94955	1.19932	7.34175
1.20012	7.44262	1.20044	6.60084	1.20028	7.02173	1.2002	6.67506	1.20036	6.71143	1.20024	7.23218	1.20034	6.95362	1.20032	7.34502
1.20125	7.45712	1.20151	6.63981	1.20138	7.04846	1.20131	6.70725	1.20144	6.7403	1.20134	7.25279	1.20143	6.98002	1.20141	7.36589
1.20218	7.44456	1.20237	6.62278	1.20228	7.03367	1.20223	6.69166	1.20232	6.72541	1.20225	7.23912	1.20231	6.96539	1.2023	7.35202
1.20333	7.43996	1.20333	6.61718	1.20333	7.02857	1.20333	6.68642	1.20333	6.72034	1.20333	7.23426	1.20333	6.96034	1.20333	7.34709
1.20424	7.46506	1.20442	6.61973	1.20433	7.0424	1.20428	6.69444	1.20437	6.73105	1.20431	7.25373	1.20436	6.97409	1.20435	7.36691
1.20526	7.46854	1.20551	6.62768	1.20538	7.04811	1.20532	6.70114	1.20544	6.73713	1.20535	7.25832	1.20543	6.97973	1.20541	7.37157
1.20638	7.48696	1.20642	6.66361	1.2064	7.07528	1.20639	6.73206	1.20641	6.7656	1.2064	7.28112	1.20641	7.00659	1.20641	7.39467
1.20725	7.48068	1.20745	6.63971	1.20735	7.0602	1.2073	6.71295	1.2074	6.74884	1.20733	7.27044	1.20739	6.9917	1.20738	7.38387
1.20829	7.45987	1.20849	6.62553	1.20839	7.0427	1.20834	6.69743	1.20844	6.73266	1.20836	7.25128	1.20843	6.97436	1.20842	7.3644
1.20928	7.45278	1.20937	6.63402	1.20933	7.0434	1.20931	6.70193	1.20935	6.73521	1.20932	7.24809	1.20934	6.97501	1.20934	7.36112
1.21027	7.46831	1.21032	6.64231	1.21029	7.05531	1.21028	6.71183	1.21031	6.7459	1.21029	7.26181	1.2103	6.98682	1.2103	7.37507
1.21139	7.48777	1.2115	6.67151	1.21144	7.07964	1.21141	6.73806	1.21147	6.77068	1.21143	7.28371	1.21146	7.01089	1.21146	7.39727
1.21224	7.47247	1.2123	6.64574	1.21227	7.05911	1.21226	6.71538	1.21229	6.7495	1.21226	7.26579	1.21228	6.99058	1.21228	7.37911
1.21337	7.46967	1.21326	6.63716	1.21332	7.05341	1.21334	6.70838	1.21329	6.74328	1.21333	7.26154	1.2133	6.98496	1.2133	7.37481
1.2142	7.44867	1.21441	6.66052	1.2143	7.05459	1.21425	6.7204	1.21436	6.74975	1.21428	7.25163	1.21434	6.98602	1.21433	7.36464
1.21538	7.46836	1.21542	6.66434	1.2154	7.06635	1.21539	6.72804	1.21541	6.75925	1.2154	7.26736	1.21541	6.9977	1.21541	7.38064
1.2162	7.48159	1.21645	6.68393	1.21633	7.08276	1.21627	6.74567	1.21639	6.77593	1.2163	7.28217	1.21637	7.01392	1.21636	7.39567
1.21741	7.49599	1.21738	6.64928	1.21739	7.07263	1.2174	6.72374	1.21739	6.76022	1.2174	7.28431	1.21739	7.00402	1.21739	7.39797
1.21829	7.49003	1.21839	6.65075	1.21834	7.07039	1.21831	6.72336	1.21836	6.75894	1.21833	7.28021	1.21836	7.00178	1.21835	7.39378
1.21936	7.47531	1.21946	6.68353	1.21941	7.07942	1.21938	6.74385	1.21944	6.7734	1.2194	7.27737	1.21943	7.01061	1.21942	7.39077
1.22024	7.48321	1.22049	6.66925	1.22036	7.07623	1.2203	6.73529	1.22042	6.76764	1.22033	7.27972	1.22041	7.0075	1.22039	7.39322
1.22126	7.48601	1.22133	6.68608	1.2213	7.08605	1.22128	6.74834	1.22131	6.77885	1.22129	7.28603	1.22131	7.01719	1.2213	7.39959
1.22241	7.51306	1.22233	6.65767	1.22237	7.08536	1.22239	6.73409	1.22235	6.77153	1.22238	7.29921	1.22235	7.01665	1.22236	7.41311
1.22326	7.50231	1.22336	6.66881	1.22331	7.08556	1.22329	6.73964	1.22334	6.77435	1.2233	7.29394	1.22333	7.01679	1.22332	7.4077
1.22437	7.49563	1.22442	6.70194	1.2244	7.09878	1.22438	6.76235	1.22441	6.79196	1.22439	7.29721	1.22441	7.02978	1.2244	7.41092
1.22518	7.49599	1.22534	6.67735	1.22526	7.08667	1.22522	6.74437	1.2253	6.77721	1.22524	7.29133	1.22529	7.01785	1.22528	7.40502
1.22636	7.488	1.22641	6.68677	1.22639	7.08739	1.22637	6.74934	1.2264	6.77999	1.22638	7.28769	1.2264	7.01851	1.22639	7.40128
1.22717	7.52322	1.22749	6.66807	1.22733	7.09564	1.22725	6.74422	1.22741	6.78153	1.22729	7.30943	1.22739	7.02683	1.22737	7.42349
1.22826	7.5173	1.22841	6.69291	1.22833	7.1051	1.22829	6.76102	1.22837	6.7944	1.22831	7.3112	1.22836	7.03611	1.22835	7.42521
1.22934	7.52746	1.22934	6.71151	1.22934	7.11948	1.22934	6.77718	1.22934	6.80937	1.22934	7.32347	1.22934	7.05033	1.22934	7.43765
1.23024	7.50624	1.23033	6.67647	1.23028	7.09135	1.23026	6.74623	1.2303	6.78042	1.23027	7.2988	1.2303	7.02251	1.23029	7.41263
1.23136	7.51021	1.23149	6.69492	1.23142	7.10256	1.23139	6.76077	1.23146	6.79303	1.23141	7.30639	1.23145	7.03358	1.23144	7.4203
1.23229	7.5192	1.23238	6.67534	1.23233	7.09727	1.23231	6.74858	1.23235	6.78446	1.23232	7.30823	1.23235	7.0284	1.23234	7.42225
1.23325	7.52908	1.2334	6.71479	1.23332	7.12194	1.23329	6.78	1.23336	6.81195	1.2333	7.32551	1.23335	7.05276	1.23334	7.43971
1.23426	7.54611	1.23444	6.71676	1.23435	7.13143	1.23431	6.78561	1.2344	6.81935	1.23433	7.33877	1.23439	7.06219	1.23437	7.45321
1.23539	7.5257	1.23547	6.68211	1.23543	7.1039	1.23541	6.75515	1.23545	6.79093	1.23542	7.3148	1.23544	7.03497	1.23544	7.42891
1.23622	7.52638	1.23648	6.70395	1.23635	7.11516	1.23628	6.77136	1.23641	6.8044	1.23631	7.32077	1.23639	7.04607	1.23638	7.43492
1.23735	7.51825	1.23732	6.69929	1.23734	7.10877	1.23734	6.76595	1.23733	6.79861	1.23734	7.31351	1.23733	7.03973	1.23733	7.42754
1.23821	7.52981	1.23844	6.73212	1.23832	7.13096	1.23827	6.79291	1.23838	6.8227	1.2383	7.33039	1.23837	7.06165	1.23835	7.44462
1.23935	7.56073	1.23939	6.7199	1.23937	7.14032	1.23936	6.7915	1.23938	6.82659	1.23937	7.35053	1.23938	7.07102	1.23938	7.46518
1.24023	7.54904	1.24028	6.6882	1.24026	7.11862	1.24024	6.76534	1.24027	6.80314	1.24025	7.33383	1.24027	7.04958	1.24026	7.44828
1.24137	7.54773	1.24144	6.71921	1.2414	7.13347	1.24138	6.78781	1.24142	6.82143	1.24139	7.3406	1.24142	7.06421	1.24141	7.45507
1.24223	7.53125	1.24248	6.73045	1.24235	7.13085	1.24229	6.79204	1.24241	6.82221	1.24232	7.33105	1.2424	7.06154	1.24238	7.4453
1.24328	7.5448	1.2434	6.73938	1.24334	7.14209	1.24331	6.80192	1.24337	6.83256	1.24333	7.34344	1.24337	7.07268	1.24336	7.4579
1.24431	7.56367	1.2443	6.73384	1.2443	7.14875	1.2443	6.80247	1.2443	6.8361	1.2443	7.35621	1.2443	7.07934	1.2443	7.47092
1.24526	7.5736	1.24545	6.70513	1.24535	7.13936	1.24531	6.7838	1.2454	6.82235	1.24533	7.35648	1.24539	7.07014	1.24538	7.4713
1.24636	7.5699	1.24637	6.73501	1.24636	7.15246	1.24636	6.80486	1.24636	6.83909	1.24636	7.36118	1.24636	7.08302	1.24636	7.47598
1.24716	7.53879	1.24746	6.73698	1.24731	7.13788	1.24724	6.79868	1.24738	6.82892	1.24727	7.33834	1.24737	7.06851	1.24735	7.45271
1.24838	7.56078	1.24844	6.74022	1.24841	7.1505	1.24839	6.80645	1.24842	6.8389	1.2484	7.35564	1.24842	7.08104	1.24842	7.47032
1.24921	7.56525	1.24945	6.74159	1.24933	7.15342	1.24927	6.80855	1.24939	6.84137	1.2493	7.35934	1.24938	7.08395	1.24936	7.47408
1.25036	7.59121	1.25049	6.72098	1.25043	7.15609	1.25039	6.79977	1.25046	6.83837	1.25041	7.37365	1.25045	7.08671	1.25044	7.48873
1.25126	7.58688	1.2515	6.7625	1.25138	7.17469	1.25132	6.82922	1.25144	6.86191	1.25135	7.38078	1.25142	7.105	1.25141	7.49586
1.25221	7.57184	1.25224	6.75651	1.25223	7.16418	1.25222	6.82114	1.25223	6.8528	1.25222	7.36801	1.25223	7.09457	1.25223	7.48286
1.25341	7.582	1.2533	6.74272	1.25336	7.16236	1.25339	6.81349	1.25333	6.84817	1.25337	7.37218	1.25334	7.09283	1.25334	7.48716
1.25434	7.57694	1.2544	6.75077	1.25437	7.16386	1.25435	6.81816	1.25438	6.85119	1.25436	7.3704	1.25438	7.09428	1.25438	7.48532
1.25522	7.5983	1.25544	6.73825	1.25533	7.16828	1.25527	6.8142	1.25538	6.85141	1.2553	7.38329	1.25537	7.09874	1.25535	7.49849
1.2563	7.60092	1.25632	6.78247	1.25631	7.19169	1.2563	6.84734	1.25631	6.87913	1.2563	7.39631	1.25631	7.12182	1.25631	7.5116
1.25733	7.60119	1.25743	6.75955	1.25738	7.18037	1.25735	6.83056	1.2574	6.86536	1.25737	7.39078	1.2574	7.11067	1.25739	7.50605
1.25825	7.58584	1.25826	6.74076	1.25825	7.1633	1.25825	6.81299	1.25826	6.84838	1.25825	7.37457	1.25826	7.09378	1.25826	7.4896
1.25937	7.58692	1.25943	6.76721	1.2594	7.17706	1.25938	6.83269	1.25942	6.86478	1.25939	7.38199	1.25941	7.10734	1.25941	7.49707
1.26026	7.60096	1.26039	6.7542	1.26033	7.17758	1.26029	6.82657	1.26036	6.86204	1.26031	7.38927	1.26035	7.10792	1.26034	7.50453
1.26123	7.60787	1.26144	6.80436	1.26134	7.20612	1.26128	6.86513	1.26139	6.89491	1.26131	7.40699	1.26138	7.13606	1.26136	7.52242
1.2624	7.6276	1.26232	6.76755	1.26236	7.19758	1.26238	6.84291	1.26234	6.87984	1.26237	7.41259	1.26235	7.12775	1.26235	7.52824
1.26328	7.60895	1.26331	6.76446	1.2633	7.18671	1.26329	6.83607	1.2633	6.87116	1.26329	7.39783	1.2633	7.11695	1.2633	7.51322
1.26427	7.60155	1.26433	6.77913	1.2643	7.19034	1.26428	6.84504	1.26432	6.87734	1.26429	7.39595	1.26431	7.12049	1.26431	7.51125
1.2652	7.59884	1.26543	6.7753	1.26531	7.18707	1.26525	6.84157	1.26537	6.87403	1.26528	7.39296	1.26536	7.11726	1.26534	7.50822
1.26639	7.6216	1.26647	6.80652	1.26643	7.21406	1.26641	6.87008	1.26645	6.90123	1.26642	7.41783	1.26645	7.14395	1.26644	7.53345
1.26721	7.63632	1.2675	6.76363	1.26735	7.19997	1.26728	6.84216	1.26743	6.88064	1.26732	7.41814	1.26741	7.13015	1.26739	7.53391
1.26838	7.63388	1.26847	6.77388	1.26842	7.20388	1.2684	6.8491	1.26845	6.88596	1.26841	7.41888	1.26844	7.13399	1.26844	7.53463
1.26921	7.61771	1.26936	6.79474	1.26929	7.20623	1.26925	6.86047	1.26933	6.89268	1.26927	7.41197	1.26932	7.13622	1.26931	7.52752
1.27021	7.60394	1.27028	6.79562	1.27025	7.19978	1.27023	6.85775	1.27026	6.88819	1.27024	7.40186	1.27026	7.12981	1.27025	7.51722
1.27131	7.62765	1.27133	6.81069	1.27132	7.21917	1.27132	6.87463	1.27133	6.90596	1.27132	7.42341	1.27133	7.14902	1.27133	7.53912
1.27232	7.64399	1.27234	6.7758	1.27233	7.20989	1.27232	6.85299	1.27233	6.89081	1.27233	7.42694	1.27233	7.13996	1.27233	7.54283
1.27329	7.65095	1.27342	6.78816	1.27336	7.21955	1.27332	6.86378	1.27339	6.90083	1.27334	7.43525	1.27338	7.14952	1.27337	7.55126
1.27425	7.64968	1.27446	6.81776	1.27436	7.23372	1.2743	6.88522	1.27441	6.91828	1.27433	7.4417	1.2744	7.16346	1.27438	7.55773
1.27534	7.62589	1.27539	6.80573	1.27536	7.21581	1.27535	6.87056	1.27538	6.90232	1.27536	7.42085	1.27537	7.1457	1.27537	7.53652
1.27621	7.64182	1.27626	6.80932	1.27624	7.22557	1.27622	6.87709	1.27625	6.91031	1.27623	7.4337	1.27625	7.1554	1.27624	7.5496
1.27734	7.65284	1.27729	6.79081	1.27731	7.22183	1.27733	6.86619	1.2773	6.90313	1.27732	7.43733	1.2773	7.15176	1.27731	7.55337
1.27823	7.66593	1.27833	6.80936	1.27828	7.23765	1.27825	6.88304	1.27831	6.91914	1.27827	7.45179	1.2783	7.16741	1.27829	7.56804
1.27932	7.66566	1.27938	6.82787	1.27935	7.24676	1.27933	6.89657	1.27936	6.93023	1.27934	7.45621	1.27936	7.17639	1.27936	7.57248
1.28029	7.64688	1.28052	6.80858	1.28041	7.22773	1.28035	6.87779	1.28047	6.91171	1.28038	7.43731	1.28045	7.15755	1.28044	7.55328
1.28121	7.65216	1.28143	6.8155	1.28132	7.23383	1.28127	6.88417	1.28138	6.91782	1.28129	7.443	1.28136	7.16358	1.28135	7.55905
1.28237	7.65063	1.28244	6.81496	1.2824	7.23279	1.28239	6.8834	1.28242	6.91693	1.2824	7.44171	1.28242	7.16255	1.28241	7.55775
1.28313	7.68061	1.28333	6.82634	1.28323	7.25348	1.28318	6.89911	1.28328	6.93477	1.2832	7.46704	1.28327	7.18308	1.28326	7.58351
1.28439	7.67763	1.28432	6.8395	1.28436	7.25856	1.28437	6.90805	1.28434	6.94164	1.28436	7.4681	1.28434	7.18807	1.28435	7.58454
1.28526	7.66363	1.28531	6.80563	1.28528	7.23463	1.28527	6.87973	1.2853	6.91604	1.28528	7.44913	1.28529	7.16443	1.28529	7.56534
1.28638	7.66955	1.28632	6.82683	1.28635	7.24819	1.28636	6.89676	1.28633	6.93103	1.28636	7.45887	1.28634	7.17782	1.28634	7.57518
1.28718	7.65054	1.28731	6.83748	1.28724	7.24401	1.28721	6.89993	1.28728	6.93053	1.28723	7.44727	1.28727	7.1736	1.28726	7.56334
1.28826	7.67962	1.28837	6.84661	1.28831	7.26311	1.28829	6.91377	1.28834	6.94667	1.2883	7.47136	1.28833	7.19256	1.28833	7.58785
1.28922	7.68594	1.28941	6.85829	1.28931	7.27211	1.28927	6.9239	1.28936	6.95605	1.28929	7.47902	1.28935	7.20146	1.28934	7.59561
1.29028	7.69754	1.29031	6.82065	1.29029	7.25909	1.29028	6.89908	1.2903	6.9375	1.29029	7.47832	1.2903	7.1887	1.2903	7.59502
1.29124	7.68896	1.29128	6.85451	1.29126	7.27174	1.29125	6.92186	1.29127	6.95486	1.29125	7.48035	1.29127	7.20111	1.29126	7.59697
1.29221	7.67009	1.29235	6.85073	1.29228	7.26041	1.29225	6.91446	1.29232	6.94569	1.29227	7.46525	1.29231	7.18986	1.2923	7.5816
1.29342	7.68928	1.29337	6.85412	1.29339	7.2717	1.2934	6.92165	1.29338	6.95474	1.2934	7.48049	1.29338	7.20107	1.29338	7.59712
1.29415	7.69488	1.29439	6.86021	1.29427	7.27754	1.29421	6.9275	1.29433	6.96047	1.29424	7.48621	1.29432	7.20685	1.2943	7.60292
1.29531	7.71704	1.29537	6.83783	1.29534	7.27744	1.29532	6.91648	1.29535	6.95502	1.29533	7.49724	1.29535	7.20686	1.29534	7.61424
1.29618	7.7072	1.29642	6.88082	1.2963	7.29401	1.29624	6.94567	1.29636	6.97744	1.29627	7.50061	1.29635	7.22314	1.29633	7.61752
1.29728	7.69271	1.29746	6.86472	1.29737	7.27871	1.29732	6.93028	1.29741	6.96241	1.29734	7.48571	1.2974	7.208	1.29739	7.6024
1.29823	7.68679	1.29842	6.85903	1.29832	7.27291	1.29828	6.92465	1.29837	6.9568	1.2983	7.47985	1.29836	7.20225	1.29835	7.59645
1.29933	7.6918	1.29932	6.86796	1.29933	7.27988	1.29933	6.93244	1.29933	6.96404	1.29933	7.48584	1.29933	7.20914	1.29933	7.60252
1.30017	7.72422	1.30051	6.86129	1.30034	7.29275	1.30026	6.93548	1.30042	6.97183	1.3003	7.50849	1.3004	7.22198	1.30038	7.62562
1.30133	7.72693	1.3014	6.89888	1.30136	7.31291	1.30135	6.96377	1.30138	6.99557	1.30136	7.51992	1.30138	7.24185	1.30137	7.63713
1.30216	7.71569	1.30231	6.87027	1.30223	7.29298	1.3022	6.93999	1.30227	6.97415	1.30221	7.50433	1.30226	7.22216	1.30225	7.62135
1.30338	7.7035	1.30347	6.87022	1.30342	7.28686	1.3034	6.93697	1.30345	6.96967	1.30341	7.49518	1.30344	7.21607	1.30344	7.61203
1.30418	7.70589	1.30442	6.88067	1.3043	7.29328	1.30424	6.94524	1.30436	6.97687	1.30427	7.49959	1.30434	7.22241	1.30433	7.61648
1.30538	7.72567	1.30544	6.87704	1.30541	7.30135	1.30539	6.94741	1.30542	6.9819	1.3054	7.51351	1.30542	7.23046	1.30542	7.63068
1.30622	7.74088	1.30634	6.90752	1.30628	7.3242	1.30625	6.97354	1.30631	7.00589	1.30626	7.53254	1.3063	7.25304	1.3063	7.64996
1.30731	7.74161	1.30737	6.87753	1.30734	7.30957	1.30733	6.95168	1.30736	6.98801	1.30734	7.52559	1.30736	7.23863	1.30735	7.64298
1.30826	7.72219	1.30849	6.89898	1.30837	7.31058	1.30832	6.96268	1.30843	6.9939	1.30835	7.51639	1.30842	7.23954	1.3084	7.63353
1.30914	7.73095	1.30947	6.91915	1.3093	7.32505	1.30922	6.97966	1.30939	7.00931	1.30926	7.528	1.30936	7.25383	1.30934	7.6453
1.31036	7.72648	1.31051	6.91777	1.31044	7.32213	1.3104	6.97755	1.31047	7.00684	1.31042	7.5243	1.31047	7.25093	1.31046	7.64153
1.31118	7.75149	1.31147	6.91679	1.31133	7.33414	1.31125	6.98296	1.3114	7.01538	1.31129	7.54282	1.31138	7.26289	1.31136	7.6604
1.31227	7.76003	1.31253	6.88779	1.3124	7.32391	1.31234	6.96373	1.31247	7.00094	1.31237	7.54197	1.31245	7.25285	1.31244	7.65963
1.31324	7.75533	1.31356	6.90707	1.3134	7.3312	1.31332	6.97676	1.31348	7.0109	1.31336	7.54327	1.31346	7.26001	1.31344	7.66089
1.31434	7.74892	1.31449	6.93073	1.31442	7.33982	1.31438	6.99257	1.31446	7.02287	1.3144	7.54437	1.31445	7.26847	1.31444	7.66193
1.31511	7.7361	1.31549	6.90673	1.3153	7.32141	1.31521	6.97179	1.31539	7.00367	1.31525	7.52876	1.31537	7.25027	1.31535	7.64611
1.31634	7.75502	1.31644	6.91198	1.31639	7.3335	1.31636	6.98029	1.31641	7.01375	1.31637	7.54426	1.31641	7.26227	1.3164	7.66188
1.3172	7.76757	1.31735	6.8976	1.31727	7.33258	1.31724	6.97279	1.31731	7.00963	1.31726	7.55008	1.3173	7.26143	1.31729	7.66786
1.31825	7.77912	1.31844	6.91007	1.31835	7.3446	1.3183	6.98479	1.31839	7.0214	1.31832	7.56186	1.31838	7.27332	1.31837	7.67982
1.31925	7.76955	1.31954	6.94614	1.31939	7.35785	1.31932	7.00895	1.31947	7.03973	1.31936	7.5637	1.31945	7.28633	1.31943	7.68157
1.32032	7.75335	1.32052	6.91316	1.32042	7.33325	1.32037	6.98074	1.32047	7.01386	1.3204	7.5433	1.32046	7.26202	1.32045	7.6609
1.32121	7.7645	1.32133	6.91836	1.32127	7.34143	1.32124	6.9873	1.3213	7.02108	1.32126	7.55296	1.32129	7.27013	1.32129	7.67073
1.32219	7.76274	1.32234	6.91669	1.32227	7.33971	1.32223	6.98564	1.3223	7.01942	1.32225	7.55123	1.32229	7.26843	1.32228	7.66896
1.32321	7.79926	1.32348	6.93397	1.32334	7.36661	1.32328	7.00729	1.32341	7.04321	1.32331	7.58294	1.32339	7.29511	1.32338	7.70121
1.32432	7.78617	1.32453	6.96758	1.32443	7.37688	1.32437	7.02879	1.32448	7.05877	1.3244	7.58152	1.32446	7.30515	1.32445	7.69965
1.32521	7.77253	1.32536	6.92415	1.32529	7.34834	1.32525	6.99352	1.32533	7.02751	1.32527	7.56044	1.32532	7.27698	1.32531	7.67832
1.32618	7.7705	1.32642	6.95046	1.3263	7.36048	1.32624	7.01236	1.32636	7.04269	1.32627	7.56549	1.32634	7.28892	1.32633	7.68338
1.32733	7.77949	1.32745	6.93937	1.32739	7.35943	1.32736	7.00641	1.32742	7.03926	1.32737	7.56946	1.32741	7.28793	1.3274	7.68746
1.32817	7.80929	1.32858	6.95497	1.32838	7.38213	1.32828	7.02518	1.32848	7.05958	1.32833	7.59571	1.32845	7.31044	1.32843	7.71415
1.32934	7.80829	1.32946	6.96862	1.3294	7.38845	1.32937	7.03496	1.32943	7.06747	1.32938	7.59837	1.32942	7.31667	1.32941	7.71682
1.33018	7.78667	1.33029	6.91998	1.33024	7.35332	1.33021	6.99392	1.33026	7.03015	1.33022	7.56999	1.33026	7.28196	1.33025	7.68807
1.33127	7.78463	1.33127	6.95154	1.33127	7.36808	1.33127	7.01661	1.33127	7.0485	1.33127	7.57636	1.33127	7.29649	1.33127	7.69445
1.33218	7.78775	1.33248	6.9564	1.33233	7.37207	1.33225	7.02095	1.33241	7.05258	1.33229	7.57991	1.33239	7.30043	1.33237	7.69805
1.33313	7.80175	1.33346	6.96209	1.33329	7.38192	1.33321	7.02856	1.33338	7.06114	1.33325	7.59183	1.33336	7.3102	1.33334	7.71018
1.33435	7.81416	1.33438	6.96803	1.33437	7.39109	1.33436	7.03597	1.33438	7.06926	1.33437	7.60263	1.33437	7.3193	1.33437	7.72115
1.33527	7.82152	1.33541	6.9321	1.33534	7.37681	1.3353	7.01137	1.33537	7.05021	1.33532	7.59917	1.33537	7.30527	1.33536	7.71775
1.33626	7.80008	1.33652	6.98226	1.33639	7.39117	1.33632	7.04298	1.33646	7.07273	1.33636	7.59562	1.33644	7.3193	1.33642	7.71397
1.33723	7.80658	1.33748	6.97652	1.33735	7.39155	1.33729	7.04035	1.33741	7.07163	1.33732	7.59906	1.3374	7.31971	1.33738	7.71749
1.33823	7.80829	1.33834	6.96974	1.33828	7.38902	1.33826	7.03579	1.33831	7.06816	1.33827	7.59865	1.3383	7.31722	1.3383	7.7171
1.33925	7.81962	1.33937	6.9666	1.33931	7.39311	1.33928	7.03626	1.33934	7.07039	1.3393	7.60637	1.33933	7.32132	1.33933	7.72497
1.34022	7.83836	1.34056	6.94879	1.34039	7.39358	1.34031	7.02776	1.34048	7.06645	1.34035	7.61597	1.34045	7.32186	1.34043	7.73481
1.34128	7.82242	1.34151	7.00164	1.3414	7.41203	1.34134	7.0627	1.34146	7.09262	1.34137	7.61723	1.34144	7.33997	1.34143	7.73591
1.34219	7.81845	1.34248	6.98923	1.34234	7.40384	1.34226	7.0526	1.34241	7.08366	1.3423	7.61114	1.34239	7.33187	1.34237	7.72976
1.34315	7.8054	1.34351	6.98093	1.34333	7.39317	1.34324	7.04331	1.34342	7.07387	1.34328	7.59928	1.3434	7.3213	1.34337	7.7177
1.3442	7.82112	1.34452	6.9799	1.34436	7.40051	1.34428	7.0464	1.34444	7.07899	1.34432	7.61081	1.34442	7.32861	1.3444	7.72945
1.34528	7.83033	1.34552	6.98275	1.3454	7.40654	1.34534	7.05075	1.34546	7.08407	1.34537	7.61843	1.34544	7.33459	1.34543	7.7372
1.34613	7.83696	1.34633	7.02039	1.34623	7.42868	1.34618	7.08004	1.34628	7.10927	1.34621	7.63282	1.34627	7.35643	1.34626	7.75173
1.34728	7.82622	1.34733	6.99639	1.34731	7.4113	1.34729	7.05977	1.34732	7.09083	1.3473	7.61876	1.34732	7.33927	1.34731	7.73749
1.34835	7.81913	1.34855	6.98663	1.34845	7.40288	1.3484	7.05086	1.3485	7.08233	1.34842	7.611	1.34849	7.33093	1.34847	7.72962
1.34916	7.82428	1.34951	6.99723	1.34934	7.41075	1.34925	7.05991	1.34943	7.09062	1.34929	7.61751	1.3494	7.33871	1.34938	7.73622
1.35024	7.83312	1.3504	7.00582	1.35032	7.41947	1.35028	7.06839	1.35036	7.09905	1.3503	7.6263	1.35035	7.34734	1.35034	7.74514
1.35125	7.85358	1.35137	7.03389	1.35131	7.44373	1.35128	7.09403	1.35134	7.1235	1.35129	7.64865	1.35133	7.37134	1.35132	7.76782
1.35217	7.84315	1.35236	7.00905	1.35226	7.4261	1.35222	7.07323	1.35231	7.10467	1.35224	7.63462	1.3523	7.35393	1.35229	7.75361
1.35324	7.83164	1.35344	6.99448	1.35334	7.41306	1.35329	7.05969	1.35339	7.09165	1.35332	7.62235	1.35338	7.34102	1.35336	7.74115
1.35416	7.83127	1.35456	7.02486	1.35436	7.42806	1.35426	7.08193	1.35446	7.1099	1.35431	7.62967	1.35444	7.3558	1.35441	7.74851
1.35526	7.83868	1.35552	7.02613	1.35539	7.43241	1.35532	7.08468	1.35545	7.11337	1.35535	7.63554	1.35543	7.36011	1.35542	7.75448
1.35618	7.86527	1.35648	7.04625	1.35633	7.45576	1.35626	7.10599	1.35641	7.13526	1.35629	7.66052	1.35639	7.38325	1.35637	7.77986
1.35706	7.85173	1.35742	7.01946	1.35724	7.43559	1.35715	7.08297	1.35733	7.1141	1.35719	7.64366	1.35731	7.36332	1.35729	7.76278
1.35822	7.85611	1.35833	7.00532	1.35827	7.43072	1.35824	7.07366	1.3583	7.10714	1.35826	7.64341	1.3583	7.35854	1.35829	7.76257
1.35925	7.83773	1.35934	7.04321	1.35929	7.44047	1.35927	7.097	1.35932	7.12336	1.35928	7.6391	1.35931	7.36805	1.35931	7.75805
1.35971	7.83403	1.35971	7.01803	1.35971	7.42603	1.35971	7.07759	1.35971	7.10678	1.35971	7.63003	1.35971	7.35381	1.35971	7.7489

## Sheet: Figure S13b
InGaN/Ta3N5
1		2		3		4		5		6		7		8
Potential (V vs. RHE)	Current density (mA cm-2)	Potential (V vs. RHE)	Current density (mA cm-2)	Potential (V vs. RHE)	Current density (mA cm-2)	Potential (V vs. RHE)	Current density (mA cm-2)	Potential (V vs. RHE)	Current density (mA cm-2)	Potential (V vs. RHE)	Current density (mA cm-2)	Potential (V vs. RHE)	Current density (mA cm-2)	Potential (V vs. RHE)	Current density (mA cm-2)
0.26064	-0.08471	0.26084	-0.08302	0.26105	-1.90191	0.26105	-1.94072	0.26106	-1.92132	0.26113	-1.43534	0.26116	-1.67833	0.26085	-1.5257
0.26165	-0.04826	0.26185	-0.04729	0.26192	-0.35776	0.26192	-0.36506	0.26193	-0.36141	0.26198	-0.36957	0.26201	-0.36549	0.26179	-0.36018
0.26288	-0.02955	0.26308	-0.02896	0.26289	-0.21932	0.26289	-0.2238	0.2629	-0.22156	0.26307	-0.23489	0.2631	-0.22823	0.26288	-0.22693
0.2641	-0.02345	0.2643	-0.02298	0.26402	-0.16022	0.26402	-0.16349	0.26403	-0.16186	0.26392	-0.17246	0.26395	-0.16716	0.26406	-0.16642
0.26503	-0.01899	0.26523	-0.01861	0.26514	-0.13051	0.26514	-0.13318	0.26515	-0.13184	0.26511	-0.13755	0.26514	-0.1347	0.26508	-0.1334
0.26604	-0.01483	0.26624	-0.01454	0.26601	-0.11087	0.26601	-0.11313	0.26602	-0.112	0.26593	-0.11393	0.26596	-0.11297	0.26603	-0.11118
0.267	-0.01111	0.2672	-0.01089	0.26713	-0.09481	0.26713	-0.09674	0.26714	-0.09577	0.26703	-0.0951	0.26706	-0.09544	0.26706	-0.09336
0.26804	-0.00696	0.26824	-0.00682	0.26808	-0.08263	0.26808	-0.08432	0.26809	-0.08347	0.26805	-0.08591	0.26808	-0.08469	0.26806	-0.0836
0.269	-0.00635	0.2692	-0.00622	0.26911	-0.07327	0.26911	-0.07476	0.26912	-0.07402	0.26905	-0.07729	0.26908	-0.07565	0.26905	-0.07494
0.27	-0.00513	0.2702	-0.00503	0.27008	-0.06554	0.27008	-0.06687	0.27009	-0.06621	0.26999	-0.06767	0.27002	-0.06694	0.27004	-0.06596
0.27107	-0.00429	0.27127	-0.0042	0.2709	-0.06017	0.2709	-0.0614	0.27091	-0.06079	0.27106	-0.0598	0.27109	-0.06029	0.27099	-0.05885
0.27207	-0.0021	0.27227	-0.00206	0.27192	-0.05354	0.27192	-0.05464	0.27193	-0.05409	0.27196	-0.05482	0.27199	-0.05445	0.272	-0.05354
0.27291	0.000367814	0.27311	0.000360458	0.27295	-0.05043	0.27295	-0.05146	0.27296	-0.05094	0.27296	-0.05278	0.27299	-0.05186	0.27293	-0.05128
0.27399	0.000951433	0.27419	0.000932405	0.27405	-0.04773	0.27405	-0.0487	0.27406	-0.04821	0.27404	-0.04409	0.27407	-0.04615	0.27402	-0.04422
0.27488	0.00143	0.27508	0.0014	0.2751	-0.04465	0.2751	-0.04556	0.27511	-0.04511	0.27501	-0.0428	0.27504	-0.04395	0.27499	-0.04251
0.27583	0.00151	0.27603	0.00148	0.276	-0.04137	0.276	-0.04222	0.27601	-0.0418	0.27594	-0.03935	0.27597	-0.04057	0.27591	-0.03916
0.27679	0.00369	0.27699	0.00362	0.2769	-0.03773	0.2769	-0.0385	0.27691	-0.03812	0.27699	-0.03768	0.27702	-0.0379	0.27684	-0.03703
0.27786	0.00614	0.27806	0.00602	0.27796	-0.03568	0.27796	-0.03641	0.27797	-0.03604	0.27809	-0.03553	0.27812	-0.03578	0.27791	-0.03494
0.27896	0.00686	0.27916	0.00672	0.27895	-0.0342	0.27895	-0.0349	0.27896	-0.03455	0.27891	-0.03148	0.27894	-0.03302	0.27896	-0.0316
0.27996	0.00643	0.28016	0.0063	0.27999	-0.03074	0.27999	-0.03136	0.28	-0.03105	0.27999	-0.03041	0.28002	-0.03073	0.27998	-0.02996
0.28097	0.00634	0.28117	0.00621	0.28094	-0.02813	0.28094	-0.0287	0.28095	-0.02842	0.28101	-0.02877	0.28104	-0.0286	0.28095	-0.02811
0.28204	0.00739	0.28224	0.00724	0.28193	-0.02771	0.28193	-0.02828	0.28194	-0.028	0.28193	-0.02714	0.28196	-0.02757	0.28199	-0.02681
0.28287	0.00874	0.28307	0.00857	0.28292	-0.02553	0.28292	-0.02606	0.28293	-0.02579	0.28288	-0.02391	0.28291	-0.02485	0.28289	-0.0239
0.28384	0.0106	0.28404	0.01039	0.2841	-0.0257	0.2841	-0.02623	0.28411	-0.02596	0.28396	-0.02081	0.28399	-0.02338	0.28397	-0.02165
0.28491	0.01071	0.28511	0.0105	0.28514	-0.02223	0.28514	-0.02268	0.28515	-0.02245	0.28489	-0.02081	0.28492	-0.02163	0.28503	-0.0208
0.28582	0.01096	0.28602	0.01074	0.28599	-0.02048	0.28599	-0.0209	0.286	-0.02069	0.28597	-0.01978	0.286	-0.02024	0.2859	-0.01961
0.2869	0.01046	0.2871	0.01025	0.28694	-0.02039	0.28694	-0.02081	0.28695	-0.0206	0.28692	-0.01889	0.28695	-0.01974	0.28692	-0.01893
0.28788	0.01091	0.28808	0.01069	0.28794	-0.01886	0.28794	-0.01925	0.28795	-0.01906	0.28793	-0.016	0.28796	-0.01753	0.28791	-0.01643
0.2888	0.01239	0.289	0.01214	0.28895	-0.01719	0.28895	-0.01754	0.28896	-0.01737	0.28903	-0.01488	0.28906	-0.01613	0.28887	-0.01519
0.28981	0.01413	0.29001	0.01385	0.29002	-0.01471	0.29002	-0.01501	0.29003	-0.01486	0.29	-0.01581	0.29003	-0.01533	0.28991	-0.01526
0.29088	0.01436	0.29108	0.01407	0.29092	-0.01482	0.29092	-0.01512	0.29093	-0.01497	0.29096	-0.01437	0.29099	-0.01467	0.2909	-0.01423
0.29185	0.0147	0.29205	0.0144	0.29189	-0.01586	0.29189	-0.01619	0.2919	-0.01602	0.29196	-0.01194	0.29199	-0.01398	0.29187	-0.0127
0.29304	0.0131	0.29324	0.01284	0.29302	-0.01385	0.29302	-0.01413	0.29303	-0.01399	0.29291	-0.00999	0.29294	-0.01199	0.29303	-0.01077
0.29389	0.01471	0.29409	0.01441	0.29397	-0.01275	0.29397	-0.01301	0.29398	-0.01288	0.29386	-0.00978	0.29389	-0.01133	0.29393	-0.01034
0.29502	0.01627	0.29522	0.01594	0.29496	-0.01089	0.29496	-0.01112	0.29497	-0.01101	0.29493	-0.00968	0.29496	-0.01034	0.29499	-0.00981
0.29606	0.017	0.29626	0.01666	0.29604	-0.01163	0.29604	-0.01187	0.29605	-0.01175	0.29601	-0.00939	0.29604	-0.01057	0.29605	-0.00978
0.29684	0.01688	0.29704	0.01654	0.29705	-0.0106	0.29705	-0.01082	0.29706	-0.01071	0.29696	-0.00807	0.29699	-0.00939	0.29694	-0.00856
0.29775	0.01501	0.29795	0.01471	0.29791	-0.00831	0.29791	-0.00848	0.29792	-0.00839	0.29792	-0.00629	0.29795	-0.00734	0.29783	-0.00668
0.29888	0.0167	0.29908	0.01637	0.29892	-0.00753	0.29892	-0.00768	0.29893	-0.00761	0.29904	-0.00671	0.29907	-0.00716	0.2989	-0.0068
0.29981	0.0184	0.30001	0.01803	0.29999	-0.00724	0.29999	-0.00739	0.3	-0.00732	0.29977	-0.00711	0.2998	-0.00722	0.2999	-0.00702
0.30097	0.01961	0.30117	0.01922	0.301	-0.0085	0.301	-0.00867	0.30101	-0.00859	0.30102	-0.00347	0.30105	-0.00603	0.30098	-0.00465
0.30199	0.01965	0.30219	0.01925	0.30217	-0.00669	0.30217	-0.00683	0.30218	-0.00676	0.30194	-0.00265	0.30197	-0.00471	0.30208	-0.00361
0.30284	0.01835	0.30304	0.01798	0.30291	-0.00548	0.30291	-0.00559	0.30292	-0.00553	0.30286	-0.00332	0.30289	-0.00443	0.30288	-0.0038
0.30393	0.01829	0.30413	0.01792	0.30398	-0.00491	0.30398	-0.00501	0.30399	-0.00496	0.30392	-0.00241	0.30395	-0.00368	0.30395	-0.00298
0.30473	0.0197	0.30493	0.01931	0.30504	-0.00521	0.30504	-0.00531	0.30505	-0.00526	0.305	-0.00258	0.30503	-0.00392	0.30489	-0.00318
0.30586	0.02219	0.30606	0.02175	0.3061	-0.00497	0.3061	-0.00507	0.30611	-0.00502	0.30587	-0.000290244	0.3059	-0.00266	0.30598	-0.00144
0.30691	0.022	0.30711	0.02156	0.307	-0.00348	0.307	-0.00355	0.30701	-0.00351	0.3069	-0.000295595	0.30693	-0.0019	0.30696	-0.00108
0.30782	0.02208	0.30802	0.02164	0.30805	-0.00219	0.30805	-0.00223	0.30806	-0.00221	0.308	-0.0021	0.30803	-0.00215	0.30793	-0.00208
0.30881	0.02122	0.30901	0.0208	0.30917	-0.00354	0.30917	-0.00361	0.30918	-0.00357	0.30887	-0.000216865	0.3089	-0.0019	0.30899	-0.00103
0.30978	0.02212	0.30998	0.02168	0.31005	-0.00393	0.31005	-0.00401	0.31006	-0.00397	0.31003	0.00137	0.31006	-0.0013	0.30991	3.31794e-05
0.31083	0.02337	0.31103	0.0229	0.31093	-0.00257	0.31093	-0.00262	0.31094	-0.00259	0.31094	0.00364	0.31097	0.00052218	0.31088	0.00204
0.31181	0.0253	0.31201	0.0248	0.3119	-0.00233	0.3119	-0.00238	0.31191	-0.00236	0.31197	0.00181	0.312	-0.000275781	0.31186	0.000749829
0.31285	0.02537	0.31305	0.02486	0.31299	-7.42695e-06	0.31299	-7.57852e-06	0.313	-7.50274e-06	0.31295	0.00174	0.31298	0.000864492	0.31292	0.00127
0.31397	0.02558	0.31417	0.02507	0.31392	-0.0014	0.31392	-0.00143	0.31393	-0.00141	0.31397	0.00486	0.314	0.00172	0.31394	0.00323
0.31494	0.02396	0.31514	0.02348	0.31486	-0.000295213	0.31486	-0.000301237	0.31487	-0.000298225	0.31495	0.00475	0.31498	0.00222	0.3149	0.00342
0.3161	0.02493	0.3163	0.02443	0.31609	0.000310934	0.31609	0.000317279	0.3161	0.000314106	0.31606	0.00485	0.31609	0.00258	0.31609	0.00364
0.317	0.02857	0.3172	0.02799	0.31704	0.0012	0.31704	0.00123	0.31705	0.00122	0.31694	0.00361	0.31697	0.00241	0.31702	0.00295
0.31787	0.02945	0.31807	0.02886	0.31803	0.000411066	0.31803	0.000419455	0.31804	0.000415261	0.31803	0.00456	0.31806	0.00249	0.31795	0.00345
0.3189	0.03028	0.3191	0.02967	0.31895	-0.000585674	0.31895	-0.000597626	0.31896	-0.00059165	0.31908	0.00708	0.31911	0.00324	0.31892	0.00506
0.31983	0.02858	0.32003	0.02801	0.31985	0.00195	0.31985	0.00199	0.31986	0.00197	0.31997	0.00727	0.32	0.00462	0.31984	0.00582
0.32078	0.02717	0.32098	0.02663	0.32099	0.0031	0.32099	0.00316	0.321	0.00313	0.32101	0.00659	0.32104	0.00486	0.32088	0.00561
0.32185	0.02984	0.32205	0.02925	0.32205	0.00145	0.32205	0.00148	0.32206	0.00146	0.32207	0.00716	0.3221	0.00431	0.32195	0.00562
0.3229	0.03321	0.3231	0.03255	0.32286	0.000802424	0.32286	0.0008188	0.32287	0.000810612	0.32303	0.00868	0.32306	0.00475	0.32288	0.00658
0.32401	0.0337	0.32421	0.03303	0.32408	0.00295	0.32408	0.00301	0.32409	0.00298	0.32399	0.01	0.32402	0.00649	0.32405	0.00808
0.32492	0.03295	0.32512	0.03229	0.32502	0.00519	0.32502	0.00529	0.32503	0.00524	0.32505	0.00811	0.32508	0.00668	0.32497	0.00725
0.32586	0.03116	0.32606	0.03054	0.32606	0.00519	0.32606	0.0053	0.32607	0.00525	0.32587	0.00802	0.3259	0.00663	0.32596	0.00718
0.32685	0.03364	0.32705	0.03296	0.32694	0.00416	0.32694	0.00425	0.32695	0.00421	0.32698	0.00895	0.32701	0.00658	0.32689	0.00761
0.3279	0.03644	0.3281	0.03571	0.32784	0.00374	0.32784	0.00382	0.32785	0.00378	0.328	0.01098	0.32803	0.00738	0.32787	0.009
0.32883	0.03839	0.32903	0.03762	0.32886	0.0048	0.32886	0.0049	0.32887	0.00485	0.32888	0.0122	0.32891	0.00852	0.32885	0.01015
0.32988	0.03739	0.33008	0.03664	0.32997	0.00729	0.32997	0.00744	0.32998	0.00737	0.33	0.01086	0.33003	0.00911	0.32993	0.00979
0.33091	0.03673	0.33111	0.036	0.33112	0.00604	0.33112	0.00616	0.33113	0.0061	0.33084	0.01235	0.33087	0.00923	0.33101	0.01058
0.33194	0.03739	0.33214	0.03665	0.33207	0.0066	0.33207	0.00674	0.33208	0.00667	0.33207	0.01393	0.3321	0.0103	0.33201	0.01187
0.333	0.03899	0.3332	0.03821	0.33293	0.00677	0.33293	0.00691	0.33294	0.00684	0.33294	0.01374	0.33297	0.01029	0.33296	0.01178
0.33394	0.04152	0.33414	0.04069	0.33392	0.009	0.33392	0.00918	0.33393	0.00909	0.3339	0.01302	0.33393	0.01105	0.33393	0.0118
0.33485	0.0434	0.33505	0.04254	0.33485	0.00998	0.33485	0.01019	0.33486	0.01008	0.33497	0.01328	0.335	0.01168	0.33485	0.01223
0.33586	0.04341	0.33606	0.04254	0.33592	0.00842	0.33592	0.00859	0.33593	0.00851	0.33603	0.01478	0.33606	0.01164	0.33589	0.01295
0.33688	0.04314	0.33708	0.04228	0.33692	0.00839	0.33692	0.00856	0.33693	0.00848	0.33685	0.01556	0.33688	0.01202	0.3369	0.01351
0.33787	0.04208	0.33807	0.04124	0.33805	0.01094	0.33805	0.01116	0.33806	0.01105	0.33799	0.01527	0.33802	0.01316	0.33796	0.01393
0.33895	0.04454	0.33915	0.04365	0.33912	0.0119	0.33912	0.01214	0.33913	0.01202	0.33895	0.01545	0.33898	0.01374	0.33903	0.0143
0.34	0.04774	0.3402	0.04678	0.34003	0.00955	0.34003	0.00974	0.34004	0.00964	0.33991	0.01563	0.33994	0.01264	0.34002	0.01385
0.34098	0.05076	0.34118	0.04974	0.34109	0.01033	0.34109	0.01055	0.3411	0.01044	0.34106	0.01923	0.34109	0.01483	0.34104	0.01669
0.34205	0.04995	0.34225	0.04895	0.34188	0.01126	0.34188	0.01149	0.34189	0.01138	0.34186	0.01957	0.34189	0.01547	0.34196	0.01717
0.34295	0.04834	0.34315	0.04738	0.3429	0.01421	0.3429	0.0145	0.34291	0.01436	0.34291	0.01629	0.34294	0.01532	0.34292	0.01549
0.34385	0.04991	0.34405	0.04891	0.34397	0.0145	0.34397	0.0148	0.34398	0.01465	0.34401	0.01789	0.34404	0.01627	0.34391	0.01674
0.34493	0.054	0.34513	0.05292	0.3451	0.01389	0.3451	0.01417	0.34511	0.01403	0.34493	0.0188	0.34496	0.01642	0.34501	0.01726
0.34603	0.05769	0.34623	0.05654	0.34592	0.01352	0.34592	0.01379	0.34593	0.01365	0.34595	0.02058	0.34598	0.01712	0.34597	0.01847
0.34705	0.05726	0.34725	0.05612	0.34697	0.01507	0.34697	0.01537	0.34698	0.01522	0.34686	0.02074	0.34689	0.01798	0.34701	0.01897
0.34811	0.05747	0.34831	0.05632	0.34795	0.01703	0.34795	0.01738	0.34796	0.0172	0.34806	0.01947	0.34809	0.01834	0.34803	0.01853
0.34886	0.05558	0.34906	0.05446	0.34891	0.01549	0.34891	0.0158	0.34892	0.01564	0.34893	0.02222	0.34896	0.01893	0.34888	0.02016
0.35006	0.05972	0.35026	0.05853	0.34999	0.01527	0.34999	0.01558	0.35	0.01542	0.34984	0.02379	0.34987	0.01961	0.35002	0.02127
0.351	0.06327	0.3512	0.062	0.35104	0.01822	0.35104	0.0186	0.35105	0.01841	0.35095	0.02486	0.35098	0.02163	0.35102	0.02278
0.352	0.06434	0.3522	0.06306	0.352	0.01951	0.352	0.01991	0.35201	0.01971	0.35197	0.02279	0.352	0.02125	0.352	0.02158
0.35307	0.06434	0.35327	0.06306	0.35308	0.02106	0.35308	0.02149	0.35309	0.02128	0.353	0.02312	0.35303	0.0222	0.35307	0.02221
0.35383	0.06325	0.35403	0.06199	0.35399	0.01949	0.35399	0.01989	0.354	0.01969	0.35388	0.02691	0.35391	0.0233	0.35391	0.0246
0.35487	0.06692	0.35507	0.06558	0.35496	0.02183	0.35496	0.02227	0.35497	0.02205	0.35508	0.0274	0.35511	0.02472	0.35491	0.02554
0.35587	0.06927	0.35607	0.06788	0.35586	0.02386	0.35586	0.02435	0.35587	0.0241	0.35599	0.02781	0.35602	0.02596	0.35587	0.02634
0.35698	0.07347	0.35718	0.072	0.3569	0.02448	0.3569	0.02498	0.35691	0.02473	0.357	0.02784	0.35703	0.02629	0.35694	0.02652
0.35795	0.07345	0.35815	0.07198	0.35808	0.02439	0.35808	0.02488	0.35809	0.02463	0.35792	0.03083	0.35795	0.02773	0.35801	0.02869
0.359	0.07602	0.3592	0.0745	0.35903	0.02426	0.35903	0.02475	0.35904	0.02451	0.35897	0.03495	0.359	0.02973	0.35902	0.03169
0.36009	0.07656	0.36029	0.07503	0.35993	0.02785	0.35993	0.02842	0.35994	0.02814	0.35993	0.03376	0.35996	0.03095	0.36001	0.03171
0.36112	0.07698	0.36132	0.07544	0.36096	0.03057	0.36096	0.03119	0.36097	0.03088	0.36102	0.03276	0.36105	0.03182	0.36104	0.03165
0.36203	0.0815	0.36223	0.07987	0.36197	0.02841	0.36197	0.02898	0.36198	0.02869	0.36206	0.03273	0.36209	0.03071	0.362	0.03108
0.36297	0.08403	0.36317	0.08235	0.36293	0.03058	0.36293	0.0312	0.36294	0.03089	0.36284	0.03753	0.36287	0.03421	0.36295	0.03515
0.36408	0.08794	0.36428	0.08618	0.36395	0.03094	0.36395	0.03157	0.36396	0.03125	0.364	0.03773	0.36403	0.03449	0.36401	0.03539
0.36499	0.08613	0.36519	0.08441	0.36489	0.03426	0.36489	0.03496	0.3649	0.03461	0.36507	0.03564	0.3651	0.03513	0.36494	0.03468
0.36596	0.08651	0.36616	0.08478	0.36592	0.03499	0.36592	0.0357	0.36593	0.03535	0.36598	0.03768	0.36601	0.03651	0.36594	0.03636
0.3669	0.08879	0.3671	0.08701	0.36701	0.03385	0.36701	0.03454	0.36702	0.03419	0.36695	0.04082	0.36698	0.03751	0.36696	0.03838
0.36792	0.09371	0.36812	0.09184	0.36795	0.03346	0.36795	0.03414	0.36796	0.0338	0.36811	0.04346	0.36814	0.03863	0.36794	0.04022
0.36888	0.0988	0.36908	0.09682	0.36901	0.0367	0.36901	0.03744	0.36902	0.03707	0.36892	0.04335	0.36895	0.04021	0.36894	0.04095
0.36978	0.09859	0.36998	0.09662	0.36999	0.04059	0.36999	0.04142	0.37	0.041	0.37005	0.04172	0.37008	0.04136	0.36988	0.04071
0.37091	0.09802	0.37111	0.09606	0.37089	0.04048	0.37089	0.04131	0.3709	0.0409	0.37112	0.04417	0.37115	0.04253	0.3709	0.04248
0.37186	0.09982	0.37206	0.09783	0.3719	0.03863	0.3719	0.03941	0.37191	0.03902	0.372	0.04686	0.37203	0.04294	0.37188	0.044
0.37289	0.10214	0.37309	0.1001	0.37288	0.04214	0.37288	0.043	0.37289	0.04257	0.37284	0.0455	0.37287	0.04403	0.37288	0.04387
0.37393	0.10758	0.37413	0.10543	0.37399	0.04331	0.37399	0.04419	0.374	0.04375	0.37404	0.04591	0.37407	0.04483	0.37396	0.04446
0.37498	0.10957	0.37518	0.10738	0.37508	0.04587	0.37508	0.0468	0.37509	0.04634	0.37512	0.04668	0.37515	0.04651	0.37503	0.04566
0.37595	0.10871	0.37615	0.10654	0.3761	0.04408	0.3761	0.04498	0.37611	0.04453	0.37605	0.05002	0.37608	0.04728	0.37602	0.04767
0.37693	0.1085	0.37713	0.10633	0.37704	0.04274	0.37704	0.04361	0.37705	0.04318	0.37705	0.05217	0.37708	0.04767	0.37698	0.04892
0.37795	0.10357	0.37815	0.1015	0.37805	0.04714	0.37805	0.04811	0.37806	0.04763	0.37811	0.0515	0.37814	0.04956	0.378	0.04952
0.37898	0.10813	0.37918	0.10597	0.37912	0.05033	0.37912	0.05136	0.37913	0.05085	0.37889	0.05214	0.37892	0.05149	0.37905	0.05078
0.38012	0.11292	0.38032	0.11066	0.38001	0.04964	0.38001	0.05065	0.38002	0.05015	0.37991	0.05171	0.37994	0.05093	0.38006	0.05029
0.38101	0.11342	0.38121	0.11115	0.38101	0.05027	0.38101	0.0513	0.38102	0.05078	0.38105	0.05617	0.38108	0.05348	0.38101	0.05373
0.38207	0.1121	0.38227	0.10986	0.38211	0.05066	0.38211	0.0517	0.38212	0.05118	0.38196	0.05601	0.38199	0.0536	0.38209	0.05371
0.38309	0.11429	0.38329	0.11201	0.38313	0.05492	0.38313	0.05604	0.38314	0.05548	0.38315	0.05347	0.38318	0.05448	0.38311	0.0529
0.38391	0.11695	0.38411	0.11461	0.38409	0.05506	0.38409	0.05618	0.3841	0.05562	0.38402	0.05604	0.38405	0.05583	0.384	0.05482
0.3849	0.12096	0.3851	0.11854	0.38503	0.05441	0.38503	0.05552	0.38504	0.05496	0.38494	0.0594	0.38497	0.05718	0.38497	0.05713
0.38592	0.12481	0.38612	0.12231	0.38616	0.05486	0.38616	0.05598	0.38617	0.05542	0.38615	0.06234	0.38618	0.05888	0.38604	0.0594
0.38698	0.12642	0.38718	0.1239	0.38695	0.05558	0.38695	0.05672	0.38696	0.05615	0.38697	0.06087	0.387	0.05851	0.38696	0.0585
0.38792	0.1271	0.38812	0.12456	0.38791	0.06113	0.38791	0.06238	0.38792	0.06175	0.38821	0.06003	0.38824	0.06089	0.38791	0.05925
0.3889	0.12639	0.3891	0.12386	0.38901	0.05953	0.38901	0.06074	0.38902	0.06014	0.389	0.06439	0.38903	0.06226	0.38895	0.06206
0.38996	0.12897	0.39016	0.12639	0.39006	0.05946	0.39006	0.06068	0.39007	0.06007	0.3901	0.0632	0.39013	0.06164	0.39001	0.06117
0.39097	0.13305	0.39117	0.13039	0.39108	0.06304	0.39108	0.06433	0.39109	0.06369	0.39099	0.06493	0.39102	0.06431	0.39103	0.06333
0.39208	0.13836	0.39228	0.13559	0.39209	0.06267	0.39209	0.06395	0.3921	0.06331	0.39217	0.0624	0.3922	0.06285	0.39208	0.06137
0.39313	0.13901	0.39333	0.13623	0.39313	0.0667	0.39313	0.06806	0.39314	0.06738	0.39303	0.06428	0.39306	0.06583	0.39313	0.06376
0.39396	0.13584	0.39416	0.13313	0.39408	0.06351	0.39408	0.0648	0.39409	0.06415	0.39397	0.07065	0.394	0.0674	0.39402	0.06765
0.395	0.13789	0.3952	0.13514	0.39504	0.06431	0.39504	0.06562	0.39505	0.06496	0.39518	0.06979	0.39521	0.06738	0.39502	0.06721
0.39613	0.14105	0.39633	0.13823	0.39612	0.06669	0.39612	0.06805	0.39613	0.06737	0.39604	0.07083	0.39607	0.0691	0.39612	0.06857
0.39703	0.14717	0.39723	0.14423	0.39702	0.06944	0.39702	0.07085	0.39703	0.07015	0.39705	0.07029	0.39708	0.07022	0.39702	0.06885
0.39792	0.1471	0.39812	0.14416	0.39802	0.07198	0.39802	0.07345	0.39803	0.07272	0.39807	0.07269	0.3981	0.0727	0.39797	0.07124
0.3989	0.1477	0.3991	0.14475	0.39912	0.06846	0.39912	0.06985	0.39913	0.06915	0.3991	0.07533	0.39913	0.07224	0.39901	0.07231
0.39996	0.14877	0.40016	0.1458	0.40017	0.07194	0.40017	0.07341	0.40018	0.07267	0.40004	0.07391	0.40007	0.07329	0.40006	0.07213
0.40108	0.15011	0.40128	0.1471	0.40107	0.07495	0.40107	0.07648	0.40108	0.07572	0.40102	0.07238	0.40105	0.07405	0.40108	0.07175
0.4021	0.15331	0.4023	0.15025	0.40198	0.07514	0.40198	0.07667	0.40199	0.0759	0.40219	0.07602	0.40222	0.07596	0.40204	0.07447
0.40296	0.15659	0.40316	0.15346	0.40303	0.07591	0.40303	0.07746	0.40304	0.07669	0.40309	0.07888	0.40312	0.07778	0.40299	0.07677
0.40405	0.16	0.40425	0.1568	0.40401	0.07354	0.40401	0.07504	0.40402	0.07429	0.40398	0.08008	0.40401	0.07719	0.40403	0.07706
0.40503	0.15878	0.40523	0.15561	0.40494	0.07743	0.40494	0.07901	0.40495	0.07822	0.40513	0.0778	0.40516	0.07801	0.40499	0.07635
0.40597	0.1576	0.40617	0.15445	0.40606	0.0816	0.40606	0.08326	0.40607	0.08243	0.4061	0.08179	0.40613	0.08211	0.40601	0.08031
0.40688	0.15913	0.40708	0.15595	0.40709	0.08163	0.40709	0.08329	0.4071	0.08246	0.40717	0.0869	0.4072	0.08468	0.40698	0.08407
0.4079	0.1607	0.4081	0.15749	0.40817	0.08154	0.40817	0.08321	0.40818	0.08237	0.40813	0.08422	0.40816	0.0833	0.40804	0.08209
0.40894	0.16804	0.40914	0.16467	0.40909	0.08195	0.40909	0.08362	0.4091	0.08279	0.40911	0.08391	0.40914	0.08335	0.40902	0.08196
0.4101	0.16937	0.4103	0.16598	0.41005	0.08692	0.41005	0.08869	0.41006	0.08781	0.41008	0.08329	0.41011	0.08555	0.41007	0.08273
0.41109	0.17105	0.41129	0.16763	0.411	0.08836	0.411	0.09016	0.41101	0.08926	0.41103	0.08736	0.41106	0.08831	0.41104	0.08608
0.41204	0.16651	0.41224	0.16318	0.41197	0.08556	0.41197	0.0873	0.41198	0.08643	0.41213	0.09153	0.41216	0.08898	0.412	0.08845
0.41303	0.16743	0.41323	0.16408	0.41302	0.08662	0.41302	0.08839	0.41303	0.0875	0.4131	0.08802	0.41313	0.08776	0.41302	0.08613
0.41394	0.17402	0.41414	0.17054	0.41406	0.08849	0.41406	0.09029	0.41407	0.08939	0.414	0.09116	0.41403	0.09028	0.414	0.08891
0.41489	0.17742	0.41509	0.17387	0.41511	0.09321	0.41511	0.09511	0.41512	0.09416	0.41511	0.09406	0.41514	0.09411	0.415	0.09221
0.41592	0.1803	0.41612	0.17669	0.41622	0.09513	0.41622	0.09707	0.41623	0.0961	0.41601	0.0977	0.41604	0.0969	0.41607	0.09535
0.41708	0.17754	0.41728	0.17399	0.41706	0.09389	0.41706	0.0958	0.41707	0.09485	0.417	0.09768	0.41703	0.09626	0.41707	0.09503
0.41801	0.17922	0.41821	0.17564	0.41795	0.09774	0.41795	0.09973	0.41796	0.09873	0.41812	0.09177	0.41815	0.09525	0.41798	0.09164
0.41899	0.18166	0.41919	0.17802	0.41903	0.10259	0.41903	0.10469	0.41904	0.10364	0.41902	0.09852	0.41905	0.10108	0.41901	0.0978
0.41994	0.18526	0.42014	0.18155	0.42012	0.10178	0.42012	0.10386	0.42013	0.10282	0.42007	0.09718	0.4201	0.1	0.42003	0.09662
0.42096	0.18996	0.42116	0.18616	0.42105	0.1024	0.42105	0.10449	0.42106	0.10345	0.42106	0.10428	0.42109	0.10387	0.421	0.10199
0.42181	0.18974	0.42201	0.18594	0.42197	0.10081	0.42197	0.10287	0.42198	0.10184	0.42197	0.10266	0.422	0.10225	0.42189	0.10041
0.42285	0.19257	0.42305	0.18872	0.42301	0.10714	0.42301	0.10933	0.42302	0.10824	0.42305	0.10182	0.42308	0.10503	0.42293	0.10136
0.42394	0.191	0.42414	0.18718	0.42402	0.10932	0.42402	0.11155	0.42403	0.11044	0.42404	0.10876	0.42407	0.1096	0.42398	0.107
0.42499	0.19593	0.42519	0.19201	0.42512	0.11116	0.42512	0.11343	0.42513	0.1123	0.42502	0.11089	0.42505	0.11159	0.42505	0.10902
0.42596	0.19819	0.42616	0.19423	0.42612	0.11361	0.42612	0.11593	0.42613	0.11477	0.42607	0.1125	0.4261	0.11364	0.42604	0.11081
0.42688	0.20368	0.42708	0.19961	0.42698	0.11307	0.42698	0.11538	0.42699	0.11422	0.42709	0.1108	0.42712	0.11251	0.42693	0.10942
0.42787	0.20897	0.42807	0.20479	0.42802	0.12451	0.42802	0.12705	0.42803	0.12578	0.42807	0.11166	0.4281	0.11872	0.42794	0.11288
0.42896	0.20525	0.42916	0.20115	0.42895	0.12272	0.42895	0.12522	0.42896	0.12397	0.42907	0.11838	0.4291	0.12117	0.42895	0.11738
0.42995	0.20835	0.43015	0.20419	0.43	0.12327	0.43	0.12579	0.43001	0.12453	0.42998	0.1165	0.43001	0.12051	0.42998	0.11613
0.43108	0.2085	0.43128	0.20433	0.43104	0.12595	0.43104	0.12852	0.43105	0.12724	0.43109	0.1217	0.43112	0.12447	0.43106	0.12062
0.43201	0.21775	0.43221	0.2134	0.43204	0.13024	0.43204	0.13289	0.43205	0.13156	0.4319	0.12373	0.43193	0.12765	0.43203	0.12318
0.43302	0.22625	0.43322	0.22173	0.43315	0.13653	0.43315	0.13932	0.43316	0.13792	0.43304	0.12812	0.43307	0.13302	0.43309	0.12796
0.43406	0.22406	0.43426	0.21958	0.43402	0.13842	0.43402	0.14124	0.43403	0.13983	0.4341	0.13413	0.43413	0.13698	0.43404	0.13285
0.43494	0.22656	0.43514	0.22203	0.43509	0.14263	0.43509	0.14554	0.4351	0.14409	0.43509	0.13388	0.43512	0.13898	0.43502	0.1337
0.43599	0.22607	0.43619	0.22155	0.43605	0.14599	0.43605	0.14897	0.43606	0.14748	0.43612	0.13309	0.43615	0.14028	0.43602	0.13395
0.43704	0.23341	0.43724	0.22874	0.43705	0.15213	0.43705	0.15523	0.43706	0.15368	0.43696	0.13525	0.43699	0.14446	0.43704	0.13706
0.43803	0.2393	0.43823	0.23451	0.43807	0.15883	0.43807	0.16207	0.43808	0.16045	0.43807	0.13966	0.4381	0.15006	0.43805	0.14196
0.43885	0.24757	0.43905	0.24262	0.43906	0.15722	0.43906	0.16042	0.43907	0.15882	0.43912	0.14692	0.43915	0.15287	0.43896	0.1469
0.43992	0.24971	0.44012	0.24471	0.44009	0.16259	0.44009	0.1659	0.4401	0.16425	0.44017	0.14551	0.4402	0.15488	0.44001	0.14719
0.44086	0.25107	0.44106	0.24605	0.44112	0.16903	0.44112	0.17248	0.44113	0.17075	0.4411	0.14894	0.44113	0.15985	0.44099	0.15131
0.44189	0.25666	0.44209	0.25153	0.44205	0.17407	0.44205	0.17762	0.44206	0.17585	0.44193	0.15664	0.44196	0.16624	0.44197	0.15821
0.44293	0.25912	0.44313	0.25394	0.44303	0.18168	0.44303	0.18539	0.44304	0.18353	0.44311	0.16113	0.44314	0.17233	0.44298	0.1634
0.44382	0.27236	0.44402	0.26691	0.44411	0.1832	0.44411	0.18694	0.44412	0.18507	0.44404	0.16533	0.44407	0.1752	0.44397	0.16686
0.44501	0.2793	0.44521	0.27371	0.44498	0.19156	0.44498	0.19547	0.44499	0.19352	0.44504	0.16299	0.44507	0.17825	0.445	0.16721
0.44602	0.28473	0.44622	0.27904	0.44593	0.20135	0.44593	0.20546	0.44594	0.20341	0.446	0.16948	0.44603	0.18644	0.44598	0.1744
0.44695	0.28733	0.44715	0.28158	0.44693	0.20484	0.44693	0.20902	0.44694	0.20693	0.44699	0.1796	0.44702	0.19326	0.44694	0.1827
0.448	0.28811	0.4482	0.28235	0.44801	0.20916	0.44801	0.21343	0.44802	0.21129	0.44792	0.17865	0.44795	0.19497	0.44801	0.18307
0.449	0.29702	0.4492	0.29108	0.44906	0.21193	0.44906	0.21626	0.44907	0.2141	0.44908	0.18731	0.44911	0.2007	0.44903	0.19013
0.4499	0.30954	0.4501	0.30335	0.45005	0.2233	0.45005	0.22785	0.45006	0.22558	0.45006	0.18782	0.45009	0.2067	0.44998	0.19332
0.45095	0.32106	0.45115	0.31464	0.45108	0.23405	0.45108	0.23883	0.45109	0.23644	0.45101	0.20057	0.45104	0.2185	0.45101	0.20534
0.45197	0.32202	0.45217	0.31558	0.45207	0.23652	0.45207	0.24135	0.45208	0.23894	0.45205	0.20911	0.45208	0.22402	0.45202	0.21223
0.45291	0.32532	0.45311	0.31882	0.45301	0.24397	0.45301	0.24895	0.45302	0.24646	0.45307	0.20905	0.4531	0.22775	0.45296	0.21403
0.45393	0.33081	0.45413	0.32419	0.45392	0.2522	0.45392	0.25734	0.45393	0.25477	0.45391	0.21566	0.45394	0.23521	0.45392	0.22093
0.45489	0.34256	0.45509	0.33571	0.45496	0.26453	0.45496	0.26993	0.45497	0.26723	0.45517	0.2193	0.4552	0.24326	0.45492	0.22665
0.45587	0.35757	0.45607	0.35042	0.45599	0.27675	0.45599	0.28239	0.456	0.27957	0.456	0.22919	0.45603	0.25438	0.45593	0.23695
0.45689	0.3605	0.45709	0.35329	0.45711	0.27544	0.45711	0.28106	0.45712	0.27825	0.4571	0.23645	0.45713	0.25735	0.457	0.24196
0.45805	0.36707	0.45825	0.35973	0.45813	0.28685	0.45813	0.29271	0.45814	0.28978	0.458	0.23779	0.45803	0.26378	0.45809	0.24577
0.459	0.37396	0.4592	0.36648	0.45912	0.29476	0.45912	0.30077	0.45913	0.29776	0.45909	0.25034	0.45912	0.27405	0.45906	0.25695
0.45996	0.3851	0.46016	0.3774	0.46013	0.30871	0.46013	0.31501	0.46014	0.31186	0.45992	0.25512	0.45995	0.28349	0.46004	0.26392
0.4608	0.39708	0.461	0.38913	0.4611	0.31682	0.4611	0.32328	0.46111	0.32005	0.46111	0.2701	0.46114	0.29507	0.46095	0.27693
0.46194	0.40652	0.46214	0.39839	0.46203	0.32079	0.46203	0.32733	0.46204	0.32406	0.46206	0.27487	0.46209	0.29947	0.46199	0.28143
0.46301	0.41995	0.46321	0.41155	0.46304	0.33654	0.46304	0.3434	0.46305	0.33997	0.46289	0.27644	0.46292	0.30821	0.46303	0.28648
0.46397	0.42505	0.46417	0.41655	0.46392	0.34816	0.46392	0.35526	0.46393	0.35171	0.46411	0.2914	0.46414	0.32155	0.46395	0.30035
0.46499	0.43502	0.46519	0.42632	0.46503	0.35927	0.46503	0.3666	0.46504	0.36294	0.46498	0.29905	0.46501	0.33099	0.46501	0.30872
0.46601	0.44149	0.46621	0.43266	0.46605	0.37001	0.46605	0.37756	0.46606	0.37378	0.46615	0.30991	0.46618	0.34185	0.46603	0.31936
0.46705	0.44531	0.46725	0.4364	0.46705	0.37158	0.46705	0.37916	0.46706	0.37537	0.46694	0.31319	0.46697	0.34428	0.46705	0.32216
0.46799	0.48065	0.46819	0.47104	0.468	0.39056	0.468	0.39854	0.46801	0.39455	0.46806	0.32417	0.46809	0.35936	0.468	0.33493
0.46898	0.48167	0.46918	0.47204	0.46905	0.39983	0.46905	0.40799	0.46906	0.40391	0.46897	0.34273	0.469	0.37332	0.46901	0.35086
0.46988	0.49009	0.47008	0.48029	0.46998	0.41296	0.46998	0.42139	0.46999	0.41718	0.47	0.34885	0.47003	0.38302	0.46993	0.35862
0.47093	0.49719	0.47113	0.48725	0.47088	0.41897	0.47088	0.42752	0.47089	0.42325	0.47097	0.35818	0.471	0.39071	0.4709	0.36696
0.47194	0.51431	0.47214	0.50402	0.47195	0.43124	0.47195	0.44004	0.47196	0.43564	0.47208	0.36734	0.47211	0.40149	0.47194	0.37673
0.47297	0.53259	0.47317	0.52194	0.47295	0.45208	0.47295	0.4613	0.47296	0.45669	0.4729	0.37956	0.47293	0.41813	0.47296	0.39087
0.47397	0.54586	0.47417	0.53494	0.47413	0.46129	0.47413	0.4707	0.47414	0.466	0.47412	0.39423	0.47415	0.43011	0.47405	0.40393
0.4749	0.55264	0.4751	0.54159	0.47504	0.47171	0.47504	0.48134	0.47505	0.47652	0.47497	0.39959	0.475	0.43805	0.47497	0.41044
0.47589	0.55864	0.47609	0.54747	0.47594	0.48045	0.47594	0.49026	0.47595	0.48536	0.47602	0.41006	0.47605	0.44771	0.47592	0.4203
0.47684	0.57584	0.47704	0.56432	0.47695	0.49624	0.47695	0.50637	0.47696	0.5013	0.47695	0.42715	0.47698	0.46423	0.4769	0.43678
0.47789	0.59354	0.47809	0.58167	0.47802	0.51632	0.47802	0.52686	0.47803	0.52159	0.47802	0.43954	0.47805	0.48056	0.47795	0.45085
0.47891	0.61257	0.47911	0.60032	0.47907	0.52177	0.47907	0.53242	0.47908	0.52709	0.47885	0.45425	0.47888	0.49067	0.47899	0.46301
0.47985	0.62318	0.48005	0.61071	0.48007	0.53259	0.48007	0.54346	0.48008	0.53803	0.48005	0.46157	0.48008	0.4998	0.47996	0.47107
0.4808	0.62496	0.481	0.61246	0.48096	0.54741	0.48096	0.55858	0.48097	0.553	0.48102	0.47631	0.48105	0.51465	0.48088	0.48557
0.48189	0.6436	0.48209	0.63073	0.48193	0.5671	0.48193	0.57868	0.48194	0.57289	0.48197	0.49629	0.482	0.53459	0.48191	0.50513
0.48292	0.65715	0.48312	0.644	0.48292	0.58434	0.48292	0.59627	0.48293	0.59031	0.48301	0.5007	0.48304	0.5455	0.48292	0.51264
0.48384	0.67975	0.48404	0.66616	0.48394	0.5939	0.48394	0.60602	0.48395	0.59996	0.48404	0.51926	0.48407	0.55961	0.48389	0.52865
0.48491	0.69387	0.48511	0.68	0.48508	0.60517	0.48508	0.61752	0.48509	0.61134	0.48495	0.52644	0.48498	0.56889	0.485	0.53671
0.48578	0.70793	0.48598	0.69377	0.48604	0.62331	0.48604	0.63603	0.48605	0.62967	0.48606	0.54689	0.48609	0.58828	0.48591	0.55623
0.48685	0.71771	0.48705	0.70336	0.48694	0.64023	0.48694	0.6533	0.48695	0.64677	0.48691	0.56648	0.48694	0.60662	0.4869	0.57482
0.48791	0.73356	0.48811	0.71889	0.4879	0.65713	0.4879	0.67054	0.48791	0.66384	0.48801	0.57144	0.48804	0.61764	0.48791	0.58264
0.4888	0.75082	0.489	0.7358	0.48881	0.66167	0.48881	0.67517	0.48882	0.66842	0.48901	0.59134	0.48904	0.62988	0.48881	0.5984
0.48983	0.76833	0.49003	0.75296	0.48993	0.68077	0.48993	0.69466	0.48994	0.68771	0.48996	0.60465	0.48999	0.64618	0.48988	0.6129
0.49086	0.79022	0.49106	0.77442	0.49106	0.70218	0.49106	0.71651	0.49107	0.70934	0.49114	0.62694	0.49117	0.66814	0.49096	0.63459
0.49194	0.799	0.49214	0.78302	0.49203	0.71795	0.49203	0.7326	0.49204	0.72527	0.49197	0.64148	0.492	0.68338	0.49199	0.64918
0.49311	0.81196	0.49331	0.79572	0.49308	0.73405	0.49308	0.74903	0.49309	0.74154	0.49298	0.64478	0.49301	0.69316	0.4931	0.65559
0.49413	0.8268	0.49433	0.81026	0.49408	0.7449	0.49408	0.7601	0.49409	0.7525	0.49399	0.66845	0.49402	0.71048	0.4941	0.67567
0.49483	0.8515	0.49503	0.83447	0.49504	0.76168	0.49504	0.77723	0.49505	0.76945	0.49495	0.68265	0.49498	0.72605	0.49493	0.69027
0.49583	0.87499	0.49603	0.85749	0.49601	0.78567	0.49601	0.8017	0.49602	0.79369	0.49603	0.70376	0.49606	0.74872	0.49592	0.71172
0.49688	0.88843	0.49708	0.87066	0.49705	0.79261	0.49705	0.80879	0.49706	0.8007	0.49709	0.7202	0.49712	0.76045	0.49697	0.72552
0.49783	0.90009	0.49803	0.88209	0.49811	0.80965	0.49811	0.82617	0.49812	0.81791	0.49797	0.7282	0.498	0.77305	0.49797	0.73561
0.49903	0.91248	0.49923	0.89423	0.49909	0.8247	0.49909	0.84154	0.4991	0.83312	0.49903	0.75562	0.49906	0.79437	0.49906	0.75949
0.50007	0.93932	0.50027	0.92054	0.5001	0.8488	0.5001	0.86613	0.50011	0.85746	0.49998	0.77137	0.50001	0.81442	0.50008	0.77704
0.50108	0.95957	0.50128	0.94038	0.50105	0.86847	0.50105	0.88619	0.50106	0.87733	0.50101	0.79071	0.50104	0.83402	0.50107	0.79612
0.5021	0.98131	0.5023	0.96169	0.50207	0.87572	0.50207	0.89359	0.50208	0.88465	0.50198	0.80054	0.50201	0.8426	0.50209	0.80514
0.50313	0.99412	0.50333	0.97424	0.50306	0.89859	0.50306	0.91693	0.50307	0.90776	0.50306	0.81884	0.50309	0.8633	0.5031	0.82425
0.50404	0.99986	0.50424	0.97986	0.50394	0.91429	0.50394	0.93295	0.50395	0.92362	0.50395	0.8427	0.50398	0.88316	0.50399	0.84567
0.50479	1.02585	0.50499	1.00533	0.50497	0.93966	0.50497	0.95884	0.50498	0.94925	0.50506	0.85925	0.50509	0.90425	0.50488	0.86412
0.50587	1.04895	0.50607	1.02798	0.50603	0.95163	0.50603	0.97105	0.50604	0.96134	0.50586	0.87531	0.50589	0.91832	0.50595	0.87888
0.50706	1.071	0.50726	1.04958	0.50708	0.9619	0.50708	0.98153	0.50709	0.97172	0.50695	0.89014	0.50698	0.93093	0.50707	0.89233
0.50812	1.09385	0.50832	1.07197	0.50795	0.98529	0.50795	1.0054	0.50796	0.99534	0.50809	0.9147	0.50812	0.95502	0.50804	0.91617
0.50896	1.1001	0.50916	1.07809	0.50896	1.00488	0.50896	1.02538	0.50897	1.01513	0.50897	0.94341	0.509	0.97927	0.50896	0.94211
0.51028	1.13352	0.51048	1.11085	0.51014	1.02983	0.51014	1.05084	0.51015	1.04033	0.50995	0.95372	0.50998	0.99703	0.51021	0.95587
0.51134	1.16132	0.51154	1.1381	0.51114	1.05111	0.51114	1.07256	0.51115	1.06184	0.511	0.96239	0.51103	1.01211	0.51124	0.9675
0.51233	1.1797	0.51253	1.15611	0.51217	1.06808	0.51217	1.08988	0.51218	1.07898	0.51194	0.98974	0.51197	1.03436	0.51225	0.99181
0.51325	1.20037	0.51345	1.17636	0.51324	1.08482	0.51324	1.10696	0.51325	1.09589	0.51309	1.01058	0.51312	1.05323	0.51324	1.01127
0.51417	1.21365	0.51437	1.18938	0.51425	1.10259	0.51425	1.12509	0.51426	1.11384	0.51392	1.02983	0.51395	1.07183	0.51421	1.02981
0.5153	1.23534	0.5155	1.21063	0.51524	1.13247	0.51524	1.15558	0.51525	1.14403	0.51502	1.04358	0.51505	1.0938	0.51527	1.04732
0.51622	1.25652	0.51642	1.23139	0.51606	1.14562	0.51606	1.169	0.51607	1.15731	0.5159	1.05956	0.51593	1.10843	0.51614	1.06231
0.51731	1.28631	0.51751	1.26059	0.51705	1.15418	0.51705	1.17773	0.51706	1.16595	0.51702	1.09307	0.51705	1.12951	0.51718	1.08907
0.51832	1.30405	0.51852	1.27797	0.51808	1.17741	0.51808	1.20144	0.51809	1.18943	0.5179	1.10499	0.51793	1.14721	0.5182	1.10358
0.51927	1.32404	0.51947	1.29756	0.51913	1.2029	0.51913	1.22745	0.51914	1.21518	0.51899	1.13476	0.51902	1.17497	0.5192	1.13177
0.52033	1.33813	0.52053	1.31137	0.52024	1.22518	0.52024	1.25018	0.52025	1.23768	0.51986	1.13839	0.51989	1.18804	0.52029	1.13995
0.52134	1.35647	0.52154	1.32934	0.52121	1.24261	0.52121	1.26797	0.52122	1.25529	0.52103	1.16461	0.52106	1.20995	0.52127	1.16353
0.52236	1.38435	0.52256	1.35666	0.52218	1.24926	0.52218	1.27475	0.52219	1.262	0.52205	1.19656	0.52208	1.22928	0.52227	1.18866
0.52334	1.40829	0.52354	1.38012	0.5233	1.28147	0.5233	1.30762	0.52331	1.29455	0.52298	1.20447	0.52301	1.24951	0.52332	1.20245
0.52432	1.43795	0.52452	1.40919	0.52422	1.30337	0.52422	1.32997	0.52423	1.31667	0.52396	1.23057	0.52399	1.27362	0.52427	1.22705
0.52528	1.44576	0.52548	1.41685	0.52523	1.31854	0.52523	1.34545	0.52524	1.33199	0.52495	1.24635	0.52498	1.28917	0.52526	1.24241
0.52632	1.46227	0.52652	1.43303	0.52618	1.33856	0.52618	1.36588	0.52619	1.35222	0.52593	1.27711	0.52596	1.31467	0.52625	1.26997
0.52729	1.48443	0.52749	1.45474	0.52718	1.34984	0.52718	1.37738	0.52719	1.36361	0.52703	1.30471	0.52706	1.33416	0.52723	1.29304
0.52828	1.50989	0.52848	1.47969	0.52812	1.3837	0.52812	1.41193	0.52813	1.39782	0.52789	1.3151	0.52792	1.35646	0.5282	1.30906
0.52922	1.54367	0.52942	1.5128	0.52917	1.40215	0.52917	1.43077	0.52918	1.41646	0.529	1.34154	0.52903	1.379	0.5292	1.33307
0.53029	1.55653	0.53049	1.5254	0.5301	1.42054	0.5301	1.44953	0.53011	1.43503	0.53007	1.3566	0.5301	1.39582	0.5302	1.34868
0.5313	1.5806	0.5315	1.54899	0.53116	1.43819	0.53116	1.46754	0.53117	1.45287	0.53095	1.38354	0.53098	1.4182	0.53123	1.37286
0.5323	1.59133	0.5325	1.55951	0.53206	1.46024	0.53206	1.49004	0.53207	1.47514	0.53199	1.40529	0.53202	1.44021	0.53218	1.3943
0.53327	1.62418	0.53347	1.5917	0.53303	1.48837	0.53303	1.51874	0.53304	1.50355	0.53293	1.41599	0.53296	1.45977	0.53315	1.40912
0.53421	1.65041	0.53441	1.6174	0.53414	1.50044	0.53414	1.53106	0.53415	1.51575	0.53395	1.44973	0.53398	1.48274	0.53417	1.43691
0.53518	1.67231	0.53538	1.63887	0.53521	1.52318	0.53521	1.55427	0.53522	1.53872	0.53511	1.46953	0.53514	1.50412	0.5352	1.45709
0.53618	1.69574	0.53638	1.66182	0.53611	1.54099	0.53611	1.57244	0.53612	1.55671	0.53592	1.50071	0.53595	1.52871	0.53614	1.48442
0.53735	1.70809	0.53755	1.67393	0.53703	1.56036	0.53703	1.59221	0.53704	1.57629	0.53703	1.51642	0.53706	1.54635	0.53719	1.50076
0.53826	1.73725	0.53846	1.7025	0.53811	1.59395	0.53811	1.62648	0.53812	1.61022	0.53802	1.52731	0.53805	1.56876	0.53818	1.51707
0.53929	1.75639	0.53949	1.72126	0.5391	1.6032	0.5391	1.63592	0.53911	1.61956	0.53893	1.55948	0.53896	1.58952	0.5392	1.54301
0.54026	1.79195	0.54046	1.75611	0.54008	1.62544	0.54008	1.65862	0.54009	1.64203	0.53989	1.58043	0.53992	1.61123	0.54017	1.56391
0.54131	1.80834	0.54151	1.77217	0.54108	1.64971	0.54108	1.68338	0.54109	1.66654	0.54103	1.62078	0.54106	1.64366	0.54119	1.59958
0.54227	1.83257	0.54247	1.79592	0.5421	1.66855	0.5421	1.7026	0.54211	1.68558	0.54216	1.64157	0.54219	1.66357	0.54218	1.61952
0.54325	1.85693	0.54345	1.81979	0.54311	1.69782	0.54311	1.73247	0.54312	1.71515	0.54294	1.65353	0.54297	1.68434	0.54318	1.63556
0.5443	1.86894	0.5445	1.83156	0.54407	1.70294	0.54407	1.7377	0.54408	1.72032	0.54398	1.68968	0.54401	1.705	0.54419	1.6634
0.54532	1.90595	0.54552	1.86783	0.54503	1.72946	0.54503	1.76476	0.54504	1.74711	0.54516	1.71032	0.54519	1.72872	0.54517	1.68513
0.54631	1.93379	0.54651	1.89512	0.54606	1.75461	0.54606	1.79042	0.54607	1.77251	0.54608	1.71907	0.54611	1.74579	0.54618	1.69778
0.54726	1.95544	0.54746	1.91633	0.54712	1.77708	0.54712	1.81335	0.54713	1.79521	0.54703	1.75102	0.54706	1.77312	0.54719	1.72683
0.54823	1.9677	0.54843	1.92835	0.54802	1.79997	0.54802	1.83671	0.54803	1.81834	0.54813	1.77081	0.54816	1.79458	0.54813	1.74704
0.5492	1.9868	0.5494	1.94706	0.54903	1.80975	0.54903	1.84669	0.54904	1.82822	0.54899	1.79279	0.54902	1.8105	0.54911	1.76561
0.55013	2.01243	0.55033	1.97219	0.55016	1.84163	0.55016	1.87921	0.55017	1.86042	0.55012	1.81667	0.55015	1.83854	0.55014	1.79106
0.55115	2.04486	0.55135	2.00396	0.55124	1.86975	0.55124	1.90791	0.55125	1.88883	0.55114	1.82859	0.55117	1.85871	0.55119	1.80678
0.55211	2.0775	0.55231	2.03595	0.55214	1.88198	0.55214	1.92039	0.55215	1.90118	0.55206	1.85959	0.55209	1.88039	0.55212	1.83259
0.55321	2.09006	0.55341	2.04826	0.55302	1.90502	0.55302	1.9439	0.55303	1.92446	0.553	1.87965	0.55303	1.90206	0.55312	1.85304
0.55428	2.10822	0.55448	2.06606	0.55408	1.92245	0.55408	1.96168	0.55409	1.94207	0.55415	1.91511	0.55418	1.92859	0.55418	1.88341
0.55517	2.12596	0.55537	2.08344	0.55511	1.94775	0.55511	1.9875	0.55512	1.96762	0.55499	1.92455	0.55502	1.94609	0.55514	1.89661
0.55619	2.16072	0.55639	2.11751	0.55622	1.97568	0.55622	2.016	0.55623	1.99584	0.556	1.94374	0.55603	1.96979	0.55621	1.91763
0.55717	2.19934	0.55737	2.15536	0.55725	1.98696	0.55725	2.02751	0.55726	2.00723	0.55712	1.98077	0.55715	1.994	0.55721	1.94763
0.55809	2.21284	0.55829	2.16858	0.55806	2.0131	0.55806	2.05418	0.55807	2.03364	0.558	1.99716	0.55803	2.0154	0.55808	1.96615
0.55913	2.23427	0.55933	2.18959	0.55911	2.03129	0.55911	2.07274	0.55912	2.05201	0.55896	2.02529	0.55899	2.03865	0.55912	1.99133
0.56007	2.24904	0.56027	2.20406	0.56016	2.06312	0.56016	2.10522	0.56017	2.08417	0.56003	2.02895	0.56006	2.05656	0.56011	2.0019
0.56117	2.28164	0.56137	2.236	0.56111	2.08333	0.56111	2.12585	0.56112	2.10459	0.56106	2.06278	0.56109	2.08368	0.56114	2.03177
0.56218	2.31016	0.56238	2.26395	0.56206	2.09312	0.56206	2.13583	0.56207	2.11448	0.56217	2.09744	0.5622	2.10596	0.56212	2.05966
0.56311	2.33634	0.56331	2.28962	0.56315	2.12774	0.56315	2.17116	0.56316	2.14945	0.56293	2.10848	0.56296	2.12897	0.56313	2.07635
0.56414	2.35939	0.56434	2.3122	0.56425	2.15029	0.56425	2.19417	0.56426	2.17223	0.56416	2.13978	0.56419	2.156	0.5642	2.10493
0.5653	2.3739	0.5655	2.32643	0.56525	2.1739	0.56525	2.21827	0.56526	2.19609	0.56496	2.15036	0.56499	2.17323	0.56527	2.11856
0.56611	2.40293	0.56631	2.35487	0.56622	2.19118	0.56622	2.2359	0.56623	2.21354	0.56614	2.18797	0.56617	2.20075	0.56616	2.15047
0.56715	2.42649	0.56735	2.37796	0.56719	2.20623	0.56719	2.25126	0.5672	2.22875	0.56696	2.21571	0.56699	2.22223	0.56717	2.17459
0.56815	2.46087	0.56835	2.41165	0.5681	2.236	0.5681	2.28164	0.56811	2.25882	0.56816	2.22225	0.56819	2.24053	0.56813	2.18676
0.56921	2.48769	0.56941	2.43793	0.56917	2.26161	0.56917	2.30776	0.56918	2.28468	0.56903	2.25205	0.56906	2.26837	0.56919	2.21501
0.57019	2.49528	0.57039	2.44538	0.57019	2.28637	0.57019	2.33303	0.5702	2.3097	0.57002	2.26883	0.57005	2.28927	0.57019	2.23347
0.57119	2.52453	0.57139	2.47404	0.57111	2.30116	0.57111	2.34812	0.57112	2.32464	0.5711	2.30437	0.57113	2.31451	0.57115	2.26325
0.57225	2.54626	0.57245	2.49533	0.57229	2.3153	0.57229	2.36255	0.5723	2.33892	0.57208	2.32634	0.57211	2.33263	0.57227	2.2829
0.57334	2.58169	0.57354	2.53006	0.57323	2.35646	0.57323	2.40455	0.57324	2.3805	0.57299	2.33338	0.57302	2.35694	0.57328	2.29825
0.57431	2.61323	0.57451	2.56096	0.57415	2.36869	0.57415	2.41703	0.57416	2.39286	0.57395	2.367	0.57398	2.37993	0.57423	2.326
0.57524	2.62749	0.57544	2.57494	0.57518	2.39043	0.57518	2.43921	0.57519	2.41482	0.57508	2.39169	0.57511	2.40326	0.57521	2.34952
0.57618	2.64171	0.57638	2.58887	0.57608	2.40916	0.57608	2.45832	0.57609	2.43374	0.57604	2.42104	0.57607	2.42739	0.57613	2.37573
0.57731	2.66658	0.57751	2.61325	0.57709	2.42968	0.57709	2.47926	0.5771	2.45447	0.577	2.43935	0.57703	2.44691	0.5772	2.39426
0.57819	2.70011	0.57839	2.6461	0.57807	2.46625	0.57807	2.51658	0.57808	2.49141	0.57813	2.45635	0.57816	2.47388	0.57813	2.41581
0.57924	2.73037	0.57944	2.67576	0.57926	2.47435	0.57926	2.52485	0.57927	2.4996	0.57896	2.48708	0.57899	2.49334	0.57925	2.4404
0.58025	2.75384	0.58045	2.69876	0.58015	2.49758	0.58015	2.54856	0.58016	2.52307	0.58004	2.51428	0.58007	2.51868	0.5802	2.46615
0.5813	2.7692	0.5815	2.71381	0.58107	2.51849	0.58107	2.56989	0.58108	2.54419	0.5811	2.53404	0.58113	2.53911	0.58118	2.48585
0.58227	2.78783	0.58247	2.73207	0.58222	2.54184	0.58222	2.59371	0.58223	2.56777	0.58199	2.558	0.58202	2.56289	0.58224	2.50924
0.58328	2.81966	0.58348	2.76327	0.58315	2.57153	0.58315	2.62401	0.58316	2.59777	0.58303	2.5637	0.58306	2.58073	0.58322	2.52077
0.58427	2.85234	0.58447	2.79529	0.58413	2.58265	0.58413	2.63536	0.58414	2.609	0.58408	2.61234	0.58411	2.61067	0.5842	2.55928
0.58522	2.88184	0.58542	2.8242	0.58512	2.60684	0.58512	2.66004	0.58513	2.63344	0.58503	2.63844	0.58506	2.63594	0.58517	2.58445
0.58609	2.89533	0.58629	2.83743	0.58607	2.63573	0.58607	2.68952	0.58608	2.66263	0.58614	2.65052	0.58617	2.65657	0.58608	2.60048
0.58716	2.91766	0.58736	2.8593	0.5872	2.65323	0.5872	2.70738	0.58721	2.68031	0.58705	2.66791	0.58708	2.67411	0.58718	2.61759
0.58814	2.93485	0.58834	2.87615	0.58817	2.67941	0.58817	2.73409	0.58818	2.70675	0.58794	2.69019	0.58797	2.69847	0.58816	2.64044
0.58915	2.9671	0.58935	2.90776	0.5891	2.68579	0.5891	2.74061	0.58911	2.7132	0.58906	2.73391	0.58909	2.72355	0.58912	2.67415
0.59022	3.00288	0.59042	2.94282	0.59009	2.71098	0.59009	2.7663	0.5901	2.73864	0.59012	2.7498	0.59015	2.74422	0.59016	2.69207
0.59121	3.02189	0.59141	2.96145	0.59102	2.74866	0.59102	2.80475	0.59103	2.7767	0.59109	2.76261	0.59112	2.76965	0.59112	2.71081
0.59226	3.04702	0.59246	2.98608	0.59207	2.76035	0.59207	2.81668	0.59208	2.78852	0.59201	2.7897	0.59204	2.78911	0.59217	2.73362
0.59333	3.05623	0.59353	2.9951	0.59308	2.78488	0.59308	2.84172	0.59309	2.8133	0.593	2.81362	0.59303	2.81346	0.59321	2.75727
0.59423	3.08695	0.59443	3.02522	0.59402	2.79494	0.59402	2.85197	0.59403	2.82345	0.59402	2.85906	0.59405	2.84126	0.59413	2.79316
0.59508	3.11946	0.59528	3.05707	0.59512	2.82547	0.59512	2.88313	0.59513	2.8543	0.59504	2.85917	0.59507	2.85674	0.5951	2.8008
0.59627	3.14798	0.59647	3.08503	0.59601	2.86345	0.59601	2.92189	0.59602	2.89267	0.59601	2.87477	0.59604	2.88372	0.59614	2.82166
0.59719	3.17252	0.59739	3.10907	0.59707	2.86445	0.59707	2.92291	0.59708	2.89368	0.59706	2.90713	0.59709	2.90041	0.59713	2.84569
0.59821	3.18173	0.59841	3.11809	0.59817	2.89154	0.59817	2.95055	0.59818	2.92105	0.598	2.93713	0.59803	2.92909	0.59819	2.87445
0.5993	3.21016	0.5995	3.14596	0.59928	2.90897	0.59928	2.96834	0.59929	2.93865	0.59895	2.96407	0.59898	2.95136	0.59929	2.89856
0.60026	3.23444	0.60046	3.16975	0.60015	2.93988	0.60015	2.99988	0.60016	2.96988	0.60009	2.96992	0.60012	2.9699	0.6002	2.91051
0.60132	3.27259	0.60152	3.20714	0.60105	2.96106	0.60105	3.02149	0.60106	2.99127	0.60093	2.98926	0.60096	2.99026	0.60119	2.92997
0.60233	3.28868	0.60253	3.2229	0.60201	2.96602	0.60201	3.02655	0.60202	2.99629	0.60212	3.03787	0.60215	3.01708	0.60217	2.96692
0.60327	3.30124	0.60347	3.23521	0.60306	2.99717	0.60306	3.05834	0.60307	3.02775	0.60298	3.04704	0.60301	3.0374	0.60316	2.98137
0.60419	3.32883	0.60439	3.26225	0.60424	3.02285	0.60424	3.08454	0.60425	3.05369	0.60401	3.07444	0.60404	3.06407	0.60422	3.00787
0.6052	3.34415	0.6054	3.27726	0.60509	3.04838	0.60509	3.11059	0.6051	3.07948	0.60499	3.08097	0.60502	3.08023	0.60515	3.01899
0.60614	3.38756	0.60634	3.31981	0.60614	3.07505	0.60614	3.13781	0.60615	3.10643	0.60608	3.11395	0.60611	3.11019	0.60614	3.04983
0.60727	3.4101	0.60747	3.3419	0.60718	3.07463	0.60718	3.13738	0.60719	3.106	0.60694	3.14433	0.60697	3.12517	0.60722	3.07206
0.60821	3.43068	0.60841	3.36207	0.60821	3.11808	0.60821	3.18171	0.60822	3.1499	0.60812	3.15507	0.60815	3.15249	0.60821	3.0907
0.60929	3.44656	0.60949	3.37763	0.60903	3.12809	0.60903	3.19193	0.60904	3.16001	0.60895	3.18003	0.60898	3.17002	0.60916	3.11152
0.61029	3.46952	0.61049	3.40013	0.61011	3.15438	0.61011	3.21876	0.61012	3.18657	0.6101	3.19455	0.61013	3.19056	0.6102	3.1287
0.61126	3.50665	0.61146	3.43652	0.61129	3.17215	0.61129	3.23689	0.6113	3.20452	0.61097	3.23238	0.611	3.21845	0.61128	3.16091
0.61226	3.52728	0.61246	3.45673	0.61232	3.1837	0.61232	3.24867	0.61233	3.21618	0.61206	3.25806	0.61209	3.23712	0.61229	3.18264
0.61319	3.55376	0.61339	3.48269	0.61316	3.22696	0.61316	3.29281	0.61317	3.25988	0.61297	3.26632	0.613	3.2631	0.61318	3.19941
0.61417	3.55695	0.61437	3.48581	0.61409	3.23662	0.61409	3.30268	0.6141	3.26965	0.61395	3.28703	0.61398	3.27834	0.61413	3.21703
0.61507	3.58334	0.61527	3.51168	0.61511	3.25569	0.61511	3.32214	0.61512	3.28891	0.61505	3.31175	0.61508	3.30033	0.61509	3.23992
0.61626	3.61301	0.61646	3.54075	0.61621	3.27465	0.61621	3.34148	0.61622	3.30806	0.61615	3.33954	0.61618	3.3238	0.61623	3.26503
0.61723	3.64391	0.61743	3.57103	0.6171	3.2936	0.6171	3.36082	0.61711	3.32721	0.61693	3.36548	0.61696	3.34635	0.61717	3.2888
0.6182	3.67909	0.6184	3.60551	0.61813	3.33682	0.61813	3.40492	0.61814	3.37087	0.618	3.36655	0.61803	3.36871	0.61817	3.30028
0.61921	3.68541	0.61941	3.61171	0.61923	3.34943	0.61923	3.41779	0.61924	3.38361	0.6191	3.39743	0.61913	3.39052	0.61922	3.3261
0.62023	3.70842	0.62043	3.63425	0.62008	3.36094	0.62008	3.42953	0.62009	3.39523	0.62004	3.42407	0.62007	3.40965	0.62016	3.34852
0.62126	3.72887	0.62146	3.6543	0.62115	3.37764	0.62115	3.44657	0.62116	3.4121	0.62112	3.44917	0.62115	3.43064	0.62121	3.37111
0.62222	3.76062	0.62242	3.68541	0.62221	3.41134	0.62221	3.48096	0.62222	3.44615	0.62194	3.47516	0.62197	3.46066	0.62222	3.39855
0.62318	3.79067	0.62338	3.71486	0.62324	3.43958	0.62324	3.50978	0.62325	3.47468	0.62308	3.47382	0.62311	3.47425	0.62321	3.40456
0.62421	3.8104	0.62441	3.7342	0.62415	3.44914	0.62415	3.51953	0.62416	3.48433	0.62396	3.50772	0.62399	3.49603	0.62418	3.43184
0.62521	3.8278	0.62541	3.75125	0.6252	3.4572	0.6252	3.52775	0.62521	3.49248	0.6249	3.53027	0.62493	3.51137	0.62521	3.4504
0.62621	3.83455	0.62641	3.75786	0.62617	3.48498	0.62617	3.5561	0.62618	3.52054	0.62594	3.55492	0.62597	3.53773	0.62619	3.4754
0.6271	3.86812	0.6273	3.79076	0.62703	3.51093	0.62703	3.58258	0.62704	3.54676	0.62704	3.5793	0.62707	3.56303	0.62706	3.49974
0.6281	3.8997	0.6283	3.82171	0.62805	3.53929	0.62805	3.61152	0.62806	3.5754	0.6281	3.58235	0.62813	3.57888	0.62807	3.509
0.62911	3.92516	0.62931	3.84666	0.62918	3.5462	0.62918	3.61857	0.62919	3.58239	0.62893	3.62428	0.62896	3.60333	0.62915	3.54153
0.62999	3.94189	0.63019	3.86305	0.63024	3.56424	0.63024	3.63698	0.63025	3.60061	0.62992	3.63696	0.62995	3.61879	0.63012	3.55532
0.63123	3.95203	0.63143	3.87299	0.63116	3.59256	0.63116	3.66587	0.63117	3.62922	0.63105	3.65512	0.63108	3.64217	0.63119	3.57567
0.63231	3.98148	0.63251	3.90185	0.63202	3.6169	0.63202	3.69071	0.63203	3.65381	0.63199	3.68259	0.63202	3.6682	0.63216	3.60189
0.63324	4.00215	0.63344	3.92211	0.63313	3.64136	0.63313	3.71567	0.63314	3.67851	0.63314	3.68981	0.63317	3.68416	0.63318	3.61325
0.63424	4.03712	0.63444	3.95638	0.63418	3.64805	0.63418	3.7225	0.63419	3.68527	0.63398	3.73682	0.63401	3.71104	0.63421	3.64945
0.63529	4.05193	0.63549	3.9709	0.63501	3.66467	0.63501	3.73946	0.63502	3.70206	0.63499	3.73502	0.63502	3.71854	0.63515	3.65225
0.63632	4.0729	0.63652	3.99144	0.63622	3.70778	0.63622	3.78344	0.63623	3.74561	0.63596	3.75382	0.63599	3.74972	0.63627	3.67674
0.6371	4.08725	0.6373	4.0055	0.63712	3.71462	0.63712	3.79042	0.63713	3.75252	0.63688	3.78226	0.63691	3.76739	0.63711	3.69933
0.63819	4.11178	0.63839	4.02954	0.63815	3.73644	0.63815	3.81269	0.63816	3.77456	0.63811	3.80091	0.63814	3.78773	0.63817	3.71843
0.63924	4.15112	0.63944	4.0681	0.6392	3.74844	0.6392	3.82493	0.63921	3.78669	0.63896	3.83667	0.63899	3.81168	0.63922	3.74769
0.64026	4.16534	0.64046	4.08203	0.64015	3.77033	0.64015	3.84728	0.64016	3.80881	0.64009	3.83706	0.64012	3.82293	0.64021	3.75339
0.64125	4.19263	0.64145	4.10877	0.64103	3.80901	0.64103	3.88674	0.64104	3.84787	0.64094	3.8528	0.64097	3.85034	0.64114	3.77454
0.64216	4.19492	0.64236	4.11102	0.64212	3.81845	0.64212	3.89637	0.64213	3.85741	0.64208	3.88773	0.64211	3.87257	0.64214	3.80255
0.64312	4.22009	0.64332	4.13568	0.64322	3.84264	0.64322	3.92106	0.64323	3.88185	0.64291	3.90302	0.64294	3.89243	0.64317	3.81977
0.64412	4.24627	0.64432	4.16135	0.64419	3.8481	0.64419	3.92663	0.6442	3.88737	0.64399	3.93294	0.64402	3.91015	0.64415	3.84311
0.64529	4.28158	0.64549	4.19595	0.64501	3.87401	0.64501	3.95307	0.64502	3.91354	0.64502	3.93141	0.64505	3.92247	0.64515	3.8484
0.64628	4.30123	0.64648	4.21521	0.64616	3.90714	0.64616	3.98688	0.64617	3.94701	0.64604	3.95831	0.64607	3.95266	0.64622	3.87638
0.64715	4.31473	0.64735	4.22844	0.647	3.90749	0.647	3.98723	0.64701	3.94736	0.64701	3.98613	0.64704	3.96675	0.64707	3.89691
0.64818	4.33039	0.64838	4.24378	0.64818	3.93282	0.64818	4.01308	0.64819	3.97295	0.64806	3.99282	0.64809	3.98289	0.64818	3.9081
0.6493	4.3466	0.6495	4.25967	0.64912	3.94066	0.64912	4.02108	0.64913	3.98087	0.64883	4.01609	0.64886	3.99848	0.64921	3.92714
0.65025	4.37809	0.65045	4.29053	0.64995	3.97329	0.64995	4.05438	0.64996	4.01384	0.64993	4.03619	0.64996	4.02502	0.6501	3.94999
0.65115	4.4098	0.65135	4.3216	0.6512	4.00134	0.6512	4.083	0.65121	4.04217	0.65085	4.06184	0.65088	4.052	0.65117	3.97578
0.65216	4.4216	0.65236	4.33316	0.65217	4.0005	0.65217	4.08214	0.65218	4.04132	0.65203	4.09329	0.65206	4.06731	0.65217	3.99869
0.65307	4.43327	0.65327	4.3446	0.65323	4.02611	0.65323	4.10827	0.65324	4.06719	0.653	4.09306	0.65303	4.08012	0.65315	4.00486
0.65406	4.44388	0.65426	4.355	0.65421	4.04498	0.65421	4.12753	0.65422	4.08626	0.65407	4.12111	0.6541	4.10368	0.65414	4.03015
0.65516	4.47741	0.65536	4.38786	0.65524	4.07242	0.65524	4.15553	0.65525	4.11398	0.65498	4.1466	0.65501	4.13029	0.6552	4.05567
0.65628	4.51501	0.65648	4.42471	0.65622	4.08794	0.65622	4.17136	0.65623	4.12965	0.65602	4.16788	0.65605	4.14877	0.65625	4.07516
0.6571	4.52469	0.6573	4.43419	0.65705	4.08561	0.65705	4.16899	0.65706	4.1273	0.65692	4.1868	0.65695	4.15705	0.65707	4.08848
0.6581	4.54251	0.6583	4.45166	0.65805	4.11713	0.65805	4.20116	0.65806	4.15914	0.65798	4.18508	0.65801	4.17211	0.65807	4.09502
0.6591	4.54909	0.6593	4.45811	0.65906	4.14251	0.65906	4.22705	0.65907	4.18478	0.65909	4.221	0.65912	4.20289	0.65908	4.12771
0.66006	4.57837	0.66026	4.48681	0.66014	4.16066	0.66014	4.24557	0.66015	4.20312	0.65992	4.24026	0.65995	4.22169	0.6601	4.14636
0.66105	4.60655	0.66125	4.51442	0.66112	4.18523	0.66112	4.27065	0.66113	4.22794	0.66103	4.25784	0.66106	4.24289	0.66108	4.16536
0.66216	4.63894	0.66236	4.54616	0.66195	4.1897	0.66195	4.27521	0.66196	4.23246	0.66191	4.28558	0.66194	4.25902	0.66205	4.18686
0.66312	4.64772	0.66332	4.55477	0.66303	4.22666	0.66303	4.31292	0.66304	4.26979	0.66309	4.28776	0.66312	4.27877	0.66308	4.1976
0.66423	4.65035	0.66443	4.55735	0.66406	4.24443	0.66406	4.33105	0.66407	4.28774	0.66398	4.3196	0.66401	4.30367	0.66415	4.2254
0.66524	4.6779	0.66544	4.58434	0.66507	4.26048	0.66507	4.34743	0.66508	4.30395	0.66497	4.34016	0.665	4.32205	0.66516	4.24448
0.66611	4.6925	0.66631	4.59865	0.66602	4.2857	0.66602	4.37316	0.66603	4.32943	0.66585	4.35456	0.66588	4.342	0.66607	4.26131
0.66706	4.73273	0.66726	4.63808	0.66716	4.29594	0.66716	4.38361	0.66717	4.33978	0.66689	4.37474	0.66692	4.35726	0.66711	4.27868
0.66806	4.74665	0.66826	4.65172	0.66801	4.32877	0.66801	4.41711	0.66802	4.37294	0.668	4.37799	0.66803	4.37546	0.66804	4.28919
0.66915	4.75484	0.66935	4.65975	0.6692	4.34352	0.6692	4.43216	0.66921	4.38784	0.66907	4.42526	0.6691	4.40655	0.66918	4.32759
0.67028	4.77229	0.67048	4.67684	0.67018	4.34417	0.67018	4.43283	0.67019	4.3885	0.67	4.43577	0.67003	4.41213	0.67023	4.33547
0.67128	4.79363	0.67148	4.69776	0.67104	4.37994	0.67104	4.46932	0.67105	4.42463	0.67111	4.44529	0.67114	4.43496	0.67116	4.35132
0.67215	4.83124	0.67235	4.73461	0.67207	4.39075	0.67207	4.48036	0.67208	4.43556	0.67191	4.46057	0.67194	4.44806	0.67211	4.36523
0.67319	4.83841	0.67339	4.74164	0.67304	4.42805	0.67304	4.51842	0.67305	4.47323	0.67302	4.47181	0.67305	4.47252	0.67312	4.38272
0.67405	4.86468	0.67425	4.76739	0.67419	4.42293	0.67419	4.51319	0.6742	4.46806	0.67394	4.51728	0.67397	4.49267	0.67412	4.41488
0.67511	4.86426	0.67531	4.76697	0.6752	4.43413	0.6752	4.52462	0.67521	4.47937	0.67491	4.52026	0.67494	4.49982	0.67515	4.41984
0.67604	4.8789	0.67624	4.78132	0.67598	4.46863	0.67598	4.55983	0.67599	4.51423	0.67589	4.53501	0.67592	4.52462	0.67601	4.43922
0.67715	4.91404	0.67735	4.81576	0.6772	4.48067	0.6772	4.57211	0.67721	4.52639	0.67699	4.55672	0.67702	4.54156	0.67718	4.45816
0.6781	4.93755	0.6783	4.8388	0.67813	4.5127	0.67813	4.60479	0.67814	4.55874	0.67797	4.57892	0.678	4.56883	0.67812	4.4824
0.6791	4.96484	0.6793	4.86554	0.67898	4.50452	0.67898	4.59645	0.67899	4.55048	0.67896	4.60564	0.67899	4.57806	0.67904	4.50001
0.6801	4.96021	0.6803	4.86101	0.68012	4.53219	0.68012	4.62468	0.68013	4.57843	0.67991	4.60743	0.67994	4.59293	0.68011	4.50818
0.68116	4.97974	0.68136	4.88014	0.68118	4.56463	0.68118	4.65779	0.68119	4.61121	0.68089	4.62295	0.68092	4.61708	0.68117	4.52761
0.68224	5.0021	0.68244	4.90206	0.68219	4.57029	0.68219	4.66356	0.6822	4.61692	0.68212	4.65654	0.68215	4.63673	0.68222	4.5537
0.68319	5.03457	0.68339	4.93388	0.68312	4.59222	0.68312	4.68594	0.68313	4.63908	0.68292	4.66418	0.68295	4.65163	0.68315	4.56475
0.68418	5.05647	0.68438	4.95534	0.68402	4.5918	0.68402	4.68551	0.68403	4.63866	0.68396	4.69219	0.68399	4.66542	0.6841	4.58523
0.6852	5.06462	0.6854	4.96333	0.68507	4.63548	0.68507	4.73008	0.68508	4.68278	0.68505	4.69288	0.68508	4.68783	0.68514	4.59655
0.68601	5.07196	0.68621	4.97052	0.68606	4.66254	0.68606	4.75769	0.68607	4.71011	0.68596	4.70809	0.68599	4.7091	0.68604	4.61442
0.68721	5.07769	0.68741	4.97614	0.6872	4.66896	0.6872	4.76424	0.68721	4.7166	0.68688	4.74581	0.68691	4.7312	0.6872	4.64374
0.68817	5.11933	0.68837	5.01694	0.68807	4.69124	0.68807	4.78698	0.68808	4.73911	0.68798	4.74757	0.68801	4.74334	0.68812	4.65054
0.68914	5.13741	0.68934	5.03466	0.68935	4.69735	0.68935	4.79321	0.68936	4.74528	0.68906	4.77015	0.68909	4.75772	0.68925	4.66865
0.69022	5.16007	0.69042	5.05687	0.69018	4.72422	0.69018	4.82063	0.69019	4.77242	0.69002	4.77917	0.69005	4.7758	0.6902	4.68193
0.69122	5.1593	0.69142	5.05612	0.69116	4.74248	0.69116	4.83927	0.69117	4.79088	0.6909	4.79724	0.69093	4.79406	0.69119	4.69974
0.69214	5.16864	0.69234	5.06527	0.69224	4.74489	0.69224	4.84172	0.69225	4.79331	0.69197	4.83836	0.692	4.81584	0.69219	4.73056
0.69319	5.20051	0.69339	5.0965	0.69322	4.76488	0.69322	4.86212	0.69323	4.8135	0.69306	4.83301	0.69309	4.82326	0.69321	4.73157
0.6942	5.22551	0.6944	5.121	0.6942	4.78116	0.6942	4.87873	0.69421	4.82994	0.69387	4.84845	0.6939	4.8392	0.6942	4.74695
0.69517	5.24571	0.69537	5.1408	0.69511	4.79774	0.69511	4.89565	0.69512	4.8467	0.6949	4.86672	0.69493	4.85671	0.69514	4.76448
0.69628	5.24058	0.69648	5.13577	0.69614	4.81566	0.69614	4.91394	0.69615	4.8648	0.69596	4.8906	0.69599	4.8777	0.69621	4.78647
0.69718	5.26006	0.69738	5.15486	0.69728	4.81994	0.69728	4.91831	0.69729	4.86913	0.69708	4.92496	0.69711	4.89704	0.69723	4.81278
0.69813	5.27903	0.69833	5.17345	0.69822	4.85002	0.69822	4.949	0.69823	4.89951	0.69809	4.91044	0.69812	4.90497	0.69818	4.80955
0.69921	5.30857	0.69941	5.2024	0.69928	4.87245	0.69928	4.97189	0.69929	4.92217	0.699	4.94181	0.69903	4.93199	0.69924	4.83816
0.70014	5.33068	0.70034	5.22407	0.70019	4.88097	0.70019	4.98059	0.7002	4.93078	0.69993	4.95473	0.69996	4.94275	0.70016	4.84977
0.7012	5.3345	0.7014	5.22781	0.70112	4.89794	0.70112	4.9979	0.70113	4.94792	0.70108	4.97624	0.70111	4.96208	0.70116	4.86978
0.70222	5.35165	0.70242	5.24461	0.70227	4.89901	0.70227	4.99899	0.70228	4.949	0.70196	5.00147	0.70199	4.97523	0.70224	4.88858
0.70322	5.36298	0.70342	5.25572	0.70333	4.94529	0.70333	5.04621	0.70334	4.99575	0.70302	4.98289	0.70305	4.98932	0.70327	4.88639
0.70419	5.38029	0.70439	5.27269	0.70431	4.95339	0.70431	5.05448	0.70432	5.00394	0.70395	5.02523	0.70398	5.01459	0.70425	4.91951
0.7051	5.41832	0.7053	5.30996	0.70525	4.9579	0.70525	5.05908	0.70526	5.00849	0.7049	5.04159	0.70493	5.02504	0.70517	4.93265
0.70599	5.42193	0.70619	5.31349	0.70625	4.97861	0.70625	5.08022	0.70626	5.02942	0.70593	5.05856	0.70596	5.04399	0.70612	4.95025
0.70729	5.45482	0.70749	5.34572	0.70709	4.97835	0.70709	5.07994	0.7071	5.02914	0.70691	5.07071	0.70694	5.04993	0.70719	4.95911
0.70829	5.46051	0.70849	5.3513	0.70829	5.03242	0.70829	5.13512	0.7083	5.08377	0.70795	5.06437	0.70798	5.07407	0.70829	4.96783
0.70925	5.4777	0.70945	5.36814	0.70918	5.03257	0.70918	5.13528	0.70919	5.08393	0.70893	5.11172	0.70896	5.09782	0.70922	5.00267
0.71016	5.499	0.71036	5.38902	0.71027	5.03811	0.71027	5.14093	0.71028	5.08952	0.70995	5.11596	0.70998	5.10274	0.71022	5.00716
0.7112	5.51878	0.7114	5.4084	0.71128	5.05848	0.71128	5.16172	0.71129	5.1101	0.71093	5.12983	0.71096	5.11996	0.71124	5.0224
0.71211	5.52901	0.71231	5.41843	0.71218	5.06494	0.71218	5.16831	0.71219	5.11662	0.71193	5.13426	0.71196	5.12544	0.71215	5.02726
0.71317	5.52952	0.71337	5.41893	0.71308	5.1163	0.71308	5.22072	0.71309	5.16851	0.71302	5.15241	0.71305	5.16046	0.71313	5.05331
0.7142	5.54811	0.7144	5.43714	0.71412	5.1014	0.71412	5.20551	0.71413	5.15345	0.7139	5.19013	0.71393	5.17179	0.71416	5.07734
0.71517	5.55345	0.71537	5.44238	0.71513	5.12108	0.71513	5.22559	0.71514	5.17333	0.71494	5.20079	0.71497	5.18706	0.71515	5.09005
0.7163	5.59123	0.7165	5.4794	0.71621	5.13969	0.71621	5.24458	0.71622	5.19213	0.71588	5.19583	0.71591	5.19398	0.71625	5.09101
0.71718	5.60714	0.71738	5.495	0.71716	5.1515	0.71716	5.25663	0.71717	5.20406	0.71696	5.21406	0.71699	5.20906	0.71717	5.10733
0.71822	5.61113	0.71842	5.49891	0.71829	5.18815	0.71829	5.29403	0.7183	5.24109	0.71793	5.23675	0.71796	5.23892	0.71826	5.13308
0.71929	5.62446	0.71949	5.51197	0.71914	5.1766	0.71914	5.28225	0.71915	5.22943	0.7189	5.26362	0.71893	5.24652	0.71921	5.14997
0.72021	5.62976	0.72041	5.51717	0.72029	5.19938	0.72029	5.30549	0.7203	5.25244	0.71982	5.26159	0.71985	5.25702	0.72025	5.15412
0.7213	5.66473	0.7215	5.55144	0.72129	5.22407	0.72129	5.33068	0.7213	5.27737	0.72097	5.26843	0.721	5.2729	0.7213	5.16526
0.72217	5.68506	0.72237	5.57136	0.72215	5.22976	0.72215	5.33649	0.72216	5.28313	0.72201	5.30344	0.72204	5.29328	0.72216	5.19239
0.72326	5.70064	0.72346	5.58663	0.72317	5.25338	0.72317	5.36059	0.72318	5.30698	0.72291	5.31739	0.72294	5.31219	0.72321	5.20849
0.72432	5.69958	0.72452	5.58559	0.72435	5.25311	0.72435	5.36032	0.72436	5.30671	0.72399	5.33436	0.72402	5.32053	0.72434	5.2209
0.72525	5.70425	0.72545	5.59016	0.72526	5.27531	0.72526	5.38297	0.72527	5.32914	0.72503	5.33665	0.72506	5.3329	0.72526	5.22808
0.72634	5.73188	0.72654	5.61724	0.72627	5.30638	0.72627	5.41468	0.72628	5.36053	0.72603	5.34108	0.72606	5.35081	0.72631	5.23902
0.72719	5.74147	0.72739	5.62664	0.72723	5.29874	0.72723	5.40688	0.72724	5.35281	0.72704	5.3804	0.72707	5.36661	0.72721	5.26604
0.72815	5.77202	0.72835	5.65658	0.72809	5.31479	0.72809	5.42325	0.7281	5.36902	0.72802	5.38308	0.72805	5.37605	0.72812	5.27197
0.72917	5.78043	0.72937	5.66482	0.72927	5.3258	0.72927	5.43449	0.72928	5.38014	0.729	5.39867	0.72903	5.38941	0.72922	5.28616
0.73009	5.7882	0.73029	5.67243	0.73018	5.34632	0.73018	5.45543	0.73019	5.40087	0.73005	5.40914	0.73008	5.40501	0.73013	5.29893
0.73111	5.7946	0.73131	5.67871	0.73126	5.38576	0.73126	5.49567	0.73127	5.44071	0.7311	5.43685	0.73113	5.43878	0.73119	5.32906
0.73212	5.80148	0.73232	5.68545	0.73226	5.37303	0.73226	5.48268	0.73227	5.42786	0.73198	5.47529	0.73201	5.45157	0.73219	5.35416
0.73317	5.83518	0.73337	5.71847	0.73328	5.39122	0.73328	5.50124	0.73329	5.44623	0.73309	5.467	0.73312	5.45662	0.73322	5.35257
0.73419	5.85275	0.73439	5.73569	0.7342	5.40612	0.7342	5.51645	0.73421	5.46129	0.73405	5.48882	0.73408	5.47505	0.73419	5.3723
0.73519	5.86752	0.73539	5.75017	0.73512	5.42179	0.73512	5.53244	0.73513	5.47712	0.73508	5.48099	0.73511	5.47905	0.73516	5.37042
0.73622	5.86871	0.73642	5.75133	0.73608	5.45252	0.73608	5.56379	0.73609	5.50815	0.73619	5.50414	0.73622	5.50615	0.73615	5.39504
0.73717	5.87868	0.73737	5.76111	0.73731	5.43578	0.73731	5.54671	0.73732	5.49125	0.73708	5.54125	0.73711	5.51625	0.73724	5.41817
0.73825	5.89298	0.73845	5.77512	0.73815	5.46513	0.73815	5.57666	0.73816	5.52089	0.73798	5.5111	0.73801	5.516	0.7382	5.40328
0.73935	5.91747	0.73955	5.79912	0.73927	5.48011	0.73927	5.59195	0.73928	5.53603	0.73898	5.53628	0.73901	5.53616	0.73931	5.42549
0.7403	5.94646	0.7405	5.82753	0.7402	5.49623	0.7402	5.6084	0.74021	5.55232	0.74008	5.54507	0.74011	5.5487	0.74025	5.43595
0.74136	5.94574	0.74156	5.82682	0.74131	5.52673	0.74131	5.63952	0.74132	5.58312	0.74101	5.57339	0.74104	5.57826	0.74134	5.46431
0.74234	5.95422	0.74254	5.83514	0.74225	5.49925	0.74225	5.61148	0.74226	5.55537	0.742	5.5938	0.74203	5.57458	0.74229	5.47251
0.74334	5.96237	0.74354	5.84313	0.7432	5.53571	0.7432	5.64868	0.74321	5.5922	0.74315	5.57798	0.74318	5.58509	0.74327	5.4699
0.74434	5.98249	0.74454	5.86284	0.74414	5.55088	0.74414	5.66417	0.74415	5.60752	0.74398	5.60794	0.74401	5.60773	0.74424	5.49568
0.74509	6.00609	0.74529	5.88596	0.74517	5.5643	0.74517	5.67785	0.74518	5.62107	0.745	5.61806	0.74503	5.61957	0.74513	5.50644
0.74616	6.02531	0.74636	5.90481	0.74616	5.57782	0.74616	5.69166	0.74617	5.63474	0.74596	5.64004	0.74599	5.63739	0.74616	5.52594
0.74721	6.03049	0.74741	5.90988	0.74704	5.56884	0.74704	5.68249	0.74705	5.62567	0.74701	5.65605	0.74704	5.64086	0.74713	5.53548
0.74832	6.02366	0.74852	5.90318	0.74816	5.61997	0.74816	5.73467	0.74817	5.67732	0.74812	5.64898	0.74815	5.66315	0.74824	5.54294
0.74925	6.03894	0.74945	5.91816	0.74912	5.61707	0.74912	5.7317	0.74913	5.67439	0.74926	5.66908	0.74929	5.67173	0.74918	5.557
0.75019	6.05137	0.75039	5.93034	0.75029	5.62976	0.75029	5.74465	0.7503	5.6872	0.75016	5.69491	0.75019	5.69106	0.75024	5.57913
0.75105	6.07781	0.75125	5.95626	0.75116	5.63805	0.75116	5.75311	0.75117	5.69558	0.75098	5.70156	0.75101	5.69857	0.7511	5.58607
0.7521	6.09661	0.7523	5.97468	0.75206	5.63935	0.75206	5.75444	0.75207	5.69689	0.75202	5.71337	0.75205	5.70513	0.75208	5.59507
0.75328	6.09954	0.75348	5.97755	0.75311	5.68215	0.75311	5.79811	0.75312	5.74013	0.75311	5.70837	0.75314	5.72425	0.75319	5.60198
0.75425	6.11134	0.75445	5.98911	0.75408	5.67925	0.75408	5.79515	0.75409	5.7372	0.754	5.73527	0.75403	5.73623	0.75416	5.62104
0.7552	6.11215	0.7554	5.9899	0.75518	5.68632	0.75518	5.80236	0.75519	5.74434	0.75507	5.75174	0.7551	5.74804	0.75519	5.63489
0.75609	6.13362	0.75629	6.01095	0.75616	5.70324	0.75616	5.81964	0.75617	5.76144	0.7561	5.76011	0.75613	5.76077	0.75612	5.64523
0.75726	6.15497	0.75746	6.03187	0.75719	5.70901	0.75719	5.82552	0.7572	5.76727	0.75696	5.77245	0.75699	5.76986	0.75723	5.65573
0.75825	6.17466	0.75845	6.05117	0.75822	5.74845	0.75822	5.86577	0.75823	5.80711	0.75804	5.76638	0.75807	5.78674	0.75823	5.66103
0.75929	6.1767	0.75949	6.05317	0.75908	5.73878	0.75908	5.8559	0.75909	5.79734	0.75895	5.79909	0.75898	5.79822	0.75919	5.68268
0.76013	6.16923	0.76033	6.04585	0.76021	5.74402	0.76021	5.86124	0.76022	5.80263	0.76001	5.81288	0.76004	5.80776	0.76017	5.69411
0.76116	6.19228	0.76136	6.06843	0.76116	5.76362	0.76116	5.88125	0.76117	5.82244	0.76114	5.81288	0.76117	5.81766	0.76116	5.69897
0.76231	6.19605	0.76251	6.07213	0.76223	5.78346	0.76223	5.90149	0.76224	5.84247	0.76195	5.83585	0.76198	5.83916	0.76227	5.72076
0.76322	6.23192	0.76342	6.10728	0.76327	5.80971	0.76327	5.92828	0.76328	5.86899	0.76313	5.83539	0.76316	5.85219	0.76325	5.72692
0.76418	6.24384	0.76438	6.11896	0.76424	5.80062	0.76424	5.919	0.76425	5.85981	0.76398	5.87437	0.76401	5.86709	0.76421	5.75332
0.76512	6.23985	0.76532	6.11505	0.76523	5.80688	0.76523	5.92539	0.76524	5.86614	0.76497	5.87059	0.765	5.86836	0.76518	5.75209
0.76625	6.24864	0.76645	6.12366	0.76611	5.83337	0.76611	5.95241	0.76612	5.89289	0.76596	5.8694	0.76599	5.88115	0.76618	5.75777
0.76713	6.24405	0.76733	6.11917	0.76718	5.84346	0.76718	5.96271	0.76719	5.90308	0.76693	5.88859	0.76696	5.89583	0.76715	5.77437
0.76835	6.28437	0.76855	6.15868	0.76808	5.86172	0.76808	5.98135	0.76809	5.92154	0.76795	5.89287	0.76798	5.9072	0.76821	5.78203
0.76936	6.29774	0.76956	6.17179	0.76903	5.85954	0.76903	5.97913	0.76904	5.91933	0.76914	5.92581	0.76917	5.92257	0.7692	5.80571
0.77017	6.30793	0.77037	6.18177	0.77018	5.86398	0.77018	5.98365	0.77019	5.92381	0.77014	5.93402	0.77017	5.92892	0.77018	5.81284
0.77107	6.30967	0.77127	6.18347	0.77118	5.90162	0.77118	6.02206	0.77119	5.96184	0.77107	5.92543	0.7711	5.94363	0.77112	5.81584
0.77211	6.31506	0.77231	6.18876	0.77221	5.89726	0.77221	6.01761	0.77222	5.95744	0.77207	5.95504	0.7721	5.95624	0.77216	5.83653
0.77313	6.32821	0.77333	6.20165	0.77302	5.91874	0.77302	6.03953	0.77303	5.97913	0.77304	5.95122	0.77307	5.96518	0.77308	5.83904
0.77425	6.34625	0.77445	6.21933	0.77417	5.91966	0.77417	6.04047	0.77418	5.98006	0.77412	5.98783	0.77415	5.98395	0.77421	5.86617
0.77532	6.37184	0.77552	6.24441	0.77518	5.93036	0.77518	6.05138	0.77519	5.99087	0.77513	5.97232	0.77516	5.98159	0.77525	5.85742
0.77613	6.37091	0.77633	6.24349	0.77628	5.96574	0.77628	6.08749	0.77629	6.02662	0.77607	5.9748	0.7761	6.00071	0.7762	5.868
0.77719	6.37324	0.77739	6.24578	0.7772	5.94973	0.7772	6.07115	0.77721	6.01044	0.77712	6.00866	0.77715	6.00955	0.77719	5.88892
0.77813	6.37549	0.77833	6.24798	0.77818	5.97618	0.77818	6.09814	0.77819	6.03716	0.77816	6.00977	0.77819	6.02346	0.77815	5.89628
0.77911	6.38665	0.77931	6.25892	0.77919	5.97877	0.77919	6.10079	0.7792	6.03978	0.77915	6.03854	0.77918	6.03916	0.77915	5.91808
0.78016	6.4181	0.78036	6.28974	0.78009	5.99769	0.78009	6.12009	0.7801	6.05889	0.78002	6.0283	0.78005	6.0436	0.78012	5.91523
0.78113	6.43067	0.78133	6.30205	0.78121	6.02123	0.78121	6.14411	0.78122	6.08267	0.78102	6.03365	0.78105	6.05816	0.78117	5.92499
0.78217	6.44034	0.78237	6.31154	0.7821	6.00113	0.7821	6.1236	0.78211	6.06237	0.78197	6.06774	0.782	6.06505	0.78214	5.94507
0.78321	6.43873	0.78341	6.30996	0.78313	6.03285	0.78313	6.15597	0.78314	6.09441	0.78316	6.07412	0.78319	6.08426	0.78317	5.95761
0.78424	6.44645	0.78444	6.31753	0.78421	6.03812	0.78421	6.16135	0.78422	6.09974	0.78399	6.08302	0.78402	6.09138	0.78422	5.96546
0.7852	6.45673	0.7854	6.32759	0.78527	6.05933	0.78527	6.18299	0.78528	6.12116	0.78511	6.08364	0.78514	6.1024	0.78523	5.97116
0.78612	6.47128	0.78632	6.34186	0.78623	6.06858	0.78623	6.19243	0.78624	6.1305	0.78609	6.09147	0.78612	6.11099	0.78617	5.9792
0.78727	6.49662	0.78747	6.36669	0.78713	6.05356	0.78713	6.1771	0.78714	6.11533	0.78709	6.1246	0.78712	6.11997	0.7872	5.99984
0.7882	6.49369	0.7884	6.36382	0.78831	6.09644	0.78831	6.22086	0.78832	6.15865	0.78796	6.11914	0.78799	6.13889	0.78826	6.00643
0.78915	6.4967	0.78935	6.36677	0.78907	6.10007	0.78907	6.22456	0.78908	6.16231	0.78899	6.12724	0.78902	6.14478	0.78911	6.01329
0.79017	6.49314	0.79037	6.36328	0.79013	6.10794	0.79013	6.23259	0.79014	6.17027	0.78998	6.13504	0.79001	6.15265	0.79015	6.02097
0.79115	6.51839	0.79135	6.38802	0.79122	6.12086	0.79122	6.24577	0.79123	6.18331	0.79114	6.14788	0.79117	6.1656	0.79119	6.0336
0.79213	6.53736	0.79233	6.40662	0.79216	6.11249	0.79216	6.23723	0.79217	6.17486	0.79207	6.17535	0.7921	6.17511	0.79215	6.05172
0.79319	6.5422	0.79339	6.41136	0.79311	6.15162	0.79311	6.27716	0.79312	6.21439	0.79299	6.16282	0.79302	6.1886	0.79315	6.0522
0.79425	6.55315	0.79445	6.42209	0.7941	6.14937	0.7941	6.27486	0.79411	6.21211	0.79407	6.17619	0.7941	6.19415	0.79417	6.06147
0.79524	6.54619	0.79544	6.41527	0.79522	6.1598	0.79522	6.28551	0.79523	6.22265	0.79508	6.19618	0.79511	6.20942	0.79523	6.07874
0.79624	6.56512	0.79644	6.43382	0.79605	6.16198	0.79605	6.28773	0.79606	6.22485	0.79601	6.20355	0.79604	6.2142	0.79615	6.0847
0.79715	6.57416	0.79735	6.44268	0.7972	6.17581	0.7972	6.30185	0.79721	6.23883	0.79709	6.21716	0.79712	6.22799	0.79718	6.09812
0.79811	6.60293	0.79831	6.47088	0.79803	6.20141	0.79803	6.32797	0.79804	6.26469	0.79804	6.20803	0.79807	6.23636	0.79807	6.09775
0.79912	6.60654	0.79932	6.47441	0.79904	6.19889	0.79904	6.3254	0.79905	6.26215	0.79904	6.23115	0.79907	6.24665	0.79908	6.11412
0.80008	6.59075	0.80028	6.45894	0.8001	6.19862	0.8001	6.32513	0.80011	6.26188	0.80015	6.24918	0.80018	6.25553	0.80009	6.12731
0.80107	6.60714	0.80127	6.47499	0.80129	6.23	0.80129	6.35714	0.8013	6.29357	0.80111	6.24594	0.80114	6.26975	0.80118	6.13269
0.80212	6.60527	0.80232	6.47316	0.80208	6.23596	0.80208	6.36322	0.80209	6.29959	0.80198	6.26298	0.80201	6.28129	0.8021	6.14669
0.8031	6.64105	0.8033	6.50823	0.80324	6.25289	0.80324	6.3805	0.80325	6.31669	0.8031	6.25174	0.80313	6.28422	0.80317	6.14262
0.80415	6.65289	0.80435	6.51983	0.80431	6.24307	0.80431	6.37048	0.80432	6.30677	0.80398	6.28105	0.80401	6.29391	0.80423	6.16173
0.80513	6.66231	0.80533	6.52906	0.80512	6.25224	0.80512	6.37984	0.80513	6.31604	0.80509	6.30001	0.80512	6.30802	0.80513	6.17794
0.80616	6.65552	0.80636	6.52241	0.80611	6.29504	0.80611	6.42351	0.80612	6.35928	0.80605	6.29279	0.80608	6.32603	0.80614	6.18322
0.80727	6.65705	0.80747	6.52391	0.8072	6.28327	0.8072	6.4115	0.80721	6.34739	0.80695	6.30857	0.80698	6.32798	0.80724	6.19191
0.80805	6.67933	0.80825	6.54574	0.80809	6.29424	0.80809	6.42269	0.8081	6.35847	0.80798	6.29496	0.80801	6.32671	0.80807	6.18462
0.80912	6.68557	0.80932	6.55186	0.80907	6.29588	0.80907	6.42437	0.80908	6.36013	0.80901	6.34266	0.80904	6.35139	0.80909	6.22008
0.81015	6.70959	0.81035	6.5754	0.81019	6.31709	0.81019	6.44601	0.8102	6.38155	0.81003	6.33746	0.81006	6.35951	0.81017	6.22151
0.8111	6.69915	0.8113	6.56517	0.81118	6.35645	0.81118	6.48618	0.81119	6.42131	0.81094	6.33574	0.81097	6.37853	0.81114	6.22999
0.81211	6.70119	0.81231	6.56716	0.81205	6.32657	0.81205	6.45568	0.81206	6.39113	0.81212	6.35217	0.81215	6.37165	0.81208	6.23467
0.81314	6.7157	0.81334	6.58139	0.81303	6.35087	0.81303	6.48048	0.81304	6.41568	0.81298	6.34938	0.81301	6.38253	0.81308	6.23864
0.81416	6.72355	0.81436	6.58908	0.81417	6.35229	0.81417	6.48193	0.81418	6.41711	0.81411	6.38557	0.81414	6.40134	0.81416	6.26559
0.81507	6.75483	0.81527	6.61973	0.81523	6.37441	0.81523	6.5045	0.81524	6.43946	0.81494	6.3811	0.81497	6.41028	0.81515	6.26778
0.81607	6.75305	0.81627	6.61799	0.81604	6.39432	0.81604	6.52482	0.81605	6.45957	0.81605	6.38339	0.81608	6.42148	0.81605	6.27439
0.81703	6.74477	0.81723	6.60988	0.81723	6.36998	0.81723	6.49998	0.81724	6.43498	0.8171	6.39964	0.81713	6.41731	0.81713	6.2803
0.81803	6.75224	0.81823	6.6172	0.81809	6.40116	0.81809	6.5318	0.8181	6.46648	0.81805	6.40315	0.81808	6.43482	0.81806	6.2906
0.81901	6.76247	0.81921	6.62722	0.8191	6.40842	0.8191	6.53921	0.81911	6.47382	0.81908	6.42826	0.81911	6.45104	0.81906	6.31086
0.82015	6.78823	0.82035	6.65247	0.82002	6.41851	0.82002	6.5495	0.82003	6.48401	0.82004	6.41825	0.82007	6.45113	0.82009	6.30599
0.82124	6.79693	0.82144	6.66099	0.82104	6.42608	0.82104	6.55722	0.82105	6.49165	0.82096	6.41576	0.82099	6.45371	0.82114	6.30604
0.82227	6.80381	0.82247	6.66773	0.82216	6.4098	0.82216	6.54061	0.82217	6.47521	0.82204	6.44679	0.82207	6.461	0.82222	6.32482
0.82326	6.78513	0.82346	6.64943	0.82316	6.45734	0.82316	6.58912	0.82317	6.52323	0.82307	6.44633	0.8231	6.48478	0.82321	6.33625
0.82419	6.80436	0.82439	6.66827	0.82411	6.45654	0.82411	6.5883	0.82412	6.52242	0.82395	6.46567	0.82398	6.49405	0.82415	6.35026
0.82505	6.82401	0.82525	6.68753	0.8252	6.46086	0.8252	6.59271	0.82521	6.52678	0.82503	6.45845	0.82506	6.49262	0.82513	6.34602
0.82611	6.83632	0.82631	6.69959	0.82609	6.46628	0.82609	6.59825	0.8261	6.53226	0.82598	6.45753	0.82601	6.4949	0.8261	6.34669
0.82702	6.84858	0.82722	6.71161	0.82713	6.47251	0.82713	6.6046	0.82714	6.53856	0.82699	6.4998	0.82702	6.51918	0.82708	6.3793
0.82803	6.83059	0.82823	6.69398	0.82814	6.51245	0.82814	6.64535	0.82815	6.5789	0.82793	6.4988	0.82796	6.53885	0.82809	6.38845
0.82912	6.84391	0.82932	6.70704	0.8292	6.50354	0.8292	6.63627	0.82921	6.5699	0.82894	6.50274	0.82897	6.53632	0.82916	6.38914
0.83016	6.85189	0.83036	6.71485	0.8302	6.49471	0.8302	6.62726	0.83021	6.56099	0.82992	6.5001	0.82995	6.53054	0.83018	6.38502
0.83125	6.87757	0.83145	6.74002	0.83114	6.51	0.83114	6.64286	0.83115	6.57643	0.83088	6.51084	0.83091	6.54363	0.83119	6.39669
0.83226	6.89374	0.83246	6.75587	0.83209	6.5249	0.83209	6.65807	0.8321	6.59148	0.83202	6.55326	0.83205	6.57237	0.83217	6.43156
0.83324	6.88979	0.83344	6.752	0.83318	6.54894	0.83318	6.68259	0.83319	6.61577	0.83292	6.53473	0.83295	6.57525	0.83321	6.42389
0.83429	6.89187	0.83449	6.75403	0.83422	6.54623	0.83422	6.67982	0.83423	6.61303	0.83406	6.54092	0.83409	6.57697	0.83426	6.42776
0.83524	6.89056	0.83544	6.75275	0.83508	6.53453	0.83508	6.66789	0.83509	6.60121	0.83496	6.54371	0.83499	6.57246	0.83516	6.42692
0.83624	6.91059	0.83644	6.77238	0.83623	6.57076	0.83623	6.70486	0.83624	6.63781	0.8359	6.56121	0.83593	6.59951	0.83624	6.44875
0.83719	6.92264	0.83739	6.78419	0.83708	6.57145	0.83708	6.70556	0.83709	6.63851	0.8369	6.60038	0.83693	6.61944	0.83714	6.47771
0.83819	6.94076	0.83839	6.80195	0.83809	6.58975	0.83809	6.72424	0.8381	6.657	0.83793	6.56805	0.83796	6.61252	0.83814	6.45848
0.83923	6.94488	0.83943	6.80598	0.83913	6.58184	0.83913	6.71617	0.83914	6.64901	0.83896	6.58937	0.83899	6.61919	0.83918	6.4722
0.84026	6.93393	0.84046	6.79525	0.84017	6.58708	0.84017	6.72151	0.84018	6.6543	0.83998	6.59224	0.84001	6.62327	0.84021	6.4756
0.84123	6.94883	0.84143	6.80985	0.84109	6.62105	0.84109	6.75618	0.8411	6.68861	0.84109	6.60344	0.84112	6.64602	0.84116	6.49224
0.84217	6.96114	0.84237	6.82191	0.84216	6.61001	0.84216	6.74491	0.84217	6.67746	0.84191	6.63252	0.84194	6.65499	0.84217	6.51088
0.84323	6.98388	0.84343	6.84421	0.84303	6.62392	0.84303	6.7591	0.84304	6.69151	0.84307	6.60577	0.8431	6.64864	0.84313	6.49466
0.84419	6.98796	0.84439	6.8482	0.84415	6.62136	0.84415	6.75649	0.84416	6.68892	0.84389	6.62652	0.84392	6.65772	0.84417	6.50928
0.84513	6.98359	0.84533	6.84392	0.84525	6.63596	0.84525	6.77138	0.84526	6.70367	0.84504	6.63569	0.84507	6.66968	0.84519	6.51963
0.84609	6.97973	0.84629	6.84013	0.84608	6.66148	0.84608	6.79743	0.84609	6.72946	0.84609	6.64578	0.84612	6.68762	0.84608	6.53336
0.84709	6.99297	0.84729	6.85311	0.8471	6.64299	0.8471	6.77856	0.84711	6.71077	0.84705	6.66057	0.84708	6.68567	0.8471	6.53966
0.84813	7.01767	0.84833	6.87731	0.84811	6.66217	0.84811	6.79813	0.84812	6.73015	0.84795	6.6321	0.84798	6.68112	0.84812	6.52348
0.84921	7.02701	0.84941	6.88646	0.84922	6.67138	0.84922	6.80753	0.84923	6.73946	0.84892	6.66435	0.84895	6.7019	0.84922	6.54946
0.85023	7.03116	0.85043	6.89054	0.85009	6.67574	0.85009	6.81198	0.8501	6.74386	0.85	6.66653	0.85003	6.70519	0.85016	6.55214
0.85129	7.01296	0.85149	6.8727	0.85108	6.69324	0.85108	6.82984	0.85109	6.76154	0.85095	6.67494	0.85098	6.71824	0.85119	6.56265
0.85213	7.02115	0.85233	6.88072	0.85216	6.67421	0.85216	6.81042	0.85217	6.74231	0.85193	6.68258	0.85196	6.71245	0.85215	6.56356
0.85323	7.04708	0.85343	6.90614	0.8532	6.70551	0.8532	6.84235	0.85321	6.77393	0.85298	6.67883	0.85301	6.72638	0.85321	6.56856
0.85411	7.05591	0.85431	6.91479	0.85403	6.70906	0.85403	6.84598	0.85404	6.77752	0.85397	6.7075	0.854	6.74251	0.85407	6.5905
0.85506	7.07131	0.85526	6.92989	0.85509	6.72163	0.85509	6.85881	0.8551	6.79022	0.8551	6.71732	0.85513	6.75377	0.85508	6.60083
0.85605	7.05646	0.85625	6.91533	0.85615	6.72679	0.85615	6.86407	0.85616	6.79543	0.85602	6.7104	0.85605	6.75292	0.8561	6.59702
0.85706	7.05922	0.85726	6.91803	0.85703	6.71021	0.85703	6.84715	0.85704	6.77868	0.857	6.7219	0.85703	6.75029	0.85704	6.60137
0.85813	7.05705	0.85833	6.91591	0.85808	6.74869	0.85808	6.88642	0.85809	6.81755	0.85792	6.71411	0.85795	6.76583	0.85811	6.60517
0.85915	7.08379	0.85935	6.94211	0.85904	6.74728	0.85904	6.88498	0.85905	6.81613	0.85895	6.73944	0.85898	6.77778	0.8591	6.62344
0.86021	7.10009	0.86041	6.95809	0.86021	6.75767	0.86021	6.89558	0.86022	6.82663	0.85995	6.75079	0.85998	6.78871	0.86021	6.63436
0.8612	7.0961	0.8614	6.95418	0.8611	6.75779	0.8611	6.8957	0.86111	6.82674	0.86095	6.73146	0.86098	6.7791	0.86115	6.62017
0.86224	7.10972	0.86244	6.96753	0.86222	6.75358	0.86222	6.89141	0.86223	6.8225	0.86208	6.74712	0.86211	6.78481	0.86223	6.63065
0.86327	7.09444	0.86347	6.95255	0.86319	6.78435	0.86319	6.9228	0.8632	6.85357	0.86295	6.75733	0.86298	6.80545	0.86323	6.64576
0.86429	7.10408	0.86449	6.962	0.86415	6.7827	0.86415	6.92112	0.86416	6.85191	0.8641	6.78438	0.86413	6.81815	0.86422	6.66524
0.86527	7.1205	0.86547	6.97809	0.8651	6.78855	0.8651	6.92709	0.86511	6.85782	0.865	6.78278	0.86503	6.8203	0.86519	6.66551
0.86613	7.13773	0.86633	6.99498	0.86608	6.79474	0.86608	6.93341	0.86609	6.86407	0.86603	6.75194	0.86606	6.80801	0.86611	6.64437
0.86711	7.14143	0.86731	6.9986	0.86703	6.79325	0.86703	6.93189	0.86704	6.86257	0.86711	6.78247	0.86714	6.82252	0.86707	6.66645
0.86817	7.13132	0.86837	6.9887	0.86813	6.82134	0.86813	6.96055	0.86814	6.89094	0.86792	6.79413	0.86795	6.84254	0.86815	6.68197
0.86908	7.13302	0.86928	6.99036	0.86912	6.81587	0.86912	6.95497	0.86913	6.88542	0.86902	6.80437	0.86905	6.8449	0.8691	6.68814
0.87017	7.13739	0.87037	6.99465	0.87024	6.80949	0.87024	6.94846	0.87025	6.87897	0.8701	6.80338	0.87013	6.84118	0.8702	6.68583
0.87118	7.16804	0.87138	7.02467	0.87109	6.83357	0.87109	6.97303	0.8711	6.9033	0.87099	6.78645	0.87102	6.84487	0.87114	6.67935
0.87214	7.17046	0.87234	7.02705	0.87224	6.83349	0.87224	6.97295	0.87225	6.90322	0.87204	6.83773	0.87207	6.87048	0.87219	6.71702
0.87313	7.16791	0.87333	7.02455	0.87324	6.85649	0.87324	6.99642	0.87325	6.92646	0.87297	6.82313	0.873	6.8748	0.87319	6.71199
0.87408	7.15946	0.87428	7.01627	0.87419	6.85049	0.87419	6.9903	0.8742	6.9204	0.8741	6.83865	0.87413	6.87952	0.87413	6.7219
0.8752	7.15344	0.8754	7.01037	0.87526	6.85711	0.87526	6.99705	0.87527	6.92708	0.87498	6.82481	0.87501	6.87595	0.87523	6.71337
0.87628	7.18718	0.87648	7.04343	0.87623	6.88963	0.87623	7.03023	0.87624	6.95993	0.87604	6.82	0.87607	6.88996	0.87626	6.71788
0.87731	7.19957	0.87751	7.05558	0.87717	6.88065	0.87717	7.02107	0.87718	6.95086	0.87716	6.86979	0.87719	6.91033	0.87724	6.75226
0.87821	7.20203	0.87841	7.05799	0.87815	6.90209	0.87815	7.04294	0.87816	6.97251	0.87809	6.84843	0.87812	6.91047	0.87818	6.74186
0.87922	7.19388	0.87942	7.05	0.87926	6.88221	0.87926	7.02267	0.87927	6.95244	0.87898	6.85302	0.87901	6.90273	0.87924	6.74032
0.88013	7.18917	0.88033	7.04539	0.88038	6.87484	0.88038	7.01514	0.88039	6.94499	0.88007	6.84935	0.8801	6.89717	0.88025	6.73579
0.88119	7.19999	0.88139	7.05599	0.88118	6.91726	0.88118	7.05842	0.88119	6.98784	0.88108	6.85982	0.88111	6.92383	0.88119	6.75399
0.88215	7.2199	0.88235	7.0755	0.88231	6.89922	0.88231	7.04002	0.88232	6.96962	0.88191	6.89024	0.88194	6.92993	0.88223	6.77188
0.88311	7.23085	0.88331	7.08623	0.88326	6.9194	0.88326	7.06061	0.88327	6.99	0.88309	6.8683	0.88312	6.92915	0.88318	6.76075
0.88411	7.21884	0.88431	7.07446	0.88416	6.90098	0.88416	7.04181	0.88417	6.97139	0.88394	6.87526	0.88397	6.92333	0.88413	6.76131
0.88518	7.22296	0.88538	7.0785	0.88515	6.91256	0.88515	7.05363	0.88516	6.98309	0.88496	6.87713	0.88499	6.93011	0.88516	6.76555
0.88615	7.21994	0.88635	7.07554	0.88622	6.95322	0.88622	7.09512	0.88623	7.02417	0.88592	6.89998	0.88595	6.96208	0.88619	6.79241
0.88718	7.23573	0.88738	7.09102	0.88732	6.92375	0.88732	7.06505	0.88733	6.9944	0.88697	6.91454	0.887	6.95447	0.88725	6.79582
0.88816	7.24664	0.88836	7.1017	0.88834	6.94683	0.88834	7.08861	0.88835	7.01772	0.88812	6.89421	0.88815	6.95597	0.88825	6.78659
0.8892	7.25487	0.8894	7.10977	0.88912	6.9335	0.88912	7.075	0.88913	7.00425	0.88899	6.90518	0.88902	6.95471	0.88916	6.79135
0.89019	7.25262	0.89039	7.10757	0.89017	6.95024	0.89017	7.09208	0.89018	7.02116	0.88998	6.915	0.89001	6.96808	0.89018	6.80271
0.89111	7.24091	0.89131	7.09609	0.89124	6.97458	0.89124	7.11692	0.89125	7.04575	0.89094	6.9205	0.89097	6.98313	0.89117	6.81278
0.8922	7.25046	0.8924	7.10545	0.89214	6.95574	0.89214	7.09769	0.89215	7.02672	0.89196	6.93258	0.89199	6.97965	0.89217	6.81699
0.89309	7.27176	0.89329	7.12633	0.8932	6.9721	0.8932	7.11438	0.89321	7.04324	0.89295	6.91676	0.89298	6.98	0.89314	6.80941
0.89396	7.28437	0.89416	7.13868	0.89418	6.96888	0.89418	7.11111	0.89419	7.04	0.89404	6.93575	0.89407	6.98787	0.89407	6.82258
0.89506	7.28708	0.89526	7.14134	0.89525	6.9917	0.89525	7.13439	0.89526	7.06304	0.89487	6.95593	0.8949	7.00949	0.89516	6.84305
0.89611	7.28097	0.89631	7.13535	0.89627	6.99613	0.89627	7.13891	0.89628	7.06752	0.89613	6.95421	0.89616	7.01087	0.89619	6.84289
0.89723	7.29154	0.89743	7.14571	0.89724	6.98199	0.89724	7.12448	0.89725	7.05324	0.89692	6.96285	0.89695	7.00804	0.89724	6.84574
0.89816	7.28717	0.89836	7.14142	0.89819	7.00018	0.89819	7.14304	0.8982	7.07161	0.89803	6.94454	0.89806	7.00808	0.89818	6.83678
0.89922	7.31212	0.89942	7.16588	0.8993	7.00676	0.8993	7.14975	0.89931	7.07825	0.89894	6.97076	0.89897	7.02451	0.89926	6.85768
0.90023	7.31522	0.90043	7.16892	0.90025	7.01669	0.90025	7.15989	0.90026	7.08829	0.89996	6.97729	0.89999	7.03279	0.90024	6.86494
0.90115	7.30109	0.90135	7.15507	0.90121	7.02162	0.90121	7.16492	0.90122	7.09327	0.90111	6.9604	0.90114	7.02684	0.90118	6.85375
0.90212	7.30393	0.90232	7.15785	0.90216	7.00977	0.90216	7.15283	0.90217	7.0813	0.902	6.98012	0.90203	7.03071	0.90214	6.86531
0.90312	7.30712	0.90332	7.16097	0.90321	7.03752	0.90321	7.18114	0.90322	7.10933	0.90295	6.97469	0.90298	7.04201	0.90316	6.86819
0.9041	7.33699	0.9043	7.19025	0.90412	7.04348	0.90412	7.18722	0.90413	7.11535	0.90396	7.00614	0.90399	7.06075	0.90411	6.89278
0.90507	7.33687	0.90527	7.19013	0.90515	7.03958	0.90515	7.18325	0.90516	7.11141	0.90497	7.00213	0.905	7.05677	0.90511	6.88886
0.90607	7.32901	0.90627	7.18243	0.90616	7.03958	0.90616	7.18325	0.90617	7.11142	0.90598	6.98402	0.90601	7.04772	0.90612	6.87555
0.90712	7.32948	0.90732	7.18289	0.90724	7.03576	0.90724	7.17935	0.90725	7.10755	0.90698	7.01883	0.90701	7.06319	0.90718	6.90019
0.90811	7.32846	0.90831	7.18189	0.90826	7.0671	0.90826	7.21132	0.90827	7.13921	0.90793	7.01073	0.90796	7.07497	0.90819	6.90199
0.90922	7.34951	0.90942	7.20252	0.90914	7.0744	0.90914	7.21877	0.90915	7.14658	0.90899	7.02399	0.90902	7.08529	0.90918	6.91355
0.91019	7.36624	0.91039	7.21891	0.91022	7.05705	0.91022	7.20107	0.91023	7.12906	0.91008	7.02831	0.91011	7.07868	0.9102	6.91243
0.91123	7.37383	0.91143	7.22636	0.91108	7.07119	0.91108	7.2155	0.91109	7.14334	0.91094	7.00572	0.91097	7.07453	0.91115	6.89933
0.91225	7.35592	0.91245	7.2088	0.91222	7.07027	0.91222	7.21456	0.91223	7.14241	0.91202	7.04298	0.91205	7.0927	0.91224	6.92648
0.91317	7.35741	0.91337	7.21026	0.91327	7.09939	0.91327	7.24427	0.91328	7.17183	0.913	7.03217	0.91303	7.102	0.91322	6.92574
0.91426	7.38483	0.91446	7.23713	0.91433	7.09427	0.91433	7.23905	0.91434	7.16666	0.91395	7.06056	0.91398	7.11361	0.91429	6.94535
0.91515	7.39314	0.91535	7.24528	0.91528	7.07646	0.91528	7.22088	0.91529	7.14867	0.91491	7.03977	0.91494	7.09422	0.91521	6.92566
0.91616	7.40753	0.91636	7.25938	0.91634	7.10019	0.91634	7.24509	0.91635	7.17264	0.91611	7.03286	0.91614	7.10275	0.91625	6.92645
0.91716	7.39853	0.91736	7.25056	0.9172	7.09817	0.9172	7.24303	0.91721	7.1706	0.91699	7.06205	0.91702	7.11632	0.91718	6.9474
0.91822	7.38402	0.91842	7.23634	0.91823	7.12637	0.91823	7.2718	0.91824	7.19909	0.91798	7.06538	0.91801	7.13223	0.91822	6.95683
0.91916	7.37842	0.91936	7.23085	0.91913	7.1031	0.91913	7.24806	0.91914	7.17558	0.91909	7.07688	0.91912	7.12623	0.91915	6.95952
0.92032	7.39552	0.92052	7.24761	0.92023	7.10707	0.92023	7.25211	0.92024	7.17959	0.92016	7.06186	0.92019	7.12073	0.92027	6.94947
0.92124	7.41441	0.92144	7.26612	0.92107	7.13627	0.92107	7.2819	0.92108	7.20909	0.92116	7.07933	0.92119	7.14421	0.92115	6.96953
0.92224	7.4108	0.92244	7.26258	0.92222	7.13153	0.92222	7.27707	0.92223	7.2043	0.92202	7.11108	0.92205	7.15769	0.92223	6.9917
0.92334	7.42039	0.92354	7.27198	0.92321	7.14418	0.92321	7.28998	0.92322	7.21708	0.92315	7.09912	0.92318	7.1581	0.92328	6.98604
0.92428	7.39934	0.92448	7.25135	0.92416	7.12415	0.92416	7.26954	0.92417	7.19685	0.92397	7.10306	0.924	7.14995	0.92422	6.98398
0.92526	7.41402	0.92546	7.26574	0.92502	7.13963	0.92502	7.28534	0.92503	7.21248	0.92527	7.09285	0.9253	7.15267	0.92514	6.98031
0.92626	7.41924	0.92646	7.27086	0.92609	7.16688	0.92609	7.31314	0.9261	7.24001	0.92605	7.09652	0.92608	7.16827	0.92617	6.98975
0.92723	7.44479	0.92743	7.2959	0.92713	7.15132	0.92713	7.29727	0.92714	7.2243	0.92701	7.12194	0.92704	7.17312	0.92718	7.00458
0.92812	7.45006	0.92832	7.30106	0.92824	7.16302	0.92824	7.3092	0.92825	7.23611	0.92809	7.10252	0.92812	7.16932	0.92818	6.9932
0.9292	7.43694	0.9294	7.2882	0.92915	7.14888	0.92915	7.29477	0.92916	7.22183	0.92907	7.10057	0.9291	7.1612	0.92918	6.98827
0.93021	7.43928	0.93041	7.29049	0.93024	7.177	0.93024	7.32347	0.93025	7.25024	0.92998	7.11808	0.93001	7.18416	0.93023	7.00809
0.93128	7.43452	0.93148	7.28583	0.93125	7.19279	0.93125	7.33958	0.93126	7.26618	0.93109	7.12499	0.93112	7.19559	0.93126	7.01708
0.93228	7.46419	0.93248	7.31491	0.93203	7.16795	0.93203	7.31423	0.93204	7.24109	0.93207	7.14372	0.9321	7.1924	0.93216	7.0247
0.93328	7.46258	0.93348	7.31332	0.9332	7.17662	0.9332	7.32308	0.93321	7.24985	0.9332	7.12033	0.93323	7.18509	0.93324	7.00966
0.93434	7.47208	0.93454	7.32264	0.93429	7.18396	0.93429	7.33057	0.9343	7.25726	0.93402	7.12717	0.93405	7.19222	0.93431	7.0165
0.93527	7.45477	0.93547	7.30567	0.9352	7.20314	0.9352	7.35015	0.93521	7.27664	0.93517	7.14899	0.9352	7.21282	0.93524	7.03729
0.93623	7.44946	0.93643	7.30047	0.93612	7.20964	0.93612	7.35677	0.93613	7.28321	0.93607	7.14551	0.9361	7.21436	0.93617	7.03634
0.93718	7.47573	0.93738	7.32622	0.93699	7.17708	0.93699	7.32355	0.937	7.25032	0.937	7.15316	0.93703	7.20174	0.93708	7.0339
0.93816	7.48074	0.93836	7.33113	0.93816	7.19806	0.93816	7.34496	0.93817	7.27151	0.93817	7.13764	0.9382	7.20458	0.93816	7.02769
0.93931	7.49449	0.93951	7.3446	0.93904	7.20868	0.93904	7.3558	0.93905	7.28224	0.93915	7.15465	0.93918	7.21844	0.93918	7.04282
0.94026	7.48388	0.94046	7.3342	0.94027	7.21644	0.94027	7.36372	0.94028	7.29008	0.94	7.18747	0.94003	7.23878	0.94026	7.06886
0.94125	7.47446	0.94145	7.32497	0.94115	7.21927	0.94115	7.3666	0.94116	7.29294	0.9411	7.15576	0.94113	7.22435	0.9412	7.04625
0.9422	7.49093	0.9424	7.34111	0.94216	7.20417	0.94216	7.3512	0.94217	7.27769	0.94203	7.17716	0.94206	7.22742	0.94218	7.05824
0.94326	7.49755	0.94346	7.3476	0.94316	7.22993	0.94316	7.37748	0.94317	7.30371	0.9431	7.15832	0.94313	7.23101	0.94321	7.05077
0.94419	7.52106	0.94439	7.37064	0.94415	7.24411	0.94415	7.39195	0.94416	7.31803	0.94409	7.19	0.94412	7.25401	0.94417	7.07756
0.94515	7.50281	0.94535	7.35275	0.94517	7.23654	0.94517	7.38423	0.94518	7.31038	0.94502	7.19561	0.94505	7.253	0.94516	7.07982
0.94614	7.50909	0.94634	7.35891	0.94625	7.25225	0.94625	7.40025	0.94626	7.32625	0.94614	7.16951	0.94617	7.24788	0.94619	7.06452
0.94713	7.49759	0.94733	7.34764	0.94711	7.22974	0.94711	7.37729	0.94712	7.30351	0.94716	7.19795	0.94719	7.25073	0.94712	7.07985
0.94816	7.50867	0.94836	7.35849	0.94811	7.26967	0.94811	7.41804	0.94812	7.34386	0.94808	7.18591	0.94811	7.26488	0.94813	7.08089
0.94926	7.52883	0.94946	7.37825	0.94922	7.26673	0.94922	7.41503	0.94923	7.34088	0.94916	7.2234	0.94919	7.28214	0.94924	7.10771
0.95026	7.5301	0.95046	7.3795	0.95023	7.25657	0.95023	7.40466	0.95024	7.33061	0.95008	7.2036	0.95011	7.26711	0.95025	7.09065
0.95126	7.5405	0.95146	7.38969	0.95119	7.27254	0.95119	7.42096	0.9512	7.34675	0.95113	7.17674	0.95116	7.26174	0.95122	7.07486
0.95226	7.52055	0.95246	7.37014	0.95209	7.26024	0.95209	7.4084	0.9521	7.33432	0.95218	7.2117	0.95221	7.27301	0.95218	7.09751
0.95318	7.52479	0.95338	7.3743	0.95319	7.30143	0.95319	7.45044	0.9532	7.37594	0.95307	7.21285	0.9531	7.29439	0.95319	7.10855
0.95423	7.54105	0.95443	7.39023	0.95424	7.28848	0.95424	7.43722	0.95425	7.36285	0.95411	7.23058	0.95414	7.29671	0.95423	7.11837
0.95523	7.55688	0.95543	7.40574	0.95522	7.27197	0.95522	7.42037	0.95523	7.34617	0.95513	7.20937	0.95516	7.27777	0.95523	7.0987
0.95623	7.56299	0.95643	7.41173	0.95611	7.30181	0.95611	7.45083	0.95612	7.37632	0.95609	7.20586	0.95612	7.29109	0.95617	7.1035
0.95733	7.55382	0.95753	7.40275	0.95714	7.29642	0.95714	7.44533	0.95715	7.37088	0.95709	7.24732	0.95712	7.3091	0.95723	7.13264
0.95826	7.55264	0.95846	7.40158	0.95818	7.32493	0.95818	7.47442	0.95819	7.39968	0.95804	7.23841	0.95807	7.31905	0.95822	7.13316
0.95911	7.53456	0.95931	7.38387	0.95921	7.29188	0.95921	7.44069	0.95922	7.36628	0.95903	7.23677	0.95906	7.30153	0.95916	7.12377
0.96007	7.56291	0.96027	7.41165	0.96031	7.29371	0.96031	7.44256	0.96032	7.36814	0.96003	7.23471	0.96006	7.30142	0.96019	7.1227
0.96114	7.58184	0.96134	7.4302	0.96124	7.32413	0.96124	7.4736	0.96125	7.39887	0.96103	7.23574	0.96106	7.3173	0.96119	7.13099
0.96221	7.57492	0.96241	7.42342	0.9622	7.31274	0.9622	7.46198	0.96221	7.38736	0.96212	7.26818	0.96215	7.32777	0.96221	7.15202
0.96315	7.56936	0.96335	7.41797	0.96316	7.32864	0.96316	7.4782	0.96317	7.40342	0.96306	7.25011	0.96309	7.32677	0.96315	7.14267
0.96422	7.55663	0.96442	7.40549	0.96408	7.31141	0.96408	7.46062	0.96409	7.38601	0.96407	7.24503	0.9641	7.31552	0.96415	7.13467
0.96526	7.58154	0.96546	7.42991	0.96507	7.32493	0.96507	7.47442	0.96508	7.39968	0.9651	7.25026	0.96513	7.32497	0.96516	7.14186
0.96633	7.59414	0.96653	7.44226	0.96613	7.34507	0.96613	7.49497	0.96614	7.42002	0.96597	7.26639	0.966	7.34321	0.96623	7.1587
0.96729	7.59779	0.96749	7.44584	0.96714	7.33143	0.96714	7.48105	0.96715	7.40624	0.96695	7.29004	0.96698	7.34814	0.96722	7.17271
0.96826	7.59554	0.96846	7.44363	0.9683	7.34507	0.9683	7.49497	0.96831	7.42002	0.96808	7.26792	0.96811	7.34397	0.96828	7.15982
0.96925	7.58621	0.96945	7.43448	0.96915	7.33147	0.96915	7.48109	0.96916	7.40628	0.96906	7.26494	0.96909	7.33561	0.9692	7.15427
0.9701	7.59024	0.9703	7.43843	0.97024	7.35188	0.97024	7.50191	0.97025	7.42689	0.96999	7.27881	0.97002	7.35285	0.97017	7.16951
0.97116	7.60238	0.97136	7.45033	0.97123	7.35715	0.97123	7.50729	0.97124	7.43222	0.9711	7.28351	0.97113	7.35786	0.9712	7.17427
0.97221	7.6199	0.97241	7.46751	0.9723	7.34095	0.9723	7.49076	0.97231	7.41585	0.97207	7.30846	0.9721	7.36216	0.97226	7.1886
0.97319	7.61388	0.97339	7.4616	0.97321	7.35474	0.97321	7.50484	0.97322	7.42979	0.97304	7.27426	0.97307	7.35203	0.9732	7.16688
0.97437	7.60547	0.97457	7.45337	0.97412	7.36514	0.97412	7.51544	0.97413	7.44029	0.97406	7.27946	0.97409	7.35987	0.97424	7.17327
0.97535	7.60467	0.97555	7.45258	0.9752	7.36785	0.9752	7.51821	0.97521	7.44303	0.97496	7.30923	0.97499	7.37613	0.97527	7.19582
0.97625	7.6146	0.97645	7.46231	0.97626	7.37771	0.97626	7.52827	0.97627	7.45299	0.9761	7.31056	0.97613	7.38178	0.97626	7.19925
0.97725	7.63259	0.97745	7.47994	0.9772	7.35837	0.9772	7.50854	0.97721	7.43346	0.97708	7.32161	0.97711	7.37753	0.97722	7.20258
0.97814	7.63837	0.97834	7.4856	0.97803	7.38287	0.97803	7.53354	0.97804	7.4582	0.9781	7.28897	0.97813	7.37359	0.97808	7.18466
0.97926	7.63196	0.97946	7.47932	0.97921	7.39384	0.97921	7.54473	0.97922	7.46928	0.97893	7.31656	0.97896	7.39292	0.97924	7.20765
0.98009	7.61876	0.98029	7.46638	0.98012	7.37763	0.98012	7.5282	0.98013	7.45291	0.98007	7.33372	0.9801	7.39332	0.98011	7.21625
0.98108	7.62148	0.98128	7.46905	0.98108	7.39005	0.98108	7.54087	0.98109	7.46546	0.98099	7.31179	0.98102	7.38862	0.98108	7.2032
0.98215	7.63756	0.98235	7.48481	0.98224	7.3766	0.98224	7.52714	0.98225	7.45187	0.98194	7.32306	0.98197	7.38747	0.98219	7.20816
0.98319	7.64775	0.98339	7.49479	0.98304	7.41118	0.98304	7.56243	0.98305	7.48681	0.98305	7.30166	0.98308	7.39423	0.98312	7.20099
0.98416	7.66362	0.98436	7.51035	0.9841	7.41138	0.9841	7.56263	0.98411	7.487	0.98404	7.34007	0.98407	7.41353	0.98413	7.22926
0.98511	7.63629	0.98531	7.48356	0.98518	7.39445	0.98518	7.54535	0.98519	7.4699	0.98498	7.33307	0.98501	7.40149	0.98514	7.21993
0.98611	7.64329	0.98631	7.49042	0.98622	7.41726	0.98622	7.56863	0.98623	7.49295	0.98609	7.32784	0.98612	7.41039	0.98617	7.22173
0.98707	7.64469	0.98727	7.4918	0.98724	7.40526	0.98724	7.55639	0.98725	7.48082	0.98719	7.34412	0.98722	7.41247	0.98716	7.23073
0.98813	7.66693	0.98833	7.51359	0.98819	7.43614	0.98819	7.5879	0.9882	7.51202	0.98808	7.33533	0.98811	7.42367	0.98816	7.23191
0.98931	7.67678	0.98951	7.52324	0.98917	7.4296	0.98917	7.58123	0.98918	7.50542	0.98905	7.36246	0.98908	7.43394	0.98924	7.25024
0.9901	7.66553	0.9903	7.51222	0.99006	7.4105	0.99006	7.56173	0.99007	7.48611	0.9901	7.35833	0.99013	7.42222	0.99008	7.24247
0.99118	7.66447	0.99138	7.51118	0.99125	7.43725	0.99125	7.58903	0.99126	7.51314	0.99107	7.33628	0.9911	7.42471	0.99121	7.23289
0.99229	7.65386	0.99249	7.50078	0.99216	7.42487	0.99216	7.57639	0.99217	7.50063	0.99197	7.35833	0.992	7.42948	0.99222	7.24603
0.9933	7.67953	0.9935	7.52594	0.99303	7.45502	0.99303	7.60716	0.99304	7.53109	0.99311	7.36101	0.99314	7.44605	0.99317	7.25546
0.99429	7.68535	0.99449	7.53164	0.99406	7.43893	0.99406	7.59074	0.99407	7.51484	0.99398	7.38283	0.99401	7.44883	0.99418	7.26751
0.99529	7.69677	0.99549	7.54283	0.99504	7.43018	0.99504	7.58181	0.99505	7.506	0.99509	7.36441	0.99512	7.4352	0.99516	7.25181
0.99626	7.68374	0.99646	7.53006	0.99612	7.45628	0.99612	7.60845	0.99613	7.53236	0.99608	7.35103	0.99611	7.4417	0.99619	7.24844
0.99723	7.66336	0.99743	7.5101	0.99722	7.44818	0.99722	7.60018	0.99723	7.52418	0.99705	7.37542	0.99708	7.4498	0.99723	7.26435
0.99821	7.68692	0.99841	7.53318	0.99828	7.4687	0.99828	7.62112	0.99829	7.54491	0.99802	7.38161	0.99805	7.46326	0.99825	7.27398
0.99909	7.6831	0.99929	7.52944	0.99915	7.44443	0.99915	7.59636	0.99916	7.5204	0.99913	7.39448	0.99916	7.45744	0.99912	7.27744
1.00025	7.71404	1.00045	7.55976	1.00009	7.4481	1.00009	7.6001	1.0001	7.5241	1.00004	7.38229	1.00007	7.4532	1.00017	7.26939
1.00117	7.70233	1.00137	7.54828	1.00109	7.47508	1.00109	7.62763	1.0011	7.55136	1.00104	7.3628	1.00107	7.45708	1.00113	7.26174
1.00223	7.69855	1.00243	7.54458	1.0022	7.47103	1.0022	7.6235	1.00221	7.54726	1.00202	7.39968	1.00205	7.47347	1.00222	7.28785
1.00315	7.6943	1.00335	7.54042	1.00328	7.47711	1.00328	7.6297	1.00329	7.5534	1.00297	7.39338	1.003	7.47339	1.00321	7.28472
1.00418	7.69579	1.00438	7.54187	1.00427	7.46786	1.00427	7.62026	1.00428	7.54406	1.00402	7.3928	1.00405	7.46843	1.00423	7.28201
1.00523	7.71956	1.00543	7.56517	1.00514	7.4716	1.00514	7.62408	1.00515	7.54784	1.00496	7.39892	1.00499	7.47338	1.00519	7.28743
1.00625	7.72066	1.00645	7.56625	1.00616	7.50374	1.00616	7.65688	1.00617	7.58031	1.0061	7.38317	1.00613	7.48174	1.0062	7.28381
1.00731	7.73182	1.00751	7.57719	1.0073	7.48884	1.0073	7.64167	1.00731	7.56525	1.00721	7.4285	1.00724	7.49687	1.00731	7.31343
1.00827	7.70852	1.00847	7.55435	1.0081	7.48601	1.0081	7.63879	1.00811	7.5624	1.008	7.40194	1.00803	7.48217	1.00819	7.29321
1.00917	7.7067	1.00937	7.55256	1.00908	7.47921	1.00908	7.63184	1.00909	7.55553	1.00895	7.404	1.00898	7.47976	1.00913	7.29304
1.01024	7.72359	1.01044	7.56912	1.01026	7.49564	1.01026	7.64861	1.01027	7.57213	1.01005	7.40939	1.01008	7.49076	1.01025	7.30107
1.01123	7.72978	1.01143	7.57519	1.01108	7.51968	1.01108	7.67314	1.01109	7.59641	1.01109	7.40889	1.01112	7.50265	1.01116	7.30666
1.01212	7.74757	1.01232	7.59262	1.01218	7.48857	1.01218	7.6414	1.01219	7.56498	1.01199	7.43858	1.01202	7.50178	1.01215	7.32078
1.0131	7.73759	1.0133	7.58284	1.01319	7.5034	1.01319	7.65653	1.0132	7.57996	1.01297	7.40832	1.013	7.49414	1.01315	7.3022
1.01417	7.72512	1.01437	7.57061	1.01426	7.51165	1.01426	7.66495	1.01427	7.5883	1.01403	7.42005	1.01406	7.50418	1.01422	7.31287
1.01531	7.73085	1.01551	7.57623	1.01526	7.51154	1.01526	7.66483	1.01527	7.58819	1.01493	7.43537	1.01496	7.51178	1.01528	7.32411
1.01622	7.73615	1.01642	7.58143	1.01623	7.53565	1.01623	7.68944	1.01624	7.61255	1.0161	7.42937	1.01613	7.52096	1.01623	7.32566
1.01709	7.76072	1.01729	7.60551	1.01709	7.49163	1.01709	7.64452	1.0171	7.56807	1.0171	7.45739	1.01713	7.51273	1.01709	7.33536
1.0182	7.76098	1.0184	7.60576	1.01811	7.52174	1.01811	7.67525	1.01812	7.59849	1.01811	7.41799	1.01814	7.50824	1.01816	7.31385
1.01919	7.75911	1.01939	7.60393	1.01908	7.5415	1.01908	7.69541	1.01909	7.61845	1.01908	7.43335	1.01911	7.5259	1.01913	7.33003
1.0203	7.73348	1.0205	7.57881	1.02019	7.52801	1.02019	7.68164	1.0202	7.60482	1.01999	7.45383	1.02002	7.52933	1.02024	7.34175
1.02116	7.74405	1.02136	7.58916	1.0211	7.54467	1.0211	7.69864	1.02111	7.62166	1.02111	7.45028	1.02114	7.53597	1.02113	7.34326
1.02215	7.75741	1.02235	7.60227	1.02218	7.51303	1.02218	7.66635	1.02219	7.58969	1.02205	7.46732	1.02208	7.52851	1.02217	7.34796
1.02319	7.77689	1.02339	7.62136	1.02323	7.5582	1.02323	7.71245	1.02324	7.63532	1.0231	7.43549	1.02313	7.53541	1.02321	7.33574
1.02422	7.78576	1.02442	7.63005	1.02424	7.55025	1.02424	7.70434	1.02425	7.62729	1.02402	7.45849	1.02405	7.54289	1.02423	7.35068
1.02527	7.75729	1.02547	7.60214	1.02518	7.53928	1.02518	7.69314	1.02519	7.61621	1.02499	7.46919	1.02502	7.5427	1.02523	7.35583
1.02616	7.76297	1.02636	7.60771	1.02612	7.55159	1.02612	7.7057	1.02613	7.62864	1.02607	7.46507	1.0261	7.54686	1.02614	7.35584
1.02712	7.76285	1.02732	7.60759	1.02706	7.52877	1.02706	7.68242	1.02707	7.6056	1.02698	7.47386	1.02701	7.53973	1.02709	7.35666
1.02812	7.78593	1.02832	7.63022	1.02807	7.57494	1.02807	7.72953	1.02808	7.65223	1.02807	7.46453	1.0281	7.55838	1.0281	7.36123
1.0293	7.78929	1.0295	7.6335	1.02919	7.55999	1.02919	7.71428	1.0292	7.63714	1.02911	7.48716	1.02914	7.56215	1.02924	7.37416
1.03011	7.78763	1.03031	7.63188	1.03013	7.55086	1.03013	7.70496	1.03014	7.62791	1.03005	7.49251	1.03008	7.56021	1.03012	7.37583
1.0313	7.78059	1.0315	7.62498	1.03115	7.56844	1.03115	7.7229	1.03116	7.64567	1.03112	7.48116	1.03115	7.56341	1.03122	7.37184
1.03229	7.76917	1.03249	7.61379	1.0322	7.55984	1.0322	7.71412	1.03221	7.63698	1.03192	7.4862	1.03195	7.56159	1.03224	7.37342
1.03324	7.78933	1.03344	7.63354	1.03306	7.59125	1.03306	7.74618	1.03307	7.66872	1.03308	7.48379	1.03311	7.57625	1.03315	7.37942
1.03414	7.79782	1.03434	7.64186	1.03405	7.56974	1.03405	7.72422	1.03406	7.64698	1.03394	7.49923	1.03397	7.57311	1.0341	7.38545
1.03515	7.81136	1.03535	7.65513	1.03513	7.56103	1.03513	7.71533	1.03514	7.63818	1.0351	7.50321	1.03513	7.57069	1.03514	7.38621
1.03624	7.80278	1.03644	7.64673	1.0362	7.58376	1.0362	7.73853	1.03621	7.66115	1.03596	7.48395	1.03599	7.57255	1.03622	7.37768
1.03719	7.78704	1.03739	7.6313	1.03707	7.58392	1.03707	7.73869	1.03708	7.6613	1.03691	7.50955	1.03694	7.58543	1.03713	7.39654
1.03812	7.79548	1.03832	7.63957	1.03804	7.60085	1.03804	7.75596	1.03805	7.6784	1.03796	7.50921	1.03799	7.59381	1.03808	7.40048
1.03911	7.80274	1.03931	7.64669	1.03914	7.57902	1.03914	7.7337	1.03915	7.65636	1.03908	7.51876	1.03911	7.58756	1.03913	7.4021
1.0403	7.82702	1.0405	7.67048	1.04027	7.57513	1.04027	7.72972	1.04028	7.65242	1.03996	7.51402	1.03999	7.58322	1.04029	7.39765
1.04116	7.82557	1.04136	7.66906	1.04108	7.5989	1.04108	7.75398	1.04109	7.67644	1.04101	7.49556	1.04104	7.586	1.04112	7.38997
1.04233	7.8187	1.04253	7.66233	1.04218	7.60425	1.04218	7.75943	1.04219	7.68184	1.04205	7.53244	1.04208	7.60714	1.04226	7.4184
1.04327	7.80223	1.04347	7.64619	1.04323	7.61044	1.04323	7.76575	1.04324	7.68809	1.04302	7.52908	1.04305	7.60859	1.04325	7.41746
1.0441	7.80728	1.0443	7.65114	1.0442	7.59871	1.0442	7.75378	1.04421	7.67624	1.04402	7.52552	1.04405	7.60088	1.04415	7.41194
1.04508	7.83296	1.04528	7.6763	1.04518	7.59339	1.04518	7.74836	1.04519	7.67088	1.04508	7.52254	1.04511	7.59671	1.04513	7.40843
1.04621	7.83381	1.04641	7.67713	1.04625	7.62855	1.04625	7.78424	1.04626	7.70639	1.04597	7.50963	1.046	7.60801	1.04623	7.40764
1.04733	7.83886	1.04753	7.68208	1.04715	7.61346	1.04715	7.76883	1.04716	7.69115	1.04708	7.55789	1.04711	7.62452	1.04724	7.43938
1.04817	7.8114	1.04837	7.65517	1.04815	7.61334	1.04815	7.76872	1.04816	7.69103	1.04796	7.53691	1.04799	7.61397	1.04816	7.42393
1.04908	7.82086	1.04928	7.66445	1.04905	7.61525	1.04905	7.77067	1.04906	7.69296	1.04895	7.5347	1.04898	7.61383	1.04906	7.42278
1.05028	7.83907	1.05048	7.68229	1.0502	7.62014	1.0502	7.77566	1.05021	7.6979	1.04993	7.54456	1.04996	7.62123	1.05024	7.43123
1.05109	7.84565	1.05129	7.68874	1.05121	7.64571	1.05121	7.80175	1.05122	7.72373	1.05093	7.53485	1.05096	7.62929	1.05115	7.43043
1.05225	7.86173	1.05245	7.7045	1.05212	7.60918	1.05212	7.76447	1.05213	7.68682	1.05199	7.5778	1.05202	7.63231	1.05218	7.45296
1.05309	7.84026	1.05329	7.68345	1.05308	7.6245	1.05308	7.7801	1.05309	7.7023	1.05306	7.54276	1.05309	7.62253	1.05308	7.43099
1.0541	7.83699	1.0543	7.68025	1.05419	7.63581	1.05419	7.79164	1.0542	7.71373	1.05393	7.5522	1.05396	7.63296	1.05415	7.44073
1.05509	7.83843	1.05529	7.68166	1.05516	7.63516	1.05516	7.79098	1.05517	7.71307	1.055	7.55105	1.05503	7.63206	1.05512	7.43973
1.05621	7.86526	1.05641	7.70795	1.05613	7.65515	1.05613	7.81138	1.05614	7.73326	1.05596	7.55407	1.05599	7.64367	1.05617	7.44689
1.0572	7.87332	1.0574	7.71585	1.05715	7.61972	1.05715	7.77523	1.05716	7.69748	1.05684	7.5689	1.05687	7.63319	1.05717	7.44902
1.05831	7.85639	1.05851	7.69926	1.05818	7.64938	1.05818	7.80549	1.05819	7.72743	1.05795	7.54769	1.05798	7.63756	1.05824	7.44077
1.05923	7.85978	1.05943	7.70259	1.05904	7.65977	1.05904	7.81609	1.05905	7.73793	1.059	7.56271	1.05903	7.65032	1.05914	7.45438
1.06025	7.84242	1.06045	7.68557	1.05998	7.64701	1.05998	7.80307	1.05999	7.72504	1.06005	7.57398	1.06008	7.64951	1.06012	7.45951
1.06107	7.86021	1.06127	7.703	1.06104	7.65706	1.06104	7.81333	1.06105	7.73519	1.0611	7.57566	1.06113	7.65543	1.06106	7.46323
1.06223	7.87591	1.06243	7.71839	1.06213	7.63979	1.06213	7.7957	1.06214	7.71774	1.06194	7.58567	1.06197	7.65171	1.06218	7.46632
1.06328	7.88049	1.06348	7.72288	1.06317	7.67487	1.06317	7.8315	1.06318	7.75318	1.06306	7.55522	1.06309	7.6542	1.06322	7.45261
1.06425	7.88491	1.06445	7.72721	1.06418	7.66726	1.06418	7.82374	1.06419	7.7455	1.06404	7.57337	1.06407	7.65943	1.06421	7.46407
1.06522	7.86063	1.06542	7.70342	1.06522	7.66489	1.06522	7.82132	1.06523	7.74311	1.06491	7.58606	1.06494	7.66458	1.06522	7.47281
1.0663	7.87319	1.0665	7.71573	1.06622	7.68549	1.06622	7.84234	1.06623	7.76391	1.06608	7.57196	1.06611	7.66794	1.06626	7.46755
1.06716	7.87841	1.06736	7.72085	1.06705	7.67208	1.06705	7.82865	1.06706	7.75036	1.06701	7.58174	1.06704	7.66605	1.0671	7.47142
1.06803	7.90732	1.06823	7.74917	1.06805	7.70445	1.06805	7.86168	1.06806	7.78306	1.06809	7.57104	1.06812	7.67705	1.06804	7.47156
1.06913	7.89658	1.06933	7.73865	1.06926	7.66933	1.06926	7.82584	1.06927	7.74758	1.06908	7.5976	1.06911	7.67259	1.06919	7.48239
1.07022	7.89149	1.07042	7.73366	1.07028	7.67078	1.07028	7.82732	1.07029	7.74905	1.06992	7.60769	1.06995	7.67837	1.07025	7.49017
1.07106	7.87935	1.07126	7.72176	1.0712	7.68522	1.0712	7.84207	1.07121	7.76364	1.07106	7.58885	1.07109	7.67625	1.07113	7.47989
1.07217	7.8774	1.07237	7.71985	1.07213	7.68113	1.07213	7.83789	1.07214	7.75951	1.07206	7.59649	1.07209	7.678	1.07215	7.4845
1.07303	7.90596	1.07323	7.74784	1.07314	7.69325	1.07314	7.85025	1.07315	7.77175	1.07289	7.5817	1.07292	7.67673	1.07309	7.47663
1.07412	7.91063	1.07432	7.75241	1.07407	7.67212	1.07407	7.82869	1.07408	7.7504	1.07412	7.60612	1.07415	7.67826	1.07409	7.48935
1.07522	7.90668	1.07542	7.74854	1.07512	7.68327	1.07512	7.84008	1.07513	7.76168	1.07497	7.61567	1.075	7.68867	1.07517	7.49913
1.07607	7.88894	1.07627	7.73116	1.07612	7.71396	1.07612	7.87139	1.07613	7.79268	1.07594	7.5825	1.07597	7.68759	1.0761	7.48234
1.0773	7.8953	1.0775	7.7374	1.07713	7.69852	1.07713	7.85564	1.07714	7.77708	1.07709	7.6086	1.07712	7.69284	1.07722	7.49771
1.07807	7.90341	1.07827	7.74534	1.07814	7.69512	1.07814	7.85217	1.07815	7.77364	1.07804	7.60054	1.07807	7.68709	1.07811	7.49094
1.07918	7.9175	1.07938	7.75915	1.0792	7.6986	1.0792	7.85571	1.07921	7.77716	1.07901	7.61957	1.07904	7.69836	1.07919	7.50579
1.08018	7.9276	1.08038	7.76905	1.08026	7.70269	1.08026	7.85989	1.08027	7.78129	1.07994	7.63169	1.07997	7.70649	1.08022	7.5157
1.08116	7.90019	1.08136	7.74218	1.08117	7.72856	1.08117	7.88629	1.08118	7.80742	1.08091	7.59072	1.08094	7.69907	1.08117	7.492
1.08222	7.90171	1.08242	7.74368	1.08208	7.69027	1.08208	7.84721	1.08209	7.76874	1.082	7.62313	1.08203	7.69593	1.08215	7.50634
1.08314	7.90108	1.08334	7.74306	1.08314	7.70238	1.08314	7.85957	1.08315	7.78098	1.08294	7.62377	1.08297	7.70238	1.08314	7.50981
1.08419	7.92026	1.08439	7.76185	1.08409	7.71591	1.08409	7.87338	1.0841	7.79464	1.08402	7.63746	1.08405	7.71605	1.08414	7.52322
1.08515	7.93414	1.08535	7.77546	1.08511	7.71327	1.08511	7.87069	1.08512	7.79198	1.08501	7.63742	1.08504	7.7147	1.08513	7.52254
1.08602	7.92141	1.08622	7.76298	1.08614	7.73227	1.08614	7.89007	1.08615	7.81117	1.08604	7.60314	1.08607	7.70715	1.08608	7.50204
1.08727	7.93019	1.08747	7.77159	1.08708	7.70051	1.08708	7.85766	1.08709	7.77909	1.08685	7.64124	1.08688	7.71016	1.08717	7.52219
1.08807	7.90927	1.08827	7.75108	1.08815	7.73104	1.08815	7.88882	1.08816	7.80993	1.08794	7.63749	1.08797	7.72371	1.08811	7.52699
1.0892	7.93142	1.0894	7.77279	1.08923	7.73941	1.08923	7.89736	1.08924	7.81839	1.08904	7.64533	1.08907	7.73186	1.08921	7.53482
1.09003	7.94704	1.09023	7.7881	1.09028	7.73116	1.09028	7.88894	1.09029	7.81005	1.09	7.62878	1.09003	7.71941	1.09016	7.52062
1.09113	7.94347	1.09133	7.78461	1.09124	7.74633	1.09124	7.90442	1.09125	7.82537	1.09098	7.61842	1.09101	7.7219	1.09118	7.51676
1.09223	7.94335	1.09243	7.78448	1.09211	7.71186	1.09211	7.86924	1.09212	7.79055	1.09204	7.65549	1.09207	7.72302	1.09217	7.53547
1.09304	7.91682	1.09324	7.75849	1.09306	7.75214	1.09306	7.91034	1.09307	7.83124	1.0929	7.65041	1.09293	7.74083	1.09305	7.54171
1.09415	7.93592	1.09435	7.7772	1.09426	7.74438	1.09426	7.90243	1.09427	7.8234	1.09406	7.65156	1.09409	7.73748	1.0942	7.54063
1.09531	7.938	1.09551	7.77924	1.09517	7.72959	1.09517	7.88734	1.09518	7.80846	1.09487	7.63337	1.0949	7.72092	1.09524	7.5236
1.09612	7.95438	1.09632	7.79529	1.09616	7.75099	1.09616	7.90918	1.09617	7.83008	1.0961	7.63933	1.09613	7.73471	1.09614	7.53328
1.097	7.95667	1.0972	7.79754	1.09724	7.7372	1.09724	7.8951	1.09725	7.81615	1.09697	7.6777	1.097	7.74692	1.09712	7.55806
1.09816	7.93427	1.09836	7.77558	1.09828	7.77048	1.09828	7.92906	1.09829	7.84977	1.09797	7.65335	1.098	7.75156	1.09822	7.54841
1.09926	7.94084	1.09946	7.78203	1.09916	7.74832	1.09916	7.90645	1.09917	7.82738	1.09901	7.64751	1.09904	7.73744	1.09921	7.53863
1.10011	7.94029	1.10031	7.78149	1.10021	7.73662	1.10021	7.89451	1.10022	7.81557	1.09993	7.64774	1.09996	7.73165	1.10016	7.5359
1.10117	7.96741	1.10137	7.80806	1.10119	7.76525	1.10119	7.92372	1.1012	7.84448	1.10092	7.65798	1.10095	7.75123	1.10118	7.55051
1.10216	7.96622	1.10236	7.8069	1.10207	7.75676	1.10207	7.91506	1.10208	7.83591	1.10188	7.68698	1.10191	7.76145	1.10211	7.56973
1.1032	7.95468	1.1034	7.79559	1.10313	7.78206	1.10313	7.94088	1.10314	7.86147	1.10298	7.65381	1.10301	7.75764	1.10317	7.55161
1.10407	7.93643	1.10427	7.7777	1.10419	7.75206	1.10419	7.91027	1.1042	7.83116	1.10398	7.65026	1.10401	7.74071	1.10413	7.54157
1.10515	7.94594	1.10535	7.78702	1.10524	7.75179	1.10524	7.90999	1.10525	7.83089	1.10494	7.66489	1.10497	7.74789	1.1052	7.55227
1.1063	7.9641	1.1065	7.80482	1.1062	7.78332	1.1062	7.94217	1.10621	7.86274	1.10595	7.67288	1.10598	7.76781	1.10625	7.56594
1.10712	7.96801	1.10732	7.80865	1.10721	7.77235	1.10721	7.93097	1.10722	7.85166	1.10687	7.69268	1.1069	7.77217	1.10716	7.57777
1.10817	7.97314	1.10837	7.81368	1.10816	7.77832	1.10816	7.93706	1.10817	7.85769	1.10795	7.65763	1.10798	7.75766	1.10816	7.55349
1.10924	7.94505	1.10944	7.78614	1.10911	7.76387	1.10911	7.92232	1.10912	7.84309	1.10894	7.66638	1.10897	7.75474	1.10918	7.55635
1.11006	7.94729	1.11026	7.78835	1.11021	7.77396	1.11021	7.93261	1.11022	7.85329	1.11007	7.69367	1.1101	7.77348	1.11014	7.5789
1.11123	7.96533	1.11143	7.80603	1.11124	7.79815	1.11124	7.9573	1.11125	7.87772	1.11112	7.69203	1.11115	7.78487	1.11124	7.58368
1.11217	7.97471	1.11237	7.81522	1.11213	7.78133	1.11213	7.94014	1.11214	7.86074	1.11213	7.70376	1.11216	7.78225	1.11215	7.58814
1.11326	7.98579	1.11346	7.82607	1.11319	7.77633	1.11319	7.93503	1.1132	7.85568	1.11299	7.67827	1.11302	7.76697	1.11322	7.56817
1.11411	7.96852	1.11431	7.80914	1.11424	7.78516	1.11424	7.94404	1.11425	7.8646	1.11416	7.6806	1.11419	7.7726	1.11418	7.57207
1.11506	7.97	1.11526	7.8106	1.11524	7.78856	1.11524	7.94751	1.11525	7.86803	1.11508	7.70651	1.11511	7.78727	1.11515	7.59195
1.11619	7.96504	1.11639	7.80573	1.1162	7.81183	1.1162	7.97126	1.11621	7.89154	1.11601	7.67972	1.11604	7.78563	1.11619	7.57802
1.11731	7.99322	1.11751	7.83335	1.11722	7.77984	1.11722	7.93862	1.11723	7.85923	1.11712	7.70395	1.11715	7.78159	1.11726	7.58791
1.11821	7.99546	1.11841	7.83556	1.1182	7.78883	1.1182	7.94778	1.11821	7.8683	1.11813	7.67724	1.11816	7.77277	1.11821	7.5705
1.11907	7.98418	1.11927	7.82449	1.11917	7.80679	1.11917	7.96611	1.11918	7.88645	1.11913	7.70762	1.11916	7.79703	1.11912	7.59728
1.12027	7.98889	1.12047	7.82911	1.12018	7.79513	1.12018	7.95421	1.12019	7.87467	1.12021	7.71465	1.12024	7.79466	1.12022	7.59956
1.12119	7.98439	1.12139	7.8247	1.12127	7.8142	1.12127	7.97367	1.12128	7.89394	1.12107	7.68744	1.1211	7.79069	1.12123	7.58428
1.12219	8.0023	1.12239	7.84225	1.12227	7.78107	1.12227	7.93986	1.12228	7.86047	1.12205	7.71205	1.12208	7.78626	1.12223	7.59417
1.12314	8.01787	1.12334	7.85752	1.12328	7.80682	1.12328	7.96615	1.12329	7.88648	1.12315	7.69038	1.12318	7.78843	1.12321	7.58462
1.12429	8.02	1.12449	7.8596	1.12412	7.82498	1.12412	7.98467	1.12413	7.90482	1.12407	7.72344	1.1241	7.81413	1.12421	7.61341
1.12531	8.00493	1.12551	7.84483	1.12503	7.8147	1.12503	7.97418	1.12504	7.89444	1.12512	7.73135	1.12515	7.81289	1.12517	7.61668
1.12622	7.9835	1.12642	7.82383	1.12622	7.82295	1.12622	7.9826	1.12623	7.90278	1.12604	7.69913	1.12607	7.80096	1.12622	7.59504
1.12715	7.99525	1.12735	7.83535	1.12718	7.79754	1.12718	7.95667	1.12719	7.8771	1.12701	7.7156	1.12704	7.79635	1.12717	7.60086
1.12822	8.00815	1.12842	7.84799	1.12818	7.82307	1.12818	7.98272	1.12819	7.90289	1.12803	7.70972	1.12806	7.80631	1.1282	7.60285
1.12937	8.03345	1.12957	7.87278	1.12912	7.83621	1.12912	7.99613	1.12913	7.91617	1.12898	7.73651	1.12901	7.82634	1.12924	7.6258
1.13019	8.00569	1.13039	7.84558	1.13015	7.81664	1.13015	7.97617	1.13016	7.89641	1.13012	7.72374	1.13015	7.81008	1.13017	7.61157
1.13131	8.00366	1.13151	7.84358	1.1312	7.83392	1.1312	7.99379	1.13121	7.91386	1.13102	7.70124	1.13105	7.80755	1.13126	7.5993
1.13219	8.00234	1.13239	7.84229	1.13215	7.81313	1.13215	7.97258	1.13216	7.89286	1.13199	7.72932	1.13202	7.81109	1.13217	7.6148
1.13338	8.00688	1.13358	7.84674	1.13304	7.84519	1.13304	8.0053	1.13305	7.92524	1.13312	7.72699	1.13315	7.82612	1.13321	7.62102
1.13429	8.03078	1.13449	7.87016	1.13422	7.83843	1.13422	7.9984	1.13423	7.91841	1.13401	7.74728	1.13404	7.83285	1.13425	7.63427
1.13512	8.02632	1.13532	7.86579	1.13518	7.82593	1.13518	7.98564	1.13519	7.90579	1.13507	7.73261	1.1351	7.8192	1.13515	7.62039
1.13635	8.02394	1.13655	7.86346	1.13624	7.83847	1.13624	7.99843	1.13625	7.91845	1.13595	7.71549	1.13598	7.81697	1.1363	7.61091
1.13721	8.00599	1.13741	7.84587	1.13717	7.82333	1.13717	7.98299	1.13718	7.90316	1.13709	7.74648	1.13712	7.82482	1.13719	7.62994
1.13816	8.01414	1.13836	7.85386	1.13808	7.85815	1.13808	8.01852	1.13809	7.93833	1.13803	7.74385	1.13806	7.84109	1.13812	7.63662
1.13934	8.03095	1.13954	7.87033	1.13914	7.84477	1.13914	8.00487	1.13915	7.92482	1.13901	7.74526	1.13904	7.83504	1.13924	7.63435
1.14011	8.0447	1.14031	7.8838	1.14023	7.83495	1.14023	7.99485	1.14024	7.9149	1.14006	7.7346	1.14009	7.82475	1.14017	7.62408
1.14129	8.04673	1.14149	7.8858	1.14115	7.84676	1.14115	8.0069	1.14116	7.92683	1.14103	7.72351	1.14106	7.82517	1.14122	7.61886
1.14227	8.02072	1.14247	7.8603	1.14207	7.84974	1.14207	8.00994	1.14208	7.92984	1.14205	7.75917	1.14208	7.8445	1.14217	7.6458
1.14332	8.02984	1.14352	7.86925	1.14311	7.86739	1.14311	8.02795	1.14312	7.94767	1.14299	7.75432	1.14302	7.851	1.14322	7.6466
1.14414	8.03103	1.14434	7.87041	1.14413	7.85085	1.14413	8.01107	1.14414	7.93096	1.14412	7.7466	1.14415	7.83878	1.14414	7.63683
1.14519	8.0517	1.14539	7.89067	1.14517	7.84424	1.14517	8.00432	1.14518	7.92428	1.14498	7.75168	1.14501	7.83798	1.14518	7.63893
1.14627	8.05942	1.14647	7.89824	1.14616	7.86415	1.14616	8.02464	1.14617	7.94439	1.14605	7.73689	1.14608	7.84064	1.14622	7.63299
1.14731	8.04546	1.14751	7.88455	1.14717	7.86277	1.14717	8.02323	1.14718	7.943	1.14706	7.78149	1.14709	7.86224	1.14724	7.66543
1.14823	8.04096	1.14843	7.88014	1.14809	7.86923	1.14809	8.02982	1.1481	7.94953	1.14796	7.7539	1.14799	7.85171	1.14816	7.64675
1.14915	8.0323	1.14935	7.87166	1.14915	7.85494	1.14915	8.01524	1.14916	7.93509	1.149	7.74759	1.14903	7.84134	1.14915	7.63858
1.15018	8.04822	1.15038	7.88726	1.15024	7.84894	1.15024	8.00912	1.15025	7.92903	1.14995	7.75837	1.14998	7.8437	1.15021	7.64501
1.15116	8.06286	1.15136	7.9016	1.15108	7.88264	1.15108	8.04351	1.15109	7.96308	1.15095	7.74679	1.15098	7.85493	1.15112	7.64484
1.15228	8.06439	1.15248	7.9031	1.15217	7.87217	1.15217	8.03283	1.15218	7.9525	1.15193	7.78695	1.15196	7.86973	1.15223	7.67177
1.15322	8.05157	1.15342	7.89054	1.15311	7.87435	1.15311	8.03505	1.15312	7.9547	1.1532	7.76613	1.15323	7.86041	1.15317	7.657
1.1541	8.03655	1.1543	7.87582	1.15405	7.86323	1.15405	8.0237	1.15406	7.94347	1.15402	7.76437	1.15405	7.85392	1.15408	7.65296
1.15516	8.06036	1.15536	7.89915	1.15519	7.86789	1.15519	8.02846	1.1552	7.94818	1.15513	7.77984	1.15516	7.86401	1.15517	7.66549
1.15627	8.06184	1.15647	7.90061	1.15605	7.90366	1.15605	8.06496	1.15606	7.98431	1.15609	7.77037	1.15612	7.87734	1.15616	7.66738
1.1572	8.07657	1.1574	7.91504	1.15708	7.87714	1.15708	8.0379	1.15709	7.95752	1.15699	7.8001	1.15702	7.87881	1.15714	7.68266
1.15814	8.0722	1.15834	7.91075	1.15829	7.87714	1.15829	8.0379	1.1583	7.95752	1.15802	7.76028	1.15805	7.8589	1.15822	7.6534
1.15928	8.05454	1.15948	7.89345	1.15908	7.87133	1.15908	8.03197	1.15909	7.95165	1.15892	7.77136	1.15895	7.86151	1.15918	7.6601
1.16029	8.05781	1.16049	7.89665	1.16013	7.88383	1.16013	8.04472	1.16014	7.96427	1.16005	7.79253	1.16008	7.8784	1.16021	7.67876
1.16121	8.06048	1.16141	7.89927	1.16103	7.91555	1.16103	8.07709	1.16104	7.99632	1.16094	7.78053	1.16097	7.88842	1.16112	7.67779
1.16225	8.09125	1.16245	7.92943	1.16219	7.88291	1.16219	8.04378	1.1622	7.96335	1.16198	7.798	1.16201	7.88067	1.16222	7.68255
1.16327	8.08158	1.16347	7.91995	1.16321	7.89292	1.16321	8.054	1.16322	7.97346	1.16307	7.76334	1.1631	7.8684	1.16324	7.65955
1.16417	8.06855	1.16437	7.90718	1.164	7.88971	1.164	8.05073	1.16401	7.97022	1.16395	7.78386	1.16398	7.87704	1.16409	7.67384
1.16527	8.06685	1.16547	7.90551	1.16503	7.89667	1.16503	8.05782	1.16504	7.97725	1.16508	7.80178	1.16511	7.88951	1.16515	7.68873
1.16615	8.06426	1.16635	7.90298	1.16614	7.92028	1.16614	8.08192	1.16615	8.0011	1.16606	7.79154	1.16609	7.89632	1.16614	7.68705
1.16724	8.09325	1.16744	7.93138	1.16723	7.87473	1.16723	8.03544	1.16724	7.95509	1.16701	7.78898	1.16704	7.87203	1.16724	7.67389
1.16826	8.09278	1.16846	7.93093	1.16806	7.90484	1.16806	8.06617	1.16807	7.98551	1.16808	7.77683	1.16811	7.88117	1.16816	7.67242
1.16919	8.09703	1.16939	7.93509	1.16911	7.90496	1.16911	8.06629	1.16912	7.98562	1.16894	7.798	1.16897	7.89181	1.16915	7.688
1.17018	8.0722	1.17038	7.91075	1.17024	7.91451	1.17024	8.07603	1.17025	7.99527	1.17007	7.80552	1.1701	7.9004	1.17021	7.6959
1.17111	8.07496	1.17131	7.91346	1.17112	7.9139	1.17112	8.07541	1.17113	7.99466	1.17099	7.78619	1.17102	7.89042	1.17111	7.68154
1.17228	8.09822	1.17248	7.93625	1.17224	7.89147	1.17224	8.05252	1.17225	7.972	1.17201	7.79238	1.17204	7.88219	1.17226	7.68054
1.17318	8.09711	1.17338	7.93517	1.17324	7.92644	1.17324	8.0882	1.17325	8.00732	1.17312	7.79165	1.17315	7.89949	1.17321	7.68866
1.17417	8.11103	1.17437	7.94881	1.1742	7.92067	1.1742	8.08231	1.17421	8.00149	1.17401	7.80721	1.17404	7.90435	1.17419	7.69866
1.17533	8.08909	1.17553	7.92731	1.17515	7.91994	1.17515	8.08157	1.17516	8.00076	1.17508	7.81466	1.17511	7.90771	1.17524	7.70396
1.17629	8.09049	1.17649	7.92868	1.17611	7.91375	1.17611	8.07525	1.17612	7.9945	1.17596	7.78657	1.17599	7.89054	1.1762	7.68178
1.17724	8.09096	1.17744	7.92914	1.17707	7.90653	1.17707	8.06788	1.17708	7.98721	1.17713	7.81684	1.17716	7.90202	1.17716	7.70224
1.17811	8.11112	1.17831	7.94889	1.17803	7.93469	1.17803	8.09662	1.17804	8.01566	1.178	7.81695	1.17803	7.9163	1.17807	7.70929
1.17917	8.11358	1.17937	7.95131	1.17911	7.93721	1.17911	8.0992	1.17912	8.01821	1.17892	7.81294	1.17895	7.91557	1.17914	7.70697
1.18021	8.10229	1.18041	7.94024	1.18015	7.91887	1.18015	8.08048	1.18016	7.99967	1.18002	7.81844	1.18005	7.90906	1.18018	7.70648
1.18118	8.09626	1.18138	7.93434	1.18121	7.9272	1.18121	8.08898	1.18122	8.00809	1.18099	7.79819	1.18102	7.90314	1.18119	7.69365
1.18214	8.0913	1.18234	7.92947	1.18207	7.92239	1.18207	8.08407	1.18208	8.00323	1.18215	7.84126	1.18218	7.92224	1.18211	7.72411
1.18328	8.11069	1.18348	7.94848	1.1831	7.94589	1.1831	8.10805	1.18311	8.02697	1.18294	7.82123	1.18297	7.9241	1.18319	7.71521
1.18426	8.11485	1.18446	7.95255	1.18417	7.94222	1.18417	8.10431	1.18418	8.02326	1.1841	7.81905	1.18413	7.92116	1.18421	7.7127
1.1852	8.12618	1.1854	7.96366	1.18523	7.92051	1.18523	8.08216	1.18524	8.00133	1.18495	7.82039	1.18498	7.91086	1.18521	7.70831
1.18618	8.12185	1.18638	7.95942	1.18615	7.94004	1.18615	8.10208	1.18616	8.02106	1.18604	7.81924	1.18607	7.92015	1.18617	7.7123
1.18717	8.10428	1.18737	7.9422	1.18709	7.93905	1.18709	8.10107	1.1871	8.02006	1.18701	7.85306	1.18704	7.93656	1.18713	7.73692
1.1882	8.1157	1.1884	7.95339	1.18807	7.95051	1.18807	8.11277	1.18808	8.03164	1.18813	7.82815	1.18816	7.92989	1.18813	7.72144
1.18923	8.11977	1.18943	7.95738	1.1892	7.94528	1.1892	8.10742	1.18921	8.02635	1.18908	7.82486	1.18911	7.92561	1.18921	7.71773
1.19011	8.14401	1.19031	7.98113	1.1902	7.93137	1.1902	8.09323	1.19021	8.0123	1.19001	7.83434	1.19004	7.92332	1.19015	7.72125
1.19129	8.13297	1.19149	7.97031	1.19105	7.95433	1.19105	8.11667	1.19106	8.0355	1.19092	7.83117	1.19095	7.93333	1.19117	7.72461
1.19218	8.13404	1.19238	7.97135	1.19221	7.95391	1.19221	8.11624	1.19222	8.03508	1.19205	7.86143	1.19208	7.94825	1.1922	7.74675
1.19323	8.11498	1.19343	7.95268	1.19321	7.95487	1.19321	8.11721	1.19322	8.03604	1.19315	7.8278	1.19318	7.93192	1.19322	7.72227
1.19431	8.1171	1.19451	7.95476	1.19417	7.95491	1.19417	8.11725	1.19418	8.03608	1.19394	7.83663	1.19397	7.93636	1.19424	7.72876
1.19522	8.15487	1.19542	7.99178	1.19522	7.94348	1.19522	8.10559	1.19523	8.02454	1.19505	7.85689	1.19508	7.94071	1.19522	7.74082
1.19618	8.14541	1.19638	7.9825	1.19617	7.98353	1.19617	8.14646	1.19618	8.065	1.19595	7.84733	1.19598	7.95616	1.19618	7.74371
1.1973	8.14987	1.1975	7.98687	1.19716	7.94772	1.19716	8.10992	1.19717	8.02882	1.19714	7.86728	1.19717	7.94805	1.19723	7.74951
1.19824	8.12958	1.19844	7.96699	1.19817	7.96282	1.19817	8.12532	1.19818	8.04407	1.19801	7.82914	1.19804	7.93661	1.1982	7.72522
1.19929	8.13306	1.19949	7.9704	1.19898	7.96136	1.19898	8.12384	1.19899	8.0426	1.19906	7.85585	1.19909	7.94923	1.19914	7.74449
1.20026	8.15632	1.20046	7.99319	1.20011	7.96557	1.20011	8.12813	1.20012	8.04685	1.20016	7.86583	1.20019	7.95634	1.20018	7.75286
1.20127	8.16048	1.20147	7.99727	1.20111	7.99205	1.20111	8.15515	1.20112	8.0736	1.20102	7.84924	1.20105	7.96142	1.20119	7.74723
1.20211	8.16939	1.20231	8.006	1.2021	7.94482	1.2021	8.10696	1.20211	8.02589	1.20214	7.85952	1.20217	7.9427	1.2021	7.74309
1.20311	8.14486	1.20331	7.98196	1.20317	7.96928	1.20317	8.13191	1.20318	8.0506	1.20305	7.83415	1.20308	7.94237	1.20314	7.73049
1.20413	8.15161	1.20433	7.98857	1.2042	7.97436	1.2042	8.1371	1.20421	8.05573	1.20409	7.87282	1.20412	7.96428	1.20416	7.76018
1.20528	8.13951	1.20548	7.97672	1.20508	7.97933	1.20508	8.14217	1.20509	8.06075	1.20492	7.87206	1.20495	7.9664	1.20518	7.76085
1.20625	8.1665	1.20645	8.00317	1.20605	7.98158	1.20605	8.14447	1.20606	8.06303	1.20614	7.84515	1.20617	7.95409	1.20615	7.74163
1.2072	8.17206	1.2074	8.00862	1.20705	7.96037	1.20705	8.12283	1.20706	8.0416	1.20696	7.85845	1.20699	7.95003	1.20712	7.74615
1.20817	8.15958	1.20837	7.99639	1.20799	7.98735	1.20799	8.15036	1.208	8.06885	1.20806	7.8599	1.20809	7.96438	1.20808	7.7539
1.20931	8.16625	1.20951	8.00292	1.20895	7.98869	1.20895	8.15172	1.20896	8.07021	1.20914	7.88279	1.20917	7.9765	1.20913	7.77105
1.21022	8.14991	1.21042	7.98691	1.21002	7.98689	1.21002	8.14989	1.21003	8.06839	1.21003	7.88104	1.21006	7.97471	1.21012	7.76932
1.21123	8.15483	1.21143	7.99173	1.21102	7.98322	1.21102	8.14615	1.21103	8.06469	1.21088	7.84523	1.21091	7.95496	1.21112	7.74209
1.21227	8.16896	1.21247	8.00558	1.21219	7.96778	1.21219	8.13039	1.2122	8.04909	1.21203	7.86548	1.21206	7.95729	1.21223	7.75316
1.21328	8.17966	1.21348	8.01607	1.21313	7.99285	1.21313	8.15597	1.21314	8.07441	1.21302	7.87657	1.21305	7.97549	1.21321	7.76751
1.21408	8.17291	1.21428	8.00945	1.21403	8.00092	1.21403	8.1642	1.21404	8.08256	1.21406	7.88299	1.21409	7.98277	1.21406	7.77422
1.21521	8.15054	1.21541	7.98753	1.21507	7.98418	1.21507	8.14712	1.21508	8.06565	1.21495	7.88226	1.21498	7.97396	1.21514	7.76955
1.21629	8.15733	1.21649	7.99419	1.21604	7.99851	1.21604	8.16174	1.21605	8.08013	1.21607	7.84397	1.2161	7.96205	1.21617	7.74495
1.21715	8.1449	1.21735	7.982	1.21705	7.9888	1.21705	8.15184	1.21706	8.07032	1.21692	7.88421	1.21695	7.97727	1.2171	7.77212
1.21811	8.17274	1.21831	8.00929	1.218	8.01552	1.218	8.1791	1.21801	8.09731	1.21804	7.88696	1.21807	7.99213	1.21805	7.78076
1.21921	8.17643	1.21941	8.0129	1.219	7.99989	1.219	8.16315	1.21901	8.08152	1.21904	7.88364	1.21907	7.98258	1.21911	7.77444
1.22026	8.17075	1.22046	8.00733	1.22009	7.97994	1.22009	8.14279	1.2201	8.06137	1.22001	7.88979	1.22004	7.97558	1.22018	7.77403
1.22126	8.16022	1.22146	7.99702	1.22102	8.0115	1.22102	8.175	1.22103	8.09325	1.22101	7.86415	1.22104	7.9787	1.22114	7.76299
1.22222	8.15029	1.22242	7.98728	1.22215	8.00524	1.22215	8.16861	1.22216	8.08692	1.22195	7.9147	1.22198	8.00081	1.22218	7.7986
1.22331	8.16731	1.22351	8.00396	1.22323	8.01471	1.22323	8.17828	1.22324	8.0965	1.22299	7.89586	1.22302	7.99618	1.22327	7.7871
1.22421	8.18428	1.22441	8.0206	1.22405	7.99687	1.22405	8.16007	1.22406	8.07847	1.22401	7.88902	1.22404	7.98375	1.22413	7.77766
1.22517	8.18777	1.22537	8.02401	1.22503	7.99247	1.22503	8.15558	1.22504	8.07403	1.22501	7.8956	1.22504	7.98481	1.2251	7.7814
1.22614	8.17567	1.22634	8.01216	1.22624	8.0321	1.22624	8.19602	1.22625	8.11406	1.22604	7.88383	1.22607	7.99894	1.22619	7.78256
1.22711	8.16387	1.22731	8.00059	1.22718	8.01326	1.22718	8.1768	1.22719	8.09503	1.22702	7.9277	1.22705	8.01136	1.22714	7.81014
1.22819	8.16332	1.22839	8.00005	1.22802	8.01468	1.22802	8.17824	1.22803	8.09646	1.228	7.89174	1.22803	7.9941	1.22811	7.78406
1.22929	8.17639	1.22949	8.01286	1.22901	8.00478	1.22901	8.16814	1.22902	8.08646	1.22896	7.89193	1.22899	7.98919	1.22915	7.78175
1.23027	8.19863	1.23047	8.03466	1.2301	8.01036	1.2301	8.17383	1.23011	8.09209	1.22996	7.90622	1.22999	7.99916	1.23018	7.79364
1.23127	8.18581	1.23147	8.0221	1.23101	8.05243	1.23101	8.21677	1.23102	8.1346	1.23094	7.90324	1.23097	8.01892	1.23114	7.80186
1.23234	8.19091	1.23254	8.02709	1.23217	8.00516	1.23217	8.16853	1.23218	8.08684	1.23199	7.93014	1.23202	8.00849	1.23225	7.80993
1.23329	8.18255	1.23349	8.01889	1.23309	8.01853	1.23309	8.18218	1.2331	8.10036	1.23294	7.88864	1.23297	7.9945	1.23319	7.78274
1.23421	8.17457	1.23441	8.01107	1.23404	8.01918	1.23404	8.18284	1.23405	8.10101	1.23407	7.90072	1.2341	8.00086	1.23412	7.79178
1.23512	8.19494	1.23532	8.03104	1.23519	8.03053	1.23519	8.19442	1.2352	8.11248	1.23494	7.91639	1.23497	8.01443	1.23516	7.8061
1.2362	8.19468	1.2364	8.03079	1.2362	8.05492	1.2362	8.2193	1.23621	8.13711	1.23606	7.91646	1.23609	8.02679	1.2362	7.81219
1.23726	8.21	1.23746	8.0458	1.23701	8.00772	1.23701	8.17114	1.23702	8.08943	1.23696	7.92376	1.23699	8.0066	1.23713	7.80588
1.23827	8.196	1.23847	8.03208	1.23819	8.03722	1.23819	8.20125	1.2382	8.11923	1.23796	7.89827	1.23799	8.00875	1.23823	7.79444
1.23911	8.18161	1.23931	8.01798	1.23916	8.03627	1.23916	8.20027	1.23917	8.11827	1.23908	7.91902	1.23911	8.01865	1.23913	7.80946
1.24013	8.18815	1.24033	8.02438	1.24004	8.03244	1.24004	8.19637	1.24005	8.11441	1.24009	7.92961	1.24012	8.02201	1.24009	7.81629
1.24115	8.19685	1.24135	8.03291	1.24101	8.04039	1.24101	8.20448	1.24102	8.12244	1.24099	7.91554	1.24102	8.01899	1.24108	7.80792
1.24209	8.21671	1.24229	8.05238	1.24206	8.01422	1.24206	8.17777	1.24207	8.09599	1.24212	7.92005	1.24215	8.00802	1.24207	7.80476
1.2433	8.21217	1.2435	8.04793	1.24309	8.05151	1.24309	8.21583	1.2431	8.13367	1.24295	7.91157	1.24298	8.02262	1.24319	7.80775
1.24416	8.21242	1.24436	8.04817	1.244	8.05255	1.244	8.21688	1.24401	8.13471	1.24409	7.92938	1.24412	8.03205	1.24408	7.8211
1.24512	8.19125	1.24532	8.02742	1.24517	8.03967	1.24517	8.20374	1.24518	8.1217	1.24488	7.93549	1.24491	8.0286	1.24514	7.82241
1.24628	8.1954	1.24648	8.0315	1.24622	8.04192	1.24622	8.20604	1.24623	8.12398	1.24611	7.91383	1.24614	8.0189	1.24625	7.80704
1.24723	8.21972	1.24743	8.05533	1.24695	8.02901	1.24695	8.19286	1.24696	8.11093	1.24691	7.92544	1.24694	8.01819	1.24709	7.81238
1.24804	8.21896	1.24824	8.05458	1.24815	8.06611	1.24815	8.23073	1.24816	8.14842	1.24808	7.9251	1.24811	8.03676	1.24809	7.82131
1.24921	8.23487	1.24941	8.07018	1.24908	8.06149	1.24908	8.22601	1.24909	8.14375	1.24905	7.9316	1.24908	8.03767	1.24914	7.82494
1.25026	8.21624	1.25046	8.05192	1.25008	8.03833	1.25008	8.20238	1.25009	8.12035	1.25005	7.93561	1.25008	8.02798	1.25017	7.82216
1.25112	8.21276	1.25132	8.04851	1.25118	8.04658	1.25118	8.2108	1.25119	8.12869	1.25097	7.90534	1.251	8.01702	1.25115	7.80196
1.25219	8.20224	1.25239	8.03819	1.25205	8.05136	1.25205	8.21567	1.25206	8.13352	1.25201	7.93958	1.25204	8.03655	1.25212	7.82831
1.2532	8.22749	1.2534	8.06294	1.25308	8.06863	1.25308	8.2333	1.25309	8.15097	1.25306	7.93416	1.25309	8.04256	1.25314	7.82859
1.25428	8.23967	1.25448	8.07488	1.25414	8.0621	1.25414	8.22663	1.25415	8.14437	1.25399	7.94088	1.25402	8.04262	1.25421	7.83192
1.25509	8.22596	1.25529	8.06144	1.25508	8.04609	1.25508	8.21029	1.25509	8.12819	1.255	7.94531	1.25503	8.03675	1.25508	7.83121
1.25608	8.22961	1.25628	8.06502	1.25629	8.06986	1.25629	8.23455	1.2563	8.1522	1.25611	7.92774	1.25614	8.03997	1.25618	7.82418
1.25708	8.20317	1.25728	8.03911	1.25712	8.07077	1.25712	8.23548	1.25713	8.15313	1.25694	7.96167	1.25697	8.0574	1.2571	7.84934
1.2582	8.226	1.2584	8.06148	1.25819	8.08667	1.25819	8.25171	1.2582	8.16919	1.258	7.9447	1.25803	8.05695	1.2582	7.84081
1.25922	8.23241	1.25942	8.06777	1.25917	8.0681	1.25917	8.23276	1.25918	8.15043	1.2591	7.95246	1.25913	8.05144	1.25919	7.84191
1.26012	8.24094	1.26032	8.07613	1.2602	8.04131	1.2602	8.20542	1.26021	8.12336	1.26006	7.94799	1.26009	8.03568	1.26016	7.832
1.26099	8.2479	1.26119	8.08295	1.26112	8.07849	1.26112	8.24336	1.26113	8.16093	1.26103	7.93526	1.26106	8.0481	1.26106	7.83185
1.26215	8.22265	1.26235	8.0582	1.26225	8.07578	1.26225	8.24059	1.26226	8.15819	1.26203	7.97268	1.26206	8.06543	1.2622	7.85867
1.2632	8.22507	1.2634	8.06057	1.26319	8.08289	1.26319	8.24785	1.2632	8.16537	1.26299	7.94489	1.26302	8.05513	1.2632	7.84001
1.26421	8.22681	1.26441	8.06227	1.26414	8.07234	1.26414	8.23708	1.26415	8.15471	1.26399	7.94509	1.26402	8.0499	1.26418	7.83754
1.2651	8.25525	1.2653	8.09014	1.26516	8.05602	1.26516	8.22043	1.26517	8.13823	1.26491	7.95521	1.26494	8.04672	1.26513	7.84095
1.26611	8.24663	1.26631	8.0817	1.26623	8.09833	1.26623	8.2636	1.26624	8.18096	1.26591	7.94463	1.26594	8.0628	1.26617	7.84364
1.26722	8.25495	1.26742	8.08985	1.26712	8.07123	1.26712	8.23595	1.26713	8.15359	1.26704	7.98158	1.26707	8.06759	1.26717	7.86409
1.26827	8.24226	1.26847	8.07741	1.26831	8.08545	1.26831	8.25046	1.26832	8.16795	1.26794	7.94925	1.26797	8.0586	1.26829	7.84385
1.26909	8.22371	1.26929	8.05924	1.2691	8.07425	1.2691	8.23903	1.26911	8.15664	1.26898	7.95422	1.26901	8.05543	1.2691	7.84473
1.27013	8.24718	1.27033	8.08224	1.27023	8.07769	1.27023	8.24254	1.27024	8.16012	1.26995	7.95441	1.26998	8.05726	1.27018	7.84572
1.27127	8.24926	1.27147	8.08428	1.27115	8.11063	1.27115	8.27615	1.27116	8.19339	1.27107	7.96419	1.2711	8.07879	1.27121	7.86106
1.27214	8.26845	1.27234	8.10308	1.27227	8.08067	1.27227	8.24558	1.27228	8.16313	1.27189	7.97245	1.27192	8.06779	1.27221	7.85972
1.27321	8.25851	1.27341	8.09334	1.27322	8.09248	1.27322	8.25763	1.27323	8.17506	1.27314	7.95151	1.27317	8.06328	1.27321	7.84725
1.27406	8.24829	1.27426	8.08332	1.27409	8.08335	1.27409	8.24831	1.2741	8.16583	1.27397	7.96733	1.274	8.06658	1.27407	7.85661
1.2751	8.24268	1.2753	8.07783	1.27504	8.09435	1.27504	8.25954	1.27505	8.17695	1.27505	7.98303	1.27508	8.07999	1.27507	7.87088
1.27619	8.25028	1.27639	8.08528	1.27625	8.11243	1.27625	8.27799	1.27626	8.19521	1.27603	7.97184	1.27606	8.08352	1.27622	7.86713
1.27731	8.26879	1.27751	8.10341	1.2771	8.07181	1.2771	8.23654	1.27711	8.15417	1.27692	7.97466	1.27695	8.06442	1.27721	7.85915
1.27822	8.2642	1.27842	8.09892	1.2783	8.09336	1.2783	8.25853	1.27831	8.17594	1.278	7.9554	1.27803	8.06567	1.27826	7.85033
1.27917	8.2653	1.27937	8.1	1.2791	8.09791	1.2791	8.26317	1.27911	8.18054	1.27902	7.97409	1.27905	8.07731	1.27914	7.86519
1.28011	8.24527	1.28031	8.08037	1.28025	8.10589	1.28025	8.27132	1.28026	8.18861	1.28001	7.99469	1.28004	8.09165	1.28018	7.8823
1.28108	8.24689	1.28128	8.08195	1.2812	8.11426	1.2812	8.27986	1.28121	8.19706	1.281	7.9624	1.28103	8.07973	1.28114	7.86064
1.28213	8.25817	1.28233	8.09301	1.28212	8.08029	1.28212	8.24519	1.28213	8.16274	1.2819	7.97092	1.28193	8.06683	1.28212	7.8585
1.28313	8.25958	1.28333	8.09438	1.28311	8.10681	1.28311	8.27226	1.28312	8.18953	1.28301	7.97088	1.28304	8.08021	1.28312	7.86503
1.28409	8.28058	1.28429	8.11497	1.28424	8.11506	1.28424	8.28068	1.28425	8.19787	1.28401	7.98441	1.28404	8.09114	1.28417	7.87702
1.28504	8.26042	1.28524	8.09522	1.28517	8.10945	1.28517	8.27495	1.28518	8.1922	1.28488	8.00119	1.28491	8.09669	1.28511	7.88796
1.28608	8.25334	1.28628	8.08827	1.28625	8.11243	1.28625	8.27799	1.28626	8.19521	1.28606	7.9619	1.28609	8.07855	1.28617	7.85982
1.28706	8.25924	1.28726	8.09405	1.28709	8.09183	1.28709	8.25697	1.2871	8.1744	1.28699	7.98712	1.28702	8.08076	1.28708	7.87326
1.28803	8.28063	1.28823	8.11501	1.28814	8.11816	1.28814	8.28384	1.28815	8.201	1.28787	7.98322	1.2879	8.09211	1.28808	7.87691
1.28908	8.29285	1.28928	8.12699	1.28919	8.1208	1.28919	8.28653	1.2892	8.20366	1.28895	7.99591	1.28898	8.09979	1.28913	7.88689
1.2902	8.27103	1.2904	8.10561	1.29017	8.10066	1.29017	8.26598	1.29018	8.18332	1.29002	7.99985	1.29005	8.09158	1.29018	7.8848
1.29123	8.26823	1.29143	8.10287	1.29108	8.1177	1.29108	8.28337	1.29109	8.20054	1.29095	7.96098	1.29098	8.08076	1.29116	7.86045
1.29217	8.25491	1.29237	8.08981	1.29224	8.10956	1.29224	8.27506	1.29225	8.19231	1.29186	7.9906	1.29189	8.09146	1.29221	7.88021
1.29323	8.28203	1.29343	8.11639	1.29324	8.13371	1.29324	8.29971	1.29325	8.21671	1.29301	7.99457	1.29304	8.10564	1.29323	7.88911
1.29424	8.30023	1.29444	8.13423	1.29409	8.12638	1.29409	8.29222	1.2941	8.2093	1.29389	8.00145	1.29392	8.10538	1.29416	7.89235
1.2952	8.292	1.2954	8.12616	1.29521	8.09695	1.29521	8.26219	1.29522	8.17957	1.29501	7.99904	1.29504	8.08931	1.2952	7.88329
1.29607	8.29196	1.29627	8.12612	1.29618	8.13188	1.29618	8.29784	1.29619	8.21486	1.29596	7.97057	1.29599	8.09272	1.29612	7.87101
1.29715	8.27592	1.29735	8.1104	1.29722	8.1177	1.29722	8.28337	1.29723	8.20054	1.297	8.02155	1.29703	8.11104	1.29718	7.90497
1.29826	8.29289	1.29846	8.12703	1.29811	8.13226	1.29811	8.29823	1.29812	8.21524	1.29796	8.00413	1.29799	8.10969	1.29819	7.89577
1.29925	8.30376	1.29945	8.13768	1.29919	8.12875	1.29919	8.29464	1.2992	8.21169	1.29892	8.00241	1.29895	8.10705	1.29922	7.89363
1.30024	8.31216	1.30044	8.14592	1.30013	8.11025	1.30013	8.27577	1.30014	8.19301	1.30009	8.00394	1.30012	8.09847	1.30019	7.89018
1.3011	8.30558	1.3013	8.13947	1.30122	8.14839	1.30122	8.31468	1.30123	8.23154	1.30104	7.98911	1.30107	8.11032	1.30116	7.88872
1.30212	8.29251	1.30232	8.12666	1.30208	8.12787	1.30208	8.29374	1.30209	8.21081	1.30217	8.04066	1.3022	8.12573	1.3021	7.92153
1.30313	8.29862	1.30333	8.13265	1.30305	8.14762	1.30305	8.3139	1.30306	8.23076	1.30298	8.01693	1.30301	8.12385	1.30309	7.90898
1.30415	8.30176	1.30435	8.13573	1.30418	8.1242	1.30418	8.29	1.30419	8.2071	1.30406	7.99622	1.30409	8.10166	1.30416	7.88796
1.30522	8.3327	1.30542	8.16605	1.3052	8.11935	1.3052	8.28505	1.30521	8.2022	1.30518	7.99305	1.30521	8.09762	1.30521	7.88443
1.30622	8.32035	1.30642	8.15394	1.30619	8.1602	1.30619	8.32673	1.3062	8.24346	1.3061	7.99924	1.30613	8.12135	1.3062	7.89909
1.30722	8.31513	1.30742	8.14883	1.30706	8.13352	1.30706	8.29951	1.30707	8.21652	1.3071	8.02587	1.30713	8.12119	1.30714	7.91206
1.30819	8.30639	1.30839	8.14026	1.30817	8.14147	1.30817	8.30762	1.30818	8.22455	1.30796	8.00325	1.30799	8.1139	1.30818	7.8974
1.30902	8.30393	1.30922	8.13785	1.30916	8.13157	1.30916	8.29753	1.30917	8.21455	1.30908	8.0013	1.30911	8.10792	1.30909	7.89352
1.31006	8.32285	1.31026	8.1564	1.31017	8.14109	1.31017	8.30723	1.31018	8.22416	1.30998	8.00676	1.31001	8.11546	1.31012	7.89989
1.31103	8.32884	1.31123	8.16226	1.31113	8.16589	1.31113	8.33254	1.31114	8.24922	1.31098	8.01334	1.31101	8.13128	1.31108	7.91086
1.31214	8.33482	1.31234	8.16813	1.31221	8.14086	1.31221	8.307	1.31222	8.22393	1.31202	8.03764	1.31205	8.13079	1.31217	7.92253
1.31317	8.32005	1.31337	8.15365	1.3132	8.15049	1.3132	8.31683	1.31321	8.23366	1.31298	8.0052	1.31301	8.11943	1.31318	7.90107
1.31409	8.31288	1.31429	8.14662	1.31409	8.14441	1.31409	8.31063	1.3141	8.22752	1.31409	8.00126	1.31412	8.11439	1.31409	7.89667
1.31509	8.31929	1.31529	8.1529	1.31513	8.15275	1.31513	8.31913	1.31514	8.23594	1.31512	8.0198	1.31515	8.12787	1.31511	7.91235
1.31607	8.32612	1.31627	8.1596	1.31624	8.16547	1.31624	8.33211	1.31625	8.24879	1.31617	8.02365	1.3162	8.13622	1.31616	7.91834
1.31704	8.34781	1.31724	8.18085	1.31704	8.1362	1.31704	8.30224	1.31705	8.21922	1.31707	8.03902	1.3171	8.12912	1.31704	7.92239
1.31807	8.3268	1.31827	8.16027	1.31815	8.15179	1.31815	8.31815	1.31816	8.23497	1.31798	8.00673	1.31801	8.12085	1.31811	7.90251
1.31914	8.32366	1.31934	8.15719	1.31919	8.1644	1.31919	8.33102	1.3192	8.24771	1.31897	8.00248	1.319	8.1251	1.31916	7.90251
1.32012	8.31755	1.32032	8.1512	1.32014	8.16474	1.32014	8.33137	1.32015	8.24806	1.32009	8.04188	1.32012	8.14497	1.32013	7.93156
1.32117	8.32646	1.32137	8.15993	1.32121	8.16329	1.32121	8.32989	1.32122	8.24659	1.32098	8.02404	1.32101	8.13532	1.32119	7.91808
1.32216	8.34832	1.32236	8.18135	1.32202	8.13597	1.32202	8.30201	1.32203	8.21899	1.32197	8.03676	1.322	8.12788	1.32209	7.92067
1.32319	8.34098	1.32339	8.17416	1.32323	8.16138	1.32323	8.32794	1.32324	8.24466	1.32306	8.01693	1.32309	8.1308	1.32321	7.91239
1.32429	8.33669	1.32449	8.16996	1.32416	8.17759	1.32416	8.34448	1.32417	8.26103	1.32407	8.02843	1.3241	8.14473	1.32422	7.92485
1.32519	8.31415	1.32539	8.14787	1.32511	8.15882	1.32511	8.32533	1.32512	8.24207	1.32501	8.04223	1.32504	8.14215	1.32515	7.93034
1.32617	8.32311	1.32637	8.15665	1.32615	8.16757	1.32615	8.33426	1.32616	8.25092	1.32599	8.02266	1.32602	8.13679	1.32616	7.91813
1.32707	8.33096	1.32727	8.16434	1.32719	8.15481	1.32719	8.32123	1.3272	8.23802	1.32704	8.03099	1.32707	8.13451	1.32713	7.92109
1.32818	8.35672	1.32838	8.18959	1.3281	8.17938	1.3281	8.34631	1.32811	8.26284	1.32817	8.02056	1.3282	8.1417	1.32814	7.91951
1.32912	8.35757	1.32932	8.19042	1.32925	8.18523	1.32925	8.35227	1.32926	8.26875	1.32903	8.03776	1.32906	8.15325	1.32918	7.9336
1.33022	8.32294	1.33042	8.15648	1.33013	8.15603	1.33013	8.32248	1.33014	8.23926	1.33003	8.06439	1.33006	8.15182	1.33018	7.94595
1.33124	8.33979	1.33144	8.17299	1.33115	8.17128	1.33115	8.33804	1.33116	8.25466	1.33098	8.01808	1.33101	8.13637	1.3312	7.91568
1.33222	8.32256	1.33242	8.15611	1.33221	8.16505	1.33221	8.33168	1.33222	8.24837	1.33202	8.04043	1.33205	8.1444	1.33222	7.93057
1.33331	8.34917	1.33351	8.18219	1.33326	8.19623	1.33326	8.3635	1.33327	8.27987	1.3331	8.03034	1.33313	8.15511	1.33328	7.93087
1.33429	8.34794	1.33449	8.18098	1.33406	8.19119	1.33406	8.35836	1.33407	8.27477	1.33401	8.05514	1.33404	8.16496	1.33418	7.94785
1.33531	8.34412	1.33551	8.17724	1.33512	8.15508	1.33512	8.32151	1.33513	8.23829	1.33505	8.05453	1.33508	8.14641	1.33522	7.93846
1.33625	8.33627	1.33645	8.16954	1.3361	8.18767	1.3361	8.35477	1.33611	8.27122	1.33605	8.02247	1.33608	8.14685	1.33617	7.92297
1.33724	8.33504	1.33744	8.16833	1.33716	8.1777	1.33716	8.34459	1.33717	8.26115	1.33699	8.05602	1.33702	8.15858	1.3372	7.94516
1.33815	8.3507	1.33835	8.18368	1.33815	8.20491	1.33815	8.37236	1.33816	8.28863	1.33801	8.05606	1.33804	8.17235	1.33815	7.95192
1.33914	8.34768	1.33934	8.18073	1.33904	8.1824	1.33904	8.34939	1.33905	8.26589	1.33895	8.06065	1.33898	8.16327	1.33909	7.94972
1.34011	8.36534	1.34031	8.19803	1.34023	8.16994	1.34023	8.33668	1.34024	8.25331	1.34012	8.0475	1.34015	8.15041	1.34017	7.93697
1.34116	8.33869	1.34136	8.17191	1.34106	8.20495	1.34106	8.37239	1.34107	8.28867	1.34101	8.0256	1.34104	8.15714	1.34111	7.92954
1.34215	8.33593	1.34235	8.16921	1.34221	8.18752	1.34221	8.35461	1.34222	8.27107	1.34216	8.06902	1.34219	8.17004	1.34218	7.95714
1.34319	8.33953	1.34339	8.17274	1.34311	8.20376	1.34311	8.37119	1.34312	8.28747	1.34298	8.06099	1.34301	8.17423	1.34315	7.95526
1.34415	8.34964	1.34435	8.18264	1.34423	8.17953	1.34423	8.34646	1.34424	8.263	1.34405	8.06061	1.34408	8.1618	1.34419	7.94898
1.34514	8.37527	1.34534	8.20776	1.34518	8.18144	1.34518	8.34841	1.34519	8.26493	1.34513	8.05381	1.34516	8.15937	1.34516	7.94446
1.3462	8.36266	1.3464	8.19541	1.346	8.2103	1.346	8.37785	1.34601	8.29408	1.346	8.03665	1.34603	8.16536	1.3461	7.93899
1.34725	8.34908	1.34745	8.1821	1.34722	8.19979	1.34722	8.36713	1.34723	8.28346	1.34695	8.07257	1.34698	8.17801	1.34723	7.96279
1.34828	8.34964	1.34848	8.18264	1.34814	8.2009	1.34814	8.36826	1.34815	8.28458	1.34794	8.06726	1.34797	8.17592	1.34821	7.95916
1.34927	8.35766	1.34947	8.1905	1.34906	8.18404	1.34906	8.35106	1.34907	8.26755	1.34898	8.04918	1.34901	8.15837	1.34916	7.9417
1.35037	8.37663	1.35057	8.2091	1.35022	8.20239	1.35022	8.36978	1.35023	8.28608	1.34997	8.06195	1.35	8.17402	1.3503	7.95562
1.3513	8.36564	1.3515	8.19832	1.35105	8.22497	1.35105	8.39283	1.35106	8.3089	1.35095	8.05541	1.35098	8.18216	1.35117	7.95641
1.35222	8.37069	1.35242	8.20327	1.35219	8.19872	1.35219	8.36604	1.3522	8.28238	1.35202	8.0861	1.35205	8.18424	1.3522	7.97247
1.35311	8.34034	1.35331	8.17353	1.35313	8.1999	1.35313	8.36725	1.35314	8.28357	1.35308	8.06707	1.35311	8.17532	1.35312	7.95877
1.35417	8.35235	1.35437	8.1853	1.35408	8.19883	1.35408	8.36616	1.35409	8.28249	1.35395	8.05128	1.35398	8.16689	1.35412	7.94691
1.35519	8.37459	1.35539	8.2071	1.35517	8.21175	1.35517	8.37934	1.35518	8.29554	1.3551	8.07192	1.35513	8.18373	1.35518	7.96527
1.35629	8.37654	1.35649	8.20901	1.35604	8.22757	1.35604	8.39548	1.35605	8.31152	1.35604	8.0608	1.35607	8.18616	1.35616	7.96101
1.35726	8.38406	1.35746	8.21637	1.35726	8.20051	1.35726	8.36787	1.35727	8.28419	1.35705	8.08629	1.35708	8.18524	1.35726	7.97305
1.35814	8.35426	1.35834	8.18718	1.35817	8.20659	1.35817	8.37407	1.35818	8.29033	1.35798	8.05954	1.35801	8.17494	1.35815	7.95489
1.35912	8.36088	1.35932	8.19366	1.35905	8.21354	1.35905	8.38117	1.35906	8.29736	1.35891	8.06451	1.35894	8.18093	1.35908	7.96026
1.35978	8.3636	1.35998	8.19633	1.35974	8.21905	1.35974	8.38678	1.35975	8.30292	1.35971	8.09684	1.35974	8.19988	1.35976	7.98539

## Sheet: Figure S13c
Ta3N5/Mg:GaN
1		2		3		4		5		6		7		8
Potential (V vs. RHE)	Current density (mA cm-2)	Potential (V vs. RHE)	Current density (mA cm-2)	Potential (V vs. RHE)	Current density (mA cm-2)	Potential (V vs. RHE)	Current density (mA cm-2)	Potential (V vs. RHE)	Current density (mA cm-2)	Potential (V vs. RHE)	Current density (mA cm-2)	Potential (V vs. RHE)	Current density (mA cm-2)	Potential (V vs. RHE)	Current density (mA cm-2)
0.26062	-0.31933	0.26065	-0.30655	0.26098	-1.64277	0.26063	-1.59349	0.26081	-1.61813	0.26072	-1.5737	0.26069	-1.58154	0.26073	-1.59511
0.26148	-0.06135	0.26151	-0.05889	0.26208	-0.37308	0.2615	-0.36189	0.26179	-0.36749	0.26164	-0.35739	0.26159	-0.35918	0.26165	-0.36226
0.26301	-0.04379	0.26304	-0.04204	0.26292	-0.24217	0.26302	-0.2349	0.26297	-0.23854	0.26299	-0.23198	0.263	-0.23314	0.263	-0.23514
0.26387	-0.03851	0.2639	-0.03697	0.26403	-0.17893	0.26389	-0.17356	0.26396	-0.17625	0.26392	-0.17141	0.26391	-0.17226	0.26393	-0.17374
0.26504	-0.03383	0.26507	-0.03247	0.26505	-0.14619	0.26505	-0.1418	0.26505	-0.14399	0.26505	-0.14004	0.26505	-0.14074	0.26506	-0.14195
0.26596	-0.02872	0.26599	-0.02757	0.26602	-0.12178	0.26597	-0.11812	0.266	-0.11995	0.26599	-0.11666	0.26598	-0.11724	0.266	-0.11824
0.26682	-0.0228	0.26685	-0.02189	0.26693	-0.10211	0.26684	-0.09905	0.26688	-0.10058	0.26686	-0.09782	0.26685	-0.0983	0.26687	-0.09915
0.26798	-0.01936	0.26801	-0.01859	0.26805	-0.09289	0.268	-0.0901	0.26803	-0.09149	0.26801	-0.08898	0.26801	-0.08943	0.26802	-0.09019
0.26887	-0.01747	0.2689	-0.01677	0.26897	-0.08114	0.26888	-0.0787	0.26892	-0.07992	0.2689	-0.07773	0.2689	-0.07811	0.26891	-0.07878
0.26996	-0.01664	0.26999	-0.01598	0.27006	-0.07401	0.26997	-0.07179	0.27002	-0.0729	0.27	-0.0709	0.26999	-0.07125	0.27001	-0.07186
0.27107	-0.01409	0.2711	-0.01353	0.27095	-0.06363	0.27108	-0.06172	0.27101	-0.06268	0.27105	-0.06096	0.27106	-0.06126	0.27106	-0.06179
0.27186	-0.01197	0.27189	-0.01149	0.27202	-0.05954	0.27188	-0.05776	0.27195	-0.05865	0.27192	-0.05704	0.2719	-0.05732	0.27193	-0.05782
0.27297	-0.00786	0.273	-0.00755	0.27304	-0.05742	0.27298	-0.05569	0.27301	-0.05655	0.273	-0.055	0.27299	-0.05527	0.27301	-0.05575
0.2738	-0.00692	0.27383	-0.00664	0.27405	-0.05177	0.27381	-0.05022	0.27393	-0.05099	0.27387	-0.04959	0.27385	-0.04984	0.27388	-0.05027
0.27496	-0.00587	0.27499	-0.00563	0.27493	-0.04873	0.27497	-0.04727	0.27495	-0.048	0.27496	-0.04669	0.27496	-0.04692	0.27497	-0.04732
0.27578	-0.00613	0.27581	-0.00588	0.27596	-0.04595	0.27579	-0.04457	0.27588	-0.04526	0.27583	-0.04402	0.27582	-0.04424	0.27584	-0.04462
0.27694	-0.00434	0.27697	-0.00417	0.27708	-0.04492	0.27696	-0.04357	0.27702	-0.04425	0.27699	-0.04303	0.27698	-0.04325	0.277	-0.04362
0.27793	-0.00297	0.27796	-0.00285	0.27798	-0.04312	0.27794	-0.04182	0.27796	-0.04247	0.27795	-0.0413	0.27795	-0.04151	0.27796	-0.04187
0.27901	-0.00127	0.27904	-0.00122	0.27908	-0.03907	0.27902	-0.0379	0.27905	-0.03849	0.27904	-0.03743	0.27903	-0.03761	0.27905	-0.03794
0.27983	-3.59713e-05	0.27986	-3.45325e-05	0.27995	-0.03552	0.27985	-0.03446	0.2799	-0.03499	0.27987	-0.03403	0.27986	-0.0342	0.27988	-0.03449
0.28103	-3.84119e-05	0.28106	-3.68754e-05	0.28094	-0.03367	0.28105	-0.03266	0.281	-0.03316	0.28102	-0.03225	0.28103	-0.03241	0.28103	-0.03269
0.28191	-0.000711201	0.28194	-0.000682753	0.28209	-0.03268	0.28192	-0.0317	0.28201	-0.03219	0.28196	-0.0313	0.28195	-0.03146	0.28197	-0.03173
0.28289	-0.000301182	0.28292	-0.000289135	0.28307	-0.03167	0.2829	-0.03072	0.28299	-0.0312	0.28295	-0.03034	0.28293	-0.03049	0.28296	-0.03075
0.28403	0.00229	0.28406	0.0022	0.28389	-0.02872	0.28404	-0.02786	0.28397	-0.02829	0.284	-0.02752	0.28402	-0.02765	0.28401	-0.02789
0.28483	0.00382	0.28486	0.00366	0.28486	-0.02635	0.28485	-0.02556	0.28485	-0.02595	0.28485	-0.02524	0.28485	-0.02536	0.28486	-0.02558
0.28582	0.00511	0.28585	0.00491	0.28594	-0.02423	0.28583	-0.0235	0.28589	-0.02387	0.28586	-0.02321	0.28585	-0.02333	0.28587	-0.02353
0.28698	0.00385	0.28701	0.0037	0.28701	-0.0236	0.28699	-0.0229	0.287	-0.02325	0.287	-0.02261	0.28699	-0.02272	0.28701	-0.02292
0.28788	0.0025	0.28791	0.0024	0.2881	-0.02331	0.2879	-0.02262	0.288	-0.02296	0.28795	-0.02233	0.28793	-0.02245	0.28796	-0.02264
0.28885	0.00436	0.28888	0.00419	0.28894	-0.02043	0.28886	-0.01981	0.2889	-0.02012	0.28888	-0.01957	0.28887	-0.01966	0.28889	-0.01983
0.28997	0.00605	0.29	0.00581	0.29008	-0.01813	0.28998	-0.01759	0.29003	-0.01786	0.29	-0.01737	0.29	-0.01746	0.29001	-0.01761
0.29081	0.00808	0.29084	0.00776	0.29096	-0.01717	0.29082	-0.01665	0.29089	-0.01691	0.29086	-0.01644	0.29085	-0.01653	0.29087	-0.01667
0.29205	0.00721	0.29208	0.00692	0.29188	-0.01721	0.29207	-0.01669	0.29198	-0.01695	0.29202	-0.01648	0.29204	-0.01657	0.29203	-0.01671
0.29285	0.00695	0.29288	0.00667	0.29294	-0.0175	0.29286	-0.01698	0.2929	-0.01724	0.29288	-0.01677	0.29287	-0.01685	0.29289	-0.017
0.29395	0.00629	0.29398	0.00603	0.29404	-0.01415	0.29397	-0.01373	0.294	-0.01394	0.29399	-0.01356	0.29398	-0.01363	0.294	-0.01374
0.29473	0.00832	0.29476	0.00799	0.29499	-0.01204	0.29475	-0.01168	0.29487	-0.01186	0.29481	-0.01153	0.29479	-0.01159	0.29482	-0.01169
0.29587	0.00859	0.2959	0.00824	0.29587	-0.01115	0.29589	-0.01081	0.29588	-0.01098	0.29588	-0.01068	0.29589	-0.01073	0.29589	-0.01082
0.29705	0.01037	0.29708	0.00996	0.29714	-0.0111	0.29707	-0.01077	0.29711	-0.01094	0.29709	-0.01064	0.29708	-0.01069	0.2971	-0.01078
0.29787	0.01051	0.2979	0.01009	0.29798	-0.01108	0.29789	-0.01075	0.29793	-0.01091	0.29791	-0.01061	0.2979	-0.01067	0.29792	-0.01076
0.29898	0.00994	0.29901	0.00954	0.29908	-0.00769	0.299	-0.00746	0.29904	-0.00757	0.29902	-0.00736	0.29901	-0.0074	0.29903	-0.00746
0.29971	0.00941	0.29974	0.00904	0.30007	-0.00649	0.29973	-0.0063	0.2999	-0.00639	0.29981	-0.00622	0.29979	-0.00625	0.29982	-0.0063
0.30092	0.00962	0.30095	0.00924	0.301	-0.00642	0.30094	-0.00622	0.30097	-0.00632	0.30095	-0.00615	0.30095	-0.00618	0.30096	-0.00623
0.30173	0.01203	0.30176	0.01155	0.30196	-0.00744	0.30175	-0.00721	0.30185	-0.00733	0.3018	-0.00712	0.30178	-0.00716	0.30181	-0.00722
0.30304	0.01371	0.30307	0.01316	0.30302	-0.00764	0.30305	-0.00741	0.30304	-0.00753	0.30304	-0.00732	0.30305	-0.00736	0.30305	-0.00742
0.30372	0.01396	0.30375	0.0134	0.30406	-0.00408	0.30373	-0.00396	0.30389	-0.00402	0.30381	-0.00391	0.30379	-0.00393	0.30382	-0.00396
0.30502	0.0133	0.30505	0.01277	0.30489	-0.00241	0.30503	-0.00234	0.30496	-0.00238	0.305	-0.00231	0.30501	-0.00232	0.30501	-0.00234
0.30588	0.01186	0.30591	0.01139	0.30595	-0.00155	0.3059	-0.0015	0.30592	-0.00153	0.30591	-0.00148	0.30591	-0.00149	0.30592	-0.0015
0.30673	0.01295	0.30676	0.01244	0.30699	-0.00241	0.30674	-0.00234	0.30686	-0.00237	0.3068	-0.00231	0.30678	-0.00232	0.30681	-0.00234
0.30798	0.01484	0.30801	0.01425	0.3079	-0.00177	0.308	-0.00171	0.30795	-0.00174	0.30797	-0.00169	0.30798	-0.0017	0.30798	-0.00172
0.30883	0.01657	0.30886	0.0159	0.309	0.00105	0.30884	0.00102	0.30892	0.00104	0.30888	0.00101	0.30887	0.00101	0.30889	0.00102
0.31002	0.01627	0.31005	0.01562	0.30993	0.000818476	0.31004	0.000793922	0.30998	0.000806199	0.31001	0.000784059	0.31002	0.000787967	0.31002	0.000794727
0.31083	0.01526	0.31086	0.01465	0.31109	0.0008437	0.31085	0.000818389	0.31097	0.000831045	0.31091	0.000808223	0.31089	0.000812251	0.31092	0.000819219
0.31199	0.01549	0.31202	0.01487	0.31198	0.000166085	0.31201	0.000161103	0.31199	0.000163594	0.312	0.000159101	0.312	0.000159894	0.31201	0.000161266
0.31284	0.01733	0.31287	0.01664	0.31282	0.00135	0.31286	0.00131	0.31284	0.00133	0.31285	0.00129	0.31285	0.0013	0.31286	0.00131
0.31389	0.01851	0.31392	0.01777	0.31398	0.00505	0.31391	0.0049	0.31395	0.00498	0.31393	0.00484	0.31392	0.00487	0.31394	0.00491
0.31493	0.01975	0.31496	0.01896	0.3151	0.00501	0.31494	0.00486	0.31502	0.00494	0.31498	0.0048	0.31497	0.00482	0.31499	0.00487
0.31594	0.01982	0.31597	0.01903	0.31594	0.00414	0.31596	0.00402	0.31595	0.00408	0.31595	0.00397	0.31596	0.00398	0.31596	0.00402
0.31703	0.02029	0.31706	0.01948	0.317	0.00458	0.31705	0.00444	0.31702	0.00451	0.31703	0.00439	0.31704	0.00441	0.31704	0.00444
0.31783	0.01876	0.31786	0.01801	0.31798	0.00446	0.31785	0.00433	0.31792	0.0044	0.31788	0.00428	0.31787	0.0043	0.31789	0.00433
0.31886	0.02062	0.31889	0.0198	0.31897	0.00767	0.31888	0.00744	0.31892	0.00755	0.3189	0.00734	0.31889	0.00738	0.31891	0.00744
0.31997	0.0224	0.32	0.0215	0.31996	0.00613	0.31998	0.00595	0.31997	0.00604	0.31998	0.00587	0.31998	0.0059	0.31999	0.00595
0.32088	0.02478	0.32091	0.02379	0.3209	0.00588	0.32089	0.0057	0.3209	0.00579	0.3209	0.00563	0.3209	0.00566	0.32091	0.00571
0.32202	0.02436	0.32205	0.02339	0.32198	0.00558	0.32204	0.00541	0.32201	0.00549	0.32202	0.00534	0.32203	0.00537	0.32203	0.00542
0.32299	0.02397	0.32302	0.02301	0.32302	0.00827	0.323	0.00802	0.32301	0.00814	0.32301	0.00792	0.323	0.00796	0.32302	0.00803
0.32382	0.02345	0.32385	0.02251	0.32395	0.01114	0.32383	0.01081	0.32389	0.01098	0.32386	0.01067	0.32385	0.01073	0.32387	0.01082
0.3248	0.02371	0.32483	0.02276	0.32495	0.00963	0.32481	0.00934	0.32488	0.00949	0.32485	0.00922	0.32484	0.00927	0.32486	0.00935
0.32596	0.02764	0.32599	0.02653	0.32591	0.00902	0.32598	0.00875	0.32594	0.00889	0.32596	0.00864	0.32596	0.00869	0.32597	0.00876
0.32685	0.03026	0.32688	0.02905	0.32687	0.01016	0.32687	0.00985	0.32687	0.01	0.32687	0.00973	0.32687	0.00978	0.32688	0.00986
0.328	0.02808	0.32803	0.02696	0.32784	0.01061	0.32802	0.01029	0.32793	0.01045	0.32797	0.01016	0.32799	0.01021	0.32798	0.0103
0.3289	0.02746	0.32893	0.02636	0.32901	0.01272	0.32891	0.01233	0.32896	0.01253	0.32894	0.01218	0.32893	0.01224	0.32895	0.01235
0.32998	0.02715	0.33001	0.02607	0.32997	0.01096	0.32999	0.01063	0.32998	0.01079	0.32999	0.0105	0.32999	0.01055	0.33	0.01064
0.33075	0.03027	0.33078	0.02906	0.331	0.00902	0.33077	0.00875	0.33088	0.00888	0.33083	0.00864	0.33081	0.00868	0.33084	0.00876
0.33196	0.03199	0.33199	0.03071	0.33201	0.0123	0.33197	0.01193	0.33199	0.01211	0.33198	0.01178	0.33198	0.01184	0.33199	0.01194
0.33288	0.03384	0.33291	0.03249	0.33293	0.01354	0.3329	0.01313	0.33291	0.01334	0.3329	0.01297	0.3329	0.01304	0.33291	0.01315
0.33385	0.03268	0.33388	0.03138	0.33388	0.01508	0.33386	0.01463	0.33387	0.01486	0.33387	0.01445	0.33386	0.01452	0.33388	0.01465
0.33502	0.03235	0.33505	0.03106	0.33498	0.0133	0.33503	0.0129	0.33501	0.0131	0.33502	0.01274	0.33502	0.0128	0.33503	0.01291
0.33582	0.03243	0.33585	0.03113	0.33593	0.01253	0.33584	0.01215	0.33588	0.01234	0.33586	0.012	0.33585	0.01206	0.33587	0.01216
0.33699	0.03438	0.33702	0.033	0.3369	0.01536	0.33701	0.01489	0.33695	0.01512	0.33698	0.01471	0.33699	0.01478	0.33699	0.01491
0.33783	0.03657	0.33786	0.0351	0.33797	0.01627	0.33785	0.01578	0.33791	0.01603	0.33788	0.01559	0.33787	0.01567	0.33789	0.0158
0.33888	0.03805	0.33891	0.03653	0.33903	0.01655	0.3389	0.01606	0.33896	0.01631	0.33893	0.01586	0.33892	0.01594	0.33894	0.01607
0.33999	0.03786	0.34002	0.03634	0.33993	0.01354	0.34	0.01314	0.33996	0.01334	0.33998	0.01297	0.33999	0.01304	0.33999	0.01315
0.34089	0.03585	0.34092	0.03442	0.34089	0.0142	0.3409	0.01378	0.34089	0.01399	0.3409	0.01361	0.3409	0.01367	0.34091	0.01379
0.3418	0.03771	0.34183	0.0362	0.34188	0.01703	0.34181	0.01652	0.34184	0.01678	0.34183	0.01632	0.34182	0.0164	0.34184	0.01654
0.34301	0.03851	0.34304	0.03697	0.34302	0.0183	0.34302	0.01775	0.34302	0.01802	0.34302	0.01753	0.34302	0.01762	0.34303	0.01777
0.34389	0.04234	0.34392	0.04065	0.34374	0.01975	0.3439	0.01916	0.34382	0.01946	0.34386	0.01892	0.34387	0.01902	0.34387	0.01918
0.34489	0.04393	0.34492	0.04217	0.34495	0.0174	0.3449	0.01688	0.34493	0.01714	0.34491	0.01667	0.34491	0.01675	0.34492	0.01689
0.34602	0.04203	0.34605	0.04034	0.34597	0.01775	0.34603	0.01721	0.346	0.01748	0.34602	0.017	0.34602	0.01709	0.34603	0.01723
0.34697	0.04099	0.347	0.03935	0.34697	0.02047	0.34698	0.01985	0.34698	0.02016	0.34698	0.01961	0.34698	0.01971	0.34699	0.01987
0.34781	0.04175	0.34784	0.04008	0.34801	0.02084	0.34782	0.02021	0.34792	0.02052	0.34787	0.01996	0.34785	0.02006	0.34788	0.02023
0.34892	0.04502	0.34895	0.04322	0.34877	0.02091	0.34893	0.02028	0.34885	0.0206	0.34889	0.02003	0.3489	0.02013	0.3489	0.0203
0.34982	0.04844	0.34985	0.0465	0.34996	0.01915	0.34983	0.01857	0.34989	0.01886	0.34986	0.01834	0.34985	0.01844	0.34987	0.01859
0.3509	0.04823	0.35093	0.0463	0.35095	0.02264	0.35092	0.02196	0.35093	0.0223	0.35093	0.02169	0.35092	0.0218	0.35094	0.02198
0.35197	0.04701	0.352	0.04513	0.35188	0.02484	0.35198	0.02409	0.35193	0.02446	0.35196	0.02379	0.35197	0.02391	0.35197	0.02412
0.35282	0.04615	0.35285	0.0443	0.353	0.02584	0.35284	0.02507	0.35292	0.02546	0.35288	0.02476	0.35286	0.02488	0.35289	0.02509
0.35407	0.05038	0.3541	0.04837	0.35379	0.02627	0.35408	0.02548	0.35393	0.02587	0.35401	0.02516	0.35403	0.02529	0.35402	0.0255
0.35478	0.05167	0.35481	0.04961	0.35497	0.02511	0.35479	0.02436	0.35488	0.02473	0.35484	0.02405	0.35482	0.02417	0.35485	0.02438
0.35601	0.05481	0.35604	0.05262	0.35605	0.02649	0.35602	0.0257	0.35604	0.0261	0.35603	0.02538	0.35603	0.02551	0.35604	0.02573
0.35701	0.05405	0.35704	0.05189	0.35703	0.03038	0.35703	0.02947	0.35703	0.02992	0.35703	0.0291	0.35703	0.02925	0.35704	0.0295
0.35791	0.05535	0.35794	0.05313	0.35803	0.03001	0.35793	0.02911	0.35798	0.02956	0.35795	0.02875	0.35795	0.02889	0.35796	0.02914
0.35882	0.05612	0.35885	0.05387	0.35893	0.03125	0.35884	0.03031	0.35888	0.03078	0.35886	0.02994	0.35885	0.03009	0.35887	0.03034
0.36006	0.05769	0.36009	0.05538	0.3599	0.03009	0.36007	0.02919	0.35999	0.02964	0.36003	0.02882	0.36005	0.02897	0.36004	0.02922
0.36083	0.05987	0.36086	0.05748	0.36098	0.03308	0.36085	0.03208	0.36091	0.03258	0.36088	0.03169	0.36087	0.03184	0.36089	0.03212
0.36193	0.06355	0.36196	0.06101	0.36202	0.03655	0.36194	0.03545	0.36198	0.036	0.36196	0.03501	0.36196	0.03519	0.36197	0.03549
0.36294	0.06442	0.36297	0.06184	0.36288	0.03798	0.36296	0.03684	0.36292	0.03741	0.36294	0.03639	0.36295	0.03657	0.36295	0.03688
0.36385	0.06428	0.36388	0.06171	0.36403	0.03721	0.36386	0.0361	0.36395	0.03666	0.36391	0.03565	0.36389	0.03583	0.36392	0.03613
0.36506	0.06348	0.36509	0.06094	0.36489	0.03602	0.36508	0.03494	0.36498	0.03548	0.36503	0.03451	0.36505	0.03468	0.36504	0.03498
0.36579	0.06584	0.36582	0.06321	0.36606	0.03884	0.3658	0.03768	0.36593	0.03826	0.36587	0.03721	0.36585	0.0374	0.36588	0.03772
0.36694	0.06801	0.36697	0.06529	0.3671	0.04335	0.36696	0.04205	0.36703	0.0427	0.36699	0.04153	0.36698	0.04174	0.367	0.0421
0.36793	0.07486	0.36796	0.07186	0.36796	0.04123	0.36794	0.03999	0.36795	0.04061	0.36795	0.0395	0.36795	0.03969	0.36796	0.04003
0.36901	0.0734	0.36904	0.07047	0.36899	0.04257	0.36903	0.04129	0.36901	0.04193	0.36902	0.04078	0.36902	0.04098	0.36903	0.04133
0.37017	0.07312	0.3702	0.07019	0.37015	0.04369	0.37019	0.04238	0.37017	0.04303	0.37018	0.04185	0.37018	0.04206	0.37019	0.04242
0.37087	0.07344	0.3709	0.0705	0.37106	0.04612	0.37088	0.04474	0.37097	0.04543	0.37093	0.04418	0.37091	0.0444	0.37094	0.04478
0.37212	0.07688	0.37215	0.07381	0.37186	0.05101	0.37214	0.04948	0.372	0.05025	0.37207	0.04887	0.37209	0.04911	0.37208	0.04953
0.3728	0.08108	0.37283	0.07784	0.37314	0.04991	0.37281	0.04841	0.37298	0.04916	0.3729	0.04781	0.37287	0.04805	0.37291	0.04846
0.37393	0.0839	0.37396	0.08054	0.37392	0.05	0.37394	0.0485	0.37393	0.04925	0.37394	0.0479	0.37394	0.04814	0.37395	0.04855
0.37494	0.08309	0.37497	0.07977	0.37508	0.04991	0.37495	0.04841	0.37502	0.04916	0.37499	0.04781	0.37497	0.04805	0.375	0.04846
0.3758	0.08349	0.37583	0.08015	0.37619	0.05333	0.37581	0.05173	0.376	0.05253	0.37591	0.05109	0.37587	0.05134	0.37592	0.05178
0.37683	0.08462	0.37686	0.08123	0.37691	0.05704	0.37685	0.05533	0.37688	0.05618	0.37686	0.05464	0.37686	0.05491	0.37687	0.05538
0.37806	0.08567	0.37809	0.08224	0.37805	0.05575	0.37807	0.05407	0.37806	0.05491	0.37807	0.0534	0.37807	0.05367	0.37808	0.05413
0.37892	0.08982	0.37895	0.08623	0.37911	0.05751	0.37893	0.05578	0.37902	0.05664	0.37898	0.05509	0.37896	0.05536	0.37899	0.05584
0.37999	0.09315	0.38002	0.08942	0.37997	0.05751	0.38001	0.05578	0.37999	0.05665	0.38	0.05509	0.38	0.05536	0.38001	0.05584
0.38089	0.09358	0.38092	0.08983	0.38104	0.06115	0.38091	0.05932	0.38098	0.06024	0.38094	0.05858	0.38093	0.05887	0.38095	0.05938
0.38203	0.09381	0.38206	0.09006	0.38225	0.0651	0.38204	0.06315	0.38214	0.06412	0.38209	0.06236	0.38208	0.06267	0.3821	0.06321
0.38291	0.09151	0.38294	0.08785	0.38301	0.06232	0.38293	0.06045	0.38297	0.06138	0.38295	0.0597	0.38294	0.05999	0.38296	0.06051
0.38397	0.09457	0.384	0.09079	0.38407	0.06358	0.38398	0.06168	0.38403	0.06263	0.38401	0.06091	0.384	0.06121	0.38402	0.06174
0.38504	0.09851	0.38507	0.09456	0.38511	0.06243	0.38505	0.06056	0.38508	0.0615	0.38507	0.05981	0.38506	0.06011	0.38508	0.06062
0.38594	0.10246	0.38597	0.09836	0.38601	0.06641	0.38596	0.06442	0.38598	0.06541	0.38597	0.06362	0.38597	0.06393	0.38598	0.06448
0.38683	0.10094	0.38686	0.0969	0.38695	0.0713	0.38684	0.06916	0.3869	0.07023	0.38687	0.0683	0.38686	0.06864	0.38688	0.06923
0.38803	0.09966	0.38806	0.09567	0.38794	0.06974	0.38804	0.06765	0.38799	0.06869	0.38802	0.06681	0.38802	0.06714	0.38803	0.06771
0.38901	0.10046	0.38904	0.09644	0.38915	0.06993	0.38903	0.06783	0.38909	0.06888	0.38906	0.06699	0.38905	0.06733	0.38907	0.0679
0.38997	0.10318	0.39	0.09905	0.38999	0.06998	0.38998	0.06788	0.38999	0.06893	0.38999	0.06704	0.38999	0.06737	0.39	0.06795
0.39083	0.11042	0.39086	0.106	0.3912	0.07302	0.39085	0.07083	0.39103	0.07192	0.39094	0.06995	0.39091	0.0703	0.39095	0.0709
0.39209	0.10554	0.39212	0.10132	0.39202	0.07704	0.3921	0.07473	0.39206	0.07589	0.39208	0.0738	0.39209	0.07417	0.39209	0.07481
0.39289	0.10213	0.39292	0.09805	0.3932	0.07447	0.3929	0.07224	0.39305	0.07335	0.39298	0.07134	0.39295	0.07169	0.39299	0.07231
0.39412	0.10292	0.39415	0.0988	0.39406	0.07459	0.39413	0.07235	0.3941	0.07347	0.39411	0.07145	0.39412	0.07181	0.39412	0.07243
0.39495	0.10454	0.39498	0.10036	0.39507	0.07583	0.39497	0.07355	0.39502	0.07469	0.39499	0.07264	0.39499	0.073	0.395	0.07363
0.39595	0.11171	0.39598	0.10724	0.39614	0.07831	0.39597	0.07596	0.39606	0.07714	0.39601	0.07502	0.396	0.0754	0.39602	0.07604
0.39706	0.11372	0.39709	0.10917	0.39703	0.08422	0.39707	0.08169	0.39705	0.08296	0.39706	0.08068	0.39707	0.08108	0.39707	0.08178
0.39788	0.11385	0.39791	0.1093	0.39798	0.08208	0.3979	0.07962	0.39794	0.08085	0.39792	0.07863	0.39791	0.07902	0.39793	0.0797
0.39913	0.11422	0.39916	0.10965	0.39916	0.08252	0.39915	0.08004	0.39915	0.08128	0.39915	0.07905	0.39915	0.07944	0.39916	0.08012
0.39997	0.11657	0.4	0.11191	0.40011	0.08347	0.39998	0.08097	0.40005	0.08222	0.40001	0.07996	0.4	0.08036	0.40002	0.08105
0.40094	0.11849	0.40097	0.11375	0.40109	0.08566	0.40096	0.08309	0.40102	0.08437	0.40099	0.08206	0.40098	0.08246	0.401	0.08317
0.40204	0.12177	0.40207	0.1169	0.40188	0.08953	0.40206	0.08685	0.40197	0.08819	0.40201	0.08577	0.40203	0.0862	0.40202	0.08694
0.40297	0.12461	0.403	0.11962	0.40311	0.08611	0.40298	0.08352	0.40305	0.08481	0.40301	0.08248	0.403	0.0829	0.40302	0.08361
0.40399	0.12461	0.40402	0.11963	0.40405	0.08662	0.404	0.08402	0.40403	0.08532	0.40401	0.08297	0.40401	0.08339	0.40402	0.0841
0.40495	0.12445	0.40498	0.11947	0.40499	0.08834	0.40496	0.08569	0.40498	0.08701	0.40497	0.08462	0.40497	0.08505	0.40498	0.08578
0.40594	0.12649	0.40597	0.12143	0.40613	0.09284	0.40595	0.09005	0.40604	0.09144	0.40599	0.08893	0.40598	0.08937	0.406	0.09014
0.40689	0.12813	0.40692	0.12301	0.40696	0.09724	0.40691	0.09432	0.40693	0.09578	0.40692	0.09315	0.40691	0.09362	0.40693	0.09442
0.40808	0.13794	0.40811	0.13242	0.40803	0.09272	0.40809	0.08994	0.40806	0.09133	0.40808	0.08882	0.40808	0.08927	0.40809	0.09003
0.40892	0.13686	0.40895	0.13139	0.40917	0.09399	0.40894	0.09117	0.40905	0.09258	0.40899	0.09004	0.40897	0.09049	0.409	0.09126
0.41009	0.13606	0.41012	0.13062	0.4101	0.09504	0.4101	0.09219	0.4101	0.09362	0.4101	0.09105	0.4101	0.0915	0.41011	0.09229
0.41084	0.1356	0.41087	0.13018	0.41097	0.09775	0.41086	0.09482	0.41091	0.09628	0.41089	0.09364	0.41088	0.0941	0.4109	0.09491
0.41193	0.1371	0.41196	0.13161	0.41195	0.10175	0.41195	0.0987	0.41195	0.10023	0.41195	0.09747	0.41195	0.09796	0.41196	0.0988
0.41305	0.14416	0.41308	0.13839	0.4131	0.09606	0.41306	0.09318	0.41308	0.09462	0.41307	0.09202	0.41307	0.09248	0.41308	0.09327
0.41386	0.14853	0.41389	0.14259	0.41405	0.09961	0.41387	0.09662	0.41396	0.09811	0.41392	0.09542	0.4139	0.09589	0.41393	0.09672
0.4151	0.1508	0.41513	0.14476	0.41491	0.10087	0.41512	0.09785	0.41501	0.09936	0.41507	0.09663	0.41508	0.09711	0.41508	0.09795
0.41599	0.14927	0.41602	0.1433	0.41606	0.10693	0.41601	0.10372	0.41603	0.10532	0.41602	0.10243	0.41602	0.10294	0.41603	0.10383
0.41694	0.15164	0.41697	0.14558	0.417	0.10921	0.41695	0.10594	0.41698	0.10758	0.41696	0.10462	0.41696	0.10514	0.41697	0.10605
0.41783	0.15558	0.41786	0.14936	0.41794	0.10529	0.41784	0.10213	0.41789	0.10371	0.41787	0.10087	0.41786	0.10137	0.41788	0.10224
0.41904	0.16213	0.41907	0.15564	0.41892	0.10909	0.41905	0.10582	0.41899	0.10745	0.41902	0.1045	0.41903	0.10502	0.41903	0.10592
0.42001	0.16847	0.42004	0.16173	0.41997	0.11069	0.42002	0.10737	0.42	0.10903	0.42001	0.10604	0.42002	0.10656	0.42002	0.10748
0.42082	0.16408	0.42085	0.15752	0.42106	0.11679	0.42083	0.11329	0.42095	0.11504	0.42089	0.11188	0.42087	0.11244	0.4209	0.1134
0.422	0.16943	0.42203	0.16266	0.42202	0.11921	0.42201	0.11563	0.42201	0.11742	0.42201	0.11419	0.42201	0.11476	0.42202	0.11575
0.42306	0.17223	0.42309	0.16534	0.42289	0.11329	0.42307	0.10989	0.42298	0.11159	0.42303	0.10853	0.42304	0.10907	0.42304	0.11001
0.42395	0.17707	0.42398	0.16999	0.42404	0.1178	0.42397	0.11426	0.42401	0.11603	0.42399	0.11284	0.42398	0.1134	0.424	0.11438
0.42486	0.18419	0.42489	0.17683	0.42505	0.12374	0.42488	0.12003	0.42496	0.12189	0.42492	0.11854	0.4249	0.11913	0.42493	0.12015
0.4259	0.18776	0.42593	0.18025	0.42592	0.12755	0.42591	0.12373	0.42592	0.12564	0.42591	0.12219	0.42591	0.1228	0.42592	0.12385
0.42698	0.19147	0.42701	0.18381	0.42689	0.12983	0.427	0.12594	0.42694	0.12788	0.42697	0.12437	0.42698	0.12499	0.42698	0.12606
0.42786	0.18998	0.42789	0.18238	0.42807	0.1241	0.42788	0.12037	0.42797	0.12224	0.42792	0.11888	0.42791	0.11947	0.42793	0.1205
0.42891	0.19853	0.42894	0.19059	0.429	0.13076	0.42892	0.12683	0.42896	0.12879	0.42894	0.12526	0.42893	0.12588	0.42895	0.12696
0.43002	0.20291	0.43005	0.19479	0.42998	0.13528	0.43003	0.13122	0.43001	0.13325	0.43002	0.12959	0.43002	0.13024	0.43003	0.13136
0.4311	0.21819	0.43113	0.20946	0.43111	0.13864	0.43112	0.13448	0.43111	0.13656	0.43112	0.13281	0.43112	0.13347	0.43113	0.13461
0.4321	0.22128	0.43213	0.21243	0.43189	0.14166	0.43211	0.13741	0.432	0.13953	0.43206	0.1357	0.43208	0.13638	0.43207	0.13755
0.43302	0.22145	0.43305	0.21259	0.43309	0.13812	0.43304	0.13398	0.43306	0.13605	0.43305	0.13232	0.43305	0.13298	0.43306	0.13412
0.43395	0.22532	0.43398	0.21631	0.4339	0.14502	0.43396	0.14067	0.43393	0.14284	0.43395	0.13892	0.43395	0.13961	0.43396	0.14081
0.43498	0.22988	0.43501	0.22068	0.43505	0.15218	0.43499	0.14761	0.43502	0.1499	0.43501	0.14578	0.435	0.14651	0.43502	0.14776
0.43582	0.24464	0.43585	0.23485	0.43594	0.15548	0.43584	0.15082	0.43589	0.15315	0.43586	0.14895	0.43586	0.14969	0.43587	0.15097
0.43696	0.25091	0.43699	0.24087	0.43702	0.15711	0.43698	0.1524	0.437	0.15476	0.43699	0.15051	0.43698	0.15126	0.437	0.15255
0.438	0.25698	0.43803	0.24671	0.43803	0.15341	0.43802	0.14881	0.43803	0.15111	0.43802	0.14696	0.43802	0.14769	0.43803	0.14896
0.4389	0.25813	0.43893	0.2478	0.43888	0.1648	0.43892	0.15985	0.4389	0.16232	0.43891	0.15787	0.43891	0.15865	0.43892	0.16001
0.44	0.26475	0.44003	0.25416	0.44006	0.17177	0.44001	0.16662	0.44003	0.16919	0.44002	0.16455	0.44002	0.16537	0.44003	0.16679
0.44092	0.276	0.44095	0.26496	0.44088	0.17116	0.44093	0.16602	0.44091	0.16859	0.44092	0.16396	0.44092	0.16478	0.44093	0.16619
0.4419	0.28432	0.44193	0.27295	0.44206	0.175	0.44192	0.16975	0.44199	0.17237	0.44196	0.16764	0.44194	0.16847	0.44197	0.16992
0.44293	0.29718	0.44296	0.28529	0.44291	0.17487	0.44295	0.16962	0.44293	0.17224	0.44294	0.16751	0.44294	0.16835	0.44295	0.16979
0.44384	0.30122	0.44387	0.28917	0.44409	0.18719	0.44385	0.18158	0.44397	0.18439	0.44391	0.17932	0.44389	0.18022	0.44392	0.18176
0.44497	0.30817	0.445	0.29584	0.44498	0.1933	0.44499	0.18751	0.44499	0.19041	0.44499	0.18518	0.44499	0.1861	0.445	0.1877
0.446	0.31503	0.44603	0.30243	0.44591	0.19634	0.44602	0.19045	0.44596	0.19339	0.44599	0.18808	0.446	0.18902	0.446	0.19064
0.44693	0.32515	0.44696	0.31214	0.44696	0.20288	0.44695	0.19679	0.44695	0.19984	0.44695	0.19435	0.44695	0.19532	0.44696	0.19699
0.4481	0.34024	0.44813	0.32663	0.44787	0.19937	0.44812	0.19339	0.448	0.19638	0.44806	0.19099	0.44808	0.19194	0.44807	0.19359
0.44893	0.34785	0.44896	0.33394	0.44906	0.21454	0.44895	0.2081	0.44901	0.21132	0.44898	0.20552	0.44897	0.20654	0.44899	0.20831
0.44994	0.36035	0.44997	0.34594	0.45006	0.22051	0.44996	0.2139	0.45001	0.2172	0.44998	0.21124	0.44998	0.21229	0.44999	0.21411
0.45099	0.36355	0.45102	0.34901	0.45097	0.22327	0.45101	0.21657	0.45099	0.21992	0.451	0.21388	0.451	0.21494	0.45101	0.21679
0.45202	0.37384	0.45205	0.35889	0.45212	0.23248	0.45203	0.2255	0.45208	0.22899	0.45206	0.2227	0.45205	0.22381	0.45207	0.22573
0.45303	0.38542	0.45306	0.37	0.45295	0.23241	0.45305	0.22543	0.453	0.22892	0.45302	0.22263	0.45303	0.22374	0.45303	0.22566
0.45396	0.40044	0.45399	0.38443	0.45412	0.24942	0.45397	0.24194	0.45405	0.24568	0.45401	0.23893	0.454	0.24012	0.45402	0.24218
0.455	0.41568	0.45503	0.39905	0.45493	0.25685	0.45502	0.24915	0.45498	0.253	0.455	0.24605	0.455	0.24728	0.45501	0.2494
0.45607	0.41791	0.4561	0.40119	0.45603	0.26054	0.45608	0.25273	0.45606	0.25664	0.45607	0.24959	0.45607	0.25083	0.45608	0.25298
0.457	0.42719	0.45703	0.4101	0.45693	0.26846	0.45702	0.26041	0.45698	0.26444	0.457	0.25717	0.45701	0.25846	0.45701	0.26067
0.45795	0.43941	0.45798	0.42184	0.45809	0.27301	0.45796	0.26482	0.45803	0.26892	0.45799	0.26153	0.45798	0.26284	0.458	0.26509
0.45891	0.45805	0.45894	0.43972	0.45896	0.29051	0.45892	0.2818	0.45894	0.28616	0.45893	0.2783	0.45893	0.27968	0.45894	0.28208
0.45989	0.47436	0.45992	0.45539	0.46006	0.2981	0.45991	0.28916	0.45998	0.29363	0.45995	0.28557	0.45993	0.28699	0.45996	0.28945
0.46094	0.48153	0.46097	0.46227	0.46094	0.29873	0.46095	0.28976	0.46095	0.29425	0.46095	0.28617	0.46095	0.28759	0.46096	0.29006
0.4619	0.49103	0.46193	0.47139	0.46202	0.30806	0.46192	0.29882	0.46197	0.30344	0.46194	0.29511	0.46193	0.29658	0.46195	0.29913
0.46288	0.49831	0.46291	0.47838	0.46301	0.31676	0.4629	0.30726	0.46295	0.31201	0.46293	0.30344	0.46292	0.30495	0.46294	0.30757
0.46392	0.51626	0.46395	0.49561	0.46393	0.33825	0.46393	0.3281	0.46393	0.33318	0.46393	0.32403	0.46393	0.32564	0.46394	0.32844
0.46491	0.53162	0.46494	0.51035	0.46511	0.34481	0.46493	0.33447	0.46502	0.33964	0.46497	0.33031	0.46496	0.33196	0.46498	0.3348
0.46585	0.55075	0.46588	0.52872	0.46595	0.34723	0.46587	0.33681	0.46591	0.34202	0.46589	0.33263	0.46588	0.33429	0.4659	0.33715
0.46688	0.56408	0.46691	0.54151	0.46692	0.35902	0.46689	0.34825	0.46691	0.35364	0.4669	0.34392	0.4669	0.34564	0.46691	0.3486
0.46806	0.57087	0.46809	0.54803	0.46805	0.37189	0.46808	0.36073	0.46806	0.36631	0.46807	0.35625	0.46807	0.35803	0.46808	0.3611
0.46889	0.58477	0.46892	0.56138	0.46898	0.38692	0.46891	0.37531	0.46894	0.38111	0.46893	0.37065	0.46892	0.3725	0.46894	0.37569
0.46994	0.59747	0.46997	0.57358	0.47002	0.39509	0.46996	0.38324	0.46999	0.38917	0.46997	0.37848	0.46997	0.38037	0.46998	0.38363
0.47082	0.62043	0.47085	0.59561	0.47102	0.39963	0.47084	0.38765	0.47093	0.39364	0.47088	0.38283	0.47087	0.38474	0.47089	0.38804
0.47188	0.63651	0.47191	0.61105	0.47192	0.41666	0.47189	0.40416	0.47191	0.41041	0.4719	0.39914	0.4719	0.40113	0.47191	0.40457
0.47286	0.64917	0.47289	0.62321	0.47298	0.43135	0.47288	0.41841	0.47293	0.42488	0.4729	0.41322	0.4729	0.41528	0.47291	0.41884
0.47389	0.66152	0.47392	0.63506	0.47409	0.44862	0.4739	0.43516	0.474	0.44189	0.47395	0.42975	0.47393	0.43189	0.47396	0.4356
0.47505	0.67175	0.47508	0.64488	0.47494	0.457	0.47506	0.44329	0.475	0.45015	0.47503	0.43778	0.47504	0.43997	0.47504	0.44374
0.47607	0.6908	0.4761	0.66317	0.47588	0.45805	0.47608	0.44431	0.47598	0.45118	0.47603	0.43879	0.47605	0.44097	0.47604	0.44476
0.47705	0.71237	0.47708	0.68388	0.47699	0.48129	0.47706	0.46686	0.47703	0.47408	0.47704	0.46106	0.47705	0.46335	0.47705	0.46733
0.47791	0.73365	0.47794	0.70431	0.47814	0.49401	0.47793	0.47919	0.47803	0.4866	0.47798	0.47323	0.47796	0.47559	0.47799	0.47967
0.47895	0.74095	0.47898	0.71131	0.47901	0.51122	0.47897	0.49588	0.47899	0.50355	0.47898	0.48972	0.47898	0.49216	0.47899	0.49638
0.48002	0.75241	0.48005	0.72231	0.48006	0.51886	0.48003	0.50329	0.48005	0.51108	0.48004	0.49704	0.48004	0.49952	0.48005	0.5038
0.48107	0.77229	0.4811	0.74139	0.48094	0.5273	0.48108	0.51148	0.48101	0.51939	0.48105	0.50513	0.48106	0.50765	0.48106	0.512
0.48202	0.78931	0.48205	0.75774	0.48209	0.55435	0.48203	0.53772	0.48206	0.54604	0.48205	0.53104	0.48204	0.53369	0.48206	0.53827
0.48307	0.81545	0.4831	0.78283	0.48305	0.56613	0.48309	0.54914	0.48307	0.55763	0.48308	0.54232	0.48308	0.54502	0.48309	0.5497
0.48406	0.83083	0.48409	0.7976	0.48396	0.58419	0.48408	0.56666	0.48402	0.57542	0.48405	0.55962	0.48406	0.56241	0.48406	0.56723
0.48494	0.8449	0.48497	0.81111	0.48506	0.59043	0.48495	0.57272	0.48501	0.58157	0.48498	0.5656	0.48497	0.56842	0.48499	0.5733
0.48595	0.85523	0.48598	0.82102	0.48583	0.59986	0.48597	0.58186	0.4859	0.59086	0.48593	0.57464	0.48595	0.5775	0.48594	0.58245
0.48705	0.87556	0.48708	0.84054	0.48706	0.62779	0.48706	0.60896	0.48706	0.61837	0.48706	0.60139	0.48706	0.60439	0.48707	0.60957
0.48785	0.89847	0.48788	0.86253	0.48788	0.64062	0.48786	0.6214	0.48787	0.63101	0.48787	0.61368	0.48787	0.61674	0.48788	0.62203
0.48903	0.91895	0.48906	0.88219	0.48907	0.65974	0.48905	0.63995	0.48906	0.64985	0.48906	0.632	0.48905	0.63515	0.48907	0.6406
0.48998	0.9381	0.49001	0.90058	0.49004	0.66776	0.49	0.64772	0.49002	0.65774	0.49001	0.63968	0.49	0.64287	0.49002	0.64838
0.49103	0.95304	0.49106	0.91492	0.49095	0.68193	0.49104	0.66148	0.491	0.6717	0.49102	0.65326	0.49103	0.65651	0.49103	0.66215
0.49204	0.96492	0.49207	0.92632	0.49201	0.71337	0.49205	0.69197	0.49203	0.70267	0.49204	0.68338	0.49205	0.68678	0.49205	0.69267
0.49293	0.98272	0.49296	0.94341	0.49286	0.7231	0.49295	0.7014	0.4929	0.71225	0.49292	0.69269	0.49293	0.69614	0.49293	0.70212
0.49385	1.00393	0.49388	0.96378	0.49407	0.73959	0.49387	0.7174	0.49397	0.72849	0.49392	0.70849	0.4939	0.71202	0.49393	0.71813
0.49487	1.03401	0.4949	0.99265	0.49487	0.74691	0.49488	0.7245	0.49488	0.73571	0.49488	0.7155	0.49488	0.71907	0.49489	0.72524
0.49594	1.05208	0.49597	1.01	0.49593	0.76455	0.49595	0.74161	0.49594	0.75308	0.49595	0.7324	0.49595	0.73605	0.49596	0.74236
0.49706	1.06961	0.49709	1.02683	0.49713	0.79351	0.49707	0.76971	0.4971	0.78161	0.49709	0.76015	0.49708	0.76393	0.4971	0.77049
0.49821	1.08495	0.49824	1.04155	0.49798	0.80506	0.49823	0.7809	0.4981	0.79298	0.49817	0.7712	0.49819	0.77505	0.49818	0.7817
0.49934	1.11749	0.49937	1.07279	0.49901	0.82389	0.49935	0.79917	0.49918	0.81153	0.49927	0.78924	0.49929	0.79318	0.49928	0.79998
0.5002	1.13587	0.50023	1.09044	0.49993	0.83431	0.50022	0.80928	0.50007	0.8218	0.50015	0.79923	0.50017	0.80321	0.50016	0.8101
0.50119	1.15832	0.50122	1.11199	0.50109	0.85274	0.5012	0.82716	0.50115	0.83995	0.50117	0.81689	0.50118	0.82096	0.50118	0.828
0.50217	1.16833	0.5022	1.1216	0.50201	0.88233	0.50219	0.85586	0.5021	0.8691	0.50214	0.84523	0.50216	0.84944	0.50215	0.85673
0.50318	1.18261	0.50321	1.1353	0.50298	0.89955	0.50319	0.87256	0.50308	0.88606	0.50314	0.86172	0.50316	0.86602	0.50315	0.87345
0.50418	1.21124	0.50421	1.16279	0.50393	0.91415	0.5042	0.88672	0.50406	0.90043	0.50413	0.87571	0.50415	0.88007	0.50414	0.88762
0.50518	1.2365	0.50521	1.18704	0.50511	0.92883	0.5052	0.90097	0.50515	0.9149	0.50518	0.88977	0.50518	0.89421	0.50519	0.90188
0.50616	1.2607	0.50619	1.21027	0.50597	0.94796	0.50617	0.91952	0.50607	0.93374	0.50612	0.9081	0.50614	0.91263	0.50613	0.92045
0.50711	1.28038	0.50714	1.22917	0.50705	0.98211	0.50712	0.95265	0.50709	0.96738	0.50711	0.94081	0.50711	0.9455	0.50712	0.95361
0.50824	1.29234	0.50827	1.24065	0.50806	0.99685	0.50825	0.96694	0.50816	0.98189	0.5082	0.95493	0.50822	0.95969	0.50821	0.96792
0.50929	1.31256	0.50932	1.26005	0.50909	1.01231	0.5093	0.98194	0.5092	0.99713	0.50925	0.96975	0.50927	0.97458	0.50926	0.98294
0.51018	1.33379	0.51021	1.28043	0.51002	1.03143	0.5102	1.00049	0.51011	1.01596	0.51016	0.98806	0.51017	0.99298	0.51017	1.0015
0.51118	1.36628	0.51121	1.31163	0.51101	1.04706	0.51119	1.01565	0.5111	1.03135	0.51115	1.00303	0.51116	1.00803	0.51116	1.01668
0.51217	1.38577	0.5122	1.33034	0.51208	1.08447	0.51219	1.05194	0.51213	1.06821	0.51216	1.03887	0.51217	1.04405	0.51217	1.05301
0.51321	1.40256	0.51324	1.34646	0.51289	1.09074	0.51322	1.05802	0.51306	1.07438	0.51314	1.04487	0.51317	1.05008	0.51315	1.05909
0.51423	1.41611	0.51426	1.35946	0.51403	1.1155	0.51425	1.08204	0.51414	1.09877	0.51419	1.0686	0.51421	1.07392	0.5142	1.08314
0.51514	1.44238	0.51517	1.38469	0.515	1.12972	0.51516	1.09583	0.51508	1.11277	0.51512	1.08221	0.51513	1.08761	0.51513	1.09694
0.5162	1.46801	0.51623	1.40929	0.51599	1.15085	0.51622	1.11633	0.5161	1.13359	0.51616	1.10246	0.51618	1.10795	0.51617	1.11746
0.51714	1.49253	0.51717	1.43283	0.51689	1.1849	0.51715	1.14935	0.51702	1.16713	0.51709	1.13508	0.51711	1.14073	0.5171	1.15052
0.51827	1.52361	0.5183	1.46266	0.51809	1.19556	0.51829	1.1597	0.51819	1.17763	0.51824	1.14529	0.51825	1.151	0.51825	1.16087
0.51927	1.53727	0.5193	1.47578	0.51892	1.21467	0.51928	1.17823	0.5191	1.19645	0.51919	1.16359	0.51922	1.16939	0.5192	1.17943
0.52014	1.55378	0.52017	1.49163	0.51997	1.23577	0.52016	1.19869	0.52006	1.21723	0.52011	1.1838	0.52013	1.1897	0.52012	1.19991
0.52125	1.57367	0.52128	1.51073	0.52105	1.25877	0.52127	1.22101	0.52116	1.23989	0.52121	1.20584	0.52123	1.21185	0.52122	1.22225
0.52226	1.60646	0.52229	1.5422	0.52206	1.29553	0.52228	1.25667	0.52217	1.2761	0.52222	1.24106	0.52224	1.24724	0.52223	1.25794
0.52327	1.63358	0.5233	1.56824	0.52291	1.29806	0.52328	1.25911	0.52309	1.27859	0.52319	1.24347	0.52322	1.24967	0.5232	1.26039
0.52425	1.65494	0.52428	1.58874	0.52402	1.32351	0.52427	1.2838	0.52414	1.30365	0.5242	1.26785	0.52422	1.27417	0.52421	1.2851
0.52532	1.67072	0.52535	1.60389	0.52496	1.34349	0.52534	1.30319	0.52515	1.32334	0.52524	1.287	0.52527	1.29341	0.52525	1.30451
0.52632	1.68634	0.52635	1.61888	0.52604	1.36535	0.52633	1.32439	0.52618	1.34487	0.52626	1.30794	0.52628	1.31446	0.52627	1.32573
0.52726	1.71074	0.52729	1.64231	0.52696	1.40231	0.52728	1.36024	0.52712	1.38127	0.5272	1.34334	0.52722	1.35004	0.52721	1.36162
0.52824	1.7386	0.52827	1.66906	0.52801	1.41152	0.52825	1.36917	0.52813	1.39034	0.52819	1.35216	0.52821	1.3589	0.5282	1.37056
0.52924	1.77041	0.52927	1.69959	0.52903	1.43701	0.52926	1.3939	0.52914	1.41545	0.5292	1.37658	0.52922	1.38344	0.52921	1.39531
0.53023	1.78704	0.53026	1.71556	0.52989	1.44847	0.53024	1.40502	0.53006	1.42674	0.53015	1.38756	0.53018	1.39448	0.53016	1.40644
0.53134	1.80246	0.53137	1.73036	0.531	1.47629	0.53136	1.432	0.53118	1.45415	0.53127	1.41421	0.5313	1.42126	0.53128	1.43345
0.53232	1.82495	0.53235	1.75195	0.53194	1.50744	0.53233	1.46221	0.53214	1.48482	0.53223	1.44405	0.53227	1.45125	0.53224	1.46369
0.53331	1.8496	0.53334	1.77561	0.53301	1.51901	0.53332	1.47344	0.53316	1.49623	0.53324	1.45514	0.53327	1.46239	0.53325	1.47494
0.53429	1.88421	0.53432	1.80884	0.53391	1.5395	0.5343	1.49331	0.53411	1.51641	0.5342	1.47476	0.53424	1.48211	0.53421	1.49483
0.53526	1.90723	0.53529	1.83094	0.53502	1.56285	0.53528	1.51596	0.53515	1.5394	0.53521	1.49713	0.53524	1.50459	0.53522	1.5175
0.53627	1.92586	0.5363	1.84882	0.53601	1.58895	0.53628	1.54128	0.53615	1.56511	0.53621	1.52213	0.53624	1.52972	0.53622	1.54284
0.53732	1.94168	0.53735	1.86401	0.53697	1.62548	0.53734	1.57672	0.53715	1.6011	0.53724	1.55713	0.53727	1.56489	0.53725	1.57832
0.53823	1.95929	0.53826	1.88092	0.53789	1.63354	0.53825	1.58454	0.53807	1.60904	0.53816	1.56485	0.53819	1.57265	0.53817	1.58614
0.53917	1.99516	0.5392	1.91536	0.53899	1.65204	0.53919	1.60248	0.53909	1.62726	0.53914	1.58257	0.53915	1.59046	0.53915	1.6041
0.54028	2.0249	0.54031	1.9439	0.53998	1.68273	0.54029	1.63225	0.54013	1.65749	0.54021	1.61197	0.54024	1.62	0.54022	1.6339
0.54117	2.04438	0.5412	1.9626	0.54111	1.71555	0.54118	1.66409	0.54115	1.68982	0.54117	1.64342	0.54117	1.65161	0.54118	1.66577
0.5422	2.06577	0.54223	1.98314	0.54201	1.75511	0.54222	1.70245	0.54211	1.72878	0.54216	1.6813	0.54218	1.68969	0.54217	1.70418
0.54313	2.07427	0.54316	1.9913	0.54301	1.7574	0.54315	1.70468	0.54308	1.73104	0.54311	1.6835	0.54312	1.69189	0.54312	1.70641
0.54413	2.10693	0.54416	2.02265	0.54409	1.7796	0.54414	1.72621	0.54412	1.75291	0.54413	1.70477	0.54414	1.71327	0.54414	1.72796
0.54514	2.13642	0.54517	2.05096	0.5451	1.80326	0.54516	1.74916	0.54513	1.77621	0.54514	1.72743	0.54515	1.73604	0.54515	1.75093
0.54616	2.16888	0.54619	2.08212	0.54594	1.82389	0.54618	1.76918	0.54606	1.79654	0.54612	1.7472	0.54614	1.75591	0.54613	1.77097
0.54722	2.18494	0.54725	2.09754	0.54707	1.86196	0.54724	1.8061	0.54715	1.83403	0.5472	1.78366	0.54721	1.79255	0.54721	1.80793
0.54828	2.19971	0.54831	2.11172	0.54806	1.87231	0.54829	1.81614	0.54818	1.84423	0.54824	1.79358	0.54825	1.80252	0.54825	1.81798
0.54911	2.22122	0.54914	2.13237	0.54895	1.87961	0.54912	1.82322	0.54904	1.85142	0.54908	1.80057	0.54909	1.80955	0.54909	1.82507
0.5503	2.25242	0.55033	2.16232	0.55017	1.90888	0.55032	1.85162	0.55025	1.88025	0.55028	1.82862	0.55029	1.83773	0.55029	1.85349
0.55116	2.28178	0.55119	2.19051	0.55109	1.92478	0.55117	1.86704	0.55113	1.89591	0.55115	1.84384	0.55116	1.85303	0.55116	1.86893
0.55215	2.30497	0.55218	2.21277	0.55196	1.9688	0.55217	1.90974	0.55206	1.93927	0.55212	1.88602	0.55213	1.89542	0.55213	1.91168
0.55316	2.3275	0.55319	2.2344	0.55308	1.9698	0.55318	1.9107	0.55313	1.94025	0.55315	1.88697	0.55316	1.89637	0.55316	1.91264
0.55415	2.34552	0.55418	2.2517	0.55396	1.99166	0.55416	1.93191	0.55406	1.96178	0.55411	1.90791	0.55413	1.91742	0.55412	1.93387
0.55517	2.36589	0.5552	2.27126	0.55508	2.02315	0.55518	1.96245	0.55513	1.9928	0.55516	1.93807	0.55517	1.94773	0.55517	1.96444
0.55632	2.40348	0.55635	2.30734	0.55612	2.0426	0.55633	1.98132	0.55623	2.01196	0.55628	1.95671	0.5563	1.96646	0.55629	1.98333
0.5572	2.42861	0.55723	2.33147	0.5571	2.08219	0.55721	2.01972	0.55716	2.05096	0.55719	1.99463	0.5572	2.00457	0.5572	2.02177
0.55825	2.45485	0.55828	2.35665	0.55797	2.0799	0.55827	2.0175	0.55812	2.0487	0.55819	1.99244	0.55822	2.00237	0.5582	2.01954
0.55911	2.46091	0.55914	2.36247	0.559	2.10787	0.55913	2.04463	0.55906	2.07625	0.55909	2.01923	0.5591	2.0293	0.5591	2.04671
0.56023	2.48458	0.56026	2.38519	0.56016	2.1407	0.56025	2.07647	0.5602	2.10858	0.56023	2.05068	0.56023	2.0609	0.56024	2.07858
0.56125	2.51797	0.56128	2.41725	0.56118	2.16041	0.56126	2.0956	0.56122	2.12801	0.56124	2.06957	0.56125	2.07988	0.56125	2.09773
0.56236	2.55193	0.56239	2.44985	0.562	2.19427	0.56238	2.12844	0.56219	2.16136	0.56228	2.102	0.56231	2.11248	0.56229	2.1306
0.56315	2.57007	0.56318	2.46727	0.56311	2.19718	0.56316	2.13126	0.56314	2.16422	0.56315	2.10479	0.56315	2.11528	0.56316	2.13342
0.56416	2.58622	0.56419	2.48277	0.56407	2.21823	0.56417	2.15169	0.56412	2.18496	0.56415	2.12496	0.56416	2.13555	0.56416	2.15387
0.56526	2.60969	0.56529	2.5053	0.56498	2.25416	0.56528	2.18653	0.56513	2.22034	0.5652	2.15937	0.56523	2.17013	0.56521	2.18875
0.56628	2.62669	0.56631	2.52162	0.566	2.28278	0.5663	2.2143	0.56615	2.24854	0.56622	2.18679	0.56625	2.19769	0.56623	2.21654
0.56715	2.66179	0.56718	2.55532	0.56712	2.314	0.56717	2.24458	0.56714	2.27929	0.56715	2.2167	0.56716	2.22775	0.56716	2.24686
0.56809	2.69172	0.56812	2.58405	0.56803	2.3127	0.5681	2.24332	0.56807	2.27801	0.56809	2.21545	0.56809	2.22649	0.5681	2.24559
0.56929	2.71328	0.56932	2.60475	0.56915	2.33632	0.56931	2.26623	0.56923	2.30127	0.56927	2.23808	0.56928	2.24923	0.56928	2.26853
0.57021	2.73386	0.57024	2.62451	0.57007	2.37002	0.57023	2.29892	0.57015	2.33447	0.57019	2.27036	0.5702	2.28168	0.5702	2.30125
0.57117	2.74553	0.5712	2.63571	0.57105	2.39524	0.57118	2.32339	0.57112	2.35932	0.57115	2.29452	0.57116	2.30596	0.57116	2.32574
0.5721	2.77714	0.57213	2.66605	0.57197	2.42586	0.57211	2.35308	0.57204	2.38947	0.57208	2.32385	0.57209	2.33543	0.57209	2.35546
0.57316	2.80784	0.57319	2.69553	0.57307	2.43388	0.57317	2.36086	0.57312	2.39737	0.57315	2.33154	0.57316	2.34316	0.57316	2.36326
0.57421	2.83351	0.57424	2.72017	0.57397	2.45066	0.57422	2.37714	0.5741	2.4139	0.57416	2.34761	0.57418	2.35931	0.57417	2.37955
0.57532	2.85372	0.57535	2.73957	0.57495	2.48532	0.57534	2.41076	0.57514	2.44804	0.57524	2.38081	0.57527	2.39268	0.57525	2.4132
0.57629	2.86702	0.57632	2.75234	0.57594	2.50855	0.5763	2.4333	0.57612	2.47092	0.57621	2.40307	0.57624	2.41505	0.57622	2.43576
0.57724	2.89065	0.57727	2.77503	0.57702	2.53962	0.57726	2.46343	0.57714	2.50153	0.5772	2.43283	0.57722	2.44496	0.57721	2.46593
0.57818	2.91225	0.57821	2.79576	0.57806	2.54275	0.57819	2.46647	0.57813	2.50461	0.57816	2.43583	0.57817	2.44797	0.57817	2.46897
0.57922	2.95479	0.57925	2.8366	0.579	2.56545	0.57923	2.48849	0.57911	2.52697	0.57917	2.45758	0.57919	2.46983	0.57918	2.49101
0.58012	2.9722	0.58015	2.85331	0.58004	2.60367	0.58013	2.52556	0.58009	2.56461	0.58011	2.49419	0.58012	2.50662	0.58012	2.52812
0.58126	2.98701	0.58129	2.86753	0.58105	2.6292	0.58127	2.55032	0.58116	2.58976	0.58122	2.51864	0.58124	2.53119	0.58123	2.55291
0.58211	3.01137	0.58214	2.89091	0.58205	2.65985	0.58212	2.58005	0.58209	2.61995	0.5821	2.548	0.58211	2.5607	0.58211	2.58267
0.58319	3.02979	0.58322	2.9086	0.58305	2.66202	0.5832	2.58216	0.58312	2.62209	0.58316	2.55009	0.58318	2.5628	0.58317	2.58478
0.58423	3.0701	0.58426	2.9473	0.58394	2.68094	0.58425	2.60051	0.5841	2.64073	0.58417	2.56821	0.5842	2.58101	0.58418	2.60315
0.58511	3.09153	0.58514	2.96787	0.58492	2.72194	0.58513	2.64029	0.58503	2.68112	0.58508	2.60749	0.58509	2.62048	0.58509	2.64296
0.58614	3.1124	0.58617	2.9879	0.58599	2.73857	0.58615	2.65641	0.58607	2.69749	0.58611	2.62341	0.58612	2.63649	0.58612	2.6591
0.58723	3.1248	0.58726	2.99981	0.58707	2.77006	0.58725	2.68696	0.58716	2.72851	0.5872	2.65358	0.58722	2.6668	0.58721	2.68968
0.58811	3.1427	0.58814	3.01699	0.58807	2.77101	0.58812	2.68788	0.5881	2.72945	0.58811	2.65449	0.58811	2.66772	0.58812	2.69061
0.58914	3.17914	0.58917	3.05198	0.58912	2.80071	0.58916	2.71668	0.58914	2.75869	0.58915	2.68294	0.58915	2.69631	0.58916	2.71944
0.59022	3.20424	0.59025	3.07607	0.59003	2.8369	0.59023	2.75179	0.59013	2.79434	0.59018	2.7176	0.5902	2.73115	0.59019	2.75458
0.59112	3.23531	0.59115	3.1059	0.591	2.85073	0.59113	2.76521	0.59107	2.80797	0.5911	2.73086	0.59111	2.74447	0.59111	2.76801
0.59237	3.24243	0.5924	3.11273	0.59196	2.88543	0.59238	2.79887	0.59217	2.84215	0.59228	2.7641	0.59231	2.77787	0.59229	2.8017
0.59318	3.26561	0.59321	3.13499	0.593	2.88279	0.5932	2.79631	0.5931	2.83955	0.59315	2.76157	0.59316	2.77533	0.59316	2.79914
0.59415	3.28668	0.59418	3.15521	0.59413	2.91814	0.59416	2.8306	0.59414	2.87437	0.59415	2.79543	0.59415	2.80937	0.59416	2.83347
0.59515	3.31389	0.59518	3.18134	0.59509	2.952	0.59516	2.86344	0.59513	2.90772	0.59515	2.82787	0.59515	2.84196	0.59516	2.86634
0.59631	3.35107	0.59634	3.21702	0.59614	2.96526	0.59632	2.8763	0.59623	2.92078	0.59628	2.84057	0.59629	2.85473	0.59629	2.87922
0.59731	3.36437	0.59734	3.22979	0.59707	3.00026	0.59732	2.91026	0.5972	2.95526	0.59726	2.8741	0.59728	2.88843	0.59727	2.91321
0.59823	3.38507	0.59826	3.24967	0.59804	2.99648	0.59824	2.90659	0.59814	2.95153	0.59819	2.87048	0.59821	2.88479	0.5982	2.90953
0.59911	3.39886	0.59914	3.2629	0.59911	3.02743	0.59912	2.93661	0.59911	2.98202	0.59912	2.90013	0.59912	2.91459	0.59913	2.93959
0.6002	3.42843	0.60023	3.29129	0.60007	3.06053	0.60021	2.96871	0.60014	3.01462	0.60018	2.93183	0.60019	2.94645	0.60019	2.97172
0.6012	3.45482	0.60123	3.31663	0.60111	3.07891	0.60121	2.98654	0.60116	3.03273	0.60118	2.94944	0.60119	2.96414	0.60119	2.98957
0.60217	3.47951	0.6022	3.34033	0.60208	3.10211	0.60218	3.00904	0.60213	3.05558	0.60216	2.97166	0.60217	2.98648	0.60217	3.01209
0.60308	3.50713	0.60311	3.36684	0.60311	3.11097	0.6031	3.01764	0.6031	3.06431	0.6031	2.98016	0.6031	2.99501	0.60311	3.0207
0.60408	3.51034	0.60411	3.36993	0.60406	3.14074	0.6041	3.04652	0.60408	3.09363	0.60409	3.00867	0.60409	3.02367	0.6041	3.04961
0.60517	3.53812	0.6052	3.39659	0.60496	3.16791	0.60518	3.07288	0.60507	3.12039	0.60513	3.0347	0.60515	3.04983	0.60514	3.07599
0.60618	3.5635	0.60621	3.42096	0.6059	3.18564	0.60619	3.09008	0.60605	3.13786	0.60612	3.05169	0.60614	3.0669	0.60613	3.09321
0.60721	3.59783	0.60724	3.45391	0.60701	3.20773	0.60723	3.1115	0.60712	3.15962	0.60717	3.07285	0.60719	3.08816	0.60718	3.11466
0.60825	3.6241	0.60828	3.47914	0.60792	3.21484	0.60826	3.1184	0.60809	3.16662	0.60818	3.07966	0.60821	3.09501	0.60819	3.12156
0.60911	3.62975	0.60914	3.48456	0.60896	3.24503	0.60913	3.14768	0.60904	3.19636	0.60909	3.10858	0.6091	3.12407	0.6091	3.15087
0.61029	3.64867	0.61032	3.50272	0.60996	3.2826	0.61031	3.18412	0.61013	3.23336	0.61022	3.14456	0.61025	3.16024	0.61023	3.18735
0.61109	3.66266	0.61112	3.51615	0.61105	3.29272	0.6111	3.19394	0.61107	3.24333	0.61109	3.15426	0.61109	3.16999	0.6111	3.19718
0.61228	3.70081	0.61231	3.55278	0.61213	3.32119	0.6123	3.22156	0.61221	3.27138	0.61225	3.18154	0.61227	3.1974	0.61226	3.22482
0.61322	3.72688	0.61325	3.57781	0.613	3.32914	0.61324	3.22927	0.61312	3.2792	0.61318	3.18915	0.6132	3.20505	0.61319	3.23254
0.61421	3.75267	0.61424	3.60256	0.61399	3.35112	0.61422	3.25058	0.61411	3.30085	0.61416	3.2102	0.61418	3.2262	0.61417	3.25388
0.61514	3.76369	0.61517	3.61314	0.61516	3.39544	0.61516	3.29358	0.61516	3.34451	0.61516	3.25267	0.61516	3.26888	0.61517	3.29692
0.61611	3.77304	0.61614	3.62212	0.61598	3.3985	0.61612	3.29655	0.61605	3.34752	0.61609	3.25559	0.6161	3.27182	0.6161	3.29989
0.61707	3.80017	0.6171	3.64817	0.617	3.42835	0.61709	3.3255	0.61705	3.37692	0.61707	3.28419	0.61708	3.30056	0.61708	3.32887
0.61822	3.8236	0.61825	3.67066	0.61799	3.43156	0.61824	3.32861	0.61811	3.38008	0.61817	3.28726	0.6182	3.30365	0.61818	3.33199
0.61922	3.8633	0.61925	3.70876	0.61904	3.45865	0.61923	3.35489	0.61914	3.40677	0.61918	3.31322	0.6192	3.32973	0.61919	3.35829
0.62019	3.87623	0.62022	3.72118	0.61999	3.50749	0.6202	3.40227	0.62009	3.45488	0.62015	3.36	0.62017	3.37675	0.62016	3.40572
0.62119	3.90002	0.62122	3.74402	0.62105	3.50795	0.6212	3.40271	0.62113	3.45533	0.62117	3.36044	0.62118	3.37719	0.62118	3.40616
0.6221	3.90962	0.62213	3.75324	0.62215	3.53757	0.62211	3.43144	0.62213	3.4845	0.62212	3.38881	0.62212	3.4057	0.62213	3.43492
0.62328	3.9348	0.62331	3.77741	0.62311	3.53741	0.6233	3.43129	0.6232	3.48435	0.62325	3.38866	0.62327	3.40556	0.62326	3.43477
0.62425	3.96514	0.62428	3.80654	0.62405	3.57108	0.62426	3.46395	0.62415	3.51751	0.62421	3.42092	0.62423	3.43797	0.62422	3.46746
0.62527	3.98723	0.6253	3.82774	0.62496	3.60865	0.62529	3.50039	0.62512	3.55452	0.62521	3.4569	0.62523	3.47413	0.62522	3.50393
0.62614	4.00911	0.62617	3.84874	0.62604	3.60826	0.62615	3.50002	0.6261	3.55414	0.62613	3.45654	0.62614	3.47377	0.62614	3.50356
0.62716	4.01187	0.62719	3.8514	0.62696	3.63689	0.62717	3.52778	0.62707	3.58233	0.62712	3.48396	0.62714	3.50132	0.62713	3.53136
0.62812	4.03803	0.62815	3.87651	0.62794	3.63689	0.62814	3.52778	0.62804	3.58233	0.62809	3.48396	0.62811	3.50132	0.6281	3.53136
0.62912	4.05755	0.62915	3.89525	0.62898	3.67094	0.62914	3.56081	0.62906	3.61587	0.6291	3.51657	0.62911	3.5341	0.62911	3.56442
0.63022	4.08712	0.63025	3.92363	0.63005	3.71049	0.63024	3.59917	0.63014	3.65483	0.63019	3.55446	0.63021	3.57218	0.6302	3.60282
0.6311	4.11774	0.63113	3.95303	0.63094	3.7158	0.63112	3.60433	0.63103	3.66006	0.63107	3.55955	0.63109	3.57729	0.63108	3.60798
0.6323	4.12836	0.63233	3.96323	0.63207	3.74484	0.63232	3.6325	0.63219	3.68867	0.63226	3.58737	0.63228	3.60525	0.63227	3.63618
0.63311	4.14129	0.63314	3.97564	0.63301	3.7414	0.63312	3.62916	0.63307	3.68528	0.63309	3.58408	0.6331	3.60194	0.6331	3.63284
0.63409	4.15968	0.63412	3.99329	0.63397	3.77836	0.6341	3.66501	0.63404	3.72168	0.63407	3.61948	0.63408	3.63752	0.63408	3.66872
0.63509	4.184	0.63512	4.01664	0.63504	3.81256	0.6351	3.69818	0.63507	3.75537	0.63509	3.65224	0.63509	3.67045	0.6351	3.70193
0.63601	4.21162	0.63604	4.04315	0.63594	3.81466	0.63603	3.70022	0.63599	3.75744	0.63601	3.65426	0.63601	3.67247	0.63602	3.70397
0.63714	4.22809	0.63717	4.05897	0.63704	3.83874	0.63716	3.72358	0.6371	3.78116	0.63713	3.67732	0.63714	3.69565	0.63714	3.72735
0.63819	4.24334	0.63822	4.07361	0.63814	3.85009	0.6382	3.73458	0.63817	3.79234	0.63819	3.68819	0.63819	3.70658	0.6382	3.73837
0.63918	4.25506	0.63921	4.08485	0.6391	3.88498	0.63919	3.76843	0.63915	3.8267	0.63917	3.72161	0.63918	3.74017	0.63918	3.77225
0.64013	4.281	0.64016	4.10976	0.63998	3.91192	0.64014	3.79456	0.64006	3.85324	0.6401	3.74742	0.64012	3.7661	0.64011	3.79841
0.64123	4.31419	0.64126	4.14163	0.64112	3.9133	0.64124	3.7959	0.64118	3.8546	0.64121	3.74874	0.64122	3.76743	0.64122	3.79974
0.64211	4.33473	0.64214	4.16134	0.64207	3.93775	0.64213	3.81962	0.6421	3.87869	0.64211	3.77217	0.64212	3.79097	0.64212	3.82349
0.64327	4.35564	0.6433	4.18141	0.64311	3.95273	0.64329	3.83415	0.6432	3.89344	0.64325	3.78652	0.64326	3.80539	0.64326	3.83804
0.64423	4.35889	0.64426	4.18454	0.64414	3.98025	0.64425	3.86084	0.6442	3.92054	0.64422	3.81288	0.64423	3.83188	0.64423	3.86475
0.6452	4.37915	0.64523	4.20398	0.64516	4.01464	0.64522	3.8942	0.64519	3.95442	0.6452	3.84583	0.64521	3.865	0.64521	3.89815
0.64611	4.4051	0.64614	4.22889	0.64616	4.0117	0.64613	3.89135	0.64614	3.95152	0.64613	3.84301	0.64613	3.86216	0.64614	3.89529
0.64712	4.4306	0.64715	4.25337	0.64695	4.03325	0.64713	3.91225	0.64704	3.97275	0.64709	3.86365	0.6471	3.88291	0.6471	3.91622
0.64824	4.45923	0.64827	4.28086	0.64801	4.05152	0.64826	3.92997	0.64813	3.99075	0.6482	3.88115	0.64822	3.9005	0.64821	3.93396
0.64909	4.46147	0.64912	4.28301	0.64911	4.07869	0.64911	3.95633	0.64911	4.01751	0.64911	3.90718	0.64911	3.92666	0.64912	3.96034
0.65025	4.4849	0.65028	4.3055	0.64999	4.11087	0.65027	3.98754	0.65013	4.0492	0.6502	3.938	0.65022	3.95763	0.65021	3.99158
0.6511	4.49775	0.65113	4.31784	0.651	4.09986	0.65111	3.97686	0.65105	4.03836	0.65108	3.92746	0.65109	3.94704	0.65109	3.9809
0.65222	4.53423	0.65225	4.35286	0.65213	4.1328	0.65224	4.00882	0.65218	4.07081	0.65221	3.95902	0.65222	3.97875	0.65222	4.01288
0.65325	4.55713	0.65328	4.37484	0.65313	4.1552	0.65326	4.03054	0.6532	4.09287	0.65323	3.98047	0.65324	4.00031	0.65324	4.03463
0.65408	4.56966	0.65411	4.38687	0.65415	4.17801	0.65409	4.05267	0.65412	4.11534	0.65411	4.00232	0.6541	4.02227	0.65412	4.05678
0.65508	4.5797	0.65511	4.39652	0.65504	4.20858	0.65509	4.08232	0.65506	4.14545	0.65508	4.03161	0.65508	4.05171	0.65509	4.08646
0.65604	4.59138	0.65607	4.40772	0.65603	4.19398	0.65606	4.06816	0.65604	4.13107	0.65605	4.01763	0.65605	4.03765	0.65606	4.07229
0.65714	4.61753	0.65717	4.43283	0.65703	4.22635	0.65715	4.09956	0.65709	4.16296	0.65712	4.04863	0.65713	4.06881	0.65713	4.10372
0.65809	4.64478	0.65812	4.45899	0.65797	4.25215	0.6581	4.12458	0.65804	4.18836	0.65807	4.07334	0.65808	4.09365	0.65808	4.12876
0.65902	4.6713	0.65905	4.48445	0.65896	4.26988	0.65904	4.14178	0.659	4.20583	0.65902	4.09033	0.65902	4.11072	0.65903	4.14598
0.66028	4.67744	0.66031	4.49034	0.65998	4.29674	0.66029	4.16784	0.66014	4.23229	0.66022	4.11607	0.66024	4.13658	0.66023	4.17207
0.66102	4.68712	0.66105	4.49964	0.66099	4.2828	0.66103	4.15431	0.66101	4.21855	0.66102	4.1027	0.66102	4.12315	0.66103	4.15852
0.66216	4.70705	0.66219	4.51877	0.66203	4.3246	0.66218	4.19486	0.66211	4.25973	0.66214	4.14275	0.66215	4.1634	0.66215	4.19912
0.66311	4.73243	0.66314	4.54313	0.66296	4.34325	0.66312	4.21295	0.66304	4.2781	0.66308	4.16062	0.6631	4.18136	0.66309	4.21722
0.66414	4.76875	0.66417	4.578	0.66402	4.36427	0.66415	4.23334	0.66408	4.29881	0.66412	4.18075	0.66413	4.20159	0.66413	4.23763
0.6651	4.77021	0.66513	4.57941	0.66512	4.38804	0.66511	4.2564	0.66512	4.32222	0.66511	4.20352	0.66511	4.22447	0.66512	4.26071
0.66614	4.78815	0.66617	4.59662	0.66612	4.37241	0.66615	4.24124	0.66614	4.30682	0.66615	4.18855	0.66615	4.20943	0.66616	4.24554
0.6672	4.79547	0.66723	4.60365	0.66712	4.41689	0.66721	4.28438	0.66717	4.35064	0.66719	4.23116	0.6672	4.25225	0.6672	4.28873
0.66823	4.82634	0.66826	4.63329	0.66802	4.43737	0.66824	4.30425	0.66813	4.37081	0.66819	4.25078	0.6682	4.27197	0.6682	4.30862
0.66927	4.8551	0.6693	4.66089	0.66905	4.46065	0.66928	4.32683	0.66917	4.39374	0.66922	4.27308	0.66924	4.29438	0.66923	4.33121
0.67007	4.86527	0.6701	4.67066	0.66991	4.47112	0.67008	4.33698	0.67	4.40405	0.67004	4.28311	0.67005	4.30446	0.67005	4.34138
0.67114	4.87645	0.67117	4.68139	0.67099	4.46504	0.67115	4.33109	0.67107	4.39807	0.67111	4.27729	0.67112	4.29861	0.67112	4.33548
0.67218	4.87779	0.67221	4.68268	0.67209	4.50624	0.6722	4.37105	0.67214	4.43864	0.67217	4.31675	0.67218	4.33827	0.67218	4.37548
0.67328	4.91045	0.67331	4.71404	0.67313	4.5302	0.67329	4.39429	0.67321	4.46225	0.67325	4.3397	0.67327	4.36134	0.67326	4.39875
0.6742	4.92908	0.67423	4.73192	0.67408	4.54518	0.67422	4.40882	0.67415	4.477	0.67418	4.35405	0.67419	4.37576	0.67419	4.41329
0.67523	4.95377	0.67526	4.75562	0.67493	4.55523	0.67525	4.41857	0.67509	4.4869	0.67517	4.36368	0.67519	4.38543	0.67518	4.42305
0.67625	4.97223	0.67628	4.77335	0.676	4.55699	0.67627	4.42028	0.67614	4.48863	0.6762	4.36537	0.67622	4.38713	0.67621	4.42476
0.67707	4.95881	0.6771	4.76046	0.67708	4.60067	0.67708	4.46265	0.67708	4.53166	0.67708	4.40721	0.67708	4.42918	0.67709	4.46717
0.67806	4.99135	0.67809	4.7917	0.67802	4.62597	0.67807	4.48719	0.67805	4.55658	0.67806	4.43144	0.67807	4.45353	0.67807	4.49174
0.67902	5.00803	0.67905	4.80771	0.67888	4.62772	0.67904	4.48889	0.67896	4.55831	0.679	4.43313	0.67901	4.45522	0.67901	4.49344
0.68028	5.045	0.68031	4.8432	0.67992	4.644	0.6803	4.50468	0.68011	4.57434	0.6802	4.44872	0.68023	4.4709	0.68021	4.50925
0.68104	5.05061	0.68107	4.84859	0.68091	4.63613	0.68106	4.49705	0.68098	4.56659	0.68102	4.44118	0.68103	4.46332	0.68103	4.50161
0.68208	5.06586	0.68211	4.86323	0.6821	4.68795	0.68209	4.54731	0.6821	4.61763	0.68209	4.49082	0.68209	4.51321	0.6821	4.55192
0.68305	5.07257	0.68308	4.86967	0.68308	4.71092	0.68307	4.56959	0.68307	4.64025	0.68307	4.51282	0.68307	4.53532	0.68308	4.57422
0.68416	5.09039	0.68419	4.88677	0.68405	4.71248	0.68417	4.57111	0.68411	4.6418	0.68414	4.51432	0.68415	4.53683	0.68415	4.57574
0.68516	5.12061	0.68519	4.91578	0.68497	4.73052	0.68517	4.58861	0.68507	4.65956	0.68512	4.5316	0.68514	4.55419	0.68513	4.59326
0.68624	5.13139	0.68627	4.92613	0.68594	4.72701	0.68626	4.5852	0.6861	4.6561	0.68618	4.52823	0.68621	4.55081	0.68619	4.58984
0.68722	5.15917	0.68725	4.9528	0.687	4.7703	0.68723	4.62719	0.68712	4.69875	0.68717	4.56971	0.68719	4.59249	0.68718	4.63188
0.68819	5.16299	0.68822	4.95647	0.68794	4.79243	0.68821	4.64866	0.68808	4.72054	0.68814	4.59091	0.68816	4.61379	0.68815	4.65337
0.68922	5.16742	0.68925	4.96073	0.68904	4.79977	0.68924	4.65577	0.68914	4.72777	0.68919	4.59794	0.6892	4.62086	0.6892	4.66049
0.69007	5.19114	0.6901	4.98349	0.69004	4.81754	0.69008	4.67301	0.69006	4.74527	0.69007	4.61496	0.69008	4.63796	0.69008	4.67775
0.69116	5.21094	0.69119	5.0025	0.69091	4.81226	0.69118	4.6679	0.69104	4.74008	0.69111	4.60991	0.69113	4.63289	0.69112	4.67263
0.69216	5.24588	0.69219	5.03604	0.69204	4.85762	0.69218	4.7119	0.69211	4.78476	0.69214	4.65336	0.69215	4.67656	0.69215	4.71667
0.69316	5.24775	0.69319	5.03784	0.69305	4.87581	0.69318	4.72954	0.69311	4.80268	0.69315	4.67079	0.69316	4.69407	0.69316	4.73433
0.69414	5.25393	0.69417	5.04378	0.69399	4.88029	0.69415	4.73388	0.69407	4.80708	0.69411	4.67507	0.69413	4.69837	0.69412	4.73868
0.69519	5.27655	0.69522	5.06549	0.69507	4.8984	0.69521	4.75145	0.69514	4.82492	0.69517	4.69242	0.69518	4.71581	0.69518	4.75626
0.69618	5.29452	0.69621	5.08274	0.69596	4.89339	0.69619	4.74659	0.69608	4.81999	0.69614	4.68763	0.69616	4.71099	0.69615	4.7514
0.69726	5.32279	0.69729	5.10988	0.69691	4.94338	0.69727	4.79508	0.69709	4.86923	0.69718	4.73551	0.69721	4.75911	0.69719	4.79994
0.69825	5.34577	0.69828	5.13194	0.698	4.95863	0.69826	4.80987	0.69813	4.88425	0.6982	4.75012	0.69822	4.77379	0.69821	4.81474
0.69925	5.35354	0.69928	5.1394	0.69905	4.95836	0.69927	4.80961	0.69916	4.88398	0.69921	4.74986	0.69923	4.77354	0.69922	4.81448
0.70026	5.34931	0.70029	5.13534	0.69985	4.97877	0.70028	4.8294	0.70007	4.90408	0.70017	4.76941	0.70021	4.79318	0.70018	4.8343
0.70136	5.36863	0.70139	5.15389	0.70107	4.97456	0.70137	4.82532	0.70122	4.89994	0.7013	4.76538	0.70132	4.78913	0.70131	4.83022
0.70232	5.39047	0.70235	5.17485	0.70197	5.02986	0.70234	4.87896	0.70215	4.95441	0.70225	4.81835	0.70228	4.84237	0.70226	4.88391
0.70336	5.40564	0.70339	5.18942	0.70295	5.0362	0.70337	4.88512	0.70316	4.96066	0.70326	4.82443	0.7033	4.84848	0.70327	4.89007
0.70432	5.43493	0.70435	5.21753	0.70408	5.03513	0.70434	4.88408	0.70421	4.95961	0.70427	4.82341	0.70429	4.84745	0.70428	4.88903
0.70533	5.43306	0.70536	5.21573	0.705	5.0516	0.70534	4.90006	0.70517	4.97583	0.70526	4.83918	0.70528	4.8633	0.70527	4.90502
0.70636	5.44721	0.70639	5.22932	0.70602	5.06077	0.70637	4.90895	0.70619	4.98486	0.70628	4.84797	0.70631	4.87213	0.70629	4.91393
0.7073	5.4444	0.70733	5.22663	0.70689	5.10484	0.70732	4.95169	0.70711	5.02826	0.70721	4.89018	0.70725	4.91455	0.70722	4.95671
0.70825	5.46433	0.70828	5.24576	0.70795	5.11019	0.70826	4.95688	0.70811	5.03353	0.70818	4.8953	0.70821	4.9197	0.70819	4.96191
0.70917	5.4902	0.7092	5.27059	0.70897	5.11072	0.70919	4.9574	0.70908	5.03406	0.70913	4.89582	0.70915	4.92022	0.70914	4.96243
0.71028	5.51412	0.71031	5.29355	0.70987	5.1262	0.71029	4.97241	0.71008	5.04931	0.71019	4.91064	0.71022	4.93512	0.7102	4.97745
0.7113	5.52587	0.71133	5.30484	0.71102	5.1421	0.71132	4.98783	0.71117	5.06497	0.71124	4.92587	0.71127	4.95042	0.71125	4.99289
0.71231	5.51944	0.71234	5.29867	0.71191	5.18524	0.71232	5.02968	0.71212	5.10746	0.71222	4.9672	0.71225	4.99196	0.71223	5.03478
0.71331	5.53754	0.71334	5.31604	0.71298	5.18975	0.71332	5.03406	0.71315	5.1119	0.71324	4.97152	0.71327	4.9963	0.71325	5.03916
0.71428	5.55011	0.71431	5.32811	0.71396	5.17867	0.7143	5.02331	0.71413	5.10099	0.71421	4.96091	0.71424	4.98563	0.71422	5.0284
0.7153	5.58342	0.71533	5.36009	0.71484	5.20569	0.71532	5.04952	0.71508	5.1276	0.7152	4.98679	0.71524	5.01164	0.71521	5.05463
0.71641	5.6014	0.71644	5.37734	0.71598	5.22239	0.71643	5.06571	0.71621	5.14405	0.71632	5.00278	0.71635	5.02772	0.71633	5.07085
0.7173	5.59892	0.71733	5.37496	0.71686	5.25709	0.71731	5.09937	0.71708	5.17823	0.7172	5.03602	0.71723	5.06113	0.71721	5.10454
0.71827	5.6099	0.7183	5.3855	0.71789	5.25907	0.71829	5.1013	0.71809	5.18019	0.71819	5.03793	0.71822	5.06304	0.7182	5.10647
0.71924	5.61669	0.71927	5.39202	0.71892	5.25086	0.71926	5.09333	0.71909	5.17209	0.71917	5.03006	0.7192	5.05513	0.71918	5.09849
0.72043	5.64106	0.72046	5.41541	0.72005	5.28452	0.72045	5.12599	0.72025	5.20526	0.72035	5.06231	0.72038	5.08754	0.72036	5.13118
0.72131	5.66025	0.72134	5.43384	0.72101	5.29969	0.72133	5.1407	0.72117	5.2202	0.72125	5.07684	0.72127	5.10215	0.72126	5.14592
0.72233	5.67774	0.72236	5.45063	0.72193	5.33546	0.72234	5.1754	0.72214	5.25543	0.72224	5.11111	0.72227	5.13659	0.72225	5.18065
0.72332	5.68828	0.72335	5.46075	0.72313	5.33718	0.72334	5.17707	0.72323	5.25713	0.72329	5.11275	0.7233	5.13824	0.7233	5.18232
0.72429	5.68425	0.72432	5.45688	0.72404	5.32285	0.7243	5.16317	0.72417	5.24301	0.72424	5.09903	0.72426	5.12444	0.72425	5.1684
0.72527	5.69869	0.7253	5.47074	0.72505	5.36264	0.72529	5.20176	0.72517	5.2822	0.72523	5.13714	0.72525	5.16274	0.72524	5.20703
0.72627	5.70898	0.7263	5.48062	0.72606	5.37505	0.72628	5.2138	0.72617	5.29443	0.72623	5.14903	0.72625	5.1747	0.72624	5.21909
0.72728	5.74843	0.72731	5.51849	0.727	5.40991	0.7273	5.24761	0.72715	5.32876	0.72722	5.18242	0.72725	5.20825	0.72723	5.25293
0.72836	5.75213	0.72839	5.52205	0.72793	5.4007	0.72838	5.23868	0.72815	5.31969	0.72827	5.1736	0.7283	5.19939	0.72828	5.24399
0.72932	5.76173	0.72935	5.53126	0.72908	5.39168	0.72934	5.22993	0.72921	5.3108	0.72927	5.16496	0.7293	5.1907	0.72928	5.23523
0.73017	5.76604	0.7302	5.5354	0.73001	5.44831	0.73019	5.28486	0.7301	5.36659	0.73015	5.21921	0.73016	5.24523	0.73016	5.29022
0.73111	5.76974	0.73114	5.53895	0.73094	5.4589	0.73112	5.29513	0.73103	5.37701	0.73108	5.22935	0.73109	5.25542	0.73109	5.3005
0.73208	5.79858	0.73211	5.56664	0.7321	5.49302	0.7321	5.32823	0.7321	5.41063	0.7321	5.26204	0.7321	5.28827	0.73211	5.33364
0.73305	5.81452	0.73308	5.58194	0.73303	5.48133	0.73307	5.31689	0.73305	5.39911	0.73306	5.25084	0.73306	5.27701	0.73307	5.32228
0.73414	5.82921	0.73417	5.59604	0.73404	5.48481	0.73416	5.32026	0.7341	5.40254	0.73413	5.25417	0.73414	5.28036	0.73414	5.32566
0.73514	5.82213	0.73517	5.58924	0.73509	5.52895	0.73515	5.36308	0.73512	5.44601	0.73514	5.29645	0.73514	5.32285	0.73515	5.36851
0.73624	5.83771	0.73627	5.6042	0.73607	5.52138	0.73625	5.35574	0.73616	5.43856	0.73621	5.28921	0.73622	5.31557	0.73622	5.36117
0.73724	5.85451	0.73727	5.62033	0.73699	5.54599	0.73725	5.37961	0.73712	5.4628	0.73719	5.31278	0.73721	5.33926	0.7372	5.38506
0.73832	5.86809	0.73835	5.63337	0.73807	5.52883	0.73833	5.36297	0.7382	5.4459	0.73827	5.29634	0.73829	5.32274	0.73828	5.3684
0.73931	5.8999	0.73934	5.6639	0.7391	5.54156	0.73932	5.37531	0.73921	5.45843	0.73926	5.30853	0.73928	5.335	0.73927	5.38076
0.74011	5.88879	0.74014	5.65324	0.73988	5.58528	0.74013	5.41772	0.74	5.5015	0.74007	5.35041	0.74009	5.37708	0.74008	5.42321
0.74127	5.89599	0.7413	5.66015	0.74103	5.58279	0.74128	5.41531	0.74116	5.49905	0.74122	5.34803	0.74124	5.37469	0.74123	5.4208
0.74233	5.90775	0.74236	5.67144	0.7421	5.60362	0.74234	5.43551	0.74222	5.51956	0.74228	5.36799	0.7423	5.39474	0.74229	5.44102
0.74326	5.92349	0.74329	5.68655	0.74305	5.60014	0.74328	5.43214	0.74317	5.51614	0.74322	5.36465	0.74324	5.3914	0.74323	5.43764
0.74423	5.95082	0.74426	5.71279	0.74413	5.61317	0.74424	5.44478	0.74419	5.52897	0.74422	5.37714	0.74423	5.40394	0.74423	5.4503
0.74513	5.95582	0.74516	5.71759	0.74506	5.65284	0.74515	5.48325	0.7451	5.56805	0.74513	5.41514	0.74513	5.44213	0.74514	5.48881
0.74613	5.95179	0.74616	5.71372	0.74596	5.64669	0.74614	5.47729	0.74605	5.56199	0.7461	5.40924	0.74611	5.43621	0.74611	5.48284
0.74711	5.9592	0.74714	5.72083	0.74713	5.6666	0.74713	5.4966	0.74713	5.5816	0.74713	5.42832	0.74713	5.45537	0.74714	5.50217
0.74813	5.98242	0.74816	5.74312	0.74805	5.66625	0.74815	5.49627	0.7481	5.58126	0.74812	5.42799	0.74813	5.45504	0.74813	5.50184
0.74903	5.99535	0.74906	5.75554	0.74906	5.68211	0.74905	5.51165	0.74905	5.59688	0.74905	5.44318	0.74905	5.47031	0.74906	5.51724
0.75019	6.01675	0.75022	5.77608	0.75004	5.72308	0.75021	5.55139	0.75012	5.63723	0.75017	5.48242	0.75018	5.50975	0.75018	5.55701
0.75129	6.02387	0.75132	5.78291	0.75113	5.71777	0.75131	5.54623	0.75122	5.632	0.75126	5.47733	0.75128	5.50464	0.75127	5.55186
0.75231	6.01065	0.75234	5.77022	0.75197	5.72312	0.75232	5.55142	0.75215	5.63727	0.75224	5.48246	0.75227	5.50979	0.75225	5.55705
0.75316	6.03525	0.75319	5.79384	0.75318	5.72682	0.75318	5.55502	0.75318	5.64092	0.75318	5.48601	0.75318	5.51336	0.75319	5.56065
0.75413	6.05254	0.75416	5.81044	0.75402	5.7475	0.75415	5.57507	0.75408	5.66129	0.75412	5.50582	0.75413	5.53326	0.75413	5.58072
0.7552	6.07292	0.75523	5.83	0.75512	5.79722	0.75522	5.6233	0.75517	5.71026	0.75519	5.55344	0.7552	5.58112	0.7552	5.629
0.75638	6.08235	0.75641	5.83906	0.75608	5.77138	0.7564	5.59824	0.75624	5.68481	0.75632	5.5287	0.75634	5.55625	0.75633	5.60392
0.75726	6.07532	0.75729	5.8323	0.75703	5.78659	0.75728	5.61299	0.75716	5.69979	0.75722	5.54326	0.75724	5.5709	0.75723	5.61868
0.75816	6.07951	0.75819	5.83633	0.75812	5.79901	0.75818	5.62504	0.75815	5.71203	0.75816	5.55516	0.75817	5.58285	0.75817	5.63074
0.75912	6.09923	0.75915	5.85526	0.75909	5.80983	0.75913	5.63553	0.75911	5.72268	0.75912	5.56552	0.75912	5.59326	0.75913	5.64124
0.7602	6.12335	0.76023	5.87842	0.75998	5.8597	0.76021	5.68391	0.76009	5.7718	0.76015	5.6133	0.76017	5.64128	0.76016	5.68967
0.76107	6.12599	0.7611	5.88095	0.761	5.83447	0.76108	5.65944	0.76104	5.74696	0.76106	5.58913	0.76107	5.61699	0.76107	5.66518
0.76228	6.1321	0.76231	5.88681	0.76214	5.84762	0.76229	5.67219	0.76222	5.75991	0.76225	5.60173	0.76227	5.62965	0.76226	5.67794
0.76324	6.13746	0.76327	5.89197	0.76297	5.85996	0.76326	5.68417	0.76311	5.77206	0.76319	5.61355	0.76321	5.64153	0.7632	5.68993
0.76411	6.14548	0.76414	5.89966	0.76396	5.87215	0.76412	5.69599	0.76404	5.78407	0.76408	5.62523	0.7641	5.65327	0.76409	5.70176
0.76515	6.16817	0.76518	5.92145	0.76504	5.9169	0.76517	5.7394	0.7651	5.82815	0.76513	5.6681	0.76514	5.69635	0.76514	5.74522
0.7663	6.17956	0.76633	5.93238	0.766	5.8931	0.76631	5.7163	0.76616	5.8047	0.76624	5.64529	0.76626	5.67343	0.76625	5.7221
0.76712	6.19184	0.76715	5.94417	0.7671	5.90857	0.76714	5.73132	0.76712	5.81994	0.76713	5.66012	0.76713	5.68833	0.76714	5.73713
0.76827	6.18924	0.7683	5.94167	0.76802	5.91828	0.76829	5.74073	0.76816	5.82951	0.76822	5.66942	0.76824	5.69768	0.76823	5.74655
0.7693	6.19131	0.76933	5.94366	0.76899	5.9375	0.76931	5.75938	0.76915	5.84844	0.76923	5.68783	0.76926	5.71618	0.76924	5.76521
0.77029	6.22121	0.77032	5.97236	0.7701	5.97931	0.77031	5.79993	0.77021	5.88962	0.77026	5.72788	0.77027	5.75643	0.77027	5.80581
0.7712	6.23349	0.77123	5.98415	0.77115	5.94763	0.77122	5.7692	0.77118	5.85841	0.7712	5.69753	0.77121	5.72593	0.77121	5.77505
0.77208	6.24935	0.77211	5.99938	0.77196	5.96895	0.7721	5.78988	0.77203	5.87942	0.77206	5.71796	0.77207	5.74646	0.77207	5.79575
0.77331	6.24175	0.77334	5.99208	0.77304	5.98347	0.77332	5.80397	0.77318	5.89372	0.77325	5.73187	0.77328	5.76044	0.77326	5.80985
0.77414	6.25245	0.77417	6.00235	0.77413	5.99907	0.77416	5.81909	0.77414	5.90908	0.77415	5.74681	0.77415	5.77545	0.77416	5.82499
0.77524	6.25936	0.77527	6.00899	0.77505	6.02956	0.77525	5.84868	0.77515	5.93912	0.7752	5.77602	0.77522	5.80481	0.77521	5.8546
0.77635	6.28023	0.77638	6.02902	0.77594	6.00377	0.77636	5.82365	0.77615	5.91371	0.77626	5.75131	0.77629	5.77998	0.77627	5.82956
0.77717	6.30064	0.7772	6.04862	0.77696	6.02968	0.77719	5.84879	0.77707	5.93923	0.77713	5.77613	0.77715	5.80492	0.77714	5.85472
0.7781	6.29519	0.77813	6.04339	0.7781	6.0437	0.77811	5.86239	0.77811	5.95305	0.77811	5.78956	0.77811	5.81842	0.77812	5.86833
0.77932	6.30499	0.77935	6.05279	0.77912	6.06029	0.77933	5.87848	0.77923	5.96938	0.77928	5.80545	0.7793	5.83439	0.77929	5.88444
0.78013	6.29353	0.78016	6.04178	0.78011	6.07741	0.78014	5.89508	0.78013	5.98625	0.78014	5.82185	0.78014	5.85087	0.78015	5.90106
0.78116	6.32663	0.78119	6.07357	0.78097	6.05937	0.78117	5.87759	0.78107	5.96848	0.78112	5.80457	0.78114	5.83351	0.78113	5.88355
0.78234	6.34567	0.78237	6.09184	0.78201	6.08814	0.78235	5.9055	0.78218	5.99682	0.78226	5.83214	0.78229	5.86121	0.78227	5.91149
0.78313	6.34965	0.78316	6.09567	0.7831	6.10756	0.78315	5.92433	0.78313	6.01594	0.78314	5.85074	0.78314	5.8799	0.78315	5.93034
0.78414	6.34453	0.78417	6.09075	0.78403	6.11478	0.78415	5.93134	0.78409	6.02306	0.78412	5.85765	0.78413	5.88685	0.78413	5.93735
0.7853	6.34546	0.78533	6.09165	0.78513	6.13687	0.78532	5.95276	0.78522	6.04482	0.78527	5.87881	0.78529	5.90812	0.78528	5.9588
0.78618	6.3656	0.78621	6.11097	0.78607	6.11501	0.7862	5.93156	0.78614	6.02329	0.78617	5.85787	0.78618	5.88707	0.78618	5.93757
0.7871	6.37796	0.78713	6.12284	0.78699	6.13492	0.78711	5.95087	0.78705	6.0429	0.78708	5.87695	0.78709	5.90624	0.78709	5.95691
0.78824	6.40184	0.78827	6.14576	0.78793	6.16725	0.78826	5.98223	0.78809	6.07474	0.78818	5.90792	0.7882	5.93737	0.78819	5.9883
0.78932	6.3963	0.78935	6.14045	0.78901	6.15911	0.78933	5.97434	0.78917	6.06672	0.78925	5.90012	0.78928	5.92953	0.78926	5.98039
0.79012	6.3902	0.79015	6.1346	0.79008	6.18131	0.79013	5.99587	0.79011	6.08859	0.79012	5.92139	0.79012	5.95091	0.79013	6.00195
0.79119	6.41213	0.79122	6.15564	0.79111	6.17165	0.79121	5.9865	0.79116	6.07907	0.79118	5.91213	0.79119	5.9416	0.79119	5.99256
0.79235	6.41892	0.79238	6.16216	0.79197	6.19094	0.79236	6.00522	0.79217	6.09808	0.79226	5.93061	0.7923	5.96018	0.79227	6.0113
0.79316	6.44873	0.79319	6.19078	0.79296	6.22434	0.79318	6.03761	0.79307	6.13098	0.79312	5.96261	0.79314	5.99233	0.79313	6.04373
0.79408	6.44942	0.79411	6.19145	0.79401	6.21288	0.7941	6.02649	0.79405	6.11969	0.79407	5.95163	0.79408	5.98129	0.79408	6.0326
0.79531	6.45195	0.79534	6.19387	0.79494	6.23386	0.79533	6.04684	0.79513	6.14035	0.79523	5.97172	0.79526	6.00149	0.79524	6.05297
0.79616	6.44613	0.79619	6.18828	0.79599	6.22159	0.79618	6.03494	0.79608	6.12827	0.79613	5.95997	0.79614	5.98968	0.79614	6.04106
0.79713	6.4589	0.79716	6.20054	0.79711	6.24735	0.79715	6.05993	0.79713	6.15364	0.79714	5.98465	0.79714	6.01448	0.79715	6.06607
0.7983	6.48729	0.79833	6.2278	0.79808	6.28621	0.79831	6.09763	0.79819	6.19192	0.79825	6.02188	0.79827	6.05189	0.79826	6.10381
0.79916	6.48855	0.79919	6.22901	0.79891	6.26309	0.79918	6.0752	0.79905	6.16915	0.79911	5.99973	0.79914	6.02964	0.79912	6.08136
0.80031	6.5071	0.80034	6.24681	0.79993	6.28954	0.80032	6.10085	0.80013	6.19519	0.80022	6.02506	0.80026	6.0551	0.80023	6.10704
0.80122	6.48042	0.80125	6.2212	0.80109	6.27349	0.80124	6.08528	0.80116	6.17939	0.8012	6.00969	0.80121	6.03964	0.80121	6.09145
0.80216	6.49754	0.80219	6.23764	0.80206	6.30081	0.80218	6.11179	0.80212	6.2063	0.80215	6.03586	0.80216	6.06595	0.80216	6.11798
0.80314	6.51198	0.80317	6.2515	0.80291	6.33826	0.80315	6.14811	0.80303	6.24319	0.80309	6.07174	0.80311	6.102	0.8031	6.15435
0.80426	6.53235	0.80429	6.27106	0.80392	6.31774	0.80427	6.12821	0.8041	6.22297	0.80418	6.05208	0.80421	6.08225	0.80419	6.13442
0.80518	6.54696	0.80521	6.28508	0.80506	6.34407	0.8052	6.15375	0.80513	6.24891	0.80517	6.0773	0.80518	6.1076	0.80518	6.15999
0.80614	6.54073	0.80617	6.2791	0.80605	6.32202	0.80615	6.13236	0.8061	6.22719	0.80613	6.05618	0.80614	6.08637	0.80614	6.13858
0.80718	6.54866	0.80721	6.28672	0.80701	6.35546	0.8072	6.16479	0.80711	6.26013	0.80715	6.08821	0.80717	6.11856	0.80716	6.17104
0.80828	6.54476	0.80831	6.28297	0.80805	6.37831	0.8083	6.18696	0.80817	6.28264	0.80824	6.1101	0.80826	6.14056	0.80825	6.19323
0.80923	6.57059	0.80926	6.30776	0.80904	6.36918	0.80925	6.1781	0.80914	6.27364	0.8092	6.10135	0.80921	6.13177	0.80921	6.18437
0.81013	6.58031	0.81016	6.3171	0.80996	6.3892	0.81015	6.19753	0.81005	6.29336	0.8101	6.12054	0.81012	6.15105	0.81011	6.20381
0.81108	6.59178	0.81111	6.32811	0.81092	6.37495	0.8111	6.1837	0.81101	6.27932	0.81105	6.10688	0.81107	6.13732	0.81106	6.18997
0.81222	6.5906	0.81225	6.32697	0.81209	6.40988	0.81223	6.21758	0.81216	6.31373	0.81219	6.14034	0.81221	6.17095	0.8122	6.22388
0.8133	6.57535	0.81333	6.31233	0.81308	6.42428	0.81331	6.23156	0.81319	6.32792	0.81325	6.15414	0.81327	6.18482	0.81326	6.23787
0.81422	6.60056	0.81425	6.33654	0.81403	6.41435	0.81423	6.22192	0.81413	6.31813	0.81418	6.14463	0.8142	6.17525	0.81419	6.22823
0.8151	6.60447	0.81513	6.34029	0.815	6.4309	0.81512	6.23797	0.81506	6.33443	0.81509	6.16048	0.8151	6.19118	0.8151	6.24429
0.81616	6.63261	0.81619	6.36731	0.81612	6.42413	0.81618	6.23141	0.81615	6.32777	0.81616	6.154	0.81617	6.18467	0.81617	6.23772
0.81709	6.63208	0.81712	6.3668	0.81696	6.45841	0.8171	6.26466	0.81703	6.36153	0.81707	6.18683	0.81708	6.21767	0.81708	6.27101
0.81817	6.62529	0.8182	6.36028	0.81798	6.46995	0.81818	6.27585	0.81808	6.3729	0.81813	6.19789	0.81815	6.22878	0.81814	6.28221
0.81929	6.63216	0.81932	6.36688	0.81896	6.46273	0.81931	6.26885	0.81913	6.36579	0.81922	6.19097	0.81925	6.22183	0.81923	6.2752
0.82022	6.64038	0.82025	6.37477	0.82005	6.48122	0.82023	6.28679	0.82014	6.38401	0.82019	6.20869	0.8202	6.23964	0.8202	6.29316
0.82108	6.66564	0.82111	6.39901	0.82107	6.47645	0.8211	6.28215	0.82108	6.3793	0.82109	6.20411	0.82109	6.23504	0.8211	6.28852
0.82218	6.66979	0.82221	6.403	0.82195	6.50499	0.82219	6.30984	0.82207	6.40742	0.82213	6.23146	0.82215	6.26252	0.82214	6.31624
0.82318	6.678	0.82321	6.41088	0.82311	6.52043	0.8232	6.32482	0.82315	6.42263	0.82318	6.24625	0.82318	6.27738	0.82319	6.33123
0.82427	6.67056	0.8243	6.40374	0.8241	6.4985	0.82429	6.30354	0.82419	6.40102	0.82424	6.22524	0.82426	6.25627	0.82425	6.30993
0.82509	6.67813	0.82512	6.411	0.82494	6.52043	0.8251	6.32482	0.82502	6.42263	0.82506	6.24625	0.82507	6.27738	0.82507	6.33123
0.82611	6.69675	0.82614	6.42888	0.82591	6.52062	0.82613	6.325	0.82602	6.42281	0.82607	6.24643	0.82609	6.27757	0.82608	6.33142
0.82725	6.70167	0.82728	6.43361	0.82689	6.54864	0.82726	6.35218	0.82708	6.45041	0.82717	6.27326	0.8272	6.30453	0.82718	6.35862
0.82814	6.72193	0.82817	6.45305	0.82808	6.56576	0.82815	6.36878	0.82811	6.46727	0.82813	6.28967	0.82814	6.32102	0.82814	6.37524
0.82912	6.71074	0.82915	6.44231	0.82904	6.54111	0.82914	6.34487	0.82909	6.44299	0.82911	6.26605	0.82912	6.29729	0.82912	6.35131
0.83026	6.71062	0.83029	6.4422	0.83002	6.56981	0.83028	6.37271	0.83015	6.47126	0.83021	6.29355	0.83023	6.32492	0.83022	6.37917
0.83125	6.71941	0.83128	6.45063	0.83094	6.57095	0.83127	6.37382	0.8311	6.47239	0.83118	6.29464	0.83121	6.32602	0.83119	6.38029
0.83219	6.73584	0.83222	6.46641	0.83198	6.59904	0.83221	6.40107	0.83209	6.50005	0.83215	6.32155	0.83217	6.35306	0.83216	6.40756
0.83314	6.75357	0.83317	6.48343	0.83307	6.61073	0.83315	6.41241	0.83311	6.51157	0.83313	6.33275	0.83314	6.36432	0.83314	6.41891
0.83406	6.75032	0.83409	6.48031	0.83396	6.57764	0.83408	6.38031	0.83402	6.47898	0.83405	6.30105	0.83406	6.33246	0.83406	6.38678
0.83526	6.74983	0.83529	6.47984	0.8349	6.61456	0.83528	6.41612	0.83509	6.51534	0.83518	6.33641	0.83522	6.368	0.83519	6.42262
0.83618	6.73747	0.83621	6.46797	0.83595	6.61872	0.83619	6.42016	0.83607	6.51944	0.83613	6.3404	0.83615	6.37201	0.83614	6.42667
0.83718	6.76321	0.83721	6.49268	0.83706	6.64157	0.83719	6.44233	0.83712	6.54195	0.83716	6.3623	0.83717	6.39401	0.83717	6.44886
0.83806	6.78501	0.83809	6.51361	0.8379	6.64605	0.83808	6.44666	0.83799	6.54635	0.83804	6.36658	0.83805	6.39831	0.83805	6.4532
0.83928	6.79063	0.83931	6.519	0.83889	6.61895	0.8393	6.42038	0.83909	6.51967	0.83919	6.34062	0.83923	6.37223	0.8392	6.42689
0.84031	6.79189	0.84034	6.52021	0.83993	6.66462	0.84032	6.46468	0.84012	6.56465	0.84022	6.38437	0.84026	6.41619	0.84023	6.47123
0.8412	6.77558	0.84123	6.50455	0.84094	6.66232	0.84122	6.46246	0.84108	6.56239	0.84115	6.38217	0.84117	6.41399	0.84116	6.46901
0.84206	6.79421	0.84209	6.52244	0.84205	6.69217	0.84207	6.49141	0.84206	6.59179	0.84207	6.41076	0.84207	6.44272	0.84208	6.49799
0.84315	6.81458	0.84318	6.542	0.84296	6.69267	0.84316	6.49189	0.84306	6.59228	0.84311	6.41124	0.84313	6.4432	0.84312	6.49847
0.84426	6.8228	0.84429	6.54989	0.84395	6.66561	0.84428	6.46564	0.84411	6.56563	0.8442	6.38532	0.84422	6.41715	0.84421	6.4722
0.84516	6.8241	0.84519	6.55114	0.84488	6.70188	0.84518	6.50082	0.84503	6.60135	0.8451	6.42006	0.84513	6.45206	0.84511	6.50741
0.84596	6.81308	0.84599	6.54055	0.84598	6.70234	0.84597	6.50127	0.84597	6.6018	0.84597	6.4205	0.84597	6.45251	0.84598	6.50786
0.84707	6.82646	0.8471	6.5534	0.84711	6.73348	0.84709	6.53148	0.8471	6.63248	0.84709	6.45034	0.84709	6.48249	0.8471	6.5381
0.84816	6.83443	0.84819	6.56105	0.84806	6.73329	0.84818	6.53129	0.84812	6.63229	0.84815	6.45016	0.84816	6.48231	0.84816	6.53791
0.84921	6.85477	0.84924	6.58058	0.84895	6.70822	0.84923	6.50697	0.84909	6.6076	0.84916	6.42614	0.84918	6.45817	0.84917	6.51357
0.85013	6.85631	0.85016	6.58206	0.84994	6.74024	0.85015	6.53804	0.85004	6.63914	0.85009	6.45682	0.85011	6.489	0.8501	6.54467
0.85103	6.85115	0.85106	6.5771	0.85109	6.74789	0.85105	6.54545	0.85107	6.64667	0.85106	6.46414	0.85105	6.49636	0.85107	6.55209
0.85216	6.86152	0.85219	6.58706	0.85191	6.77212	0.85218	6.56895	0.85205	6.67053	0.85211	6.48735	0.85214	6.51969	0.85212	6.57561
0.85327	6.85708	0.8533	6.5828	0.85305	6.77238	0.85328	6.56921	0.85316	6.6708	0.85322	6.48761	0.85324	6.51994	0.85323	6.57587
0.85417	6.87962	0.8542	6.60443	0.85396	6.74426	0.85418	6.54193	0.85407	6.64309	0.85412	6.46066	0.85414	6.49287	0.85413	6.54856
0.85516	6.89304	0.85519	6.61732	0.85492	6.77651	0.85518	6.57322	0.85505	6.67486	0.85511	6.49156	0.85513	6.52392	0.85512	6.57988
0.85623	6.89764	0.85626	6.62173	0.85611	6.7913	0.85624	6.58756	0.85618	6.68943	0.85621	6.50573	0.85622	6.53815	0.85622	6.59424
0.85702	6.89255	0.85705	6.61685	0.85695	6.8145	0.85704	6.61006	0.85699	6.71228	0.85701	6.52795	0.85702	6.56049	0.85702	6.61676
0.85826	6.88934	0.85829	6.61377	0.85797	6.81564	0.85827	6.61117	0.85812	6.71341	0.8582	6.52905	0.85822	6.56159	0.85821	6.61788
0.85905	6.89776	0.85908	6.62185	0.85904	6.78144	0.85906	6.578	0.85905	6.67972	0.85906	6.49628	0.85906	6.52866	0.85907	6.58467
0.86014	6.91765	0.86017	6.64094	0.86006	6.81855	0.86016	6.61399	0.86011	6.71627	0.86013	6.53183	0.86014	6.56439	0.86014	6.6207
0.86125	6.93501	0.86128	6.65761	0.86089	6.82462	0.86126	6.61988	0.86108	6.72225	0.86117	6.53765	0.8612	6.57024	0.86118	6.6266
0.86214	6.91972	0.86217	6.64293	0.86206	6.84782	0.86215	6.64239	0.86211	6.7451	0.86213	6.55987	0.86214	6.59257	0.86214	6.64912
0.86309	6.92224	0.86312	6.64535	0.86306	6.85695	0.8631	6.65124	0.86308	6.7541	0.86309	6.56862	0.86309	6.60136	0.8631	6.65799
0.86425	6.92253	0.86428	6.64563	0.86393	6.81282	0.86426	6.60843	0.8641	6.71062	0.86418	6.52634	0.86421	6.55887	0.86419	6.61513
0.86513	6.93619	0.86516	6.65874	0.86511	6.85542	0.86514	6.64976	0.86512	6.75259	0.86513	6.56715	0.86514	6.59989	0.86514	6.6565
0.86612	6.96251	0.86615	6.68401	0.86602	6.86372	0.86614	6.65781	0.86608	6.76076	0.86611	6.5751	0.86612	6.60787	0.86612	6.66456
0.86725	6.96108	0.86728	6.68264	0.86702	6.88378	0.86727	6.67727	0.86714	6.78052	0.86721	6.59432	0.86723	6.62719	0.86722	6.68404
0.86819	6.96393	0.86822	6.68537	0.86815	6.89574	0.8682	6.68887	0.86817	6.79231	0.86819	6.60578	0.86819	6.6387	0.8682	6.69565
0.86908	6.94783	0.86911	6.66991	0.86908	6.85118	0.86909	6.64565	0.86909	6.74842	0.86909	6.56309	0.86909	6.59581	0.8691	6.65238
0.87012	6.96556	0.87015	6.68694	0.87012	6.89429	0.87014	6.68746	0.87013	6.79087	0.87013	6.60438	0.87014	6.6373	0.87014	6.69424
0.87127	6.98167	0.8713	6.7024	0.87096	6.89674	0.87128	6.68983	0.87112	6.79328	0.8712	6.60673	0.87123	6.63966	0.87121	6.69661
0.87211	6.99163	0.87214	6.71196	0.87199	6.91737	0.87212	6.70985	0.87206	6.81361	0.87209	6.6265	0.8721	6.65953	0.8721	6.71665
0.87314	6.99098	0.87317	6.71134	0.87308	6.93117	0.87315	6.72323	0.87312	6.8272	0.87313	6.63971	0.87314	6.67281	0.87314	6.73005
0.87432	6.97402	0.87435	6.69506	0.87394	6.88535	0.87433	6.67879	0.87414	6.78207	0.87423	6.59582	0.87427	6.6287	0.87424	6.68556
0.87527	6.98744	0.8753	6.70794	0.87502	6.933	0.87528	6.72501	0.87515	6.82901	0.87522	6.64147	0.87524	6.67457	0.87523	6.73183
0.87607	6.99838	0.8761	6.71845	0.87596	6.93369	0.87609	6.72568	0.87602	6.82968	0.87606	6.64213	0.87607	6.67524	0.87607	6.7325
0.87705	7.01514	0.87708	6.73453	0.87701	6.95738	0.87707	6.74866	0.87704	6.85302	0.87705	6.66482	0.87706	6.69805	0.87706	6.7555
0.87825	7.02978	0.87828	6.74859	0.87809	6.96136	0.87827	6.75252	0.87818	6.85694	0.87822	6.66863	0.87824	6.70187	0.87823	6.75936
0.87925	7.0142	0.87928	6.73364	0.87899	6.92723	0.87927	6.71941	0.87913	6.82332	0.8792	6.63594	0.87922	6.66902	0.87921	6.72623
0.8801	7.01677	0.88013	6.73609	0.87995	6.96934	0.88011	6.76026	0.88003	6.8648	0.88007	6.67628	0.88009	6.70956	0.88008	6.76712
0.88112	7.0142	0.88115	6.73363	0.88103	6.96908	0.88114	6.76	0.88108	6.86454	0.88111	6.67603	0.88112	6.7093	0.88112	6.76686
0.88227	7.04214	0.8823	6.76046	0.882	6.99017	0.88228	6.78047	0.88214	6.88532	0.88221	6.69623	0.88223	6.72961	0.88222	6.78734
0.88319	7.0513	0.88322	6.76924	0.88291	6.9826	0.88321	6.77313	0.88306	6.87786	0.88314	6.68899	0.88316	6.72233	0.88315	6.77999
0.88414	7.05386	0.88417	6.7717	0.88411	6.97049	0.88415	6.76138	0.88413	6.86593	0.88414	6.67738	0.88414	6.71067	0.88415	6.76823
0.88524	7.04995	0.88527	6.76796	0.88508	7.01383	0.88526	6.80341	0.88517	6.90862	0.88521	6.71889	0.88523	6.75239	0.88522	6.81031
0.88622	7.04434	0.88625	6.76257	0.88595	7.00458	0.88623	6.79444	0.88609	6.89951	0.88616	6.71004	0.88618	6.74348	0.88617	6.80133
0.88708	7.05898	0.88711	6.77662	0.88703	7.02101	0.88709	6.81038	0.88706	6.9157	0.88708	6.72578	0.88708	6.7593	0.88709	6.81728
0.88818	7.06354	0.88821	6.781	0.88806	7.01669	0.88819	6.80619	0.88812	6.91144	0.88816	6.72164	0.88817	6.75514	0.88817	6.81309
0.88913	7.08379	0.88916	6.80044	0.88906	7.00462	0.88914	6.79448	0.8891	6.89955	0.88912	6.71007	0.88913	6.74352	0.88913	6.80137
0.89024	7.08863	0.89027	6.80509	0.88995	7.03882	0.89026	6.82765	0.8901	6.93324	0.89018	6.74284	0.8902	6.77645	0.89019	6.83458
0.89116	7.06102	0.89119	6.77858	0.8909	7.05452	0.89117	6.84289	0.89104	6.94871	0.8911	6.75788	0.89113	6.79157	0.89111	6.84983
0.89215	7.06919	0.89218	6.78642	0.8921	7.05372	0.89217	6.84211	0.89213	6.94792	0.89215	6.75711	0.89216	6.79079	0.89216	6.84905
0.89327	7.07712	0.8933	6.79404	0.89303	7.05368	0.89329	6.84207	0.89316	6.94788	0.89322	6.75708	0.89324	6.79076	0.89323	6.84901
0.89403	7.10063	0.89406	6.81661	0.89393	7.03557	0.89405	6.8245	0.89399	6.93004	0.89402	6.73972	0.89403	6.77332	0.89403	6.83142
0.89519	7.10462	0.89522	6.82043	0.89501	7.0851	0.8952	6.87254	0.89511	6.97882	0.89515	6.78717	0.89517	6.821	0.89516	6.87951
0.8962	7.10381	0.89623	6.81965	0.89606	7.09041	0.89621	6.8777	0.89613	6.98405	0.89617	6.79226	0.89619	6.82611	0.89618	6.88467
0.89722	7.08432	0.89725	6.80095	0.89711	7.0906	0.89723	6.87788	0.89717	6.98424	0.8972	6.79244	0.89721	6.8263	0.89721	6.88485
0.89807	7.09091	0.8981	6.80727	0.89796	7.09133	0.89809	6.87859	0.89803	6.98496	0.89806	6.79314	0.89807	6.827	0.89807	6.88556
0.89917	7.11747	0.8992	6.83277	0.89896	7.07799	0.89919	6.86565	0.89907	6.97182	0.89913	6.78036	0.89915	6.81416	0.89914	6.87261
0.90014	7.12691	0.90017	6.84183	0.89993	7.12419	0.90016	6.91047	0.90004	7.01733	0.9001	6.82462	0.90012	6.85864	0.90011	6.91747
0.90108	7.1339	0.90111	6.84855	0.90102	7.12507	0.9011	6.91132	0.90106	7.01819	0.90108	6.82546	0.90109	6.85948	0.90109	6.91832
0.90233	7.13224	0.90236	6.84695	0.90199	7.12308	0.90234	6.90939	0.90217	7.01624	0.90226	6.82356	0.90229	6.85757	0.90227	6.91639
0.9032	7.1385	0.90323	6.85296	0.90295	7.12782	0.90322	6.91399	0.90309	7.0209	0.90315	6.8281	0.90317	6.86213	0.90316	6.921
0.90418	7.1448	0.90421	6.85901	0.90386	7.11494	0.9042	6.90149	0.90403	7.00822	0.90411	6.81576	0.90414	6.84973	0.90412	6.90849
0.90528	7.16359	0.90531	6.87705	0.90491	7.16027	0.9053	6.94546	0.90511	7.05286	0.9052	6.85918	0.90523	6.89337	0.90521	6.9525
0.90623	7.17222	0.90626	6.88533	0.90592	7.16187	0.90624	6.94701	0.90608	7.05444	0.90616	6.86071	0.90619	6.89491	0.90617	6.95406
0.90715	7.14879	0.90718	6.86284	0.90686	7.1569	0.90717	6.9422	0.90701	7.04955	0.90709	6.85595	0.90712	6.89013	0.9071	6.94923
0.90831	7.16188	0.90834	6.87541	0.90788	7.16141	0.90833	6.94657	0.9081	7.05399	0.90821	6.86027	0.90825	6.89447	0.90822	6.95361
0.90934	7.15436	0.90937	6.86819	0.90905	7.14758	0.90936	6.93315	0.9092	7.04036	0.90928	6.84702	0.9093	6.88115	0.90929	6.94018
0.91019	7.17592	0.91022	6.88888	0.91011	7.19741	0.91021	6.98149	0.91016	7.08945	0.91018	6.89476	0.91019	6.92913	0.91019	6.98857
0.91123	7.17584	0.91126	6.8888	0.91098	7.18587	0.91125	6.97029	0.91111	7.07808	0.91118	6.8837	0.9112	6.91802	0.91119	6.97736
0.91233	7.18181	0.91236	6.89454	0.91203	7.18958	0.91234	6.97389	0.91219	7.08173	0.91227	6.88725	0.91229	6.92158	0.91228	6.98096
0.91331	7.18458	0.91334	6.8972	0.91305	7.19451	0.91333	6.97867	0.91319	7.08659	0.91326	6.89198	0.91328	6.92633	0.91327	6.98575
0.91417	7.16388	0.9142	6.87732	0.91409	7.1783	0.91418	6.96295	0.91414	7.07063	0.91416	6.87646	0.91417	6.91073	0.91417	6.97001
0.91526	7.18938	0.91529	6.9018	0.91497	7.2336	0.91528	7.01659	0.91512	7.1251	0.9152	6.92943	0.91523	6.96397	0.91521	7.02371
0.91624	7.19414	0.91627	6.90637	0.9161	7.21766	0.91626	7.00113	0.91618	7.1094	0.91622	6.91416	0.91623	6.94863	0.91623	7.00823
0.91714	7.20878	0.91717	6.92043	0.91702	7.22294	0.91715	7.00625	0.91709	7.11459	0.91712	6.91921	0.91713	6.9537	0.91713	7.01335
0.91836	7.20097	0.91839	6.91293	0.91796	7.22042	0.91838	7.0038	0.91817	7.11211	0.91827	6.9168	0.91831	6.95127	0.91828	7.0109
0.91917	7.19316	0.9192	6.90544	0.91897	7.20941	0.91919	6.99313	0.91908	7.10127	0.91913	6.90625	0.91915	6.94068	0.91914	7.00022
0.92031	7.20654	0.92034	6.91828	0.92	7.25653	0.92032	7.03883	0.92016	7.14768	0.92024	6.95139	0.92027	6.98604	0.92025	7.04597
0.92117	7.21199	0.9212	6.92351	0.92117	7.26024	0.92119	7.04243	0.92118	7.15133	0.92118	6.95494	0.92119	6.98961	0.92119	7.04957
0.92224	7.239	0.92227	6.94944	0.92214	7.26318	0.92225	7.04528	0.9222	7.15423	0.92222	6.95776	0.92223	6.99244	0.92223	7.05243
0.92332	7.22367	0.92335	6.93472	0.92314	7.26127	0.92333	7.04343	0.92324	7.15235	0.92329	6.95593	0.9233	6.9906	0.9233	7.05057
0.92424	7.22505	0.92427	6.93605	0.92409	7.25145	0.92426	7.0339	0.92418	7.14267	0.92422	6.94652	0.92423	6.98115	0.92423	7.04103
0.92537	7.21956	0.9254	6.93078	0.92526	7.29104	0.92538	7.07231	0.92532	7.18167	0.92535	6.98445	0.92536	7.01926	0.92536	7.07948
0.92634	7.232	0.92637	6.94272	0.92609	7.28175	0.92636	7.0633	0.92622	7.17252	0.92629	6.97555	0.92631	7.01032	0.9263	7.07046
0.92719	7.25572	0.92722	6.96549	0.92708	7.27342	0.9272	7.05522	0.92714	7.16432	0.92717	6.96757	0.92718	7.0023	0.92718	7.06237
0.92817	7.2523	0.9282	6.96221	0.92809	7.27235	0.92818	7.05418	0.92813	7.16327	0.92816	6.96655	0.92817	7.00127	0.92817	7.06133
0.9293	7.24864	0.92933	6.95869	0.92894	7.26463	0.92931	7.04669	0.92913	7.15566	0.92922	6.95915	0.92925	6.99384	0.92923	7.05383
0.93026	7.23294	0.93029	6.94362	0.93009	7.30648	0.93028	7.08728	0.93018	7.19688	0.93023	6.99924	0.93025	7.03413	0.93024	7.09447
0.93117	7.24644	0.9312	6.95659	0.93116	7.30204	0.93118	7.08298	0.93117	7.19251	0.93118	6.99499	0.93118	7.02986	0.93119	7.09016
0.93233	7.26702	0.93236	6.97634	0.93209	7.28764	0.93234	7.06901	0.93221	7.17832	0.93228	6.98119	0.9323	7.01599	0.93229	7.07617
0.93322	7.27426	0.93325	6.98329	0.93309	7.30323	0.93324	7.08413	0.93316	7.19368	0.9332	6.99613	0.93321	7.031	0.93321	7.09131
0.93431	7.27898	0.93434	6.98782	0.9341	7.28981	0.93433	7.07112	0.93421	7.18047	0.93427	6.98328	0.93429	7.01809	0.93428	7.07829
0.9353	7.25771	0.93533	6.9674	0.93515	7.33487	0.93532	7.11482	0.93523	7.22485	0.93528	7.02644	0.93529	7.06146	0.93529	7.12204
0.93616	7.26471	0.93619	6.97412	0.93614	7.32493	0.93617	7.10519	0.93616	7.21506	0.93617	7.01692	0.93617	7.0519	0.93618	7.11239
0.93723	7.27439	0.93726	6.98341	0.9371	7.309	0.93725	7.08973	0.93717	7.19936	0.93721	7.00165	0.93722	7.03656	0.93722	7.09692
0.93834	7.29997	0.93837	7.00797	0.93807	7.33109	0.93835	7.11115	0.93821	7.22112	0.93828	7.02281	0.9383	7.05782	0.93829	7.11836
0.93918	7.30257	0.93921	7.01047	0.93897	7.31374	0.9392	7.09432	0.93908	7.20403	0.93914	7.00619	0.93916	7.04112	0.93915	7.10152
0.94032	7.29082	0.94035	6.99918	0.93994	7.36063	0.94033	7.13981	0.94014	7.25022	0.94023	7.05111	0.94027	7.08626	0.94024	7.14704
0.94114	7.29143	0.94117	6.99977	0.94105	7.34717	0.94115	7.12676	0.9411	7.23697	0.94113	7.03823	0.94114	7.07331	0.94114	7.13398
0.94219	7.28382	0.94222	6.99247	0.942	7.33525	0.94221	7.11519	0.9421	7.22522	0.94216	7.0268	0.94217	7.06183	0.94217	7.12241
0.94329	7.30546	0.94332	7.01324	0.94298	7.35184	0.94331	7.13128	0.94314	7.24156	0.94322	7.04269	0.94325	7.0778	0.94323	7.13851
0.9443	7.31591	0.94433	7.02328	0.94403	7.34079	0.94432	7.12057	0.94417	7.23068	0.94424	7.03211	0.94427	7.06716	0.94425	7.12779
0.94527	7.32315	0.9453	7.03023	0.94508	7.39899	0.94529	7.17702	0.94518	7.28801	0.94524	7.08787	0.94525	7.1232	0.94525	7.1843
0.94622	7.30859	0.94625	7.01625	0.94604	7.37305	0.94624	7.15185	0.94614	7.26245	0.94619	7.06301	0.9462	7.09822	0.9462	7.1591
0.94733	7.31445	0.94736	7.02187	0.9471	7.36066	0.94734	7.13984	0.94722	7.25025	0.94728	7.05115	0.9473	7.0863	0.94729	7.14708
0.94828	7.32242	0.94831	7.02952	0.9481	7.37572	0.94829	7.15445	0.9482	7.26509	0.94824	7.06557	0.94826	7.10079	0.94825	7.1617
0.94919	7.32392	0.94922	7.03097	0.94899	7.36601	0.9492	7.14503	0.9491	7.25552	0.94915	7.05627	0.94917	7.09145	0.94916	7.15228
0.95025	7.35183	0.95028	7.05775	0.95009	7.41902	0.95026	7.19645	0.95018	7.30773	0.95022	7.10705	0.95023	7.14247	0.95023	7.20374
0.95111	7.34361	0.95114	7.04987	0.95101	7.39498	0.95113	7.17313	0.95107	7.28406	0.9511	7.08402	0.95111	7.11933	0.95111	7.1804
0.95224	7.32929	0.95227	7.03612	0.95205	7.38508	0.95226	7.16353	0.95215	7.27431	0.9522	7.07454	0.95222	7.10981	0.95221	7.17079
0.95339	7.34052	0.95342	7.0469	0.95307	7.39724	0.95341	7.17532	0.95324	7.28628	0.95332	7.08618	0.95335	7.1215	0.95333	7.18259
0.9541	7.34634	0.95413	7.05248	0.9541	7.39735	0.95411	7.17543	0.95411	7.28639	0.95411	7.08629	0.95411	7.12162	0.95412	7.1827
0.95523	7.36984	0.95526	7.07505	0.95511	7.45074	0.95524	7.22721	0.95517	7.33898	0.95521	7.13743	0.95522	7.17301	0.95522	7.23454
0.95618	7.37383	0.95621	7.07888	0.956	7.41604	0.9562	7.19356	0.9561	7.3048	0.95615	7.10419	0.95617	7.1396	0.95616	7.20085
0.95733	7.36627	0.95736	7.07161	0.957	7.41191	0.95735	7.18955	0.95717	7.30073	0.95726	7.10024	0.95729	7.13563	0.95727	7.19684
0.95818	7.35488	0.95821	7.06068	0.95808	7.42315	0.9582	7.20045	0.95814	7.3118	0.95817	7.111	0.95818	7.14645	0.95818	7.20775
0.95931	7.3578	0.95934	7.06349	0.95906	7.42708	0.95933	7.20427	0.9592	7.31568	0.95926	7.11477	0.95928	7.15024	0.95927	7.21157
0.96005	7.37558	0.96008	7.08056	0.96004	7.46453	0.96007	7.2406	0.96005	7.35256	0.96006	7.15065	0.96006	7.18629	0.96007	7.24794
0.96131	7.38689	0.96134	7.09141	0.96096	7.45227	0.96133	7.2287	0.96114	7.34048	0.96124	7.1389	0.96127	7.17448	0.96125	7.23603
0.96218	7.39274	0.96221	7.09703	0.96201	7.4374	0.9622	7.21428	0.9621	7.32584	0.96215	7.12466	0.96216	7.16017	0.96216	7.22159
0.96321	7.37761	0.96324	7.08251	0.96303	7.44814	0.96322	7.22469	0.96313	7.33642	0.96317	7.13494	0.96319	7.17051	0.96318	7.23202
0.9642	7.3757	0.96423	7.08067	0.96394	7.44833	0.96421	7.22488	0.96408	7.3366	0.96414	7.13513	0.96417	7.17069	0.96415	7.2322
0.96518	7.38485	0.96521	7.08946	0.965	7.48677	0.9652	7.26217	0.9651	7.37447	0.96515	7.17196	0.96516	7.2077	0.96516	7.26953
0.96622	7.39384	0.96625	7.09809	0.96612	7.47993	0.96623	7.25554	0.96618	7.36773	0.96621	7.1654	0.96622	7.20112	0.96622	7.26289
0.96719	7.41125	0.96722	7.1148	0.9672	7.45815	0.9672	7.23441	0.9672	7.34628	0.9672	7.14454	0.9672	7.18015	0.96721	7.24174
0.9682	7.41068	0.96823	7.11425	0.96818	7.47298	0.96821	7.24879	0.9682	7.36088	0.9682	7.15874	0.96821	7.19442	0.96821	7.25614
0.9693	7.41255	0.96933	7.11605	0.96913	7.47596	0.96931	7.25168	0.96922	7.36382	0.96927	7.16159	0.96928	7.19729	0.96928	7.25903
0.97013	7.39498	0.97016	7.09918	0.9701	7.51589	0.97014	7.29042	0.97012	7.40316	0.97013	7.19985	0.97014	7.23574	0.97014	7.29781
0.97127	7.41161	0.9713	7.11515	0.97105	7.5016	0.97128	7.27655	0.97117	7.38908	0.97123	7.18616	0.97125	7.22198	0.97124	7.28393
0.97227	7.41995	0.9723	7.12315	0.97216	7.47649	0.97229	7.2522	0.97222	7.36435	0.97226	7.16211	0.97227	7.19781	0.97227	7.25955
0.97321	7.42605	0.97324	7.12901	0.97319	7.50214	0.97322	7.27707	0.97321	7.3896	0.97321	7.18667	0.97322	7.22249	0.97322	7.28445
0.97435	7.44005	0.97438	7.14244	0.97408	7.50061	0.97436	7.27559	0.97422	7.3881	0.97429	7.18521	0.97431	7.22102	0.9743	7.28296
0.97516	7.41475	0.97519	7.11816	0.97518	7.53951	0.97517	7.31333	0.97518	7.42642	0.97518	7.22247	0.97518	7.25848	0.97519	7.32074
0.97637	7.42247	0.9764	7.12558	0.976	7.51731	0.97638	7.29179	0.97619	7.40455	0.97629	7.20121	0.97632	7.2371	0.9763	7.29918
0.97716	7.42837	0.97719	7.13124	0.97704	7.49679	0.97718	7.27188	0.97711	7.38433	0.97714	7.18155	0.97716	7.21734	0.97715	7.27925
0.97813	7.44029	0.97816	7.14268	0.97813	7.53129	0.97815	7.30536	0.97814	7.41832	0.97814	7.2146	0.97814	7.25056	0.97815	7.31276
0.97935	7.45757	0.97938	7.15927	0.97905	7.52877	0.97937	7.30291	0.97921	7.41584	0.97929	7.21219	0.97932	7.24814	0.9793	7.31031
0.98016	7.44631	0.98019	7.14846	0.98005	7.56122	0.98017	7.33438	0.98011	7.4478	0.98014	7.24327	0.98015	7.27937	0.98015	7.34182
0.98128	7.45282	0.98131	7.1547	0.98106	7.53317	0.9813	7.30717	0.98118	7.42017	0.98124	7.2164	0.98126	7.25237	0.98125	7.31458
0.98222	7.43663	0.98225	7.13916	0.98195	7.5227	0.98223	7.29702	0.98209	7.40986	0.98216	7.20637	0.98219	7.24229	0.98217	7.30441
0.98319	7.45103	0.98322	7.15299	0.98297	7.55644	0.9832	7.32975	0.98309	7.44309	0.98314	7.23869	0.98316	7.27477	0.98315	7.33718
0.98432	7.46514	0.98435	7.16653	0.98396	7.55002	0.98434	7.32352	0.98415	7.43677	0.98424	7.23254	0.98427	7.26859	0.98425	7.33094
0.98518	7.47092	0.98521	7.17208	0.98494	7.57914	0.9852	7.35177	0.98507	7.46545	0.98513	7.26044	0.98515	7.29663	0.98514	7.35922
0.98627	7.46697	0.9863	7.16829	0.98597	7.54459	0.98629	7.31826	0.98613	7.43142	0.98621	7.22734	0.98623	7.26337	0.98622	7.32567
0.98731	7.44875	0.98734	7.1508	0.98697	7.54211	0.98733	7.31585	0.98715	7.42898	0.98724	7.22496	0.98727	7.26098	0.98725	7.32326
0.98812	7.46262	0.98815	7.16411	0.98809	7.5856	0.98813	7.35803	0.98811	7.47181	0.98812	7.26662	0.98813	7.30284	0.98813	7.36549
0.98929	7.4616	0.98932	7.16314	0.98895	7.5715	0.98931	7.34435	0.98913	7.45792	0.98922	7.25312	0.98925	7.28927	0.98923	7.3518
0.99016	7.48092	0.99019	7.18168	0.99008	7.59874	0.99017	7.37078	0.99013	7.48476	0.99015	7.27922	0.99016	7.3155	0.99016	7.37825
0.99123	7.48263	0.99126	7.18332	0.99114	7.56691	0.99125	7.3399	0.9912	7.45341	0.99122	7.24872	0.99123	7.28485	0.99123	7.34734
0.99219	7.48836	0.99222	7.18883	0.99214	7.57646	0.99221	7.34917	0.99218	7.46282	0.99219	7.25787	0.9922	7.29405	0.9922	7.35662
0.99331	7.48149	0.99334	7.18223	0.99307	7.60493	0.99333	7.37679	0.9932	7.49086	0.99326	7.28515	0.99329	7.32146	0.99327	7.38426
0.9941	7.46262	0.99413	7.16411	0.99412	7.59657	0.99412	7.36867	0.99412	7.48262	0.99412	7.27713	0.99412	7.3134	0.99413	7.37614
0.99529	7.4915	0.99532	7.19184	0.99507	7.61197	0.99531	7.38361	0.99519	7.49779	0.99525	7.29188	0.99527	7.32823	0.99526	7.39109
0.99626	7.48808	0.99629	7.18856	0.99619	7.58296	0.99627	7.35547	0.99623	7.46922	0.99625	7.2641	0.99626	7.30031	0.99626	7.36293
0.99715	7.50711	0.99718	7.20683	0.99692	7.59584	0.99716	7.36796	0.99704	7.4819	0.9971	7.27643	0.99712	7.3127	0.99711	7.37543
0.99826	7.49141	0.99829	7.19176	0.99811	7.63684	0.99828	7.40774	0.99819	7.52229	0.99823	7.31571	0.99825	7.35218	0.99824	7.41525
0.99926	7.48735	0.99929	7.18785	0.99911	7.62041	0.99928	7.3918	0.99919	7.50611	0.99923	7.29997	0.99925	7.33636	0.99924	7.39929
1.00018	7.48544	1.00021	7.18602	1.00008	7.6292	1.0002	7.40032	1.00014	7.51476	1.00017	7.30839	1.00018	7.34482	1.00018	7.40783
1.00136	7.49109	1.00139	7.19145	1.00113	7.61151	1.00137	7.38316	1.00125	7.49733	1.00131	7.29144	1.00133	7.32779	1.00132	7.39065
1.00207	7.52322	1.0021	7.22229	1.002	7.61842	1.00209	7.38987	1.00204	7.50415	1.00207	7.29807	1.00207	7.33445	1.00208	7.39736
1.00323	7.51362	1.00326	7.21308	1.00297	7.65993	1.00324	7.43013	1.0031	7.54503	1.00317	7.33783	1.0032	7.3744	1.00318	7.43766
1.00426	7.50663	1.00429	7.20636	1.004	7.63604	1.00428	7.40696	1.00414	7.5215	1.00421	7.31495	1.00423	7.35141	1.00422	7.41447
1.00514	7.49341	1.00517	7.19367	1.00503	7.63918	1.00516	7.41	1.0051	7.52459	1.00513	7.31795	1.00514	7.35443	1.00514	7.41751
1.00626	7.50118	1.00629	7.20113	1.00593	7.62989	1.00627	7.40099	1.0061	7.51544	1.00619	7.30905	1.00622	7.34548	1.0062	7.40849
1.00713	7.51838	1.00716	7.21765	1.00706	7.64284	1.00715	7.41356	1.00711	7.5282	1.00713	7.32146	1.00714	7.35796	1.00714	7.42107
1.00832	7.53123	1.00835	7.22998	1.00812	7.69413	1.00833	7.4633	1.00823	7.57872	1.00828	7.37059	1.0083	7.40733	1.00829	7.47087
1.00908	7.52985	1.00911	7.22866	1.00906	7.64785	1.0091	7.41841	1.00908	7.53313	1.00909	7.32626	1.00909	7.36278	1.0091	7.42593
1.01026	7.50345	1.01029	7.20332	1.01011	7.6647	1.01028	7.43476	1.0102	7.54973	1.01024	7.3424	1.01025	7.379	1.01025	7.4423
1.01117	7.51867	1.0112	7.21792	1.01116	7.65121	1.01119	7.42168	1.01117	7.53644	1.01118	7.32948	1.01118	7.36601	1.01119	7.4292
1.01232	7.51684	1.01235	7.21616	1.0121	7.67269	1.01233	7.44251	1.01222	7.5576	1.01227	7.35005	1.01229	7.38669	1.01228	7.45005
1.01324	7.52981	1.01327	7.22862	1.01308	7.70857	1.01326	7.47732	1.01317	7.59294	1.01321	7.38443	1.01323	7.42124	1.01322	7.4849
1.01413	7.54954	1.01416	7.24755	1.01405	7.65454	1.01414	7.4249	1.0141	7.53972	1.01412	7.33266	1.01413	7.36921	1.01413	7.43243
1.01524	7.54067	1.01527	7.23904	1.01499	7.6775	1.01525	7.44718	1.01512	7.56234	1.01519	7.35467	1.01521	7.39133	1.0152	7.45473
1.01618	7.53733	1.01621	7.23584	1.01592	7.68068	1.0162	7.45026	1.01606	7.56547	1.01613	7.3577	1.01615	7.39438	1.01614	7.45781
1.01717	7.52574	1.0172	7.22471	1.01707	7.70059	1.01718	7.46957	1.01713	7.58508	1.01715	7.37678	1.01716	7.41355	1.01716	7.47714
1.01828	7.53432	1.01831	7.23295	1.01812	7.72566	1.0183	7.49389	1.01821	7.60977	1.01825	7.40079	1.01827	7.43768	1.01826	7.50148
1.01916	7.55576	1.01919	7.25353	1.0191	7.67361	1.01917	7.4434	1.01914	7.5585	1.01916	7.35093	1.01916	7.38757	1.01917	7.45094
1.02038	7.56576	1.02041	7.26313	1.02003	7.70143	1.0204	7.47038	1.02021	7.58591	1.0203	7.37758	1.02033	7.41436	1.02031	7.47796
1.02116	7.55869	1.02119	7.25634	1.02106	7.69848	1.02117	7.46753	1.02111	7.58301	1.02114	7.37476	1.02115	7.41152	1.02115	7.4751
1.02225	7.54449	1.02228	7.24271	1.02213	7.71885	1.02226	7.48729	1.0222	7.60307	1.02223	7.39427	1.02224	7.43113	1.02224	7.49488
1.02322	7.55824	1.02325	7.25591	1.02309	7.7359	1.02323	7.50382	1.02316	7.61986	1.0232	7.4106	1.02321	7.44754	1.02321	7.51143
1.02416	7.54636	1.02419	7.24451	1.02415	7.69696	1.02417	7.46605	1.02416	7.5815	1.02417	7.3733	1.02417	7.41005	1.02418	7.47362
1.02516	7.57492	1.02519	7.27192	1.0251	7.72653	1.02518	7.49474	1.02514	7.61064	1.02516	7.40163	1.02516	7.43853	1.02517	7.50234
1.02631	7.58122	1.02634	7.27797	1.02609	7.72611	1.02633	7.49433	1.02621	7.61022	1.02627	7.40123	1.02629	7.43812	1.02628	7.50193
1.02722	7.5739	1.02725	7.27094	1.02701	7.73483	1.02724	7.50278	1.02712	7.6188	1.02718	7.40958	1.0272	7.44651	1.02719	7.51039
1.02811	7.56658	1.02814	7.26391	1.02805	7.75267	1.02812	7.52009	1.02809	7.63638	1.0281	7.42667	1.02811	7.46369	1.02811	7.52772
1.0293	7.55702	1.02933	7.25474	1.02897	7.71457	1.02932	7.48314	1.02914	7.59885	1.02923	7.39018	1.02926	7.42701	1.02924	7.49072
1.03006	7.57658	1.03009	7.27352	1.02988	7.74415	1.03008	7.51183	1.02998	7.62799	1.03003	7.41851	1.03005	7.45549	1.03004	7.51944
1.03128	7.59196	1.03131	7.28828	1.03088	7.74484	1.0313	7.51249	1.03109	7.62867	1.03119	7.41917	1.03123	7.45615	1.0312	7.52011
1.0321	7.5996	1.03213	7.29562	1.03211	7.75669	1.03212	7.52399	1.03211	7.64034	1.03212	7.43052	1.03212	7.46756	1.03213	7.53161
1.03324	7.58533	1.03327	7.28191	1.03309	7.75898	1.03325	7.52621	1.03317	7.64259	1.03321	7.43271	1.03322	7.46976	1.03322	7.53384
1.03416	7.5765	1.03419	7.27344	1.03409	7.73066	1.03417	7.49874	1.03413	7.6147	1.03415	7.40559	1.03416	7.4425	1.03416	7.50634
1.03518	7.58606	1.03521	7.28262	1.03503	7.75848	1.03519	7.52573	1.03511	7.6421	1.03515	7.43224	1.03517	7.46928	1.03516	7.53336
1.03612	7.58171	1.03615	7.27844	1.03596	7.77793	1.03613	7.5446	1.03605	7.66126	1.03609	7.45087	1.0361	7.48801	1.0361	7.55224
1.03727	7.61542	1.0373	7.31081	1.03711	7.77289	1.03728	7.5397	1.03719	7.6563	1.03724	7.44604	1.03725	7.48315	1.03725	7.54735
1.03811	7.60526	1.03814	7.30105	1.03802	7.77809	1.03812	7.54474	1.03807	7.66141	1.0381	7.45102	1.0381	7.48816	1.03811	7.55239
1.03921	7.61347	1.03924	7.30893	1.03898	7.75103	1.03922	7.5185	1.0391	7.63476	1.03916	7.4251	1.03918	7.46211	1.03917	7.52612
1.04023	7.5948	1.04026	7.29101	1.04012	7.78294	1.04024	7.54945	1.04018	7.6662	1.04021	7.45567	1.04022	7.49283	1.04022	7.5571
1.04106	7.59082	1.04109	7.28719	1.04112	7.80472	1.04107	7.57058	1.0411	7.68765	1.04108	7.47653	1.04108	7.5138	1.04109	7.57825
1.04231	7.61083	1.04234	7.3064	1.04207	7.77805	1.04232	7.54471	1.0422	7.66138	1.04226	7.45098	1.04228	7.48812	1.04227	7.55235
1.04307	7.61848	1.0431	7.31374	1.04301	7.78592	1.04308	7.55234	1.04305	7.66913	1.04306	7.45852	1.04307	7.4957	1.04307	7.56
1.04427	7.63592	1.0443	7.33049	1.04399	7.76475	1.04428	7.53181	1.04414	7.64828	1.04421	7.43824	1.04423	7.47532	1.04422	7.53944
1.04512	7.62063	1.04515	7.31581	1.04511	7.8087	1.04513	7.57444	1.04512	7.69157	1.04513	7.48034	1.04513	7.51763	1.04514	7.58211
1.04631	7.6184	1.04634	7.31366	1.04611	7.82799	1.04632	7.59315	1.04622	7.71057	1.04627	7.49883	1.04629	7.53621	1.04628	7.60085
1.04727	7.6114	1.0473	7.30694	1.04707	7.79322	1.04728	7.55942	1.04718	7.67632	1.04723	7.46551	1.04725	7.50273	1.04724	7.56709
1.04814	7.61652	1.04817	7.31186	1.04796	7.8124	1.04815	7.57803	1.04806	7.69522	1.0481	7.48389	1.04812	7.5212	1.04811	7.58571
1.0492	7.64841	1.04923	7.34247	1.04909	7.78883	1.04921	7.55516	1.04915	7.67199	1.04918	7.4613	1.04919	7.4985	1.04919	7.56282
1.05027	7.63812	1.0503	7.3326	1.05008	7.83522	1.05029	7.60016	1.05019	7.71769	1.05024	7.50575	1.05025	7.54316	1.05025	7.60787
1.05119	7.64512	1.05122	7.33931	1.05105	7.83789	1.0512	7.60276	1.05113	7.72032	1.05117	7.50831	1.05118	7.54574	1.05118	7.61046
1.05209	7.62624	1.05212	7.32119	1.0519	7.81237	1.05211	7.57799	1.05201	7.69518	1.05206	7.48386	1.05207	7.52116	1.05207	7.58568
1.0532	7.62775	1.05323	7.32264	1.05294	7.83514	1.05321	7.60009	1.05308	7.71761	1.05315	7.50567	1.05317	7.54309	1.05316	7.60779
1.05426	7.64491	1.05429	7.33912	1.05411	7.80935	1.05428	7.57507	1.05419	7.69221	1.05424	7.48096	1.05425	7.51825	1.05425	7.58275
1.05526	7.65325	1.05529	7.34712	1.05504	7.8578	1.05527	7.62207	1.05515	7.73994	1.05521	7.52738	1.05523	7.5649	1.05522	7.6298
1.05614	7.66098	1.05617	7.35454	1.05608	7.85792	1.05616	7.62218	1.05612	7.74005	1.05614	7.52749	1.05615	7.56501	1.05615	7.62991
1.05709	7.64796	1.05712	7.34204	1.05712	7.84133	1.0571	7.60609	1.05711	7.72371	1.05711	7.5116	1.05711	7.54905	1.05712	7.6138
1.05809	7.65081	1.05812	7.34478	1.05789	7.85662	1.0581	7.62092	1.05799	7.73877	1.05805	7.52625	1.05807	7.56376	1.05806	7.62865
1.05926	7.64532	1.05929	7.33951	1.05904	7.83487	1.05928	7.59983	1.05916	7.71735	1.05922	7.50542	1.05924	7.54283	1.05923	7.60753
1.06025	7.65988	1.06028	7.35349	1.06002	7.88134	1.06026	7.6449	1.06014	7.76312	1.0602	7.54993	1.06022	7.58757	1.06021	7.65265
1.06107	7.66724	1.0611	7.36055	1.06093	7.87852	1.06109	7.64216	1.06101	7.76034	1.06105	7.54722	1.06106	7.58484	1.06106	7.64991
1.0621	7.67107	1.06213	7.36422	1.06203	7.85734	1.06212	7.62162	1.06207	7.73948	1.06209	7.52694	1.0621	7.56446	1.0621	7.62935
1.06311	7.67428	1.06314	7.36731	1.06303	7.87148	1.06312	7.63534	1.06308	7.75341	1.0631	7.54049	1.06311	7.57807	1.06311	7.64308
1.06427	7.65886	1.0643	7.35251	1.06399	7.8554	1.06429	7.61973	1.06414	7.73756	1.06421	7.52508	1.06424	7.56259	1.06422	7.62746
1.06518	7.66065	1.06521	7.35423	1.06492	7.89934	1.06519	7.66236	1.06506	7.78085	1.06512	7.56718	1.06515	7.60489	1.06513	7.67013
1.06602	7.67363	1.06605	7.36668	1.0661	7.89758	1.06604	7.66066	1.06607	7.77912	1.06605	7.56549	1.06605	7.6032	1.06606	7.66842
1.06723	7.69136	1.06726	7.38371	1.06703	7.87546	1.06724	7.63919	1.06713	7.75733	1.06719	7.54429	1.06721	7.5819	1.0672	7.64694
1.06821	7.6903	1.06824	7.38269	1.06792	7.89269	1.06823	7.65591	1.06808	7.7743	1.06815	7.56081	1.06818	7.59849	1.06816	7.66367
1.06911	7.68294	1.06914	7.37562	1.06898	7.88474	1.06912	7.6482	1.06905	7.76647	1.06909	7.55319	1.0691	7.59084	1.0691	7.65595
1.07011	7.67269	1.07014	7.36578	1.07005	7.91169	1.07012	7.67434	1.07009	7.79301	1.0701	7.579	1.07011	7.61678	1.07011	7.68212
1.07126	7.66728	1.07129	7.36059	1.07088	7.91092	1.07127	7.67359	1.07108	7.79226	1.07118	7.57827	1.07121	7.61604	1.07119	7.68137
1.07234	7.70068	1.07237	7.39265	1.07202	7.88841	1.07235	7.65176	1.07218	7.77009	1.07227	7.55671	1.0723	7.59437	1.07228	7.65952
1.07308	7.70068	1.07311	7.39265	1.07305	7.91035	1.07309	7.67304	1.07307	7.79169	1.07308	7.57772	1.07309	7.61549	1.07309	7.68082
1.07429	7.7058	1.07432	7.39757	1.07387	7.89797	1.0743	7.66103	1.07409	7.7795	1.0742	7.56586	1.07423	7.60357	1.07421	7.66879
1.07515	7.69608	1.07518	7.38824	1.07499	7.93156	1.07517	7.69361	1.07508	7.81258	1.07512	7.59804	1.07514	7.63591	1.07513	7.70141
1.07628	7.68672	1.07631	7.37925	1.07609	7.92713	1.07629	7.68931	1.07619	7.80822	1.07624	7.59379	1.07626	7.63164	1.07625	7.69711
1.07718	7.70405	1.07721	7.39589	1.07694	7.89281	1.0772	7.65602	1.07707	7.77442	1.07713	7.56091	1.07715	7.5986	1.07714	7.66378
1.07819	7.71243	1.07822	7.40393	1.07806	7.93014	1.0782	7.69224	1.07813	7.81119	1.07817	7.59668	1.07818	7.63455	1.07818	7.70004
1.07921	7.72666	1.07924	7.4176	1.07889	7.91295	1.07923	7.67556	1.07906	7.79425	1.07914	7.58021	1.07917	7.61799	1.07915	7.68334
1.08016	7.71154	1.08019	7.40307	1.07986	7.94726	1.08018	7.70885	1.08002	7.82806	1.0801	7.61308	1.08013	7.65103	1.08011	7.71666
1.08121	7.70588	1.08124	7.39765	1.08097	7.93767	1.08123	7.69954	1.0811	7.81861	1.08116	7.60389	1.08119	7.6418	1.08117	7.70735
1.08211	7.70612	1.08214	7.39788	1.08196	7.90343	1.08212	7.66633	1.08204	7.78488	1.08208	7.57109	1.08209	7.60883	1.08209	7.6741
1.08311	7.7152	1.08314	7.40659	1.08305	7.94577	1.08313	7.7074	1.08309	7.82659	1.08311	7.61165	1.08311	7.64959	1.08312	7.71521
1.08426	7.73663	1.08429	7.42716	1.08391	7.93309	1.08427	7.69509	1.08409	7.81409	1.08418	7.5995	1.08421	7.63738	1.08419	7.70289
1.08511	7.71788	1.08514	7.40916	1.08495	7.95766	1.08513	7.71893	1.08504	7.83829	1.08508	7.62304	1.0851	7.66104	1.08509	7.72675
1.08606	7.7239	1.08609	7.41494	1.08609	7.94787	1.08608	7.70944	1.08608	7.82866	1.08608	7.61367	1.08608	7.65162	1.08609	7.71725
1.08707	7.71129	1.0871	7.40284	1.08704	7.91986	1.08709	7.68227	1.08706	7.80107	1.08708	7.58683	1.08708	7.62465	1.08709	7.69006
1.08799	7.71284	1.08802	7.40432	1.08795	7.96045	1.08801	7.72163	1.08798	7.84104	1.08799	7.62571	1.088	7.66372	1.088	7.72946
1.08912	7.73948	1.08915	7.4299	1.08907	7.9436	1.08913	7.70529	1.0891	7.82444	1.08912	7.60957	1.08912	7.6475	1.08913	7.7131
1.09011	7.74399	1.09014	7.43423	1.09019	7.97887	1.09013	7.7395	1.09016	7.85918	1.09015	7.64336	1.09014	7.68145	1.09016	7.74735
1.09116	7.75074	1.09119	7.44071	1.09103	7.95456	1.09118	7.71593	1.0911	7.83524	1.09114	7.62007	1.09115	7.65806	1.09115	7.72375
1.09223	7.72955	1.09226	7.42037	1.09203	7.92777	1.09224	7.68994	1.09214	7.80886	1.09219	7.59441	1.09221	7.63227	1.0922	7.69774
1.09323	7.72357	1.09326	7.41463	1.09291	7.97073	1.09325	7.73161	1.09308	7.85117	1.09316	7.63556	1.09319	7.67362	1.09317	7.73944
1.09422	7.74737	1.09425	7.43747	1.09396	7.96186	1.09424	7.72301	1.0941	7.84243	1.09417	7.62707	1.09419	7.66508	1.09418	7.73084
1.09511	7.75611	1.09514	7.44587	1.09502	7.98582	1.09513	7.74625	1.09507	7.86604	1.0951	7.65002	1.09511	7.68815	1.09511	7.7541
1.09613	7.76433	1.09616	7.45375	1.09595	7.9611	1.09615	7.72226	1.09605	7.84168	1.0961	7.62633	1.09612	7.66435	1.09611	7.73009
1.09721	7.74017	1.09724	7.43056	1.09704	7.94509	1.09723	7.70673	1.09714	7.82591	1.09718	7.61099	1.0972	7.64893	1.09719	7.71455
1.09829	7.74733	1.09832	7.43743	1.09803	7.98961	1.0983	7.74992	1.09817	7.86976	1.09823	7.65364	1.09826	7.69179	1.09824	7.75777
1.09921	7.73488	1.09924	7.42549	1.0989	7.9812	1.09923	7.74176	1.09906	7.86148	1.09915	7.64559	1.09917	7.6837	1.09916	7.74961
1.10015	7.75806	1.10018	7.44774	1.1	7.99935	1.10016	7.75937	1.10008	7.87936	1.10012	7.66298	1.10013	7.70117	1.10013	7.76724
1.10115	7.77258	1.10118	7.46168	1.101	7.97382	1.10117	7.73461	1.10108	7.85422	1.10113	7.63852	1.10114	7.6766	1.10114	7.74245
1.10218	7.76201	1.10221	7.45153	1.10206	7.96503	1.1022	7.72608	1.10213	7.84556	1.10216	7.6301	1.10217	7.66814	1.10217	7.73391
1.10324	7.76384	1.10327	7.45329	1.10286	8.01154	1.10325	7.77119	1.10306	7.89137	1.10316	7.67466	1.10319	7.71291	1.10317	7.77907
1.10416	7.75042	1.10419	7.4404	1.10389	8.00073	1.10418	7.7607	1.10403	7.88071	1.10411	7.6643	1.10413	7.7025	1.10412	7.76857
1.10519	7.77116	1.10522	7.46031	1.10505	7.99996	1.1052	7.75996	1.10513	7.87996	1.10517	7.66356	1.10518	7.70176	1.10518	7.76783
1.1061	7.7793	1.10613	7.46812	1.10593	7.9872	1.10612	7.74758	1.10602	7.86739	1.10607	7.65134	1.10608	7.68948	1.10608	7.75544
1.10707	7.78682	1.1071	7.47535	1.10689	7.9778	1.10709	7.73846	1.10699	7.85813	1.10704	7.64233	1.10706	7.68043	1.10705	7.74631
1.10817	7.77742	1.1082	7.46633	1.10795	8.02293	1.10818	7.78224	1.10807	7.90258	1.10812	7.68556	1.10814	7.72387	1.10813	7.79013
1.10923	7.764	1.10926	7.45344	1.10902	8.01639	1.10924	7.7759	1.10913	7.89615	1.10919	7.67931	1.10921	7.71758	1.1092	7.78379
1.11018	7.78613	1.11021	7.47468	1.10991	8.0065	1.1102	7.7663	1.11006	7.8864	1.11013	7.66982	1.11015	7.70805	1.11014	7.77417
1.11115	7.78849	1.11118	7.47695	1.11107	8.01616	1.11116	7.77568	1.11112	7.89592	1.11114	7.67909	1.11115	7.71736	1.11115	7.78356
1.11223	7.80996	1.11226	7.49756	1.11206	8.01074	1.11225	7.77042	1.11216	7.89058	1.1122	7.67389	1.11222	7.71214	1.11221	7.77829
1.1134	7.795	1.11343	7.4832	1.11301	8.06466	1.11342	7.82272	1.11321	7.94369	1.11332	7.72554	1.11335	7.76405	1.11333	7.83065
1.11427	7.78137	1.1143	7.47011	1.11404	8.02415	1.11429	7.78343	1.11416	7.90379	1.11423	7.68674	1.11425	7.72505	1.11424	7.79132
1.11537	7.78906	1.1154	7.47749	1.11499	8.02174	1.11538	7.78109	1.11519	7.90142	1.11528	7.68443	1.11532	7.72273	1.11529	7.78898
1.1164	7.7854	1.11643	7.47398	1.11598	8.02725	1.11642	7.78643	1.1162	7.90684	1.11631	7.6897	1.11634	7.72803	1.11632	7.79432
1.11732	7.81501	1.11735	7.50241	1.11707	8.0125	1.11733	7.77212	1.1172	7.89231	1.11726	7.67557	1.11729	7.71383	1.11727	7.78
1.11825	7.80716	1.11828	7.49487	1.11803	8.06997	1.11826	7.82787	1.11815	7.94892	1.1182	7.73063	1.11822	7.76916	1.11821	7.83581
1.11928	7.80809	1.11931	7.49577	1.11901	8.03237	1.11929	7.7914	1.11915	7.91188	1.11922	7.69461	1.11925	7.73296	1.11923	7.7993
1.12022	7.79284	1.12025	7.48113	1.12006	8.03566	1.12023	7.79459	1.12015	7.91512	1.12019	7.69776	1.12021	7.73613	1.1202	7.80249
1.12116	7.79467	1.12119	7.48288	1.12107	8.04253	1.12117	7.80126	1.12112	7.92189	1.12115	7.70434	1.12116	7.74275	1.12116	7.80917
1.12225	7.81057	1.12228	7.49815	1.12216	8.03103	1.12227	7.7901	1.12222	7.91057	1.12224	7.69333	1.12225	7.73167	1.12225	7.798
1.12331	7.81582	1.12334	7.50319	1.12313	8.08476	1.12333	7.84222	1.12323	7.96349	1.12328	7.7448	1.12329	7.7834	1.12329	7.85017
1.12425	7.83498	1.12428	7.52158	1.12413	8.04987	1.12427	7.80837	1.1242	7.92912	1.12423	7.71137	1.12424	7.74981	1.12424	7.81629
1.1253	7.81248	1.12533	7.49998	1.12512	8.05155	1.12531	7.81001	1.12522	7.93078	1.12526	7.71298	1.12528	7.75143	1.12527	7.81792
1.12613	7.82042	1.12616	7.5076	1.12617	8.05224	1.12614	7.81067	1.12615	7.93146	1.12615	7.71364	1.12614	7.75209	1.12616	7.81859
1.12722	7.82562	1.12725	7.5126	1.12715	8.05709	1.12723	7.81538	1.12719	7.93624	1.12721	7.71829	1.12722	7.75676	1.12722	7.8233
1.12836	7.83941	1.12839	7.52583	1.12797	8.09852	1.12837	7.85556	1.12817	7.97704	1.12827	7.75798	1.12831	7.79665	1.12828	7.86353
1.12926	7.8471	1.12929	7.53321	1.12911	8.05197	1.12927	7.81041	1.12919	7.93119	1.12923	7.71339	1.12924	7.75184	1.12924	7.81833
1.13016	7.83335	1.13019	7.52002	1.13006	8.05533	1.13017	7.81367	1.13012	7.9345	1.13014	7.71661	1.13015	7.75507	1.13015	7.8216
1.13131	7.82798	1.13134	7.51486	1.13099	8.07024	1.13132	7.82813	1.13116	7.94919	1.13124	7.73089	1.13127	7.76942	1.13125	7.83607
1.13236	7.8109	1.13239	7.49846	1.13214	8.07689	1.13237	7.83458	1.13225	7.95574	1.13231	7.73726	1.13233	7.77582	1.13232	7.84252
1.13325	7.84344	1.13328	7.5297	1.13304	8.11231	1.13326	7.86894	1.13315	7.99063	1.13321	7.77119	1.13323	7.80993	1.13322	7.87692
1.13429	7.84937	1.13432	7.5354	1.13406	8.06088	1.13431	7.81905	1.13418	7.93996	1.13425	7.72192	1.13427	7.76041	1.13426	7.82698
1.13516	7.85556	1.13519	7.54133	1.13495	8.0741	1.13518	7.83188	1.13506	7.95299	1.13512	7.73458	1.13514	7.77314	1.13513	7.83982
1.1362	7.83998	1.13623	7.52638	1.13594	8.08331	1.13621	7.84081	1.13608	7.96206	1.13615	7.74341	1.13617	7.782	1.13616	7.84876
1.13709	7.82017	1.13712	7.50736	1.1371	8.09401	1.13711	7.85119	1.1371	7.9726	1.13711	7.75366	1.13711	7.79231	1.13712	7.85915
1.13822	7.85068	1.13825	7.53665	1.13793	8.12416	1.13824	7.88044	1.13808	8.0023	1.13816	7.78254	1.13819	7.82133	1.13817	7.88842
1.13933	7.85478	1.13936	7.54059	1.13913	8.07509	1.13935	7.83284	1.13924	7.95397	1.13929	7.73553	1.13931	7.77409	1.1393	7.84078
1.14029	7.87325	1.14032	7.55832	1.13996	8.08216	1.14031	7.8397	1.14013	7.96093	1.14022	7.74231	1.14025	7.7809	1.14023	7.84764
1.14121	7.8595	1.14124	7.54512	1.14116	8.09902	1.14123	7.85604	1.14119	7.97753	1.14121	7.75845	1.14121	7.79712	1.14122	7.86401
1.14217	7.85002	1.1422	7.53602	1.142	8.10593	1.14219	7.86275	1.14209	7.98434	1.14214	7.76508	1.14216	7.80378	1.14215	7.87073
1.14332	7.8567	1.14335	7.54243	1.143	8.12485	1.14334	7.8811	1.14317	8.00298	1.14325	7.7832	1.14328	7.82199	1.14326	7.88909
1.14411	7.85946	1.14414	7.54508	1.14398	8.08461	1.14412	7.84207	1.14405	7.96334	1.14409	7.74465	1.1441	7.78325	1.1441	7.85002
1.14529	7.88439	1.14532	7.56902	1.14501	8.09061	1.1453	7.84789	1.14516	7.96925	1.14523	7.7504	1.14525	7.78903	1.14524	7.85585
1.14624	7.86975	1.14627	7.55496	1.14605	8.11942	1.14626	7.87584	1.14615	7.99763	1.1462	7.778	1.14622	7.81677	1.14621	7.88382
1.14727	7.87378	1.1473	7.55883	1.14701	8.1203	1.14728	7.87669	1.14715	7.9985	1.14721	7.77884	1.14724	7.81762	1.14722	7.88468
1.14828	7.86967	1.14831	7.55488	1.14811	8.14327	1.14829	7.89897	1.1482	8.02112	1.14825	7.80084	1.14826	7.83973	1.14826	7.90698
1.14923	7.85633	1.14926	7.54208	1.149	8.09699	1.14925	7.85408	1.14912	7.97553	1.14919	7.75651	1.14921	7.79517	1.1492	7.86204
1.15007	7.87951	1.1501	7.56433	1.15015	8.11166	1.15009	7.86831	1.15012	7.98999	1.1501	7.77057	1.1501	7.8093	1.15011	7.87629
1.15126	7.8859	1.15129	7.57046	1.151	8.14346	1.15127	7.89915	1.15114	8.02131	1.1512	7.80103	1.15123	7.83991	1.15121	7.90716
1.15234	7.90318	1.15237	7.58706	1.15211	8.13161	1.15236	7.88766	1.15223	8.00964	1.15229	7.78968	1.15231	7.82851	1.1523	7.89566
1.15322	7.88	1.15325	7.5648	1.15313	8.15531	1.15323	7.91065	1.15318	8.03298	1.15321	7.81238	1.15322	7.85132	1.15322	7.91867
1.15423	7.87187	1.15426	7.55699	1.15405	8.10807	1.15424	7.86483	1.15414	7.98645	1.15419	7.76713	1.15421	7.80584	1.1542	7.8728
1.15529	7.8833	1.15532	7.56796	1.15502	8.12225	1.1553	7.87858	1.15516	8.00042	1.15523	7.78071	1.15526	7.81949	1.15524	7.88657
1.15627	7.89773	1.1563	7.58182	1.156	8.15316	1.15628	7.90857	1.15614	8.03087	1.15621	7.81032	1.15624	7.84926	1.15622	7.91659
1.15721	7.91132	1.15724	7.59487	1.15701	8.14392	1.15722	7.8996	1.15712	8.02176	1.15717	7.80147	1.15719	7.84035	1.15718	7.90761
1.15823	7.89216	1.15826	7.57648	1.15802	8.16383	1.15825	7.91891	1.15813	8.04137	1.15819	7.82054	1.15821	7.85952	1.1582	7.92694
1.15915	7.88948	1.15918	7.5739	1.15902	8.12431	1.15916	7.88058	1.15909	8.00245	1.15913	7.78269	1.15914	7.82148	1.15914	7.88857
1.16026	7.88594	1.16029	7.5705	1.16008	8.14973	1.16027	7.90524	1.16018	8.02748	1.16023	7.80703	1.16024	7.84595	1.16024	7.91325
1.16127	7.89952	1.1613	7.58354	1.161	8.17434	1.16128	7.92911	1.16114	8.05172	1.16121	7.83061	1.16123	7.86964	1.16122	7.93714
1.16221	7.92063	1.16224	7.60381	1.16209	8.149	1.16223	7.90453	1.16216	8.02677	1.16219	7.80633	1.1622	7.84525	1.1622	7.91254
1.16331	7.9184	1.16334	7.60166	1.16316	8.17036	1.16332	7.92525	1.16324	8.04781	1.16328	7.8268	1.1633	7.86581	1.16329	7.93329
1.1642	7.90896	1.16423	7.5926	1.16406	8.12894	1.16421	7.88507	1.16413	8.007	1.16417	7.78712	1.16419	7.82593	1.16418	7.89306
1.16513	7.89542	1.16516	7.5796	1.16512	8.16111	1.16515	7.91628	1.16513	8.0387	1.16514	7.81794	1.16514	7.85691	1.16515	7.92431
1.16621	7.90217	1.16624	7.58608	1.16604	8.18515	1.16623	7.9396	1.16613	8.06237	1.16618	7.84097	1.1662	7.88005	1.16619	7.94765
1.16727	7.92303	1.1673	7.60611	1.16698	8.16864	1.16728	7.92358	1.16713	8.04611	1.1672	7.82515	1.16723	7.86416	1.16721	7.93162
1.16824	7.933	1.16827	7.61568	1.16802	8.1879	1.16825	7.94227	1.16814	8.06508	1.1682	7.8436	1.16822	7.8827	1.16821	7.95032
1.16919	7.92189	1.16922	7.60502	1.16897	8.14847	1.1692	7.90401	1.16909	8.02624	1.16915	7.80582	1.16917	7.84473	1.16916	7.91202
1.1703	7.90449	1.17033	7.58831	1.17005	8.17613	1.17032	7.93085	1.17018	8.05349	1.17025	7.83233	1.17027	7.87137	1.17026	7.93889
1.17127	7.91986	1.1713	7.60306	1.1711	8.19746	1.17128	7.95153	1.17119	8.07449	1.17123	7.85275	1.17125	7.8919	1.17124	7.95959
1.17217	7.91807	1.1722	7.60135	1.17215	8.18114	1.17218	7.9357	1.17216	8.05842	1.17217	7.83712	1.17218	7.87619	1.17218	7.94375
1.17324	7.94268	1.17327	7.62497	1.17309	8.18695	1.17325	7.94134	1.17317	8.06414	1.17321	7.84269	1.17322	7.88178	1.17322	7.94939
1.17416	7.93418	1.17419	7.61681	1.17412	8.16463	1.17418	7.91969	1.17415	8.04216	1.17416	7.82131	1.17417	7.86029	1.17417	7.92772
1.17534	7.9345	1.17537	7.61712	1.17506	8.18928	1.17535	7.9436	1.17521	8.06644	1.17528	7.84492	1.17531	7.88402	1.17529	7.95165
1.17608	7.92311	1.17611	7.60619	1.17601	8.21492	1.1761	7.96847	1.17606	8.0917	1.17608	7.86948	1.17608	7.90871	1.17609	7.97655
[truncated: 184 more rows]

## Sheet: Figure S13d
In:GaN/Ta3N5/Mg:GaN
[truncated: 1,103 more rows]

## Sheet: Figure S13e
Ta3N5	InGaN/Ta3N5	Ta3N5/Mg:GaN	In:GaN/Ta3N5/Mg:GaN
[truncated: 8 more rows]
