# Supplementary material for: Interface engineering of Ta3N5 thin film photoanode for highly efficient photoelectrochemical water splitting
Source: Nat Commun. 2022 Feb 7;13:729. doi: 10.1038/s41467-022-28415-4 (PMC8821563; doi:10.1038/s41467-022-28415-4)
Supplement: Supplementary file 3 — Source Data [file 41467_2022_28415_MOESM3_ESM.zip › Source Data file/Soruce_Data_Figure_S14.xlsx]

## Sheet: Figure S14a
Ta3N5		Ta3N5 after PEC test
Binding energy (eV)	Intensity (arb. units)	Binding energy (eV)	Intensity (arb. units)
600.58	16481.6	600.43	16197.1
599.58	16136.9	599.43	16197.2
598.58	16808.1	598.43	16117.2
597.58	16755.5	597.43	15524.3
596.58	16654.1	596.43	15643
595.58	16835.6	595.43	15437.3
594.58	16766.5	594.43	15836
593.58	17123.8	593.43	15765.5
592.58	17109.9	592.43	16014.7
591.58	16286.5	591.43	15647.7
590.58	16378.2	590.43	15754.6
589.58	17146.2	589.43	15910.2
588.58	17117.3	588.43	15767.8
587.58	17187.8	587.43	15982.1
586.58	17384.2	586.43	15921.4
585.58	17636.5	585.43	15934
584.58	17509.2	584.43	16149
583.58	17355.2	583.43	15956.6
582.58	16903.3	582.43	15794.4
581.58	17629.3	581.43	16113.4
580.58	17486.8	580.43	16831.6
579.58	16926	579.43	16167.8
578.58	16911.2	578.43	16250.5
577.58	17081	577.43	16372.1
576.58	17272.9	576.43	15973.6
575.58	17345.6	575.43	16232.5
574.58	17540.1	574.43	16205.4
573.58	17574.7	573.43	16498.6
572.58	17585.2	572.43	16286.7
571.58	17730.2	571.43	16001.3
570.58	17701.4	570.43	16348.8
569.58	18047.2	569.43	16736.8
568.58	18551.2	568.43	16562.8
567.58	18595.7	567.43	17043.7
566.58	18866.1	566.43	16997.1
565.58	19144.4	565.43	17223.7
564.58	18565.5	564.43	16719
563.58	18340.7	563.43	16402.8
562.58	17810.1	562.43	16343.1
561.58	17664.3	561.43	16312.3
560.58	17244.2	560.43	16045.3
559.58	17138.7	559.43	16322.2
558.58	16774.3	558.43	16339
557.58	17098.4	557.43	16062.9
556.58	17278.7	556.43	15928.1
555.58	16875.3	555.43	16042.1
554.58	16598.3	554.43	16269.6
553.58	15988.8	553.43	15790.8
552.58	16340.1	552.43	16042.2
551.58	17176.8	551.43	16385.8
550.58	16963.8	550.43	16151.1
549.58	16685.2	549.43	15985
548.58	16697.8	548.43	15797.5
547.58	17061.8	547.43	16312.9
546.58	16527.3	546.43	16175.8
545.58	16442.3	545.43	15861
544.58	16590.3	544.43	15567.5
543.58	16569.7	543.43	15898.4
542.58	16650.6	542.43	15468.3
541.58	16556	541.43	15534.4
540.58	16264	540.43	14949.6
539.58	16075.9	539.43	14676.7
538.58	16312.5	538.43	14985.5
537.58	16604.6	537.43	15121
536.58	16570.7	536.43	14967.2
535.58	16822.4	535.43	14760.4
534.58	17204.9	534.43	14725.3
533.58	17225	533.43	16223
532.58	18153.4	532.43	18578.2
531.58	19494.3	531.43	22683.8
530.58	21185	530.43	30620.3
529.58	18885.6	529.43	25298
528.58	16896.5	528.43	15558.1
527.58	16937.2	527.43	14547.2
526.58	17117.3	526.43	14369.6
525.58	17061.4	525.43	14544.3
524.58	16710	524.43	14883.7
523.58	16274.6	523.43	14717
522.58	16597.8	522.43	14572
521.58	16502.6	521.43	14374
520.58	16256.9	520.43	14539.7
519.58	16526.1	519.43	14334.6
518.58	16756	518.43	14589.1
517.58	17054.2	517.43	14760
516.58	16841.1	516.43	14627.8
515.58	17003	515.43	14852
514.58	16984.3	514.43	14710.8
513.58	16817.6	513.43	14563.3
512.58	16660.1	512.43	14889.3
511.58	16924.1	511.43	14493.9
510.58	16930.7	510.43	14583.8
509.58	17067.8	509.43	14599.8
508.58	17088.2	508.43	14312.9
507.58	16872.6	507.43	14525.3
506.58	16869.3	506.43	14899
505.58	17132.7	505.43	14841.3
504.58	17117.1	504.43	14775.4
503.58	16776.8	503.43	14307.9
502.58	17036.7	502.43	14536
501.58	17097.3	501.43	14377
500.58	17455.7	500.43	15014.4
499.58	17447.8	499.43	14909.3
498.58	17107.8	498.43	14473
497.58	16488	497.43	14560.2
496.58	16978.8	496.43	14832.4
495.58	17291.7	495.43	14751.5
494.58	17542.1	494.43	14950.6
493.58	17212.5	493.43	14711.7
492.58	17632.7	492.43	14703.7
491.58	17574.4	491.43	15128.8
490.58	17555.8	490.43	15052.6
489.58	17551.8	489.43	14992.9
488.58	17488.5	488.43	14977.6
487.58	17652.8	487.43	15112.8
486.58	17624.9	486.43	15222.7
485.58	17306.1	485.43	15393.7
484.58	17985	484.43	14874.8
483.58	17785.3	483.43	14875.7
482.58	17809	482.43	14846.5
481.58	17992.2	481.43	14590.1
480.58	17694.3	480.43	14869.7
479.58	17666	479.43	14878
478.58	17603.9	478.43	15289.3
477.58	17512.9	477.43	14928.1
476.58	17929.8	476.43	14607.8
475.58	17579.6	475.43	14547.1
474.58	18148.5	474.43	14863.7
473.58	17733.5	473.43	14700.4
472.58	17866.6	472.43	14752.2
471.58	18009.6	471.43	14738.6
470.58	17967.7	470.43	15083.9
469.58	18688.5	469.43	15057.5
468.58	19085.9	468.43	15325.9
467.58	19051	467.43	15801.6
466.58	19358.5	466.43	15933.3
465.58	19948.6	465.43	15977.8
464.58	20011.4	464.43	16167.1
463.58	19425	463.43	15784.8
462.58	19103	462.43	15650.1
461.58	18596.9	461.43	15449.4
460.58	17844.6	460.43	15176.9
459.58	17787.4	459.43	14879.6
458.58	17519.3	458.43	14716.3
457.58	17110.8	457.43	14554.9
456.58	17068.7	456.43	14696
455.58	16848	455.43	14177.3
454.58	16606.2	454.43	14232.8
453.58	17323	453.43	14667
452.58	17087.3	452.43	14183
451.58	17270.3	451.43	13934.6
450.58	16877.7	450.43	14167.7
449.58	17174.3	449.43	14573.3
448.58	16814.5	448.43	14477.2
447.58	16539.2	447.43	14406.2
446.58	16586.7	446.43	14728.1
445.58	16908.3	445.43	14529.3
444.58	17129	444.43	14130.3
443.58	16991	443.43	14531.9
442.58	16689.1	442.43	14535.3
441.58	16765.8	441.43	14557.7
440.58	16932.5	440.43	14501.1
439.58	16890.7	439.43	14494.6
438.58	16921.5	438.43	14229.5
437.58	17057.4	437.43	14682.8
436.58	17395	436.43	14334.8
435.58	17264.4	435.43	13674.3
434.58	16815.1	434.43	14036.7
433.58	16935.2	433.43	14533.4
432.58	17110.4	432.43	14505.8
431.58	17245.5	431.43	14618.1
430.58	17358.7	430.43	14969
429.58	17619.2	429.43	14725.9
428.58	18043	428.43	14250
427.58	17913.8	427.43	14549.9
426.58	18058.7	426.43	14596.9
425.58	17790.9	425.43	14323.2
424.58	17812.7	424.43	14257.7
423.58	18225.1	423.43	14601.3
422.58	17958.8	422.43	14618.3
421.58	17454.7	421.43	14135.7
420.58	17662.1	420.43	14210.5
419.58	17657.9	419.43	14102.3
418.58	17458.2	418.43	14240.3
417.58	17808.5	417.43	14419.4
416.58	17334.2	416.43	13962.4
415.58	17507.4	415.43	14168.9
414.58	17419.6	414.43	13882.5
413.58	17499	413.43	14213.8
412.58	17363.5	412.43	13866.9
411.58	17238.4	411.43	13720.2
410.58	16877.5	410.43	13816.8
409.58	17337.4	409.43	13744.7
408.58	17927.9	408.43	13999.4
407.58	18585.6	407.43	15099.5
406.58	19257.2	406.43	15717.7
405.58	20734.8	405.43	16497.5
404.58	23566.3	404.43	17406.7
403.58	24763.8	403.43	18026.5
402.58	23304	402.43	17882.1
401.58	21255.3	401.43	16393.6
400.58	18699.6	400.43	14797.7
399.58	16813.4	399.43	13700.6
398.58	16071.3	398.43	12821.8
397.58	18334.7	397.43	12763.1
396.58	37166.3	396.43	18731
395.58	21606.7	395.43	15387.9
394.58	13984.2	394.43	12074.1
393.58	13378.1	393.43	11218.9
392.58	13090.9	392.43	11242.4
391.58	13071.4	391.43	11296.1
390.58	12904.6	390.43	11185.5
389.58	13222.5	389.43	11033.3
388.58	13032.5	388.43	11116
387.58	12784.6	387.43	11250.1
386.58	12935	386.43	11141.1
385.58	13066	385.43	11507.4
384.58	12730.8	384.43	11387.3
383.58	12777.8	383.43	11102.7
382.58	12883.9	382.43	10969.3
381.58	12707.4	381.43	11370.2
380.58	12992.8	380.43	11321.8
379.58	12872.8	379.43	11065.2
378.58	13068.1	378.43	11151.4
377.58	12516.7	377.43	11475
376.58	12875.6	376.43	11381.4
375.58	12813	375.43	11183.2
374.58	13127.9	374.43	11630.4
373.58	12496.3	373.43	11188.1
372.58	12951.6	372.43	11166.4
371.58	13028	371.43	11333.7
370.58	12544.8	370.43	11587.8
369.58	12832.3	369.43	11079.6
368.58	12932.2	368.43	11139.3
367.58	12973.5	367.43	11249.4
366.58	12904.4	366.43	11399.2
365.58	12881.3	365.43	11380.2
364.58	12981.7	364.43	11289.2
363.58	13137.8	363.43	11652.5
362.58	12379.3	362.43	11477.5
361.58	13012.6	361.43	11576.5
360.58	13258.2	360.43	11583.7
359.58	12965.5	359.43	11542.9
358.58	12846.1	358.43	11212.4
357.58	13092.2	357.43	11465.7
356.58	13280.6	356.43	11482.5
355.58	13057.5	355.43	11418.9
354.58	13134	354.43	11468.5
353.58	13029	353.43	11641.5
352.58	13270.1	352.43	11533.2
351.58	13315.9	351.43	11122.1
350.58	13372.1	350.43	11614.9
349.58	13870.4	349.43	11635.4
348.58	13337.7	348.43	11717.7
347.58	13267.4	347.43	11926.9
346.58	13072.5	346.43	11631.5
345.58	13272.9	345.43	11636.4
344.58	13134.2	344.43	11696.5
343.58	13197.4	343.43	12174.7
342.58	13162.8	342.43	11992.4
341.58	13397.5	341.43	12054.5
340.58	13370.9	340.43	11789.9
339.58	13361.2	339.43	11723.8
338.58	13612.9	338.43	12083.7
337.58	13237.8	337.43	11805.7
336.58	13517.5	336.43	11872.3
335.58	13688.5	335.43	11674.2
334.58	13364.3	334.43	11818.4
333.58	12903.7	333.43	11951.2
332.58	13359.3	332.43	11795.4
331.58	13261	331.43	11892.3
330.58	13433.6	330.43	11548.9
329.58	13733.6	329.43	11910.6
328.58	13676	328.43	11644.4
327.58	13461.6	327.43	11915.9
326.58	13728.2	326.43	12249.3
325.58	13490.6	325.43	12038.8
324.58	13722.1	324.43	11958.1
323.58	13867.4	323.43	11758.1
322.58	13572.9	322.43	11877.4
321.58	13172.3	321.43	12051
320.58	13755.6	320.43	11942.3
319.58	13886.2	319.43	12040.5
318.58	13914.7	318.43	12172.3
317.58	14063.4	317.43	12384.9
316.58	14279	316.43	12344.3
315.58	14091.5	315.43	11918.9
314.58	14142.2	314.43	12025.7
313.58	14122.6	313.43	12302.3
312.58	13866.7	312.43	12178.9
311.58	14169.1	311.43	12417.9
310.58	14423.4	310.43	12308.2
309.58	13777.5	309.43	12645.6
308.58	13786.1	308.43	12475.8
307.58	14279.9	307.43	12381.4
306.58	13940	306.43	12173.8
305.58	14009.5	305.43	12564.5
304.58	14154.1	304.43	12232.5
303.58	13830.4	303.43	12533.9
302.58	14563.3	302.43	12457.5
301.58	14468.8	301.43	12543
300.58	14647.5	300.43	12564.2
299.58	14620.9	299.43	12074.5
298.58	14315.1	298.43	11900.7
297.58	14232.1	297.43	11956.1
296.58	14385.2	296.43	12565.5
295.58	14580.3	295.43	12623
294.58	15054.1	294.43	12444.8
293.58	14706.6	293.43	12571.2
292.58	14580.3	292.43	12512.9
291.58	14226.3	291.43	12489.5
290.58	14703	290.43	12443.4
289.58	14809.1	289.43	12489.5
288.58	15081.1	288.43	12791.5
287.58	15155.9	287.43	12983.7
286.58	15476.2	286.43	13515.6
285.58	16210.7	285.43	14747.4
284.58	16908.2	284.43	17150.2
283.58	15402.2	283.43	14525.1
282.58	14824.9	282.43	12608.8
281.58	14862.5	281.43	12630.2
280.58	15149.5	280.43	12142
279.58	15334.1	279.43	12815.8
278.58	15259.7	278.43	12904.6
277.58	15024.4	277.43	12417.6
276.58	14651.2	276.43	12381.7
275.58	14720.6	275.43	12428
274.58	14927.4	274.43	12157.3
273.58	15236.6	273.43	12621.5
272.58	14642.3	272.43	12395.1
271.58	15374.4	271.43	12593.6
270.58	15399.1	270.43	12723.5
269.58	15270.9	269.43	12766.9
268.58	14665.9	268.43	12884.7
267.58	15367.9	267.43	12792.6
266.58	16125.5	266.43	12688.9
265.58	15434.9	265.43	12585.9
264.58	15585.8	264.43	12815.8
263.58	15464.1	263.43	12612.7
262.58	15867	262.43	12523
261.58	15983.9	261.43	12706
260.58	15968.6	260.43	12853.8
259.58	15836.3	259.43	12664
258.58	16446.6	258.43	12859.9
257.58	16854.2	257.43	13233.4
256.58	17052.3	256.43	13102.3
255.58	16551.7	255.43	13137.8
254.58	16658.6	254.43	13102.9
253.58	16206.3	253.43	13002.6
252.58	16206.3	252.43	12463.7
251.58	15843.5	251.43	12605.4
250.58	15910.5	250.43	12392.5
249.58	15713.6	249.43	12114.4
248.58	16026.5	248.43	12414.9
247.58	16416.2	247.43	12251.2
246.58	16436.2	246.43	12354.5
245.58	17277.3	245.43	13352.6
244.58	18139.4	244.43	14039
243.58	20270.4	243.43	15359.5
242.58	23281.1	242.43	17662.7
241.58	27225.2	241.43	19558.1
240.58	29196.6	240.43	19076.2
239.58	25899	239.43	16525.5
238.58	20705.2	238.43	13764.8
237.58	16758.4	237.43	11408.3
236.58	14689.4	236.43	10681.2
235.58	13605.1	235.43	10192.4
234.58	13548.2	234.43	10043.8
233.58	14429.6	233.43	10754.3
232.58	16258.3	232.43	12338
231.58	19998.8	231.43	15135.2
230.58	25368.1	230.43	19140.1
229.58	32321.3	229.43	21447.2
228.58	32214.5	228.43	19899.3
227.58	23868.2	227.43	15006.4
226.58	16932.9	226.43	10831.8
225.58	12225.3	225.43	8367.22
224.58	9988.41	224.43	7454.02
223.58	8629.59	223.43	6633.64
222.58	7296.79	222.43	5882.07
221.58	6834.69	221.43	5270.8
220.58	6670.86	220.43	5380.75
219.58	6275.3	219.43	5212.64
218.58	5881.76	218.43	5129.71
217.58	5978.71	217.43	4942.33
216.58	5845.69	216.43	4880.3
215.58	5674	215.43	4723.27
214.58	5701.25	214.43	4897.39
213.58	5492.07	213.43	4552.85
212.58	5603.2	212.43	4700.21
211.58	5343.75	211.43	4697.16
210.58	5303.4	210.43	4811.58
209.58	5227.78	209.43	4622.15
208.58	5319.46	208.43	4589.39
207.58	5247.56	207.43	4667.98
206.58	5262.8	206.43	4530.08
205.58	5352.8	205.43	4427.22
204.58	5226.16	204.43	4407.54
203.58	5253.76	203.43	4571.73
202.58	5086.85	202.43	4559.08
201.58	4985.55	201.43	4633.06
200.58	5242.52	200.43	4780.71
199.58	5246.44	199.43	4707.07
198.58	5234.97	198.43	4570.42
197.58	4973.08	197.43	4536.15
196.58	4711.05	196.43	4548.43
195.58	4868.08	195.43	4378.69
194.58	5300.71	194.43	4592.16
193.58	5083.49	193.43	4588.67
192.58	4859.72	192.43	4496.82
191.58	5173.97	191.43	4365.92
190.58	5151.54	190.43	4417.67
189.58	5073.79	189.43	4464.54
188.58	5095.77	188.43	4423.95
187.58	4981.98	187.43	4304.5
186.58	4942.91	186.43	4462.44
185.58	5001.75	185.43	4373.8
184.58	5083.81	184.43	4354.02
183.58	5137.47	183.43	4411.9
182.58	5090.48	182.43	4606.16
181.58	4935.88	181.43	4307.77
180.58	5236.77	180.43	4465.37
179.58	4952.01	179.43	4602.65
178.58	5186.12	178.43	4576.43
177.58	4906.13	177.43	4672.77
176.58	5013.54	176.43	4455.46
175.58	5016.9	175.43	4314.18
174.58	5180.79	174.43	4307.74
173.58	5119.95	173.43	4483.23
172.58	4987.59	172.43	4656.76
171.58	5010.49	171.43	4554.08
170.58	4941.68	170.43	4589.21
169.58	5046.24	169.43	4652.62
168.58	5212.57	168.43	4593.26
167.58	5171.74	167.43	4535.26
166.58	5118.84	166.43	4696.88
165.58	5057.26	165.43	4607.72
164.58	5185.42	164.43	4524.78
163.58	5081.88	163.43	4385.36
162.58	4975.4	162.43	4463.22
161.58	5261.97	161.43	4517.69
160.58	5188.28	160.43	4553.44
159.58	5085.87	159.43	4690.44
158.58	5316.14	158.43	4520.4
157.58	5280.17	157.43	4478.09
156.58	5119.06	156.43	4521.28
155.58	5016.5	155.43	4519.42
154.58	5406.35	154.43	4698.61
153.58	5336.35	153.43	4635.44
152.58	5314.37	152.43	4533.54
151.58	5228.73	151.43	4618.4
150.58	5210.84	150.43	4888.83
149.58	5342.3	149.43	4610.21
148.58	5193.51	148.43	4586.26
147.58	5351.84	147.43	4723.44
146.58	5309.24	146.43	4580.9
145.58	5557.64	145.43	4565.13
144.58	5156.01	144.43	4613.46
143.58	5138.11	143.43	4547.36
142.58	5126.67	142.43	4871.43
141.58	5200.49	141.43	4897.22
140.58	5144.15	140.43	4472.02
139.58	5308.17	139.43	4605.05
138.58	5386.67	138.43	4600.07
137.58	5302.82	137.43	4876.18
136.58	5472.69	136.43	4750.93
135.58	5367.59	135.43	4562.48
134.58	5344.14	134.43	4593.31
133.58	5564.34	133.43	4592.5
132.58	5395.77	132.43	4619.19
131.58	5199.35	131.43	4665.28
130.58	5183.95	130.43	4628.28
129.58	5346.14	129.43	4667.01
128.58	5403.48	128.43	4696.24
127.58	5565.77	127.43	4487.03
126.58	5422.97	126.43	4535.58
125.58	5682.19	125.43	4590.16
124.58	5416.16	124.43	4672.52
123.58	5821.25	123.43	4579.44
122.58	5696.96	122.43	4679.02
121.58	5631.75	121.43	4638.22
120.58	5577.23	120.43	4843.83
119.58	5456.98	119.43	4672.86
118.58	5656.26	118.43	4774.3
117.58	5750.72	117.43	4585.8
116.58	5785.09	116.43	4628.23
115.58	5513.26	115.43	4532.07
114.58	5477.8	114.43	4799.42
113.58	5568.96	113.43	4891.47
112.58	5529.81	112.43	4662.62
111.58	5501.69	111.43	4766.23
110.58	5390.62	110.43	4783.5
109.58	5641.83	109.43	4804.5
108.58	5568.02	108.43	4639.95
107.58	5496.84	107.43	4851.74
106.58	5801.16	106.43	4931.74
105.58	5919.44	105.43	4891.23
104.58	5912.55	104.43	4795.78
103.58	5718.22	103.43	4741.83
102.58	5946.64	102.43	5067.93
101.58	5975.45	101.43	4908.13
100.58	5684.17	100.43	5001
99.58	5743.53	99.43	4869.03
98.58	5517.76	98.43	4882.84
97.58	5603.31	97.43	5058.13
96.58	5830.14	96.43	4731.5
95.58	5920.15	95.43	4698.06
94.58	5886.6	94.43	5039.69
93.58	5782.93	93.43	5144.48
92.58	5901.19	92.43	4999.15
91.58	6167.6	91.43	5019.15
90.58	5992.49	90.43	4939.85
89.58	5849.23	89.43	5041.95
88.58	6103.75	88.43	4894.78
87.58	5936.09	87.43	4859.49
86.58	6046.93	86.43	4796.49
85.58	6093.08	85.43	4726.09
84.58	6026.77	84.43	4982.91
83.58	5993.55	83.43	5241.98
82.58	6107.09	82.43	5221.61
81.58	6014.14	81.43	4849.93
80.58	6142.59	80.43	4910.33
79.58	6332.79	79.43	5136.18
78.58	6321.62	78.43	5242.59
77.58	6369.14	77.43	4992.27
76.58	6167.11	76.43	4962.95
75.58	6250.38	75.43	5184.42
74.58	6242.69	74.43	5118.34
73.58	6448.89	73.43	5304.13
72.58	6571.44	72.43	5416.06
71.58	6608.27	71.43	5519.08
70.58	6423.13	70.43	5189.45
69.58	6189.38	69.43	5304.53
68.58	6309.26	68.43	5005.72
67.58	5977.83	67.43	5246.09
66.58	5872.97	66.43	5095.23
65.58	5866.17	65.43	4872.36
64.58	5914.67	64.43	4871.69
63.58	5828.96	63.43	4962.59
62.58	5922.15	62.43	4920.83
61.58	5987.41	61.43	4743.37
60.58	5690.69	60.43	4750.49
59.58	5831.47	59.43	4857.46
58.58	6084	58.43	4697.65
57.58	6276.37	57.43	5153.09
56.58	6340.74	56.43	5069.37
55.58	6386.84	55.43	5096.01
54.58	6708.85	54.43	5052.74
53.58	6604.89	53.43	5235.2
52.58	6658.75	52.43	5403.17
51.58	6764.84	51.43	5064.29
50.58	7103.97	50.43	5340.37
49.58	6981.83	49.43	5363.64
48.58	6836.33	48.43	5409.74
47.58	6815.81	47.43	5510.8
46.58	6956.55	46.43	5503.66
45.58	7544.06	45.43	5654.94
44.58	7770.31	44.43	5727.55
43.58	7624.44	43.43	5781.72
42.58	7223.8	42.43	5274.02
41.58	7192.5	41.43	5051.98
40.58	7029.58	40.43	4916.35
39.58	6376.34	39.43	4516.54
38.58	6011.12	38.43	4470.66
37.58	6125.16	37.43	4931.62
36.58	7907.15	36.43	5431.46
35.58	8073.84	35.43	5035.02
34.58	5628.87	34.43	3757.94
33.58	4660.57	33.43	2944.66
32.58	3965.62	32.43	2591.59
31.58	3902.82	31.43	2297.56
30.58	3934.46	30.43	2106.49
29.58	3753.68	29.43	2153.17
28.58	4239.22	28.43	6816.38
27.58	19535.8	27.43	14706.7
26.58	37579.1	26.43	24561.6
25.58	29946.9	25.43	19490.5
24.58	39032.9	24.43	19731.3
23.58	2611.42	23.43	2525.81
22.58	670.764	22.43	885.505
21.58	509.629	21.43	703.107
20.58	529.581	20.43	537.137
19.58	424.817	19.43	419.24
18.58	545.225	18.43	334.523
17.58	729.174	17.43	379.051
16.58	865.147	16.43	526.398
15.58	732.792	15.43	428.494
14.58	435.52	14.43	300.709
13.58	225.804	13.43	223.739
12.58	184.453	12.43	143.581
11.58	155.811	11.43	90.5564
10.58	103.761	10.43	121.27
9.58	154.957	9.43	194.683
8.58	330.017	8.43	336.409
7.58	852.015	7.43	604.298
6.58	1345.95	6.43	857.497
5.58	1201.22	5.43	754.32
4.58	959.451	4.43	584.294
3.58	976.1	3.43	520.057
2.58	625.967	2.43	307.003
1.58	186.663	1.43	100.658
0.58	32.3329	0.43	7.23727
-0.42	7.16152	-0.57	6.77131

## Sheet: Figure S14b
Ta3N5															Ta3N5 after PEC test
XPS Spectrum		O-Ta-N		N-Ta-N		O-Ta-N		N-Ta-N		Fitting curve		Baseline		XPS Spectrum		O-Ta-N		N-Ta-N		O-Ta-N		N-Ta-N		Fitting curve		Baseline
Binding energy (eV)	Intensity (arb. units)	Binding energy (eV)	Intensity (arb. units)	Binding energy (eV)	Intensity (arb. units)	Binding energy (eV)	Intensity (arb. units)	Binding energy (eV)	Intensity (arb. units)	Binding energy (eV)	Intensity (arb. units)	Binding energy (eV)	Intensity (arb. units)	Binding energy (eV)	Intensity (arb. units)	Binding energy (eV)	Intensity (arb. units)	Binding energy (eV)	Intensity (arb. units)	Binding energy (eV)	Intensity (arb. units)	Binding energy (eV)	Intensity (arb. units)	Binding energy (eV)	Intensity (arb. units)	Binding energy (eV)	Intensity (arb. units)
31.04	3809.07	20.99	-140.359	20.99	-140.359	20.99	-140.359	20.99	-140.359	20.99	-140.359	31.04	4599.65	30	2051.76	22	382.969	22	382.969	22	383.01	22	382.969	22	383.01	30	2215.84
30.99	3820.96	21.64	166.207	21.5316	115.102	21.6355	164.093	21.491	95.924	21.0152	-128.479	30.99	4576.07	29.95	2065.53	22.8746	583.347	22.5784	515.474	22.0993	405.8	22.4831	493.658	22.0301	389.911	29.95	2204.38
30.94	3972.75	22.29	472.772	22.0733	370.563	22.281	468.544	21.992	332.207	21.0404	-116.599	30.94	4552.49	29.9	2105.08	23.7492	783.724	23.1567	647.98	22.2916	450.141	22.9663	604.348	22.0602	396.815	29.9	2192.92
30.89	3934.58	22.94	779.338	22.6149	626.024	22.9265	772.999	22.4929	568.49	21.0656	-104.72	30.89	4528.91	29.85	2140.17	24.6238	984.105	23.7351	780.485	22.4757	493.327	23.4494	719.811	22.0902	403.723	29.85	2181.47
30.84	3892.85	23.59	1085.9	23.1566	881.484	23.5721	1083.95	22.9939	804.795	21.0907	-92.84	30.84	4505.32	29.8	2209.52	25.4984	1190.27	24.3134	913.026	22.6517	536.724	23.4895	732.625	22.1203	410.635	29.8	2170.01
30.79	3930.29	24.24	1392.47	23.6982	1136.95	23.6262	1114.01	23.4949	1071.28	21.1159	-80.9603	30.79	4481.74	29.75	1986.12	25.5685	1209.9	24.8918	1066.52	22.82	583.389	23.5668	765.618	22.1504	417.553	29.75	2158.56
30.74	3804.77	24.89	1699.04	24.2398	1392.41	23.7309	1181.27	23.5401	1113.86	21.1411	-69.0805	30.74	4458.16	29.7	1996.01	25.7043	1254.34	24.943	1090.77	22.9806	639.311	23.6404	818.049	22.1805	424.477	29.7	2147.1
30.69	4056.04	25.54	2010.75	24.7815	1647.88	23.8307	1267.54	23.6273	1239.61	21.1663	-57.2008	30.69	4434.58	29.65	2043.79	25.8341	1311.54	25.0422	1158.93	23.1338	714.775	23.7104	907.906	22.2105	431.409	29.65	2135.65
30.64	3929.25	25.5981	2041.38	25.3231	1926.44	23.9257	1389.69	23.7102	1463.64	21.1915	-45.3211	30.64	4410.99	29.6	2110.26	25.9582	1391.56	25.1368	1270.97	23.2797	825.289	23.777	1061.19	22.2406	438.352	29.6	2124.19
30.59	3938.18	25.7103	2106.31	25.3715	1965.8	24.0161	1570.99	23.7889	1862.7	21.2167	-33.4413	30.59	4387.41	29.55	2041.5	26.0766	1507.96	25.2271	1455.59	23.4184	991.38	23.8401	1310.52	22.2707	445.306	29.55	2112.74
30.54	3963.32	25.8174	2181.28	25.4649	2076.27	24.102	1839.41	23.8637	2538.73	21.2419	-21.5616	30.54	4363.83	29.5	2053.11	26.1896	1676.94	25.313	1748.94	23.5502	1236.78	23.8999	1690.95	22.3008	452.276	29.5	2101.28
30.49	4160.11	25.9193	2274.74	25.5537	2264.99	24.1835	2223.97	23.9344	3608.27	21.2671	-9.6819	30.49	4340.25	29.45	2013.14	26.2971	1915.58	25.3947	2190.86	23.6753	1585	23.9565	2233.73	22.3308	459.265	29.45	2089.83
30.44	4090.72	26.0162	2397.47	25.638	2595.01	24.2607	2749.62	24.0014	5183.21	21.2923	2.19783	30.44	4316.67	29.4	2144.7	26.3994	2239.28	25.4724	2819.1	23.7938	2055.08	24.0099	2959.52	22.3609	466.276	29.4	2078.37
30.39	3906.74	26.1084	2561.44	25.7181	3151.16	24.3337	3432.04	24.0647	7347.51	21.3174	14.0776	30.39	4293.08	29.35	2047.01	26.4966	2659.06	25.5461	3662.52	23.9058	2657.43	24.0603	3873.06	22.391	473.314	29.35	2066.92
30.34	3994.29	26.1958	2778	25.7939	4031.64	24.4027	4273.7	24.1243	10136.6	21.3426	25.9573	30.34	4269.5	29.3	2195.53	26.5888	3179.31	25.6159	4735.01	24.0117	3391.13	24.1077	4960.84	22.4211	480.384	29.3	2055.46
30.29	3855.19	26.2785	3055.75	25.8656	5332.16	24.4677	5262.36	24.1804	13525.5	21.3678	37.837	30.29	4245.92	29.25	2121.12	26.6762	3796.52	25.6819	6031.79	24.1115	4243.18	24.1523	6192.37	22.4511	487.495	29.25	2044
30.24	3920.62	26.3569	3398.61	25.9334	7126.22	24.5289	6372.21	24.2332	17429.1	21.393	49.7167	30.24	4222.34	29.2	2317.82	26.7588	4499.33	25.7443	7528.85	24.2054	5189.99	24.194	7524.39	22.4812	494.653	29.2	2032.55
30.19	3920	26.4308	3804.74	25.9972	9447.18	24.5864	7567.26	24.2826	21713.9	21.4182	61.5965	30.19	4198.76	29.15	2401.07	26.8369	5269.7	25.8031	9185.55	24.2937	6200.43	24.2331	8906.87	22.5113	501.869	29.15	2021.09
30.14	3706.13	26.5006	4266.45	26.0573	12277.6	24.6404	8806.04	24.3288	26216.8	21.4434	73.4762	30.14	4175.17	29.1	2496.72	26.9105	6085.06	25.8584	10949.7	24.3764	7239.75	24.2696	10289.3	22.5414	509.154	29.1	2009.64
30.09	3652.83	26.5662	4771.05	26.1138	15548.8	24.6908	10046.5	24.372	30767	21.4686	85.3559	30.09	4151.59	29.05	2665.89	26.9797	6920.76	25.9104	12763.6	24.4538	8273.58	24.3035	11625.8	22.5714	516.52	29.05	1998.18
30.04	3799.97	26.6279	5302.6	26.1667	19149.8	24.7378	11250.2	24.4122	35205.2	21.4938	97.2356	30.04	4128.01	29	2649.79	27.0448	7752.5	25.9592	14570.2	24.526	9271.09	24.335	12879.3	22.6015	523.985	29	1986.73
29.99	3858.57	26.6857	5843.77	26.2163	22943.7	24.7817	12385.3	24.4495	39397.9	21.519	109.115	29.99	4104.43	28.95	3047.93	27.1058	8558.35	26.0048	16318.3	24.5933	10207.2	24.3642	14022.7	22.6316	531.565	28.95	1975.27
29.94	3894.67	26.7398	6377.79	26.2625	26785.9	24.8224	13428.1	24.4841	43245.5	21.5441	120.995	29.94	4080.84	28.9	3066.89	27.1629	9320.13	26.0473	17965.6	24.6557	11063.8	24.3912	15039.6	22.6617	539.284	28.9	1963.82
29.89	3714.68	26.7903	6889.89	26.3055	30540.4	24.86	14363.6	24.516	46684.3	21.5693	132.875	29.89	4057.26	28.85	3274.03	27.2161	10024.2	26.0869	19480.9	24.7136	11829.6	24.416	15923.1	22.6917	547.165	28.85	1952.36
29.84	3685.96	26.8373	7368.32	26.3455	34093	24.8948	15184.6	24.5453	49683.8	21.5945	144.755	29.84	4033.68	28.8	3635.02	27.2657	10661.5	26.1237	20844	24.7669	12499.7	24.4387	16674.2	22.7218	555.238	28.8	1940.91
29.79	3867.73	26.8809	7804.72	26.3825	37357.5	24.9268	15890.3	24.5722	52241.8	21.6197	156.634	29.79	4010.1	28.75	4244.4	27.3118	11227.3	26.1578	22045.5	24.8161	13074.5	24.4595	17299.7	22.7519	563.537	28.75	1929.45
29.74	3709.98	26.9213	8194.15	26.4167	40278.3	24.9562	16485.5	24.5968	54377.5	21.6449	168.514	29.74	3986.52	28.7	4540.87	27.3544	11720.8	26.1893	23084.1	24.8611	13558.2	24.4783	17810.6	22.7819	572.1	28.7	1917.99
29.69	3861.16	26.9586	8534.68	26.4481	42828.6	24.9829	16978.5	24.6191	56124.8	21.6701	180.394	29.69	3962.93	28.65	4735.01	27.3938	12143.9	26.2182	23966	24.9022	13958.2	24.4954	18219.9	22.812	580.973	28.65	1906.54
29.64	3691.25	26.993	8826.9	26.4769	45005.1	25.0073	17379.5	24.6393	57526.6	21.6953	192.273	29.64	3939.35	28.6	5210.36	27.43	12500.8	26.2447	24701.9	24.9396	14283.2	24.5108	18541.7	22.8421	590.208	28.6	1895.08
29.59	3746.87	27.0244	9073.28	26.5032	46823.6	25.0293	17700.2	24.6575	58629.7	21.7204	204.153	29.59	3915.77	28.55	5835.65	27.4632	12797.4	26.269	25305.8	24.9734	14542.7	24.5245	18789.9	22.8722	599.862	28.55	1883.63
29.54	3673.27	27.0531	9277.56	26.5271	48312.4	25.0492	17952.3	24.6738	59480.8	21.7456	216.033	29.54	3892.19	28.5	6152.14	27.4935	13040.1	26.291	25793.3	25.0038	14746.5	24.5368	18977.6	22.9023	610.004	28.5	1872.17
29.49	3804.29	27.0793	9444.23	26.5488	49507.4	25.0669	18147.1	24.6883	60124.4	21.7708	227.913	29.49	3868.61	28.45	6696.12	27.5211	13235.7	26.3109	26180.3	25.0311	14903.8	24.5476	19116.6	22.9323	620.71	28.45	1860.72
29.44	3805.48	27.1029	9578.12	26.5683	50448.3	25.0827	18294.8	24.701	60600.9	21.796	239.792	29.44	3845.02	28.4	7748.12	27.546	13391	26.3288	26482.6	25.0553	15023	24.557	19217.2	22.9624	632.067	28.4	1849.26
29.39	3647.27	27.1242	9684.04	26.5857	51174.6	25.0966	18404.8	24.7122	60945.7	21.8212	251.672	29.39	3821.44	28.35	8102.66	27.5685	13512.5	26.3449	26714.5	25.0767	15111.7	24.5652	19288.4	22.9925	644.173	28.35	1837.81
29.34	3689.77	27.1432	9766.55	26.6012	51724.1	25.1088	18485.1	24.7219	61189.1	21.8464	263.552	29.34	3797.86	28.3	8719.59	27.5886	13606	26.3591	26889.2	25.0954	15176.4	24.5722	19337.3	23.0226	657.139	28.3	1826.35
29.29	3666.13	27.1601	9829.86	26.6149	52131.2	25.1194	18542.5	24.7302	61356.2	21.8716	275.432	29.29	3774.28	28.25	9545.68	27.6064	13676.8	26.3717	27018.3	25.1116	15222.5	24.5781	19369.9	23.0526	671.09	28.25	1814.9
29.24	3696.18	27.1751	9877.66	26.6269	52426.1	25.1284	18582.5	24.7372	61467.5	21.8968	287.311	29.24	3750.69	28.2	10050.4	27.6222	13729.5	26.3828	27111.7	25.1255	15254.6	24.5831	19391	23.0827	686.164	28.2	1803.44
29.19	3852.09	27.1881	9913.19	26.6372	52634.4	25.1361	18609.8	24.7431	61538.9	21.9219	299.191	29.19	3727.11	28.15	10629.5	27.636	13767.9	26.3923	27177.7	25.1373	15276.5	24.5871	19404	23.1128	702.52	28.15	1791.99
29.14	3700.77	27.1995	9939.16	26.6461	52777.6	25.1425	18627.9	24.7479	61582.9	21.9471	311.071	29.14	3703.53	28.1	11616.2	27.6479	13795.4	26.4005	27223.1	25.1471	15290.9	24.5904	19411.7	23.1429	720.33	28.1	1780.53
29.09	3663.76	27.2092	9957.83	26.6537	52873.1	25.1477	18639.5	24.7517	61608.7	21.9723	322.95	29.09	3679.95	28.05	12316.3	27.6582	13814.7	26.4074	27253.5	25.1551	15300.1	24.5929	19416	23.1729	739.79	28.05	1769.07
29.04	3570.38	27.2174	9971.01	26.6599	52934.6	25.1519	18646.7	24.7547	61623	21.9975	334.83	29.04	3656.37	28	12878.8	27.6668	13827.8	26.4132	27273.1	25.1615	15305.8	24.5948	19418.3	23.203	761.115	28	1757.62
28.99	3570.59	27.2243	9980.16	26.6651	52972.6	25.1552	18651.1	24.757	61630.4	22.0227	346.71	28.99	3632.78	27.95	13204.3	27.6741	13836.6	26.418	27285.3	25.1665	15309.3	24.5962	19419.4	23.2331	784.547	27.95	1746.16
28.94	3609.2	27.2299	9986.41	26.6692	52995	25.1577	18653.6	24.7586	61633.9	22.0479	358.59	28.94	3609.2	27.9	13472.1	27.68	13842.2	26.4217	27292.5	25.1703	15311.3	24.5971	19419.9	23.2632	810.355	27.9	1734.71
28.89	3584.41	27.2344	9990.59	26.6724	53007.5	25.1594	18655	24.7597	61635.5	22.0731	370.469	28.89	3585.62	27.85	14175.3	27.6847	13845.8	26.4247	27296.6	25.173	15312.4	24.5976	19420.1	23.2932	838.839	27.85	1723.25
28.84	3509	27.2379	9993.36	26.6748	53014	25.1606	18655.8	24.7603	61636.1	22.0983	382.349	28.84	3562.04	27.8	14525.3	27.6884	13848	26.4269	27298.8	25.1748	15313	24.5979	19420.2	23.3233	870.336	27.8	1711.8
28.79	3798.18	27.2405	9995.14	26.6765	53017.2	25.1613	18656.2	24.7607	61636.3	22.1235	394.229	28.79	3538.46	27.75	14235	27.6912	13849.3	26.4285	27299.9	25.1759	15313.3	24.598	19420.2	23.3534	905.226	27.75	1700.34
28.74	3662.82	27.2424	9996.27	26.6777	53018.6	25.1617	18656.4	24.7608	61636.4	22.1486	406.109	28.74	3514.87	27.7	14280.8	27.6932	13850	26.4296	27300.5	25.1765	15313.4	24.5981	19420.2	23.3835	943.945	27.7	1688.89
28.69	3607.54	27.2436	9996.95	26.6784	53019.2	25.1618	18656.5	24.7608	61636.4	22.1738	417.988	28.69	3491.29	27.65	13805.3	27.6945	13850.4	26.4302	27300.7	25.1767	15313.5	24.5981	19420.2	23.4135	986.988	27.65	1677.43
28.64	3332.23	27.2444	9997.34	26.6788	53019.4	25.1618	18656.5	24.7608	61636.4	22.199	429.868	28.64	3467.71	27.6	14067	27.6953	13850.6	26.4305	27300.8	25.1767	15313.5	24.5982	19420.3	23.4436	1034.94	27.6	1665.98
28.59	3599.75	27.2448	9997.53	26.6789	53019.4	25.1618	18656.5	24.761	61636.4	22.2242	441.748	28.59	3444.13	27.55	13806.1	27.6958	13850.7	26.4307	27300.8	25.1767	15313.5	24.5984	19420.3	23.4737	1088.47	27.55	1654.52
28.54	3715.04	27.2449	9997.6	26.6789	53019.5	25.162	18656.5	24.7613	61636.5	22.2494	453.627	28.54	3420.54	27.5	13538.6	27.6959	13850.8	26.4307	27300.8	25.1769	15313.5	24.599	19420.3	23.5038	1148.39	27.5	1643.06
28.49	3670.43	27.245	9997.61	26.6789	53019.5	25.1623	18656.7	24.7619	61636.6	22.2746	465.507	28.49	3396.96	27.45	13695.4	27.6959	13850.8	26.4307	27300.8	25.1773	15313.6	24.5998	19420.3	23.5338	1215.68	27.45	1631.61
28.44	3715.27	27.245	9997.62	26.6791	53019.5	25.163	18657	24.763	61636	22.2998	477.387	28.44	3373.38	27.4	13406.6	27.6959	13850.8	26.4308	27300.8	25.1781	15313.7	24.6011	19419.8	23.5639	1291.52	27.4	1620.15
28.39	3896.86	27.2451	9997.68	26.6794	53019.6	25.1642	18657.3	24.7646	61634	22.325	489.267	28.39	3349.8	27.35	12735.9	27.6961	13850.8	26.4311	27300.9	25.1794	15314	24.6029	19418.6	23.594	1377.33	27.35	1608.7
28.34	3916.4	27.2455	9997.85	26.68	53019.7	25.1659	18657.5	24.7669	61628.8	22.3501	501.146	28.34	3326.22	27.3	12752.3	27.6964	13850.9	26.4318	27301	25.1814	15314.1	24.6054	19415.7	23.6241	1474.87	27.3	1597.24
28.29	3883.92	27.2462	9998.17	26.6811	53019.5	25.1683	18657.3	24.7699	61617.3	22.3753	513.026	28.29	3302.63	27.25	13528.3	27.6971	13851	26.4328	27301	25.1841	15314.2	24.6085	19410.1	23.6541	1586.28	27.25	1585.79
28.24	3994.69	27.2474	9998.65	26.6827	53018.2	25.1715	18656.1	24.7737	61595.1	22.4005	524.906	28.24	3279.05	27.2	13504.9	27.6982	13851.2	26.4343	27300.6	25.1878	15313.8	24.6123	19400	23.6842	1714.19	27.2	1574.33
28.19	4183.9	27.2492	9999.28	26.6849	53014.6	25.1756	18653	24.7785	61555.6	22.4257	536.785	28.19	3255.47	27.15	14005.7	27.6998	13851.4	26.4365	27299.5	25.1925	15312.6	24.617	19382.9	23.7143	1861.73	27.15	1562.88
28.14	4414.5	27.2517	9999.96	26.6879	53006.6	25.1808	18646.6	24.7844	61489.6	22.4509	548.665	28.14	3231.89	27.1	14548.1	27.7021	13851.5	26.4393	27297	25.1983	15310	24.6227	19355.7	23.7444	2032.72	27.1	1551.42
28.09	4596.29	27.2549	10000.5	26.6917	52990.8	25.1871	18635.1	24.7914	61385	22.4761	560.545	28.09	3208.31	27.05	15754.5	27.7052	13851.3	26.4429	27291.9	25.2055	15305.2	24.6294	19314.2	23.7744	2231.65	27.05	1539.97
28.04	4918.27	27.2592	10000.7	26.6965	52962.4	25.1946	18615.8	24.7997	61225.6	22.5013	572.425	28.04	3184.72	27	17004.9	27.7091	13850.5	26.4475	27282.7	25.214	15297	24.6372	19252.8	23.8045	2463.79	27	1528.51
27.99	4921.32	27.2644	10000	26.7023	52914.8	25.2035	18585.5	24.8094	60991.2	22.5265	584.304	27.99	3161.14	26.95	18158.7	27.714	13848.7	26.4531	27267	25.2242	15283.9	24.6462	19165.1	23.8346	2735.2	26.95	1517.06
27.94	5294.88	27.2709	9997.82	26.7093	52839	25.2139	18539.9	24.8206	60656.8	22.5516	596.184	27.94	3137.56	26.9	19446.9	27.7199	13845.2	26.4597	27241.8	25.236	15264	24.6565	19043	23.8647	3052.74	26.9	1505.6
27.89	5766.01	27.2786	9993.23	26.7176	52723.2	25.2258	18473.6	24.8334	60192.1	22.5768	608.064	27.89	3113.98	26.85	21868.2	27.7271	13839.2	26.4676	27203.2	25.2496	15234.9	24.6682	18876.9	23.8947	3424.01	26.85	1494.14
27.84	6260.97	27.2878	9985.09	26.7272	52552.5	25.2395	18380.3	24.8479	59561.8	22.602	619.944	27.84	3090.39	26.8	23333	27.7356	13829.6	26.4768	27146.1	25.2652	15193.6	24.6813	18655.9	23.9248	3857.18	26.8	1482.69
27.79	6545.02	27.2984	9971.87	26.7383	52308.4	25.255	18252.2	24.8641	58725.7	22.6272	631.823	27.79	3066.81	26.75	24402.3	27.7454	13815	26.4875	27064.2	25.2829	15136.6	24.696	18368	23.9549	4360.82	26.75	1471.23
27.74	7057.86	27.3107	9951.68	26.751	51968.7	25.2724	18080.5	24.8823	57639.3	22.6524	643.703	27.74	3043.23	26.7	26112.9	27.7568	13793.5	26.4996	26949.7	25.3027	15059.6	24.7123	18000	23.985	4943.62	26.7	1459.78
27.69	7849.48	27.3247	9922.2	26.7654	51507	25.2919	17855.3	24.9025	56255.9	22.6776	655.583	27.69	3019.65	26.65	27511	27.7698	13763	26.5133	26793.6	25.3249	14957.9	24.7303	17538.5	24.015	5613.94	26.65	1448.32
27.64	8881.72	27.3407	9880.68	26.7815	50893.1	25.3135	17565.6	24.9249	54528.9	22.7028	667.463	27.64	2996.07	26.6	28603.6	27.7845	13720.7	26.5288	26584.9	25.3496	14825.8	24.7501	16970.6	24.0451	6379.36	26.6	1436.87
27.59	9914.61	27.3586	9823.88	26.7996	50093.3	25.3374	17200.1	24.9494	52415.5	22.728	679.343	27.59	2972.48	26.55	29336.7	27.8011	13663.5	26.5461	26311.6	25.3768	14657.2	24.7718	16285.2	24.0752	7246.16	26.55	1425.41
27.54	10907.3	27.3786	9748.13	26.8197	49071.5	25.3637	16747.5	24.9764	49881.8	22.7532	691.222	27.54	2948.9	26.5	30277.8	27.8196	13587.8	26.5653	25959.8	25.4068	14445.5	24.7954	15474.1	24.1053	8218.63	26.5	1413.96
27.49	12352.3	27.4008	9649.37	26.8419	47790.7	25.3925	16197.5	25.0057	46908.9	22.7783	703.103	27.49	2925.32	26.45	30454.5	27.8402	13489.2	26.5865	25514.8	25.4396	14183.7	24.8211	14534.2	24.1353	9298.51	26.45	1402.5
27.44	13886.9	27.4253	9523.24	26.8663	46215.6	25.424	15541.8	25.0376	43499	22.8035	714.983	27.44	2901.74	26.4	30183.5	27.863	13363.2	26.6098	24961.4	25.4754	13864.8	24.849	13469.1	24.1654	10484.3	26.4	1391.05
27.39	15718.1	27.4523	9365.29	26.893	44315.6	25.4581	14775.2	25.0722	39682.9	22.8287	726.863	27.39	2878.16	26.35	29568.4	27.888	13204.4	26.6353	24284.2	25.5143	13482.2	24.8791	12290.6	24.1955	11770.9	26.35	1379.59
27.34	18563.5	27.4819	9171.24	26.9221	42069.1	25.4951	13897.6	25.1095	35524.3	22.8539	738.744	27.34	2854.57	26.3	29155.1	27.9154	13007.6	26.6632	23469.4	25.5565	13030	24.9115	11020.5	24.2256	13148.8	26.3	1368.14
27.29	20463.7	27.5142	8937.28	26.9538	39468.3	25.5351	12915.1	25.1497	31123.3	22.8791	750.625	27.29	2830.99	26.25	27579.4	27.9453	12767.1	26.6935	22505.5	25.602	12504	24.9463	9690.2	24.2556	14604.3	26.25	1356.68
27.24	23709.5	27.5493	8660.56	26.9881	36524.2	25.5781	11841.4	25.1929	26613.4	22.9043	762.507	27.24	2807.41	26.2	26736.7	27.9778	12477.4	26.7263	21385.2	25.651	11901.7	24.9836	8340.2	24.2857	16119.1	26.2	1345.22
27.19	27011	27.5873	8339.69	27.0252	33271.2	25.6243	10698.3	25.2391	22154.1	22.9295	774.391	27.19	2783.83	26.15	25268.5	28.013	12133.3	26.7618	20107.1	25.7037	11224	25.0234	7017.23	24.3158	17670.7	26.15	1333.77
27.14	30409.1	27.6283	7975.29	27.0651	29770.8	25.6739	9515.97	25.2886	17916.3	22.9547	786.276	27.14	2760.24	26.1	24208.8	28.051	11730.7	26.7999	18677.7	25.7601	10475	25.0659	5770.05	24.3459	19232.9	26.1	1322.31
27.09	34066.8	27.6725	7570.52	27.108	26111.7	25.7268	8331.21	25.3413	14063.3	22.9798	798.164	27.09	2736.66	26.05	23039.1	28.0919	11266.7	26.8409	17112.8	25.8204	9663.23	25.1112	4643.9	24.3759	20776.5	26.05	1310.86
27.04	38649.1	27.7199	7131.53	27.1539	22406.8	25.7832	7185.07	25.3975	10728.6	23.005	810.055	27.04	2713.08	26	22077.6	28.1358	10740.3	26.8849	15438.7	25.8847	8801.81	25.1593	3674.73	24.406	22270.5	26	1299.4
26.99	42731	27.7708	6667.65	27.2031	18785.8	25.8433	6118.84	25.4571	7997.32	23.0302	821.952	26.99	2689.5	25.95	21156.1	28.1829	10153	26.9318	13692.3	25.9532	7908.3	25.2102	2884.23	24.4361	23682.9	25.95	1287.95
26.94	46460.7	27.8251	6191.25	27.2554	15383	25.9072	5169.44	25.5204	5894.29	23.0554	833.858	26.94	2665.92	25.9	20699.7	28.2333	9509.3	26.9819	11920.1	26.026	7004.35	25.2642	2277.15	24.4662	24982.9	25.9	1276.49
26.89	49229.2	27.8831	5717.18	27.3112	12321.6	25.9749	4364.67	25.5874	4384.04	23.0806	845.775	26.89	2642.33	25.85	19542	28.287	8817.06	27.0352	10175.5	26.1031	6114.43	25.3213	1841.71	24.4962	26141.4	25.85	1265.04
26.84	52581.3	27.9448	5261.7	27.3704	9698.22	26.0466	3719.64	25.6582	3382.59	23.1058	857.71	26.84	2618.75	25.8	19002	28.3441	8087.82	27.0918	8514.39	26.1848	5264.23	25.3816	1553.05	24.5263	27133.2	25.8	1253.58
26.79	54975.1	28.0104	4840.99	27.4333	7568.9	26.1224	3235.1	25.7329	2778.05	23.131	869.668	26.79	2595.17	25.75	17801.2	28.4048	7336.58	27.1519	6990.16	26.2712	4478.37	25.445	1379.04	24.5564	27937.8	25.75	1242.13
26.74	56037.7	28.08	4469.37	27.4998	5942.84	26.2024	2898.37	25.8117	2453.98	23.1562	881.661	26.74	2571.59	25.7	17234.1	28.4693	6581.29	27.2155	5647.44	26.3623	3778.06	25.5119	1286.55	24.5865	28540.3	25.7	1230.67
26.69	55976.5	28.1536	4157.63	27.5701	4783.91	26.2868	2686.7	25.8946	2308.59	23.1813	893.703	26.69	2548.01	25.65	16968.7	28.5375	5841.9	27.2827	4516.94	26.4584	3178.87	25.5821	1246.62	24.6165	28932.7	25.65	1219.21
26.64	55177.4	28.2314	3911.65	27.6443	4021.17	26.3755	2572.14	25.9818	2265.3	23.2065	905.814	26.64	2524.42	25.6	16841.9	28.6095	5138.92	27.3537	3611.84	26.5596	2689.06	25.6559	1237.3	24.6466	29113.9	25.6	1207.76
26.59	54310.3	28.3136	3731.81	27.7226	3565.09	26.4688	2526.68	26.027	2265.44	23.2317	918.02	26.59	2500.84	25.55	16138.1	28.6856	4491.73	27.4285	2926.9	26.6659	2308.91	25.6942	1239.32	24.6767	29089.5	25.55	1196.3
26.54	51531.3	28.4002	3613.35	27.8049	3324.88	26.5668	2526.23	26.5283	2471.78	23.2569	930.358	26.54	2477.26	25.5	15519.1	28.7659	3916.71	27.5073	2440.62	26.7775	2031.23	26.1247	1327.99	24.7068	28871.8	25.5	1184.85
26.49	48271.2	28.4914	3547.58	27.8915	3222.31	26.6696	2552.7	27.0296	2708.19	23.2821	942.88	26.49	2453.68	25.45	15672.2	28.8503	3425.61	27.59	2120.07	26.8946	1842.9	26.5553	1426.63	24.7368	28478.7	25.45	1173.39
26.44	43702.7	28.5872	3523.64	27.9364	3203.54	26.7228	2572.1	27.5309	2944.63	23.3073	955.652	26.44	2430.09	25.4	15298	28.9391	3024.37	27.677	1927.09	27.0173	1727.27	26.9859	1525.28	24.7669	27932.8	25.4	1161.94
26.39	39241.2	28.6878	3530.48	28.3798	3345.26	27.3395	2854.37	28.0322	3181.06	23.3325	968.765	26.39	2406.51	25.35	15427.2	29.0323	2712.68	27.7681	1824.47	27.1457	1666.76	27.4165	1623.93	24.797	27260.2	25.35	1150.48
26.34	34682	28.7933	3558.35	28.8232	3554.09	27.9563	3145.24	28.5335	3417.49	23.3577	982.341	26.34	2382.93	25.3	15794.9	29.13	2484.43	27.8636	1780.55	27.2799	1645.13	27.8471	1722.58	24.8271	26488.9	25.3	1139.03
26.29	30005.9	28.848	3577.73	29.2665	3763.2	28.573	3436.12	29.0348	3653.92	23.3829	996.537	26.29	2359.35	25.25	16331.1	29.2324	2328.97	27.913	1772.84	27.42	1649.02	28.2777	1821.23	24.8571	25647.6	25.25	1127.57
26.24	25785	29.396	3824.34	29.7099	3972.32	29.1898	3727.01	29.5361	3890.35	23.408	1011.56	26.24	2335.77	25.2	16568	29.3395	2232.97	28.4348	1857.37	27.4924	1657.31	28.7082	1919.88	24.8872	24764.2	25.2	1116.12
26.19	21934.5	29.944	4082.73	30.1533	4181.43	29.8065	4017.89	30.0374	4126.79	23.4332	1027.69	26.19	2312.18	25.15	17634.7	29.4516	2182.33	28.9565	1976.76	28.3283	1832.88	29.1388	2018.53	24.9173	23864.8	25.15	1104.66
26.14	18454.2	30.492	4341.19	30.5966	4390.54	30.4233	4308.77	30.5387	4363.22	23.4584	1045.27	26.14	2288.6	25.1	18473.8	29.5094	2169.87	29.4782	2096.3	29.1641	2024.33	29.5694	2117.19	24.9474	22972.5	25.1	1093.21
26.09	15488.1	31.04	4599.65	31.04	4599.65	31.04	4599.65	31.04	4599.65	23.4836	1064.76	26.09	2265.02	25.05	20530.7	30	2218.54	30	2215.84	30	2215.84	30	2215.84	24.9774	22107.3	25.05	1081.75
26.04	12860.2	--	--	--	--	--	--	--	--	23.5088	1086.72	26.04	2241.44	25	22008.2	--	--	--	--	--	--	--	--	25.0075	21284.8	25	1070.29
25.99	11465.5	--	--	--	--	--	--	--	--	23.534	1111.89	25.99	2217.86	24.95	23699.1	--	--	--	--	--	--	--	--	25.0376	20516.8	24.95	1058.84
25.94	9960.78	--	--	--	--	--	--	--	--	23.5592	1141.17	25.94	2194.27	24.9	24658.2	--	--	--	--	--	--	--	--	25.0677	19811.1	24.9	1047.38
25.89	9419.03	--	--	--	--	--	--	--	--	23.5844	1175.7	25.89	2170.69	24.85	26361.6	--	--	--	--	--	--	--	--	25.0977	19172	24.85	1035.93
25.84	9228.41	--	--	--	--	--	--	--	--	23.6095	1216.88	25.84	2147.11	24.8	26899.6	--	--	--	--	--	--	--	--	25.1278	18600.4	24.8	1024.47
25.79	9478.19	--	--	--	--	--	--	--	--	23.6347	1266.41	25.79	2123.53	24.75	28351.9	--	--	--	--	--	--	--	--	25.1579	18095	24.75	1013.02
25.74	10296.6	--	--	--	--	--	--	--	--	23.6599	1326.38	25.74	2099.94	24.7	28962.5	--	--	--	--	--	--	--	--	25.188	17652.4	24.7	1001.56
25.69	10907.3	--	--	--	--	--	--	--	--	23.6851	1399.3	25.69	2076.36	24.65	28984.3	--	--	--	--	--	--	--	--	25.2181	17267.8	24.65	990.106
25.64	12549.1	--	--	--	--	--	--	--	--	23.7103	1488.16	25.64	2052.78	24.6	28503.3	--	--	--	--	--	--	--	--	25.2481	16936	24.6	978.651
25.59	13926.9	--	--	--	--	--	--	--	--	23.7355	1596.49	25.59	2029.2	24.55	27262.9	--	--	--	--	--	--	--	--	25.2782	16651.6	24.55	967.196
25.54	16418.4	--	--	--	--	--	--	--	--	23.7607	1728.46	25.54	2005.62	24.5	25849.3	--	--	--	--	--	--	--	--	25.3083	16409.5	24.5	955.74
25.49	19346.8	--	--	--	--	--	--	--	--	23.7859	1888.89	25.49	1982.03	24.45	24328.7	--	--	--	--	--	--	--	--	25.3383	16205.3	24.45	944.285
25.44	21771.7	--	--	--	--	--	--	--	--	23.8111	2083.34	25.44	1958.45	24.4	22164.1	--	--	--	--	--	--	--	--	25.3684	16035.6	24.4	932.829
25.39	25145.5	--	--	--	--	--	--	--	--	23.8362	2318.12	25.39	1934.87	24.35	19564.3	--	--	--	--	--	--	--	--	25.3985	15898.1	24.35	921.374
25.34	29619.5	--	--	--	--	--	--	--	--	23.8614	2600.37	25.34	1911.29	24.3	17124.3	--	--	--	--	--	--	--	--	25.4286	15791.6	24.3	909.918
25.29	33604.4	--	--	--	--	--	--	--	--	23.8866	2938.03	25.29	1887.71	24.25	14768.1	--	--	--	--	--	--	--	--	25.4586	15716.1	24.25	898.463
25.24	38495	--	--	--	--	--	--	--	--	23.9118	3339.85	25.24	1864.12	24.2	12362.9	--	--	--	--	--	--	--	--	25.4887	15672.6	24.2	887.008
25.19	43650.8	--	--	--	--	--	--	--	--	23.937	3815.33	25.19	1840.54	24.15	10002.4	--	--	--	--	--	--	--	--	25.5188	15663.1	24.15	875.552
25.14	48925.1	--	--	--	--	--	--	--	--	23.9622	4374.69	25.14	1816.96	24.1	8175.81	--	--	--	--	--	--	--	--	25.5489	15690.5	24.1	864.097
25.09	54592.4	--	--	--	--	--	--	--	--	23.9874	5028.71	25.09	1793.38	24.05	6288.46	--	--	--	--	--	--	--	--	25.5789	15757.9	24.05	852.641
25.04	59702.5	--	--	--	--	--	--	--	--	24.0126	5788.58	25.04	1769.79	24	4891.25	--	--	--	--	--	--	--	--	25.609	15869.2	24	841.186
24.99	64280.5	--	--	--	--	--	--	--	--	24.0377	6665.76	24.99	1746.21	23.95	3800.25	--	--	--	--	--	--	--	--	25.6391	16028.2	23.95	829.731
24.94	67393	--	--	--	--	--	--	--	--	24.0629	7671.65	24.94	1722.63	23.9	3217.17	--	--	--	--	--	--	--	--	25.6692	16238.4	23.9	818.275
24.89	70226.2	--	--	--	--	--	--	--	--	24.0881	8817.35	24.89	1699.05	23.85	2443.58	--	--	--	--	--	--	--	--	25.6992	16503.4	23.85	806.82
24.84	72183.9	--	--	--	--	--	--	--	--	24.1133	10113.3	24.84	1675.47	23.8	2084.7	--	--	--	--	--	--	--	--	25.7293	16826	23.8	795.364
24.79	72197	--	--	--	--	--	--	--	--	24.1385	11569	24.79	1651.88	23.75	1716.33	--	--	--	--	--	--	--	--	25.7594	17208.2	23.75	783.909
24.74	71005.7	--	--	--	--	--	--	--	--	24.1637	13192.3	24.74	1628.3	23.7	1398.18	--	--	--	--	--	--	--	--	25.7895	17651.1	23.7	772.453
24.69	68161.3	--	--	--	--	--	--	--	--	24.1889	14989.4	24.69	1604.72	23.65	1230.51	--	--	--	--	--	--	--	--	25.8195	18154.8	23.65	760.998
24.64	65071.9	--	--	--	--	--	--	--	--	24.2141	16964.2	24.64	1581.14	23.6	1117.46	--	--	--	--	--	--	--	--	25.8496	18717.9	23.6	749.543
24.59	59794.4	--	--	--	--	--	--	--	--	24.2392	19117.8	24.59	1557.56	23.55	1108.64	--	--	--	--	--	--	--	--	25.8797	19338	23.55	738.087
24.54	54144.2	--	--	--	--	--	--	--	--	24.2644	21448.1	24.54	1533.97	23.5	1000.46	--	--	--	--	--	--	--	--	25.9098	20010.8	23.5	726.632
24.49	48343.7	--	--	--	--	--	--	--	--	24.2896	23949.7	24.49	1510.39	23.45	934.441	--	--	--	--	--	--	--	--	25.9398	20730.8	23.45	715.176
24.44	42259.3	--	--	--	--	--	--	--	--	24.3148	26613.4	24.44	1486.81	23.4	856.339	--	--	--	--	--	--	--	--	25.9699	21491.1	23.4	703.721
24.39	35772.7	--	--	--	--	--	--	--	--	24.34	29425.7	24.39	1463.23	23.35	951.708	--	--	--	--	--	--	--	--	26	22283.1	23.35	692.266
24.34	29589.8	--	--	--	--	--	--	--	--	24.3652	32369.5	24.34	1439.64	23.3	867.805	--	--	--	--	--	--	--	--	26.0301	23097.2	23.3	680.81
24.29	23627.9	--	--	--	--	--	--	--	--	24.3904	35423.2	24.29	1416.06	23.25	946.91	--	--	--	--	--	--	--	--	26.0602	23922.3	23.25	669.355
24.24	18538.5	--	--	--	--	--	--	--	--	24.4156	38561.3	24.24	1392.48	23.2	895.743	--	--	--	--	--	--	--	--	26.0902	24746.7	23.2	657.899
24.19	14685.8	--	--	--	--	--	--	--	--	24.4408	41754.6	24.19	1368.9	23.15	949.384	--	--	--	--	--	--	--	--	26.1203	25557.7	23.15	646.444
24.14	11563.1	--	--	--	--	--	--	--	--	24.4659	44970.7	24.14	1345.32	23.1	818.526	--	--	--	--	--	--	--	--	26.1504	26342.2	23.1	634.989
24.09	9093.73	--	--	--	--	--	--	--	--	24.4911	48174.2	24.09	1321.73	23.05	797.144	--	--	--	--	--	--	--	--	26.1805	27087	23.05	623.533
24.04	6616.03	--	--	--	--	--	--	--	--	24.5163	51327.6	24.04	1298.15	23	821.942	--	--	--	--	--	--	--	--	26.2105	27778.9	23	612.078
23.99	5106.36	--	--	--	--	--	--	--	--	24.5415	54392.1	23.99	1274.57	22.95	719.078	--	--	--	--	--	--	--	--	26.2406	28405.3	22.95	600.622
23.94	3955.12	--	--	--	--	--	--	--	--	24.5667	57328.2	23.94	1250.99	22.9	780.338	--	--	--	--	--	--	--	--	26.2707	28954.3	22.9	589.167
23.89	2989.77	--	--	--	--	--	--	--	--	24.5919	60097.1	23.89	1227.41	22.85	811.98	--	--	--	--	--	--	--	--	26.3008	29415.2	22.85	577.711
23.84	2438.67	--	--	--	--	--	--	--	--	24.6171	62660.9	23.84	1203.82	22.8	838.481	--	--	--	--	--	--	--	--	26.3308	29778.6	22.8	566.256
23.79	2006.97	--	--	--	--	--	--	--	--	24.6423	64984.2	23.79	1180.24	22.75	849.826	--	--	--	--	--	--	--	--	26.3609	30037	22.75	554.801
23.74	1638.14	--	--	--	--	--	--	--	--	24.6674	67034.8	23.74	1156.66	22.7	886.887	--	--	--	--	--	--	--	--	26.391	30184.6	22.7	543.345
23.69	1482	--	--	--	--	--	--	--	--	24.6926	68784.5	23.69	1133.08	22.65	974.704	--	--	--	--	--	--	--	--	26.4211	30217.6	22.65	531.89
23.64	1319.94	--	--	--	--	--	--	--	--	24.7178	70209.6	23.64	1109.49	22.6	901.567	--	--	--	--	--	--	--	--	26.4511	30134.5	22.6	520.434
23.59	1286.95	--	--	--	--	--	--	--	--	24.743	71292	23.59	1085.91	22.55	801.463	--	--	--	--	--	--	--	--	26.4812	29935.9	22.55	508.979
23.54	1157.01	--	--	--	--	--	--	--	--	24.7682	72019.3	23.54	1062.33	22.5	796.532	--	--	--	--	--	--	--	--	26.5113	29624.8	22.5	497.524
23.49	1017.5	--	--	--	--	--	--	--	--	24.7934	72385.2	23.49	1038.75	22.45	807.106	--	--	--	--	--	--	--	--	26.5414	29206.2	22.45	486.068
23.44	1043.44	--	--	--	--	--	--	--	--	24.8186	72389.4	23.44	1015.17	22.4	752.431	--	--	--	--	--	--	--	--	26.5714	28687	22.4	474.613
23.39	979.78	--	--	--	--	--	--	--	--	24.8438	72038.1	23.39	991.584	22.35	796.692	--	--	--	--	--	--	--	--	26.6015	28076.1	22.35	463.157
23.34	917.194	--	--	--	--	--	--	--	--	24.869	71342.8	23.34	968.002	22.3	824.723	--	--	--	--	--	--	--	--	26.6316	27383.8	22.3	451.702
23.29	964.706	--	--	--	--	--	--	--	--	24.8941	70320.7	23.29	944.42	22.25	917.989	--	--	--	--	--	--	--	--	26.6617	26621.9	22.25	440.246
23.24	948.944	--	--	--	--	--	--	--	--	24.9193	68993.8	23.24	920.838	22.2	829.402	--	--	--	--	--	--	--	--	26.6917	25803	22.2	428.791
23.19	806.495	--	--	--	--	--	--	--	--	24.9445	67388.1	23.19	897.255	22.15	860.914	--	--	--	--	--	--	--	--	26.7218	24940.4	22.15	417.336
23.14	772.327	--	--	--	--	--	--	--	--	24.9697	65533.1	23.14	873.673	22.1	826.023	--	--	--	--	--	--	--	--	26.7519	24047.8	22.1	405.88
23.09	850.091	--	--	--	--	--	--	--	--	24.9949	63460.5	23.09	850.091	22.05	831.313	--	--	--	--	--	--	--	--	26.7819	23138.9	22.05	394.425
23.04	826.1	--	--	--	--	--	--	--	--	25.0201	61203.9	23.04	826.509	22	776.978	--	--	--	--	--	--	--	--	26.812	22226.9	22	382.969
22.99	772.284	--	--	--	--	--	--	--	--	25.0453	58797.6	22.99	802.927			--	--	--	--	--	--	--	--	26.8421	21324.7
22.94	799.984	--	--	--	--	--	--	--	--	25.0705	56275.7	22.94	779.345			--	--	--	--	--	--	--	--	26.8722	20444
22.89	890.916	--	--	--	--	--	--	--	--	25.0956	53671.5	22.89	755.763			--	--	--	--	--	--	--	--	26.9023	19595.8
22.84	760.879	--	--	--	--	--	--	--	--	25.1208	51016.8	22.84	732.18			--	--	--	--	--	--	--	--	26.9323	18789.4
22.79	755.09	--	--	--	--	--	--	--	--	25.146	48341.2	22.79	708.598			--	--	--	--	--	--	--	--	26.9624	18033
22.74	753.357	--	--	--	--	--	--	--	--	25.1712	45672	22.74	685.016			--	--	--	--	--	--	--	--	26.9925	17333
22.69	791.964	--	--	--	--	--	--	--	--	25.1964	43033.4	22.69	661.434			--	--	--	--	--	--	--	--	27.0226	16694.6
22.64	752.68	--	--	--	--	--	--	--	--	25.2216	40446.5	22.64	637.852			--	--	--	--	--	--	--	--	27.0526	16121
22.59	680.267	--	--	--	--	--	--	--	--	25.2468	37929.2	22.59	614.27			--	--	--	--	--	--	--	--	27.0827	15614.3
22.54	760.468	--	--	--	--	--	--	--	--	25.272	35496.3	22.54	590.688			--	--	--	--	--	--	--	--	27.1128	15174.9
22.49	730.902	--	--	--	--	--	--	--	--	25.2971	33159.6	22.49	567.105			--	--	--	--	--	--	--	--	27.1429	14801.8
22.44	773.459	--	--	--	--	--	--	--	--	25.3223	30927.7	22.44	543.523			--	--	--	--	--	--	--	--	27.1729	14493
22.39	704.073	--	--	--	--	--	--	--	--	25.3475	28807	22.39	519.941			--	--	--	--	--	--	--	--	27.203	14245.1
22.34	729.725	--	--	--	--	--	--	--	--	25.3727	26801.2	22.34	496.359			--	--	--	--	--	--	--	--	27.2331	14054
22.29	745.968	--	--	--	--	--	--	--	--	25.3979	24912.3	22.29	472.777			--	--	--	--	--	--	--	--	27.2632	13914.7
22.24	787.795	--	--	--	--	--	--	--	--	25.4231	23140.5	22.24	449.195			--	--	--	--	--	--	--	--	27.2932	13821.7
22.19	758.881	--	--	--	--	--	--	--	--	25.4483	21484.7	22.19	425.613			--	--	--	--	--	--	--	--	27.3233	13769
22.14	742.757	--	--	--	--	--	--	--	--	25.4735	19943.1	22.14	402.03			--	--	--	--	--	--	--	--	27.3534	13750.3
22.09	701.62	--	--	--	--	--	--	--	--	25.4987	18512.9	22.09	378.448			--	--	--	--	--	--	--	--	27.3835	13759.2
22.04	677.695	--	--	--	--	--	--	--	--	25.5238	17191.3	22.04	354.866			--	--	--	--	--	--	--	--	27.4135	13789.3
21.99	604.461	--	--	--	--	--	--	--	--	25.549	15975.3	21.99	331.284			--	--	--	--	--	--	--	--	27.4436	13834.2
21.94	676.429	--	--	--	--	--	--	--	--	25.5742	14862	21.94	307.702			--	--	--	--	--	--	--	--	27.4737	13887.9
21.89	736.599	--	--	--	--	--	--	--	--	25.5994	13849	21.89	284.12			--	--	--	--	--	--	--	--	27.5038	13944.7
21.84	664.799	--	--	--	--	--	--	--	--	25.6246	12934.2	21.84	260.538			--	--	--	--	--	--	--	--	27.5338	13999
21.79	618.381	--	--	--	--	--	--	--	--	25.6498	12116.3	21.79	236.955			--	--	--	--	--	--	--	--	27.5639	14046.1
21.74	598.698	--	--	--	--	--	--	--	--	25.675	11394.6	21.74	213.373			--	--	--	--	--	--	--	--	27.594	14081.5
21.69	609.586	--	--	--	--	--	--	--	--	25.7002	10769.1	21.69	189.791			--	--	--	--	--	--	--	--	27.6241	14101.2
21.64	581.154	--	--	--	--	--	--	--	--	25.7253	10240.8	21.64	166.209			--	--	--	--	--	--	--	--	27.6541	14102
21.59	607.238	--	--	--	--	--	--	--	--	25.7505	9811.19	21.59	142.627			--	--	--	--	--	--	--	--	27.6842	14081
21.54	565.678	--	--	--	--	--	--	--	--	25.7757	9482.69	21.54	119.045			--	--	--	--	--	--	--	--	27.7143	14035.9
21.49	610.266	--	--	--	--	--	--	--	--	25.8009	9258.34	21.49	95.4625			--	--	--	--	--	--	--	--	27.7444	13965.1
21.44	580.646	--	--	--	--	--	--	--	--	25.8261	9141.83	21.44	71.8804			--	--	--	--	--	--	--	--	27.7744	13867.4
21.39	545.372	--	--	--	--	--	--	--	--	25.8513	9137.35	21.39	48.2983			--	--	--	--	--	--	--	--	27.8045	13742.1
21.34	596.69	--	--	--	--	--	--	--	--	25.8765	9249.53	21.34	24.7161			--	--	--	--	--	--	--	--	27.8346	13588.9
21.29	540.645	--	--	--	--	--	--	--	--	25.9017	9483.21	21.29	1.13397			--	--	--	--	--	--	--	--	27.8647	13408.3
21.24	593.279	--	--	--	--	--	--	--	--	25.9268	9843.37	21.24	-22.4482			--	--	--	--	--	--	--	--	27.8947	13200.7
21.19	570.918	--	--	--	--	--	--	--	--	25.952	10334.9	21.19	-46.0303			--	--	--	--	--	--	--	--	27.9248	12967.2
21.14	548.998	--	--	--	--	--	--	--	--	25.9772	10962.3	21.14	-69.6124			--	--	--	--	--	--	--	--	27.9549	12709.2
21.09	480.593	--	--	--	--	--	--	--	--	26.0024	11729.7	21.09	-93.1946			--	--	--	--	--	--	--	--	27.985	12428.2
21.04	474.717	--	--	--	--	--	--	--	--	26.0276	12640.3	21.04	-116.777			--	--	--	--	--	--	--	--	28.015	12126.2
20.99	488.143	--	--	--	--	--	--	--	--	26.0528	13696.5	20.99	-140.359			--	--	--	--	--	--	--	--	28.0451	11805.2
--	--	--	--	--	--	--	--	--	--	26.078	14899.1					--	--	--	--	--	--	--	--	28.0752	11467.3
--	--	--	--	--	--	--	--	--	--	26.1032	16247.6					--	--	--	--	--	--	--	--	28.1053	11115.1
--	--	--	--	--	--	--	--	--	--	26.1284	17739.8					--	--	--	--	--	--	--	--	28.1353	10750.8
--	--	--	--	--	--	--	--	--	--	26.1535	19371.2					--	--	--	--	--	--	--	--	28.1654	10376.9
--	--	--	--	--	--	--	--	--	--	26.1787	21135.3					--	--	--	--	--	--	--	--	28.1955	9995.85
--	--	--	--	--	--	--	--	--	--	26.2039	23023.2					--	--	--	--	--	--	--	--	28.2256	9610.14
--	--	--	--	--	--	--	--	--	--	26.2291	25023.6					--	--	--	--	--	--	--	--	28.2556	9222.1
--	--	--	--	--	--	--	--	--	--	26.2543	27122.5					--	--	--	--	--	--	--	--	28.2857	8834.03
--	--	--	--	--	--	--	--	--	--	26.2795	29303.6					--	--	--	--	--	--	--	--	28.3158	8448.08
--	--	--	--	--	--	--	--	--	--	26.3047	31547.9					--	--	--	--	--	--	--	--	28.3459	8066.31
--	--	--	--	--	--	--	--	--	--	26.3299	33834.5					--	--	--	--	--	--	--	--	28.3759	7690.62
--	--	--	--	--	--	--	--	--	--	26.355	36140.3					--	--	--	--	--	--	--	--	28.406	7322.75
--	--	--	--	--	--	--	--	--	--	26.3802	38440.3					--	--	--	--	--	--	--	--	28.4361	6964.26
--	--	--	--	--	--	--	--	--	--	26.4054	40708.6					--	--	--	--	--	--	--	--	28.4662	6616.54
--	--	--	--	--	--	--	--	--	--	26.4306	42918					--	--	--	--	--	--	--	--	28.4962	6280.79
--	--	--	--	--	--	--	--	--	--	26.4558	45041.3					--	--	--	--	--	--	--	--	28.5263	5958.05
--	--	--	--	--	--	--	--	--	--	26.481	47051.2					--	--	--	--	--	--	--	--	28.5564	5649.15
--	--	--	--	--	--	--	--	--	--	26.5062	48921.4					--	--	--	--	--	--	--	--	28.5865	5354.76
--	--	--	--	--	--	--	--	--	--	26.5313	50626.9					--	--	--	--	--	--	--	--	28.6165	5075.37
--	--	--	--	--	--	--	--	--	--	26.5565	52144.4					--	--	--	--	--	--	--	--	28.6466	4811.31
--	--	--	--	--	--	--	--	--	--	26.5817	53453.3					--	--	--	--	--	--	--	--	28.6767	4562.76
--	--	--	--	--	--	--	--	--	--	26.6069	54535.7					--	--	--	--	--	--	--	--	28.7068	4329.75
--	--	--	--	--	--	--	--	--	--	26.6321	55377.4					--	--	--	--	--	--	--	--	28.7368	4112.18
--	--	--	--	--	--	--	--	--	--	26.6573	55967.5					--	--	--	--	--	--	--	--	28.7669	3909.85
--	--	--	--	--	--	--	--	--	--	26.6825	56299.4					--	--	--	--	--	--	--	--	28.797	3722.43
--	--	--	--	--	--	--	--	--	--	26.7077	56370.4					--	--	--	--	--	--	--	--	28.8271	3549.51
--	--	--	--	--	--	--	--	--	--	26.7329	56182					--	--	--	--	--	--	--	--	28.8571	3390.61
--	--	--	--	--	--	--	--	--	--	26.7581	55739.7					--	--	--	--	--	--	--	--	28.8872	3245.18
--	--	--	--	--	--	--	--	--	--	26.7832	55053.1					--	--	--	--	--	--	--	--	28.9173	3112.61
--	--	--	--	--	--	--	--	--	--	26.8084	54135.2					--	--	--	--	--	--	--	--	28.9474	2992.27
--	--	--	--	--	--	--	--	--	--	26.8336	53002.3					--	--	--	--	--	--	--	--	28.9774	2883.47
--	--	--	--	--	--	--	--	--	--	26.8588	51673.6					--	--	--	--	--	--	--	--	29.0075	2785.54
--	--	--	--	--	--	--	--	--	--	26.884	50170.6					--	--	--	--	--	--	--	--	29.0376	2697.78
--	--	--	--	--	--	--	--	--	--	26.9092	48516.3					--	--	--	--	--	--	--	--	29.0677	2619.49
--	--	--	--	--	--	--	--	--	--	26.9344	46735.2					--	--	--	--	--	--	--	--	29.0977	2549.97
--	--	--	--	--	--	--	--	--	--	26.9596	44852.4					--	--	--	--	--	--	--	--	29.1278	2488.56
--	--	--	--	--	--	--	--	--	--	26.9847	42892.8					--	--	--	--	--	--	--	--	29.1579	2434.59
--	--	--	--	--	--	--	--	--	--	27.0099	40881.1					--	--	--	--	--	--	--	--	29.188	2387.43
--	--	--	--	--	--	--	--	--	--	27.0351	38840.8					--	--	--	--	--	--	--	--	29.2181	2346.48
--	--	--	--	--	--	--	--	--	--	27.0603	36794.2					--	--	--	--	--	--	--	--	29.2481	2311.16
--	--	--	--	--	--	--	--	--	--	27.0855	34761.7					--	--	--	--	--	--	--	--	29.2782	2280.93
--	--	--	--	--	--	--	--	--	--	27.1107	32761.8					--	--	--	--	--	--	--	--	29.3083	2255.28
--	--	--	--	--	--	--	--	--	--	27.1359	30810.8					--	--	--	--	--	--	--	--	29.3383	2233.74
--	--	--	--	--	--	--	--	--	--	27.161	28922.3					--	--	--	--	--	--	--	--	29.3684	2215.87
--	--	--	--	--	--	--	--	--	--	27.1862	27107.8					--	--	--	--	--	--	--	--	29.3985	2201.26
--	--	--	--	--	--	--	--	--	--	27.2114	25376.2					--	--	--	--	--	--	--	--	29.4286	2189.55
--	--	--	--	--	--	--	--	--	--	27.2366	23734.2					--	--	--	--	--	--	--	--	29.4586	2180.39
--	--	--	--	--	--	--	--	--	--	27.2618	22186.2					--	--	--	--	--	--	--	--	29.4887	2173.47
--	--	--	--	--	--	--	--	--	--	27.287	20734.6					--	--	--	--	--	--	--	--	29.5188	2168.53
--	--	--	--	--	--	--	--	--	--	27.3122	19379.8					--	--	--	--	--	--	--	--	29.5489	2165.31
--	--	--	--	--	--	--	--	--	--	27.3374	18120.9					--	--	--	--	--	--	--	--	29.5789	2163.59
--	--	--	--	--	--	--	--	--	--	27.3626	16955.3					--	--	--	--	--	--	--	--	29.609	2163.16
--	--	--	--	--	--	--	--	--	--	27.3877	15879.6					--	--	--	--	--	--	--	--	29.6391	2163.86
--	--	--	--	--	--	--	--	--	--	27.4129	14889.3					--	--	--	--	--	--	--	--	29.6692	2165.52
--	--	--	--	--	--	--	--	--	--	27.4381	13979.5					--	--	--	--	--	--	--	--	29.6992	2168.01
--	--	--	--	--	--	--	--	--	--	27.4633	13144.7					--	--	--	--	--	--	--	--	29.7293	2171.22
--	--	--	--	--	--	--	--	--	--	27.4885	12379.2					--	--	--	--	--	--	--	--	29.7594	2175.02
--	--	--	--	--	--	--	--	--	--	27.5137	11677.4					--	--	--	--	--	--	--	--	29.7895	2179.34
--	--	--	--	--	--	--	--	--	--	27.5389	11033.5					--	--	--	--	--	--	--	--	29.8195	2184.09
--	--	--	--	--	--	--	--	--	--	27.5641	10442.3					--	--	--	--	--	--	--	--	29.8496	2189.22
--	--	--	--	--	--	--	--	--	--	27.5892	9898.55					--	--	--	--	--	--	--	--	29.8797	2194.64
--	--	--	--	--	--	--	--	--	--	27.6144	9397.55					--	--	--	--	--	--	--	--	29.9098	2200.33
--	--	--	--	--	--	--	--	--	--	27.6396	8934.95					--	--	--	--	--	--	--	--	29.9398	2206.23
--	--	--	--	--	--	--	--	--	--	27.6648	8506.84					--	--	--	--	--	--	--	--	29.9699	2212.31
--	--	--	--	--	--	--	--	--	--	27.69	8109.75					--	--	--	--	--	--	--	--	30	2218.54
--	--	--	--	--	--	--	--	--	--	27.7152	7740.62
--	--	--	--	--	--	--	--	--	--	27.7404	7396.8
--	--	--	--	--	--	--	--	--	--	27.7656	7076.03
--	--	--	--	--	--	--	--	--	--	27.7907	6776.36
--	--	--	--	--	--	--	--	--	--	27.8159	6496.16
--	--	--	--	--	--	--	--	--	--	27.8411	6234.06
--	--	--	--	--	--	--	--	--	--	27.8663	5988.91
--	--	--	--	--	--	--	--	--	--	27.8915	5759.72
--	--	--	--	--	--	--	--	--	--	27.9167	5545.68
--	--	--	--	--	--	--	--	--	--	27.9419	5346.08
--	--	--	--	--	--	--	--	--	--	27.9671	5160.29
--	--	--	--	--	--	--	--	--	--	27.9923	4987.75
--	--	--	--	--	--	--	--	--	--	28.0174	4827.92
--	--	--	--	--	--	--	--	--	--	28.0426	4680.32
--	--	--	--	--	--	--	--	--	--	28.0678	4544.45
--	--	--	--	--	--	--	--	--	--	28.093	4419.84
--	--	--	--	--	--	--	--	--	--	28.1182	4305.99
--	--	--	--	--	--	--	--	--	--	28.1434	4202.41
--	--	--	--	--	--	--	--	--	--	28.1686	4108.6
--	--	--	--	--	--	--	--	--	--	28.1938	4024.04
--	--	--	--	--	--	--	--	--	--	28.2189	3948.22
--	--	--	--	--	--	--	--	--	--	28.2441	3880.62
--	--	--	--	--	--	--	--	--	--	28.2693	3820.72
--	--	--	--	--	--	--	--	--	--	28.2945	3767.98
--	--	--	--	--	--	--	--	--	--	28.3197	3721.91
--	--	--	--	--	--	--	--	--	--	28.3449	3681.99
--	--	--	--	--	--	--	--	--	--	28.3701	3647.74
--	--	--	--	--	--	--	--	--	--	28.3953	3618.67
--	--	--	--	--	--	--	--	--	--	28.4204	3594.35
--	--	--	--	--	--	--	--	--	--	28.4456	3574.32
--	--	--	--	--	--	--	--	--	--	28.4708	3558.18
--	--	--	--	--	--	--	--	--	--	28.496	3545.54
--	--	--	--	--	--	--	--	--	--	28.5212	3536.04
--	--	--	--	--	--	--	--	--	--	28.5464	3529.34
--	--	--	--	--	--	--	--	--	--	28.5716	3525.14
--	--	--	--	--	--	--	--	--	--	28.5968	3523.14
--	--	--	--	--	--	--	--	--	--	28.6219	3523.09
--	--	--	--	--	--	--	--	--	--	28.6471	3524.74
--	--	--	--	--	--	--	--	--	--	28.6723	3527.89
--	--	--	--	--	--	--	--	--	--	28.6975	3532.34
--	--	--	--	--	--	--	--	--	--	28.7227	3537.92
--	--	--	--	--	--	--	--	--	--	28.7479	3544.48
--	--	--	--	--	--	--	--	--	--	28.7731	3551.88
--	--	--	--	--	--	--	--	--	--	28.7983	3559.99
--	--	--	--	--	--	--	--	--	--	28.8235	3568.73
--	--	--	--	--	--	--	--	--	--	28.8486	3577.98
--	--	--	--	--	--	--	--	--	--	28.8738	3587.68
--	--	--	--	--	--	--	--	--	--	28.899	3597.76
--	--	--	--	--	--	--	--	--	--	28.9242	3608.15
--	--	--	--	--	--	--	--	--	--	28.9494	3618.81
--	--	--	--	--	--	--	--	--	--	28.9746	3629.69
--	--	--	--	--	--	--	--	--	--	28.9998	3640.75
--	--	--	--	--	--	--	--	--	--	29.025	3651.96
--	--	--	--	--	--	--	--	--	--	29.0501	3663.3
--	--	--	--	--	--	--	--	--	--	29.0753	3674.74
--	--	--	--	--	--	--	--	--	--	29.1005	3686.27
--	--	--	--	--	--	--	--	--	--	29.1257	3697.86
--	--	--	--	--	--	--	--	--	--	29.1509	3709.52
--	--	--	--	--	--	--	--	--	--	29.1761	3721.22
--	--	--	--	--	--	--	--	--	--	29.2013	3732.95
--	--	--	--	--	--	--	--	--	--	29.2265	3744.72
--	--	--	--	--	--	--	--	--	--	29.2517	3756.51
--	--	--	--	--	--	--	--	--	--	29.2768	3768.32
--	--	--	--	--	--	--	--	--	--	29.302	3780.14
--	--	--	--	--	--	--	--	--	--	29.3272	3791.98
--	--	--	--	--	--	--	--	--	--	29.3524	3803.82
--	--	--	--	--	--	--	--	--	--	29.3776	3815.68
--	--	--	--	--	--	--	--	--	--	29.4028	3827.54
--	--	--	--	--	--	--	--	--	--	29.428	3839.4
--	--	--	--	--	--	--	--	--	--	29.4532	3851.27
--	--	--	--	--	--	--	--	--	--	29.4783	3863.14
--	--	--	--	--	--	--	--	--	--	29.5035	3875.01
--	--	--	--	--	--	--	--	--	--	29.5287	3886.88
--	--	--	--	--	--	--	--	--	--	29.5539	3898.76
--	--	--	--	--	--	--	--	--	--	29.5791	3910.64
--	--	--	--	--	--	--	--	--	--	29.6043	3922.51
--	--	--	--	--	--	--	--	--	--	29.6295	3934.39
--	--	--	--	--	--	--	--	--	--	29.6547	3946.27
--	--	--	--	--	--	--	--	--	--	29.6798	3958.15
--	--	--	--	--	--	--	--	--	--	29.705	3970.03
--	--	--	--	--	--	--	--	--	--	29.7302	3981.91
--	--	--	--	--	--	--	--	--	--	29.7554	3993.79
--	--	--	--	--	--	--	--	--	--	29.7806	4005.67
--	--	--	--	--	--	--	--	--	--	29.8058	4017.55
--	--	--	--	--	--	--	--	--	--	29.831	4029.43
--	--	--	--	--	--	--	--	--	--	29.8562	4041.3
--	--	--	--	--	--	--	--	--	--	29.8814	4053.18
--	--	--	--	--	--	--	--	--	--	29.9065	4065.06
--	--	--	--	--	--	--	--	--	--	29.9317	4076.94
--	--	--	--	--	--	--	--	--	--	29.9569	4088.82
--	--	--	--	--	--	--	--	--	--	29.9821	4100.7
--	--	--	--	--	--	--	--	--	--	30.0073	4112.58
--	--	--	--	--	--	--	--	--	--	30.0325	4124.46
--	--	--	--	--	--	--	--	--	--	30.0577	4136.34
--	--	--	--	--	--	--	--	--	--	30.0829	4148.22
--	--	--	--	--	--	--	--	--	--	30.108	4160.1
--	--	--	--	--	--	--	--	--	--	30.1332	4171.98
--	--	--	--	--	--	--	--	--	--	30.1584	4183.86
--	--	--	--	--	--	--	--	--	--	30.1836	4195.74
--	--	--	--	--	--	--	--	--	--	30.2088	4207.62
--	--	--	--	--	--	--	--	--	--	30.234	4219.5
--	--	--	--	--	--	--	--	--	--	30.2592	4231.38
--	--	--	--	--	--	--	--	--	--	30.2844	4243.26
--	--	--	--	--	--	--	--	--	--	30.3096	4255.14
--	--	--	--	--	--	--	--	--	--	30.3347	4267.02
--	--	--	--	--	--	--	--	--	--	30.3599	4278.9
--	--	--	--	--	--	--	--	--	--	30.3851	4290.78
--	--	--	--	--	--	--	--	--	--	30.4103	4302.66
--	--	--	--	--	--	--	--	--	--	30.4355	4314.54
--	--	--	--	--	--	--	--	--	--	30.4607	4326.42
--	--	--	--	--	--	--	--	--	--	30.4859	4338.3
--	--	--	--	--	--	--	--	--	--	30.5111	4350.18
--	--	--	--	--	--	--	--	--	--	30.5362	4362.06
--	--	--	--	--	--	--	--	--	--	30.5614	4373.94
--	--	--	--	--	--	--	--	--	--	30.5866	4385.82
--	--	--	--	--	--	--	--	--	--	30.6118	4397.7
--	--	--	--	--	--	--	--	--	--	30.637	4409.58
--	--	--	--	--	--	--	--	--	--	30.6622	4421.46
--	--	--	--	--	--	--	--	--	--	30.6874	4433.34
--	--	--	--	--	--	--	--	--	--	30.7126	4445.22
--	--	--	--	--	--	--	--	--	--	30.7377	4457.1
--	--	--	--	--	--	--	--	--	--	30.7629	4468.97
--	--	--	--	--	--	--	--	--	--	30.7881	4480.85
--	--	--	--	--	--	--	--	--	--	30.8133	4492.73
--	--	--	--	--	--	--	--	--	--	30.8385	4504.61
--	--	--	--	--	--	--	--	--	--	30.8637	4516.49
--	--	--	--	--	--	--	--	--	--	30.8889	4528.37
--	--	--	--	--	--	--	--	--	--	30.9141	4540.25
--	--	--	--	--	--	--	--	--	--	30.9393	4552.13
--	--	--	--	--	--	--	--	--	--	30.9644	4564.01
--	--	--	--	--	--	--	--	--	--	30.9896	4575.89
--	--	--	--	--	--	--	--	--	--	31.0148	4587.77
--	--	--	--	--	--	--	--	--	--	31.04	4599.65
--	--
--	--
--	--
--	--
--	--
--	--
--	--
--	--
--	--
--	--
--	--
--	--
--	--
--	--
--	--
--	--
--	--
--	--
--	--
--	--
--	--
--	--
--	--
--	--
--	--
--	--
--	--
--	--
--	--
--	--
--	--
--	--
--	--
--	--
--	--
--	--
--	--
--	--
--	--
--	--
--	--
--	--
--	--
--	--
--	--
--	--
--	--
--	--
--	--
--	--
--	--
--	--
--	--
--	--
--	--
--	--
--	--
--	--
--	--
--	--
--	--
--	--
--	--
--	--
--	--
--	--
--	--
--	--
--	--
--	--
--	--
--	--
--	--
--	--
--	--
--	--
--	--
--	--
--	--
--	--
--	--
--	--
--	--
--	--
--	--
--	--
--	--
--	--
--	--
--	--
--	--
--	--
--	--
--	--
--	--
--	--
--	--
--	--
--	--
--	--
--	--
--	--
--	--
--	--
--	--
--	--
--	--
--	--
--	--
--	--
--	--
--	--
--	--
--	--
--	--
--	--
--	--
--	--
--	--
--	--
--	--
--	--
--	--
--	--
--	--
--	--
--	--
--	--
--	--
--	--
--	--
--	--
--	--
--	--
--	--
--	--
--	--
--	--
--	--
--	--
--	--
--	--
--	--
--	--
--	--
--	--
--	--
--	--
--	--
--	--
--	--
--	--
--	--
--	--
--	--
--	--
--	--
--	--
--	--
--	--
--	--
--	--
--	--
--	--
--	--
--	--
--	--
--	--
--	--
--	--
--	--
--	--
--	--
--	--
--	--
--	--
--	--
--	--
--	--
--	--
--	--
--	--
--	--
--	--
--	--
--	--
--	--
--	--
--	--
--	--
--	--
--	--
--	--
--	--
--	--
--	--
--	--
--	--
--	--
--	--
--	--
--	--
--	--
--	--
--	--
--	--
--	--
--	--
--	--
--	--
--	--
--	--
--	--
--	--
--	--
--	--
--	--
--	--
--	--
--	--
--	--
--	--
--	--
--	--
--	--
--	--
--	--
--	--
--	--
--	--
--	--
--	--
--	--
--	--
--	--
--	--
--	--
--	--
--	--
--	--
--	--
--	--
--	--
--	--
--	--
--	--
--	--
--	--
--	--
--	--
--	--
--	--
--	--
--	--
--	--
--	--
--	--
--	--
--	--
--	--
--	--
--	--
--	--
--	--
--	--
--	--
--	--
--	--
--	--
--	--
--	--
--	--
--	--
--	--
--	--
--	--
--	--
--	--
--	--
--	--
--	--
--	--
--	--
--	--
--	--
--	--
--	--
--	--
--	--
--	--
--	--
--	--
--	--
--	--
--	--
--	--
--	--
--	--
--	--
--	--
--	--
--	--
--	--
--	--
--	--
--	--
--	--
--	--
--	--
--	--
--	--
--	--
--	--
--	--
--	--
--	--
--	--
--	--
--	--
--	--
--	--
--	--
--	--
--	--
--	--
--	--
--	--
--	--
--	--
--	--
--	--
--	--
--	--
--	--
--	--
--	--
--	--
--	--
--	--
--	--
--	--
--	--
--	--
--	--
--	--
--	--
--	--
--	--
--	--
--	--
--	--
--	--
--	--
--	--
--	--
--	--
--	--
--	--
--	--
--	--
--	--
--	--
--	--
--	--
--	--
--	--
--	--
--	--
--	--
--	--
--	--
--	--
--	--
--	--
--	--
--	--
--	--
--	--
--	--
--	--
--	--
--	--
--	--
--	--
--	--
--	--
--	--
--	--
--	--
--	--
--	--
--	--
--	--
--	--
--	--
--	--
--	--
--	--
--	--
--	--
--	--
--	--
--	--
--	--
--	--
--	--
--	--
--	--
--	--
--	--
--	--
--	--
--	--
--	--
--	--
--	--
--	--
--	--
--	--
--	--
--	--
--	--
--	--
--	--
--	--
--	--
--	--
--	--
--	--
--	--
--	--
--	--
--	--
--	--
--	--
--	--
--	--
--	--
--	--
--	--
--	--
--	--
--	--
--	--
--	--
--	--
--	--
--	--
--	--
--	--
--	--
--	--
--	--
--	--
--	--
--	--
--	--
--	--
--	--
--	--
--	--
--	--
--	--
--	--
--	--
--	--
--	--
--	--
--	--
--	--
--	--
--	--
--	--
--	--
--	--
--	--
--	--
--	--
--	--
--	--
--	--
--	--
--	--
--	--
--	--
--	--
--	--
--	--
--	--
--	--
--	--
--	--
--	--
--	--
--	--
--	--
--	--
--	--
--	--
--	--
--	--
--	--
--	--
--	--
--	--
--	--
--	--
--	--
--	--
--	--
--	--
--	--
--	--
--	--
--	--
--	--
--	--
--	--
--	--
--	--
--	--
--	--
--	--
--	--
--	--
--	--
--	--
--	--
--	--
--	--
--	--
--	--
--	--
--	--
--	--
--	--
--	--
--	--
--	--
--	--
--	--
--	--
--	--
--	--
--	--
--	--
--	--
--	--
--	--
--	--
--	--
--	--
--	--
--	--
--	--
--	--
--	--
--	--
--	--
--	--
--	--
--	--
--	--
--	--
--	--
--	--
--	--
--	--
--	--
--	--
--	--
--	--
--	--
--	--
--	--
--	--
--	--
--	--
--	--
--	--
--	--
--	--
--	--
--	--
--	--
--	--
--	--
--	--
--	--
--	--
--	--
--	--
--	--
--	--
--	--
--	--
--	--
--	--
--	--
--	--
--	--
--	--
--	--
--	--
--	--
--	--
--	--
--	--
--	--
--	--
--	--
--	--
--	--
--	--
--	--
--	--
--	--
--	--
--	--
--	--
--	--
--	--
--	--
--	--
--	--
--	--
--	--
--	--
--	--
--	--
--	--
--	--
--	--
--	--
--	--
--	--
--	--
--	--
--	--
--	--
--	--
--	--
--	--
--	--
--	--
--	--
--	--
--	--
--	--
--	--
--	--
--	--
--	--
--	--
--	--
--	--
--	--
--	--
--	--
--	--
--	--
--	--
--	--
--	--
--	--
--	--
--	--
--	--
--	--
--	--
--	--
--	--
--	--
--	--
--	--
--	--
--	--
--	--
--	--
--	--
--	--
--	--
--	--
--	--
--	--
--	--
--	--
--	--
--	--
--	--
--	--
--	--
--	--
--	--
--	--
--	--
--	--
--	--
--	--
--	--
--	--
--	--
--	--
--	--
--	--
--	--
--	--
--	--
--	--
--	--
--	--
--	--
--	--
--	--
--	--
--	--
--	--
--	--
--	--
--	--
--	--
--	--
--	--
--	--
--	--
--	--
--	--
--	--
--	--
--	--
--	--
--	--
--	--
--	--
--	--
--	--
--	--
--	--
--	--
--	--
--	--
--	--
--	--
--	--
--	--
--	--
--	--
--	--
--	--
--	--
--	--
--	--
--	--
--	--
--	--
--	--
--	--
--	--
--	--
--	--
--	--
--	--
--	--
--	--
--	--
--	--
--	--
--	--
--	--
--	--
--	--
--	--
--	--
--	--
--	--
--	--
--	--
--	--
--	--
--	--
--	--
--	--
--	--
--	--
--	--
--	--
--	--
--	--
--	--
--	--
--	--
--	--
--	--
--	--
--	--
--	--
--	--
--	--
--	--
--	--
--	--
--	--
--	--
--	--
--	--
--	--
--	--
--	--
--	--
--	--
--	--
--	--
--	--
--	--
--	--
--	--
--	--
--	--
--	--
--	--
--	--
--	--
--	--
--	--
--	--
--	--
--	--
--	--
--	--
--	--
--	--
--	--
--	--
--	--
--	--
--	--
--	--
--	--
--	--
--	--
--	--
--	--
--	--
--	--
--	--
--	--
--	--
--	--
--	--
--	--
--	--
--	--
--	--
--	--
--	--
--	--
--	--
--	--
--	--
--	--
--	--
--	--
--	--
--	--
--	--
--	--
--	--
--	--
--	--
--	--
--	--
--	--
--	--
--	--
--	--
--	--
--	--
--	--
--	--
--	--
--	--
--	--
--	--
--	--
--	--
--	--
--	--
--	--
--	--
--	--
--	--
--	--
--	--
--	--
--	--
--	--
--	--
--	--
--	--
--	--
--	--
--	--
--	--
--	--
--	--
--	--
--	--
--	--
--	--
--	--
--	--
--	--
--	--
--	--
--	--
--	--
--	--
--	--
--	--
--	--
--	--
--	--
--	--
--	--
--	--
--	--
--	--
--	--
--	--
--	--
--	--
--	--
--	--
--	--
--	--
--	--
--	--
--	--
--	--
--	--
--	--
--	--
--	--
--	--
--	--
--	--
--	--
--	--
--	--
--	--
--	--
--	--
--	--
--	--
--	--
--	--
--	--
--	--
--	--
--	--
--	--
--	--
--	--
--	--
--	--
--	--
--	--
--	--
--	--
--	--
--	--
--	--
--	--
--	--
--	--
--	--
--	--
--	--
--	--
--	--
--	--
--	--
--	--
--	--
--	--
--	--
--	--
--	--
--	--
--	--
--	--
--	--
--	--
--	--
--	--
--	--
--	--
--	--
--	--
--	--
--	--
--	--
--	--
--	--
--	--
--	--
--	--
--	--
--	--
--	--
--	--
--	--
--	--
--	--
--	--
--	--
--	--
--	--
--	--
--	--
--	--
--	--
--	--
--	--
--	--
--	--
--	--
--	--
--	--
--	--
--	--
--	--
--	--
--	--
--	--
--	--
--	--
--	--
--	--
--	--
--	--
--	--
--	--
--	--
--	--
--	--
--	--
--	--
--	--
--	--
--	--
--	--
--	--
--	--
--	--
--	--
--	--
--	--
--	--
--	--
--	--
--	--
--	--
--	--
--	--
--	--
--	--
--	--
--	--
--	--
--	--
--	--
--	--
--	--
--	--
--	--
--	--
--	--
--	--
--	--
--	--
--	--
--	--
--	--
--	--
--	--
--	--
--	--
--	--
--	--
--	--
--	--
--	--
--	--
--	--
--	--
--	--
--	--
--	--
--	--
--	--
--	--
--	--
--	--
--	--
--	--
--	--
--	--
--	--
--	--
--	--
--	--
--	--
--	--
--	--
--	--
--	--
--	--
--	--
--	--
--	--
--	--
--	--
--	--
--	--
--	--
--	--
--	--
--	--
--	--
--	--
--	--
--	--
--	--
--	--
--	--
--	--
--	--
--	--
--	--
--	--
--	--
--	--
--	--
--	--
--	--
--	--
--	--
--	--
--	--
--	--
--	--
--	--
--	--
--	--
--	--
--	--
--	--
--	--
--	--
--	--
--	--
--	--
--	--
--	--
--	--
--	--
--	--
--	--
--	--
--	--
--	--
--	--
--	--
--	--
--	--
--	--
--	--
--	--
--	--
--	--
--	--
--	--
--	--
--	--
--	--
--	--
--	--
--	--
--	--
--	--
--	--
--	--
--	--
--	--
--	--
--	--
--	--
--	--
--	--
--	--
--	--
--	--
--	--
--	--
--	--
--	--
--	--
--	--
--	--
--	--
--	--
--	--
--	--
--	--
--	--
--	--
--	--
--	--
--	--
--	--
--	--
--	--
--	--
--	--
--	--
--	--
--	--
--	--
--	--
--	--
--	--
--	--
--	--
--	--
--	--
--	--
--	--
--	--
--	--
--	--
--	--
--	--
--	--
--	--
--	--
--	--
--	--
--	--
--	--
--	--
--	--
--	--
--	--
--	--
--	--
--	--
--	--
--	--
--	--
--	--
--	--
--	--
--	--
--	--
--	--
--	--
--	--
--	--
--	--
--	--
--	--
--	--
--	--
--	--
--	--
--	--
--	--
--	--
--	--
--	--
--	--
--	--
--	--
--	--
--	--
--	--
--	--
--	--
--	--
--	--
--	--
--	--
--	--
--	--
--	--
--	--
--	--
--	--
--	--
--	--
--	--
--	--
--	--
--	--
--	--
--	--
--	--
--	--
--	--
--	--
--	--
--	--
--	--
--	--
--	--
--	--
--	--
--	--
--	--
--	--
--	--
--	--
--	--
--	--
--	--
--	--
--	--
--	--
--	--
--	--
--	--
--	--
--	--
--	--
--	--
--	--
--	--
--	--
--	--
--	--
--	--
--	--
--	--
--	--
--	--
--	--
--	--
--	--
--	--
--	--
--	--
--	--
--	--
--	--
--	--
--	--
--	--
--	--
--	--
--	--
--	--
--	--
--	--
--	--
--	--
--	--
--	--
--	--
--	--
--	--
--	--
--	--
--	--
--	--
--	--
--	--
--	--
--	--
--	--
--	--
--	--
--	--
--	--
--	--
--	--
--	--
--	--
--	--
--	--
--	--
--	--
--	--
--	--
--	--
--	--
--	--
--	--
--	--
--	--
--	--
--	--
--	--
--	--
--	--
--	--
--	--
--	--
--	--
--	--
--	--
--	--
--	--
--	--
--	--
--	--
--	--
--	--
--	--
--	--
--	--
--	--
--	--
--	--
--	--
--	--
--	--
--	--
--	--
--	--
--	--
--	--
--	--
--	--
--	--
--	--
--	--
--	--
--	--
--	--
--	--
--	--
--	--
--	--
--	--
--	--
--	--
--	--
--	--
--	--
--	--
--	--
--	--
--	--
--	--
--	--
--	--
--	--
--	--
--	--
--	--
--	--
--	--
--	--
--	--
--	--
--	--
--	--
--	--
--	--
--	--
--	--
--	--
--	--
--	--
--	--
--	--
--	--
--	--
--	--
--	--
--	--
--	--
--	--
--	--
--	--
--	--
--	--
--	--
--	--
--	--
--	--
--	--
--	--
--	--
--	--
--	--
--	--
--	--
--	--
--	--
--	--
--	--
--	--
--	--
--	--
--	--
--	--
--	--
--	--
--	--
--	--
--	--
--	--
--	--
--	--
--	--
--	--
--	--
--	--
--	--
--	--
--	--
--	--
--	--
--	--
--	--
--	--
--	--
--	--
--	--
--	--
--	--
--	--
--	--
--	--
--	--
--	--
--	--
--	--
--	--
--	--
--	--
--	--
--	--
--	--
--	--
--	--
--	--
--	--
--	--
--	--
--	--
--	--
--	--
--	--
--	--
--	--
--	--
--	--
--	--
--	--
--	--
--	--
--	--
--	--
--	--
--	--
--	--
--	--
--	--
--	--
--	--
--	--
--	--
--	--
--	--
--	--
--	--
--	--
--	--
--	--
--	--
--	--
--	--
--	--
--	--
--	--
--	--
--	--
--	--
--	--
--	--
--	--
--	--
--	--
--	--
[truncated: 2,895 more rows]

## Sheet: Figure S14c
Ta3N5										Ta3N5 after PEC test
XPS Spectrum		C=O/OH		Ta-O		Fitting curve		Baseline		XPS Spectrum		C=O/OH		Ta-O		Fitting curve		Baseline
Binding energy (eV)	Intensity (arb. units)	Binding energy (eV)	Intensity (arb. units)	Binding energy (eV)	Intensity (arb. units)	Binding energy (eV)	Intensity (arb. units)	Binding energy (eV)	Intensity (arb. units)	Binding energy (eV)	Intensity (arb. units)	Binding energy (eV)	Intensity (arb. units)	Binding energy (eV)	Intensity (arb. units)	Binding energy (eV)	Intensity (arb. units)	Binding energy (eV)	Intensity (arb. units)
536	16477	526.868	16321.4	526.668	16315.9	526.887	16322	536	16555.2	536	14524.4	525.802	14321.1	526.99	14364.2	526.988	14365	536	14691.3
535.95	16262.6	527.038	16326.1	527.696	16345.2	527.043	16326.3	535.95	16553.9	535.95	14616.4	527.39	14382.8	527.933	14404.3	527.138	14371.2	535.95	14689.5
535.9	16258.3	527.366	16335.9	527.793	16349.8	527.198	16330.9	535.9	16552.7	535.9	14670.5	527.537	14390.9	528.019	14412.1	527.289	14377.9	535.9	14687.7
535.85	16550.7	527.679	16347.1	527.98	16362.8	527.354	16335.9	535.85	16551.4	535.85	14753.8	527.818	14411.9	528.186	14438	527.44	14385.6	535.85	14685.9
535.8	16736.3	527.977	16361.3	528.158	16385	527.51	16341.8	535.8	16550.1	535.8	14841.6	528.086	14444.7	528.343	14490.3	527.591	14394.7	535.8	14684
535.75	16797	528.261	16381	528.327	16423.5	527.666	16349.1	535.75	16548.8	535.75	14744.7	528.341	14498.2	528.493	14592.3	527.741	14406.7	535.75	14682.2
535.7	16795.2	528.53	16409.2	528.487	16487	527.822	16359.2	535.7	16547.5	535.7	15020.7	528.583	14583.9	528.634	14776.1	527.892	14423.7	535.7	14680.4
535.65	16780.3	528.785	16449.4	528.638	16585.5	527.977	16374.4	535.65	16546.2	535.65	14738	528.811	14714.7	528.768	15079	528.043	14450.4	535.65	14678.6
535.6	16709.9	529.027	16504.8	528.781	16727.7	528.133	16398.7	535.6	16545	535.6	14913.5	529.028	14902.7	528.894	15537.5	528.194	14495.7	535.6	14676.8
535.55	16567.8	529.256	16577.7	528.916	16919.5	528.289	16438.7	535.55	16543.7	535.55	14987.1	529.232	15156.3	529.012	16178.2	528.344	14576.6	535.55	14675
535.5	16551.9	529.473	16669.2	529.043	17162.2	528.445	16504.4	535.5	16542.4	535.5	14689.7	529.425	15478.6	529.123	17010.5	528.495	14723.6	535.5	14673.2
535.45	16482	529.677	16778.3	529.162	17451.7	528.601	16609.8	535.45	16541.1	535.45	14864.2	529.607	15865.8	529.228	18023.2	528.646	14987	535.45	14671.3
535.4	16664.3	529.869	16902.8	529.274	17779.4	528.756	16773.2	535.4	16539.8	535.4	14921.7	529.777	16307.8	529.325	19184.9	528.797	15442.2	535.4	14669.5
535.35	16787.2	530.049	17038.7	529.378	18132.9	528.912	17015.4	535.35	16538.5	535.35	14876.9	529.937	16789.3	529.417	20449	528.947	16189.4	535.35	14667.7
535.3	17135.3	530.218	17181.3	529.476	18498.1	529.068	17356.3	535.3	16537.3	535.3	15110.9	530.086	17292.3	529.501	21761	529.098	17340.6	535.3	14665.9
535.25	16812.9	530.376	17325.6	529.567	18861	529.224	17810	535.25	16536	535.25	14614.6	530.226	17798	529.58	23066.6	529.249	18992.4	535.25	14664.1
535.2	16921.9	530.524	17467	529.651	19209.3	529.379	18378.2	535.2	16534.7	535.2	14758.4	530.356	18289.3	529.653	24317.2	529.4	21183.3	535.2	14662.3
535.15	16764.8	530.661	17601.4	529.729	19533.1	529.535	19044	535.15	16533.4	535.15	14641.7	530.477	18751.9	529.72	25475.1	529.551	23847.3	535.15	14660.4
535.1	16826.1	530.789	17725.8	529.801	19825.6	529.691	19768.9	535.1	16532.1	535.1	14871.4	530.588	19175.4	529.782	26514.5	529.701	26785.8	535.1	14658.6
535.05	16334.6	530.907	17838	529.867	20083	529.847	20494.3	535.05	16530.9	535.05	14531.9	530.691	19553.1	529.839	27421.7	529.852	29675.5	535.05	14656.8
535	16433.5	531.016	17936.9	529.928	20304.2	530.003	21149.1	535	16529.6	535	14386.3	530.786	19882	529.891	28193.2	530.003	32126.6	535	14655
534.95	16823.4	531.116	18022.4	529.984	20489.8	530.158	21662.5	534.95	16528.3	534.95	15087	530.873	20162.3	529.938	28833.7	530.154	33778.1	534.95	14653.2
534.9	16713.6	531.208	18094.7	530.034	20642.5	530.314	21978.5	534.9	16527	534.9	15134.5	530.953	20396.1	529.981	29353.3	530.304	34400.7	534.9	14651.4
534.85	16591.2	531.292	18154.9	530.08	20765.4	530.47	22068.4	534.85	16525.7	534.85	14972	531.025	20587.5	530.019	29765.6	530.455	33964.4	534.85	14649.6
534.8	17010.3	531.369	18203.9	530.121	20862.5	530.626	21937	534.8	16524.4	534.8	14888.9	531.09	20741	530.054	30085.7	530.606	32642.8	534.8	14647.7
534.75	16752.4	531.438	18243.3	530.158	20937.5	530.781	21620.6	534.75	16523.2	534.75	15052.4	531.149	20861.9	530.084	30328.9	530.757	30753.5	534.75	14645.9
534.7	16622.4	531.5	18274.3	530.19	20994.4	530.937	21177.8	534.7	16521.9	534.7	15047	531.202	20955.3	530.111	30509.3	530.907	28658	534.7	14644.1
534.65	16733.3	531.556	18298.4	530.219	21036.6	531.093	20675.3	534.65	16520.6	534.65	14849.8	531.249	21026	530.135	30640.1	531.058	26665.7	534.65	14642.3
534.6	16937	531.605	18316.7	530.245	21067.2	531.249	20174.2	534.6	16519.3	534.6	14992.1	531.29	21078.5	530.155	30732.4	531.209	24971.7	534.6	14640.5
534.55	17124.3	531.649	18330.4	530.266	21088.9	531.405	19719.7	534.55	16518	534.55	14642.9	531.326	21116.6	530.173	30795.7	531.36	23643.9	534.55	14638.7
534.5	17055.2	531.687	18340.4	530.285	21103.8	531.56	19336.5	534.5	16516.7	534.5	14807.6	531.357	21143.6	530.188	30837.7	531.51	22649.7	534.5	14636.8
534.45	17453	531.72	18347.6	530.301	21113.7	531.716	19029.8	534.45	16515.5	534.45	15152.3	531.384	21162.3	530.2	30864.5	531.661	21901.4	534.45	14635
534.4	17170	531.749	18352.7	530.314	21120.1	531.872	18790.6	534.4	16514.2	534.4	15024.6	531.407	21174.8	530.21	30880.9	531.812	21299.1	534.4	14633.2
534.35	16207	531.773	18356.2	530.325	21124.1	532.028	18602.2	534.35	16512.9	534.35	15296.2	531.426	21182.9	530.218	30890.5	531.963	20759.6	534.35	14631.4
534.3	16782.2	531.793	18358.5	530.334	21126.4	532.183	18445.9	534.3	16511.6	534.3	15297.3	531.441	21188	530.225	30895.6	532.113	20229.1	534.3	14629.6
534.25	17117.4	531.809	18360.1	530.341	21127.7	532.339	18305.6	534.25	16510.3	534.25	15390.4	531.454	21191.1	530.229	30898.2	532.264	19682.7	534.25	14627.8
534.2	17467.2	531.822	18361.1	530.346	21128.4	532.495	18169.7	534.2	16509.1	534.2	15386.8	531.463	21192.8	530.233	30899.4	532.415	19117.4	534.2	14626
534.15	16680.8	531.832	18361.7	530.349	21128.8	532.651	18031.7	534.15	16507.8	534.15	15653.4	531.471	21193.8	530.235	30899.9	532.566	18543.6	534.15	14624.1
534.1	16948.2	531.84	18362	530.352	21128.9	532.807	17889.3	534.1	16506.5	534.1	15209.6	531.476	21194.2	530.236	30900.1	532.716	17977.8	534.1	14622.3
534.05	17061.1	531.846	18362.2	530.353	21129	532.962	17743.3	534.05	16505.2	534.05	15388.8	531.479	21194.5	530.237	30900.1	532.867	17437.4	534.05	14620.5
534	16795.1	531.849	18362.4	530.354	21129	533.118	17596.6	534	16503.9	534	15216.1	531.481	21194.6	530.237	30900.1	533.018	16937.1	534	14618.7
533.95	16605.1	531.852	18362.4	530.354	21129	533.274	17452.6	533.95	16502.6	533.95	15377.9	531.483	21194.6	530.237	30900.1	533.169	16487.9	533.95	14616.9
533.9	17027	531.853	18362.5	530.354	21129	533.43	17314.9	533.9	16501.4	533.9	15791.2	531.483	21194.7	530.237	30900.1	533.319	16096.1	533.9	14615.1
533.85	16966.4	531.853	18362.5	530.354	21129	533.585	17186.7	533.85	16500.1	533.85	15563.4	531.483	21194.7	530.238	30900.2	533.47	15763.7	533.85	14613.3
533.8	17105.8	531.853	18362.5	530.355	21129	533.741	17070.2	533.8	16498.8	533.8	15495.2	531.483	21194.7	530.239	30900.1	533.621	15489.4	533.8	14611.4
533.75	17294.1	531.853	18362.5	530.356	21129	533.897	16966.9	533.75	16497.5	533.75	15586.7	531.483	21194.7	530.24	30900	533.772	15269	533.75	14609.6
533.7	17120.5	531.854	18362.5	530.358	21129	534.053	16877.6	533.7	16496.2	533.7	15931	531.485	21194.7	530.243	30899.5	533.922	15096.5	533.7	14607.8
533.65	17090.8	531.855	18362.5	530.361	21129	534.209	16802.1	533.65	16494.9	533.65	15963.8	531.487	21194.8	530.248	30897.8	534.073	14965.1	533.65	14606
533.6	16952.2	531.857	18362.6	530.365	21128.7	534.364	16739.9	533.6	16493.7	533.6	16379.3	531.49	21194.8	530.254	30894	534.224	14867.8	533.6	14604.2
533.55	16513.4	531.86	18362.6	530.372	21127.9	534.52	16689.7	533.55	16492.4	533.55	16533.8	531.495	21194.7	530.262	30886	534.375	14797.9	533.55	14602.4
533.5	17505.7	531.866	18362.7	530.381	21126.3	534.676	16650.4	533.5	16491.1	533.5	16529	531.502	21194.3	530.273	30870.9	534.525	14749.3	533.5	14600.5
533.45	17515.7	531.873	18362.7	530.392	21123.1	534.832	16620.4	533.45	16489.8	533.45	16763.4	531.511	21193.4	530.286	30844.4	534.676	14716.8	533.45	14598.7
533.4	17380.9	531.883	18362.7	530.406	21117.4	534.987	16598.2	533.4	16488.5	533.4	16748.3	531.523	21191.4	530.302	30800.8	534.827	14696.3	533.4	14596.9
533.35	17354.8	531.895	18362.4	530.423	21107.9	535.143	16582.4	533.35	16487.3	533.35	16342.1	531.538	21187.8	530.321	30732.2	534.978	14684.4	533.35	14595.1
533.3	17300.2	531.911	18361.8	530.443	21092.8	535.299	16571.7	533.3	16486	533.3	16526.7	531.556	21181.7	530.344	30628.5	535.128	14678.4	533.3	14593.3
533.25	17507.9	531.93	18360.6	530.467	21069.9	535.455	16565	533.25	16484.7	533.25	16533.2	531.578	21171.8	530.37	30477.2	535.279	14676.6	533.25	14591.5
533.2	17421.9	531.952	18358.6	530.495	21036.3	535.611	16561.3	533.2	16483.4	533.2	16741.2	531.603	21156.6	530.401	30263.3	535.43	14677.4	533.2	14589.7
533.15	17732.3	531.979	18355.4	530.527	20988.5	535.766	16560	533.15	16482.1	533.15	16590.7	531.633	21134	530.436	29969.4	535.581	14680.1	533.15	14587.8
533.1	17361.4	532.011	18350.5	530.564	20922.5	535.922	16560.3	533.1	16480.8	533.1	17138.9	531.668	21101.6	530.475	29576.5	535.731	14683.8	533.1	14586
533.05	17562.9	532.047	18343.3	530.606	20833.6	536.078	16561.8	533.05	16479.6	533.05	16814.6	531.707	21056.4	530.52	29064.7	535.882	14688.3	533.05	14584.2
533	17794.5	532.088	18333	530.653	20717	536.234	16564.1	533	16478.3	533	17079.3	531.752	20994.9	530.569	28415.6	536.033	14693.2	533	14582.4
532.95	17732.3	532.135	18318.8	530.706	20567.6			532.95	16477	532.95	17123.5	531.802	20912.9	530.625	27614.2	536.184	14698.4	532.95	14580.6
532.9	17639.6	532.188	18299.8	530.764	20380.9			532.9	16475.7	532.9	17150.2	531.858	20806	530.686	26652.5			532.9	14578.8
532.85	18172.6	532.247	18274.7	530.829	20153.4			532.85	16474.4	532.85	17372.9	531.921	20669.3	530.753	25533.4			532.85	14577
532.8	17905.3	532.313	18242.3	530.9	19883.5			532.8	16473.2	532.8	17836.1	531.99	20497.9	530.827	24273.8			532.8	14575.1
532.75	17877.4	532.385	18201.4	530.978	19572.3			532.75	16471.9	532.75	17579.8	532.066	20287.1	530.907	22907.3			532.75	14573.3
532.7	17821	532.465	18150.7	531.063	19224.4			532.7	16470.6	532.7	17532.7	532.149	20033	530.994	21484.9			532.7	14571.5
532.65	18061.2	532.552	18089	531.155	18848.8			532.65	16469.3	532.65	18094.2	532.239	19732.7	531.089	20071.2			532.65	14569.7
532.6	17999.2	532.647	18015.3	531.255	18458.3			532.6	16468	532.6	18303.2	532.338	19385.4	531.191	18737.5			532.6	14567.9
532.55	18466.3	532.751	17929.1	531.363	18069.4			532.55	16466.7	532.55	18411.4	532.445	18992.9	531.3	17551.4			532.55	14566.1
532.5	18091.6	532.863	17830.3	531.48	17700.1			532.5	16465.5	532.5	18424.3	532.56	18560	531.418	16564.8			532.5	14564.2
532.45	18126.5	532.984	17719.7	531.604	17367.9			532.45	16464.2	532.45	18340.1	532.684	18095.4	531.545	15803.9			532.45	14562.4
532.4	18287.9	533.114	17598.8	531.738	17086.7			532.4	16462.9	532.4	18628	532.817	17611.1	531.68	15265.5			532.4	14560.6
532.35	17607.5	533.254	17470	531.881	16864.7			532.35	16461.6	532.35	18888.5	532.96	17122.6	531.824	14920.2			532.35	14558.8
532.3	17873.4	533.404	17336.8	532.034	16702.8			532.3	16460.3	532.3	19180.2	533.113	16647.4	531.978	14722.6			532.3	14557
532.25	18302.9	533.564	17203.4	532.196	16595			532.25	16459	532.25	19236.8	533.276	16203.2	532.141	14624.2			532.25	14555.2
532.2	18482.6	533.735	17074.4	532.369	16530.7			532.2	16457.8	532.2	19489.1	533.449	15806.4	532.314	14583.6			532.2	14553.4
532.15	18308.4	533.917	16954.6	532.552	16497.5			532.15	16456.5	532.15	19423.2	533.633	15469.2	532.497	14572.1			532.15	14551.5
532.1	18553.6	534.111	16848	532.746	16483.9			532.1	16455.2	532.1	19649.9	533.829	15198.4	532.69	14573.2			532.1	14549.7
532.05	18615.1	534.316	16758	532.951	16481.2			532.05	16453.9	532.05	19914.7	534.036	14994.4	532.895	14579			532.05	14547.9
532	18482.7	534.533	16686.2	533.167	16483.8			532	16452.6	532	20361.1	534.254	14851.7	533.11	14586.5			532	14546.1
531.95	18640.5	534.762	16632.7	533.395	16488.7			531.95	16451.4	531.95	20645.1	534.485	14760.5	533.222	14590.5			531.95	14544.3
531.9	18462.4	535.005	16596.1	533.635	16494.6			531.9	16450.1	531.9	21124.7	534.728	14708.6	534.845	14649.4			531.9	14542.5
531.85	19158.3	535.26	16573.9	533.759	16497.8			531.85	16448.8	531.85	20882.4	534.984	14684	536.468	14708.3			531.85	14540.7
531.8	19127.3	535.529	16562.9	535.533	16543.3			531.8	16447.5	531.8	21221.5	535.254	14676.7					531.8	14538.8
531.75	19366.1	535.812	16559.9	537.307	16588.7			531.75	16446.2	531.75	21811.7	535.393	14677					531.75	14537
531.7	19262	536.108	16562.2	--	--			531.7	16444.9	531.7	22122.7	536.799	14720.3					531.7	14535.2
531.65	19595.5	--	--	--	--			531.65	16443.7	531.65	22495.4							531.65	14533.4
531.6	19243.5	--	--	--	--			531.6	16442.4	531.6	22938.1							531.6	14531.6
531.55	19514.2	--	--	--	--			531.55	16441.1	531.55	22813.3							531.55	14529.8
531.5	19177.3	--	--	--	--			531.5	16439.8	531.5	23265							531.5	14527.9
531.45	19588.1	--	--	--	--			531.45	16438.5	531.45	23515.3							531.45	14526.1
531.4	19690.4	--	--	--	--			531.4	16437.2	531.4	23565			--	--			531.4	14524.3
531.35	19917.7	--	--	--	--			531.35	16436	531.35	23987.9			--	--			531.35	14522.5
531.3	19936.6	--	--	--	--			531.3	16434.7	531.3	23998.2			--	--			531.3	14520.7
531.25	20307.6	--	--	--	--			531.25	16433.4	531.25	24553			--	--			531.25	14518.9
531.2	20804.9	--	--	--	--			531.2	16432.1	531.2	25528.1	--	--	--	--			531.2	14517.1
531.15	20798.7	--	--	--	--			531.15	16430.8	531.15	25799.6	--	--	--	--			531.15	14515.2
531.1	20718.1	--	--	--	--			531.1	16429.6	531.1	26329.6	--	--	--	--			531.1	14513.4
531.05	21187.5	--	--	--	--			531.05	16428.3	531.05	27245.2	--	--	--	--			531.05	14511.6
531	20938.3	--	--	--	--			531	16427	531	27354.6	--	--	--	--			531	14509.8
530.95	21143.1	--	--	--	--			530.95	16425.7	530.95	27953.9	--	--	--	--			530.95	14508
530.9	20878.2	--	--	--	--			530.9	16424.4	530.9	28719.4	--	--	--	--			530.9	14506.2
530.85	21316.9	--	--	--	--			530.85	16423.1	530.85	29026.4	--	--	--	--			530.85	14504.3
530.8	21476.3	--	--	--	--			530.8	16421.9	530.8	30112.5	--	--	--	--			530.8	14502.5
530.75	21201.7	--	--	--	--			530.75	16420.6	530.75	30337.6	--	--	--	--			530.75	14500.7
530.7	21505.1	--	--	--	--			530.7	16419.3	530.7	31065.8	--	--	--	--			530.7	14498.9
530.65	21704.6	--	--	--	--			530.65	16418	530.65	31937	--	--	--	--			530.65	14497.1
530.6	21660.1	--	--	--	--			530.6	16416.7	530.6	32466.7	--	--	--	--			530.6	14495.3
530.55	21652.8	--	--	--	--			530.55	16415.4	530.55	33254.8	--	--	--	--			530.55	14493.5
530.5	21827.2	--	--	--	--			530.5	16414.2	530.5	33344.4	--	--	--	--			530.5	14491.6
530.45	21800.8	--	--	--	--			530.45	16412.9	530.45	33987.8	--	--	--	--			530.45	14489.8
530.4	22577.3	--	--	--	--			530.4	16411.6	530.4	33954.3	--	--	--	--			530.4	14488
530.35	22292.1	--	--	--	--			530.35	16410.3	530.35	34796	--	--	--	--			530.35	14486.2
530.3	22396	--	--	--	--			530.3	16409	530.3	34346.2	--	--	--	--			530.3	14484.4
530.25	21821.7	--	--	--	--			530.25	16407.8	530.25	34183	--	--	--	--			530.25	14482.6
530.2	21932.8	--	--	--	--			530.2	16406.5	530.2	33966.1	--	--	--	--			530.2	14480.8
530.15	21995.2	--	--	--	--			530.15	16405.2	530.15	33942.9	--	--	--	--			530.15	14478.9
530.1	21590.2	--	--	--	--			530.1	16403.9	530.1	32952.6	--	--	--	--			530.1	14477.1
530.05	21222.7	--	--	--	--			530.05	16402.6	530.05	32649.6	--	--	--	--			530.05	14475.3
530	20825.4	--	--	--	--			530	16401.3	530	32652	--	--	--	--			530	14473.5
529.95	20711.4	--	--	--	--			529.95	16400.1	529.95	32115.8	--	--	--	--			529.95	14471.7
529.9	20871.3	--	--	--	--			529.9	16398.8	529.9	31182.3	--	--	--	--			529.9	14469.9
529.85	20950.7	--	--	--	--			529.85	16397.5	529.85	30474	--	--	--	--			529.85	14468
529.8	20732.8	--	--	--	--			529.8	16396.2	529.8	29221.4	--	--	--	--			529.8	14466.2
529.75	20495.2	--	--	--	--			529.75	16394.9	529.75	27567.1	--	--	--	--			529.75	14464.4
529.7	20091.2	--	--	--	--			529.7	16393.6	529.7	26251.2	--	--	--	--			529.7	14462.6
529.65	19351.1	--	--	--	--			529.65	16392.4	529.65	25166.1	--	--	--	--			529.65	14460.8
529.6	19261.3	--	--	--	--			529.6	16391.1	529.6	24786	--	--	--	--			529.6	14459
529.55	19166.9	--	--	--	--			529.55	16389.8	529.55	23798.6	--	--	--	--			529.55	14457.2
529.5	18843.8	--	--	--	--			529.5	16388.5	529.5	22598.1	--	--	--	--			529.5	14455.3
529.45	18331	--	--	--	--			529.45	16387.2	529.45	21857.5	--	--	--	--			529.45	14453.5
529.4	18333.3	--	--	--	--			529.4	16386	529.4	20594.6	--	--	--	--			529.4	14451.7
529.35	17972.4	--	--	--	--			529.35	16384.7	529.35	19898.2	--	--	--	--			529.35	14449.9
529.3	18074.2	--	--	--	--			529.3	16383.4	529.3	19446.4	--	--	--	--			529.3	14448.1
529.25	17704.9	--	--	--	--			529.25	16382.1	529.25	19219.9	--	--	--	--			529.25	14446.3
529.2	17132.2	--	--	--	--			529.2	16380.8	529.2	18432.1	--	--	--	--			529.2	14444.5
529.15	17109	--	--	--	--			529.15	16379.5	529.15	17755.1	--	--	--	--			529.15	14442.6
529.1	17433.1	--	--	--	--			529.1	16378.3	529.1	17149.3	--	--	--	--			529.1	14440.8
529.05	17372.6	--	--	--	--			529.05	16377	529.05	16630.8	--	--	--	--			529.05	14439
529	17246.7	--	--	--	--			529	16375.7	529	16661.4	--	--	--	--			529	14437.2
528.95	16772.7	--	--	--	--			528.95	16374.4	528.95	15974.8	--	--	--	--			528.95	14435.4
528.9	16847.6	--	--	--	--			528.9	16373.1	528.9	15713.1	--	--	--	--			528.9	14433.6
528.85	16859.1	--	--	--	--			528.85	16371.9	528.85	15665.1	--	--	--	--			528.85	14431.7
528.8	16656.7	--	--	--	--			528.8	16370.6	528.8	15633.7	--	--	--	--			528.8	14429.9
528.75	16832.8	--	--	--	--			528.75	16369.3	528.75	15349.8	--	--	--	--			528.75	14428.1
528.7	16895.8	--	--	--	--			528.7	16368	528.7	15606.5	--	--	--	--			528.7	14426.3
528.65	16729.5	--	--	--	--			528.65	16366.7	528.65	15457	--	--	--	--			528.65	14424.5
528.6	17165.3	--	--	--	--			528.6	16365.4	528.6	15247.3	--	--	--	--			528.6	14422.7
528.55	16688.1	--	--	--	--			528.55	16364.2	528.55	15021.2	--	--	--	--			528.55	14420.9
528.5	16876.2	--	--	--	--			528.5	16362.9	528.5	14971.3	--	--	--	--			528.5	14419
528.45	16910.6	--	--	--	--			528.45	16361.6	528.45	15059	--	--	--	--			528.45	14417.2
528.4	16482.7	--	--	--	--			528.4	16360.3	528.4	14837.3	--	--	--	--			528.4	14415.4
528.35	16446.6	--	--	--	--			528.35	16359	528.35	14933.4	--	--	--	--			528.35	14413.6
528.3	16536.1	--	--	--	--			528.3	16357.7	528.3	14704.9	--	--	--	--			528.3	14411.8
528.25	16365.9	--	--	--	--			528.25	16356.5	528.25	14491.8	--	--	--	--			528.25	14410
528.2	16780.2	--	--	--	--			528.2	16355.2	528.2	14615.1	--	--	--	--			528.2	14408.1
528.15	16712.4	--	--	--	--			528.15	16353.9	528.15	14918.5	--	--	--	--			528.15	14406.3
528.1	16737.3	--	--	--	--			528.1	16352.6	528.1	15071.6	--	--	--	--			528.1	14404.5
528.05	16476.7	--	--	--	--			528.05	16351.3	528.05	14780.3	--	--	--	--			528.05	14402.7
528	16682.6	--	--	--	--			528	16350.1	528	14400	--	--	--	--			528	14400.9
527.95	16263.3	--	--	--	--			527.95	16348.8	527.95	14845.8	--	--	--	--			527.95	14399.1
527.9	16414.7	--	--	--	--			527.9	16347.5	527.9	14720.8	--	--	--	--			527.9	14397.3
527.85	16532.6	--	--	--	--			527.85	16346.2	527.85	14562.3	--	--	--	--			527.85	14395.4
527.8	16699.9	--	--	--	--			527.8	16344.9	527.8	14522.9	--	--	--	--			527.8	14393.6
527.75	16072.5	--	--	--	--			527.75	16343.6	527.75	14657.7	--	--	--	--			527.75	14391.8
527.7	16383.2	--	--	--	--			527.7	16342.4	527.7	14554.5	--	--	--	--			527.7	14390
527.65	16424.3	--	--	--	--			527.65	16341.1	527.65	14212.4	--	--	--	--			527.65	14388.2
527.6	16613.6	--	--	--	--			527.6	16339.8	527.6	14702	--	--	--	--			527.6	14386.4
527.55	16869.9	--	--	--	--			527.55	16338.5	527.55	14489.7	--	--	--	--			527.55	14384.6
527.5	16522	--	--	--	--			527.5	16337.2	527.5	14783.7	--	--	--	--			527.5	14382.7
527.45	17032.7	--	--	--	--			527.45	16335.9	527.45	14701.9	--	--	--	--			527.45	14380.9
527.4	16774.1	--	--	--	--			527.4	16334.7	527.4	14383.3	--	--	--	--			527.4	14379.1
527.35	16260.8	--	--	--	--			527.35	16333.4	527.35	14353.1	--	--	--	--			527.35	14377.3
527.3	16299.1	--	--	--	--			527.3	16332.1	527.3	14409.2	--	--	--	--			527.3	14375.5
527.25	16522.7	--	--	--	--			527.25	16330.8	527.25	14357.7	--	--	--	--			527.25	14373.7
527.2	16680.1	--	--	--	--			527.2	16329.5	527.2	14781.9	--	--	--	--			527.2	14371.8
527.15	16594.4	--	--	--	--			527.15	16328.3	527.15	14677.7	--	--	--	--			527.15	14370
527.1	16679.8	--	--	--	--			527.1	16327	527.1	14629	--	--	--	--			527.1	14368.2
527.05	16719.8	--	--	--	--			527.05	16325.7	527.05	14502.6	--	--	--	--			527.05	14366.4
527	16443.7	--	--	--	--			527	16324.4	527	14372.6	--	--	--	--			527	14364.6
		--	--	--	--			526.95	16323.1			--	--	--	--
		--	--	--	--							--	--	--	--
		--	--	--	--							--	--	--	--
		--	--	--	--							--	--	--	--
		--	--	--	--							--	--	--	--
		--	--									--	--	--	--
												--	--	--	--
												--	--	--	--
												--	--	--	--
												--	--	--	--
												--	--	--	--
												--	--
												--	--
												--	--
												--	--

## Sheet: Figure S14d
Ta3N5										Ta3N5 after PEC test
XPS Spectrum		Ta 4p3/2		N 1s		Fitting curve		Baseline		XPS Spectrum		Ta 4p3/2		N 1s		Fitting curve		Baseline
Binding energy (eV)	Intensity (arb. units)	Binding energy (eV)	Intensity (arb. units)	Binding energy (eV)	Intensity (arb. units)	Binding energy (eV)	Intensity (arb. units)	Binding energy (eV)	Intensity (arb. units)	Binding energy (eV)	Intensity (arb. units)	Binding energy (eV)	Intensity (arb. units)	Binding energy (eV)	Intensity (arb. units)	Binding energy (eV)	Intensity (arb. units)	Binding energy (eV)	Intensity (arb. units)
418.53	17195.3	387.53	10778	387.53	10778	393.917	13396.4	410.08	17214.3	410	13901.6	393.872	11420.9	393.521	11283.7	393.822	11401.3	410.05	13922.6
418.48	17679.8	391.163	12267.4	388.317	11100.5	394.073	13460.4	410.03	17206	409.95	14058.5	394.175	11539.4	394.103	11510.7	393.973	11460.3	410	13916.8
418.43	18057.2	394.797	13758.7	389.104	11423.1	394.228	13524.4	409.98	17197.7	409.9	13912.9	394.762	11769.9	394.685	11745.4	394.123	11519.3	409.95	13910.9
418.38	18071.1	395.07	13804.5	389.891	11745.7	394.384	13588.7	409.93	17189.4	409.85	14097.6	395.323	11972.3	394.742	11773.1	394.274	11578.4	409.9	13905.1
418.33	18236.7	395.598	14019.9	390.678	12068.3	394.54	13653.8	409.88	17181.1	409.8	13927.6	395.861	12131.1	394.852	11837.4	394.425	11638	409.85	13899.2
418.28	17442.9	396.104	14492.1	391.465	12390.9	394.696	13723.2	409.83	17172.8	409.75	13823.3	396.374	12290.7	394.957	11923.8	394.576	11699.3	409.8	13893.4
418.23	17477.2	396.587	14955.6	392.252	12713.5	394.852	13807.2	409.78	17164.5	409.7	13549	396.864	12456.2	395.056	12050	394.726	11767.3	409.75	13887.5
418.18	17741.5	397.048	15418.9	393.039	13036	395.007	13917.8	409.73	17156.2	409.65	13721.7	397.332	12633.9	395.15	12236.5	394.877	11857.6	409.7	13881.7
418.13	17832.4	397.487	15859.6	393.825	13358.6	395.163	14230.3	409.68	17147.9	409.6	14184.6	397.777	12726	395.239	12499.4	395.028	12011.5	409.65	13875.8
418.08	17464	397.906	15667.6	394.612	13683.8	395.319	15064.1	409.63	17139.6	409.55	14208.1	398.2	12815.2	395.322	12867.4	395.179	12314.1	409.6	13870
418.03	17854.3	398.304	15703.2	394.677	13712.7	395.475	17033	409.58	17131.3	409.5	14076.8	398.602	13005.5	395.401	13351.7	395.329	12912.3	409.55	13864.1
417.98	17938.8	398.683	15997.9	394.801	13776.6	395.63	20842.4	409.53	17123	409.45	13987.5	398.984	13235.1	395.474	13951.8	395.48	14011.3	409.5	13858.3
417.93	17540.9	399.042	16358.8	394.918	13840.9	395.786	26823.4	409.48	17114.7	409.4	14200.2	399.345	13504.3	395.544	14654.7	395.631	15742.1	409.45	13852.4
417.88	17889.2	399.382	16786.6	395.03	13941.9	395.942	34437.9	409.43	17106.4	409.35	13875.2	399.687	13809.8	395.609	15436.2	395.782	18010.2	409.4	13846.6
417.83	17757.3	399.703	17276.5	395.135	14143.8	396.098	41864.2	409.38	17098.1	409.3	13993.4	400.01	14145.1	395.669	16265.2	395.932	20381.2	409.35	13840.7
417.78	17592.7	400.007	17818.2	395.234	14515.1	396.254	46557.2	409.33	17089.8	409.25	14090.7	400.315	14501.7	395.725	17107.8	396.083	22166	409.3	13834.9
417.73	17591.2	400.294	18397.3	395.328	15136.6	396.409	46645.1	409.28	17081.5	409.2	14113.9	400.601	14869.4	395.778	17932.1	396.234	22736.8	409.25	13829
417.68	17767.3	400.563	18997.2	395.417	16101.3	396.565	42154.9	409.23	17073.2	409.15	14251.8	400.871	15237.9	395.826	18711	396.385	21889.1	409.2	13823.2
417.63	17624.9	400.817	19600.4	395.5	17497.3	396.721	34993.7	409.18	17064.9	409.1	14133.6	401.123	15597.4	395.871	19424.3	396.535	19969.1	409.15	13817.3
417.58	17414.9	401.054	20190.6	395.577	19296.3	396.877	27704.1	409.13	17056.6	409.05	14091.7	401.359	15939.8	395.912	20059.2	396.686	17660.5	409.1	13811.5
417.53	17583.3	401.276	20753.8	395.65	21464.1	397.033	22079.3	409.08	17048.3	409	13902.3	401.58	16258.5	395.949	20609.8	396.837	15606.8	409.05	13805.6
417.48	17218.8	401.484	21278.8	395.718	23927.8	397.188	18628	409.03	17040	408.95	13889.7	401.785	16549.2	395.984	21076	396.988	14148.8	409	13799.8
417.43	17742.3	401.677	21758.1	395.781	26583.4	397.344	16935.7	408.98	17031.7	408.9	14042.7	401.975	16809.3	396.015	21461.9	397.138	13304.2	408.95	13793.9
417.38	17514.9	401.856	22187	395.84	29312	397.5	16257.1	408.93	17023.5	408.85	13954.2	402.152	17038	396.043	21774.6	397.289	12910.8	408.9	13788.1
417.33	17445.9	402.022	22564.1	395.894	31998.1	397.656	15892.3	408.88	17015.2	408.8	14053.4	402.315	17235.8	396.069	22022.8	397.44	12779.6	408.85	13782.2
417.28	17220.1	402.175	22890	395.944	34542.4	397.811	15734.8	408.83	17006.9	408.75	14142.3	402.465	17404.3	396.092	22215.9	397.591	12736.2	408.8	13776.4
417.23	17474.6	402.316	23167.4	395.991	36870.4	397.967	15650.5	408.78	16998.6	408.7	14252.8	402.602	17545.7	396.112	22363	397.741	12729.5	408.75	13770.5
417.18	17712.6	402.445	23399.8	396.033	38934.8	398.123	15595	408.73	16990.3	408.65	14157.6	402.727	17662.8	396.13	22472.8	397.892	12743.4	408.7	13764.7
417.13	17373.1	402.563	23591.9	396.072	40714	398.279	15686.2	408.68	16982	408.6	14116.3	402.841	17758.6	396.145	22553	398.043	12766.7	408.65	13758.8
417.08	17154.3	402.671	23748.5	396.107	42207.6	398.435	15795.8	408.63	16973.7	408.55	14359.1	402.945	17835.8	396.159	22610.2	398.194	12812.6	408.6	13753
417.03	17641.6	402.768	23874.5	396.138	43431.1	398.59	15918.5	408.58	16965.4	408.5	14549.1	403.038	17897.5	396.171	22649.9	398.344	12878.1	408.55	13747.1
416.98	17770.9	402.855	23974.5	396.167	44410.4	398.746	16055.4	408.53	16957.1	408.45	14509.9	403.121	17946	396.18	22676.8	398.495	12950.1	408.5	13741.3
416.93	17420.8	402.933	24052.9	396.193	45176.8	398.902	16207.8	408.48	16948.8	408.4	14725.1	403.195	17983.8	396.189	22694.5	398.646	13029.3	408.45	13735.4
416.88	17466.6	403.003	24113.5	396.215	45763.4	399.058	16376.9	408.43	16940.5	408.35	14273.5	403.26	18012.8	396.195	22705.8	398.797	13116	408.4	13729.6
416.83	17635.6	403.064	24159.8	396.236	46202.4	399.213	16563.7	408.38	16932.2	408.3	14560.4	403.317	18034.9	396.201	22712.7	398.947	13211	408.35	13723.7
416.78	17490.1	403.118	24194.7	396.253	46523.5	399.369	16769.2	408.33	16923.9	408.25	14179.8	403.366	18051.5	396.205	22716.7	399.098	13314.7	408.3	13717.9
416.73	17204.5	403.164	24220.7	396.268	46752.7	399.525	16994.1	408.28	16915.6	408.2	14737.2	403.409	18063.9	396.208	22719	399.249	13427.4	408.25	13712
416.68	17054.8	403.204	24239.8	396.281	46912	399.681	17239.1	408.23	16907.3	408.15	14675.3	403.445	18073	396.21	22720.3	399.4	13549.6	408.2	13706.2
416.63	16965.4	403.238	24253.6	396.293	47019.8	399.837	17504.3	408.18	16899	408.1	14687.3	403.475	18079.6	396.212	22720.9	399.55	13681.5	408.15	13700.3
416.58	17164.9	403.266	24263.5	396.302	47090.4	399.992	17789.7	408.13	16890.7	408.05	14275.8	403.499	18084.3	396.213	22721.3	399.701	13823.4	408.1	13694.5
416.53	17886.6	403.289	24270.5	396.309	47135.1	400.148	18094.9	408.08	16882.4	408	14212.9	403.519	18087.7	396.213	22721.4	399.852	13975.2	408.05	13688.6
416.48	17829.4	403.308	24275.4	396.315	47162.4	400.304	18419	408.03	16874.1	407.95	14787.1	403.534	18090.1	396.213	22721.5	400.003	14136.9	408	13682.8
416.43	17378.1	403.322	24278.8	396.32	47178.3	400.46	18760.8	407.98	16865.8	407.9	14415.5	403.545	18091.7	396.214	22721.5	400.154	14308.3	407.95	13676.9
416.38	17306.5	403.333	24281.1	396.324	47187.3	400.615	19118.4	407.93	16857.5	407.85	14428.2	403.554	18092.8	396.214	22721.5	400.304	14488.9	407.9	13671.1
416.33	17411.1	403.341	24282.6	396.326	47192.1	400.771	19489.9	407.88	16849.2	407.8	14313.1	403.559	18093.5	396.214	22721.6	400.455	14678.2	407.85	13665.2
416.28	17465.8	403.346	24283.5	396.328	47194.6	400.927	19872.4	407.83	16840.9	407.75	14770.5	403.563	18093.9	396.215	22721.8	400.606	14875.3	407.8	13659.4
416.23	17668.6	403.349	24284	396.329	47195.8	401.083	20262.9	407.78	16832.6	407.7	14686.5	403.564	18094.1	396.217	22722	400.757	15079.5	407.75	13653.5
416.18	17430.4	403.351	24284.3	396.329	47196.3	401.239	20657.9	407.73	16824.3	407.65	14790.8	403.565	18094.2	396.22	22722	400.907	15289.4	407.7	13647.7
416.13	17905.2	403.351	24284.4	396.33	47196.5	401.394	21053.5	407.68	16816	407.6	14909.4	403.565	18094.2	396.224	22720.9	401.058	15503.9	407.65	13641.8
416.08	17461.7	403.351	24284.4	396.33	47196.5	401.55	21445.4	407.63	16807.7	407.55	14616	403.565	18094.2	396.23	22717.2	401.209	15721.4	407.6	13636
416.03	17408.9	403.351	24284.4	396.33	47196.6	401.706	21829.3	407.58	16799.4	407.5	14624.3	403.566	18094.2	396.238	22708.6	401.36	15940.3	407.55	13630.1
415.98	17211.8	403.352	24284.5	396.33	47196.9	401.862	22200.5	407.53	16791.1	407.45	14771.8	403.567	18094.4	396.249	22691.3	401.51	16158.8	407.5	13624.3
415.93	17177.6	403.353	24284.8	396.331	47197.5	402.017	22554.3	407.48	16782.8	407.4	14744.1	403.57	18094.8	396.262	22659.7	401.661	16374.9	407.45	13618.4
415.88	17347.8	403.356	24285.2	396.333	47198.3	402.173	22886.1	407.43	16774.5	407.35	14963.7	403.575	18095.3	396.278	22606.5	401.812	16586.8	407.4	13612.6
415.83	17452.9	403.361	24285.9	396.335	47198.3	402.329	23191.5	407.38	16766.2	407.3	15010.4	403.583	18096.1	396.297	22521.7	401.963	16792.3	407.35	13606.7
415.78	17297.6	403.367	24286.8	396.34	47195.2	402.485	23466.2	407.33	16757.9	407.25	14909.4	403.593	18097.1	396.32	22392.8	402.113	16989.3	407.3	13600.9
415.73	17369.3	403.377	24288	396.346	47184.6	402.641	23706.4	407.28	16749.6	407.2	14997.7	403.607	18098.2	396.346	22204.9	402.264	17175.8	407.25	13595
415.68	17215.7	403.389	24289.4	396.353	47159.3	402.796	23908.7	407.23	16741.3	407.15	14809.6	403.625	18099.4	396.376	21940.9	402.415	17349.9	407.2	13589.2
415.63	16979	403.406	24290.7	396.363	47108.1	402.952	24070.2	407.18	16733	407.1	15278.1	403.647	18100.5	396.411	21582.8	402.566	17509.5	407.15	13583.3
415.58	17320.5	403.426	24291.6	396.376	47014.7	403.108	24188.7	407.13	16724.7	407.05	15037.2	403.674	18101.1	396.451	21113.8	402.716	17653	407.1	13577.5
415.53	17258	403.45	24291.7	396.391	46856.7	403.264	24262.7	407.08	16716.4	407	15086.7	403.707	18100.9	396.495	20520.8	402.867	17778.6	407.05	13571.6
415.48	17274.1	403.48	24290.3	396.41	46604.8	403.419	24291.4	407.03	16708.1	406.95	15105.9	403.746	18099.3	396.544	19798.6	403.018	17885	407	13565.8
415.43	17013.8	403.515	24286.5	396.432	46221.5	403.575	24274.7	406.98	16699.8	406.9	15039.4	403.791	18095.6	396.599	18954.3	403.169	17971.1	406.95	13559.9
415.38	17110.7	403.556	24279.3	396.457	45662	403.731	24213.4	406.93	16691.5	406.85	15418.5	403.842	18088.9	396.66	18010.7	403.319	18035.8	406.9	13554.1
415.33	17130.8	403.603	24267.2	396.486	44875	403.887	24108.9	406.88	16683.2	406.8	15054.9	403.902	18078.1	396.727	17008.4	403.47	18078.6	406.85	13548.2
415.28	17223.3	403.656	24248.3	396.52	43806	404.043	23963.3	406.83	16674.9	406.75	14989.9	403.969	18061.8	396.801	16003.7	403.621	18099.2	406.8	13542.4
415.23	17150.2	403.717	24220.7	396.558	42402.9	404.198	23779.3	406.78	16666.6	406.7	15242.5	404.044	18038.5	396.88	15061.4	403.772	18097.4	406.75	13536.5
415.18	16870.6	403.785	24181.7	396.601	40624.5	404.354	23560.4	406.73	16658.3	406.65	15184.1	404.129	18006.2	396.967	14243.2	403.922	18073.5	406.7	13530.7
415.13	17319.7	403.862	24128.4	396.648	38451.8	404.51	23310.4	406.68	16650	406.6	15511.4	404.223	17962.9	397.062	13594.1	404.073	18028.2	406.65	13524.8
415.08	17219.9	403.947	24057.4	396.701	35900.8	404.666	23033.3	406.63	16641.7	406.55	15536.2	404.326	17906.2	397.163	13131.5	404.224	17962.2	406.6	13519
415.03	17302.4	404.041	23965.2	396.76	33034.4	404.821	22733.7	406.58	16633.4	406.5	15341.1	404.44	17833.7	397.273	12843.2	404.375	17876.7	406.55	13513.1
414.98	17482.1	404.144	23847.6	396.824	29968.7	404.977	22416.1	406.53	16625.1	406.45	15213.5	404.565	17742.9	397.39	12693.9	404.525	17773	406.5	13507.3
414.93	17557.4	404.257	23700.7	396.895	26869.1	405.133	22085.3	406.48	16616.9	406.4	15309.4	404.701	17631.1	397.516	12627.6	404.676	17652.7	406.45	13501.4
414.88	16981.2	404.38	23520.2	396.972	23930.5	405.289	21745.8	406.43	16608.6	406.35	16125.8	404.849	17496.2	397.651	12579.4	404.827	17517.5	406.4	13495.6
414.83	17017.2	404.515	23302.5	397.056	21344.4	405.445	21402.2	406.38	16600.3	406.3	15680.8	405.01	17336.3	397.794	12555.1	404.978	17369.3	406.35	13489.7
414.78	16981.4	404.66	23044.2	397.146	19257.9	405.6	21058.6	406.33	16592	406.25	15762.8	405.183	17150.1	397.947	12539.6	405.128	17210	406.3	13483.9
414.73	17150.9	404.817	22743.2	397.244	17739.5	405.756	20719	406.28	16583.7	406.2	15988.8	405.369	16937.7	398.11	12527.6	405.279	17041.8	406.25	13478
414.68	17358.3	404.986	22398.7	397.35	16766.3	405.912	20387	406.23	16575.4	406.15	16289.4	405.57	16699.9	398.282	12545.9	405.43	16866.7	406.2	13472.2
414.63	17413.8	405.167	22011.8	397.463	16227.4	406.068	20065.7	406.18	16567.1	406.1	16159.9	405.784	16439.5	398.465	12567.2	405.581	16686.7	406.15	13466.3
414.58	17307.8	405.361	21585.9	397.584	15838.6	406.223	19757.9	406.13	16558.8	406.05	15907.9	406.014	16160.7	398.657	12589.8	405.731	16503.9	406.1	13460.5
414.53	16999.7	405.569	21127.1	397.714	15603.8	406.379	19465.8	406.08	16550.5	406	16352.9	406.258	15869.5	398.861	12613.6	405.882	16320.3	406.05	13454.6
414.48	17351.6	405.791	20644.3	397.852	15451.7	406.535	19191.1	406.03	16542.2	405.95	16340.9	406.519	15573.6	399.076	12638.7	406.033	16137.5	406	13448.8
414.43	17133.9	406.027	20149	398	15328.8	406.691	18935.2	405.98	16533.9	405.9	16393.1	406.796	15281.9	399.187	12651.7	406.184	15957.4	405.95	13442.9
414.38	17170.6	406.277	19654.8	398.156	15236.1	406.847	18699	405.93	16525.6	405.85	16702	407.089	15003.9	401.213	12888.8	406.334	15781.4	405.9	13437.1
414.33	17287.1	406.543	19177.1	398.322	15263	407.002	18483	405.88	16517.3	405.8	16162.1	407.4	14748.9	403.24	13125.9	406.485	15610.9	405.85	13431.2
414.28	17195.1	406.825	18730.9	398.498	15292.1	407.158	18287.2	405.83	16509	405.75	15959.6	407.728	14525.3	405.266	13362.9	406.636	15447.1	405.8	13425.4
414.23	17001.3	407.122	18330.4	398.683	15322.9	407.314	18111.5	405.78	16500.7	405.7	16582.6	408.075	14339.1	407.292	13600	406.787	15290.9	405.75	13419.5
414.18	17378.8	407.436	17987	398.879	15355.5	407.47	17955.3	405.73	16492.4	405.65	16368	408.441	14194.2	409.318	13837	406.937	15143.3	405.7	13413.7
414.13	17220.7	407.768	17708.2	399.086	15389.8	407.625	17817.9	405.68	16484.1	405.6	16967.6	408.826	14090.9	411.345	14074.1	407.088	15004.8	405.65	13407.8
414.08	17232.4	408.116	17496.9	399.193	15407.6	407.781	17698.4	405.63	16475.8	405.55	16978.5	409.23	14027.2			407.239	14875.8	405.6	13402
414.03	17553.5	408.482	17350.9	401.127	15728.5	407.937	17595.7	405.58	16467.5	405.5	16414.9	409.655	13998.2			407.39	14756.7	405.55	13396.1
413.98	16894.5	408.867	17264.4	403.061	16049.4	408.093	17508.6	405.53	16459.2	405.45	16401.3	410.1	13998			407.54	14647.5	405.5	13390.3
413.93	16661.1	409.27	17228.2	404.994	16370.3	408.249	17435.8	405.48	16450.9	405.4	16629.9	410.567	14020.1			407.691	14548.3	405.45	13384.5
413.88	17472.9	409.693	17232	406.928	16691.2	408.404	17376.3	405.43	16442.6	405.35	16682.6			--	--	407.842	14458.9	405.4	13378.6
413.83	17551.2	410.135	17265.6	408.862	17012.1	408.56	17328.5	405.38	16434.3	405.3	16779.4			--	--	407.993	14379	405.35	13372.8
413.78	16828.4	410.598	17320.3	410.795	17333	408.716	17291.4	405.33	16426	405.25	17087.7			--	--	408.143	14308.3	405.3	13366.9
413.73	17179.3	410.837	17353.3	412.729	17653.9	408.872	17263.7	405.28	16417.7	405.2	16747.7			--	--	408.294	14246.4	405.25	13361.1
413.68	17324.4	413.401	17765.6	414.663	17974.8	409.027	17244.3	405.23	16409.4	405.15	17135.5			--	--	408.445	14192.8	405.2	13355.2
413.63	17013.8	415.966	18191.1	416.596	18295.8	409.183	17232.2	405.18	16401.1	405.1	17657.5			--	--	408.596	14147	405.15	13349.4
413.58	17399.1	418.53	18616.7	418.53	18616.7	409.339	17226.3	405.13	16392.8	405.05	17738.2	--	--	--	--	408.746	14108.5	405.1	13343.5
413.53	16882.7	--	--	--	--	409.495	17225.9	405.08	16384.5	405	17390.7	--	--	--	--	408.897	14076.6	405.05	13337.7
413.48	17117.6	--	--	--	--	409.651	17230.1	405.03	16376.2	404.95	17406.3	--	--	--	--	409.048	14050.9	405	13331.8
413.43	17565	--	--	--	--	409.806	17238.3	404.98	16367.9	404.9	17462.8	--	--	--	--	409.199	14030.7	404.95	13326
413.38	17268.5	--	--	--	--	409.962	17249.7	404.93	16359.6	404.85	17465.8	--	--	--	--	409.349	14015.6	404.9	13320.1
413.33	17655.1	--	--	--	--	410.118	17263.9	404.88	16351.3	404.8	17841.1	--	--	--	--	409.5	14004.9	404.85	13314.3
413.28	17485.1	--	--	--	--			404.83	16343	404.75	17359.7	--	--	--	--	409.651	13998.3	404.8	13308.4
413.23	17051.9	--	--	--	--			404.78	16334.7	404.7	17577.6	--	--	--	--	409.802	13995.2	404.75	13302.6
413.18	16986	--	--	--	--			404.73	16326.4	404.65	17269.5	--	--	--	--	409.953	13995.3	404.7	13296.7
413.13	17083	--	--	--	--			404.68	16318.1	404.6	17669.9	--	--	--	--	410.103	13998.1	404.65	13290.9
413.08	17117.5	--	--	--	--			404.63	16309.8	404.55	17748.4	--	--	--	--	410.254	14003.2	404.6	13285
413.03	17600.2	--	--	--	--			404.58	16301.5	404.5	17987.7	--	--	--	--			404.55	13279.2
412.98	17304.9	--	--	--	--			404.53	16293.2	404.45	17780.2	--	--	--	--			404.5	13273.3
412.93	17357.8	--	--	--	--			404.48	16284.9	404.4	18191.5	--	--	--	--			404.45	13267.5
412.88	17226.2	--	--	--	--			404.43	16276.6	404.35	18115	--	--	--	--			404.4	13261.6
412.83	17191.8	--	--	--	--			404.38	16268.3	404.3	18136.2	--	--	--	--			404.35	13255.8
412.78	17307	--	--	--	--			404.33	16260	404.25	18171.2	--	--	--	--			404.3	13249.9
412.73	17036.2	--	--	--	--			404.28	16251.7	404.2	18010.1	--	--	--	--			404.25	13244.1
412.68	16923.8	--	--	--	--			404.23	16243.4	404.15	17960.9	--	--	--	--			404.2	13238.2
412.63	17522.4	--	--	--	--			404.18	16235.1	404.1	17721.7	--	--	--	--			404.15	13232.4
412.58	17598.6	--	--	--	--			404.13	16226.8	404.05	18010	--	--	--	--			404.1	13226.5
412.53	17557.6	--	--	--	--			404.08	16218.5	404	18237.8	--	--	--	--			404.05	13220.7
412.48	17496.3	--	--	--	--			404.03	16210.3	403.95	18075.7	--	--	--	--			404	13214.8
412.43	17102.5	--	--	--	--			403.98	16202	403.9	18350.2	--	--	--	--			403.95	13209
412.38	17102.8	--	--	--	--			403.93	16193.7	403.85	17873.7	--	--	--	--			403.9	13203.1
412.33	17607.2	--	--	--	--			403.88	16185.4	403.8	18386.2	--	--	--	--			403.85	13197.3
412.28	17516.1	--	--	--	--			403.83	16177.1	403.75	18035.3	--	--	--	--			403.8	13191.4
412.23	17086.6	--	--	--	--			403.78	16168.8	403.7	17832.9	--	--	--	--			403.75	13185.6
412.18	17365.2	--	--	--	--			403.73	16160.5	403.65	17854.2	--	--	--	--			403.7	13179.7
412.13	17353.7	--	--	--	--			403.68	16152.2	403.6	18565.8	--	--	--	--			403.65	13173.9
412.08	17195.8	--	--	--	--			403.63	16143.9	403.55	18440.8	--	--	--	--			403.6	13168
412.03	17215	--	--	--	--			403.58	16135.6	403.5	17785	--	--	--	--			403.55	13162.2
411.98	17236.9	--	--	--	--			403.53	16127.3	403.45	18022.4	--	--	--	--			403.5	13156.3
411.93	16840.1	--	--	--	--			403.48	16119	403.4	17983.8	--	--	--	--			403.45	13150.5
411.88	16979.8	--	--	--	--			403.43	16110.7	403.35	18190.6	--	--	--	--			403.4	13144.6
411.83	17035.8	--	--	--	--			403.38	16102.4	403.3	18011	--	--	--	--			403.35	13138.8
411.78	16923.2	--	--	--	--			403.33	16094.1	403.25	17782.8	--	--	--	--			403.3	13132.9
411.73	16930.7	--	--	--	--			403.28	16085.8	403.2	17669.2	--	--	--	--			403.25	13127.1
411.68	17454.1	--	--	--	--			403.23	16077.5	403.15	17887	--	--	--	--			403.2	13121.2
411.63	17167.8	--	--	--	--			403.18	16069.2	403.1	17674.5	--	--	--	--			403.15	13115.4
411.58	17123.8	--	--	--	--			403.13	16060.9	403.05	18119.6	--	--	--	--			403.1	13109.5
411.53	16801.6	--	--	--	--			403.08	16052.6	403	17933.7	--	--	--	--			403.05	13103.7
411.48	16753.9	--	--	--	--			403.03	16044.3	402.95	18148.7	--	--	--	--			403	13097.8
411.43	16835.5	--	--	--	--			402.98	16036	402.9	18127.6	--	--	--	--			402.95	13092
411.38	17134	--	--	--	--			402.93	16027.7	402.85	17998.7	--	--	--	--			402.9	13086.1
411.33	17102.6	--	--	--	--			402.88	16019.4	402.8	17827.4	--	--	--	--			402.85	13080.3
411.28	16953.3	--	--	--	--			402.83	16011.1	402.75	17472.9	--	--	--	--			402.8	13074.4
411.23	17337.3	--	--	--	--			402.78	16002.8	402.7	17750.3	--	--	--	--			402.75	13068.6
411.18	17103.5	--	--	--	--			402.73	15994.5	402.65	17917.3	--	--	--	--			402.7	13062.7
411.13	17326.8	--	--	--	--			402.68	15986.2	402.6	17694.2	--	--	--	--			402.65	13056.9
411.08	17488	--	--	--	--			402.63	15977.9	402.55	17157.6	--	--	--	--			402.6	13051
411.03	17054.5	--	--	--	--			402.58	15969.6	402.5	17281.3	--	--	--	--			402.55	13045.2
410.98	16750.5	--	--	--	--			402.53	15961.3	402.45	17270.7	--	--	--	--			402.5	13039.3
410.93	17011.8	--	--	--	--			402.48	15953	402.4	16852.5	--	--	--	--			402.45	13033.5
410.88	17068	--	--	--	--			402.43	15944.7	402.35	17350	--	--	--	--			402.4	13027.6
410.83	16920.5	--	--	--	--			402.38	15936.4	402.3	17461.3	--	--	--	--			402.35	13021.8
410.78	16927.2	--	--	--	--			402.33	15928.1	402.25	17088.7	--	--	--	--			402.3	13015.9
410.73	16986	--	--	--	--			402.28	15919.8	402.2	16788.4	--	--	--	--			402.25	13010.1
410.68	17210.6	--	--	--	--			402.23	15911.5	402.15	17228	--	--	--	--			402.2	13004.2
410.63	17321	--	--	--	--			402.18	15903.2	402.1	17316.3	--	--	--	--			402.15	12998.4
410.58	17562.9	--	--	--	--			402.13	15894.9	402.05	16578.6	--	--	--	--			402.1	12992.5
410.53	17488	--	--	--	--			402.08	15886.6	402	16891.6	--	--	--	--			402.05	12986.7
410.48	17083.9	--	--	--	--			402.03	15878.3	401.95	17047	--	--	--	--			402	12980.8
410.43	17183	--	--	--	--			401.98	15870	401.9	16568.8	--	--	--	--			401.95	12975
410.38	17630.7	--	--	--	--			401.93	15861.7	401.85	16756.5	--	--	--	--			401.9	12969.1
410.33	17621.5	--	--	--	--			401.88	15853.4	401.8	16433.6	--	--	--	--			401.85	12963.3
410.28	17218.6	--	--	--	--			401.83	15845.1	401.75	16553.1	--	--	--	--			401.8	12957.4
410.23	17600.8	--	--	--	--			401.78	15836.8	401.7	16546.9	--	--	--	--			401.75	12951.6
410.18	17559.9	--	--	--	--			401.73	15828.5	401.65	16753	--	--	--	--			401.7	12945.7
410.13	17164.6	--	--	--	--			401.68	15820.2	401.6	16340.7	--	--	--	--			401.65	12939.9
410.08	17575.8	--	--	--	--			401.63	15811.9	401.55	16194.6	--	--	--	--			401.6	12934
410.03	17175.9	--	--	--	--			401.58	15803.7	401.5	15826.5	--	--	--	--			401.55	12928.2
409.98	17271.7	--	--	--	--			401.53	15795.4	401.45	15898.8	--	--	--	--			401.5	12922.3
409.93	17317.7	--	--	--	--			401.48	15787.1	401.4	16118.6	--	--	--	--			401.45	12916.5
409.88	17661.2	--	--	--	--			401.43	15778.8	401.35	15859.8	--	--	--	--			401.4	12910.6
409.83	17638.7	--	--	--	--			401.38	15770.5	401.3	15760.8	--	--	--	--			401.35	12904.8
409.78	17551.3	--	--	--	--			401.33	15762.2	401.25	15685.8	--	--	--	--			401.3	12898.9
409.73	17117.4	--	--	--	--			401.28	15753.9	401.2	15575.7	--	--	--	--			401.25	12893.1
409.68	17184.5	--	--	--	--			401.23	15745.6	401.15	15480.2	--	--	--	--			401.2	12887.2
409.63	17354.1	--	--	--	--			401.18	15737.3	401.1	15366.8	--	--	--	--			401.15	12881.4
409.58	17387	--	--	--	--			401.13	15729	401.05	15528.1	--	--	--	--			401.1	12875.5
409.53	17358.5	--	--	--	--			401.08	15720.7	401	15463.5	--	--	--	--			401.05	12869.7
409.48	17557.7	--	--	--	--			401.03	15712.4	400.95	15468.4	--	--	--	--			401	12863.8
409.43	17109.2	--	--	--	--			400.98	15704.1	400.9	15436.8	--	--	--	--			400.95	12858
409.38	17253.8	--	--	--	--			400.93	15695.8	400.85	15517.6	--	--	--	--			400.9	12852.1
409.33	17118.7	--	--	--	--			400.88	15687.5	400.8	14846.2	--	--	--	--			400.85	12846.3
409.28	17334.2	--	--	--	--			400.83	15679.2	400.75	14805.5	--	--	--	--			400.8	12840.4
409.23	17236.3	--	--	--	--			400.78	15670.9	400.7	14539.9	--	--	--	--			400.75	12834.6
409.18	17408	--	--	--	--			400.73	15662.6	400.65	15197.2	--	--	--	--			400.7	12828.7
409.13	17998.2	--	--	--	--			400.68	15654.3	400.6	14740.3	--	--	--	--			400.65	12822.9
409.08	17936.9	--	--	--	--			400.63	15646	400.55	14466.5	--	--	--	--			400.6	12817
409.03	18119.7	--	--	--	--			400.58	15637.7	400.5	14649.5	--	--	--	--			400.55	12811.2
408.98	17679.3	--	--	--	--			400.53	15629.4	400.45	14527	--	--	--	--			400.5	12805.4
408.93	17913.5	--	--	--	--			400.48	15621.1	400.4	14574.1	--	--	--	--			400.45	12799.5
408.88	18329.4	--	--	--	--			400.43	15612.8	400.35	14557.5	--	--					400.4	12793.7
408.83	18442.4	--	--	--	--			400.38	15604.5	400.3	14460	--	--					400.35	12787.8
408.78	17809.7	--	--	--	--			400.33	15596.2	400.25	14533.7	--	--					400.3	12782
408.73	17717.6	--	--	--	--			400.28	15587.9	400.2	14372.5	--	--					400.25	12776.1
408.68	17697.2	--	--	--	--			400.23	15579.6	400.15	14509.9	--	--					400.2	12770.3
408.63	17668.4	--	--	--	--			400.18	15571.3	400.1	14435.6	--	--					400.15	12764.4
408.58	18043.6	--	--	--	--			400.13	15563	400.05	14160.1							400.1	12758.6
408.53	17944.3	--	--					400.08	15554.7	400	13908.1							400.05	12752.7
408.48	17738	--	--					400.03	15546.4	399.95	14233.2							400	12746.9
408.43	17813.3	--	--					399.98	15538.1	399.9	14339.6							399.95	12741
408.38	18320.6	--	--					399.93	15529.8	399.85	13980.7							399.9	12735.2
408.33	17666.7	--	--					399.88	15521.5	399.8	13923.2							399.85	12729.3
408.28	18141.7	--	--					399.83	15513.2	399.75	14143.9							399.8	12723.5
408.23	18331	--	--					399.78	15504.9	399.7	14322.8							399.75	12717.6
408.18	18267.9	--	--					399.73	15496.6	399.65	13900.4							399.7	12711.8
408.13	18408.6	--	--					399.68	15488.3	399.6	14275.5							399.65	12705.9
408.08	18505.7	--	--					399.63	15480	399.55	13489.8							399.6	12700.1
408.03	18084.2	--	--					399.58	15471.7	399.5	13758.6							399.55	12694.2
407.98	18322.7	--	--					399.53	15463.4	399.45	13156.9							399.5	12688.4
407.93	18316.1	--	--					399.48	15455.1	399.4	13535.9							399.45	12682.5
407.88	18156	--	--					399.43	15446.8	399.35	13500.5							399.4	12676.7
407.83	18519.2	--	--					399.38	15438.5	399.3	13469.4							399.35	12670.8
407.78	18275	--	--					399.33	15430.2	399.25	13607.8							399.3	12665
407.73	18644.3	--	--					399.28	15421.9	399.2	13737.7							399.25	12659.1
407.68	18521.1	--	--					399.23	15413.6	399.15	13426							399.2	12653.3
407.63	18625.9	--	--					399.18	15405.3	399.1	13324.4							399.15	12647.4
407.58	18437.9	--	--					399.13	15397.1	399.05	13395.5							399.1	12641.6
407.53	18409	--	--					399.08	15388.8	399	13473							399.05	12635.7
407.48	18837.4	--	--					399.03	15380.5	398.95	13275.8							399	12629.9
407.43	18788.8	--	--					398.98	15372.2	398.9	13300.6							398.95	12624
407.38	18698.1	--	--					398.93	15363.9	398.85	13182.4							398.9	12618.2
407.33	18589.8	--	--					398.88	15355.6	398.8	13057.8							398.85	12612.3
407.28	18786.7	--	--					398.83	15347.3	398.75	12898							398.8	12606.5
407.23	18753.3	--	--					398.78	15339	398.7	13011							398.75	12600.6
407.18	18598	--	--					398.73	15330.7	398.65	13012.3							398.7	12594.8
407.13	18735.2	--	--					398.68	15322.4	398.6	12826.3							398.65	12588.9
407.08	19023.8	--	--					398.63	15314.1	398.55	13094.5							398.6	12583.1
407.03	18999.3	--	--					398.58	15305.8	398.5	12526.2							398.55	12577.2
406.98	18644.1	--	--					398.53	15297.5	398.45	12687.7							398.5	12571.4
406.93	18673.5	--	--					398.48	15289.2	398.4	12590.4							398.45	12565.5
406.88	19529.5	--	--					398.43	15280.9	398.35	13025.4							398.4	12559.7
406.83	19259.5	--	--					398.38	15272.6	398.3	12715.1							398.35	12553.8
406.78	18984.8	--	--					398.33	15264.3	398.25	12724.6							398.3	12548
406.73	18961.4	--	--					398.28	15256	398.2	12572.1							398.25	12542.1
406.68	19253.7	--	--					398.23	15247.7	398.15	12360.2							398.2	12536.3
406.63	19292.5	--	--					398.18	15239.4	398.1	12300.7							398.15	12530.4
406.58	18937.4	--	--					398.13	15231.1	398.05	12868.8							398.1	12526.7
406.53	19389.2	--	--					398.08	15265.5	398	12777.8							398.05	12530.6
406.48	19805.1	--	--					398.03	15302.2	397.95	12906.1							398	12534.5
406.43	19649.7	--	--					397.98	15338.8	397.9	12563.3							397.95	12538.4
406.38	19539.1	--	--					397.93	15375.5	397.85	12605.7							397.9	12542.3
406.33	19580.6	--	--					397.88	15412.1	397.8	12605.3							397.85	12546.2
406.28	19393.6	--	--					397.83	15448.8	397.75	12552.9							397.8	12550.1
406.23	19149.4	--	--					397.78	15485.4	397.7	12591.8							397.75	12553.9
406.18	19606.2	--	--					397.73	15522	397.65	12727.2							397.7	12557.8
406.13	19827.1	--	--					397.68	15558.7	397.6	12688.8							397.65	12561.7
406.08	19899.1	--	--					397.63	15595.3	397.55	12604.3							397.6	12565.6
406.03	20017.8	--	--					397.58	15632	397.5	12554.7							397.55	12569.5
405.98	19871	--	--					397.53	15668.6	397.45	12682.8							397.5	12573.4
405.93	20298	--	--					397.48	15705.3	397.4	12407.6							397.45	12565.2
405.88	20571.9	--	--					397.43	15680.5	397.35	12790.8							397.4	12551.1
405.83	20376.3	--	--					397.38	15635	397.3	13195.4							397.35	12537
405.78	20155.8	--	--					397.33	15589.4	397.25	13213.7							397.3	12522.9
405.73	20351.4	--	--					397.28	15543.8	397.2	13379.4							397.25	12508.9
405.68	20755.2	--	--					397.23	15498.3	397.15	13313.8							397.2	12494.8
405.63	20431.3	--	--					397.18	15452.7	397.1	13830							397.15	12480.7
405.58	21013.2	--	--					397.13	15407.2	397.05	13814.4							397.1	12466.7
405.53	20976.4	--	--					397.08	15361.6	397	14092.8							397.05	12452.6
405.48	20954.7	--	--					397.03	15316.1	396.95	14447.4							397	12438.5
405.43	21135.7	--	--					396.98	15270.5	396.9	14834.3							396.95	12424.5
405.38	21143.6	--	--					396.93	15224.9	396.85	15688.7							396.9	12410.4
405.33	21024.7	--	--					396.88	15179.4	396.8	16320.2							396.85	12396.3
405.28	20965.6	--	--					396.83	15133.8	396.75	16738.6							396.8	12382.3
405.23	21498.1	--	--					396.78	15088.3	396.7	17436.8							396.75	12368.2
405.18	21706.3	--	--					396.73	15042.7	396.65	18042.3							396.7	12354.1
405.13	21404.7	--	--					396.68	14997.1	396.6	18717.6							396.65	12340
405.08	21681.3	--	--					396.63	14951.6	396.55	19761.8							396.6	12326
405.03	22137.8	--	--					396.58	14906	396.5	19960.9							396.55	12311.9
404.98	21563.6	--	--					396.53	14860.5	396.45	21027.6							396.5	12297.8
404.93	21705.9	--	--					396.48	14814.9	396.4	22141.4							396.45	12283.8
404.88	22246.3	--	--					396.43	14769.3	396.35	22278.2							396.4	12269.7
404.83	22074	--	--					396.38	14723.8	396.3	22498.3							396.35	12255.6
404.78	21748.4	--	--					396.33	14678.2	396.25	22962.9							396.3	12241.6
404.73	22061.4	--	--					396.28	14632.7	396.2	22635.4							396.25	12227.5
404.68	22427.2	--	--					396.23	14587.1	396.15	22130.8							396.2	12213.4
404.63	22922.6	--	--					396.18	14541.5	396.1	22326.7							396.15	12199.4
404.58	23285.2	--	--					396.13	14496	396.05	22594.7							396.1	12185.3
404.53	22858.3	--	--					396.08	14450.4	396	21504.2							396.05	12171.2
404.48	22657	--	--					396.03	14404.9	395.95	20618							396	12157.1
404.43	23601.3	--	--					395.98	14359.3	395.9	19568.8							395.95	12143.1
404.38	22630	--	--					395.93	14313.8	395.85	18775.2							395.9	12129
404.33	22901.4	--	--					395.88	14268.2	395.8	18065.2							395.85	12114.9
404.28	23437.4	--	--					395.83	14222.6	395.75	17610							395.8	12100.9
404.23	23334.3	--	--					395.78	14177.1	395.7	16898.4							395.75	12086.8
404.18	23811.4	--	--					395.73	14131.5	395.65	16269.4							395.7	12072.7
404.13	24007.6	--	--					395.68	14086	395.6	15238.4							395.65	12058.7
404.08	23823.3	--	--					395.63	14040.4	395.55	15152.7							395.6	12044.6
404.03	23963.8	--	--					395.58	13994.8	395.5	14185.9							395.55	12030.5
403.98	24293.6	--	--					395.53	13949.3	395.45	13488.5							395.5	12016.5
403.93	24054.2	--	--					395.48	13903.7	395.4	13188.9							395.45	12002.4
403.88	24125.6	--	--					395.43	13858.2	395.35	12798.3							395.4	11988.3
403.83	23981.3	--	--					395.38	13832.8	395.3	12928.5							395.35	11974.2
403.78	24182	--	--					395.33	13827.7	395.25	12457.8							395.3	11960.2
403.73	24784.3	--	--					395.28	13822.6	395.2	12299.9							395.25	11946.1
403.68	24676	--	--					395.23	13817.6	395.15	11860.8							395.2	11932
403.63	24350.2	--	--					395.18	13812.5	395.1	11748.5							395.15	11918
403.58	24537.8	--	--					395.13	13807.4	395.05	11895.9							395.1	11899.8
403.53	24736.7	--	--					395.08	13802.3	395	11869							395.05	11880.3
403.48	24330.8	--	--					395.03	13797.2	394.95	12042.7							395	11860.8
403.43	24537	--	--					394.98	13792.2	394.9	11809.3							394.95	11841.3
403.38	24736	--	--					394.93	13787.1	394.85	11790.3							394.9	11821.7
403.33	24668.5	--	--					394.88	13782	394.8	11790.9							394.85	11802.2
403.28	24695.1	--	--					394.83	13770.4	394.75	12039.1							394.8	11782.7
403.23	24362	--	--					394.78	13749.9	394.7	12088							394.75	11763.2
403.18	24648.3	--	--					394.73	13729.4	394.65	12103.7							394.7	11743.7
403.13	24311.3	--	--					394.68	13708.9	394.6	11680.8							394.65	11724.2
403.08	24638.1	--	--					394.63	13688.4	394.55	11577.1							394.6	11704.6
403.03	24734.4	--	--					394.58	13667.9	394.5	11532.3							394.55	11685.1
402.98	24814.9	--	--					394.53	13647.4	394.45	11713.7							394.5	11665.6
402.93	24679	--	--					394.48	13626.9	394.4	11814.7							394.45	11646.1
402.88	24397.3	--	--					394.43	13606.4	394.35	11675.6							394.4	11626.6
402.83	24176.3	--	--					394.38	13585.9	394.3	11716.8							394.35	11607.1
402.78	24285.9	--	--					394.33	13565.4	394.25	11760.1							394.3	11587.6
402.73	24061.5	--	--					394.28	13544.9	394.2	11859							394.25	11568
402.68	24399.2	--	--					394.23	13524.4	394.15	12153.1							394.2	11548.5
402.63	24002.1	--	--					394.18	13503.9	394.1	11888.7							394.15	11529
402.58	24136.8	--	--					394.13	13483.5	394.05	11763.9							394.1	11509.5
402.53	24283.4	--	--					394.08	13463	394	11996.3							394.05	11490
402.48	24041.1	--	--					394.03	13442.5	393.95	11542.4							394	11470.5
402.43	24025.7	--	--					393.98	13422	393.9	11479.6							393.95	11450.9
402.38	23522.7	--	--
402.33	23288.2	--	--
402.28	23390.6	--	--
402.23	23155.2	--	--
402.18	23272.8	--	--
402.13	22681.8	--	--
402.08	22960.2	--	--
402.03	22498.7	--	--
401.98	22399.8	--	--
401.93	22062.2	--	--
401.88	22128.4	--	--
401.83	21820.8	--	--
401.78	21710.3	--	--
401.73	21996.9	--	--
401.68	21964	--	--
401.63	21507.6	--	--
401.58	21121.8	--	--
401.53	21291.4	--	--
401.48	21111.3	--	--
401.43	21170.6	--	--
401.38	20931.6	--	--
401.33	20644.5	--	--
401.28	20528.9	--	--
401.23	20178.3	--	--
401.18	20119	--	--
401.13	20485.7	--	--
401.08	20136.5	--	--
401.03	19975	--	--
400.98	20025.8	--	--
400.93	20090	--	--
400.88	19577.7	--	--
400.83	19495.5	--	--
400.78	19247.7	--	--
400.73	19341.7	--	--
400.68	19061.4	--	--
400.63	18861.6	--	--
400.58	18668.8	--	--
400.53	18785	--	--
400.48	18652.3	--	--
400.43	18648	--	--
400.38	18494.8	--	--
400.33	18690.5	--	--
400.28	18539.6	--	--
400.23	18101.4	--	--
400.18	18063	--	--
400.13	18096.8	--	--
400.08	17777.5	--	--
400.03	17961.5	--	--
399.98	17789.8	--	--
399.93	17895.5	--	--
399.88	17680.5	--	--
399.83	17356.2	--	--
399.78	17302.8	--	--
399.73	17320.4	--	--
399.68	16854.4	--	--
399.63	16938.4	--	--
399.58	17074	--	--
399.53	16560.7	--	--
399.48	16938.7	--	--
399.43	16594.1	--	--
399.38	16520.5	--	--
399.33	16501.1	--	--
399.28	16565.6	--	--
399.23	16291.6	--	--
399.18	16337.3	--	--
399.13	16290.4	--	--
399.08	16017.2	--	--
399.03	16244.7	--	--
398.98	16015.7	--	--
398.93	16313.6	--	--
398.88	15982.1	--	--
398.83	15767.3	--	--
398.78	15220.4	--	--
398.73	15648.5	--	--
398.68	15647.4	--	--
398.63	15662.5	--	--
398.58	15685.1	--	--
398.53	15513.5	--	--
398.48	15436.5	--	--
398.43	15307.6	--	--
398.38	15263.3	--	--
398.33	15480.1	--	--
398.28	15678.5	--	--
398.23	15847.4	--	--
398.18	15435.8	--	--
398.13	15530.3	--	--
398.08	15661.9	--	--
398.03	15283.3	--	--
397.98	15235.8	--	--
397.93	15917	--	--
397.88	15486.2	--	--
397.83	15498.8	--	--
397.78	15452.8	--	--							--	--
397.73	15521.1	--	--							--	--
397.68	15824.5	--	--							--	--
397.63	15880.1	--	--							--	--
397.58	15717.3	--	--							--	--
397.53	15893.4	--	--							--	--
397.48	16114.2	--	--							--	--
397.43	16299.8	--	--							--	--
397.38	16193.5	--	--							--	--
397.33	16825.3	--	--							--	--
397.28	17633	--	--							--	--
397.23	18405.8	--	--							--	--
397.18	18907.5	--	--							--	--
397.13	19814	--	--							--	--
397.08	21106	--	--							--	--
397.03	22044.2	--	--							--	--
396.98	23967.2	--	--							--	--
396.93	25872.4	--	--
396.88	27672.8	--	--
396.83	30222	--	--
396.78	31937.6	--	--
396.73	34390.8	--	--
396.68	36634.6	--	--
396.63	39246.1	--	--
396.58	40985.7	--	--
396.53	43247.7	--	--
396.48	44976.8	--	--
396.43	46588.7	--	--
396.38	47133.7	--	--
396.33	47555	--	--
396.28	46739.1	--	--
396.23	46042.6	--	--
396.18	44586.3	--	--
396.13	43669.7	--	--
396.08	41894.1	--	--
396.03	38965.3	--	--
395.98	36726.4	--	--
395.93	33619.2	--	--
395.88	30335.9	--	--
395.83	28804.4	--	--
395.78	25804.6	--	--
395.73	24256	--	--
395.68	22454.3	--	--
395.63	20774	--	--
395.58	19043.6	--	--
395.53	18430.6	--	--
395.48	17200.5	--	--
395.43	16626.6	--	--
395.38	16091.3	--	--
395.33	15801.9	--	--
395.28	15205.1	--	--
395.23	14743.9	--	--
395.18	14605.7	--	--
395.13	14342.3	--	--
395.08	14324	--	--
395.03	14584.5	--	--
394.98	14039.6	--	--
394.93	14093.1	--	--
394.88	13975.9	--	--
394.83	14027.3	--	--
394.78	13508.7	--	--
394.73	13338.5	--	--
394.68	13812	--	--
394.63	14008.6	--	--
394.58	13904	--	--
394.53	13801.8	--	--
394.48	13848.1	--	--
394.43	13869.2	--	--
394.38	13602.3	--	--
394.33	13581	--	--
394.28	13542.4	--	--
394.23	13558.8	--	--
394.18	13277.3	--	--
394.13	13405.1	--	--
394.08	13586	--	--
394.03	13666.7	--	--
393.98	13592.9	--	--
393.93	13552	--	--
393.88	13906	--	--
393.83	13478.5	--	--
393.78	13384.3	--	--
393.73	13935.7	--	--
393.68	13645.1	--	--
393.63	13559.7	--	--
393.58	13408.8	--	--
393.53	13076.4	--	--
393.48	13510.1	--	--
393.43	13435.5	--	--
393.38	13400.5	--	--
393.33	13310.8	--	--
393.28	13084.9	--	--
393.23	13336.8	--	--
393.18	13554.9	--	--
393.13	13413.5	--	--
393.08	13514.6	--	--
393.03	13263.1	--	--
392.98	13459.5	--	--
392.93	13231.3	--	--
392.88	13398.5	--	--
392.83	13044.4	--	--
392.78	13376.8	--	--
392.73	13238.9	--	--
392.68	13217.5	--	--
392.63	13212.4	--	--
392.58	13190.2	--	--
392.53	12974.1	--	--
392.48	13205.9	--	--
392.43	13252.6	--	--
392.38	13452.3	--	--
392.33	13154.1	--	--
392.28	12799.4	--	--
392.23	12804.1	--	--
392.18	13411.5	--	--
392.13	13018.8	--	--
392.08	13094	--	--
392.03	12910.1	--	--
391.98	13059.6	--	--
391.93	13265.7	--	--
391.88	12905.5	--	--
391.83	13560.4	--	--
391.78	13313.5	--	--
391.73	13312.3	--	--
391.68	13440.1	--	--
391.63	13581.5	--	--
391.58	13386.7	--	--
391.53	13012.3	--	--
391.48	13141	--	--
391.43	13032.1	--	--
391.38	12826.1	--	--
391.33	13110.6	--	--
391.28	13019.4	--	--
391.23	12819.7	--	--
391.18	12929.9	--	--
391.13	13224.2	--	--
391.08	13221.3	--	--
391.03	12930.5	--	--
390.98	12863.9	--	--
390.93	12951.9	--	--
390.88	12864.1	--	--
390.83	12781.4	--	--
390.78	13029	--	--
390.73	13064	--	--
390.68	12711.5	--	--
390.63	12664.1	--	--
390.58	12654.7	--	--
390.53	12982.2	--	--
390.48	12627.8	--	--
390.43	12652.9	--	--
390.38	13191.8	--	--
390.33	12987.5	--	--
390.28	12947	--	--
390.23	12922.1	--	--
390.18	12982.2	--	--
390.13	13057.4	--	--
390.08	13424.5	--	--
390.03	13122.6	--	--
389.98	13091	--	--
389.93	12909.2	--	--
389.88	12830.8	--	--
389.83	12923.9	--	--
389.78	12976.3	--	--
389.73	12742.5	--	--
389.68	12986.9	--	--
389.63	12683.5	--	--
389.58	13033.3	--	--
389.53	12786.7	--	--
389.48	12803.2	--	--
389.43	12952	--	--
389.38	12783.2	--	--
389.33	12926.8	--	--
389.28	12998.2	--	--
389.23	12993.6	--	--
389.18	13312.4	--	--
389.13	12891.5	--	--
389.08	13160.8	--	--
389.03	12910.1	--	--
388.98	13105.7	--	--
388.93	12684.3	--	--
388.88	12644.1	--	--
388.83	13038.2	--	--
388.78	12915.5	--	--
388.73	13110.8	--	--
388.68	13083.5	--	--
388.63	12848.2	--	--
388.58	12904.4	--	--
388.53	13289	--	--
388.48	12847.2	--	--
388.43	12757.7	--	--
388.38	12964.8	--	--
388.33	13105.1	--	--
388.28	12680.3	--	--
388.23	12660.7	--	--
388.18	12972	--	--
388.13	13055.1	--	--
388.08	12613.6	--	--
388.03	13044.5	--	--
387.98	12968.7	--	--
387.93	12941.4	--	--
387.88	13085	--	--
387.83	12973.4	--	--
387.78	12606.7	--	--
387.73	12774.7	--	--
387.68	12749.6	--	--
387.63	12920.2	--	--
387.58	12723.1	--	--
387.53	12921.6	--	--
