# Supplementary material for: Interface engineering of Ta3N5 thin film photoanode for highly efficient photoelectrochemical water splitting
Source: Nat Commun. 2022 Feb 7;13:729. doi: 10.1038/s41467-022-28415-4 (PMC8821563; doi:10.1038/s41467-022-28415-4)
Supplement: Supplementary file 3 — Source Data [file 41467_2022_28415_MOESM3_ESM.zip › Source Data file/Soruce_Data_Figure_S15.xlsx]

## Sheet: Figure S15a
In:GaN/Ta3N5/Mg:GaN		Ta3N5/Mg:GaN		In:GaN/Ta3N5		Ta3N5
Time (min)	Current density (mA cm-2)	Time (min)	Current density (mA cm-2)	Time (min)	Current density (mA cm-2)	Time (min)	Current density (mA cm-2)
0	-2.90942e-05	0	-2.68016e-05	0	-2.68016e-05	0	-2.85123e-05
0.00333	-0.00613	0.00333	-0.001	0.00333	0.000733266	0.00333	0.01272
0.00667	-0.00622	0.00667	-0.00134	0.00667	0.000593436	0.00759	0.00884
0.01	-0.00667	0.01	-0.00194	0.01	0.000311207	0.01092	0.00787
0.01333	-0.00669	0.01333	-0.00242	0.01333	6.24728e-05	0.01425	0.00522
0.01667	-0.0065	0.01667	-0.00268	0.01667	-0.000104878	0.01759	0.00395
0.02	-0.00654	0.02	-0.00308	0.02	-7.62645e-05	0.02092	0.00413
0.02333	-0.00746	0.02333	-0.00306	0.02333	0.000169031	0.02425	0.00371
0.02667	-0.00687	0.02667	-0.00312	0.02667	2.9614e-05	0.02759	0.00326
0.03	-0.00737	0.03	-0.00326	0.03	-0.000264587	0.03092	0.00298
0.03333	-0.00682	0.03333	-0.0032	0.03333	2.26092e-05	0.03425	0.0026
0.03667	-0.00701	0.03667	-0.00332	0.03667	3.19065e-05	0.03759	0.00266
0.04	-0.00723	0.04	-0.00355	0.04	2.3713e-05	0.04092	0.00228
0.04333	-0.00681	0.04333	-0.00375	0.04333	-1.4028e-05	0.04425	0.00184
0.04667	-0.00671	0.04667	-0.00366	0.04667	-0.000112817	0.04759	0.00221
0.05	-0.00771	0.05	-0.00374	0.05	-0.00012827	0.05092	0.00204
0.05333	-0.00754	0.05333	-0.00379	0.05333	8.13646e-05	0.05425	0.00187
0.05667	-0.00701	0.05667	-0.00386	0.05667	-4.72264e-05	0.05759	0.0015
0.06	-0.00787	0.06	-0.00368	0.06	-0.00013018	0.06092	0.00127
0.06333	-0.00747	0.06333	-0.0039	0.06333	-0.000135572	0.06425	0.00129
0.06667	-0.0073	0.06667	-0.00425	0.06667	8.68455e-06	0.06759	0.00168
0.07	-0.00783	0.07	-0.00412	0.07	-0.000203964	0.07092	0.00117
0.07333	-0.00679	0.07333	-0.00393	0.07333	-0.000125298	0.07425	0.000925597
0.07667	-0.00748	0.07667	-0.00409	0.07667	-0.000102373	0.07759	0.000708363
0.08	-0.00736	0.08	-0.00414	0.08	2.79583e-05	0.08092	0.00087366
0.08333	-0.00785	0.08333	-0.0039	0.08333	-8.0845e-06	0.08425	0.00142
0.08667	-0.00762	0.08667	-0.00426	0.08667	5.79772e-06	0.08759	0.00111
0.09	-0.00643	0.09	-0.00419	0.09	-1.25845e-05	0.09092	0.00115
0.09333	-0.00788	0.09333	-0.00429	0.09333	-0.000161044	0.09425	0.000925101
0.09667	-0.00781	0.09667	-0.00406	0.09667	-0.000224724	0.09759	0.000945018
0.1	-0.00808	0.1	-0.00421	0.1	-0.000115194	0.10092	0.00117
0.10333	-0.00715	0.10333	-0.00409	0.10333	5.28828e-06	0.10425	0.000774888
0.10667	-0.00779	0.10667	-0.00403	0.10667	4.42179e-05	0.10759	0.000911732
0.11	-0.00721	0.11	-0.0042	0.11	-0.000249474	0.11092	0.000982864
0.11333	-0.00826	0.11333	-0.00415	0.11333	-6.34011e-05	0.11425	0.00103
0.11667	-0.00749	0.11667	-0.0043	0.11667	-4.97736e-05	0.11759	0.00101
0.12	-0.00751	0.12	-0.00408	0.12	-0.000287215	0.12092	0.000522607
0.12333	-0.0078	0.12333	-0.0044	0.12333	-0.000376876	0.12425	0.000562848
0.12667	-0.00759	0.12667	-0.00434	0.12667	4.3284e-05	0.12759	0.000838026
0.13	-0.0072	0.13	-0.00433	0.13	-0.000289635	0.13092	0.000622779
0.13333	-0.00744	0.13333	-0.00414	0.13333	-0.000128822	0.13425	0.000713963
0.13667	-0.00773	0.13667	-0.00411	0.13667	-0.000317314	0.13759	0.000656787
0.14	-0.00713	0.14	-0.00402	0.14	-4.05188e-05	0.14092	0.000622192
0.14333	-0.00802	0.14333	-0.00443	0.14333	-6.97627e-07	0.14425	0.000800089
0.14667	-0.00746	0.14667	-0.00423	0.14667	-0.00017344	0.14759	0.000655748
0.15	-0.00789	0.15	-0.00411	0.15	-0.000167454	0.15092	0.000666181
0.15333	-0.0076	0.15333	-0.00411	0.15333	-0.000302243	0.15425	0.000477354
0.15667	-0.00756	0.15667	-0.00412	0.15667	-0.000102288	0.15759	0.000711163
0.16	-0.00793	0.16	-0.00416	0.16	-0.000238351	0.16092	0.000910829
0.16333	-0.00693	0.16333	-0.00396	0.16333	-0.000165714	0.16425	0.000489638
0.16667	-0.00739	0.16667	-0.00399	0.16667	-0.00027537	0.16759	0.000562848
0.17	-0.00696	0.17	-0.00422	0.17	-0.00025563	0.17092	0.000607559
0.17333	-0.00813	0.17333	-0.00412	0.17333	-0.000211521	0.17425	0.000662432
0.17667	-0.00775	0.17667	-0.00422	0.17667	-0.000221582	0.17759	0.000619256
0.18	-0.00719	0.18	-0.00402	0.18	-0.000506401	0.18092	0.000532453
0.18333	-0.00764	0.18333	-0.00409	0.18333	-0.000182313	0.18425	0.00038748
0.18667	-0.00803	0.18667	-0.00433	0.18667	-0.000203115	0.18759	0.000441043
0.19	-0.00684	0.19	-0.00415	0.19	-0.000120034	0.19092	0.000685646
0.19333	-0.00761	0.19333	-0.00401	0.19333	-0.000713233	0.19425	0.00058981
0.19667	-0.007	0.19667	-0.00428	0.19667	-0.000469467	0.19759	0.000663923
0.2	-0.00721	0.2	-0.00439	0.2	-0.000483052	0.20092	0.000658006
0.20333	-0.00678	0.20333	-0.00439	0.20333	-0.000311838	0.20425	0.000429481
0.20667	-0.00664	0.20667	-0.00412	0.20667	-0.000101439	0.20759	0.000672323
0.21	-0.00724	0.21	-0.00425	0.21	-0.00027588	0.21092	0.000591075
0.21333	-0.00711	0.21333	-0.00407	0.21333	-0.000420263	0.21425	0.000482503
0.21667	-0.00728	0.21667	-0.00427	0.21667	-0.000334423	0.21759	0.000306457
0.22	-0.0076	0.22	-0.00416	0.22	-0.000183034	0.22092	0.000358304
0.22333	-0.007	0.22333	-0.00426	0.22333	-0.000263738	0.22425	0.000547221
0.22667	-0.00789	0.22667	-0.00415	0.22667	-0.000399037	0.22759	0.000512988
0.23	-0.00745	0.23	-0.00425	0.23	-0.000345418	0.23092	0.000241874
0.23333	-0.00739	0.23333	-0.00418	0.23333	-0.000353612	0.23425	0.000376686
0.23667	-0.00741	0.23667	-0.00427	0.23667	-0.00022328	0.23759	0.000487154
0.24	-0.00735	0.24	-0.00436	0.24	-0.000375518	0.24092	0.000573326
0.24333	-0.00664	0.24333	-0.00406	0.24333	-0.000675705	0.24425	0.000690162
0.24667	-0.00772	0.24667	-0.00424	0.24667	-0.00046607	0.24759	0.000469225
0.25	-0.00719	0.25	-0.00411	0.25	-0.000392074	0.25092	0.000458024
0.25333	-0.00675	0.25333	-0.00418	0.25333	-0.000440641	0.25425	0.000677291
0.25667	-0.00653	0.25667	-0.0042	0.25667	-0.000424509	0.25759	0.000601688
0.26	-0.00684	0.26	-0.00431	0.26	-0.000759168	0.26092	0.000653445
0.26333	-0.00723	0.26333	-0.00438	0.26333	-0.000788376	0.26425	0.000574726
0.26667	-0.00677	0.26667	-0.00447	0.26667	-0.000365923	0.26759	0.000489548
0.27	-0.00666	0.27	-0.00417	0.27	-0.00041674	0.27092	0.000940817
0.27333	-0.00682	0.27333	-0.00428	0.27333	-0.000528137	0.27425	0.000579016
0.27667	-0.00648	0.27667	-0.00424	0.27667	-0.000583114	0.27759	0.000577526
0.28	-0.00698	0.28	-0.00412	0.28	-0.0005576	0.28092	0.000526401
0.28333	-0.00606	0.28333	-0.00436	0.28333	-0.000645945	0.28425	0.000689214
0.28667	-0.00728	0.28667	-0.00436	0.28667	-0.000727286	0.28759	0.000492032
0.29	-0.00709	0.29	-0.00428	0.29	-0.000753734	0.29092	0.000814903
0.29333	-0.00712	0.29333	-0.00426	0.29333	-0.000524698	0.29425	0.00048598
0.29667	-0.00656	0.29667	-0.00434	0.29667	-0.000570845	0.29759	0.000594823
0.3	-0.00741	0.3	-0.00428	0.3	-0.000509797	0.30092	0.000802889
0.30333	-0.00642	0.30333	-0.00429	0.30333	-0.000857744	0.30425	0.000847059
0.30667	-0.00553	0.30667	-0.00436	0.30667	-0.000711196	0.30759	0.000515788
0.31	-0.00733	0.31	-0.00422	0.31	-0.000625525	0.31092	0.0004998
0.31333	-0.00647	0.31333	-0.00436	0.31333	-0.000577425	0.31425	0.00096507
0.31667	-0.00619	0.31667	-0.00422	0.31667	-0.000813933	0.31759	0.000956805
0.32	-0.00612	0.32	-0.00442	0.32	-0.000705677	0.32092	0.000776785
0.32333	-0.00628	0.32333	-0.00444	0.32333	-0.000440514	0.32425	0.000618218
0.32667	-0.00657	0.32667	-0.00438	0.32667	-0.000681266	0.32759	0.000804922
0.33	-0.00613	0.33	-0.00427	0.33	-0.000613129	0.33092	0.000683162
0.33333	-0.00658	0.33333	-0.00448	0.33333	-0.00074155	0.33425	0.000834684
0.33667	-0.00602	0.33667	-0.00432	0.33667	-0.000345503	0.33759	0.000583758
0.34	-0.00571	0.34	-0.00438	0.34	-0.000663139	0.34092	0.000698969
0.34333	-0.00661	0.34333	-0.00446	0.34333	-0.000211181	0.34425	0.00104
0.34667	-0.00685	0.34667	-0.00429	0.34667	-0.000635968	0.34759	0.00111
0.35	-0.00652	0.35	-0.00448	0.35	-0.000692389	0.35092	0.000752081
0.35333	-0.00675	0.35333	-0.00432	0.35333	-0.000708266	0.35425	0.000637322
0.35667	-0.00645	0.35667	-0.00466	0.35667	-0.000562737	0.35759	0.000558331
0.36	-0.00689	0.36	-0.00435	0.36	-0.000441617	0.36092	0.000657419
0.36333	-0.00586	0.36333	-0.00453	0.36333	-0.000753564	0.36425	0.000998536
0.36667	-0.00643	0.36667	-0.00427	0.36667	-0.000454014	0.36759	0.000787895
0.37	-0.00589	0.37	-0.00421	0.37	-0.000254568	0.37092	0.000546634
0.37333	-0.00658	0.37333	-0.00403	0.37333	-0.000412664	0.37425	0.00082231
0.37667	-0.00686	0.37667	-0.00421	0.37667	-0.000713531	0.37759	0.000822716
0.38	-0.00587	0.38	-0.00409	0.38	-0.000647558	0.38092	0.000808128
0.38333	-0.0065	0.38333	-0.00434	0.38333	-0.000489887	0.38425	0.000478167
0.38667	-0.00629	0.38667	-0.00426	0.38667	-0.000361678	0.38759	0.000532724
0.39	-0.00642	0.39	-0.00399	0.39	-0.000474604	0.39092	0.000350355
0.39333	-0.00661	0.39333	-0.00439	0.39333	-0.000377216	0.39425	0.000740564
0.39667	-0.00581	0.39667	-0.00419	0.39667	-0.000326994	0.39759	0.000553002
0.4	-0.00548	0.4	-0.00427	0.4	-0.000410881	0.40092	0.000253029
0.40333	-0.00684	0.40333	-0.00431	0.40333	-0.000483264	0.40425	0.000616501
0.40667	-0.00601	0.40667	-0.00402	0.40667	-0.000228672	0.40759	0.00026703
0.41	-0.0061	0.41	-0.00397	0.41	-0.000465646	0.41092	0.000508291
0.41333	-0.00582	0.41333	-0.00416	0.41333	-0.000258983	0.41425	0.000596991
0.41667	-0.00711	0.41667	-0.00402	0.41667	-0.000245993	0.41759	0.000366614
0.42	-0.00573	0.42	-0.00404	0.42	-0.000281781	0.42092	0.000525904
0.42333	-0.00556	0.42333	-0.00408	0.42333	-0.000337989	0.42425	0.000665323
0.42667	-0.00658	0.42667	-0.00396	0.42667	-0.000473839	0.42759	0.000444746
0.43	-0.00652	0.43	-0.00402	0.43	-0.000428754	0.43092	0.000410693
0.43333	-0.00518	0.43333	-0.00395	0.43333	-0.000251681	0.43425	0.000432868
0.43746	-0.00835	0.43667	-0.00406	0.43667	-0.000258049	0.43759	0.000424829
0.44079	-0.00594	0.44	-0.00384	0.44	-0.000115873	0.44092	0.000520756
0.44413	-0.00582	0.44333	-0.00387	0.44333	-0.000403791	0.44425	0.000486974
0.44746	-0.00587	0.44667	-0.00393	0.44667	-0.000190846	0.44759	0.000456173
0.45079	-0.00605	0.45	-0.00402	0.45	-0.00033956	0.45092	0.000517414
0.45413	-0.00564	0.45333	-0.00386	0.45333	-0.000400438	0.45425	0.000217531
0.45746	-0.00558	0.45667	-0.0039	0.45667	-0.000351616	0.45759	0.000774256
0.46079	-0.00591	0.46	-0.004	0.46	-0.000327545	0.46092	0.000121153
0.46413	-0.00584	0.46333	-0.00389	0.46333	-0.00030946	0.46425	0.00026581
0.46746	-0.00588	0.46667	-0.0039	0.46667	-0.00046208	0.46759	0.000446417
0.47079	-0.0059	0.47	-0.00407	0.47	-0.000423999	0.47092	0.000220918
0.47413	-0.00574	0.47333	-0.00382	0.47333	-0.000178832	0.47425	0.000194588
0.47746	-0.00585	0.47667	-0.00409	0.47667	-0.000425061	0.47759	0.000142876
0.48079	-0.00585	0.48	-0.00371	0.48	-0.000180275	0.48092	-9.8475e-05
0.48413	-0.00541	0.48333	-0.00387	0.48333	-0.000436948	0.48425	1.80908e-05
0.48746	-0.0057	0.48667	-0.00406	0.48667	-0.000431556	0.48759	0.00034462
0.49079	-0.00564	0.49	-0.00381	0.49	-0.000262974	0.49092	0.000144593
0.49413	-0.00579	0.49333	-0.00395	0.49333	-0.000214747	0.49425	-0.000234642
0.49746	-0.00567	0.49667	-0.00376	0.49667	-0.000282418	0.49759	5.78343e-05
0.50079	-0.00538	0.5	-0.00383	0.5	-0.000372546	0.50092	0.000222996
0.50413	-0.00552	0.50333	-0.00392	0.50333	-0.000364735	0.50425	0.000186549
0.50746	-0.00561	0.50667	-0.00393	0.50667	-0.000411348	0.50759	-0.000110985
0.51079	-0.00565	0.51	-0.00398	0.51	-0.000310352	0.51092	-7.73839e-05
0.51413	-0.00563	0.51333	-0.00384	0.51333	-0.000415976	0.51425	-8.91667e-06
0.51746	-0.0054	0.51667	-0.00394	0.51667	-0.000458174	0.51759	0.000121695
0.52079	-0.00536	0.52	-0.00415	0.52	-0.000238351	0.52092	0.00014107
0.52413	-0.00561	0.52333	-0.00382	0.52333	-0.000441278	0.52425	-2.50851e-05
0.52746	-0.00557	0.52667	-0.00385	0.52667	-0.000292224	0.52759	-8.75004e-05
0.53079	-0.00552	0.53	-0.00393	0.53	-0.000533868	0.53092	0.000171329
0.53413	-0.00525	0.53333	-0.00395	0.53333	-0.000508609	0.53425	0.000453824
0.53746	-0.00554	0.53667	-0.00371	0.53667	-0.000365711	0.53759	3.27237e-05
0.54079	-0.00558	0.54	-0.00396	0.54	-0.00049167	0.54092	0.000334594
0.54413	-0.00548	0.54333	-0.0036	0.54333	-0.000428032	0.54425	0.00011492
0.54746	-0.00563	0.54667	-0.00367	0.54667	-0.000292776	0.54759	-7.15531e-06
0.55079	-0.00555	0.55	-0.00383	0.55	-0.000201417	0.55092	0.000128695
0.55413	-0.00555	0.55333	-0.00375	0.55333	-0.000174204	0.55425	9.16615e-05
0.55746	-0.00569	0.55667	-0.00358	0.55667	-0.000272229	0.55759	7.26478e-05
0.56079	-0.0055	0.56	-0.00379	0.56	-0.000414532	0.56092	8.27643e-05
0.56413	-0.00558	0.56333	-0.00383	0.56333	-0.000623487	0.56425	0.000156516
0.56746	-0.00571	0.56667	-0.00387	0.56667	-0.000128015	0.56759	0.000436256
0.57079	-0.0055	0.57	-0.00369	0.57	-0.000144317	0.57092	-5.14603e-05
0.57413	-0.00548	0.57333	-0.00369	0.57333	-0.00023937	0.57425	0.00019504
0.57746	-0.00519	0.57667	-0.00367	0.57667	-0.000424339	0.57759	0.000204614
0.58079	-0.00526	0.58	-0.00376	0.58	-0.000182907	0.58092	-4.65827e-05
0.58413	-0.00528	0.58333	-0.00373	0.58333	-0.000165204	0.58425	0.000109727
0.58746	-0.00519	0.58667	-0.00364	0.58667	-0.000325465	0.58759	0.000230267
0.59079	-0.00522	0.59	-0.0036	0.59	-0.000310394	0.59092	0.000216312
0.59413	-0.00517	0.59333	-0.00368	0.59333	-0.00013277	0.59425	0.000179639
0.59746	-0.00544	0.59667	-0.0035	0.59667	-4.85849e-05	0.59759	0.000259442
0.60079	-0.00548	0.6	-0.00379	0.6	-0.000298762	0.60092	6.69573e-05
0.60413	-0.00495	0.60333	-0.00356	0.60333	-0.000249686	0.60425	2.68976e-05
0.60746	-0.00512	0.60667	-0.00359	0.60667	-0.000180487	0.60759	0.000265404
0.61079	-0.00533	0.61	-0.00355	0.61	-6.17879e-05	0.61092	0.000115011
0.61413	-0.00529	0.61333	-0.00358	0.61333	3.36471e-05	0.61425	0.000333961
0.61746	-0.00507	0.61667	-0.00347	0.61667	-0.00036414	0.61759	0.000105165
0.62079	-0.00476	0.62	-0.00362	0.62	-0.000153147	0.62092	0.000143102
0.62413	-0.00512	0.62333	-0.00354	0.62333	-7.91937e-05	0.62425	0.000215137
0.62746	-0.00527	0.62667	-0.00345	0.62667	0.000111124	0.62759	0.000147393
0.63079	-0.00526	0.63	-0.00343	0.63	0.000105011	0.63092	0.000235145
0.63413	-0.00529	0.63333	-0.00339	0.63333	1.48827e-05	0.63425	0.00019242
0.63746	-0.00512	0.63667	-0.00353	0.63667	-0.000191016	0.63759	0.00030465
0.64079	-0.00512	0.64	-0.0034	0.64	-4.88821e-05	0.64092	0.000125037
0.64413	-0.0053	0.64333	-0.0033	0.64333	-0.000152256	0.64425	0.000292095
0.64746	-0.00548	0.64667	-0.00341	0.64667	4.35811e-05	0.64759	0.000154167
0.65079	-0.005	0.65	-0.00325	0.65	-8.1189e-05	0.65092	0.000237312
0.65413	-0.00489	0.65333	-0.0034	0.65333	3.80242e-06	0.65425	0.000346742
0.65746	-0.00488	0.65667	-0.00349	0.65667	0.000118214	0.65759	0.000348097
0.66079	-0.00502	0.66	-0.00336	0.66	0.000100936	0.66092	0.000473335
0.66413	-0.00497	0.66333	-0.00321	0.66333	1.63686e-05	0.66425	0.000507387
0.66746	-0.00479	0.66667	-0.00323	0.66667	6.44257e-05	0.66759	0.000269333
0.67079	-0.00472	0.67	-0.00341	0.67	-8.95948e-05	0.67092	2.52718e-05
0.67413	-0.00463	0.67333	-0.00345	0.67333	-2.41743e-05	0.67425	0.000403874
0.67746	-0.00496	0.67667	-0.00321	0.67667	0.000309933	0.67759	0.000173181
0.68079	-0.00476	0.68	-0.00307	0.68	-5.18538e-05	0.68092	0.000287489
0.68413	-0.00489	0.68333	-0.00319	0.68333	7.88238e-07	0.68425	0.00018262
0.68746	-0.00493	0.68667	-0.0033	0.68667	0.000246126	0.68759	0.000266533
0.69079	-0.00486	0.69	-0.00333	0.69	5.5935e-05	0.69092	0.000330258
0.69413	-0.00479	0.69333	-0.00301	0.69333	-1.69148e-05	0.69425	0.000301263
0.69746	-0.00458	0.69667	-0.00309	0.69667	0.00041059	0.69759	0.000119888
0.70079	-0.00466	0.7	-0.00345	0.7	0.000198663	0.70092	0.000213918
0.70413	-0.00485	0.70333	-0.00334	0.70333	0.000330862	0.70425	0.00032529
0.70746	-0.00491	0.70667	-0.00322	0.70667	9.86855e-05	0.70759	0.00023248
0.71079	-0.00471	0.71	-0.00334	0.71	0.000150818	0.71092	0.000236861
0.71413	-0.00462	0.71333	-0.0034	0.71333	0.000110403	0.71425	0.000151593
0.71746	-0.00493	0.71667	-0.00338	0.71667	0.00037616	0.71759	0.000241558
0.72079	-0.00477	0.72	-0.00331	0.72	0.000162663	0.72092	0.000471167
0.72413	-0.00453	0.72333	-0.00339	0.72333	0.000224857	0.72425	0.000358349
0.72746	-0.00458	0.72667	-0.00338	0.72667	0.00012229	0.72759	0.000195762
0.73079	-0.00471	0.73	-0.00324	0.73	0.000272701	0.73092	0.0001758
0.73413	-0.0046	0.73333	-0.00331	0.73333	0.000240437	0.73425	0.000468863
0.73746	-0.00449	0.73667	-0.00333	0.73667	0.000394373	0.73759	0.00015647
0.74079	-0.00471	0.74	-0.00311	0.74	0.000137743	0.74092	0.000491129
0.74413	-0.00432	0.74333	-0.00329	0.74333	3.55575e-05	0.74425	0.000309844
0.74746	-0.00452	0.74667	-0.00357	0.74667	0.000122714	0.74759	0.000387389
0.75079	-0.00444	0.75	-0.0034	0.75	0.000222861	0.75092	0.000278591
0.75413	-0.00447	0.75333	-0.00331	0.75333	0.000117153	0.75425	0.000179775
0.75746	-0.00452	0.75667	-0.00323	0.75667	1.29768e-06	0.75759	5.19631e-05
0.76079	-0.00422	0.76	-0.00333	0.76	0.000256017	0.76092	0.000109456
0.76413	-0.00429	0.76333	-0.00338	0.76333	0.000469218	0.76425	0.00040437
0.76746	-0.00442	0.76667	-0.00317	0.76667	0.000287603	0.76759	0.000232164
0.77079	-0.0045	0.77	-0.00326	0.77	9.5544e-05	0.77092	0.000293766
0.77413	-0.00432	0.77333	-0.00338	0.77333	0.000247951	0.77425	0.000211615
0.77746	-0.00436	0.77667	-0.00342	0.77667	0.000156464	0.77759	6.83122e-05
0.78079	-0.00445	0.78	-0.00343	0.78	0.000464803	0.78092	0.000345252
0.78413	-0.00427	0.78333	-0.00313	0.78333	0.000258395	0.78425	0.000165322
0.78746	-0.00426	0.78667	-0.00307	0.78667	-5.58444e-05	0.78759	0.000311335
0.79079	-0.00444	0.79	-0.00327	0.79	0.00045368	0.79092	6.31636e-05
0.79413	-0.00443	0.79333	-0.00337	0.79333	0.000369495	0.79425	0.000348142
0.79746	-0.00452	0.79667	-0.00311	0.79667	7.1388e-05	0.79759	0.000405409
0.80079	-0.00443	0.8	-0.00314	0.8	0.000170559	0.80092	0.000254384
0.80413	-0.0043	0.80333	-0.00327	0.80333	4.7784e-05	0.80425	1.98522e-05
0.80746	-0.00435	0.80667	-0.00335	0.80667	0.000307216	0.80759	0.000383189
0.81079	-0.00439	0.81	-0.00313	0.81	0.000193526	0.81092	0.000335723
0.81413	-0.00439	0.81333	-0.00328	0.81333	0.000168479	0.81425	0.000188446
0.81746	-0.00434	0.81667	-0.00312	0.81667	2.52838e-05	0.81759	0.000244403
0.82079	-0.00444	0.82	-0.00303	0.82	0.000126959	0.82092	0.000185104
0.82413	-0.00434	0.82333	-0.00321	0.82333	0.000447142	0.82425	0.000386486
0.82746	-0.00417	0.82667	-0.00327	0.82667	0.00025105	0.82759	0.000519491
0.83079	-0.00415	0.83	-0.00307	0.83	0.000130313	0.83092	0.000162838
0.83413	-0.00434	0.83333	-0.00306	0.83333	8.11523e-05	0.83425	0.000145902
0.83746	-0.00446	0.83667	-0.00316	0.83667	0.000367627	0.83759	0.000262197
0.84079	-0.00422	0.84	-0.00298	0.84	0.000385118	0.84092	0.000864537
0.84413	-0.00436	0.84333	-0.00308	0.84333	0.000144493	0.84425	0.000596946
0.84746	-0.00438	0.84667	-0.00306	0.84667	0.000426552	0.84759	0.000424152
0.85079	-0.00427	0.85	-0.0031	0.85	5.42369e-05	0.85092	0.000187181
0.85413	-0.00421	0.85333	-0.00306	0.85333	0.000438779	0.85425	0.000229048
0.85746	-0.00461	0.85667	-0.00293	0.85667	0.000348481	0.85759	0.000270733
0.86079	-0.00458	0.86	-0.00284	0.86	0.000173658	0.86092	0.000140031
0.86413	-0.00424	0.86333	-0.00288	0.86333	0.000224347	0.86425	0.000554493
0.86746	-0.00408	0.86667	-0.00302	0.86667	0.000312438	0.86759	0.00046236
0.87079	-0.00426	0.87	-0.00293	0.87	0.000359688	0.87092	0.00028505
0.87413	-0.00446	0.87333	-0.00275	0.87333	0.000227956	0.87425	0.000737177
0.87746	-0.00453	0.87667	-0.00281	0.87667	0.000150648	0.87759	0.000378673
0.88079	-0.00434	0.88	-0.003	0.88	0.000154809	0.88092	0.000318199
0.88413	-0.00423	0.88333	-0.00289	0.88333	0.000265951	0.88425	0.000436527
0.88869	9.15067	0.88667	-0.00272	0.88667	0.00016971	0.88759	0.000848865
0.89202	8.56358	0.89	-0.00277	0.89	0.000214243	0.89092	0.000642606
0.89535	8.43919	0.89333	-0.00273	0.89333	0.000166186	0.89425	0.000387209
0.89869	8.40413	0.89667	-0.00295	0.89667	0.000332476	0.89759	0.000572242
0.90202	8.39791	0.9	-0.00289	0.9	0.000297749	0.90092	0.000917062
0.90535	8.40343	0.90333	-0.00282	0.90333	0.000442939	0.90425	0.00102
0.90869	8.39233	0.90667	-0.00277	0.90667	0.000178965	0.90759	0.000696485
0.91202	8.41707	0.91	-0.00271	0.91	0.000151243	0.91092	0.000775114
0.91535	8.42956	0.91333	-0.00284	0.91333	0.000316726	0.91425	0.00062716
0.91869	8.45282	0.91667	-0.0028	0.91667	0.000547119	0.91759	0.000791599
0.92202	8.45831	0.92	-0.00281	0.92	0.00053069	0.92092	0.000740022
0.92535	8.43347	0.92333	-0.00271	0.92333	0.000332561	0.92425	0.00102
0.92869	8.44628	0.92667	-0.00279	0.92667	0.000331245	0.92759	0.000659722
0.93202	8.45398	0.93	-0.00284	0.93	0.000330608	0.93092	0.000947773
0.93535	8.49037	0.93333	-0.0027	0.93333	0.00030624	0.93425	0.000630276
0.93869	8.4847	0.93667	-0.00265	0.93667	7.35956e-05	0.93759	0.000784644
0.94202	8.48001	0.94	-0.00275	0.94	6.88408e-05	0.94092	0.000975999
0.94535	8.46618	0.94333	-0.00281	0.94333	0.000381212	0.94425	0.000825381
0.94869	8.46112	0.94667	-0.00272	0.94667	0.000495666	0.94759	0.000980742
0.95202	8.5141	0.95	-0.00283	0.95	0.00022146	0.95092	0.000914036
0.95535	8.50991	0.95333	-0.00281	0.95333	0.000141945	0.95425	0.00105
0.95869	8.51507	0.95667	-0.00298	0.95667	0.000309848	0.95759	0.000607649
0.96202	8.49945	0.96	-0.00268	0.96	0.00018962	0.96092	0.000686233
0.96535	8.49968	0.96333	-0.00297	0.96333	0.000326278	0.96425	0.000963309
0.96869	8.50474	0.96667	-0.00271	0.96667	0.000160667	0.96759	0.000986839
0.97202	8.52746	0.97	-0.00302	0.97	0.000247951	0.97092	0.00084602
0.97535	8.54644	0.97333	-0.00287	0.97333	0.000348226	0.97425	0.000582087
0.97869	8.51797	0.97667	-0.0028	0.97667	9.24873e-05	0.97759	0.000657464
0.98202	8.52313	0.98	-0.00292	0.98	0.000346655	0.98092	0.000754655
0.98535	8.51202	0.98333	-0.00286	0.98333	5.41564e-06	0.98425	0.000820774
0.98869	8.53045	0.98667	-0.00299	0.98667	0.000300848	0.98759	0.000833194
0.99202	8.55215	0.99	-0.00282	0.99	0.000379896	0.99092	0.000578068
0.99535	8.54349	0.99333	-0.00285	0.99333	0.000450751	0.99425	0.00119
0.99869	8.5563	0.99667	-0.00297	0.99667	0.000165804	0.99759	0.00121
1.00202	8.52198	1	-0.00286	1	0.000273211	1.00092	0.000726925
1.00535	8.54114	1.00333	-0.00285	1.00333	0.000400741	1.00425	0.000833781
1.00869	8.54971	1.00667	-0.00288	1.00667	0.000658262	1.00759	0.000694453
1.01202	8.56791	1.01	-0.00306	1.01	0.000513624	1.01119	7.44876
1.01535	8.57238	1.01333	-0.00288	1.01333	0.000245659	1.01452	7.18549
1.01869	8.5604	1.01667	-0.00286	1.01667	0.000230036	1.01785	7.11605
1.02202	8.55082	1.02	-0.0029	1.02	0.000687385	1.02119	7.12897
1.02535	8.54183	1.02333	-0.00278	1.02333	0.000480341	1.02452	7.12201
1.02869	8.57473	1.02667	-0.00292	1.02667	0.000367924	1.02785	7.10788
1.03202	8.57459	1.03	-0.00291	1.03	0.000300169	1.03119	7.09881
1.03535	8.5768	1.03333	-0.00304	1.03333	0.000353617	1.03452	7.08485
1.03869	8.56584	1.03667	-0.00312	1.03667	0.000332348	1.03785	7.09578
1.04202	8.55764	1.04	-0.00284	1.04	0.000659493	1.04119	7.10495
1.04535	8.56975	1.04333	-0.00304	1.04333	0.000334089	1.04452	7.09041
1.04869	8.57666	1.04667	-0.00315	1.04667	0.000472572	1.04785	7.08377
1.05202	8.59302	1.05	-0.00293	1.05	0.000472572	1.05119	7.07736
1.05535	8.58883	1.05333	-0.00285	1.05333	0.000590761	1.05452	7.08833
1.05869	8.57533	1.05667	-0.00299	1.05667	0.000475458	1.05785	7.09438
1.06202	8.57164	1.06	-0.00301	1.06	0.000419887	1.06119	7.10626
1.06535	8.57017	1.06333	-0.00288	1.06333	0.000470406	1.06452	7.09122
1.06869	8.59606	1.06667	-0.00285	1.06667	0.000330778	1.06785	7.08779
1.07202	8.59145	1.07	-0.00282	1.07	0.000444	1.07119	7.08991
1.07535	8.59882	1.07333	-0.00291	1.07333	0.000320886	1.07452	7.0914
1.07869	8.58661	1.07667	-0.0028	1.07667	0.000373273	1.07785	7.10896
1.08202	8.57252	1.08	-0.00288	1.08	0.000552171	1.08119	7.09578
1.08535	8.58989	1.08333	-0.00271	1.08333	0.000281065	1.08452	7.09452
1.08869	8.60159	1.08667	-0.00281	1.08667	0.000386476	1.08785	7.07628
1.09202	8.61403	1.09	-0.00283	1.09	0.00031282	1.09119	7.0798
1.09535	8.5967	1.09333	-0.00294	1.09333	0.000334513	1.09452	7.08612
1.09869	8.58984	1.09667	-0.0028	1.09667	0.00051252	1.09785	7.10084
1.10202	8.5862	1.1	-0.00296	1.1	9.7327e-05	1.10119	7.1068
1.10535	8.59486	1.10333	-0.00287	1.10509	8.20126	1.10452	7.08246
1.10869	8.62458	1.10667	-0.00285	1.10842	7.98804	1.10785	7.091
1.11202	8.62071	1.11	-0.00276	1.11175	7.94203	1.11119	7.08729
1.11535	8.61297	1.11333	-0.00264	1.11509	7.91572	1.11452	7.10847
1.11869	8.59053	1.11667	-0.00281	1.11842	7.92637	1.11785	7.11605
1.12202	8.58445	1.12	-0.00275	1.12175	7.93796	1.12119	7.09989
1.12535	8.60679	1.12333	-0.00275	1.12509	7.94738	1.12452	7.09276
1.12869	8.61324	1.12667	-0.00252	1.12842	7.9481	1.12785	7.07903
1.13202	8.62513	1.13	-0.00247	1.13175	7.93427	1.13119	7.08838
1.13535	8.60937	1.13333	-0.00266	1.13509	7.92459	1.13452	7.10332
1.13869	8.60352	1.13667	-0.00256	1.13842	7.94271	1.13785	7.11307
1.14202	8.59901	1.14	-0.0026	1.14175	7.95235	1.14119	7.09718
1.14535	8.62246	1.14333	-0.00264	1.14509	7.94649	1.14452	7.08594
1.14869	8.63043	1.14667	-0.00244	1.14842	7.95472	1.14785	7.10359
1.15202	8.61808	1.15	-0.00253	1.15175	7.93146	1.15119	7.10224
1.15535	8.62144	1.15333	-0.00253	1.15509	7.92658	1.15452	7.11858
1.15869	8.60048	1.15667	-0.00242	1.15842	7.9495	1.15785	7.10522
1.16202	8.60919	1.16	-0.00244	1.16175	7.96015	1.16119	7.09307
1.16535	8.62416	1.16333	-0.00252	1.16509	7.96342	1.16452	7.08928
1.16869	8.63347	1.16667	-0.00263	1.16842	7.94615	1.16785	7.09587
1.17202	8.6425	1.17	-0.00246	1.17175	7.94594	1.17119	7.12025
1.17535	8.61016	1.17333	-0.00253	1.17509	7.94853	1.17452	7.11086
1.17869	8.61122	1.17667	-0.00244	1.17842	7.97166	1.17785	7.10942
1.18202	8.61698	1.18	-0.00255	1.18175	7.96852	1.18119	7.08553
1.18535	8.63973	1.18333	-0.00245	1.18509	7.96571	1.18452	7.09953
1.18869	8.64181	1.18667	-0.00282	1.18842	7.94865	1.18785	7.10973
1.19202	8.63029	1.19	-0.00249	1.19175	7.93562	1.19119	7.10933
1.19535	8.61449	1.19333	-0.00248	1.19509	7.95553	1.19452	7.10951
1.19869	8.60302	1.19667	-0.00279	1.19842	7.9675	1.19785	7.09041
1.20202	8.63416	1.2	-0.00258	1.20175	7.97645	1.20119	7.09768
1.20535	8.63923	1.20333	-0.0025	1.20509	7.96453	1.20452	7.09686
1.20869	8.65148	1.20667	-0.00276	1.20842	7.9456	1.20785	7.11416
1.21202	8.63775	1.21	-0.00252	1.21175	7.9599	1.21119	7.11303
1.21535	8.61771	1.21333	-0.00258	1.21509	7.96584	1.21452	7.10011
1.21869	8.61762	1.21667	-0.00262	1.21842	7.97705	1.21785	7.09497
1.22202	8.63061	1.22	-0.0026	1.22175	7.97407	1.22119	7.09303
1.22535	8.65379	1.22333	-0.00246	1.22509	7.96516	1.22452	7.11696
1.22869	8.63849	1.22667	-0.0025	1.22842	7.96185	1.22785	7.11619
1.23202	8.64743	1.23	-0.00251	1.23175	7.95251	1.23119	7.11199
1.23535	8.62831	1.23333	-0.00259	1.23509	7.97734	1.23452	7.097
1.23869	8.62882	1.23667	-0.00249	1.23842	7.97229	1.23785	7.09077
1.24202	8.63361	1.24	-0.00256	1.24175	7.98464	1.24119	7.11944
1.24535	8.64245	1.24333	-0.00256	1.24509	7.97284	1.24452	7.11601
1.24869	8.66761	1.24667	-0.00243	1.24842	7.95689	1.24785	7.12355
1.25202	8.65309	1.25	-0.00262	1.25175	7.96317	1.25119	7.09953
1.25535	8.63517	1.25333	-0.00267	1.25509	7.97666	1.25452	7.09406
1.25869	8.63545	1.25667	-0.00263	1.25842	7.99678	1.25785	7.09804
1.26202	8.63176	1.26	-0.0023	1.26175	7.99092	1.26119	7.11262
1.26535	8.663	1.26333	-0.00218	1.26509	7.97501	1.26452	7.12761
1.26869	8.66305	1.26667	-0.00235	1.26842	7.9672	1.26785	7.09402
1.27202	8.66881	1.27	-0.00233	1.27175	7.95998	1.27119	7.10806
1.27535	8.63481	1.27333	-0.0025	1.27509	7.99283	1.27452	7.09434
1.27869	8.63785	1.27667	-0.0024	1.27842	7.98367	1.27785	7.11316
1.28202	8.65125	1.28	-0.0023	1.28175	8.0006	1.28119	7.12617
1.28535	8.65812	1.28333	-0.00245	1.28509	7.98044	1.28452	7.10616
1.28869	8.67917	1.28667	-0.00255	1.28842	7.9717	1.28785	7.10802
1.29202	8.65466	1.29	-0.00244	1.29175	7.97272	1.29119	7.09876
1.29535	8.65121	1.29333	-0.00251	1.29509	7.98121	1.29452	7.11226
1.29869	8.63863	1.29667	-0.00242	1.29842	7.99929	1.29785	7.12179
1.30202	8.65171	1.3	-0.00244	1.30175	7.9947	1.30119	7.12133
1.30535	8.66595	1.30333	-0.00216	1.30509	7.99237	1.30452	7.11176
1.30869	8.66443	1.30667	-0.00212	1.30842	7.96745	1.30785	7.09379
1.31202	8.67272	1.31	-0.00231	1.31175	7.98273	1.31119	7.10553
1.31535	8.64729	1.31333	-0.00251	1.31509	7.9818	1.31452	7.11068
1.31869	8.64453	1.31667	-0.00235	1.31842	7.99606	1.31785	7.1286
1.32202	8.65397	1.32	-0.0024	1.32175	8.00913	1.32119	7.10991
1.32535	8.66609	1.32333	-0.00232	1.32509	7.98761	1.32452	7.09659
1.32869	8.67807	1.32667	-0.00232	1.32842	7.98248	1.32785	7.11334
1.33202	8.66305	1.33	-0.00243	1.33175	7.97081	1.33119	7.11217
1.33535	8.65443	1.33333	-0.00235	1.33509	7.98541	1.33452	7.13082
1.33869	8.64752	1.33667	-0.00213	1.33842	8.00251	1.33785	7.11917
1.34202	8.65697	1.34	-0.0025	1.34175	8.00264	1.34119	7.11203
1.34535	8.67443	1.34333	-0.00227	1.34509	7.99568	1.34452	7.09248
1.34869	8.67825	1.34667	-0.00232	1.34842	7.96881	1.34785	7.09831
1.35202	8.66724	1.35	-0.00223	1.35175	7.98413	1.35119	7.12409
1.35535	8.64278	1.35333	-0.00239	1.35509	7.98112	1.35452	7.10987
1.35869	8.65554	1.35667	-0.00207	1.35842	8.01393	1.35785	7.11515
1.36202	8.65443	1.36	-0.00215	1.36175	8.00047	1.36119	7.08472
1.36535	8.67659	1.36333	-0.00215	1.36509	7.99432	1.36452	7.10305
1.36869	8.67691	1.36667	-0.00224	1.36842	7.99687	1.36785	7.12233
1.37202	8.67369	1.37	-0.0022	1.37175	7.97658	1.37119	7.12242
1.37535	8.66563	1.37333	-0.00216	1.37509	8.00213	1.37452	7.11817
1.37869	8.64853	1.37667	-0.00206	1.37842	8.01125	1.37785	7.10486
1.38202	8.66346	1.38	-0.00209	1.38175	8.01002	1.38119	7.10702
1.38535	8.67853	1.38333	-0.00202	1.38509	7.9936	1.38452	7.10079
1.38869	8.68825	1.38667	-0.00194	1.38842	7.98609	1.38785	7.12513
1.39202	8.68341	1.39	-0.00216	1.39175	7.98884	1.39119	7.12246
1.39535	8.66434	1.39333	-0.0019	1.39509	7.98324	1.39452	7.10436
1.39869	8.6636	1.39667	-0.00199	1.39842	8.01019	1.39785	7.10562
1.40202	8.65227	1.4	-0.00201	1.40175	8.00531	1.40119	7.09316
1.40535	8.6876	1.40333	-0.00202	1.40509	7.99118	1.40452	7.11777
1.40869	8.68728	1.40667	-0.00212	1.40842	7.9891	1.40785	7.11831
1.41202	8.68101	1.41	-0.00195	1.41175	7.9784	1.41119	7.12928
1.41535	8.66526	1.41333	-0.00185	1.41509	8.00905	1.41452	7.11361
1.41869	8.65111	1.41667	-0.00201	1.41842	8.00968	1.41785	7.10156
1.42202	8.67949	1.42	-0.00203	1.42175	8.00111	1.42119	7.10052
1.42535	8.67968	1.42333	-0.00224	1.42509	7.99364	1.42452	7.10612
1.42869	8.6947	1.42667	-0.00207	1.42842	7.98214	1.42785	7.13145
1.43202	8.68	1.43	-0.00224	1.43175	7.99037	1.43119	7.11935
1.43535	8.67355	1.43333	-0.0022	1.43509	7.99742	1.43452	7.10756
1.43869	8.66217	1.43667	-0.00217	1.43842	8.01295	1.43785	7.09434
1.44202	8.66816	1.44	-0.00218	1.44175	7.99912	1.44119	7.09713
1.44535	8.69253	1.44333	-0.00209	1.44509	7.99109	1.44452	7.12459
1.44869	8.68138	1.44667	-0.00211	1.44842	7.9804	1.44785	7.1179
1.45202	8.68539	1.45	-0.00218	1.45175	7.98036	1.45119	7.12296
1.45535	8.66295	1.45403	7.88694	1.45509	8.0017	1.45452	7.09447
1.45869	8.66447	1.45736	7.35995	1.45842	8.00714	1.45785	7.10359
1.46202	8.68267	1.46069	7.24914	1.46175	8.00323	1.46119	7.11515
1.46535	8.69456	1.46403	7.24023	1.46509	7.98541	1.46452	7.12743
1.46869	8.69677	1.46736	7.21871	1.46842	7.97221	1.46785	7.12901
1.47202	8.67903	1.47069	7.23806	1.47175	7.98218	1.47119	7.09501
1.47535	8.67281	1.47403	7.22537	1.47509	7.99653	1.47452	7.09975
1.47869	8.66277	1.47736	7.2328	1.47842	8.00845	1.47785	7.09474
1.48202	8.68659	1.48069	7.25861	1.48175	7.98647	1.48119	7.11479
1.48535	8.70387	1.48403	7.26429	1.48509	7.98528	1.48452	7.12373
1.48869	8.68751	1.48736	7.28475	1.48842	7.96678	1.48785	7.11267
1.49202	8.6806	1.49069	7.27087	1.49175	7.98804	1.49119	7.10603
1.49535	8.65932	1.49403	7.26544	1.49509	7.99894	1.49452	7.09253
1.49869	8.67272	1.49736	7.28258	1.49842	7.99899	1.49785	7.10048
1.50202	8.69193	1.50069	7.30007	1.50175	7.99326	1.50119	7.12138
1.50535	8.69226	1.50403	7.31862	1.50509	7.97089	1.50452	7.12201
1.50869	8.68935	1.50736	7.31255	1.50842	7.98053	1.50785	7.11276
1.51202	8.66526	1.51069	7.3083	1.51175	7.97951	1.51119	7.10142
1.51535	8.66517	1.51403	7.29765	1.51509	8.00658	1.51452	7.10061
1.51869	8.67696	1.51736	7.31951	1.51842	7.99937	1.51785	7.10427
1.52202	8.69917	1.52069	7.34124	1.52175	7.97021	1.52119	7.12499
1.52535	8.6906	1.52403	7.34098	1.52509	7.98418	1.52452	7.12188
1.52869	8.66991	1.52736	7.34332	1.52842	7.96032	1.52785	7.10246
1.53202	8.67097	1.53069	7.32647	1.53175	7.98587	1.53119	7.09781
1.53535	8.66945	1.53403	7.33216	1.53509	7.99258	1.53452	7.09555
1.53869	8.69419	1.53736	7.34578	1.53842	7.99687	1.53785	7.12129
1.54202	8.69719	1.54069	7.36318	1.54175	7.98418	1.54119	7.12152
1.54535	8.6865	1.54403	7.36683	1.54509	7.97004	1.54452	7.12161
1.54869	8.67304	1.54736	7.35193	1.54842	7.98435	1.54785	7.09307
1.55202	8.66544	1.55069	7.34892	1.55175	7.98413	1.55119	7.09158
1.55535	8.68608	1.55403	7.35138	1.55509	8.00204	1.55452	7.10743
1.55869	8.68571	1.55736	7.37273	1.55842	7.99262	1.55785	7.11249
1.56202	8.70451	1.56069	7.37341	1.56175	7.97556	1.56119	7.13086
1.56535	8.67295	1.56403	7.36585	1.56509	7.97603	1.56452	7.1054
1.56869	8.67641	1.56736	7.36781	1.56842	7.96898	1.56785	7.10332
1.57202	8.67719	1.57069	7.35193	1.57175	8.0003	1.57119	7.09524
1.57535	8.67655	1.57403	7.37931	1.57509	7.99738	1.57452	7.10477
1.57869	8.70695	1.57736	7.38045	1.57842	7.99542	1.57785	7.12562
1.58202	8.68346	1.58069	7.38813	1.58175	7.97093	1.58119	7.11474
1.58535	8.67839	1.58403	7.3746	1.58509	7.9734	1.58452	7.11686
1.58869	8.66913	1.58736	7.3614	1.58842	7.9815	1.58785	7.09307
1.59202	8.67512	1.59069	7.37455	1.59175	8.00412	1.59119	7.10287
1.59535	8.69622	1.59403	7.37519	1.59509	8.00056	1.59452	7.10779
1.59869	8.69871	1.59736	7.40732	1.59842	7.97297	1.59785	7.11614
1.60202	8.69949	1.60069	7.39085	1.60175	7.98286	1.60119	7.12883
1.60535	8.6589	1.60403	7.38126	1.60509	7.96945	1.60452	7.10562
1.60869	8.68373	1.60736	7.36904	1.60842	7.98732	1.60785	7.10513
1.61202	8.69313	1.61069	7.38449	1.61175	8.00158	1.61119	7.09072
1.61535	8.70714	1.61403	7.40923	1.61509	7.99305	1.61452	7.10752
1.61869	8.70354	1.61736	7.39675	1.61842	8.00039	1.61785	7.12355
1.62202	8.67553	1.62069	7.40677	1.62175	7.97085	1.62119	7.11998
1.62535	8.68765	1.62403	7.38737	1.62509	7.9759	1.62452	7.11167
1.62869	8.68161	1.62736	7.3987	1.62842	7.9866	1.62785	7.0854
1.63202	8.70023	1.63069	7.39726	1.63175	8.00467	1.63119	7.10282
1.63535	8.70681	1.63403	7.41432	1.63509	7.99534	1.63452	7.10499
1.63869	8.69686	1.63736	7.4262	1.63842	7.98218	1.63785	7.11858
1.64202	8.68452	1.64069	7.40201	1.64175	7.97518	1.64119	7.11163
1.64535	8.67562	1.64403	7.41148	1.64509	7.96987	1.64452	7.10201
1.64869	8.69746	1.64736	7.39221	1.64842	8.00064	1.64785	7.10327
1.65202	8.6959	1.65069	7.41538	1.65175	8.00552	1.65119	7.09294
1.65535	8.70714	1.65403	7.4237	1.65509	7.99292	1.65452	7.11267
1.65869	8.69497	1.65736	7.42599	1.65842	7.97806	1.65785	7.12246
1.66202	8.6741	1.66069	7.42718	1.66175	7.97	1.66119	7.117
1.66535	8.68935	1.66403	7.41216	1.66509	7.99496	1.66452	7.10738
1.66869	8.7	1.66736	7.41097	1.66842	8.00421	1.66785	7.10138
1.67202	8.7134	1.67069	7.42595	1.67175	8.00052	1.67119	7.09515
1.67535	8.69401	1.67403	7.43872	1.67509	7.98498	1.67452	7.10174
1.67869	8.67968	1.67736	7.4366	1.67842	7.97382	1.67785	7.12481
1.68202	8.67751	1.68069	7.43049	1.68175	7.98986	1.68119	7.11529
1.68535	8.69336	1.68403	7.4192	1.68509	7.99343	1.68452	7.10517
1.68869	8.7176	1.68736	7.4094	1.68842	8.00642	1.68785	7.09849
1.69202	8.70663	1.69069	7.4355	1.69175	7.99453	1.69119	7.09379
1.69535	8.69465	1.69403	7.44127	1.69509	7.98354	1.69452	7.11926
1.69869	8.6695	1.69736	7.43919	1.69842	7.98553	1.69785	7.11944
1.70202	8.68931	1.70069	7.42769	1.70175	7.97692	1.70119	7.12043
1.70535	8.70451	1.70403	7.42039	1.70509	8.00714	1.70452	7.10589
1.70869	8.70276	1.70736	7.42544	1.70842	7.99861	1.70785	7.09948
1.71202	8.7117	1.71069	7.43206	1.71175	7.99228	1.71119	7.09966
1.71535	8.67268	1.71403	7.44662	1.71509	7.97764	1.71452	7.10233
1.71869	8.68746	1.71736	7.42769	1.71842	7.98299	1.71785	7.11646
1.72202	8.68779	1.72069	7.42468	1.72175	7.99334	1.72119	7.10711
1.72535	8.71488	1.72403	7.40986	1.72509	7.99211	1.72452	7.11167
1.72869	8.71262	1.72736	7.41347	1.72842	8.0068	1.72785	7.1002
1.73202	8.68986	1.73069	7.43376	1.73175	7.98201	1.73119	7.08959
1.73535	8.69461	1.73403	7.42786	1.73509	7.98214	1.73452	7.10594
1.73869	8.67733	1.73736	7.4321	1.73842	7.97709	1.73785	7.11118
1.74202	8.70401	1.74069	7.41649	1.74175	7.99356	1.74119	7.12481
1.74535	8.71552	1.74403	7.40957	1.74509	8.00832	1.74452	7.11325
1.74869	8.71649	1.74736	7.42913	1.74842	7.99419	1.74785	7.0942
1.75202	8.7046	1.75069	7.42985	1.75175	7.98587	1.75119	7.09185
1.75535	8.68424	1.75403	7.43923	1.75509	7.97013	1.75452	7.0979
1.75869	8.69359	1.75736	7.42964	1.75842	7.98952	1.75785	7.12359
1.76202	8.69539	1.76069	7.42311	1.76175	7.99563	1.76119	7.11181
1.76535	8.72013	1.76403	7.41233	1.76509	8.00417	1.76452	7.11231
1.76869	8.71695	1.76736	7.42625	1.76842	7.99933	1.76785	7.08242
1.77202	8.69714	1.77069	7.45485	1.77175	7.97649	1.77119	7.08878
1.77535	8.68783	1.77403	7.43707	1.77509	7.99215	1.77452	7.11294
1.77869	8.67042	1.77736	7.43185	1.77842	7.98549	1.77785	7.1105
1.78202	8.71437	1.78069	7.40791	1.78175	8.00569	1.78119	7.12115
1.78535	8.70801	1.78403	7.42616	1.78509	8.00022	1.78452	7.09695
1.78869	8.71635	1.78736	7.44034	1.78842	7.9978	1.78785	7.09497
1.79202	8.70193	1.79069	7.43788	1.79175	7.98778	1.79119	7.09266
1.79535	8.68429	1.79403	7.44365	1.79509	7.97692	1.79452	7.11334
1.79869	8.68995	1.79736	7.42137	1.79842	7.99814	1.79785	7.11718
1.80202	8.70027	1.80069	7.42964	1.80175	7.98931	1.80119	7.09759
1.80535	8.71589	1.80403	7.42926	1.80509	8.00141	1.80452	7.10395
1.80869	8.70815	1.80736	7.44403	1.80842	7.98171	1.80785	7.08905
1.81202	8.71294	1.81069	7.45057	1.81175	7.97789	1.81119	7.1021
1.81535	8.69041	1.81403	7.42357	1.81509	7.98935	1.81452	7.11181
1.81869	8.68705	1.81736	7.4344	1.81842	7.99644	1.81785	7.11705
1.82202	8.69668	1.82069	7.4175	1.82175	8.02072	1.82119	7.1096
1.82535	8.69967	1.82403	7.4386	1.82509	7.9953	1.82452	7.08996
1.82869	8.71631	1.82736	7.44293	1.82842	7.98918	1.82785	7.09339
1.83202	8.7082	1.83069	7.45366	1.83175	7.98507	1.83119	7.103
1.83535	8.69488	1.83403	7.42786	1.83509	8.00052	1.83452	7.12061
1.83869	8.68746	1.83736	7.42595	1.83842	8.01214	1.83785	7.11583
1.84202	8.69548	1.84069	7.43062	1.84175	8.01308	1.84119	7.09826
1.84535	8.72105	1.84403	7.44475	1.84509	8.00344	1.84452	7.09063
1.84869	8.71488	1.84736	7.45443	1.84842	7.98392	1.84785	7.08111
1.85202	8.72354	1.85069	7.4453	1.85175	7.9891	1.85119	7.11131
1.85535	8.69156	1.85403	7.44089	1.85509	8.0099	1.85452	7.11357
1.85869	8.69456	1.85736	7.42744	1.85842	8.01524	1.85785	7.11045
1.86202	8.70995	1.86069	7.4349	1.86175	8.01821	1.86119	7.09808
1.86535	8.71442	1.86403	7.46287	1.86509	7.99101	1.86452	7.08829
1.86869	8.72824	1.86736	7.4546	1.86842	7.99457	1.86785	7.10066
1.87202	8.70649	1.87069	7.45447	1.87175	8.00132	1.87119	7.10964
1.87535	8.70737	1.87403	7.42913	1.87509	8.00773	1.87452	7.11366
1.87869	8.69032	1.87736	7.43962	1.87842	8.02186	1.87785	7.09975
1.88202	8.70179	1.88069	7.4428	1.88175	8.00548	1.88119	7.09108
1.88535	8.71976	1.88403	7.45744	1.88509	8.00344	1.88452	7.08801
1.88869	8.7211	1.88736	7.46712	1.88842	7.98918	1.88785	7.09641
1.89202	8.71686	1.89069	7.43215	1.89175	8.00391	1.89119	7.11199
1.89535	8.69267	1.89403	7.43461	1.89509	8.01367	1.89452	7.10174
1.89869	8.70166	1.89736	7.43762	1.89842	8.0211	1.89785	7.11375
1.90202	8.70552	1.90069	7.44361	1.90175	8.00824	1.90119	7.08959
1.90535	8.71617	1.90403	7.46852	1.90509	7.98842	1.90452	7.08657
1.90869	8.72727	1.90736	7.44254	1.90842	7.99886	1.90785	7.10048
1.91202	8.7023	1.91069	7.45018	1.91175	8.0068	1.91119	7.10761
1.91535	8.69401	1.91403	7.4307	1.91509	8.02186	1.91452	7.11515
1.91869	8.69668	1.91736	7.43359	1.91842	8.01613	1.91785	7.10179
1.92202	8.71032	1.92069	7.45417	1.92175	7.99538	1.92119	7.09989
1.92535	8.72653	1.92403	7.46033	1.92509	7.98587	1.92452	7.08066
1.92869	8.72474	1.92736	7.45986	1.92842	7.9908	1.92785	7.09316
1.93202	8.71013	1.93069	7.43176	1.93175	8.01817	1.93119	7.11759
1.93535	8.68392	1.93403	7.43007	1.93509	8.0082	1.93452	7.10011
1.93869	8.70631	1.93736	7.43575	1.93842	8.00319	1.93785	7.10355
1.94202	8.71419	1.94069	7.45697	1.94175	7.98205	1.94119	7.07786
1.94535	8.73303	1.94403	7.46037	1.94509	7.98435	1.94452	7.09388
1.94869	8.71709	1.94736	7.44679	1.94842	8.00183	1.94785	7.10309
1.95202	8.70239	1.95069	7.43758	1.95175	8.00671	1.95119	7.10458
1.95535	8.69405	1.95403	7.43694	1.95509	8.01181	1.95452	7.1119
1.95869	8.70437	1.95736	7.45031	1.95842	7.98099	1.95785	7.0877
1.96202	8.71879	1.96069	7.46402	1.96175	7.98749	1.96119	7.09226
1.96535	8.72593	1.96403	7.46139	1.96509	7.98961	1.96452	7.09122
1.96869	8.72239	1.96736	7.44632	1.96842	8.00688	1.96785	7.10549
1.97202	8.6952	1.97069	7.43906	1.97175	8.00714	1.97119	7.10355
1.97535	8.70658	1.97403	7.4473	1.97509	7.97921	1.97452	7.09357
1.97869	8.71045	1.97736	7.46075	1.97842	7.99271	1.97785	7.0909
1.98202	8.71423	1.98069	7.47675	1.98175	7.97794	1.98119	7.07727
1.98535	8.74275	1.98403	7.46491	1.98509	7.9981	1.98452	7.10156
1.98869	8.71308	1.98736	7.4661	1.98842	8.0065	1.98785	7.10589
1.99202	8.70119	1.99069	7.45625	1.99175	7.99623	1.99119	7.11267
1.99535	8.704	1.99403	7.45549	1.99509	7.99704	1.99452	7.09397
1.99869	8.70267	1.99736	7.47633	1.99842	7.97229	1.99785	7.08151
2.00202	8.73367	2.00069	7.4793	2.00175	7.99016	2.00119	7.08978
2.00535	8.72939	2.00403	7.48155	2.00509	7.99118	2.00452	7.09018
2.00869	8.72077	2.00736	7.46207	2.00842	8.0065	2.00785	7.11357
2.01202	8.70078	2.01069	7.46703	2.01175	7.99644	2.01119	7.09759
2.01535	8.7087	2.01403	7.46873	2.01509	7.98396	2.01452	7.10025
2.01869	8.71921	2.01736	7.47658	2.01842	7.98469	2.01785	7.08088
2.02202	8.7322	2.02069	7.49589	2.02175	7.98723	2.02119	7.08463
2.02535	8.73298	2.02403	7.47688	2.02509	8.01155	2.02452	7.10233
2.02869	8.70631	2.02736	7.48112	2.02842	8.00417	2.02785	7.10025
2.03202	8.71156	2.03069	7.47094	2.03175	7.98935	2.03119	7.10747
2.03535	8.70502	2.03403	7.49105	2.03509	7.98384	2.03452	7.08255
2.03869	8.71566	2.03736	7.49785	2.03842	7.9894	2.03785	7.09068
2.04202	8.73879	2.04069	7.49504	2.04175	8.00247	2.04119	7.08788
2.04535	8.73049	2.04403	7.49755	2.04509	8.00383	2.04452	7.10562
2.04869	8.71916	2.04736	7.47081	2.04842	7.99933	2.04785	7.11686
2.05202	8.70433	2.05069	7.47998	2.05175	7.97017	2.05119	7.09104
2.05535	8.70787	2.05403	7.48439	2.05509	7.98587	2.05452	7.09813
2.05869	8.72193	2.05736	7.50324	2.05842	7.99423	2.05785	7.08034
2.06202	8.73589	2.06069	7.51151	2.06175	8.00548	2.06119	7.09709
2.06535	8.74266	2.06403	7.48626	2.06509	8.00985	2.06452	7.10978
2.06869	8.70829	2.06736	7.48982	2.06842	7.9787	2.06785	7.10892
2.07202	8.71852	2.07069	7.48558	2.07175	7.99343	2.07119	7.10734
2.07535	8.70589	2.07403	7.49899	2.07509	7.98481	2.07452	7.08278
2.07869	8.73308	2.07736	7.51877	2.07842	8.0023	2.07785	7.08959
2.08202	8.74017	2.08069	7.50892	2.08175	8.00183	2.08119	7.09732
2.08535	8.7199	2.08403	7.49967	2.08509	7.99385	2.08452	7.11221
2.08869	8.71796	2.08736	7.47951	2.08842	7.9877	2.08785	7.0947
2.09202	8.70023	2.09069	7.50561	2.09175	7.97437	2.09119	7.08716
2.09535	8.72727	2.09403	7.49725	2.09509	7.99296	2.09452	7.08549
2.09869	8.73367	2.09736	7.51822	2.09842	7.99767	2.09785	7.0812
2.10202	8.73989	2.10069	7.50867	2.10175	8.00574	2.10119	7.11068
2.10535	8.71764	2.10403	7.48995	2.10509	7.99109	2.10452	7.10702
2.10869	8.70009	2.10736	7.4967	2.10842	7.9762	2.10785	7.09334
2.11202	8.71856	2.11069	7.48982	2.11175	7.98889	2.11119	7.08896
2.11535	8.71865	2.11403	7.52543	2.11509	7.99292	2.11452	7.08187
2.11869	8.7468	2.11736	7.51716	2.11842	8.00319	2.11785	7.09614
2.12202	8.73391	2.12069	7.50264	2.12175	7.99631	2.12119	7.10251
2.12535	8.73349	2.12403	7.49241	2.12509	7.98184	2.12452	7.1068
2.12869	8.71313	2.12736	7.49012	2.12842	7.98413	2.12785	7.083
2.13202	8.71875	2.13069	7.50455	2.13175	7.98838	2.13119	7.07944
2.13535	8.72506	2.13403	7.51003	2.13509	8.0079	2.13452	7.08996
2.13869	8.74234	2.13736	7.52297	2.13842	8.00247	2.13785	7.09528
2.14202	8.74363	2.14069	7.49216	2.14175	7.98766	2.14119	7.10996
2.14535	8.71584	2.14403	7.48732	2.14509	7.97246	2.14452	7.08165
2.14869	8.71806	2.14736	7.50065	2.14842	7.97136	2.14785	7.08214
2.15202	8.71165	2.15069	7.50476	2.15175	8.0026	2.15119	7.08183
2.15535	8.731	2.15403	7.52233	2.15509	8.00255	2.15452	7.09984
2.15869	8.7533	2.15736	7.513	2.15842	7.99945	2.15785	7.10549
2.16202	8.72391	2.16069	7.50909	2.16175	7.9818	2.16119	7.0914
2.16535	8.7246	2.16403	7.49479	2.16509	7.98099	2.16452	7.08801
2.16869	8.71174	2.16736	7.51168	2.16842	7.98532	2.16785	7.07871
2.17202	8.73142	2.17069	7.52123	2.17175	8.00319	2.17119	7.09655
2.17535	8.73943	2.17403	7.52573	2.17509	8.01125	2.17452	7.10373
2.17869	8.74118	2.17736	7.52849	2.17842	7.98884	2.17785	7.09632
2.18202	8.73354	2.18069	7.51032	2.18175	7.9863	2.18119	7.09537
2.18535	8.697	2.18403	7.50854	2.18509	7.9745	2.18452	7.07334
2.18869	8.72474	2.18736	7.51092	2.18842	7.986	2.18785	7.0933
2.19202	8.7293	2.19069	7.53103	2.19175	8.00412	2.19119	7.09948
2.19535	8.73994	2.19403	7.53252	2.19509	8.00158	2.19452	7.10332
2.19869	8.7462	2.19736	7.52093	2.19842	8.00226	2.19785	7.10048
2.20202	8.71184	2.20069	7.51533	2.20175	7.97688	2.20119	7.08174
2.20535	8.71704	2.20403	7.50693	2.20509	7.98036	2.20452	7.08377
2.20869	8.72183	2.20736	7.52815	2.20842	7.9874	2.20785	7.09348
2.21202	8.73183	2.21069	7.53494	2.21175	8.0079	2.21119	7.10969
2.21535	8.75095	2.21403	7.53434	2.21509	7.99776	2.21452	7.0947
2.21869	8.73372	2.21736	7.52581	2.21842	7.98655	2.21785	7.08616
2.22202	8.71515	2.22069	7.50812	2.22175	7.98295	2.22119	7.07176
2.22535	8.72151	2.22403	7.53014	2.22509	7.97488	2.22452	7.08147
2.22869	8.72921	2.22736	7.52458	2.22842	8.00298	2.22785	7.10255
2.23202	8.74012	2.23069	7.54746	2.23175	8.00412	2.23119	7.09524
2.23535	8.74478	2.23403	7.53893	2.23509	8.00319	2.23452	7.09176
2.23869	8.73031	2.23736	7.53426	2.23842	7.98439	2.23785	7.07542
2.24202	8.72128	2.24069	7.52467	2.24175	7.97802	2.24119	7.0849
2.24535	8.72211	2.24403	7.52051	2.24509	7.99623	2.24452	7.09551
2.24869	8.73883	2.24736	7.53782	2.24842	8.00187	2.24785	7.10477
2.25202	8.75044	2.25069	7.545	2.25175	8.01329	2.25119	7.1035
2.25535	8.7428	2.25403	7.55005	2.25509	7.98838	2.25452	7.06923
2.25869	8.73119	2.25736	7.53528	2.25842	7.98498	2.25785	7.08472
2.26202	8.7181	2.26069	7.52038	2.26175	7.98358	2.26119	7.0853
2.26535	8.74008	2.26403	7.53099	2.26509	7.98991	2.26452	7.09862
2.26869	8.75643	2.26736	7.53566	2.26842	8.01036	2.26785	7.10151
2.27202	8.75473	2.27069	7.56414	2.27175	7.99156	2.27119	7.08305
2.27535	8.74837	2.27403	7.54572	2.27509	7.99313	2.27452	7.08002
2.27869	8.72059	2.27736	7.54084	2.27842	7.96779	2.27785	7.07984
2.28202	8.73257	2.28069	7.52161	2.28175	7.98532	2.28119	7.097
2.28535	8.75067	2.28403	7.53846	2.28509	7.99491	2.28452	7.10011
2.28869	8.75597	2.28736	7.54899	2.28842	8.00629	2.28785	7.09876
2.29202	8.76251	2.29069	7.56066	2.29175	8.00726	2.29119	7.08883
2.29535	8.73515	2.29403	7.55429	2.29509	7.9849	2.29452	7.07664
2.29869	8.74049	2.29736	7.5301	2.29842	7.98443	2.29785	7.09546
2.30202	8.73326	2.30069	7.54109	2.30175	7.98087	2.30119	7.09307
2.30535	8.76496	2.30403	7.53485	2.30509	8.00226	2.30452	7.09935
2.30869	8.76044	2.30736	7.55692	2.30842	8.02051	2.30785	7.0863
2.31202	8.74215	2.31069	7.55841	2.31175	8.00094	2.31119	7.07302
2.31535	8.74948	2.31403	7.53816	2.31509	7.99559	2.31452	7.08829
2.31869	8.72506	2.31736	7.54406	2.31842	7.98392	2.31785	7.09041
2.32202	8.75279	2.32069	7.52887	2.32175	8.00272	2.32119	7.10594
2.32535	8.75984	2.32403	7.54606	2.32509	8.01002	2.32452	7.08707
2.32869	8.76768	2.32736	7.55977	2.32842	8.0135	2.32785	7.07989
2.33202	8.75224	2.33069	7.55641	2.33175	8.00247	2.33119	7.07822
2.33535	8.72635	2.33403	7.55361	2.33509	7.98295	2.33452	7.09443
2.33869	8.74846	2.33736	7.53222	2.33842	7.9908	2.33785	7.10698
2.34202	8.75427	2.34069	7.54041	2.34175	7.99551	2.34119	7.0886
2.34535	8.77408	2.34403	7.53999	2.34509	8.01562	2.34452	7.07573
2.34869	8.76381	2.34736	7.55561	2.34842	8.011	2.34785	7.06824
2.35202	8.7427	2.35069	7.56528	2.35175	7.99356	2.35119	7.08481
2.35535	8.73929	2.35403	7.53672	2.35509	7.99262	2.35452	7.10603
2.35869	8.73722	2.35736	7.54249	2.35842	7.98303	2.35785	7.09984
2.36202	8.7703	2.36069	7.53197	2.36175	8.00909	2.36119	7.09244
2.36535	8.76376	2.36403	7.56125	2.36509	8.01155	2.36452	7.0737
2.36869	8.75017	2.36736	7.56456	2.36842	8.01439	2.36785	7.08662
2.37202	8.73985	2.37069	7.55552	2.37175	7.98668	2.37119	7.09578
2.37535	8.74284	2.37403	7.55646	2.37509	7.99593	2.37452	7.10815
2.37869	8.76311	2.37736	7.53201	2.37842	8.00069	2.37785	7.08783
2.38202	8.76592	2.38069	7.55565	2.38175	8.00947	2.38119	7.06476
2.38535	8.76247	2.38403	7.56129	2.38509	8.02089	2.38452	7.08725
2.38869	8.73897	2.38736	7.57101	2.38842	8.00323	2.38785	7.07722
2.39202	8.74395	2.39069	7.55841	2.39175	7.99551	2.39119	7.11009
2.39535	8.7492	2.39403	7.54381	2.39509	7.9885	2.39452	7.09858
2.39869	8.76961	2.39736	7.55637	2.39842	8.00175	2.39785	7.09041
2.40202	8.76017	2.40069	7.55811	2.40175	8.01885	2.40119	7.07858
2.40535	8.74736	2.40403	7.58179	2.40509	8.01401	2.40452	7.07424
2.40869	8.74616	2.40736	7.56711	2.40842	8.00192	2.40785	7.09587
2.41202	8.73533	2.41069	7.56168	2.41175	7.98375	2.41119	7.09172
2.41535	8.76431	2.41403	7.55629	2.41509	7.99271	2.41452	7.0909
2.41869	8.76265	2.41736	7.55909	2.41842	8.00578	2.41785	7.0723
2.42202	8.75961	2.42069	7.57555	2.42175	8.01639	2.42119	7.07727
2.42535	8.73225	2.42403	7.57517	2.42509	8.01516	2.42452	7.08838
2.42869	8.73248	2.42736	7.57606	2.42842	7.98532	2.42785	7.08725
2.43202	8.75196	2.43069	7.55573	2.43175	7.99228	2.43119	7.10418
2.43535	8.74934	2.43403	7.55692	2.43509	7.993	2.43452	7.07659
2.43869	8.76864	2.43736	7.56257	2.43842	8.009	2.43785	7.07041
2.44202	8.74791	2.44069	7.58188	2.44175	8.01643	2.44119	7.08413
2.44535	8.73022	2.44403	7.58349	2.44509	8.00264	2.44452	7.09226
2.44869	8.73902	2.44736	7.56342	2.44842	7.99449	2.44785	7.10147
2.45202	8.7451	2.45069	7.55998	2.45175	7.98511	2.45119	7.08169
2.45535	8.77053	2.45403	7.54712	2.45509	7.99661	2.45452	7.07208
2.45869	8.75464	2.45736	7.57802	2.45842	8.00085	2.45785	7.06643
2.46202	8.73538	2.46069	7.58027	2.46175	8.00646	2.46119	7.09474
2.46535	8.73303	2.46403	7.56851	2.46509	7.99822	2.46452	7.09614
2.46869	8.74459	2.46736	7.56286	2.46842	7.97738	2.46785	7.09646
2.47202	8.76818	2.47069	7.54287	2.47175	7.98549	2.47119	7.08214
2.47535	8.75643	2.47403	7.56736	2.47509	7.98596	2.47452	7.06399
2.47869	8.75003	2.47736	7.56881	2.47842	8.00977	2.47785	7.08585
2.48202	8.72888	2.48069	7.57543	2.48175	8.00145	2.48119	7.09181
2.48535	8.73828	2.48403	7.57089	2.48509	7.9891	2.48452	7.10323
2.48869	8.74897	2.48736	7.54839	2.48842	7.98006	2.48785	7.07826
2.49202	8.75754	2.49069	7.55968	2.49175	7.98129	2.49119	7.07294
2.49535	8.75487	2.49403	7.55807	2.49509	7.99483	2.49452	7.07438
2.49869	8.73473	2.49736	7.5739	2.49842	7.99954	2.49785	7.09217
2.50202	8.72515	2.50069	7.5711	2.50175	8.00663	2.50119	7.1026
2.50535	8.73883	2.50403	7.56202	2.50509	7.9804	2.50452	7.07718
2.50869	8.75542	2.50736	7.55009	2.50842	7.9669	2.50785	7.07406
2.51202	8.75556	2.51069	7.54648	2.51175	7.98693	2.51119	7.06851
2.51535	8.7457	2.51403	7.55837	2.51509	7.97925	2.51452	7.07799
2.51869	8.73648	2.51736	7.56015	2.51842	8.00552	2.51785	7.10436
2.52202	8.73395	2.52069	7.57339	2.52175	7.98867	2.52119	7.08734
2.52535	8.75187	2.52403	7.55293	2.52509	7.98587	2.52452	7.08969
2.52869	8.75491	2.52736	7.54602	2.52842	7.97098	2.52785	7.06463
2.53202	8.76574	2.53069	7.54924	2.53175	7.9658	2.53119	7.06702
2.53535	8.74897	2.53403	7.5677	2.53509	7.98855	2.53452	7.08901
2.53869	8.73736	2.53736	7.57823	2.53842	7.98685	2.53785	7.09063
2.54202	8.73842	2.54069	7.57394	2.54175	7.99822	2.54119	7.09334
2.54535	8.74786	2.54403	7.55735	2.54509	7.97709	2.54452	7.07289
2.54869	8.76431	2.54736	7.54275	2.54842	7.97641	2.54785	7.06932
2.55202	8.75031	2.55069	7.568	2.55175	7.96928	2.55119	7.06837
2.55535	8.74892	2.55403	7.57581	2.55509	7.98384	2.55452	7.08576
2.55869	8.72289	2.55736	7.58133	2.55842	8.00234	2.55785	7.09971
2.56202	8.72847	2.56069	7.56893	2.56175	7.98566	2.56119	7.08481
2.56535	8.76638	2.56403	7.55115	2.56509	7.98545	2.56452	7.08169
2.56869	8.7486	2.56736	7.55985	2.56842	7.96003	2.56785	7.06503
2.57202	8.75574	2.57069	7.559	2.57175	7.97688	2.57119	7.07822
2.57535	8.7375	2.57403	7.5798	2.57509	7.98485	2.57452	7.09641
2.57869	8.73607	2.57736	7.57466	2.57842	7.99937	2.57785	7.09569
2.58202	8.75058	2.58069	7.55489	2.58175	7.99491	2.58119	7.08693
2.58535	8.76178	2.58403	7.55837	2.58509	7.97047	2.58452	7.06454
2.58869	8.76067	2.58736	7.55387	2.58842	7.98188	2.58785	7.07208
2.59202	8.73363	2.59069	7.57471	2.59175	7.97272	2.59119	7.07162
2.59535	8.73344	2.59403	7.5691	2.59509	7.99984	2.59452	7.09032
2.59869	8.73906	2.59736	7.5677	2.59842	7.99385	2.59785	7.08684
2.60202	8.75547	2.60069	7.56359	2.60175	7.98867	2.60119	7.08088
2.60535	8.76943	2.60403	7.54754	2.60509	7.97598	2.60452	7.0723
2.60869	8.74588	2.60736	7.5669	2.60842	7.96334	2.60785	7.06779
2.61202	8.75219	2.61069	7.57263	2.61175	7.98154	2.61119	7.08941
2.61535	8.73003	2.61403	7.58557	2.61509	7.98676	2.61452	7.08851
2.61869	8.74611	2.61736	7.57224	2.61842	8.00298	2.61785	7.09682
2.62202	8.76311	2.62069	7.54988	2.62175	7.98405	2.62119	7.07266
2.62535	8.76731	2.62403	7.56414	2.62509	7.97314	2.62452	7.07072
2.62869	8.75814	2.62736	7.55756	2.62842	7.97645	2.62785	7.07451
2.63202	8.73971	2.63069	7.57683	2.63175	7.96754	2.63119	7.06418
2.63535	8.741	2.63403	7.57984	2.63509	8.00073	2.63452	7.10093
2.63869	8.74183	2.63736	7.56987	2.63842	7.99326	2.63785	7.08066
2.64202	8.77108	2.64069	7.55527	2.64175	7.98193	2.64119	7.07813
2.64535	8.76247	2.64403	7.55438	2.64509	7.9725	2.64452	7.05962
2.64869	8.74575	2.64736	7.5725	2.64842	7.96682	2.64785	7.07244
2.65202	8.73897	2.65069	7.57657	2.65175	7.98422	2.65119	7.08264
2.65535	8.73077	2.65403	7.58205	2.65509	7.99623	2.65452	7.08237
2.65869	8.75694	2.65736	7.5697	2.65842	7.99912	2.65785	7.08964
2.66202	8.76602	2.66069	7.56129	2.66175	7.98358	2.66119	7.06386
2.66535	8.75888	2.66403	7.56074	2.66509	7.97543	2.66452	7.06557
2.66869	8.75662	2.66736	7.58073	2.66842	7.97195	2.66785	7.0616
2.67202	8.72796	2.67069	7.58752	2.67175	7.99241	2.67119	7.07655
2.67535	8.73906	2.67403	7.58213	2.67509	7.99776	2.67452	7.08869
2.67869	8.75173	2.67736	7.56932	2.67842	7.98906	2.67785	7.07957
2.68202	8.77459	2.68069	7.55124	2.68175	7.97964	2.68119	7.08607
2.68535	8.75731	2.68403	7.56876	2.68509	7.96911	2.68452	7.06336
2.68869	8.74105	2.68736	7.57645	2.68842	7.9689	2.68785	7.0691
2.69202	8.73501	2.69069	7.58769	2.69175	7.99712	2.69119	7.0737
2.69535	8.73561	2.69403	7.58476	2.69509	7.99398	2.69452	7.08738
2.69869	8.76574	2.69736	7.55964	2.69842	7.988	2.69785	7.08806
2.70202	8.75348	2.70069	7.56944	2.70175	7.97055	2.70119	7.07126
2.70535	8.76316	2.70403	7.56342	2.70509	7.97259	2.70452	7.06698
2.70869	8.73966	2.70736	7.58837	2.70842	7.97887	2.70785	7.05745
2.71202	8.7304	2.71069	7.58574	2.71175	7.99211	2.71119	7.08309
2.71535	8.74316	2.71403	7.58213	2.71509	7.99984	2.71452	7.09176
2.71869	8.75468	2.71736	7.5677	2.71842	7.97267	2.71785	7.08165
2.72202	8.7691	2.72069	7.54389	2.72175	7.97386	2.72119	7.06914
2.72535	8.74206	2.72403	7.57437	2.72509	7.96809	2.72452	7.0537
2.72869	8.73718	2.72736	7.57869	2.72842	7.99772	2.72785	7.07944
2.73202	8.72248	2.73069	7.58943	2.73175	7.99793	2.73119	7.09348
2.73535	8.74777	2.73403	7.57742	2.73509	7.98053	2.73452	7.08653
2.73869	8.77279	2.73736	7.56316	2.73842	7.97548	2.73785	7.08169
2.74202	8.7504	2.74069	7.56902	2.74175	7.96529	2.74119	7.05311
2.74535	8.75404	2.74403	7.57848	2.74509	7.98447	2.74452	7.06711
2.74869	8.7246	2.74736	7.58969	2.74842	7.99271	2.74785	7.07736
2.75202	8.74542	2.75069	7.57937	2.75175	7.99568	2.75119	7.09294
2.75535	8.7492	2.75403	7.57696	2.75509	7.9742	2.75452	7.07524
2.75869	8.76629	2.75736	7.56134	2.75842	7.96096	2.75785	7.0625
2.76202	8.76556	2.76069	7.56393	2.76175	7.98413	2.76119	7.06083
2.76535	8.72874	2.76403	7.57547	2.76509	7.97654	2.76452	7.06115
2.76869	8.74284	2.76736	7.58858	2.76842	8.00043	2.76785	7.08589
2.77202	8.73179	2.77069	7.59185	2.77175	7.98307	2.77119	7.08264
2.77535	8.76196	2.77403	7.57971	2.77509	7.98095	2.77452	7.07989
2.77869	8.76288	2.77736	7.56452	2.77842	7.96711	2.77785	7.06878
2.78202	8.75782	2.78069	7.5666	2.78175	7.96537	2.78119	7.06621
2.78535	8.75118	2.78403	7.57241	2.78509	7.9964	2.78452	7.07388
2.78869	8.73146	2.78736	7.5851	2.78842	7.99347	2.78785	7.08224
2.79202	8.75012	2.79069	7.5829	2.79175	7.99623	2.79119	7.09104
2.79535	8.7568	2.79403	7.57534	2.79509	7.97	2.79452	7.06919
2.79869	8.77164	2.79736	7.56023	2.79842	7.97654	2.79785	7.0653
2.80202	8.75256	2.80069	7.57636	2.80175	7.98422	2.80119	7.05524
2.80535	8.74164	2.80403	7.59024	2.80509	7.9885	2.80452	7.07221
2.80869	8.73989	2.80736	7.59215	2.80842	8.00981	2.80785	7.08982
2.81202	8.72759	2.81069	7.58302	2.81175	7.97789	2.81119	7.07515
2.81535	8.76496	2.81403	7.56804	2.81509	7.97454	2.81452	7.07479
2.81869	8.76219	2.81736	7.58141	2.81842	7.96164	2.81785	7.05749
2.82202	8.76049	2.82069	7.58116	2.82175	7.98812	2.82119	7.06819
2.82535	8.74648	2.82403	7.59796	2.82509	7.99398	2.82452	7.08007
2.82869	8.74261	2.82736	7.60306	2.82842	8.00277	2.82785	7.08571
2.83202	8.74261	2.83069	7.59801	2.83175	7.98566	2.83119	7.08029
2.83535	8.76141	2.83403	7.57717	2.83509	7.95956	2.83452	7.05338
2.83869	8.76583	2.83736	7.56753	2.83842	7.98159	2.83785	7.06395
2.84202	8.74966	2.84069	7.59232	2.84175	7.9793	2.84119	7.06241
2.84535	8.75353	2.84403	7.59054	2.84509	7.99394	2.84452	7.08364
2.84869	8.7316	2.84736	7.60501	2.84842	7.99835	2.84785	7.08914
2.85202	8.74925	2.85069	7.59775	2.85175	7.97047	2.85119	7.07307
2.85535	8.76371	2.85403	7.58502	2.85509	7.97548	2.85452	7.06422
2.85869	8.76021	2.85736	7.58264	2.85842	7.97004	2.85785	7.05831
2.86202	8.76901	2.86069	7.59079	2.86175	7.99199	2.86119	7.07312
2.86535	8.74164	2.86403	7.60637	2.86509	7.99122	2.86452	7.08535
2.86869	8.73561	2.86736	7.60908	2.86842	7.99368	2.86785	7.08332
2.87202	8.74524	2.87069	7.59601	2.87175	7.97246	2.87119	7.07009
2.87535	8.76127	2.87403	7.58417	2.87509	7.96482	2.87452	7.0584
2.87869	8.77786	2.87736	7.57157	2.87842	7.98562	2.87785	7.06819
2.88202	8.7638	2.88069	7.60679	2.88175	7.97815	2.88119	7.06359
2.88535	8.75095	2.88403	7.59707	2.88509	7.99975	2.88452	7.08625
2.88869	8.73266	2.88736	7.60289	2.88842	7.98944	2.88785	7.07858
2.89202	8.74003	2.89069	7.58774	2.89175	7.97505	2.89119	7.06725
2.89535	8.76454	2.89403	7.5778	2.89509	7.97246	2.89452	7.05447
2.89869	8.76804	2.89736	7.58757	2.89842	7.97683	2.89785	7.0584
2.90202	8.77058	2.90069	7.58807	2.90175	7.99258	2.90119	7.07871
2.90535	8.7422	2.90403	7.60297	2.90509	7.99712	2.90452	7.08291
2.90869	8.74266	2.90736	7.58846	2.90842	7.9815	2.90785	7.07515
2.91202	8.74289	2.91069	7.58234	2.91175	7.9675	2.91119	7.05876
2.91535	8.75293	2.91403	7.57309	2.91509	7.96928	2.91452	7.05817
2.91869	8.77118	2.91736	7.58179	2.91842	7.98469	2.91785	7.07072
2.92202	8.75929	2.92069	7.59109	2.92175	7.98753	2.92119	7.07501
2.92535	8.75238	2.92403	7.58744	2.92509	7.99712	2.92452	7.09018
2.92869	8.73215	2.92736	7.59851	2.92842	7.97068	2.92785	7.06124
2.93202	8.74565	2.93069	7.57089	2.93175	7.96762	2.93119	7.0602
2.93535	8.76404	2.93403	7.57267	2.93509	7.97221	2.93452	7.05677
2.93869	8.75869	2.93736	7.57683	2.93842	7.98435	2.93785	7.06494
2.94202	8.76602	2.94069	7.59465	2.94175	8.00035	2.94119	7.08643
2.94535	8.73391	2.94403	7.58892	2.94509	7.99084	2.94452	7.07614
2.94869	8.74247	2.94736	7.58387	2.94842	7.9857	2.94785	7.0695
2.95202	8.75703	2.95069	7.56804	2.95175	7.96635	2.95119	7.05564
2.95535	8.76344	2.95403	7.56134	2.95509	7.9742	2.95452	7.06526
2.95869	8.77399	2.95736	7.5899	2.95842	7.98452	2.95785	7.06738
2.96202	8.75058	2.96069	7.58638	2.96175	7.98456	2.96119	7.07786
2.96535	8.74879	2.96403	7.59283	2.96509	7.99708	2.96452	7.08774
2.96869	8.74187	2.96736	7.5767	2.96842	7.96758	2.96785	7.05307
2.97202	8.77601	2.97069	7.56533	2.97175	7.97081	2.97119	7.06607
2.97535	8.77205	2.97403	7.58162	2.97509	7.97573	2.97452	7.05447
2.97869	8.76915	2.97736	7.59113	2.97842	7.99241	2.97785	7.08201
2.98202	8.75173	2.98069	7.59741	2.98175	8.00115	2.98119	7.08201
2.98535	8.74086	2.98403	7.5865	2.98509	7.98596	2.98452	7.05623
2.98869	8.76505	2.98736	7.57254	2.98842	7.97628	2.98785	7.05763
2.99202	8.77224	2.99069	7.5714	2.99175	7.96495	2.99119	7.05212
2.99535	8.78025	2.99403	7.57878	2.99509	7.98481	2.99452	7.07442
2.99869	8.76717	2.99736	7.60497	2.99842	7.99071	2.99785	7.07388
3.00202	8.75791	3.00069	7.58812	3.00175	7.99606	3.00119	7.083
3.00535	8.74565	3.00403	7.58803	3.00509	7.98969	3.00452	7.0607
3.00869	8.765	3.00736	7.57628	3.00842	7.95948	3.00785	7.04377
3.01202	8.78555	3.01069	7.56915	3.01175	7.98002	3.01119	7.05934
3.01535	8.76726	3.01403	7.59202	3.01509	7.97836	3.01452	7.05916
3.01869	8.77136	3.01736	7.59155	3.01842	7.99186	3.01785	7.08562
3.02202	8.75035	3.02069	7.60463	3.02175	7.99962	3.02119	7.06878
3.02535	8.76311	3.02403	7.58128	3.02509	7.98761	3.02452	7.06183
3.02869	8.78901	3.02736	7.57356	3.02842	7.97836	3.02785	7.05664
3.03202	8.78666	3.03069	7.58383	3.03175	7.97654	3.03119	7.0635
3.03535	8.78808	3.03403	7.59291	3.03509	7.99203	3.03452	7.07375
3.03869	8.75247	3.03736	7.60658	3.03842	7.9891	3.03785	7.06995
3.04202	8.75588	3.04069	7.58324	3.04175	8.00285	3.04119	7.07691
3.04535	8.77251	3.04403	7.58222	3.04509	7.9725	3.04452	7.04919
3.04869	8.78997	3.04736	7.5694	3.04842	7.97263	3.04785	7.05731
3.05202	8.78767	3.05069	7.58472	3.05175	7.98061	3.05119	7.06205
3.05535	8.77528	3.05403	7.59707	3.05509	7.99165	3.05452	7.07601
3.05869	8.76334	3.05736	7.59185	3.05842	8.01338	3.05785	7.08296
3.06202	8.75256	3.06069	7.58735	3.06175	7.98553	3.06119	7.05587
3.06535	8.78495	3.06403	7.56999	3.06509	7.98375	3.06452	7.05799
3.06869	8.79555	3.06736	7.58107	3.06842	7.97297	3.06785	7.05889
3.07202	8.79062	3.07069	7.5899	3.07175	7.98761	3.07119	7.07953
3.07535	8.78159	3.07403	7.60093	3.07509	8.00043	3.07452	7.07632
3.07869	8.75961	3.07736	7.59796	3.07842	8.00001	3.07785	7.06697
3.08202	8.77542	3.08069	7.56838	3.08175	8.00069	3.08119	7.06183
3.08535	8.78606	3.08403	7.58056	3.08509	7.95833	3.08452	7.04268
3.08869	8.79477	3.08736	7.57479	3.08842	7.98681	3.08785	7.07506
3.09202	8.77786	3.09069	7.60475	3.09175	7.9902	3.09119	7.07451
3.09535	8.7726	3.09403	7.60314	3.09509	8.00429	3.09452	7.07966
3.09869	8.7597	3.09736	7.59338	3.09842	8.00319	3.09785	7.06016
3.10202	8.76514	3.10069	7.58298	3.10175	7.98791	3.10119	7.04724
3.10535	8.78504	3.10403	7.57067	3.10509	7.98528	3.10452	7.06436
3.10869	8.78242	3.10736	7.59911	3.10842	7.98265	3.10785	7.06783
3.11202	8.78403	3.11069	7.59958	3.11175	7.99882	3.11119	7.08242
3.11535	8.76583	3.11403	7.60904	3.11509	8.00293	3.11452	7.06792
3.11869	8.76215	3.11736	7.58103	3.11842	7.99738	3.11785	7.0588
3.12202	8.77468	3.12069	7.58167	3.12175	7.99445	3.12119	7.05582
3.12535	8.78154	3.12403	7.57666	3.12509	7.97395	3.12452	7.05817
3.12869	8.7979	3.12736	7.58744	3.12842	7.99479	3.12785	7.07492
3.13202	8.76095	3.13069	7.61065	3.13175	7.99033	3.13119	7.06404
3.13535	8.76717	3.13403	7.58307	3.13509	8.01278	3.13452	7.06734
3.13869	8.75809	3.13736	7.58672	3.13842	8.00323	3.13785	7.05217
3.14202	8.76795	3.14069	7.57445	3.14175	7.98596	3.14119	7.05144
3.14535	8.80034	3.14403	7.59304	3.14509	7.98426	3.14452	7.07357
3.14869	8.76989	3.14736	7.60424	3.14842	7.98715	3.14785	7.08228
3.15202	8.77182	3.15069	7.59851	3.15175	8.01185	3.15119	7.07817
3.15535	8.75367	3.15403	7.58638	3.15509	8.00786	3.15452	7.06002
3.15869	8.76634	3.15736	7.56834	3.15842	8.0054	3.15785	7.04268
3.16202	8.77887	3.16069	7.59206	3.16175	7.98579	3.16119	7.05325
3.16535	8.77638	3.16403	7.59987	3.16509	7.9815	3.16452	7.07605
3.16869	8.78067	3.16736	7.60526	3.16842	8.01452	3.16785	7.07885
3.17202	8.74888	3.17069	7.59461	3.17175	8.00336	3.17119	7.06377
3.17535	8.75381	3.17403	7.5742	3.17509	8.00879	3.17452	7.05754
3.17869	8.7592	3.17736	7.58897	3.17842	7.98146	3.17785	7.05054
3.18202	8.78624	3.18069	7.58829	3.18175	7.98978	3.18119	7.07122
3.18535	8.79762	3.18403	7.60717	3.18509	8.00166	3.18452	7.07808
3.18869	8.76883	3.18736	7.60047	3.18842	8.00616	3.18785	7.07402
3.19202	8.75786	3.19069	7.58782	3.19175	8.01367	3.19119	7.06368
3.19535	8.75662	3.19403	7.58175	3.19509	7.99211	3.19452	7.0546
3.19869	8.77468	3.19736	7.58553	3.19842	7.99037	3.19785	7.0667
3.20202	8.78371	3.20069	7.61027	3.20175	7.98511	3.20119	7.07614
3.20535	8.78136	3.20403	7.59686	3.20509	7.99899	3.20452	7.08928
3.20869	8.76178	3.20736	7.60187	3.20842	8.00663	3.20785	7.06562
3.21202	8.74962	3.21069	7.58387	3.21175	7.9995	3.21119	7.0528
3.21535	8.7644	3.21403	7.57738	3.21509	7.99411	3.21452	7.06589
3.21869	8.76556	3.21736	7.58875	3.21842	7.98328	3.21785	7.06034
3.22202	8.79131	3.22069	7.59809	3.22175	7.98842	3.22119	7.08968
3.22535	8.77274	3.22403	7.61345	3.22509	7.99865	3.22452	7.07122
3.22869	8.75989	3.22736	7.58998	3.22842	8.01291	3.22785	7.06883
3.23202	8.75238	3.23069	7.58459	3.23175	7.99585	3.23119	7.06354
3.23535	8.76791	3.23403	7.58268	3.23509	7.98469	3.23452	7.05957
3.23869	8.78606	3.23736	7.59724	3.23842	7.98146	3.23785	7.07623
3.24202	8.78767	3.24069	7.61273	3.24175	7.9866	3.24119	7.08269
3.24535	8.76947	3.24403	7.60204	3.24509	8.01142	3.24452	7.07957
3.24869	8.75791	3.24736	7.5913	3.24842	8.00442	3.24785	7.0607
3.25202	8.75814	3.25069	7.57229	3.25175	7.99423	3.25119	7.05862
3.25535	8.77588	3.25403	7.58706	3.25509	7.98078	3.25452	7.07321
3.25869	8.78712	3.25736	7.60603	3.25842	7.97407	3.25785	7.0793
3.26202	8.78656	3.26069	7.60951	3.26175	7.99712	3.26119	7.09163
3.26535	8.75427	3.26403	7.61579	3.26509	8.00557	3.26452	7.06521
3.26869	8.75542	3.26736	7.59147	3.26842	8.00709	3.26785	7.05623
3.27202	8.76749	3.27069	7.59402	3.27175	7.99487	3.27119	7.06363
3.27535	8.78246	3.27403	7.59835	3.27509	7.98146	3.27452	7.07641
3.27869	8.79186	3.27736	7.61863	3.27842	7.98626	3.27785	7.08517
3.28202	8.76786	3.28069	7.6174	3.28175	7.99814	3.28119	7.07451
3.28535	8.76288	3.28403	7.60132	3.28509	8.01316	3.28452	7.0612
3.28869	8.75736	3.28736	7.6062	3.28842	7.98787	3.28785	7.04995
3.29202	8.78085	3.29069	7.58659	3.29175	7.98969	3.29119	7.06837
3.29535	8.79283	3.29403	7.60501	3.29509	7.97955	3.29452	7.07312
3.29869	8.77938	3.29736	7.61362	3.29842	7.97951	3.29785	7.07262
3.30202	8.77477	3.30069	7.62237	3.30175	8.01431	3.30119	7.05925
3.30535	8.74754	3.30403	7.61023	3.30509	7.99831	3.30452	7.04038
3.30869	8.77362	3.30736	7.59448	3.30842	8.00153	3.30785	7.05162
3.31202	8.76551	3.31069	7.60374	3.31175	7.97934	3.31119	7.05953
3.31535	8.79301	3.31403	7.60989	3.31509	7.97098	3.31452	7.07239
3.31869	8.79076	3.31736	7.6317	3.31842	8.00145	3.31785	7.05876
3.32202	8.75666	3.32069	7.62198	3.32175	8.00179	3.32119	7.04706
3.32535	8.76786	3.32403	7.60849	3.32509	7.99979	3.32452	7.04088
3.32869	8.76311	3.32736	7.59915	3.32842	7.98265	3.32785	7.0565
3.33202	8.78726	3.33069	7.59155	3.33175	7.97484	3.33119	7.06291
3.33535	8.78647	3.33403	7.62555	3.33509	7.97565	3.33452	7.04941
3.33869	8.77196	3.33736	7.61918	3.33842	7.99903	3.33785	7.05338
3.34202	8.76007	3.34069	7.62653	3.34175	8.00684	3.34119	7.03609
3.34535	8.74607	3.34403	7.60543	3.34509	7.98978	3.34452	7.04422
3.34869	8.78417	3.34736	7.60157	3.34842	7.9812	3.34785	7.06512
3.35202	8.78454	3.35069	7.60921	3.35175	7.96936	3.35119	7.0588
3.35535	8.79237	3.35403	7.62249	3.35509	7.99334	3.35452	7.06079
3.35869	8.76178	3.35736	7.62801	3.35842	7.99929	3.35785	7.04056
3.36202	8.75201	3.36069	7.60526	3.36175	8.00773	3.36119	7.04038
3.36535	8.76933	3.36403	7.61023	3.36509	7.98706	3.36452	7.04733
3.36869	8.77297	3.36736	7.59584	3.36842	7.97119	3.36785	7.06034
3.37202	8.79168	3.37069	7.61439	3.37175	7.99152	3.37119	7.06959
3.37535	8.77247	3.37403	7.62385	3.37509	7.98774	3.37452	7.03817
3.37869	8.77062	3.37736	7.61834	3.37842	8.00578	3.37785	7.04016
3.38202	8.75321	3.38069	7.61316	3.38175	7.98791	3.38119	7.03916
3.38535	8.77016	3.38403	7.59563	3.38509	7.99058	3.38452	7.0612
3.38869	8.78081	3.38736	7.60149	3.38842	7.98201	3.38785	7.06151
3.39202	8.76901	3.39069	7.60183	3.39175	7.98244	3.39119	7.04733
3.39535	8.78398	3.39403	7.62071	3.39509	8.00289	3.39452	7.04282
3.39869	8.75358	3.39736	7.63069	3.39842	7.99805	3.39785	7.03596
3.40202	8.76279	3.40069	7.60705	3.40175	8.00535	3.40119	7.05487
3.40535	8.77108	3.40403	7.60437	3.40509	7.97433	3.40452	7.06296
3.40869	8.78799	3.40736	7.58243	3.40842	7.97985	3.40785	7.05975
3.41202	8.79085	3.41069	7.60764	3.41175	7.98613	3.41119	7.04485
3.41535	8.77122	3.41403	7.62784	3.41509	7.99339	3.41452	7.02241
3.41869	8.75777	3.41736	7.60688	3.41842	8.01083	3.41785	7.05054
3.42202	8.75247	3.42069	7.60365	3.42175	7.97284	3.42119	7.05122
3.42535	8.79265	3.42403	7.58757	3.42509	7.98002	3.42452	7.06846
3.42869	8.77942	3.42736	7.59368	3.42842	7.97267	3.42785	7.05284
3.43202	8.78468	3.43069	7.60259	3.43175	7.99593	3.43119	7.04517
3.43535	8.76887	3.43403	7.61443	3.43509	8.00086	3.43452	7.04463
3.43869	8.74496	3.43736	7.61829	3.43842	7.99241	3.43785	7.04047
3.44202	8.7744	3.44069	7.59945	3.44175	7.98184	3.44119	7.06264
3.44535	8.78237	3.44403	7.5958	3.44509	7.96873	3.44452	7.05352
3.44869	8.79255	3.44736	7.58833	3.44842	7.99012	3.44785	7.0584
3.45202	8.77307	3.45069	7.61227	3.45175	7.99504	3.45119	7.0304
3.45535	8.76275	3.45403	7.61146	3.45509	7.99831	3.45452	7.03708
3.45869	8.75938	3.45736	7.61702	3.45842	7.98995	3.45785	7.05397
3.46202	8.77647	3.46069	7.60539	3.46175	7.97395	3.46119	7.05162
3.46535	8.80002	3.46403	7.58621	3.46509	7.98328	3.46452	7.06079
3.46869	8.7691	3.46736	7.59881	3.46842	7.98333	3.46785	7.0356
3.47202	8.77076	3.47069	7.60959	3.47175	7.99929	3.47119	7.0383
3.47535	8.76362	3.47403	7.623	3.47509	8.00582	3.47452	7.03848
3.47869	8.75749	3.47736	7.6112	3.47842	7.98672	3.47785	7.05262
3.48202	8.78168	3.48069	7.60136	3.48175	7.97374	3.48119	7.06539
3.48535	8.77693	3.48403	7.58731	3.48509	7.97522	3.48452	7.04905
3.48869	8.78242	3.48736	7.59181	3.48842	7.99941	3.48785	7.03718
3.49202	8.76367	3.49069	7.6185	3.49175	7.99373	3.49119	7.02485
3.49535	8.76505	3.49403	7.60802	3.49509	7.99283	3.49452	7.04973
3.49869	8.77436	3.49736	7.60959	3.49842	7.9793	3.49785	7.05614
3.50202	8.78606	3.50069	7.5885	3.50175	7.96932	3.50119	7.06481
3.50535	8.79629	3.50403	7.59571	3.50509	7.9905	3.50452	7.0495
3.50869	8.77302	3.50736	7.61303	3.50842	7.99878	3.50785	7.03311
3.51202	8.76063	3.51069	7.61031	3.51175	8.00939	3.51119	7.04517
3.51535	8.75689	3.51403	7.62224	3.51509	7.98698	3.51452	7.04083
3.51869	8.77035	3.51736	7.59559	3.51842	7.97573	3.51785	7.06147
3.52202	8.79195	3.52069	7.59614	3.52175	7.98715	3.52119	7.06508
3.52535	8.78173	3.52403	7.59728	3.52509	7.99322	3.52452	7.0491
3.52869	8.77726	3.52736	7.61685	3.52842	8.00765	3.52785	7.04097
3.53202	8.75339	3.53069	7.623	3.53175	7.99283	3.53119	7.03338
3.53535	8.76887	3.53403	7.59559	3.53509	7.98362	3.53452	7.05835
3.53869	8.78537	3.53736	7.6025	3.53842	7.97106	3.53785	7.04657
3.54202	8.79467	3.54069	7.58867	3.54175	7.98167	3.54119	7.05438
3.54535	8.78219	3.54403	7.61634	3.54509	8.00926	3.54452	7.0509
3.54869	8.76182	3.54736	7.62101	3.54842	7.99627	3.54785	7.02639
3.55202	8.76671	3.55069	7.61923	3.55175	8.00272	3.55119	7.04264
3.55535	8.76348	3.55403	7.60242	3.55509	7.97208	3.55452	7.04124
3.55869	8.78919	3.55736	7.5961	3.55842	7.9807	3.55785	7.063
3.56202	8.78583	3.56069	7.60857	3.56175	7.99462	3.56119	7.0514
3.56535	8.77104	3.56403	7.60688	3.56509	8.00811	3.56452	7.03537
3.56869	8.77141	3.56736	7.62725	3.56842	8.00349	3.56785	7.03799
3.57202	8.75588	3.57069	7.59508	3.57175	7.97751	3.57119	7.04128
3.57535	8.78163	3.57403	7.59741	3.57509	7.99071	3.57452	7.06413
3.57869	8.78772	3.57736	7.59516	3.57842	7.9773	3.57785	7.06264
3.58202	8.79375	3.58069	7.60569	3.58175	8.00069	3.58119	7.05049
3.58535	8.76929	3.58403	7.62695	3.58509	8.00417	3.58452	7.02914
3.58869	8.76159	3.58736	7.61146	3.58842	8.00302	3.58785	7.03243
3.59202	8.76952	3.59069	7.59427	3.59175	7.99237	3.59119	7.05293
3.59535	8.77574	3.59403	7.5916	3.59509	7.97548	3.59452	7.05338
3.59869	8.79794	3.59736	7.59597	3.59842	7.9922	3.59785	7.05849
3.60202	8.77168	3.60069	7.62054	3.60175	7.99572	3.60119	7.03532
3.60535	8.76076	3.60403	7.61676	3.60509	8.01028	3.60452	7.03013
3.60869	8.76436	3.60736	7.61583	3.60842	7.9922	3.60785	7.03858
3.61202	8.77376	3.61069	7.58294	3.61175	7.98048	3.61119	7.05068
3.61535	8.79993	3.61403	7.59864	3.61509	7.98337	3.61452	7.06016
3.61869	8.78518	3.61736	7.6171	3.61842	7.97756	3.61785	7.05316
3.62202	8.76385	3.62069	7.61345	3.62175	8.0118	3.62119	7.04946
3.62535	8.75749	3.62403	7.6236	3.62509	7.99385	3.62452	7.03456
3.62869	8.76638	3.62736	7.59822	3.62842	7.99508	3.62785	7.05104
3.63202	8.79085	3.63069	7.6045	3.63175	7.97331	3.63119	7.06422
3.63535	8.78606	3.63403	7.60017	3.63509	7.977	3.63452	7.06824
3.63869	8.79605	3.63736	7.61273	3.63842	7.99653	3.63785	7.06652
3.64202	8.7527	3.64069	7.62148	3.64175	7.99712	3.64119	7.04435
3.64535	8.76832	3.64403	7.61087	3.64509	7.99767	3.64452	7.05244
3.64869	8.77099	3.64736	7.6073	3.64842	7.97195	3.64785	7.05212
3.65202	8.78348	3.65069	7.59461	3.65175	7.9711	3.65119	7.06932
3.65535	8.7991	3.65403	7.61396	3.65509	7.97081	3.65452	7.06011
3.65869	8.77979	3.65736	7.61706	3.65842	7.99029	3.65785	7.05456
3.66202	8.7727	3.66069	7.62351	3.66175	7.99491	3.66119	7.04828
3.66535	8.76399	3.66403	7.61205	3.66509	7.96902	3.66452	7.03365
3.66869	8.78624	3.66736	7.5938	3.66842	7.97505	3.66785	7.06892
3.67202	8.78785	3.67069	7.60471	3.67175	7.96478	3.67119	7.06684
3.67535	8.79398	3.67403	7.60857	3.67509	7.97738	3.67452	7.06553
3.67869	8.77869	3.67736	7.62551	3.67842	7.98273	3.67785	7.05415
3.68202	8.75947	3.68069	7.61757	3.68175	7.98643	3.68119	7.04724
3.68535	8.76873	3.68403	7.60785	3.68509	7.96894	3.68452	7.06092
3.68869	8.77744	3.68736	7.59711	3.68842	7.95871	3.68785	7.07045
3.69202	8.80172	3.69069	7.60204	3.69175	7.96733	3.69119	7.0728
3.69535	8.78937	3.69403	7.6306	3.69509	7.96533	3.69452	7.06232
3.69869	8.76998	3.69736	7.61545	3.69842	7.99131	3.69785	7.04946
3.70202	8.76749	3.70069	7.61222	3.70175	7.98082	3.70119	7.04115
3.70535	8.76638	3.70403	7.59461	3.70509	7.9686	3.70452	7.05907
3.70869	8.7985	3.70736	7.60068	3.70842	7.96546	3.70785	7.06612
3.71202	8.79053	3.71069	7.61804	3.71175	7.95549	3.71119	7.05361
3.71535	8.79283	3.71403	7.62063	3.71509	7.98821	3.71452	7.0579
3.71869	8.76205	3.71736	7.62067	3.71842	7.98473	3.71785	7.03988
3.72202	8.76311	3.72069	7.60289	3.72175	7.97386	3.72119	7.03776
3.72535	8.79453	3.72403	7.60064	3.72509	7.95744	3.72452	7.05474
3.72869	8.77763	3.72736	7.60488	3.72842	7.95841	3.72785	7.05677
3.73202	8.80688	3.73069	7.61867	3.73175	7.97722	3.73119	7.05813
3.73535	8.76947	3.73403	7.62937	3.73509	7.98129	3.73452	7.03885
3.73869	8.77408	3.73736	7.60879	3.73842	7.98723	3.73785	7.03216
3.74202	8.77684	3.74069	7.62279	3.74175	7.95701	3.74119	7.04246
3.74535	8.78583	3.74403	7.59656	3.74509	7.95442	3.74452	7.05596
3.74869	8.80587	3.74736	7.61685	3.74842	7.97471	3.74785	7.05208
3.75202	8.78117	3.75069	7.6191	3.75175	7.9801	3.75119	7.03907
3.75535	8.77749	3.75403	7.62916	3.75509	7.99419	3.75452	7.03316
3.75869	8.77062	3.75736	7.61341	3.75842	7.96992	3.75785	7.02666
3.76202	8.78951	3.76069	7.59864	3.76175	7.96516	3.76119	7.05266
3.76535	8.80232	3.76403	7.61002	3.76509	7.96283	3.76452	7.05433
3.76869	8.78749	3.76736	7.60806	3.76842	7.97722	3.76785	7.04435
3.77202	8.78661	3.77069	7.63765	3.77175	7.99058	3.77119	7.04052
3.77535	8.76754	3.77403	7.62063	3.77509	7.9776	3.77452	7.02503
3.77869	8.78122	3.77736	7.61528	3.77842	7.97565	3.77785	7.04323
3.78202	8.79619	3.78069	7.60429	3.78175	7.95523	3.78119	7.04851
3.78535	8.79546	3.78403	7.60645	3.78509	7.9714	3.78452	7.06165
3.78869	8.78698	3.78736	7.63141	3.78842	7.97963	3.78785	7.03086
3.79202	8.77302	3.79069	7.63501	3.79175	7.98613	3.79119	7.0225
3.79535	8.77993	3.79403	7.63175	3.79509	7.98341	3.79452	7.04323
3.79869	8.77472	3.79736	7.6121	3.79842	7.96139	3.79785	7.04264
3.80202	8.80734	3.80069	7.61341	3.80175	7.96139	3.80119	7.06151
3.80535	8.79315	3.80403	7.61999	3.80509	7.9697	3.80452	7.05036
3.80869	8.77302	3.80736	7.62648	3.80842	7.98469	3.80785	7.03943
3.81202	8.76574	3.81069	7.64278	3.81175	7.98036	3.81119	7.03045
3.81535	8.77634	3.81403	7.6098	3.81509	7.96996	3.81452	7.03672
3.81869	8.80223	3.81736	7.61587	3.81842	7.96576	3.81785	7.05451
3.82202	8.79195	3.82069	7.61405	3.82175	7.94679	3.82119	7.04765
3.82535	8.77638	3.82403	7.62411	3.82509	7.98197	3.82452	7.05248
3.82869	8.7656	3.82736	7.64465	3.82842	7.97675	3.82785	7.02611
3.83202	8.77191	3.83069	7.63302	3.83175	7.98345	3.83119	7.03406
3.83535	8.78993	3.83403	7.62865	3.83509	7.96962	3.83452	7.04156
3.83869	8.79771	3.83736	7.61783	3.83842	7.95468	3.83785	7.04359
3.84202	8.80366	3.84069	7.6143	3.84175	7.97149	3.84119	7.06038
3.84535	8.76818	3.84403	7.63748	3.84509	7.97823	3.84452	7.03618
3.84869	8.77555	3.84736	7.63811	3.84842	7.98859	3.84785	7.02968
3.85202	8.79076	3.85069	7.64444	3.85175	7.97378	3.85119	7.03009
3.85535	8.80177	3.85403	7.61643	3.85509	7.97276	3.85452	7.04706
3.85869	8.79951	3.85736	7.62063	3.85842	7.95485	3.85785	7.05402
3.86202	8.7809	3.86069	7.62122	3.86175	7.97153	3.86119	7.04634
3.86535	8.77763	3.86403	7.6404	3.86509	7.98991	3.86452	7.02995
3.86869	8.78113	3.86736	7.64367	3.86842	7.97467	3.86785	7.0174
3.87202	8.79527	3.87069	7.62381	3.87175	7.98303	3.87119	7.04174
3.87535	8.8037	3.87403	7.61643	3.87509	7.95807	3.87452	7.04386
3.87869	8.79762	3.87736	7.61524	3.87842	7.95824	3.87785	7.05546
3.88202	8.78647	3.88069	7.63624	3.88175	7.97891	3.88119	7.03772
3.88535	8.77182	3.88403	7.63964	3.88509	7.98112	3.88452	7.0281
3.88869	8.7867	3.88736	7.63994	3.88842	7.98053	3.88785	7.03438
3.89202	8.79311	3.89069	7.61651	3.89175	7.96138	3.89119	7.03555
3.89535	8.80062	3.89403	7.6107	3.89509	7.96177	3.89452	7.05176
3.89869	8.79209	3.89736	7.62937	3.89842	7.9616	3.89785	7.04079
3.90202	8.77394	3.90069	7.62487	3.90175	7.98931	3.90119	7.03415
3.90535	8.78988	3.90403	7.639	3.90509	7.98604	3.90452	7.02806
3.90869	8.7944	3.90736	7.61923	3.90842	7.97374	3.90785	7.03329
3.91202	8.81729	3.91069	7.61171	3.91175	7.96559	3.91119	7.04467
3.91535	8.79873	3.91403	7.61163	3.91509	7.95375	3.91452	7.03821
3.91869	8.77813	3.91736	7.61846	3.91842	7.98023	3.91785	7.04648
3.92202	8.78099	3.92069	7.64316	3.92175	7.98566	3.92119	7.02042
3.92535	8.78177	3.92403	7.63073	3.92509	7.98337	3.92452	7.02395
3.92869	8.81564	3.92736	7.62784	3.92842	7.97344	3.92785	7.0365
3.93202	8.79536	3.93069	7.60361	3.93175	7.96296	3.93119	7.04679
3.93535	8.79638	3.93403	7.6112	3.93509	7.97577	3.93452	7.05415
3.93869	8.78283	3.93736	7.63302	3.93842	7.97522	3.93785	7.02431
3.94202	8.79707	3.94069	7.61647	3.94175	7.99585	3.94119	7.02517
3.94535	8.81706	3.94403	7.62385	3.94509	7.97072	3.94452	7.0272
3.94869	8.81522	3.94736	7.60297	3.94842	7.9554	3.94785	7.04869
3.95202	8.81637	3.95069	7.6121	3.95175	7.97471	3.95119	7.0514
3.95535	8.79371	3.95403	7.61982	3.95509	7.96983	3.95452	7.03663
3.95869	8.79757	3.95736	7.62258	3.95842	7.99538	3.95785	7.03085
3.96202	8.80366	3.96069	7.62992	3.96175	7.98536	3.96119	7.01302
3.96535	8.82227	3.96403	7.60306	3.96509	7.98154	3.96452	7.04413
3.96869	8.81236	3.96736	7.60772	3.96842	7.96835	3.96785	7.05144
3.97202	8.78564	3.97069	7.59635	3.97175	7.96979	3.97119	7.0444
3.97535	8.79827	3.97403	7.62975	3.97509	7.99423	3.97452	7.03672
3.97869	8.79002	3.97736	7.6261	3.97842	7.995	3.97785	7.02733
3.98202	8.81702	3.98069	7.62029	3.98175	7.99241	3.98119	7.03027
3.98535	8.81646	3.98403	7.60976	3.98509	7.97013	3.98452	7.0449
3.98869	8.8096	3.98736	7.59716	3.98842	7.97582	3.98785	7.04986
3.99202	8.79997	3.99069	7.61626	3.99175	7.98371	3.99119	7.03505
3.99535	8.78408	3.99403	7.62215	3.99509	7.98783	3.99452	7.01754
3.99869	8.80006	3.99736	7.62661	3.99842	8.00285	3.99785	7.03113
4.00202	8.80163	4.00069	7.61685	4.00175	7.98239	4.00119	7.03587
4.00535	8.82185	4.00403	7.60772	4.00509	7.97488	4.00452	7.05117
4.00869	8.79191	4.00736	7.60755	4.00842	7.9748	4.00785	7.03862
4.01202	8.78339	4.01069	7.61392	4.01175	7.99776	4.01119	7.03483
4.01535	8.78288	4.01403	7.63115	4.01509	8.00158	4.01452	7.02562
4.01869	8.78339	4.01736	7.61918	4.01842	7.9863	4.01785	7.02973
4.02202	8.81563	4.02069	7.61282	4.02175	7.97467	4.02119	7.05189
4.02535	8.7914	4.02403	7.60357	4.02509	7.95854	4.02452	7.04751
4.02869	8.78163	4.02736	7.60577	4.02842	7.99025	4.02785	7.04607
4.03202	8.77371	4.03069	7.62373	4.03175	7.98519	4.03119	7.02679
4.03535	8.7815	4.03403	7.62788	4.03509	7.99173	4.03452	7.02453
4.03869	8.80218	4.03736	7.63039	4.03842	7.98286	4.03785	7.03609
4.04202	8.79407	4.04069	7.61502	4.04175	7.95977	4.04119	7.03817
4.04535	8.79642	4.04403	7.59716	4.04509	7.9731	4.04452	7.05772
4.04869	8.76035	4.04736	7.61384	4.04842	7.97429	4.04785	7.02702
4.05202	8.77412	4.05069	7.62602	4.05175	7.9939	4.05119	7.02458
4.05535	8.78675	4.05403	7.64066	4.05509	7.98341	4.05452	7.0221
4.05869	8.79546	4.05736	7.61664	4.05842	7.97806	4.05785	7.03672
4.06202	8.79928	4.06069	7.60879	4.06175	7.96105	4.06119	7.05266
4.06535	8.76878	4.06403	7.59877	4.06509	7.96334	4.06452	7.04413
4.06869	8.77786	4.06736	7.61655	4.06842	7.9944	4.06785	7.03275
4.07202	8.76726	4.07069	7.63081	4.07175	7.97552	4.07119	7.02182
4.07535	8.79067	4.07403	7.61893	4.07509	7.99118	4.07452	7.03298
4.07869	8.79025	4.07736	7.6149	4.07842	7.96754	4.07785	7.03614
4.08202	8.77855	4.08069	7.6011	4.08175	7.95799	4.08119	7.0537
4.08535	8.77025	4.08403	7.61375	4.08509	7.97603	4.08452	7.04494
4.08869	8.76929	4.08736	7.62971	4.08842	7.97997	4.08785	7.02372
4.09202	8.79946	4.09069	7.63043	4.09175	7.99521	4.09119	7.02977
4.09535	8.78878	4.09403	7.62211	4.09509	7.97641	4.09452	7.03162
4.09869	8.79255	4.09736	7.60106	4.09842	7.97352	4.09785	7.05036
4.10202	8.77486	4.10069	7.6185	4.10175	7.95591	4.10119	7.0514
4.10535	8.76979	4.10403	7.61969	4.10509	7.97802	4.10452	7.04571
4.10869	8.79136	4.10736	7.64011	4.10842	7.9846	4.10785	7.03013
4.11202	8.79177	4.11069	7.62258	4.11175	7.98154	4.11119	7.02801
4.11535	8.80172	4.11403	7.61197	4.11509	7.9801	4.11452	7.03934
4.11869	8.77855	4.11736	7.61498	4.11842	7.95693	4.11785	7.03153
4.12202	8.77518	4.12069	7.61553	4.12175	7.96962	4.12119	7.04742
4.12535	8.77224	4.12403	7.63387	4.12509	7.98282	4.12452	7.03058
4.12869	8.78956	4.12736	7.63068	4.12842	7.98804	4.12785	7.01884
4.13202	8.80522	4.13069	7.62126	4.13175	7.98842	4.13119	7.0169
4.13535	8.78223	4.13403	7.61044	4.13509	7.96185	4.13452	7.03429
4.13869	8.77929	4.13736	7.61816	4.13842	7.97229	4.13785	7.05122
4.14202	8.76113	4.14069	7.63395	4.14175	7.97119	4.14119	7.03609
4.14535	8.78758	4.14403	7.62445	4.14509	7.98923	4.14452	7.02688
4.14869	8.79969	4.14736	7.6334	4.14842	7.98108	4.14785	7.02214
4.15202	8.79251	4.15069	7.60272	4.15175	7.96868	4.15119	7.02711
4.15535	8.78375	4.15403	7.61137	4.15509	7.96325	4.15452	7.04657
4.15869	8.76095	4.15736	7.62597	4.15842	7.95485	4.15785	7.04684
4.16202	8.77998	4.16069	7.63421	4.16175	7.98002	4.16119	7.04178
4.16535	8.79301	4.16403	7.64176	4.16509	7.97891	4.16452	7.0193
4.16869	8.8061	4.16736	7.61375	4.16842	7.98651	4.16785	7.02417
4.17202	8.79205	4.17069	7.61592	4.17175	7.96894	4.17119	7.03736
4.17535	8.76528	4.17403	7.60963	4.17509	7.95812	4.17452	7.04625
4.17869	8.78988	4.17736	7.6337	4.17842	7.97076	4.17785	7.05515
4.18202	8.78251	4.18069	7.63862	4.18175	7.98142	4.18119	7.03194
4.18535	8.80983	4.18403	7.62432	4.18509	7.99054	4.18452	7.0258
4.18869	8.80131	4.18736	7.61876	4.18842	7.97862	4.18785	7.02508
4.19202	8.78002	4.19069	7.60004	4.19175	7.96788	4.19119	7.03623
4.19535	8.78108	4.19403	7.62593	4.19509	7.9568	4.19452	7.04919
4.19869	8.78122	4.19736	7.63599	4.19842	7.97089	4.19785	7.04061
4.20202	8.79817	4.20069	7.63175	4.20175	7.99912	4.20119	7.03076
4.20535	8.79771	4.20403	7.62203	4.20509	7.97887	4.20452	7.02173
4.20869	8.80112	4.20736	7.60628	4.20842	7.97314	4.20785	7.03406
4.21202	8.77588	4.21069	7.61889	4.21175	7.95791	4.21119	7.04034
4.21535	8.77601	4.21403	7.63493	4.21509	7.97174	4.21452	7.04711
4.21869	8.79016	4.21736	7.63722	4.21842	7.98184	4.21785	7.04621
4.22202	8.79605	4.22069	7.61948	4.22175	7.98744	4.22119	7.02327
4.22535	8.81522	4.22403	7.61685	4.22509	7.97255	4.22452	7.03392
4.22869	8.79937	4.22736	7.6104	4.22842	7.95251	4.22785	7.03352
4.23202	8.77915	4.23069	7.62334	4.23175	7.96784	4.23119	7.05496
4.23535	8.778	4.23403	7.63586	4.23509	7.96877	4.23452	7.04751
4.23869	8.7832	4.23736	7.62742	4.23842	7.99114	4.23785	7.04201
4.24202	8.80711	4.24069	7.62593	4.24175	7.9773	4.24119	7.02535
4.24535	8.80338	4.24403	7.61384	4.24509	7.95905	4.24452	7.01794
4.24869	8.79265	4.24736	7.61333	4.24842	7.96317	4.24785	7.05542
4.25202	8.76947	4.25069	7.63315	4.25175	7.96397	4.25119	7.0439
4.25535	8.785	4.25403	7.63552	4.25509	7.98884	4.25452	7.04106
4.25869	8.79928	4.25736	7.63896	4.25842	7.98651	4.25785	7.02675
4.26202	8.80527	4.26069	7.61201	4.26175	7.96881	4.26119	7.02815
4.26535	8.81089	4.26403	7.62513	4.26509	7.96605	4.26452	7.04047
4.26869	8.78458	4.26736	7.61702	4.26842	7.96257	4.26785	7.04408
4.27202	8.78841	4.27069	7.63213	4.27175	7.98091	4.27119	7.05068
4.27535	8.7815	4.27403	7.65432	4.27509	7.97993	4.27452	7.03293
4.27869	8.79762	4.27736	7.61341	4.27842	7.98978	4.27785	7.02923
4.28202	8.81209	4.28069	7.62597	4.28175	7.97051	4.28119	7.02801
4.28535	8.80145	4.28403	7.61142	4.28509	7.94929	4.28452	7.05176
4.28869	8.78887	4.28736	7.64049	4.28842	7.97331	4.28785	7.04819
4.29202	8.77689	4.29069	7.64159	4.29175	7.96975	4.29119	7.02964
4.29535	8.78689	4.29403	7.64482	4.29509	7.99729	4.29452	7.03153
4.29869	8.78772	4.29736	7.62788	4.29842	7.97607	4.29785	7.0188
4.30202	8.80439	4.30069	7.61222	4.30175	7.95701	4.30119	7.03912
4.30535	8.81411	4.30403	7.63158	4.30509	7.97013	4.30452	7.04661
4.30869	8.78191	4.30736	7.63854	4.30842	7.9697	4.30785	7.04666
4.31202	8.78514	4.31069	7.64787	4.31175	7.98995	4.31119	7.02751
4.31535	8.77122	4.31403	7.6427	4.31509	7.98944	4.31452	7.02602
4.31869	8.80753	4.31736	7.62266	4.31842	7.9787	4.31785	7.03198
4.32202	8.81453	4.32069	7.62636	4.32175	7.96206	4.32119	7.02878
4.32535	8.8055	4.32403	7.63162	4.32509	7.96958	4.32452	7.05099
4.32869	8.79684	4.32736	7.65772	4.32842	7.98137	4.32785	7.03808
4.33202	8.77302	4.33069	7.65581	4.33175	7.99203	4.33119	7.02882
4.33535	8.80333	4.33403	7.6331	4.33509	7.99131	4.33452	7.0281
4.33869	8.80204	4.33736	7.62801	4.33842	7.97454	4.33785	7.02634
4.34202	8.81918	4.34069	7.63255	4.34175	7.96945	4.34119	7.05393
4.34535	8.81167	4.34403	7.64567	4.34509	7.96805	4.34452	7.04742
4.34869	8.78873	4.34736	7.64253	4.34842	7.99462	4.34785	7.04047
4.35202	8.80223	4.35069	7.65403	4.35175	7.99406	4.35119	7.02819
4.35535	8.78933	4.35403	7.62844	4.35509	7.98299	4.35452	7.02521
4.35869	8.8202	4.35736	7.6306	4.35842	7.97446	4.35785	7.05162
4.36202	8.82264	4.36069	7.63378	4.36175	7.95939	4.36119	7.04467
4.36535	8.82416	4.36403	7.65059	4.36509	7.98443	4.36452	7.05171
4.36869	8.80195	4.36736	7.66239	4.36842	7.99101	4.36785	7.01636
4.37202	8.79237	4.37069	7.64325	4.37175	7.99555	4.37119	7.0235
4.37535	8.80269	4.37403	7.63544	4.37509	7.98413	4.37452	7.0374
4.37869	8.80642	4.37736	7.62254	4.37842	7.96958	4.37785	7.0393
4.38202	8.8371	4.38069	7.64711	4.38175	7.98324	4.38119	7.05668
4.38535	8.81485	4.38403	7.65267	4.38509	7.97509	4.38452	7.03271
4.38869	8.80435	4.38736	7.65602	4.38842	8.00756	4.38785	7.03167
4.39202	8.79375	4.39069	7.64669	4.39175	7.99003	4.39119	7.03013
4.39535	8.79946	4.39403	7.61821	4.39509	7.98579	4.39452	7.03618
4.39869	8.82356	4.39736	7.63383	4.39842	7.96266	4.39785	7.05198
4.40202	8.8213	4.40069	7.63786	4.40175	7.9616	4.40119	7.03808
4.40535	8.82738	4.40403	7.65628	4.40509	7.9958	4.40452	7.04025
4.40869	8.80168	4.40736	7.65505	4.40842	7.98078	4.40785	7.01717
4.41202	8.80333	4.41069	7.63926	4.41175	7.9944	4.41119	7.03113
4.41535	8.80361	4.41403	7.63782	4.41509	7.96385	4.41452	7.03402
4.41869	8.82084	4.41736	7.62733	4.41842	7.96304	4.41785	7.04688
4.42202	8.83305	4.42069	7.63718	4.42175	7.96894	4.42119	7.05027
4.42535	8.80601	4.42403	7.64677	4.42509	7.9748	4.42452	7.02033
4.42869	8.80472	4.42736	7.64775	4.42842	7.98473	4.42785	7.02828
4.43202	8.79274	4.43069	7.63378	4.43175	7.97424	4.43119	7.02259
4.43535	8.80582	4.43403	7.62139	4.43509	7.96724	4.43452	7.04535
4.43869	8.82531	4.43736	7.63489	4.43842	7.9481	4.43785	7.04557
4.44202	8.82347	4.44069	7.63586	4.44175	7.95659	4.44119	7.04124
4.44535	8.81845	4.44403	7.65602	4.44509	7.97352	4.44452	7.02056
4.44869	8.79375	4.44736	7.64596	4.44842	7.97072	4.44785	7.01582
4.45202	8.79633	4.45069	7.62389	4.45175	7.97297	4.45119	7.03555
4.45535	8.80223	4.45403	7.62725	4.45509	7.95417	4.45452	7.0365
4.45869	8.81964	4.45736	7.62678	4.45842	7.95218	4.45785	7.05009
4.46202	8.81766	4.46069	7.65225	4.46175	7.95914	4.46119	7.03018
4.46535	8.80131	4.46403	7.64469	4.46509	7.96712	4.46452	7.02264
4.46869	8.79518	4.46736	7.63383	4.46842	7.97866	4.46785	7.02629
4.47202	8.77555	4.47069	7.61239	4.47175	7.97021	4.47119	7.02079
4.47535	8.81089	4.47403	7.61392	4.47509	7.95977	4.47452	7.04864
4.47869	8.81379	4.47736	7.64431	4.47842	7.94331	4.47785	7.0402
4.48202	8.80771	4.48069	7.63985	4.48175	7.95803	4.48119	7.04034
4.48535	8.79813	4.48403	7.64444	4.48509	7.97221	4.48452	7.01916
4.48869	8.78375	4.48736	7.6171	4.48842	7.9801	4.48785	7.01997
4.49202	8.7955	4.49069	7.61833	4.49175	7.97072	4.49119	7.03338
4.49535	8.80126	4.49403	7.62827	4.49509	7.94882	4.49452	7.03311
4.49869	8.82075	4.49736	7.64185	4.49842	7.95858	4.49785	7.05388
4.50202	8.79919	4.50069	7.64732	4.50175	7.95922	4.50119	7.02526
4.50535	8.78348	4.50403	7.62266	4.50509	7.97174	4.50452	7.02155
4.50869	8.78698	4.50736	7.62317	4.50842	7.977	4.50785	7.01636
4.51202	8.78094	4.51069	7.61969	4.51175	7.96983	4.51119	7.02336
4.51535	8.80882	4.51403	7.64359	4.51509	7.96147	4.51452	7.04946
4.51869	8.81416	4.51736	7.64541	4.51842	7.94789	4.51785	7.03862
4.52202	8.80794	4.52069	7.63085	4.52175	7.96758	4.52119	7.03821
4.52535	8.79546	4.52403	7.62984	4.52509	7.9655	4.52452	7.01361
4.52869	8.78085	4.52736	7.61316	4.52842	7.98078	4.52785	7.02422
4.53202	8.80062	4.53069	7.63298	4.53175	7.97624	4.53119	7.01912
4.53535	8.80605	4.53403	7.63697	4.53509	7.95616	4.53452	7.03708
4.53869	8.81407	4.53736	7.64944	4.53842	7.9582	4.53785	7.04286
4.54202	8.79596	4.54069	7.6396	4.54175	7.95604	4.54119	7.02056
4.54535	8.78578	4.54403	7.62878	4.54509	7.98566	4.54452	7.02593
4.54869	8.78624	4.54736	7.63183	4.54842	7.98065	4.54785	7.01054
4.55202	8.78878	4.55069	7.62305	4.55175	7.9689	4.55119	7.03104
4.55535	8.82089	4.55403	7.65288	4.55509	7.95519	4.55452	7.04192
4.55869	8.80407	4.55736	7.63582	4.55842	7.95005	4.55785	7.03799
4.56202	8.80186	4.56069	7.63047	4.56175	7.97085	4.56119	7.03167
4.56535	8.78532	4.56403	7.61961	4.56509	7.97471	4.56452	7.01875
4.56869	8.7949	4.56736	7.61986	4.56842	7.98596	4.56785	7.02155
4.57202	8.80085	4.57069	7.65017	4.57175	7.96206	4.57119	7.01609
4.57535	8.81591	4.57403	7.64592	4.57509	7.94581	4.57452	7.0365
4.57869	8.81789	4.57736	7.64618	4.57842	7.9624	4.57785	7.03749
4.58202	8.7967	4.58069	7.62738	4.58175	7.96003	4.58119	7.01361
4.58535	8.7903	4.58403	7.62597	4.58509	7.98269	4.58452	7.01207
4.58869	8.78643	4.58736	7.63408	4.58842	7.97102	4.58785	7.00142
4.59202	8.81089	4.59069	7.64834	4.59175	7.97357	4.59119	7.0248
4.59535	8.81771	4.59403	7.65169	4.59509	7.9481	4.59452	7.02896
4.59869	8.80661	4.59736	7.62177	4.59842	7.96151	4.59785	7.03221
4.60202	8.80596	4.60069	7.62708	4.60175	7.96902	4.60119	7.02277
4.60535	8.78154	4.60403	7.6267	4.60509	7.97386	4.60452	7.00489
4.60869	8.7967	4.60736	7.6393	4.60842	7.98277	4.60785	7.0137
4.61202	8.80868	4.61069	7.65568	4.61175	7.95621	4.61119	7.01388
4.61535	8.81762	4.61403	7.64019	4.61509	7.9565	4.61452	7.0346
4.61869	8.81319	4.61736	7.63739	4.61842	7.95111	4.61785	7.02417
4.62202	8.78629	4.62069	7.62296	4.62175	7.97191	4.62119	7.01419
4.62535	8.79154	4.62403	7.63344	4.62509	7.98503	4.62452	7.01139
4.62869	8.77915	4.62736	7.64146	4.62842	7.96627	4.62785	7.00458
4.63202	8.81633	4.63069	7.65123	4.63175	7.9599	4.63119	7.02273
4.63535	8.81927	4.63403	7.64359	4.63509	7.9456	4.63452	7.02232
4.63869	8.80693	4.63736	7.62462	4.63842	7.9745	4.63785	7.02955
4.64202	8.79255	4.64069	7.63035	4.64175	7.97857	4.64119	7.00742
4.64535	8.78435	4.64403	7.62678	4.64509	7.97887	4.64452	7.00137
4.64869	8.81098	4.64736	7.64575	4.64842	7.963	4.64785	7.0011
4.65202	8.81388	4.65069	7.64736	4.65175	7.93898	4.65119	7.00796
4.65535	8.80854	4.65403	7.63255	4.65509	7.9574	4.65452	7.02598
4.65869	8.79822	4.65736	7.62899	4.65842	7.96105	4.65785	7.01555
4.66202	8.78808	4.66069	7.62186	4.66175	7.98227	4.66119	7.01623
4.66535	8.78772	4.66403	7.64346	4.66509	7.97297	4.66452	7.00535
4.66869	8.80255	4.66736	7.64787	4.66842	7.96584	4.66785	7.00756
4.67202	8.81711	4.67069	7.64991	4.67175	7.96088	4.67119	7.03523
4.67535	8.80071	4.67403	7.62551	4.67509	7.9565	4.67452	7.02806
4.67869	8.78555	4.67736	7.61867	4.67842	7.97603	4.67785	7.02914
4.68202	8.78527	4.68069	7.63226	4.68175	7.97424	4.68119	7.00345
4.68535	8.7856	4.68403	7.63162	4.68509	7.98031	4.68452	7.01076
4.68869	8.816	4.68736	7.65017	4.68842	7.95986	4.68785	7.01221
4.69202	8.81458	4.69069	7.63272	4.69175	7.94802	4.69119	7.03266
4.69535	8.80859	4.69403	7.62801	4.69509	7.96003	4.69452	7.03067
4.69869	8.78836	4.69736	7.63022	4.69842	7.96461	4.69785	7.00349
4.70202	8.79025	4.70069	7.63408	4.70175	7.99016	4.70119	7.01428
4.70535	8.81117	4.70403	7.65365	4.70509	7.97221	4.70452	7.00444
4.70869	8.81591	4.70736	7.64864	4.70842	7.95408	4.70785	7.01767
4.71202	8.81674	4.71069	7.64592	4.71175	7.95977	4.71119	7.0248
4.71535	8.78868	4.71403	7.62971	4.71509	7.96818	4.71452	7.01997
4.71869	8.7844	4.71736	7.63141	4.71842	7.98256	4.71785	7.01212
4.72202	8.78021	4.72069	7.64312	4.72175	7.98876	4.72119	7.003
4.72535	8.8043	4.72403	7.64295	4.72509	7.97446	4.72452	7.01248
4.72869	8.82356	4.72736	7.65988	4.72842	7.95689	4.72785	7.01975
4.73202	8.80301	4.73069	7.61732	4.73175	7.96537	4.73119	7.03054
4.73535	8.80062	4.73403	7.63005	4.73509	7.98031	4.73452	7.0174
4.73869	8.77647	4.73736	7.62886	4.73842	7.98239	4.73785	7.00756
4.74202	8.80808	4.74069	7.65246	4.74175	7.99373	4.74119	7.00413
4.74535	8.81379	4.74403	7.65114	4.74509	7.96533	4.74452	7.00738
4.74869	8.8254	4.74736	7.64444	4.74842	7.9661	4.74785	7.02602
4.75202	8.80845	4.75069	7.62933	4.75175	7.97594	4.75119	7.02616
4.75535	8.77085	4.75403	7.61918	4.75509	7.98579	4.75452	7.02015
4.75869	8.80135	4.75736	7.65072	4.75842	7.98587	4.75785	7.00489
4.76202	8.79076	4.76069	7.64291	4.76175	7.97845	4.76119	7.00462
4.76535	8.81808	4.76403	7.64915	4.76509	7.9683	4.76452	7.02259
4.76869	8.81356	4.76736	7.63493	4.76842	7.95969	4.76785	7.0272
4.77202	8.79214	4.77069	7.62182	4.77175	7.98044	4.77119	7.03018
4.77535	8.79209	4.77403	7.63926	4.77509	7.98307	4.77452	7.00336
4.77869	8.78675	4.77736	7.6427	4.77842	7.98834	4.77785	7.00354
4.78202	8.81582	4.78069	7.66188	4.78175	7.9849	4.78119	6.99826
4.78535	8.8102	4.78403	7.63387	4.78509	7.96274	4.78452	7.01559
4.78869	8.81545	4.78736	7.63459	4.78842	7.97458	4.78785	7.02648
4.79202	8.78818	4.79069	7.62597	4.79175	7.97683	4.79119	7.01275
4.79535	8.79219	4.79403	7.63599	4.79509	7.99729	4.79452	7.01054
4.79869	8.79827	4.79736	7.66557	4.79842	7.98116	4.79785	6.99266
4.80202	8.79605	4.80069	7.63947	4.80175	7.97187	4.80119	7.00526
4.80535	8.81757	4.80403	7.6421	4.80509	7.9652	4.80452	7.0197
4.80869	8.80186	4.80736	7.61791	4.80842	7.96321	4.80785	7.02476
4.81202	8.8002	4.81069	7.62288	4.81175	7.99504	4.81119	7.02381
4.81535	8.79214	4.81403	7.64664	4.81509	7.98965	4.81452	7.00602
4.81869	8.80218	4.81736	7.65118	4.81842	7.9905	4.81785	7.0095
4.82202	8.81992	4.82069	7.6542	4.82175	7.96525	4.82119	7.00227
4.82535	8.82093	4.82403	7.62822	4.82509	7.95362	4.82452	7.01614
4.82869	8.81937	4.82736	7.63119	4.82842	7.97497	4.82785	7.03149
4.83202	8.7779	4.83069	7.64444	4.83175	7.97806	4.83119	7.00607
4.83535	8.81384	4.83403	7.66544	4.83509	7.98935	4.83452	7.01189
4.83869	8.8078	4.83736	7.6612	4.83842	7.95824	4.83785	6.99099
4.84202	8.82789	4.84069	7.63501	4.84175	7.96346	4.84119	7.01081
4.84535	8.82812	4.84403	7.63675	4.84509	7.94814	4.84452	7.01912
4.84869	8.8055	4.84736	7.63735	4.84842	7.96414	4.84785	7.01609
4.85202	8.80522	4.85069	7.66392	4.85175	7.98273	4.85119	7.01239
4.85535	8.8008	4.85403	7.65997	4.85509	7.96181	4.85452	6.99595
4.85869	8.82734	4.85736	7.64898	4.85842	7.97297	4.85785	7.00521
4.86202	8.83678	4.86069	7.63977	4.86175	7.94398	4.86119	7.00715
4.86535	8.83088	4.86403	7.64181	4.86509	7.95587	4.86452	7.01812
4.86869	8.81886	4.86736	7.65551	4.86842	7.97666	4.86785	7.01568
4.87202	8.79891	4.87069	7.66311	4.87175	7.97645	4.87119	7.00015
4.87535	8.81808	4.87403	7.66506	4.87509	7.97968	4.87452	7.00539
4.87869	8.81688	4.87736	7.64664	4.87842	7.9565	4.87785	6.99844
4.88202	8.83342	4.88069	7.63255	4.88175	7.94857	4.88119	7.02011
4.88535	8.82259	4.88403	7.6528	4.88509	7.95977	4.88452	7.02535
4.88869	8.79933	4.88736	7.65848	4.88842	7.9784	4.88785	7.01866
4.89202	8.81144	4.89069	7.67313	4.89175	7.97335	4.89119	7.00295
4.89535	8.81043	4.89403	7.65369	4.89509	7.9658	4.89452	7.00349
4.89869	8.83803	4.89736	7.64647	4.89842	7.95426	4.89785	7.00124
4.90202	8.8248	4.90069	7.64265	4.90175	7.94169	4.90119	7.01821
4.90535	8.81098	4.90403	7.64868	4.90509	7.96618	4.90452	7.02729
4.90869	8.7967	4.90736	7.666	4.90842	7.97475	4.90785	7.00878
4.91202	8.80278	4.91069	7.65377	4.91175	7.97034	4.91119	6.9965
4.91535	8.81845	4.91403	7.65356	4.91509	7.96622	4.91452	6.99758
4.91869	8.82121	4.91736	7.63005	4.91842	7.95145	4.91785	7.00923
4.92202	8.81987	4.92069	7.64554	4.92175	7.95345	4.92119	7.029
4.92535	8.79417	4.92403	7.64724	4.92509	7.96809	4.92452	7.01433
4.92869	8.792	4.92736	7.65169	4.92842	7.97828	4.92785	7.00842
4.93202	8.81352	4.93069	7.66069	4.93175	7.96457	4.93119	6.99839
4.93535	8.81223	4.93403	7.62996	4.93509	7.96032	4.93452	7.00774
4.93869	8.82688	4.93736	7.6317	4.93842	7.95807	4.93785	7.02124
4.94202	8.80214	4.94069	7.62699	4.94175	7.94759	4.94119	7.02417
4.94535	8.79191	4.94403	7.64507	4.94509	7.97726	4.94452	7.02088
4.94869	8.78076	4.94736	7.64838	4.94842	7.97072	4.94785	6.98954
4.95202	8.79753	4.95069	7.65038	4.95175	7.97806	4.95119	7.00056
4.95535	8.82319	4.95403	7.62996	4.95509	7.95532	4.95452	7.00358
4.95869	8.80485	4.95736	7.61935	4.95842	7.95095	4.95785	7.01925
4.96202	8.80495	4.96069	7.63582	4.96175	7.96181	4.96119	7.02494
4.96535	8.7821	4.96403	7.63782	4.96509	7.97017	4.96452	7.00363
4.96869	8.79361	4.96736	7.65089	4.96842	7.97692	4.96785	7.00629
4.97202	8.80518	4.97069	7.64499	4.97175	7.95905	4.97119	6.99388
4.97535	8.82397	4.97403	7.62941	4.97509	7.95659	4.97452	7.0113
4.97869	8.81854	4.97736	7.62937	4.97842	7.94581	4.97785	7.023
4.98202	8.78933	4.98069	7.62873	4.98175	7.94776	4.98119	7.01108
4.98535	8.79559	4.98403	7.65339	4.98509	7.97259	4.98452	7.00386
4.98869	8.79541	4.98736	7.64592	4.98842	7.96516	4.98785	6.9955
4.99202	8.82955	4.99069	7.64681	4.99175	7.97149	4.99119	7.00846
4.99535	8.82743	4.99403	7.63081	4.99509	7.94823	4.99452	7.01329
4.99869	8.81167	4.99736	7.62644	4.99842	7.95345	4.99785	7.02115
5.00202	8.7926	5.00069	7.64049	5.00175	7.96537	5.00119	7.00494
5.00535	8.78058	5.00403	7.63731	5.00509	7.96495	5.00452	6.99474
5.00869	8.81425	5.00736	7.65662	5.00842	7.9846	5.00785	7.0039
5.01202	8.82264	5.01069	7.63697	5.01175	7.96262	5.01119	7.01167
5.01535	8.82351	5.01403	7.62907	5.01509	7.95774	5.01452	7.02341
5.01869	8.81034	5.01736	7.63782	5.01842	7.94814	5.01785	7.01234
5.02202	8.79288	5.02069	7.63616	5.02175	7.96614	5.02119	7.00033
5.02535	8.79822	5.02403	7.66128	5.02509	7.97764	5.02452	6.99388
5.02869	8.80624	5.02736	7.64545	5.02842	7.9717	5.02785	7.00318
5.03202	8.82766	5.03069	7.64316	5.03175	7.97764	5.03119	7.02286
5.03535	8.80638	5.03403	7.62491	5.03509	7.94819	5.03452	7.00864
5.03869	8.80559	5.03736	7.64011	5.03842	7.95599	5.03785	7.00228
5.04202	8.78629	5.04069	7.64745	5.04175	7.95608	5.04119	6.98738
5.04535	8.80052	5.04403	7.6528	5.04509	7.97709	5.04452	7.00169
5.04869	8.81471	5.04736	7.64927	5.04842	7.96856	5.04785	7.01794
5.05202	8.81527	5.05069	7.63107	5.05175	7.96601	5.05119	7.01708
5.05535	8.82453	5.05403	7.63238	5.05509	7.94954	5.05452	7.00688
5.05869	8.79919	5.05736	7.63641	5.05842	7.94729	5.05785	6.9927
5.06202	8.79205	5.06069	7.65275	5.06175	7.97391	5.06119	6.99613
5.06535	8.80702	5.06403	7.66286	5.06509	7.9669	5.06452	7.00033
5.06869	8.82199	5.06736	7.6539	5.06842	7.97598	5.06785	7.02092
5.07202	8.83752	5.07069	7.64155	5.07175	7.96045	5.07119	7.01162
5.07535	8.81117	5.07403	7.63098	5.07509	7.94517	5.07452	6.99916
5.07869	8.80803	5.07736	7.64282	5.07842	7.95727	5.07785	6.99762
5.08202	8.78597	5.08069	7.65437	5.08175	7.96202	5.08119	6.99266
5.08535	8.80803	5.08403	7.65224	5.08509	7.97891	5.08452	7.0127
5.08869	8.83217	5.08736	7.64503	5.08842	7.96716	5.08785	7.01108
5.09202	8.81181	5.09069	7.62411	5.09175	7.95761	5.09119	7.01383
5.09535	8.81932	5.09403	7.63497	5.09509	7.94288	5.09452	6.99803
5.09869	8.78938	5.09736	7.63824	5.09842	7.9529	5.09785	6.98887
5.10202	8.80338	5.10069	7.66358	5.10175	7.98214	5.10119	7.00589
5.10535	8.81817	5.10403	7.65547	5.10509	7.96461	5.10452	7.00981
5.10869	8.81946	5.10736	7.63098	5.10842	7.97441	5.10785	7.02882
5.11202	8.82591	5.11069	7.63612	5.11175	7.95536	5.11119	7.00169
5.11535	8.7984	5.11403	7.63039	5.11509	7.95107	5.11452	6.98914
5.11869	8.80103	5.11736	7.65466	5.11842	7.95892	5.11785	6.9979
5.12202	8.7926	5.12069	7.65441	5.12175	7.96427	5.12119	6.99984
5.12535	8.81688	5.12403	7.65386	5.12509	7.98549	5.12452	7.02611
5.12869	8.82153	5.12736	7.63404	5.12842	7.97119	5.12785	7.00476
5.13202	8.80817	5.13069	7.63281	5.13175	7.95748	5.13119	6.99744
5.13535	8.80919	5.13403	7.65135	5.13509	7.95468	5.13452	6.99297
5.13869	8.78693	5.13736	7.65288	5.13842	7.96593	5.13785	7.00119
5.14202	8.81531	5.14069	7.65674	5.14175	7.98053	5.14119	7.01767
5.14535	8.82089	5.14403	7.6354	5.14509	7.98498	5.14452	7.00801
5.14869	8.82849	5.14736	7.64019	5.14842	7.97781	5.14785	7.00187
5.15202	8.80859	5.15069	7.63102	5.15175	7.95973	5.15119	6.98038
5.15535	8.79781	5.15403	7.65097	5.15509	7.9624	5.15452	6.99419
5.15869	8.79997	5.15736	7.66311	5.15842	7.97166	5.15785	7.0127
5.16202	8.80214	5.16069	7.64596	5.16175	7.9846	5.16119	7.016
5.16535	8.83655	5.16403	7.64584	5.16509	7.98626	5.16452	7.01298
5.16869	8.82172	5.16736	7.62996	5.16842	7.97645	5.16785	6.98941
5.17202	8.81375	5.17069	7.64011	5.17175	7.96491	5.17119	6.9993
5.17535	8.79025	5.17403	7.65148	5.17509	7.96406	5.17452	6.99753
5.17869	8.80048	5.17736	7.65373	5.17842	7.97565	5.17785	7.01365
5.18202	8.82089	5.18069	7.66001	5.18175	7.98494	5.18119	7.01379
5.18535	8.81918	5.18403	7.62958	5.18509	7.98562	5.18452	7.00277
5.18869	8.82287	5.18736	7.6404	5.18842	7.98104	5.18785	6.98923
5.19202	8.79762	5.19069	7.63722	5.19175	7.96071	5.19119	6.98999
5.19535	8.81015	5.19403	7.66175	5.19509	7.97127	5.19452	7.00625
5.19869	8.80725	5.19736	7.65513	5.19842	7.97475	5.19785	7.00584
5.20202	8.83125	5.20069	7.64953	5.20175	7.99351	5.20119	7.01478
5.20535	8.84549	5.20403	7.64265	5.20509	7.99224	5.20452	6.99595
5.20869	8.81232	5.20736	7.61999	5.20842	7.96733	5.20785	6.98412
5.21202	8.81633	5.21069	7.65963	5.21175	7.96597	5.21119	7.00462
5.21535	8.80389	5.21403	7.64813	5.21509	7.95782	5.21452	7.01009
5.21869	8.8266	5.21736	7.6497	5.21842	7.9815	5.21785	7.02192
5.22202	8.8436	5.22069	7.64257	5.22175	7.97518	5.22119	7.00024
5.22535	8.8342	5.22403	7.63684	5.22509	7.98027	5.22452	6.99126
5.22869	8.82886	5.22736	7.64885	5.22842	7.95557	5.22785	6.99148
5.23202	8.80679	5.23069	7.64919	5.23175	7.94169	5.23119	7.01275
5.23535	8.82563	5.23403	7.66752	5.23509	7.96342	5.23452	7.01844
5.23869	8.82688	5.23736	7.6567	5.23842	7.96525	5.23785	7.00873
5.24202	8.84742	5.24069	7.65157	5.24175	7.98362	5.24119	6.99835
5.24535	8.83614	5.24403	7.63828	5.24509	7.97	5.24452	6.98408
5.24869	8.81669	5.24736	7.64838	5.24842	7.96105	5.24785	7.00115
5.25202	8.81951	5.25069	7.67083	5.25175	7.95319	5.25119	7.01496
5.25535	8.81089	5.25403	7.66438	5.25509	7.94517	5.25452	7.00702
5.25869	8.84899	5.25736	7.66095	5.25842	7.96894	5.25785	7.0072
5.26202	8.85079	5.26069	7.6477	5.26175	7.9624	5.26119	6.98756
5.26535	8.82863	5.26403	7.64528	5.26509	7.9672	5.26452	6.99749
5.26869	8.82678	5.26736	7.66107	5.26842	7.9414	5.26785	7.00602
5.27202	8.81435	5.27069	7.67232	5.27175	7.94335	5.27119	7.01519
5.27535	8.83955	5.27403	7.67381	5.27509	7.94683	5.27452	7.00435
5.27869	8.83867	5.27736	7.66031	5.27842	7.95396	5.27785	6.98376
5.28202	8.846	5.28069	7.65352	5.28175	7.97161	5.28119	7.00462
5.28535	8.81144	5.28403	7.65186	5.28509	7.95039	5.28452	6.9992
5.28869	8.80499	5.28736	7.66052	5.28842	7.94836	5.28785	7.02101
5.29202	8.82236	5.29069	7.67958	5.29175	7.94233	5.29119	7.00941
5.29535	8.82526	5.29403	7.66803	5.29509	7.95489	5.29452	6.99645
5.29869	8.84116	5.29736	7.6564	5.29842	7.96754	5.29785	7.003
5.30202	8.82545	5.30069	7.64057	5.30175	7.96864	5.30119	6.9974
5.30535	8.81771	5.30403	7.6632	5.30509	7.96359	5.30452	7.02241
5.30869	8.8149	5.30736	7.66829	5.30842	7.93562	5.30785	7.00882
5.31202	8.81517	5.31069	7.66888	5.31175	7.95107	5.31119	7.00386
5.31535	8.83692	5.31403	7.66145	5.31509	7.95027	5.31452	6.99261
5.31869	8.82384	5.31736	7.64478	5.31842	7.96745	5.31785	7.0039
5.32202	8.81803	5.32069	7.65106	5.32175	7.97034	5.32119	7.01975
5.32535	8.79831	5.32403	7.65793	5.32509	7.94831	5.32452	7.01523
5.32869	8.80407	5.32736	7.68272	5.32842	7.95574	5.32785	7.01902
5.33202	8.81167	5.33069	7.66341	5.33175	7.95065	5.33119	6.99582
5.33535	8.82172	5.33403	7.64635	5.33509	7.96546	5.33452	6.99645
5.33869	8.83305	5.33736	7.65356	5.33842	7.96966	5.33785	7.01054
5.34202	8.81163	5.34069	7.63875	5.34175	7.9588	5.34119	7.02914
5.34535	8.80121	5.34403	7.66481	5.34509	7.94738	5.34452	7.01984
5.34869	8.80679	5.34736	7.66167	5.34842	7.93915	5.34785	7.00625
5.35202	8.82374	5.35069	7.66761	5.35175	7.95583	5.35119	7.00051
5.35535	8.83167	5.35403	7.64749	5.35509	7.95375	5.35452	6.99952
5.35869	8.82798	5.35736	7.63518	5.35842	7.97089	5.35785	7.02661
5.36202	8.81384	5.36069	7.64516	5.36175	7.95561	5.36119	7.0193
5.36535	8.78933	5.36403	7.64817	5.36509	7.94216	5.36452	7.01496
5.36869	8.80983	5.36736	7.66786	5.36842	7.94836	5.36785	7.00539
5.37202	8.81204	5.37069	7.64974	5.37175	7.95294	5.37119	6.99555
5.37535	8.83839	5.37403	7.64444	5.37509	7.96983	5.37452	7.02756
5.37869	8.833	5.37736	7.63888	5.37842	7.97085	5.37785	7.02363
5.38202	8.8143	5.38069	7.6368	5.38175	7.94954	5.38119	7.0225
5.38535	8.80923	5.38403	7.66608	5.38509	7.94577	5.38452	7.00268
5.38869	8.80048	5.38736	7.657	5.38842	7.94954	5.38785	7.00571
5.39202	8.82149	5.39069	7.65967	5.39175	7.96962	5.39119	7.01298
5.39535	8.83328	5.39403	7.64121	5.39509	7.97004	5.39452	7.01695
5.39869	8.82711	5.39736	7.64732	5.39842	7.96813	5.39785	7.02535
5.40202	8.81398	5.40069	7.65288	5.40175	7.93609	5.40119	6.98814
5.40535	8.7996	5.40403	7.66014	5.40509	7.9439	5.40452	6.99631
5.40869	8.8113	5.40736	7.66239	5.40842	7.96126	5.40785	7.01112
5.41202	8.81858	5.41069	7.639	5.41175	7.96673	5.41119	7.01013
5.41535	8.83876	5.41403	7.64448	5.41509	7.97666	5.41452	7.01537
5.41869	8.82913	5.41736	7.63616	5.41842	7.95667	5.41785	6.99663
5.42202	8.80564	5.42069	7.65555	5.42175	7.95167	5.42119	6.99966
5.42535	8.80822	5.42403	7.65823	5.42509	7.94462	5.42452	6.99076
5.42869	8.81158	5.42736	7.66078	5.42842	7.96482	5.42785	7.00683
5.43202	8.8372	5.43069	7.65034	5.43175	7.96919	5.43119	7.01943
5.43535	8.82955	5.43403	7.63582	5.43509	7.95642	5.43452	7.00503
5.43869	8.81927	5.43736	7.64834	5.43842	7.95527	5.43785	6.99329
5.44202	8.80075	5.44069	7.65475	5.44175	7.94216	5.44119	6.98291
5.44535	8.80158	5.44403	7.66243	5.44509	7.94666	5.44452	6.9927
5.44869	8.82333	5.44736	7.65161	5.44842	7.96346	5.44785	7.00413
5.45202	8.82936	5.45069	7.63663	5.45175	7.96835	5.45119	7.00498
5.45535	8.83093	5.45403	7.6435	5.45509	7.96376	5.45452	6.99939
5.45869	8.80624	5.45736	7.64053	5.45842	7.94161	5.45785	6.97884
5.46202	8.80416	5.46069	7.67219	5.46175	7.94802	5.46119	6.98543
5.46535	8.81278	5.46403	7.65704	5.46509	7.95655	5.46452	6.98616
5.46869	8.82056	5.46736	7.6477	5.46842	7.97968	5.46785	7.00124
5.47202	8.83738	5.47069	7.64151	5.47175	7.97221	5.47119	6.99424
5.47535	8.80859	5.47403	7.64163	5.47509	7.95438	5.47452	6.99857
5.47869	8.80651	5.47736	7.67105	5.47842	7.95184	5.47785	6.97943
5.48202	8.79744	5.48069	7.66502	5.48175	7.93889	5.48119	6.98467
5.48535	8.8202	5.48403	7.6581	5.48509	7.97047	5.48452	6.99975
5.48869	8.82715	5.48736	7.6407	5.48842	7.96881	5.48785	7.00467
5.49202	8.81858	5.49069	7.64291	5.49175	7.96745	5.49119	7.00634
5.49535	8.82098	5.49403	7.65301	5.49509	7.94534	5.49452	6.9858
5.49869	8.79702	5.49736	7.65602	5.49842	7.95065	5.49785	6.98602
5.50202	8.8196	5.50069	7.66349	5.50175	7.96359	5.50119	6.98607
5.50535	8.8213	5.50403	7.63217	5.50509	7.96601	5.50452	6.99591
5.50869	8.83084	5.50736	7.64439	5.50842	7.96941	5.50785	7.01099
5.51202	8.82093	5.51069	7.64702	5.51175	7.94449	5.51119	6.99049
5.51535	8.79739	5.51403	7.66404	5.51509	7.94806	5.51452	6.99555
5.51869	8.81748	5.51736	7.66774	5.51842	7.94789	5.51785	6.98069
5.52202	8.8184	5.52069	7.65589	5.52175	7.96397	5.52119	6.99582
5.52535	8.84144	5.52403	7.6477	5.52509	7.97009	5.52452	7.00408
5.52869	8.8243	5.52736	7.64125	5.52842	7.94797	5.52785	6.99487
5.53202	8.81904	5.53069	7.6646	5.53175	7.94793	5.53119	7.01004
5.53535	8.80914	5.53403	7.66226	5.53509	7.93724	5.53452	6.98074
5.53869	8.80601	5.53736	7.66307	5.53842	7.95778	5.53785	6.98367
5.54202	8.84931	5.54069	7.65657	5.54175	7.96992	5.54119	6.98868
5.54535	8.82697	5.54403	7.63391	5.54509	7.96436	5.54452	7.00029
5.54869	8.82877	5.54736	7.64893	5.54842	7.95319	5.54785	7.00661
5.55202	8.80241	5.55069	7.6539	5.55175	7.93626	5.55119	6.99293
5.55535	8.80393	5.55403	7.66875	5.55509	7.95587	5.55452	6.99153
5.55869	8.82434	5.55736	7.65912	5.55842	7.95235	5.55785	6.97541
5.56202	8.82798	5.56069	7.64248	5.56175	7.97403	5.56119	6.99063
5.56535	8.83102	5.56403	7.64707	5.56509	7.95952	5.56452	6.99762
5.56869	8.80039	5.56736	7.65292	5.56842	7.94169	5.56785	7.00417
5.57202	8.80909	5.57069	7.67729	5.57175	7.95392	5.57119	6.99532
5.57535	8.80522	5.57403	7.66863	5.57509	7.94292	5.57452	6.97392
5.57869	8.83434	5.57736	7.65152	5.57842	7.97942	5.57785	6.98426
5.58202	8.8319	5.58069	7.62742	5.58175	7.97556	5.58119	6.98905
5.58535	8.80822	5.58403	7.63705	5.58509	7.95468	5.58452	7.00611
5.58869	8.81144	5.58736	7.67007	5.58842	7.94326	5.58785	6.99577
5.59202	8.80513	5.59069	7.66392	5.59175	7.93775	5.59119	6.99203
5.59535	8.82144	5.59403	7.66744	5.59509	7.97009	5.59452	6.9802
5.59869	8.82918	5.59736	7.64405	5.59842	7.96712	5.59785	6.97189
5.60202	8.83697	5.60069	7.6505	5.60175	7.97378	5.60119	6.99144
5.60535	8.82098	5.60403	7.6668	5.60509	7.94131	5.60452	6.99103
5.60869	8.80642	5.60736	7.67941	5.60842	7.93893	5.60785	6.99997
5.61202	8.8125	5.61069	7.6775	5.61175	7.95052	5.61119	6.98033
5.61535	8.8161	5.61403	7.65415	5.61509	7.96164	5.61452	6.97613
5.61869	8.84848	5.61736	7.65747	5.61842	7.97836	5.61785	6.98029
5.62202	8.82738	5.62069	7.66133	5.62175	7.96054	5.62119	6.98778
5.62535	8.81038	5.62403	7.68013	5.62509	7.95073	5.62452	7.00697
5.62869	8.80218	5.62736	7.67567	5.62842	7.94797	5.62785	6.99288
5.63202	8.81084	5.63069	7.6668	5.63175	7.96219	5.63119	6.98435
5.63535	8.84558	5.63403	7.66931	5.63509	7.96487	5.63452	6.97943
5.63869	8.84051	5.63736	7.65208	5.63842	7.96737	5.63785	6.98218
5.64202	8.83425	5.64069	7.67512	5.64175	7.96898	5.64119	7.00395
5.64535	8.80278	5.64403	7.67724	5.64509	7.9478	5.64452	6.9992
5.64869	8.81762	5.64736	7.67707	5.64842	7.95345	5.64785	6.99464
5.65202	8.83065	5.65069	7.66324	5.65175	7.95706	5.65119	6.9723
5.65535	8.85129	5.65403	7.65437	5.65509	7.96979	5.65452	6.97622
5.65869	8.84194	5.65736	7.6643	5.65842	7.97263	5.65785	6.98792
5.66202	8.8102	5.66069	7.65662	5.66175	7.95723	5.66119	6.99401
5.66535	8.81716	5.66403	7.68204	5.66509	7.95718	5.66452	7.00029
5.66869	8.82347	5.66736	7.66005	5.66842	7.94572	5.66785	6.97609
5.67202	8.8395	5.67069	7.64961	5.67175	7.97395	5.67119	6.98114
5.67535	8.84835	5.67403	7.64694	5.67509	7.97543	5.67452	6.97532
5.67869	8.83176	5.67736	7.6497	5.67842	7.97857	5.67785	6.99261
5.68202	8.8248	5.68069	7.67215	5.68175	7.95523	5.68119	7.00404
5.68535	8.82678	5.68403	7.66277	5.68509	7.94848	5.68452	6.99004
5.68869	8.83895	5.68736	7.65123	5.68842	7.97178	5.68785	6.97884
5.69202	8.85231	5.69069	7.63798	5.69175	7.9734	5.69119	6.96886
5.69535	8.84692	5.69403	7.64588	5.69509	7.97191	5.69452	6.98692
5.69869	8.84014	5.69736	7.66014	5.69842	7.9551	5.69785	6.99519
5.70202	8.81992	5.70069	7.66502	5.70175	7.94874	5.70119	6.996
5.70535	8.83268	5.70403	7.6553	5.70509	7.96262	5.70452	6.98801
5.70869	8.8395	5.70736	7.63438	5.70842	7.97391	5.70785	6.96399
5.71202	8.85586	5.71069	7.63905	5.71175	7.98201	5.71119	6.97871
5.71535	8.85355	5.71403	7.65314	5.71509	7.96512	5.71452	6.98665
5.71869	8.82397	5.71736	7.66243	5.71842	7.95922	5.71785	7.00137
5.72202	8.82987	5.72069	7.66311	5.72175	7.95387	5.72119	6.98697
5.72535	8.82674	5.72403	7.64622	5.72509	7.96707	5.72452	6.98281
5.72869	8.84742	5.72736	7.64719	5.72842	7.97637	5.72785	6.9727
5.73202	8.84996	5.73069	7.64745	5.73175	7.96953	5.73119	6.97816
5.73535	8.84236	5.73403	7.6601	5.73509	7.97225	5.73452	7.0058
5.73869	8.82324	5.73736	7.66052	5.73842	7.95464	5.73785	6.98918
5.74202	8.80458	5.74069	7.66264	5.74175	7.95591	5.74119	6.98521
5.74535	8.83895	5.74403	7.64779	5.74509	7.97119	5.74452	6.96737
5.74869	8.83466	5.74736	7.64359	5.74842	7.97132	5.74785	6.9769
5.75202	8.8459	5.75069	7.6553	5.75175	7.98278	5.75119	6.99099
5.75535	8.8172	5.75403	7.65844	5.75509	7.96525	5.75452	6.99483
5.75869	8.81481	5.75736	7.66926	5.75842	7.9585	5.75785	6.99329
5.76202	8.82181	5.76069	7.65721	5.76175	7.95871	5.76119	6.9774
5.76535	8.83393	5.76403	7.64197	5.76509	7.97866	5.76452	6.97311
5.76869	8.84222	5.76736	7.64809	5.76842	7.98311	5.76785	6.97374
5.77202	8.8219	5.77069	7.64876	5.77175	7.97348	5.77119	6.99799
5.77535	8.81375	5.77403	7.66973	5.77509	7.95769	5.77452	6.99577
5.77869	8.80435	5.77736	7.66366	5.77842	7.94704	5.77785	6.97482
5.78202	8.81992	5.78069	7.66192	5.78175	7.97174	5.78119	6.97844
5.78535	8.83738	5.78403	7.6407	5.78509	7.98244	5.78452	6.97103
5.78869	8.8119	5.78736	7.6337	5.78842	7.97679	5.78785	6.98489
5.79202	8.82338	5.79069	7.6612	5.79175	7.9658	5.79119	6.99789
5.79535	8.79693	5.79403	7.66027	5.79509	7.94984	5.79452	6.99347
5.79869	8.81379	5.79736	7.66888	5.79842	7.96835	5.79785	6.98105
5.80202	8.82066	5.80069	7.64792	5.80175	7.96907	5.80119	6.97184
5.80535	8.83545	5.80403	7.64893	5.80509	7.98927	5.80452	6.98223
5.80869	8.83319	5.80736	7.65012	5.80842	7.96771	5.80785	6.98218
5.81202	8.80684	5.81069	7.64906	5.81175	7.95095	5.81119	7.0011
5.81535	8.8096	5.81403	7.6747	5.81509	7.96703	5.81452	6.99216
5.81869	8.80923	5.81736	7.66222	5.81842	7.95302	5.81785	6.96625
5.82202	8.83839	5.82069	7.66477	5.82175	7.9863	5.82119	6.97469
5.82535	8.82674	5.82403	7.64163	5.82509	7.98388	5.82452	6.97848
5.82869	8.81361	5.82736	7.64168	5.82842	7.97429	5.82785	7.00133
5.83202	8.80094	5.83069	7.6567	5.83175	7.96457	5.83119	6.99121
5.83535	8.78739	5.83403	7.65683	5.83509	7.94904	5.83452	6.98417
5.83869	8.83268	5.83736	7.67754	5.83842	7.97866	5.83785	6.9764
5.84202	8.82775	5.84069	7.65118	5.84175	7.97794	5.84119	6.97022
5.84535	8.82411	5.84403	7.64669	5.84509	7.98481	5.84452	6.99126
5.84869	8.80868	5.84736	7.64113	5.84842	7.95799	5.84785	6.99036
5.85202	8.80269	5.85069	7.66018	5.85175	7.95655	5.85119	6.99799
5.85535	8.82024	5.85403	7.66863	5.85509	7.95489	5.85452	6.97577
5.85869	8.83144	5.85736	7.66494	5.85842	7.96189	5.85785	6.96534
5.86202	8.84494	5.86069	7.65157	5.86175	7.98927	5.86119	6.9788
5.86535	8.81218	5.86403	7.64002	5.86509	7.9711	5.86452	6.98584
5.86869	8.80743	5.86736	7.65004	5.86842	7.96919	5.86785	7.00706
5.87202	8.81209	5.87069	7.6522	5.87175	7.95769	5.87119	6.99419
5.87535	8.8114	5.87403	7.66905	5.87509	7.96393	5.87452	6.98413
5.87869	8.83941	5.87736	7.66544	5.87842	7.97357	5.87785	6.98214
5.88202	8.8237	5.88069	7.64749	5.88175	7.98413	5.88119	6.98295
5.88535	8.82056	5.88403	7.6466	5.88509	7.97267	5.88452	7.00187
5.88869	8.80025	5.88736	7.64151	5.88842	7.94445	5.88785	6.99848
5.89202	8.80476	5.89069	7.66752	5.89175	7.95663	5.89119	7.00408
5.89535	8.83356	5.89403	7.67079	5.89509	7.96105	5.89452	6.98196
5.89869	8.83135	5.89736	7.66791	5.89842	7.98188	5.89785	6.98403
5.90202	8.83757	5.90069	7.64758	5.90175	7.97632	5.90119	6.98471
5.90535	8.81089	5.90403	7.63429	5.90509	7.96351	5.90452	7.00033
5.90869	8.81269	5.90736	7.6542	5.90842	7.96049	5.90785	7.00905
5.91202	8.8079	5.91069	7.65623	5.91175	7.95591	5.91119	6.98629
5.91535	8.83296	5.91403	7.67673	5.91509	7.97076	5.91452	6.98932
5.91869	8.84332	5.91736	7.6668	5.91842	7.97115	5.91785	6.9885
5.92202	8.81992	5.92069	7.64817	5.92175	7.97722	5.92119	6.99902
5.92535	8.81545	5.92403	7.65471	5.92509	7.95459	5.92452	7.00954
5.92869	8.80149	5.92736	7.64906	5.92842	7.95332	5.92785	7.00616
5.93202	8.83314	5.93069	7.68297	5.93175	7.96898	5.93119	6.9895
5.93535	8.83268	5.93403	7.67181	5.93509	7.9655	5.93452	6.97261
5.93869	8.84116	5.93736	7.66668	5.93842	7.98341	5.93785	6.99437
5.94202	8.81425	5.94069	7.66468	5.94175	7.95816	5.94119	6.99762
5.94535	8.80172	5.94403	7.6514	5.94509	7.95336	5.94452	7.0044
5.94869	8.8172	5.94736	7.67478	5.94842	7.95909	5.94785	6.99871
5.95202	8.82066	5.95069	7.67253	5.95175	7.96614	5.95119	6.98422
5.95535	8.84268	5.95403	7.67932	5.95509	7.98087	5.95452	6.98864
5.95869	8.82172	5.95736	7.65008	5.95842	7.97318	5.95785	6.98593
5.96202	8.81094	5.96069	7.65662	5.96175	7.95824	5.96119	7.00914
5.96535	8.81043	5.96403	7.65984	5.96509	7.95001	5.96452	7.00169
5.96869	8.81024	5.96736	7.66888	5.96842	7.96105	5.96785	7.00182
5.97202	8.83411	5.97069	7.68361	5.97175	7.97132	5.97119	6.98561
5.97535	8.82826	5.97403	7.67788	5.97509	7.97879	5.97452	6.98742
5.97869	8.83462	5.97736	7.66706	5.97842	7.97823	5.97785	7.00011
5.98202	8.80462	5.98069	7.66078	5.98175	7.95056	5.98119	6.99315
5.98535	8.81411	5.98403	7.66795	5.98509	7.95201	5.98452	7.009
5.98869	8.82033	5.98736	7.6744	5.98842	7.95557	5.98785	6.98241
5.99202	8.81937	5.99069	7.6789	5.99175	7.9742	5.99119	6.9788
5.99535	8.8495	5.99403	7.68395	5.99509	7.98889	5.99452	6.9918
5.99869	8.81439	5.99736	7.66171	5.99842	7.96622	5.99785	6.99618
6.00202	8.81246	6.00069	7.66769	6.00175	7.96155	6.00119	7.01334
6.00535	8.80707	6.00403	7.65615	6.00509	7.9523	6.00452	6.99686
6.00869	8.82236	6.00736	7.68004	6.00842	7.95748	6.00785	6.97749
6.01202	8.83941	6.01069	7.68408	6.01175	7.97314	6.01119	6.98178
6.01535	8.83849	6.01403	7.67266	6.01509	7.97734	6.01452	6.98738
6.01869	8.82752	6.01736	7.66803	6.01842	7.98193	6.01785	7.00399
6.02202	8.8073	6.02069	7.65263	6.02175	7.95294	6.02119	7.00376
6.02535	8.81255	6.02403	7.66553	6.02509	7.95807	6.02452	6.99555
6.02869	8.82241	6.02736	7.67181	6.02842	7.94997	6.02785	6.96733
6.03202	8.83687	6.03069	7.6842	6.03175	7.98214	6.03119	6.98218
6.03535	8.84042	6.03403	7.67156	6.03509	7.97857	6.03452	7.00187
6.03869	8.81628	6.03736	7.64393	6.03842	7.96155	6.03785	7.00322
6.04202	8.81135	6.04069	7.66031	6.04175	7.96049	6.04119	6.99573
6.04535	8.81365	6.04403	7.655	6.04509	7.94483	6.04452	6.97532
6.04869	8.83121	6.04736	7.67644	6.04842	7.96342	6.04785	6.98029
6.05202	8.84273	6.05069	7.67054	6.05175	7.97658	6.05119	6.98281
6.05535	8.84342	6.05403	7.6615	6.05509	7.98061	6.05452	7.00214
6.05869	8.81458	6.05736	7.65186	6.05842	7.96949	6.05785	6.99008
6.06202	8.80863	6.06069	7.64299	6.06175	7.9467	6.06119	6.97717
6.06535	8.81748	6.06403	7.66638	6.06509	7.96584	6.06452	6.9797
6.06869	8.82651	6.06736	7.66825	6.06842	7.96168	6.06785	6.97649
6.07202	8.8418	6.07069	7.68017	6.07175	7.98409	6.07119	7.00069
6.07535	8.83858	6.07403	7.65301	6.07509	7.97874	6.07452	6.99437
6.07869	8.81752	6.07736	7.64702	6.07842	7.97424	6.07785	6.99668
6.08202	8.81264	6.08069	7.65551	6.08175	7.96045	6.08119	6.98277
6.08535	8.81444	6.08403	7.6609	6.08509	7.94725	6.08452	6.97708
6.08869	8.846	6.08736	7.68429	6.08842	7.97611	6.08785	6.99352
6.09202	8.85074	6.09069	7.66897	6.09175	7.9697	6.09119	6.99419
6.09535	8.84296	6.09403	7.65314	6.09509	7.97993	6.09452	6.99609
6.09869	8.83056	6.09736	7.64528	6.09842	7.95515	6.09785	6.97248
6.10202	8.8166	6.10069	7.65233	6.10175	7.95591	6.10119	6.97794
6.10535	8.833	6.10403	7.66846	6.10509	7.95527	6.10452	6.98774
6.10869	8.84604	6.10736	7.67529	6.10842	7.95689	6.10785	6.99212
6.11202	8.85913	6.11069	7.66867	6.11175	7.98048	6.11119	6.99893
6.11535	8.84102	6.11403	7.64397	6.11509	7.96117	6.11452	6.9727
6.11869	8.82075	6.11736	7.64843	6.11842	7.95162	6.11785	6.97541
6.12202	8.83535	6.12069	7.65229	6.12175	7.93961	6.12119	6.9713
6.12535	8.83052	6.12403	7.67605	6.12509	7.96291	6.12452	6.99826
6.12869	8.86042	6.12736	7.67448	6.12842	7.97386	6.12785	6.99352
6.13202	8.84577	6.13069	7.65611	6.13175	7.97514	6.13119	6.97753
6.13535	8.84346	6.13403	7.65798	6.13509	7.96308	6.13452	6.97956
6.13869	8.83614	6.13736	7.6536	6.13842	7.93261	6.13785	6.96882
6.14202	8.82738	6.14069	7.66281	6.14175	7.95027	6.14119	6.99848
6.14535	8.84609	6.14403	7.67584	6.14509	7.96075	6.14452	6.99045
6.14869	8.86355	6.14736	7.67406	6.14842	7.97772	6.14785	6.98665
6.15202	8.85507	6.15069	7.66523	6.15175	7.96512	6.15119	6.97103
6.15535	8.83393	6.15403	7.64775	6.15509	7.94963	6.15452	6.9615
6.15869	8.83121	6.15736	7.66022	6.15842	7.95341	6.15785	6.99135
6.16202	8.82268	6.16069	7.65708	6.16175	7.96105	6.16119	6.98909
6.16535	8.84084	6.16403	7.67228	6.16509	7.97832	6.16452	6.98823
6.16869	8.86433	6.16736	7.67397	6.16842	7.96801	6.16785	6.96922
6.17202	8.84742	6.17069	7.64978	6.17175	7.96173	6.17119	6.97211
6.17535	8.83812	6.17403	7.64787	6.17509	7.94377	6.17452	6.97726
6.17869	8.81775	6.17736	7.64813	6.17842	7.94343	6.17785	6.9941
6.18202	8.83245	6.18069	7.67622	6.18175	7.96058	6.18119	6.99036
6.18535	8.85231	6.18403	7.67571	6.18509	7.95841	6.18452	6.96494
6.18869	8.85268	6.18736	7.66124	6.18842	7.97051	6.18785	6.97568
6.19202	8.84563	6.19069	7.65271	6.19175	7.95591	6.19119	6.97184
6.19535	8.80661	6.19403	7.64571	6.19509	7.94331	6.19452	6.99437
6.19869	8.8254	6.19736	7.67011	6.19842	7.95676	6.19785	6.99478
6.20202	8.81992	6.20069	7.67571	6.20175	7.96071	6.20119	6.97875
6.20535	8.84388	6.20403	7.68064	6.20509	7.97573	6.20452	6.9764
6.20869	8.84706	6.20736	7.66133	6.20842	7.97068	6.20785	6.96661
6.21202	8.82959	6.21069	7.65169	6.21175	7.95099	6.21119	6.98051
6.21535	8.82204	6.21403	7.65615	6.21509	7.9425	6.21452	6.99076
6.21869	8.81361	6.21736	7.6643	6.21842	7.95014	6.21785	6.99483
6.22202	8.82467	6.22069	7.68293	6.22175	7.96801	6.22119	6.97758
6.22535	8.84125	6.22403	7.67716	6.22509	7.96673	6.22452	6.96588
6.22869	8.84471	6.22736	7.66277	6.22842	7.95994	6.22785	6.98191
6.23202	8.83503	6.23069	7.65331	6.23175	7.9262	6.23119	6.97451
6.23535	8.81089	6.23403	7.65967	6.23509	7.93571	6.23452	6.99961
6.23869	8.81923	6.23736	7.67372	6.23842	7.96066	6.23785	6.9871
6.24202	8.81444	6.24069	7.67597	6.24175	7.96134	6.24119	6.97523
6.24535	8.84715	6.24403	7.68234	6.24509	7.97051	6.24452	6.96936
6.24869	8.84001	6.24736	7.65755	6.24842	7.94708	6.24785	6.97072
6.25202	8.82738	6.25069	7.65106	6.25175	7.93953	6.25119	7.00164
6.25535	8.81356	6.25403	7.65662	6.25509	7.94925	6.25452	6.98855
6.25869	8.81061	6.25736	7.67512	6.25842	7.95884	6.25785	6.982
6.26202	8.83508	6.26069	7.68068	6.26175	7.96419	6.26119	6.96521
6.26535	8.84277	6.26403	7.66383	6.26509	7.94687	6.26452	6.97108
6.26869	8.84521	6.26736	7.66078	6.26842	7.94513	6.26785	6.98878
6.27202	8.81444	6.27069	7.64524	6.27175	7.93023	6.27119	6.99022
6.27535	8.8073	6.27403	7.67521	6.27509	7.94522	6.27452	6.98896
6.27869	8.81476	6.27736	7.67945	6.27842	7.9537	6.27785	6.96593
6.28202	8.82955	6.28069	7.6747	6.28175	7.96762	6.28119	6.96665
6.28535	8.85503	6.28403	7.66421	6.28509	7.95884	6.28452	6.98313
6.28869	8.83347	6.28736	7.64265	6.28842	7.93312	6.28785	6.99121
6.29202	8.82784	6.29069	7.67058	6.29175	7.94169	6.29119	6.99686
6.29535	8.81605	6.29403	7.66897	6.29509	7.94258	6.29452	6.97442
6.29869	8.82112	6.29736	7.68094	6.29842	7.96885	6.29785	6.97333
6.30202	8.84097	6.30069	7.68038	6.30175	7.96317	6.30119	6.97351
6.30535	8.84176	6.30403	7.6643	6.30509	7.94899	6.30452	6.98859
6.30869	8.84554	6.30736	7.66434	6.30842	7.94025	6.30785	6.99203
6.31202	8.81591	6.31069	7.66128	6.31175	7.93397	6.31119	6.97338
6.31535	8.81927	6.31403	7.68408	6.31509	7.95914	6.31452	6.97686
6.31869	8.81568	6.31736	7.68365	6.31842	7.95642	6.31785	6.96484
6.32202	8.83277	6.32069	7.68484	6.32175	7.96342	6.32119	6.98891
6.32535	8.85728	6.32403	7.66829	6.32509	7.94314	6.32452	6.98981
6.32869	8.82614	6.32736	7.66307	6.32842	7.93405	6.32785	6.99171
6.33202	8.82531	6.33069	7.67796	6.33175	7.94857	6.33119	6.97559
6.33535	8.80564	6.33403	7.68391	6.33509	7.95196	6.33452	6.96327
6.33869	8.83181	6.33736	7.69795	6.33842	7.96813	6.33785	6.98268
6.34202	8.84913	6.34069	7.6769	6.34175	7.94348	6.34119	6.98796
6.34535	8.83545	6.34403	7.6654	6.34509	7.94373	6.34452	6.99487
6.34869	8.83351	6.34736	7.66842	6.34842	7.93469	6.34785	6.97722
6.35202	8.80453	6.35069	7.67771	6.35175	7.94819	6.35119	6.96972
6.35535	8.82448	6.35403	7.6915	6.35509	7.96062	6.35452	6.97446
6.35869	8.82471	6.35736	7.69125	6.35842	7.95285	6.35785	6.98218
6.36202	8.84673	6.36069	7.67427	6.36175	7.95387	6.36119	6.99957
6.36535	8.84213	6.36403	7.65097	6.36509	7.93108	6.36452	6.97699
6.36869	8.81725	6.36736	7.66672	6.36842	7.9397	6.36785	6.97568
6.37202	8.82531	6.37069	7.682	6.37175	7.95332	6.37119	6.97148
6.37535	8.81531	6.37403	7.68314	6.37509	7.96189	6.37452	6.99356
6.37869	8.84494	6.37736	7.67729	6.37842	7.95595	6.37785	6.99338
6.38202	8.84102	6.38069	7.65326	6.38175	7.93469	6.38119	6.9848
6.38535	8.83701	6.38403	7.65339	6.38509	7.94263	6.38452	6.97153
6.38869	8.81941	6.38736	7.66387	6.38842	7.93443	6.38785	6.97135
6.39202	8.8143	6.39069	7.67262	6.39175	7.95998	6.39119	6.99428
6.39535	8.82674	6.39403	7.673	6.39509	7.96024	6.39452	6.9899
6.39869	8.83393	6.39736	7.65547	6.39842	7.94488	6.39785	6.99388
6.40202	8.84964	6.40069	7.65747	6.40175	7.94233	6.40119	6.97473
6.40535	8.82301	6.40403	7.65229	6.40509	7.92879	6.40452	6.96105
6.40869	8.81826	6.40736	7.68	6.40842	7.95634	6.40785	6.98629
6.41202	8.81379	6.41069	7.66931	6.41175	7.96283	6.41119	6.98747
6.41535	8.83646	6.41403	7.66353	6.41509	7.95493	6.41452	6.99464
6.41869	8.85392	6.41736	7.66426	6.41842	7.94598	6.41785	6.97983
6.42202	8.83268	6.42069	7.64495	6.42175	7.93108	6.42119	6.97379
6.42535	8.82508	6.42403	7.6671	6.42509	7.94072	6.42452	6.96931
6.42869	8.81402	6.42736	7.66948	6.42842	7.95387	6.42785	6.98485
6.43202	8.83088	6.43069	7.67953	6.43175	7.96622	6.43119	6.99771
6.43535	8.84203	6.43403	7.66668	6.43509	7.94776	6.43452	6.98422
6.43869	8.84319	6.43736	7.6525	6.43842	7.93762	6.43785	6.98214
6.44202	8.8389	6.44069	7.65394	6.44175	7.94038	6.44119	6.97383
6.44535	8.79914	6.44403	7.65734	6.44509	7.94161	6.44452	6.96575
6.44869	8.83047	6.44736	7.68883	6.44842	7.96143	6.44785	6.99121
6.45202	8.83964	6.45069	7.67406	6.45175	7.95273	6.45119	6.98607
6.45535	8.84715	6.45403	7.66549	6.45509	7.95124	6.45452	6.99013
6.45869	8.84028	6.45736	7.64448	6.45842	7.93359	6.45785	6.96656
6.46202	8.81154	6.46069	7.65424	6.46175	7.93932	6.46119	6.96448
6.46535	8.82752	6.46403	7.67962	6.46509	7.95502	6.46452	6.9709
6.46869	8.82992	6.46736	7.6789	6.46842	7.95994	6.46785	6.98914
6.47202	8.84148	6.47069	7.67516	6.47175	7.95799	6.47119	6.99252
6.47535	8.84019	6.47403	7.65606	6.47509	7.93473	6.47452	6.97839
6.47869	8.82678	6.47736	7.65343	6.47842	7.93719	6.47785	6.97117
6.48202	8.81909	6.48069	7.66735	6.48175	7.93545	6.48119	6.95753
6.48535	8.81974	6.48403	7.67431	6.48509	7.95663	6.48452	6.9671
6.48869	8.84429	6.48736	7.67707	6.48842	7.96767	6.48785	6.98426
6.49202	8.83738	6.49069	7.65865	6.49175	7.94386	6.49119	6.97216
6.49535	8.8412	6.49403	7.66803	6.49509	7.94292	6.49452	6.96913
6.49869	8.82863	6.49736	7.65059	6.49842	7.92472	6.49785	6.95189
6.50202	8.81646	6.50069	7.66778	6.50175	7.95251	6.50119	6.95843
6.50535	8.83743	6.50403	7.66973	6.50509	7.9652	6.50452	6.96823
6.50869	8.84747	6.50736	7.67228	6.50842	7.96228	6.50785	6.9774
6.51202	8.84365	6.51069	7.67071	6.51175	7.95451	6.51119	6.97121
6.51535	8.83323	6.51403	7.65118	6.51509	7.92094	6.51452	6.95636
6.51869	8.8155	6.51736	7.66069	6.51842	7.95073	6.51785	6.95401
6.52202	8.82232	6.52069	7.66812	6.52175	7.94738	6.52119	6.95785
6.52535	8.83402	6.52403	7.68756	6.52509	7.96728	6.52452	6.98038
6.52869	8.85203	6.52736	7.67894	6.52842	7.95829	6.52785	6.96873
6.53202	8.82651	6.53069	7.65844	6.53175	7.94127	6.53119	6.96304
6.53535	8.8219	6.53403	7.65348	6.53509	7.94538	6.53452	6.95022
6.53869	8.81416	6.53736	7.65356	6.53842	7.94038	6.53785	6.94886
6.54202	8.83692	6.54069	7.68739	6.54175	7.96605	6.54119	6.96764
6.54535	8.85493	6.54403	7.67589	6.54509	7.95909	6.54452	6.97252
6.54869	8.84586	6.54736	7.66795	6.54842	7.95391	6.54785	6.9736
6.55202	8.83383	6.55069	7.65674	6.55175	7.93422	6.55119	6.9536
6.55535	8.816	6.55403	7.64724	6.55509	7.93346	6.55452	6.95216
6.55869	8.82457	6.55736	7.67559	6.55842	7.95201	6.55785	6.95703
6.56202	8.83508	6.56069	7.68047	6.56175	7.95141	6.56119	6.96047
6.56535	8.85134	6.56403	7.67881	6.56509	7.96092	6.56452	6.98214
6.56869	8.83853	6.56736	7.65615	6.56842	7.93431	6.56785	6.95645
6.57202	8.81296	6.57069	7.66392	6.57175	7.93567	6.57119	6.95211
6.57535	8.82692	6.57403	7.66663	6.57509	7.94734	6.57452	6.94453
6.57869	8.82397	6.57736	7.68034	6.57842	7.9574	6.57785	6.95672
6.58202	8.84987	6.58069	7.68734	6.58175	7.96257	6.58119	6.98408
6.58535	8.84319	6.58403	7.66154	6.58509	7.95421	6.58452	6.9667
6.58869	8.83623	6.58736	7.66094	6.58842	7.9439	6.58785	6.96327
6.59202	8.82628	6.59069	7.65857	6.59175	7.92998	6.59119	6.94363
6.59535	8.81513	6.59403	7.66931	6.59509	7.94708	6.59452	6.95839
6.59869	8.83604	6.59736	7.68972	6.59842	7.95846	6.59785	6.96873
6.60202	8.83913	6.60069	7.67134	6.60175	7.97081	6.60119	6.97388
6.60535	8.85175	6.60403	7.6623	6.60509	7.95472	6.60452	6.97031
6.60869	8.83006	6.60736	7.65322	6.60842	7.93062	6.60785	6.94764
6.61202	8.82107	6.61069	7.67724	6.61175	7.9543	6.61119	6.96254
6.61535	8.82623	6.61403	7.67571	6.61509	7.95201	6.61452	6.96318
6.61869	8.82752	6.61736	7.68357	6.61842	7.97306	6.61785	6.97767
6.62202	8.85484	6.62069	7.67478	6.62175	7.96754	6.62119	6.97668
6.62535	8.83416	6.62403	7.65887	6.62509	7.95447	6.62452	6.9601
6.62869	8.82508	6.62736	7.66769	6.62842	7.94564	6.62785	6.95491
6.63202	8.82222	6.63069	7.67941	6.63175	7.9397	6.63119	6.9513
6.63535	8.83628	6.63403	7.69744	6.63509	7.96605	6.63452	6.9662
6.63869	8.84927	6.63736	7.68807	6.63842	7.95769	6.63785	6.96661
6.64202	8.85475	6.64069	7.66663	6.64175	7.95926	6.64119	6.97311
6.64535	8.8412	6.64403	7.6713	6.64509	7.94908	6.64452	6.95374
6.64869	8.81149	6.64736	7.67987	6.64842	7.93635	6.64785	6.95207
6.65202	8.8231	6.65069	7.69974	6.65175	7.95065	6.65119	6.96236
6.65535	8.84074	6.65403	7.68751	6.65509	7.96096	6.65452	6.96873
6.65869	8.84337	6.65736	7.68586	6.65842	7.97488	6.65785	6.98011
[truncated: 4,003 more rows]

## Sheet: Figure S15b
In:GaN/Ta3N5/Mg:GaN
Time (h)	Current density (mA cm-2)
3.53333e-05	-0.00713
7.14444e-05	0.01178
0.000107556	0.00999
0.000135333	0.00762
0.000163111	0.00552
0.000190889	0.00629
0.000218667	0.0078
0.000246444	0.00676
0.000274222	0.00728
0.000302	0.00568
0.000329778	0.00586
0.000357556	0.00506
0.000385333	0.00497
0.000413111	0.00478
0.000440889	0.00398
0.000468667	0.00483
0.000496444	0.00472
0.000524222	0.00256
0.000552	0.0029
0.000579778	0.00282
0.000607556	0.00114
0.000635333	0.00412
0.000663111	0.0034
0.000690889	0.00357
0.000718667	0.00373
0.000746444	0.00385
0.000774222	0.00355
0.000802	0.00388
0.000829778	0.00376
0.000857556	0.00406
0.000885333	0.00365
0.000913111	0.00374
0.000940889	0.00361
0.000968667	0.00418
0.000996444	0.00395
0.00102	0.00373
0.00105	0.00424
0.00108	0.00357
0.00111	0.00371
0.00114	0.00394
0.00116	0.00387
0.00119	0.00363
0.00122	0.00387
0.00125	0.00365
0.00127	0.00404
0.0013	0.00363
0.00133	0.00362
0.00136	0.0039
0.00139	0.00368
0.00141	0.00362
0.00144	0.00385
0.00147	0.00371
0.0015	0.00364
0.00152	0.00386
0.00155	0.00364
0.00158	0.00383
0.00161	0.00392
0.00164	0.00376
0.00166	0.00353
0.00169	0.00367
0.00172	0.00381
0.00175	0.00389
0.00177	0.0038
0.0018	0.00378
0.00183	0.00427
0.00186	0.00408
0.00189	0.00396
0.00191	0.0041
0.00194	0.00389
0.00197	0.00405
0.002	0.0039
0.00202	0.00373
0.00205	0.00425
0.00208	0.00382
0.00211	0.0041
0.00214	0.00404
0.00216	0.00429
0.00219	0.0035
0.00222	0.00427
0.00225	0.00375
0.00227	0.00428
0.0023	0.00413
0.00233	0.00394
0.00236	0.00403
0.00239	0.00398
0.00241	0.00342
0.00244	0.00414
0.00247	0.00414
0.0025	0.0036
0.00252	0.00412
0.00255	0.004
0.00258	0.0038
0.00261	0.00384
0.00264	0.00389
0.00266	0.0037
0.00269	0.00382
0.00272	0.00367
0.00275	0.00373
0.00277	0.00363
0.0028	0.0031
0.00283	0.00373
0.00286	0.00354
0.00289	0.00347
0.00291	0.00339
0.00294	0.00335
0.00297	0.00337
0.003	0.0033
0.00302	0.00276
0.00305	0.00323
0.00308	0.00332
0.00311	0.00297
0.00314	0.0032
0.00316	0.00285
0.00319	0.00277
0.00322	0.00266
0.00325	0.00268
0.00327	0.00247
0.0033	0.00294
0.00333	0.00247
0.00336	0.00257
0.00339	0.0026
0.00341	0.00223
0.00344	0.00249
0.00347	0.00249
0.0035	0.0018
0.00352	0.00201
0.00355	0.00218
0.00358	0.0017
0.00361	0.00224
0.00364	0.00183
0.00366	0.002
0.00369	0.00209
0.00372	0.0018
0.00375	0.00165
0.00377	0.002
0.0038	0.0016
0.00383	0.00172
0.00386	0.00156
0.00389	0.00129
0.00391	0.00146
0.00394	0.00164
0.00397	0.00145
0.004	0.00164
0.00402	0.00167
0.00405	0.0015
0.00408	0.0014
0.00411	0.00147
0.00414	0.00133
0.00416	0.00153
0.00419	0.000926776
0.00422	0.00128
0.00425	0.00145
0.00427	0.00128
0.0043	0.00137
0.00433	0.00141
0.00436	0.00106
0.00439	0.00162
0.00441	0.00133
0.00444	0.00123
0.00447	0.00154
0.0045	0.00141
0.00452	0.00122
0.00455	0.00163
0.00458	0.00126
0.00461	0.00158
0.00464	0.00144
0.00466	0.00123
0.00469	0.00159
0.00472	0.00167
0.00475	0.00162
0.00477	0.00179
0.0048	0.00171
0.00483	0.00162
0.00486	0.00167
0.00489	0.00152
0.00491	0.00176
0.00494	0.00175
0.00497	0.00177
0.005	0.00195
0.00502	0.00183
0.00505	0.00191
0.00508	0.00187
0.00511	0.00188
0.00514	0.00198
0.00516	0.00194
0.00519	0.00225
0.00522	0.0019
0.00525	0.00232
0.00527	0.00192
0.0053	0.00198
0.00533	0.00205
0.00536	0.00232
0.00539	0.0021
0.00541	0.00219
0.00544	0.00212
0.00547	0.00204
0.0055	0.0021
0.00552	0.00217
0.00555	0.00259
0.00558	0.00237
0.00561	0.00274
0.00564	0.0026
0.00566	0.0024
0.00569	0.00239
0.00572	0.00259
0.00575	0.00224
0.00577	0.00264
0.0058	0.00251
0.00583	0.00236
0.00586	0.00277
0.00589	0.00247
0.00591	0.0026
0.00594	0.0027
0.00597	0.00209
0.006	0.00281
0.00602	0.00319
0.00605	0.00268
0.00608	0.0032
0.00611	0.00285
0.00614	0.00302
0.00616	0.00318
0.00619	0.00289
0.00622	0.00326
0.00625	0.00338
0.00627	0.00287
0.0063	0.00343
0.00633	0.00345
0.00636	0.00265
0.00639	0.00334
0.00641	0.00343
0.00644	0.00325
0.00647	0.00316
0.0065	0.00332
0.00652	0.00295
0.00655	0.00308
0.00658	0.00322
0.00661	0.00318
0.00664	0.00366
0.00666	0.00344
0.00669	0.00297
0.00672	0.00371
0.00675	0.00316
0.00677	0.00322
0.0068	0.00392
0.00683	0.00377
0.00686	0.00368
0.00689	0.00331
0.00691	0.00314
0.00694	0.0034
0.00697	0.0034
0.007	0.00354
0.00702	0.0039
0.00705	0.00342
0.00708	0.00376
0.00711	0.00383
0.00714	0.00306
0.00716	0.00371
0.00719	0.00387
0.00722	0.0035
0.00725	0.00348
0.00727	0.00367
0.0073	0.00302
0.00733	0.00324
0.00736	0.00313
0.00739	0.00334
0.00741	0.00351
0.00744	0.00342
0.00747	0.00387
0.0075	0.00363
0.00752	0.00309
0.00755	0.00319
0.00758	0.00332
0.00761	0.00311
0.00764	0.00373
0.00766	0.00384
0.00769	0.00319
0.00772	0.00334
0.00775	0.00337
0.00777	0.00344
0.0078	0.00351
0.00783	0.00329
0.00786	0.00339
0.00789	0.00353
0.00791	0.00302
0.00794	0.0035
0.00797	0.00339
0.008	0.00306
0.00802	0.00333
0.00805	0.00344
0.00808	0.00292
0.00811	0.0035
0.00814	0.00312
0.00816	0.00305
0.00819	0.00317
0.00822	0.00306
0.00825	0.00326
0.00827	0.0033
0.0083	0.0029
0.00833	0.0032
0.00836	0.00327
0.00839	0.00311
0.00841	0.00311
0.00844	0.00304
0.00847	0.00275
0.0085	0.00308
0.00852	0.0032
0.00855	0.00311
0.00858	0.00313
0.00861	0.0034
0.00864	0.00261
0.00866	0.0031
0.00869	0.00272
0.00872	0.00278
0.00875	0.00299
0.00877	0.00235
0.0088	0.00268
0.00883	0.00286
0.00886	0.00249
0.00889	0.0026
0.00891	0.00269
0.00894	0.00253
0.00897	0.00275
0.009	0.00253
0.00902	0.00257
0.00905	0.00255
0.00908	0.00281
0.00911	0.00268
0.00914	0.00287
0.00916	0.00245
0.00919	0.00255
0.00922	0.00282
0.00925	0.00238
0.00927	0.00284
0.0093	0.00261
0.00933	0.00246
0.00936	0.00264
0.00939	0.00238
0.00941	0.00236
0.00944	0.00247
0.00947	0.00252
0.0095	0.0025
0.00952	0.00268
0.00955	0.00198
0.00958	0.00227
0.00961	0.00241
0.00965	9.10041
0.00968	8.97209
0.00971	9.04159
0.00973	9.02329
0.00976	8.9925
0.00979	8.93615
0.00982	8.96854
0.00984	8.91461
0.00987	8.93792
0.0099	8.85047
0.00993	8.81665
0.00996	8.87651
0.00998	8.92533
0.01001	8.9249
0.01004	8.9416
0.01007	8.76786
0.01009	8.96089
0.01012	8.88637
0.01015	8.87785
0.01018	8.84506
0.01021	8.87231
0.01023	8.90652
0.01026	8.8631
0.01029	8.84316
0.01032	8.86094
0.01034	8.86063
0.01037	8.83698
0.0104	8.89225
0.01043	8.89809
0.01046	8.88135
0.01048	8.89229
0.01051	8.86678
0.01054	8.90042
0.01057	8.93273
0.01059	8.85017
0.01062	8.83581
0.01065	8.89052
0.01068	8.89696
0.01071	8.89056
0.01073	8.91011
0.01076	8.86829
0.01079	8.87127
0.01082	8.86915
0.01084	8.89528
0.01087	8.87184
0.0109	8.85951
0.01093	8.82919
0.01096	8.72583
0.01098	8.79957
0.01101	8.87374
0.01104	8.81747
0.01107	8.84731
0.01109	8.83166
0.01112	8.8205
0.01115	8.85601
0.01118	8.87266
0.01121	8.85869
0.01123	8.79948
0.01126	8.8423
0.01129	8.69512
0.01132	8.86704
0.01134	8.69931
0.01137	8.81224
0.0114	8.81332
0.01143	8.89441
0.01146	8.84121
0.01148	8.88122
0.01151	8.82348
0.01154	8.90341
0.01157	8.8628
0.01159	8.8724
0.01162	8.87447
0.01165	8.85298
0.01168	8.83724
0.01171	8.74265
0.01173	8.87971
0.01176	8.88373
0.01179	8.90964
0.01182	8.89869
0.01184	8.90414
0.01187	8.87958
0.0119	8.81392
0.01193	8.7577
0.01196	8.93325
0.01198	8.90233
0.01201	8.90596
0.01204	8.88801
0.01207	8.82764
0.01209	8.87927
0.01212	8.91439
0.01215	8.90994
0.01218	8.91297
0.01221	8.89878
0.01223	8.87992
0.01226	8.8695
0.01229	8.91898
0.01232	8.90427
0.01234	8.92153
0.01237	8.89813
0.0124	8.89977
0.01243	8.90146
0.01246	8.90271
0.01248	8.90548
0.01251	8.89259
0.01254	8.87071
0.01257	8.86262
0.01259	8.87244
0.01262	8.88213
0.01265	8.89294
0.01268	8.85086
0.01271	8.87132
0.01273	8.83871
0.01276	8.87763
0.01279	8.89493
0.01282	8.8753
0.01284	8.87339
0.01287	8.85916
0.0129	8.79351
0.01293	8.8817
0.01296	8.88308
0.01298	8.8461
0.01301	8.82063
0.01304	8.8535
0.01307	8.83953
0.01309	8.83698
0.01312	8.81851
0.01315	8.8243
0.01318	8.84022
0.01321	8.88792
0.01323	8.88948
0.01326	8.87867
0.01329	8.84688
0.01332	8.92711
0.01334	8.93896
0.01337	8.85402
0.0134	8.89169
0.01343	8.90146
0.01346	8.92049
0.01348	8.89385
0.01351	8.88157
0.01354	8.8753
0.01357	8.87538
0.01359	8.90103
0.01362	8.93602
0.01365	8.90362
0.01368	8.91487
0.01371	8.91755
0.01373	8.88079
0.01376	8.86392
0.01379	8.90319
0.01382	8.90445
0.01384	8.90946
0.01387	8.87067
0.0139	8.88247
0.01393	8.86807
0.01396	8.85696
0.01398	8.90444
0.01401	8.90444
0.01404	8.88671
0.01407	8.85877
0.01409	8.84909
0.01412	8.86626
0.01415	8.82422
0.01418	8.88399
0.01421	8.81367
0.01423	8.86206
0.01426	8.85056
0.01429	8.82266
0.01432	8.85557
0.01434	8.88407
0.01437	8.9028
0.0144	8.80069
0.01443	8.87322
0.01446	8.86327
0.01448	8.69633
0.01451	8.88944
0.01454	8.90929
0.01457	8.82945
0.01459	8.87123
0.01462	8.85847
0.01465	8.8234
0.01468	8.89528
0.01471	8.8874
0.01473	8.85635
0.01476	8.60014
0.01479	8.8913
0.01482	8.91435
0.01484	8.92862
0.01487	8.93844
0.0149	8.74486
0.01493	8.84524
0.01496	8.81207
0.01498	8.86708
0.01501	8.87517
0.01504	8.92495
0.01507	8.92884
0.01509	8.90488
0.01512	8.82383
0.01515	8.87439
0.01518	8.92486
0.01521	8.91686
0.01523	8.8974
0.01526	8.77336
0.01529	8.90323
0.01532	8.90146
0.01534	8.89484
0.01537	8.89874
0.0154	8.88918
0.01543	8.8013
0.01546	8.87914
0.01548	8.87806
0.01551	8.87789
0.01554	8.90267
0.01557	8.82089
0.01559	8.90073
0.01562	8.87473
0.01565	8.90207
0.01568	8.91495
0.01571	8.92144
0.01573	8.76661
0.01576	8.8778
0.01579	8.86128
0.01582	8.83702
0.01584	8.88905
0.01587	8.8122
0.0159	8.85345
0.01593	8.89761
0.01596	8.89787
0.01598	8.91236
0.01601	8.89856
0.01604	8.83058
0.01607	8.90643
0.01609	8.84831
0.01612	8.85155
0.01615	8.89043
0.01618	8.89039
0.01621	8.90362
0.01623	8.8977
0.01626	8.87806
0.01629	8.8682
0.01632	8.88983
0.01634	8.89554
0.01637	8.92633
0.0164	8.79922
0.01643	8.87106
0.01646	8.87209
0.01648	8.84455
0.01651	8.88555
0.01654	8.8727
0.01657	8.90073
0.01659	8.87136
0.01662	8.83006
0.01665	8.8881
0.01668	8.88568
0.01671	8.8586
0.01673	8.93969
0.01676	8.93991
0.01679	8.87759
0.01682	8.82971
0.01684	8.90951
0.01687	8.90803
0.0169	8.90566
0.01693	8.90466
0.01696	8.88909
0.01698	8.76825
0.01701	8.86682
0.01704	8.9015
0.01707	8.93494
0.01709	8.89692
0.01712	8.83672
0.01715	8.79096
0.01718	8.89605
0.01721	8.89268
0.01723	8.91405
0.01726	8.87171
0.01729	8.88139
0.01732	8.88023
0.01734	8.86976
0.01737	8.88957
0.0174	8.9227
0.01743	8.85994
0.01746	8.75095
0.01748	8.86665
0.01751	8.87348
0.01754	8.86392
0.01757	8.91059
0.01759	8.89428
0.01762	8.81898
0.01765	8.85622
0.01768	8.84351
0.01771	8.88775
0.01773	8.88827
0.01776	8.83122
0.01779	8.86881
0.01782	8.85618
0.01784	8.83455
0.01787	8.85233
0.0179	8.8253
0.01793	8.79079
0.01796	8.88312
0.01798	8.84178
0.01801	8.8727
0.01804	8.91214
0.01807	8.92633
0.01809	8.89644
0.01812	8.91954
0.01815	8.78231
0.01818	8.89675
0.01821	8.86379
0.01823	8.9243
0.01826	8.90605
0.01829	8.89463
0.01832	8.91491
0.01834	8.85912
0.01837	8.88131
0.0184	8.87863
0.01843	8.90419
0.01846	8.91496
0.01848	8.89277
0.01851	8.87127
0.01854	8.86639
0.01857	8.90319
0.01859	8.91889
0.01862	8.92417
0.01865	8.89381
0.01868	8.87893
0.01871	8.88576
0.01873	8.7452
0.01876	8.89039
0.01879	8.92732
0.01882	8.93096
0.01884	8.80982
0.01887	8.92153
0.0189	8.86613
0.01893	8.92218
0.01896	8.94212
0.01898	8.94653
0.01901	8.91846
0.01904	8.9025
0.01907	8.88939
0.01909	8.86487
0.01912	8.91184
0.01915	8.92322
0.01918	8.9028
0.01921	8.89791
0.01923	8.907
0.01926	8.91348
0.01929	8.90579
0.01932	8.88429
0.01934	8.90254
0.01937	8.88857
0.0194	8.89484
0.01943	8.84718
0.01946	8.92923
0.01948	8.91612
0.01951	8.88412
0.01954	8.90315
0.01957	8.82327
0.01959	8.90293
0.01962	8.90561
0.01965	8.90864
0.01968	8.91072
0.01971	8.76596
0.01973	8.81812
0.01976	8.87863
0.01979	8.83957
0.01982	8.90938
0.01984	8.90189
0.01987	8.90639
0.0199	8.90622
0.01993	8.92066
0.01996	8.93714
0.01998	8.82188
0.02001	8.92248
0.02004	8.86539
0.02007	8.86271
0.02009	8.89363
0.02012	8.90077
0.02015	8.91335
0.02018	8.87633
0.02021	8.87447
0.02023	8.77543
0.02026	8.75312
0.02029	8.80722
0.02032	8.90414
0.02034	8.88057
0.02037	8.88745
0.0204	8.86621
0.02043	8.86742
0.02046	8.91132
0.02048	8.91794
0.02051	8.90583
0.02054	8.90769
0.02057	8.9006
0.02059	8.9057
0.02062	8.90172
0.02065	8.91335
0.02068	8.92564
0.02071	8.77491
0.02073	8.86842
0.02076	8.83442
0.02079	8.89039
0.02082	8.8756
0.02084	8.87205
0.02087	8.81578
0.0209	8.84909
0.02093	8.86366
0.02096	8.88438
0.02098	8.84264
0.02101	8.83784
0.02104	8.82642
0.02107	8.8679
0.02109	8.83948
0.02112	8.87408
0.02115	8.93896
0.02118	8.84394
0.02121	8.93398
0.02123	8.85108
0.02126	8.91028
0.02129	8.91483
0.02132	8.9377
0.02134	8.93827
0.02137	8.9108
0.0214	8.87283
0.02143	8.90021
0.02146	8.91772
0.02148	8.91439
0.02151	8.90423
0.02154	8.91327
0.02157	8.8176
0.02159	8.79351
0.02162	8.76531
0.02165	8.92062
0.02168	8.77461
0.02171	8.85934
0.02173	8.9031
0.02176	8.89541
0.02179	8.83931
0.02182	8.91716
0.02184	8.91565
0.02187	8.91439
0.0219	8.87875
0.02193	8.87655
0.02196	8.77249
0.02198	8.92084
0.02201	8.91811
0.02204	8.87062
0.02207	8.85294
0.02209	8.89921
0.02212	8.90336
0.02215	8.83719
0.02218	8.82677
0.02221	8.70697
0.02223	8.78828
0.02226	8.86773
0.02229	8.82236
0.02232	8.90756
0.02234	8.81016
0.02237	8.89251
0.0224	8.84939
0.02243	8.90254
0.02246	8.81483
0.02248	8.92914
0.02251	8.88637
0.02254	8.89683
0.02257	8.8836
0.02259	8.89376
0.02262	8.91301
0.02265	8.9393
0.02268	8.89995
0.02271	8.88511
0.02273	8.80904
0.02276	8.90129
0.02279	8.95557
0.02282	8.96642
0.02284	8.90012
0.02287	8.92715
0.0229	8.90518
0.02293	8.96422
0.02296	8.94281
0.02298	8.92957
0.02301	8.92192
0.02304	8.89575
0.02307	8.82629
0.02309	8.87326
0.02312	8.93857
0.02315	8.94103
0.02318	8.91098
0.02321	8.89195
0.02323	8.90142
0.02326	8.87893
0.02329	8.93926
0.02332	8.89796
0.02334	8.77742
0.02337	8.80627
0.0234	8.8746
0.02343	8.90825
0.02346	8.92287
0.02348	8.89086
0.02351	8.84909
0.02354	8.89964
0.02357	8.90012
0.02359	8.90691
0.02362	8.90224
0.02365	8.89311
0.02368	8.88092
0.02371	8.86284
0.02373	8.89692
0.02376	8.90548
0.02379	8.93109
0.02382	8.94423
0.02384	8.89471
0.02387	8.88442
0.0239	8.86933
0.02393	8.76505
0.02396	8.92512
0.02398	8.90501
0.02401	8.86868
0.02404	8.88074
0.02407	8.84502
0.02409	8.90285
0.02412	8.9025
0.02415	8.87478
0.02418	8.86353
0.02421	8.86275
0.02423	8.82625
0.02426	8.86314
0.02429	8.87897
0.02432	8.82971
0.02434	8.84597
0.02437	8.82802
0.0244	8.78473
0.02443	8.83897
0.02446	8.84433
0.02448	8.84437
0.02451	8.80264
0.02454	8.83693
0.02457	8.86647
0.02459	8.85735
0.02462	8.87715
0.02465	8.88961
0.02468	8.74814
0.02471	8.88641
0.02473	8.88918
0.02476	8.87594
0.02479	8.89956
0.02482	8.90946
0.02484	8.8663
0.02487	8.85687
0.0249	8.84243
0.02493	8.85808
0.02496	8.91344
0.02498	8.89471
0.02501	8.90791
0.02504	8.90605
0.02507	8.8804
0.02509	8.89882
0.02512	8.91072
0.02515	8.87638
0.02518	8.90267
0.02521	8.83559
0.02523	8.86392
0.02526	8.90168
0.02529	8.8951
0.02532	8.91037
0.02534	8.88914
0.02537	8.88247
0.0254	8.90665
0.02543	8.87439
0.02546	8.89203
0.02548	8.84269
0.02551	8.93018
0.02554	8.80104
0.02557	8.91076
0.02559	8.82145
0.02562	8.87975
0.02565	8.90873
0.02568	8.91638
0.02571	8.89333
0.02573	8.86526
0.02576	8.88369
0.02579	8.85921
0.02582	8.88784
0.02584	8.89839
0.02587	8.86976
0.0259	8.81449
0.02593	8.87365
0.02596	8.8951
0.02598	8.88667
0.02601	8.92239
0.02604	8.94082
0.02607	8.92434
0.02609	8.91798
0.02612	8.91915
0.02615	8.90073
0.02618	8.94238
0.02621	8.92845
0.02623	8.8285
0.02626	8.89398
0.02629	8.8999
0.02632	8.89895
0.02634	8.80177
0.02637	8.89839
0.0264	8.83637
0.02643	8.8804
0.02646	8.8192
0.02648	8.91067
0.02651	8.93394
0.02654	8.94406
0.02657	8.91928
0.02659	8.90315
0.02662	8.83373
0.02665	8.90596
0.02668	8.93329
0.02671	8.95167
0.02673	8.70792
0.02676	8.92079
0.02679	8.90246
0.02682	8.92845
0.02684	8.93083
0.02687	8.90877
0.0269	8.92858
0.02693	8.87369
0.02696	8.90289
0.02698	8.89264
0.02701	8.90189
0.02704	8.90453
0.02707	8.81661
0.02709	8.86859
0.02712	8.86578
0.02715	8.63885
0.02718	8.82387
0.02721	8.88304
0.02723	8.83758
0.02726	8.78032
0.02729	8.88131
0.02732	8.89104
0.02734	8.92339
0.02737	8.92702
0.0274	8.89636
0.02743	8.88529
0.02746	8.89813
0.02748	8.91617
0.02751	8.92261
0.02754	8.94657
0.02757	8.92646
0.02759	8.90358
0.02762	8.90263
0.02765	8.87854
0.02768	8.89692
0.02771	8.89074
0.02773	8.89039
0.02776	8.8634
0.02779	8.81829
0.02782	8.8045
0.02784	8.87815
0.02787	8.61394
0.0279	8.84243
0.02793	8.87469
0.02796	8.80752
0.02798	8.86751
0.02801	8.90181
0.02804	8.87196
0.02807	8.91301
0.02809	8.89532
0.02812	8.87062
0.02815	8.84623
0.02818	8.96694
0.02821	8.93117
0.02823	8.91124
0.02826	8.92832
0.02829	8.8112
0.02832	8.89943
0.02834	8.92992
0.02837	8.90419
0.0284	8.898
0.02843	8.93135
0.02846	8.83507
0.02848	8.85968
0.02851	8.82236
0.02854	8.94112
0.02857	8.92486
0.02859	8.84225
0.02862	8.93476
0.02865	8.91353
0.02868	8.92209
0.02871	8.8794
0.02873	8.90349
0.02876	8.9441
0.02879	8.92425
0.02882	8.90064
0.02884	8.84775
0.02887	8.87966
0.0289	8.9105
0.02893	8.8807
0.02896	8.9201
0.02898	8.89337
0.02901	8.82811
0.02904	8.91089
0.02907	8.95695
0.02909	8.87491
0.02912	8.95077
0.02915	8.90016
0.02918	8.93667
0.02921	8.93174
0.02923	8.9086
0.02926	8.9249
0.02929	8.82962
0.02932	8.84589
0.02934	8.90726
0.02937	8.9079
0.0294	8.92495
0.02943	8.90916
0.02946	8.92473
0.02948	8.89385
0.02951	8.89666
0.02954	8.80194
0.02957	8.93381
0.02959	8.90643
0.02962	8.91556
0.02965	8.91802
0.02968	8.73798
0.02971	8.90375
0.02973	8.95457
0.02976	8.92352
0.02979	8.95397
0.02982	8.93485
0.02984	8.92127
0.02987	8.93039
0.0299	8.94363
0.02993	8.93515
0.02996	8.87806
0.02998	8.91002
0.03001	8.8362
0.03004	8.88568
0.03007	8.92486
0.03009	8.92131
0.03012	8.95323
0.03015	8.89558
0.03018	8.89212
0.03021	8.9419
0.03023	8.84433
0.03026	8.96257
0.03029	8.91374
0.03032	8.86764
0.03034	8.9377
0.03037	8.9166
0.0304	8.78534
0.03043	8.86556
0.03046	8.91253
0.03048	8.91928
0.03051	8.91236
0.03054	8.92071
0.03057	8.91638
0.03059	8.92516
0.03062	8.93169
0.03065	8.92425
0.03068	8.84753
0.03071	8.89177
0.03073	8.91785
0.03076	8.92408
0.03079	8.93113
0.03082	8.93299
0.03084	8.90163
0.03087	8.83317
0.0309	8.89182
0.03093	8.84974
0.03096	8.90946
0.03098	8.9137
0.03101	8.88914
0.03104	8.85549
0.03107	8.86993
0.03109	8.882
0.03112	8.94519
0.03115	8.9374
0.03118	8.92309
0.03121	8.89324
0.03123	8.91249
0.03126	8.95401
0.03129	8.96599
0.03132	8.95942
0.03134	8.94813
0.03137	8.92724
0.0314	8.96525
0.03143	8.94506
0.03146	8.91958
0.03148	8.92931
0.03151	8.90272
0.03154	8.8836
0.03157	8.91379
0.03159	8.95868
0.03162	8.95068
0.03165	8.94441
0.03168	8.89519
0.03171	8.99198
0.03173	8.88593
0.03176	8.93943
0.03179	8.90873
0.03182	8.95375
0.03184	8.93269
0.03187	8.91163
0.0319	8.9384
0.03193	8.90561
0.03196	8.92066
0.03198	8.95349
0.03201	8.91132
0.03204	8.9502
0.03207	8.9246
0.03209	8.95548
0.03212	8.93723
0.03215	8.93701
0.03218	8.88369
0.03221	8.91945
0.03223	8.9217
0.03226	8.91738
0.03229	8.91366
0.03232	8.96936
0.03234	8.94402
0.03237	8.90116
0.0324	8.92326
0.03243	8.92287
0.03246	8.85198
0.03248	8.95081
0.03251	8.9252
0.03254	8.891
0.03257	8.88317
0.03259	8.88836
0.03262	8.91712
0.03265	8.89977
0.03268	8.91612
0.03271	8.83226
0.03273	8.9044
0.03276	8.89242
0.03279	8.96551
0.03282	8.96197
0.03284	8.93031
0.03287	8.93874
0.0329	8.91093
0.03293	8.93567
0.03296	8.92663
0.03298	8.94549
0.03301	8.89009
0.03304	8.92408
0.03307	8.77543
0.03309	8.89
0.03312	8.91755
0.03315	8.94847
0.03318	8.92516
0.03321	8.87257
0.03323	8.89493
0.03326	8.92218
0.03329	8.90021
0.03332	8.92032
0.03334	8.93935
0.03337	8.79957
0.0334	8.85371
0.03343	8.89951
0.03346	8.90635
0.03348	8.89169
0.03351	9.00279
0.03354	8.94324
0.03357	8.92499
0.03359	8.92196
0.03362	8.95306
0.03365	8.97581
0.03368	8.94981
0.03371	8.91945
0.03373	8.86868
0.03376	8.90509
0.03379	8.93567
0.03382	8.91258
0.03384	8.94588
0.03387	8.91409
0.0339	8.90233
0.03393	8.86946
0.03396	8.92594
0.03398	8.94294
0.03401	8.95414
0.03404	8.92062
0.03407	8.90055
0.03409	8.91292
0.03412	8.95812
0.03415	8.88338
0.03418	8.90765
0.03421	8.84273
0.03423	8.89104
0.03426	8.93818
0.03429	8.94415
0.03432	8.78404
0.03434	8.92667
0.03437	8.80108
0.0344	8.93394
0.03443	8.83611
0.03446	8.93714
0.03448	8.90643
0.03451	8.92568
0.03454	8.88356
0.03457	8.86548
0.03459	8.9201
0.03462	8.93537
0.03465	8.89843
0.03468	8.90596
0.03471	8.91733
0.03473	8.93256
0.03476	8.93091
0.03479	8.93848
0.03482	8.89787
0.03484	8.90198
0.03487	8.88779
0.0349	8.94302
0.03493	8.83153
0.03496	8.90025
0.03498	8.90778
0.03501	8.92477
0.03504	8.91366
0.03507	8.82318
0.03509	8.92823
0.03512	8.89398
0.03515	8.90388
0.03518	8.77513
0.03521	8.95509
0.03523	8.92776
0.03526	8.84852
0.03529	8.88749
0.03532	8.93904
0.03534	8.96858
0.03537	8.92244
0.0354	8.87594
0.03543	8.90419
0.03546	8.90483
0.03548	8.83127
0.03551	8.86734
0.03554	8.90375
0.03557	8.90371
0.03559	8.90246
0.03562	8.91984
0.03565	8.92257
0.03568	8.94934
0.03571	8.89074
0.03573	8.91219
0.03576	8.90868
0.03579	8.85363
0.03582	8.92633
0.03584	8.93736
0.03587	8.88939
0.0359	8.95198
0.03593	8.86543
0.03596	8.90124
0.03598	8.93809
0.03601	8.94281
0.03604	8.92936
0.03607	8.88165
0.03609	8.92888
0.03612	8.83983
0.03615	8.95903
0.03618	8.94778
0.03621	8.92936
0.03623	8.86128
0.03626	8.93204
0.03629	8.9041
0.03632	8.94501
0.03634	8.8679
0.03637	8.90445
0.0364	8.93083
0.03643	8.94168
0.03646	8.8839
0.03648	8.96032
0.03651	8.94315
0.03654	8.93191
0.03657	8.89415
0.03659	8.93576
0.03662	8.94514
0.03665	8.95202
0.03668	8.92832
0.03671	8.91348
0.03673	8.9313
0.03676	8.88087
0.03679	8.90034
0.03682	8.92477
0.03684	8.91543
0.03687	8.90237
0.0369	8.91301
0.03693	8.78888
0.03696	8.90254
0.03698	8.93861
0.03701	8.91617
0.03704	8.91954
0.03707	8.90946
0.03709	8.88061
0.03712	8.84913
0.03715	8.91318
0.03718	8.8967
0.03721	8.8599
0.03723	8.85419
0.03726	8.8868
0.03729	8.8666
0.03732	8.8269
0.03734	8.87054
0.03737	8.91902
0.0374	8.82716
0.03743	8.86042
0.03746	8.91867
0.03748	8.92629
0.03751	8.94813
0.03754	8.90509
0.03757	8.9012
0.03759	8.58384
0.03762	8.93718
0.03765	8.93658
0.03768	8.8413
0.03771	8.87127
0.03773	8.9153
0.03776	8.95461
0.03779	8.95267
0.03782	8.96776
0.03784	8.93117
0.03787	8.8932
0.0379	8.89056
0.03793	8.94527
0.03796	8.89739
0.03798	8.90176
0.03801	8.75805
0.03804	8.77292
0.03807	8.90466
0.03809	8.9153
0.03812	8.96422
0.03815	8.91742
0.03818	8.78062
0.03821	8.97598
0.03823	8.95803
0.03826	8.84121
0.03829	8.85479
0.03832	8.96158
0.03834	8.8897
0.03837	8.8836
0.0384	8.93636
0.03843	8.93264
0.03846	8.89558
0.03848	8.92802
0.03851	8.94583
0.03854	8.9214
0.03857	8.97447
0.03859	8.87733
0.03862	8.87326
0.03865	8.92637
0.03868	8.91798
0.03871	8.90254
0.03873	8.95578
0.03876	8.94372
0.03879	8.93879
0.03882	8.94869
0.03884	8.9355
0.03887	8.79429
0.0389	8.94367
0.03893	8.92015
0.03896	8.9163
0.03898	8.94743
0.03901	8.87863
0.03904	8.92417
0.03907	8.94938
0.03909	9.03026
0.03912	8.89199
0.03915	8.8503
0.03918	8.94523
0.03921	8.95072
0.03923	8.88442
0.03926	8.96331
0.03929	8.82469
0.03932	8.92512
0.03934	8.96244
0.03937	8.87573
0.0394	9.00422
0.03943	8.94298
0.03946	8.87374
0.03948	8.92084
0.03951	8.94756
0.03954	8.94748
0.03957	8.94138
0.03959	8.8445
0.03962	8.92611
0.03965	8.92542
0.03968	8.915
0.03971	8.92162
0.03973	8.90613
0.03976	8.94977
0.03979	8.93078
0.03982	8.91539
0.03984	8.83032
0.03987	8.90825
0.0399	8.88369
0.03993	8.92252
0.03996	8.92957
0.03998	8.90907
0.04001	8.93762
0.04004	8.91604
0.04007	8.92992
0.04009	8.99795
0.04012	8.91284
0.04015	8.89783
0.04018	8.93442
0.04021	8.78313
0.04023	8.74057
0.04026	8.96439
0.04029	8.92741
0.04032	8.92352
0.04034	8.92555
0.04037	8.88901
0.0404	8.9195
0.04043	8.88719
0.04046	8.90185
0.04048	8.86812
0.04051	8.90544
0.04054	8.92071
0.04057	8.93031
0.04059	8.88715
0.04062	8.8874
0.04065	8.89333
0.04068	8.91859
0.04071	8.92776
0.04073	8.94155
0.04076	8.93853
0.04079	8.92533
0.04082	8.92655
0.04084	8.91885
0.04087	8.89835
0.0409	8.94004
0.04093	8.89212
0.04096	8.91028
0.04098	8.86967
0.04101	8.80843
0.04104	8.94354
0.04107	8.95323
0.04109	8.83179
0.04112	8.91833
0.04115	8.91439
0.04118	8.93766
0.04121	8.91093
0.04123	8.94116
0.04126	8.9102
0.04129	8.85367
0.04132	8.8871
0.04134	8.94298
0.04137	8.9432
0.0414	8.91919
0.04143	8.9057
0.04146	8.82911
0.04148	8.95461
0.04151	8.93057
0.04154	8.95323
0.04157	8.90458
0.04159	8.86902
0.04162	8.86357
0.04165	8.93316
0.04168	8.91984
0.04171	8.91716
0.04173	8.9233
0.04176	8.92988
0.04179	8.89778
0.04182	8.95535
0.04184	8.96534
0.04187	8.94039
0.0419	8.95509
0.04193	8.77647
0.04196	8.93096
0.04198	8.9685
0.04201	8.96266
0.04204	8.94592
0.04207	8.92676
0.04209	8.93394
0.04212	8.90081
0.04215	8.91037
0.04218	8.94181
0.04221	8.88758
0.04223	8.88533
0.04226	8.85683
0.04229	8.95245
0.04232	8.9105
0.04234	8.91963
0.04237	8.85847
0.0424	8.92564
0.04243	8.88507
0.04246	8.94346
0.04248	8.93165
0.04251	8.87486
0.04254	8.97213
0.04257	8.93459
0.04259	8.95167
0.04262	8.76553
0.04265	8.88386
0.04268	8.94475
0.04271	8.95293
0.04273	8.93411
0.04276	8.96755
0.04279	8.89238
0.04282	8.92157
0.04284	8.75541
0.04287	8.92616
0.0429	8.91681
0.04293	8.96145
0.04296	8.94155
0.04298	8.89947
0.04301	8.91426
0.04304	8.90981
0.04307	8.94458
0.04309	8.94774
0.04312	8.92728
0.04315	8.90159
0.04318	8.75316
0.04321	8.79282
0.04323	8.91599
0.04326	8.94008
0.04329	8.94242
0.04332	8.90851
0.04334	8.90038
0.04337	8.95946
0.0434	8.97075
0.04343	8.94903
0.04346	8.94558
0.04348	8.93848
0.04351	8.93277
0.04354	8.89575
0.04357	8.91828
0.04359	8.93026
0.04362	8.91002
0.04365	8.8852
0.04368	8.92114
0.04371	8.95678
0.04373	8.91275
0.04376	8.81271
0.04379	8.92123
0.04382	8.95942
0.04384	8.86933
0.04387	8.95509
0.0439	8.8852
0.04393	8.94852
0.04396	8.94562
0.04398	8.91193
0.04401	8.94173
0.04404	8.9544
0.04407	8.95059
0.04409	8.92287
0.04412	8.90241
0.04415	8.81297
0.04418	8.90228
0.04421	8.93481
0.04423	8.93135
0.04426	8.92066
0.04429	8.9163
0.04432	8.93472
0.04434	8.92326
0.04437	8.92421
0.0444	8.95933
0.04443	8.832
0.04446	8.92027
0.04448	8.92927
0.04451	8.90453
0.04454	8.84117
0.04457	8.91284
0.04459	8.92153
0.04462	8.92443
0.04465	8.91279
0.04468	8.92823
0.04471	8.95903
0.04473	8.97697
0.04476	8.83603
0.04479	8.90319
0.04482	8.87633
0.04484	8.93649
0.04487	8.97819
0.0449	8.94151
0.04493	8.92551
0.04496	8.91712
0.04498	8.92365
0.04501	8.89938
0.04504	8.97645
0.04507	8.87413
0.04509	8.93567
0.04512	8.91599
0.04515	8.98995
0.04518	8.78979
0.04521	8.92127
0.04523	8.93593
0.04526	8.90596
0.04529	8.87391
0.04532	8.9387
0.04534	8.89649
0.04537	8.95522
0.0454	8.91474
0.04543	8.95033
0.04546	8.85644
0.04548	8.9246
0.04551	8.90968
0.04554	8.92914
0.04557	8.93978
0.04559	8.91227
0.04562	8.87932
0.04565	8.93139
0.04568	8.87101
0.04571	8.95626
0.04573	8.96646
0.04576	8.88187
0.04579	8.94449
0.04582	8.94964
0.04584	8.95254
0.04587	8.94549
0.0459	8.915
0.04593	8.90985
0.04596	8.94173
0.04598	8.92676
0.04601	8.84576
0.04604	8.92702
0.04607	8.94121
0.04609	8.96262
0.04612	8.93394
0.04615	8.91085
0.04618	8.86543
0.04621	8.86587
0.04623	8.93762
0.04626	8.93935
0.04629	8.95816
0.04632	8.95621
0.04634	8.90816
0.04637	8.939
0.0464	8.93096
0.04643	8.89662
0.04646	8.89631
0.04648	8.84031
0.04651	8.89329
0.04654	8.89151
0.04657	8.91504
0.04659	8.92992
0.04662	8.95159
0.04665	8.93472
0.04668	8.91271
0.04671	8.91578
0.04673	8.90674
0.04676	8.94229
0.04679	8.78192
0.04682	8.92551
0.04684	8.89623
0.04687	8.8109
0.0469	8.89766
0.04693	8.94445
0.04696	8.90605
0.04698	8.89744
0.04701	8.89571
0.04704	8.89549
0.04707	8.73076
0.04709	8.9252
0.04712	8.95193
0.04715	8.95695
0.04718	8.92538
0.04721	8.92053
0.04723	8.88217
0.04726	9.00076
0.04729	8.95652
0.04732	8.9297
0.04734	8.84805
0.04737	8.86249
0.0474	8.8897
0.04743	8.93814
0.04746	8.95691
0.04748	8.94164
0.04751	8.93091
0.04754	8.84039
0.04757	8.9009
0.04759	8.93039
0.04762	8.96655
0.04765	8.94181
0.04768	8.88343
0.04771	8.90466
0.04773	8.94471
0.04776	8.92797
0.04779	8.92728
0.04782	8.90553
0.04784	8.89778
0.04787	8.67397
0.0479	8.90691
0.04793	8.90596
0.04796	8.92741
0.04798	8.81085
0.04801	8.91526
0.04804	8.86669
0.04807	8.92248
0.04809	8.88922
0.04812	8.8852
0.04815	8.85108
0.04818	8.915
0.04821	8.90938
0.04823	8.9137
0.04826	8.83724
0.04829	8.91967
0.04832	8.92508
0.04834	8.92174
0.04837	8.91591
0.0484	8.85449
0.04843	8.88459
0.04846	8.86595
0.04848	8.86889
0.04851	8.87953
0.04854	8.89493
0.04857	8.80238
0.04859	8.92879
0.04862	8.9195
0.04865	8.78676
0.04868	8.87253
0.04871	8.89878
0.04873	8.93156
0.04876	8.85402
0.04879	8.90989
0.04882	8.86487
0.04884	8.7353
0.04887	8.92257
0.0489	8.89463
0.04893	8.87668
0.04896	8.84502
0.04898	8.79572
0.04901	8.90678
0.04904	8.91123
0.04907	8.92287
0.04909	8.87175
0.04912	8.92892
0.04915	8.94545
0.04918	8.92944
0.04921	8.94748
0.04923	8.94168
0.04926	8.90371
0.04929	8.86115
0.04932	8.92092
0.04934	8.92694
0.04937	8.93995
0.0494	8.91902
0.04943	8.80623
0.04946	8.92209
0.04948	8.83455
0.04951	8.91089
0.04954	8.85752
0.04957	8.9509
0.04959	8.67743
0.04962	8.93403
0.04965	8.8
0.04968	8.84615
0.04971	8.90803
0.04973	8.9688
0.04976	8.70096
0.04979	8.89363
0.04982	8.89554
0.04984	8.90773
0.04987	8.87248
0.0499	8.88537
0.04993	8.94795
0.04996	8.84576
0.04998	8.89026
0.05001	8.9009
0.05004	8.9268
0.05007	8.74602
0.05009	8.89748
0.05012	8.9089
0.05015	8.89298
0.05018	8.7942
0.05021	8.90769
0.05023	8.94834
0.05026	8.9236
0.05029	8.91578
0.05032	8.90778
0.05034	8.81678
0.05037	8.84048
0.0504	8.9198
0.05043	8.92066
0.05046	8.87733
0.05048	8.86098
0.05051	8.92019
0.05054	8.8365
0.05057	8.91444
0.05059	8.95937
0.05062	8.94488
0.05065	8.92806
0.05068	8.88122
0.05071	8.88931
0.05073	8.92594
0.05076	8.92447
0.05079	8.93502
0.05082	8.88382
0.05084	8.85652
0.05087	8.85717
0.0509	8.88122
0.05093	8.93338
0.05096	8.91729
0.05098	8.93061
0.05101	8.84961
0.05104	8.79576
0.05107	8.76726
0.05109	8.88684
0.05112	8.93083
0.05115	8.94661
0.05118	8.84316
0.05121	8.91798
0.05123	8.89173
0.05126	8.87672
0.05129	8.94925
0.05132	8.92624
0.05134	8.9451
0.05137	8.88589
0.0514	8.9358
0.05143	8.84459
0.05146	8.92667
0.05148	8.94718
0.05151	8.85951
0.05154	8.83689
0.05157	8.9371
0.05159	8.84537
0.05162	8.8788
0.05165	8.88351
0.05168	8.90834
0.05171	8.76518
0.05173	8.66865
0.05176	8.85229
0.05179	8.89934
0.05182	8.94341
0.05184	8.89177
0.05187	8.9765
0.0519	8.92529
0.05193	8.80631
0.05196	8.83161
0.05198	8.91331
0.05201	8.88273
0.05204	8.90099
0.05207	8.85428
0.05209	8.8698
0.05212	8.8138
0.05215	8.90976
0.05218	8.93078
0.05221	8.95942
0.05223	8.95946
0.05226	8.87642
0.05229	8.88148
0.05232	8.90323
0.05234	8.91322
0.05237	8.97853
0.0524	8.91837
0.05243	8.91353
0.05246	8.86911
0.05248	8.93442
0.05251	8.88914
0.05254	8.93909
0.05257	8.96149
0.05259	8.9031
0.05262	8.93593
0.05265	8.74533
0.05268	8.88113
0.05271	8.91699
0.05273	8.81518
0.05276	8.82076
0.05279	8.9073
0.05282	8.93148
0.05284	8.85311
0.05287	8.74364
0.0529	8.93251
0.05293	8.89666
0.05296	8.88325
0.05298	8.94925
0.05301	8.95025
0.05304	8.92892
0.05307	8.9525
0.05309	8.97222
0.05312	8.95284
0.05315	8.90025
0.05318	8.84822
0.05321	8.89497
0.05323	8.89969
0.05326	8.96089
0.05329	8.90375
0.05332	8.90821
0.05334	8.81955
0.05337	8.91898
0.0534	8.90976
0.05343	8.90812
0.05346	8.90155
0.05348	8.96396
0.05351	8.93065
0.05354	8.93844
0.05357	8.90786
0.05359	8.88304
0.05362	8.93541
0.05365	8.95258
0.05368	8.94929
0.05371	8.94177
0.05373	8.90458
0.05376	8.87253
0.05379	8.87521
0.05382	8.86379
0.05384	8.907
0.05387	8.91976
0.0539	8.91136
0.05393	8.91876
0.05396	8.77275
0.05398	8.7606
0.05401	8.92767
0.05404	8.93537
0.05407	8.90367
0.05409	8.90769
0.05412	8.8743
0.05415	8.86985
0.05418	8.9281
0.05421	8.86941
0.05423	8.92101
0.05426	8.97511
0.05429	8.9188
0.05432	8.92806
0.05434	8.95561
0.05437	8.93805
0.0544	8.91677
0.05443	8.91474
0.05446	8.84355
0.05448	8.92235
0.05451	8.92806
0.05454	8.92421
0.05457	8.92482
0.05459	8.82802
0.05462	8.89372
0.05465	8.91807
0.05468	8.91002
0.05471	8.94419
0.05473	8.92832
0.05476	8.87789
0.05479	8.91331
0.05482	8.9262
0.05484	8.95851
0.05487	8.92529
0.0549	8.91284
0.05493	8.88282
0.05496	8.87525
0.05498	8.94142
0.05501	8.92663
0.05504	8.89714
0.05507	8.93831
0.05509	8.92776
0.05512	8.90211
0.05515	8.8448
0.05518	8.92962
0.05521	8.91184
0.05523	8.89104
0.05526	8.87906
0.05529	8.80151
0.05532	8.94432
0.05534	8.93191
0.05537	8.84697
0.0554	8.9073
0.05543	8.75718
0.05546	8.8602
0.05548	8.9166
0.05551	8.93675
0.05554	8.91171
[truncated: 704,833+ more rows]
