# Supplementary material for: Interface engineering of Ta3N5 thin film photoanode for highly efficient photoelectrochemical water splitting
Source: Nat Commun. 2022 Feb 7;13:729. doi: 10.1038/s41467-022-28415-4 (PMC8821563; doi:10.1038/s41467-022-28415-4)
Supplement: Supplementary file 3 — Source Data [file 41467_2022_28415_MOESM3_ESM.zip › Source Data file/Soruce_Data_Figure_S16.xlsx]

## Sheet: Figure S16
In:GaN/Ta3N5/Mg:GaN
Time (min)	Current density (mA cm-2)
0	2.86147e-05
0.00183	0.22441
0.00367	0.18562
0.0055	0.17684
0.00733	0.17189
0.00917	0.17061
0.011	0.16933
0.01283	0.16955
0.01467	0.16888
0.0165	0.16693
0.01833	0.16713
0.02017	0.16522
0.022	0.16507
0.02383	0.16434
0.02567	0.16355
0.0275	0.16417
0.02933	0.16254
0.03117	0.16033
0.033	0.15891
0.03483	0.15948
0.03667	0.15861
0.0385	0.15913
0.04033	0.15765
0.04217	0.15749
0.044	0.15661
0.04583	0.15848
0.04767	0.15714
0.0495	0.15483
0.05133	0.15478
0.05317	0.15553
0.055	0.15723
0.05683	0.15213
0.05867	0.15178
0.0605	0.15164
0.06233	0.15158
0.06417	0.14922
0.066	0.14903
0.06783	0.14987
0.06967	0.14829
0.0715	0.14834
0.07333	0.14932
0.07517	0.14778
0.077	0.14786
0.07883	0.14811
0.08067	0.14646
0.0825	0.14569
0.08433	0.14555
0.08617	0.14474
0.088	0.14648
0.08983	0.14523
0.09167	0.14511
0.0935	0.14539
0.09533	0.14062
0.09717	0.14382
0.099	0.14382
0.10083	0.14201
0.10267	0.14418
0.1045	0.14134
0.10633	0.13956
0.10817	0.14133
0.11	0.14125
0.11183	0.138
0.11367	0.13996
0.1155	0.13906
0.11733	0.13903
0.11917	0.13959
0.121	0.13881
0.12283	0.1366
0.12467	0.13734
0.1265	0.13715
0.12833	0.13814
0.13017	0.1373
0.132	0.13947
0.13383	0.13533
0.13567	0.13652
0.1375	0.13469
0.13933	0.13379
0.14117	0.1375
0.143	0.13469
0.14483	0.13383
0.14667	0.13524
0.1485	0.13266
0.15033	0.13466
0.15217	0.13119
0.154	0.133
0.15583	0.13333
0.15767	0.13129
0.1595	0.13165
0.16133	0.13126
0.16317	0.13237
0.165	0.13027
0.16683	0.13147
0.16867	0.13225
0.1705	0.13087
0.17233	0.12985
0.17417	0.12961
0.176	0.13018
0.17783	0.12962
0.17967	0.13115
0.1815	0.13006
0.18333	0.12745
0.18517	0.12929
0.187	0.12991
0.18883	0.12715
0.19067	0.1288
0.1925	0.12722
0.19433	0.1279
0.19617	0.12679
0.198	0.12584
0.19983	0.12625
0.20167	0.12605
0.2035	0.1267
0.20533	0.12701
0.20717	0.12585
0.209	0.12472
0.21083	0.1227
0.21267	0.12387
0.2145	0.12616
0.21633	0.12456
0.21817	0.12386
0.22	0.12379
0.22183	0.12373
0.22367	0.1218
0.2255	0.12411
0.22733	0.12238
0.22917	0.12435
0.231	0.12361
0.23283	0.12408
0.23467	0.12107
0.2365	0.12207
0.23833	0.12469
0.24017	0.12206
0.242	0.11975
0.24383	0.12087
0.24567	0.11956
0.2475	0.12371
0.24933	0.12152
0.25117	0.11929
0.253	0.12064
0.25483	0.12217
0.25667	0.12096
0.2585	0.12056
0.26033	0.12
0.26217	0.1202
0.264	0.11865
0.26583	0.12032
0.26767	0.12149
0.2695	0.11908
0.27133	0.119
0.27317	0.11926
0.275	0.12108
0.27683	0.11932
0.27867	0.12001
0.2805	0.11746
0.28233	0.11932
0.28417	0.11855
0.286	0.11803
0.28783	0.11865
0.28967	0.1174
0.2915	0.12101
0.29333	0.11881
0.29517	0.11777
0.297	0.11675
0.29883	0.11754
0.30067	0.11739
0.3025	0.11615
0.30433	0.11576
0.30617	0.11575
0.308	0.1164
0.30983	0.1133
0.31167	0.11638
0.3135	0.11316
0.31533	0.11388
0.31717	0.11643
0.319	0.1159
0.32083	0.11448
0.32267	0.11739
0.3245	0.11404
0.32633	0.11465
0.32817	0.11337
0.33	0.11307
0.33183	0.11523
0.33367	0.1163
0.3355	0.11498
0.33733	0.11313
0.33917	0.11261
0.341	0.11407
0.34283	0.1163
0.34467	0.11458
0.3465	0.11303
0.34833	0.11329
0.35017	0.1129
0.352	0.1116
0.35383	0.11369
0.35567	0.11405
0.3575	0.11268
0.35933	0.10963
0.36117	0.1105
0.363	0.11137
0.36483	8.64833
0.36667	8.6151
0.3685	8.5999
0.37033	8.61822
0.37217	8.56149
0.374	8.60214
0.37583	8.55635
0.37767	8.59277
0.3795	8.58089
0.38133	8.53816
0.38317	8.61489
0.385	8.54063
0.38683	8.59826
0.38867	8.54166
0.3905	8.54577
0.39233	8.5659
0.39417	8.52175
0.396	8.57778
0.39783	8.51328
0.39967	8.56681
0.4015	8.54693
0.40333	8.53116
0.40517	8.56326
0.407	8.51807
0.40883	8.53518
0.41067	8.50918
0.4125	8.51941
0.41433	8.53838
0.41617	8.50784
0.418	8.54732
0.41983	8.50978
0.42167	8.5376
0.4235	8.5278
0.42533	8.5233
0.42717	8.53268
0.429	8.50827
0.43083	8.53985
0.43267	8.49647
0.4345	8.52801
0.43633	8.51341
0.43817	8.50719
0.44	8.53095
0.44183	8.50879
0.44367	8.53
0.4455	8.49829
0.44733	8.5173
0.44917	8.502
0.451	8.50455
0.45283	8.53026
0.45467	8.48645
0.4565	8.52136
0.45833	8.50589
0.46017	8.50974
0.462	8.5049
0.46383	8.49315
0.46567	8.51842
0.4675	8.48611
0.46933	8.51147
0.47117	8.50706
0.473	8.48714
0.47483	8.51557
0.47667	8.47863
0.4785	8.49686
0.48033	8.49941
0.48217	8.51172
0.484	8.50464
0.48583	8.48528
0.48767	8.53207
0.4895	8.48088
0.49133	8.51829
0.49317	8.51302
0.495	8.50784
0.49683	8.50939
0.49867	8.49189
0.5005	8.52425
0.50233	8.48533
0.50417	8.50948
0.506	8.52326
0.50783	8.49652
0.50967	8.52723
0.5115	8.50576
0.51333	8.51699
0.51517	8.5071
0.517	8.51656
0.51883	8.52248
0.52067	8.49466
0.5225	8.53367
0.52433	8.50503
0.52617	8.51717
0.528	8.52028
0.52983	8.52144
0.53167	8.53091
0.5335	8.50965
0.53533	8.53959
0.53717	8.50762
0.539	8.52119
0.54083	8.52589
0.54267	8.50321
0.5445	8.51181
0.54633	8.49881
0.54817	8.51686
0.55	8.50948
0.55183	8.52542
0.55367	8.53103
0.5555	8.49924
0.55733	8.53773
0.55917	8.51224
0.561	8.51112
0.56283	8.51704
0.56467	8.50481
0.5665	8.52788
0.56833	8.48719
0.57017	8.53652
0.572	8.49902
0.57383	8.4906
0.57567	8.51743
0.5775	8.48913
0.57933	8.50736
0.58117	8.48706
0.583	8.51626
0.58483	8.50671
0.58667	8.50529
0.5885	8.53328
0.59033	8.49656
0.59217	8.52758
0.594	8.51583
0.59583	8.50779
0.59767	8.51505
0.5995	8.49755
0.60133	8.52443
0.60317	8.49799
0.605	8.51764
0.60683	8.51544
0.60867	8.49902
0.6105	8.52844
0.61233	8.50053
0.61417	8.5252
0.616	8.50395
0.61783	8.52386
0.61967	8.51734
0.6215	8.50719
0.62333	8.54166
0.62517	8.50706
0.627	8.5173
0.62883	8.50887
0.63067	8.51712
0.6325	8.50805
0.63433	8.4963
0.63617	8.53091
0.638	8.50192
0.63983	8.5201
0.64167	8.51764
0.6435	8.49928
0.64533	8.51963
0.64717	8.50352
0.649	8.52602
0.65083	8.4941
0.65267	8.5176
0.6545	8.52481
0.65633	8.49552
0.65817	8.53929
0.66	8.50477
0.66183	8.52866
0.66367	8.50252
0.6655	8.50974
0.66733	8.51492
0.66917	8.48066
0.671	8.51967
0.67283	8.48766
0.67467	8.49881
0.6765	8.50628
0.67833	8.48909
0.68017	8.50749
0.682	8.48382
0.68383	8.51216
0.68567	8.48749
0.6875	8.49479
0.68933	8.51522
0.69117	8.48343
0.693	8.52261
0.69483	8.49194
0.69667	8.50905
0.6985	8.51116
0.70033	8.50174
0.70217	8.5316
0.704	8.48844
0.70583	8.5325
0.70767	8.51112
0.7095	8.5068
0.71133	8.52071
0.71317	8.50676
0.715	8.51846
0.71683	8.4985
0.71867	8.52041
0.7205	8.5201
0.72233	8.51263
0.72417	8.54261
0.726	8.51289
0.72783	8.53946
0.72967	8.52633
0.7315	8.529
0.73333	8.52563
0.73517	8.51198
0.737	8.55095
0.73883	8.50282
0.74067	8.54274
0.7425	8.52503
0.74433	8.52278
0.74617	8.53505
0.748	8.5189
0.74983	8.53687
0.75167	8.50421
0.7535	8.53069
0.75533	8.51877
0.75717	8.51086
0.759	8.53311
0.76083	8.51401
0.76267	8.52542
0.7645	8.50498
0.76633	8.51013
0.76817	8.50775
0.77	8.48511
0.77183	8.53967
0.77367	8.49993
0.7755	8.53082
0.77733	8.52797
0.77917	8.51375
0.781	8.54551
0.78283	8.51509
0.78467	8.55078
0.7865	8.50555
0.78833	8.54127
0.79017	8.53743
0.792	8.51799
0.79383	8.55644
0.79567	8.51423
0.7975	8.53821
0.79933	8.51587
0.80117	8.52978
0.803	8.52926
0.80483	8.49725
0.80667	8.53263
0.8085	8.50943
0.81033	8.51129
0.81217	8.52296
0.814	8.51056
0.81583	8.53229
0.81767	8.49656
0.8195	8.54551
0.82133	8.51652
0.82317	8.51518
0.825	8.54521
0.82683	8.50481
0.82867	8.54352
0.8305	8.50693
0.83233	8.52551
0.83417	8.51902
0.836	8.52425
0.83783	8.54127
0.83967	8.49613
0.8415	8.54054
0.84333	8.51501
0.84517	8.52309
0.847	8.51717
0.84883	8.52438
0.85067	8.53211
0.8525	8.50822
0.85433	8.53864
0.85617	8.51531
0.858	8.51812
0.85983	8.54304
0.86167	8.5106
0.8635	8.53311
0.86533	8.52084
0.86717	8.54266
0.869	8.52067
0.87083	8.52309
0.87267	8.54654
0.8745	8.50568
0.87633	8.55346
0.87817	8.52196
0.88	8.53173
0.88183	8.53453
0.88367	8.52749
0.8855	8.55484
0.88733	8.51151
0.88917	8.55112
0.891	8.52451
0.89283	8.51773
0.89467	8.53453
0.8965	8.50706
0.89833	8.53678
0.90017	8.51583
0.902	8.52775
0.90383	8.52676
0.90567	8.51129
0.9075	8.55475
0.90933	8.51557
0.91117	8.54542
0.913	8.52736
0.91483	8.52365
0.91667	8.53553
0.9185	8.49958
0.92033	8.5411
0.92217	8.50075
0.924	8.53587
0.92583	8.53492
0.92767	8.52265
0.9295	8.54823
0.93133	8.52278
0.93317	8.54231
0.935	8.52093
0.93683	8.53803
0.93867	8.53514
0.9405	8.51838
0.94233	8.55074
0.94417	8.52866
0.946	8.54292
0.94783	8.54201
0.94967	8.5316
0.9515	8.54421
0.95333	8.5125
0.95517	8.55259
0.957	8.51691
0.95883	8.52598
0.96067	8.53332
0.9625	8.51332
0.96433	8.52866
0.96617	8.50524
0.968	8.54136
0.96983	8.50879
0.97167	8.53112
0.9735	8.52546
0.97533	8.50473
0.97717	8.53626
0.979	8.50542
0.98083	8.52118
0.98267	8.51522
0.9845	8.52227
0.98633	8.53328
0.98817	8.50745
0.99	8.55216
0.99183	8.51915
0.99367	8.50905
0.9955	8.52309
0.99733	8.50719
0.99917	8.53773
1.001	8.50736
1.00283	8.55043
1.00467	8.52382
1.0065	8.53043
1.00833	8.56201
1.01017	8.51445
1.012	8.50421
1.01383	8.46762
1.01567	8.49686
1.0175	8.52559
1.01933	8.51941
1.02117	8.54516
1.023	8.51194
1.02483	8.53453
1.02667	8.52585
1.0285	8.51565
1.03033	8.53877
1.03217	8.51354
1.034	8.5325
1.03583	8.50814
1.03767	8.5224
1.0395	8.51475
1.04133	8.49777
1.04317	8.54274
1.045	8.49747
1.04683	8.52278
1.04867	8.50982
1.0505	8.50853
1.05233	8.50429
1.05417	8.49889
1.056	8.53579
1.05783	8.49699
1.05967	8.52775
1.0615	8.50792
1.06333	8.50887
1.06517	8.51371
1.067	8.50494
1.06883	8.52542
1.07067	8.48749
1.0725	8.51838
1.07433	8.51527
1.07617	8.50136
1.078	8.52892
1.07983	8.50239
1.08167	8.52326
1.0835	8.50295
1.08533	8.51514
1.08717	8.52019
1.089	8.48062
1.09083	8.53203
1.09267	8.4922
1.0945	8.51846
1.09633	8.51717
1.09817	8.51345
1.1	8.52404
1.10183	8.48943
1.10367	8.53237
1.1055	8.49168
1.10733	8.51229
1.10917	8.51
1.111	8.50092
1.11283	8.51885
1.11467	8.50036
1.1165	8.51877
1.11833	8.51108
1.12017	8.51626
1.122	8.53099
1.12383	8.49099
1.12567	8.52702
1.1275	8.50637
1.12933	8.50857
1.13117	8.52157
1.133	8.51185
1.13483	8.52879
1.13667	8.49997
1.1385	8.54045
1.14033	8.51363
1.14217	8.50697
1.144	8.52974
1.14583	8.50365
1.14767	8.52045
1.1495	8.50084
1.15133	8.51889
1.15317	8.503
1.155	8.51324
1.15683	8.53211
1.15867	8.50075
1.1605	8.51807
1.16233	8.50628
1.16417	8.50926
1.166	8.50537
1.16783	8.50101
1.16967	8.5233
1.1715	8.49021
1.17333	8.52818
1.17517	8.5141
1.177	8.50576
1.17883	8.52702
1.18067	8.4957
1.1825	8.52309
1.18433	8.49466
1.18617	8.52218
1.188	8.5036
1.18983	8.49842
1.19167	8.5284
1.1935	8.49263
1.19533	8.53561
1.19717	8.50568
1.199	8.51838
1.20083	8.503
1.20267	8.49561
1.2045	8.52849
1.20633	8.49276
1.20817	8.5268
1.21	8.51846
1.21183	8.4966
1.21367	8.51712
1.2155	8.50365
1.21733	8.529
1.21917	8.49889
1.221	8.51514
1.22283	8.52313
1.22467	8.49876
1.2265	8.53626
1.22833	8.49933
1.23017	8.52391
1.232	8.50498
1.23383	8.50909
1.23567	8.51941
1.2375	8.48014
1.23933	8.52499
1.24117	8.4858
1.243	8.51103
1.24483	8.52633
1.24667	8.5049
1.2485	8.52218
1.25033	8.5011
1.25217	8.52296
1.254	8.49233
1.25583	8.50291
1.25767	8.51116
1.2595	8.50114
1.26133	8.52728
1.26317	8.5128
1.265	8.51903
1.26683	8.5176
1.26867	8.51155
1.2705	8.52209
1.27233	8.49405
1.27417	8.53618
1.276	8.50071
1.27783	8.50663
1.27967	8.52088
1.2815	8.50663
1.28333	8.51432
1.28517	8.49717
1.287	8.53108
1.28883	8.49371
1.29067	8.51505
1.2925	8.51851
1.29433	8.49837
1.29617	8.52166
1.298	8.49518
1.29983	8.52265
1.30167	8.50615
1.3035	8.51544
1.30533	8.529
1.30717	8.50369
1.309	8.53695
1.31083	8.51237
1.31267	8.51233
1.3145	8.52533
1.31633	8.50585
1.31817	8.53678
1.32	8.503
1.32183	8.53536
1.32367	8.51622
1.3255	8.50377
1.32733	8.54611
1.32917	8.49466
1.331	8.53125
1.33283	8.49881
1.33467	8.52926
1.3365	8.50922
1.33833	8.50853
1.34017	8.54356
1.342	8.50965
1.34383	8.53739
1.34567	8.53713
1.3475	8.5265
1.34933	8.53514
1.35117	8.52559
1.353	8.53782
1.35483	8.51229
1.35667	8.54028
1.3585	8.5484
1.36033	8.51617
1.36217	8.55125
1.364	8.5189
1.36583	8.54127
1.36767	8.51937
1.3695	8.5351
1.37133	8.52862
1.37317	8.5071
1.375	8.54875
1.37683	8.51933
1.37867	8.54637
1.3805	8.49103
1.38233	8.49107
1.38417	8.48511
1.386	8.48364
1.38783	8.50049
1.38967	8.45945
1.3915	8.52961
1.39333	8.53769
1.39517	8.52071
1.397	8.54533
1.39883	8.53224
1.40067	8.55272
1.4025	8.52339
1.40433	8.54067
1.40617	8.54646
1.408	8.51393
1.40983	8.55687
1.41167	8.51263
1.4135	8.54179
1.41533	8.53294
1.41717	8.52818
1.419	8.53993
1.42083	8.50792
1.42267	8.55553
1.4245	8.46826
1.42633	8.48723
1.42817	8.557
1.43	8.52395
1.43183	8.55765
1.43367	8.52732
1.4355	8.55562
1.43733	8.5271
1.43917	8.52382
1.441	8.55112
1.44283	8.51639
1.44467	8.55043
1.4465	8.52736
1.44833	8.52905
1.45017	8.53553
1.452	8.51509
1.45383	8.54244
1.45567	8.50179
1.4575	8.5427
1.45933	8.51825
1.46117	8.51445
1.463	8.54041
1.46483	8.4995
1.46667	8.5287
1.4685	8.50278
1.47033	8.52918
1.47217	8.50853
1.474	8.50568
1.47583	8.53609
1.47767	8.49773
1.4795	8.51289
1.48133	8.49496
1.48317	8.49868
1.485	8.49263
1.48683	8.49276
1.48867	8.52447
1.4905	8.50092
1.49233	8.51699
1.49417	8.51229
1.496	8.49431
1.49783	8.51743
1.49967	8.49164
1.5015	8.50827
1.50333	8.47975
1.50517	8.50568
1.507	8.50546
1.50883	8.48161
1.51067	8.51587
1.5125	8.48092
1.51433	8.51337
1.51617	8.49008
1.518	8.5065
1.51983	8.50434
1.52167	8.48973
1.5235	8.52978
1.52533	8.48537
1.52717	8.51721
1.529	8.51116
1.53083	8.49773
1.53267	8.52106
1.5345	8.49475
1.53633	8.52559
1.53817	8.495
1.54	8.49587
1.54183	8.52049
1.54367	8.48852
1.5455	8.53782
1.54733	8.50339
1.54917	8.52097
1.551	8.51786
1.55283	8.5163
1.55467	8.52879
1.5565	8.48671
1.55833	8.53246
1.56017	8.5039
1.562	8.51337
1.56383	8.53747
1.56567	8.51807
1.5675	8.54188
1.56933	8.49362
1.57117	8.53752
1.573	8.51583
1.57483	8.50572
1.57667	8.53795
1.5785	8.50347
1.58033	8.53704
1.58217	8.51203
1.584	8.53121
1.58583	8.5306
1.58767	8.52015
1.5895	8.54961
1.59133	8.50524
1.59317	8.53803
1.595	8.52797
1.59683	8.51859
1.59867	8.54512
1.6005	8.52209
1.60233	8.53721
1.60417	8.50896
1.606	8.55108
1.60783	8.52218
1.60967	8.51371
1.6115	8.54715
1.61333	8.51138
1.61517	8.53229
1.617	8.5071
1.61883	8.53428
1.62067	8.51669
1.6225	8.51047
1.62433	8.53985
1.62617	8.50447
1.628	8.53441
1.62983	8.51898
1.63167	8.50434
1.6335	8.51578
1.63533	8.49885
1.63717	8.52602
1.639	8.49742
1.64083	8.51933
1.64267	8.52149
1.6445	8.4966
1.64633	8.54339
1.64817	8.48909
1.65	8.52615
1.65183	8.50002
1.65367	8.52438
1.6555	8.52792
1.65733	8.50563
1.65917	8.55938
1.661	8.50758
1.66283	8.53471
1.66467	8.53233
1.6665	8.51924
1.66833	8.53773
1.67017	8.51686
1.672	8.54546
1.67383	8.52494
1.67567	8.53479
1.6775	8.55799
1.67933	8.52049
1.68117	8.55164
1.683	8.52611
1.68483	8.53933
1.68667	8.53294
1.6885	8.52214
1.69033	8.54585
1.69217	8.50391
1.694	8.55013
1.69583	8.52762
1.69767	8.54896
1.6995	8.5602
1.70133	8.55553
1.70317	8.55614
1.705	8.54032
1.70683	8.56961
1.70867	8.54646
1.7105	8.54715
1.71233	8.55782
1.71417	8.54088
1.716	8.55851
1.71783	8.54162
1.71967	8.55596
1.7215	8.54434
1.72333	8.53847
1.72517	8.57082
1.727	8.53099
1.72883	8.56339
1.73067	8.55454
1.7325	8.5548
1.73433	8.5532
1.73617	8.54421
1.738	8.55899
1.73983	8.52849
1.74167	8.56655
1.7435	8.5465
1.74533	8.54136
1.74717	8.56154
1.749	8.53376
1.75083	8.56797
1.75267	8.52961
1.7545	8.56715
1.75633	8.55112
1.75817	8.53268
1.76	8.57402
1.76183	8.53056
1.76367	8.55298
1.7655	8.54175
1.76733	8.52896
1.76917	8.54456
1.771	8.52451
1.77283	8.56745
1.77467	8.52611
1.7765	8.54667
1.77833	8.55592
1.78017	8.51695
1.782	8.56132
1.78383	8.51604
1.78567	8.55488
1.7875	8.53363
1.78933	8.5408
1.79117	8.54888
1.793	8.51656
1.79483	8.55635
1.79667	8.52201
1.7985	8.54616
1.80033	8.54568
1.80217	8.52935
1.804	8.54296
1.80583	8.52222
1.80767	8.55687
1.8095	8.53155
1.81133	8.53777
1.81317	8.5602
1.815	8.5265
1.81683	8.55043
1.81867	8.52227
1.8205	8.54352
1.82233	8.53574
1.82417	8.53021
1.826	8.55899
1.82783	8.51782
1.82967	8.56378
1.8315	8.54521
1.83333	8.55674
1.83517	8.54793
1.837	8.54248
1.83883	8.55324
1.84067	8.52935
1.8425	8.56089
1.84433	8.53501
1.84617	8.54927
1.848	8.55661
1.84983	8.54412
1.85167	8.56249
1.8535	8.54503
1.85533	8.57333
1.85717	8.56128
1.859	8.54348
1.86083	8.57497
1.86267	8.52693
1.8645	8.56434
1.86633	8.55147
1.86817	8.5503
1.87	8.55791
1.87183	8.54015
1.87367	8.58132
1.8755	8.53436
1.87733	8.57216
1.87917	8.54728
1.881	8.54335
1.88283	8.57812
1.88467	8.54594
1.8865	8.55428
1.88833	8.52849
1.89017	8.55696
1.892	8.54551
1.89383	8.51777
1.89567	8.56426
1.8975	8.52823
1.89933	8.54654
1.90117	8.54918
1.903	8.55475
1.90483	8.56512
1.90667	8.54434
1.9085	8.58003
1.91033	8.54045
1.91217	8.55652
1.914	8.57428
1.91583	8.54477
1.91767	8.58106
1.9195	8.54914
1.92133	8.57566
1.92317	8.55739
1.925	8.56668
1.92683	8.5773
1.92867	8.5459
1.9305	8.58167
1.93233	8.54788
1.93417	8.56586
1.936	8.56041
1.93783	8.56136
1.93967	8.57052
1.9415	8.54374
1.94333	8.57575
1.94517	8.55104
1.947	8.54987
1.94883	8.56586
1.95067	8.53246
1.9525	8.55713
1.95433	8.54041
1.95617	8.56045
1.958	8.54434
1.95983	8.54063
1.96167	8.57432
1.9635	8.52965
1.96533	8.56897
1.96717	8.54965
1.969	8.5605
1.97083	8.55359
1.97267	8.54974
1.9745	8.5786
1.97633	8.53561
1.97817	8.5824
1.98	8.55696
1.98183	8.56084
1.98367	8.57592
1.9855	8.54516
1.98733	8.57117
1.98917	8.53544
1.991	8.5656
1.99283	8.54991
1.99467	8.53065
1.9965	8.58266
1.99833	8.54149
2.00017	8.56547
2.002	8.55497
2.00383	8.55385
2.00567	8.56253
2.0075	8.53583
2.00933	8.57281
2.01117	8.52244
2.013	8.56279
2.01483	8.55588
2.01667	8.5465
2.0185	8.53203
2.02033	8.54464
2.02217	8.55899
2.024	8.52615
2.02583	8.54814
2.02767	8.54702
2.0295	8.52192
2.03133	8.55709
2.03317	8.53428
2.035	8.53821
2.03683	8.54063
2.03867	8.53734
2.0405	8.54533
2.04233	8.51669
2.04417	8.54987
2.046	8.5284
2.04783	8.53186
2.04967	8.54879
2.0515	8.52844
2.05333	8.55432
2.05517	8.53315
2.057	8.55842
2.05883	8.53765
2.06067	8.54693
2.0625	8.54996
2.06433	8.52641
2.06617	8.55505
2.068	8.53268
2.06983	8.54732
2.07167	8.53859
2.0735	8.54736
2.07533	8.55519
2.07717	8.52693
2.079	8.55635
2.08083	8.53445
2.08267	8.54456
2.0845	8.55328
2.08633	8.53505
2.08817	8.5675
2.09	8.53911
2.09183	8.56516
2.09367	8.55125
2.0955	8.54469
2.09733	8.59264
2.09917	8.54179
2.101	8.57748
2.10283	8.55402
2.10467	8.57026
2.1065	8.5681
2.10833	8.55518
2.11017	8.58664
2.112	8.54814
2.11383	8.57877
2.11567	8.56391
2.1175	8.54546
2.11933	8.57126
2.12117	8.54948
2.123	8.57212
2.12483	8.54508
2.12667	8.5592
2.1285	8.57622
2.13033	8.543
2.13217	8.58305
2.134	8.55048
2.13583	8.56365
2.13767	8.56184
2.1395	8.55298
2.14133	8.56534
2.14317	8.53765
2.145	8.57942
2.14683	8.54067
2.14867	8.56378
2.1505	8.56992
2.15233	8.55147
2.15417	8.56642
2.156	8.54067
2.15783	8.56711
2.15967	8.53229
2.1615	8.55959
2.16333	8.55583
2.16517	8.54123
2.167	8.57272
2.16883	8.52127
2.17067	8.53332
2.1725	8.51133
2.17433	8.55138
2.17617	8.55475
2.178	8.53449
2.17983	8.56521
2.18167	8.53764
2.1835	8.55169
2.18533	8.56447
2.18717	8.53259
2.189	8.56326
2.19083	8.52417
2.19267	8.55886
2.1945	8.52957
2.19633	8.53946
2.19817	8.56434
2.2	8.52762
2.20183	8.57372
2.20367	8.54395
2.2055	8.56322
2.20733	8.55398
2.20917	8.55501
2.211	8.56711
2.21283	8.53255
2.21467	8.56529
2.2165	8.54991
2.21833	8.53376
2.22017	8.55039
2.222	8.53428
2.22383	8.55851
2.22567	8.53013
2.2275	8.54646
2.22933	8.53574
2.23117	8.52131
2.233	8.57532
2.23483	8.49552
2.23667	8.52684
2.2385	8.49708
2.24033	8.57143
2.24217	8.54309
2.244	8.55942
2.24583	8.58085
2.24767	8.54054
2.2495	8.5697
2.25133	8.51246
2.25317	8.52101
2.255	8.51851
2.25683	8.51064
2.25867	8.5214
2.2605	8.50779
2.26233	8.52896
2.26417	8.52939
2.266	8.50663
2.26783	8.5395
2.26967	8.5119
2.2715	8.53224
2.27333	8.51855
2.27517	8.54054
2.277	8.5265
2.27883	8.51449
2.28067	8.59104
2.2825	8.55933
2.28433	8.58089
2.28617	8.56611
2.288	8.55363
2.28983	8.58167
2.29167	8.54741
2.2935	8.59519
2.29533	8.54525
2.29717	8.57264
2.299	8.57281
2.30083	8.54326
2.30267	8.5913
2.3045	8.55458
2.30633	8.57454
2.30817	8.54676
2.31	8.56547
2.31183	8.57506
2.31367	8.53998
2.3155	8.58335
2.31733	8.55009
2.31917	8.55743
2.321	8.5821
2.32283	8.53743
2.32467	8.57221
2.3265	8.53415
2.32833	8.57138
2.33017	8.54231
2.332	8.54909
2.33383	8.55138
2.33567	8.50481
2.3375	8.56793
2.33933	8.53665
2.34117	8.56339
2.343	8.54387
2.34483	8.55069
2.34667	8.56521
2.3485	8.52728
2.35033	8.56339
2.35217	8.55246
2.354	8.5494
2.35583	8.55121
2.35767	8.54261
2.3595	8.55626
2.36133	8.53285
2.36317	8.55415
2.365	8.54711
2.36683	8.52762
2.36867	8.56529
2.3705	8.5233
2.37233	8.55618
2.37417	8.5341
2.376	8.55285
2.37783	8.53566
2.37967	8.52728
2.3815	8.56469
2.38333	8.51371
2.38517	8.55052
2.387	8.53501
2.38883	8.54758
2.39067	8.55315
2.3925	8.54292
2.39433	8.56836
2.39617	8.53345
2.398	8.55527
2.39983	8.55013
2.40167	8.53151
2.4035	8.57177
2.40533	8.54019
2.40717	8.57056
2.409	8.5443
2.41083	8.56404
2.41267	8.57212
2.4145	8.53531
2.41633	8.59121
2.41817	8.53583
2.42	8.56577
2.42183	8.55514
2.42367	8.5446
2.4255	8.56499
2.42733	8.5297
2.42917	8.57644
2.431	8.54132
2.43283	8.55436
2.43467	8.56542
2.4365	8.53894
2.43833	8.56149
2.44017	8.54689
2.442	8.56287
2.44383	8.54447
2.44567	8.55
2.4475	8.57566
2.44933	8.54063
2.45117	8.57722
2.453	8.56115
2.45483	8.56158
2.45667	8.56823
2.4585	8.55696
2.46033	8.57294
2.46217	8.53574
2.464	8.57497
2.46583	8.55017
2.46767	8.56028
2.4695	8.58102
2.47133	8.54767
2.47317	8.56447
2.475	8.53345
2.47683	8.56992
2.47867	8.54006
2.4805	8.54032
2.48233	8.56914
2.48417	8.53739
2.486	8.56577
2.48783	8.55134
2.48967	8.55644
2.4915	8.55186
2.49333	8.54369
2.49517	8.57018
2.497	8.53678
2.49883	8.58154
2.50067	8.56028
2.5025	8.55035
2.50433	8.59048
2.50617	8.53497
2.508	8.56862
2.50983	8.53389
2.51167	8.56616
2.5135	8.55255
2.51533	8.5278
2.51717	8.58815
2.519	8.54564
2.52083	8.58115
2.52267	8.56637
2.5245	8.56732
2.52633	8.56901
2.52817	8.5567
2.53	8.57752
2.53183	8.53592
2.53367	8.56162
2.5355	8.57069
2.53733	8.54568
2.53917	8.56987
2.541	8.55272
2.54283	8.5764
2.54467	8.55795
2.5465	8.56646
2.54833	8.57627
2.55017	8.53777
2.552	8.58905
2.55383	8.55588
2.55567	8.57774
2.5575	8.57039
2.55933	8.56681
2.56117	8.57765
2.563	8.55648
2.56483	8.60094
2.56667	8.55566
2.5685	8.57795
2.57033	8.57359
2.57217	8.56672
2.574	8.57959
2.57583	8.56037
2.57767	8.58603
2.5795	8.55324
2.58133	8.56637
2.58317	8.57717
2.585	8.54326
2.58683	8.56611
2.58867	8.54827
2.5905	8.55838
2.59233	8.55462
2.59417	8.54978
2.596	8.57583
2.59783	8.53769
2.59967	8.58128
2.6015	8.54637
2.60333	8.55277
2.60517	8.56879
2.607	8.5395
2.60883	8.57216
2.61067	8.53233
2.6125	8.56784
2.61433	8.54071
2.61617	8.537
2.618	8.57385
2.61983	8.53937
2.62167	8.55125
2.6235	8.54469
2.62533	8.55199
2.62717	8.54836
2.629	8.53885
2.63083	8.56706
2.63267	8.53492
2.6345	8.56676
2.63633	8.57575
2.63817	8.55557
2.64	8.57121
2.64183	8.53734
2.64367	8.57527
2.6455	8.54533
2.64733	8.56603
2.64917	8.56681
2.651	8.54477
2.65283	8.58676
2.65467	8.54741
2.6565	8.57588
2.65833	8.55207
2.66017	8.56629
2.662	8.55134
2.66383	8.5427
2.66567	8.57471
2.6675	8.53276
2.66933	8.56283
2.67117	8.55886
2.673	8.56646
2.67483	8.57307
2.67667	8.5459
2.6785	8.57488
2.68033	8.54814
2.68217	8.56296
2.684	8.56633
2.68583	8.54395
2.68767	8.57843
2.6895	8.55207
2.69133	8.57666
2.69317	8.55026
2.695	8.55894
2.69683	8.56698
2.69867	8.52516
2.7005	8.57726
2.70233	8.52905
2.70417	8.55307
2.706	8.55484
2.70783	8.54279
2.70967	8.56918
2.7115	8.52957
2.71333	8.57039
2.71517	8.53138
2.717	8.53825
2.71883	8.5659
2.72067	8.5322
2.7225	8.55955
2.72433	8.54019
2.72617	8.55445
2.728	8.54987
2.72983	8.54054
2.73167	8.57013
2.7335	8.52049
2.73533	8.57108
2.73717	8.54058
2.739	8.55385
2.74083	8.55717
2.74267	8.52762
2.7445	8.56318
2.74633	8.52719
2.74817	8.56093
2.75	8.53056
2.75183	8.54218
2.75367	8.5691
2.7555	8.54037
2.75733	8.55207
2.75917	8.53946
2.761	8.55834
2.76283	8.54616
2.76467	8.54762
2.7665	8.57303
2.76833	8.54179
2.77017	8.56512
2.772	8.55804
2.77383	8.55117
2.77567	8.56318
2.7775	8.53445
2.77933	8.57402
2.78117	8.54365
2.783	8.57955
2.78483	8.56663
2.78667	8.55225
2.7885	8.58659
2.79033	8.55592
2.79217	8.5891
2.794	8.55436
2.79583	8.58603
2.79767	8.57281
2.7995	8.56261
2.80133	8.59191
2.80317	8.5602
2.805	8.57977
2.80683	8.57039
2.80867	8.57558
2.8105	8.58102
2.81233	8.56162
2.81417	8.59031
2.816	8.5465
2.81783	8.57588
2.81967	8.58655
2.8215	8.55324
2.82333	8.58283
2.82517	8.55484
2.827	8.57946
2.82883	8.55337
2.83067	8.56058
2.8325	8.57497
2.83433	8.54058
2.83617	8.57666
2.838	8.5389
2.83983	8.55734
2.84167	8.55186
2.8435	8.54788
2.84533	8.57186
2.84717	8.54274
2.849	8.57644
2.85083	8.5465
2.85267	8.54784
2.8545	8.57791
2.85633	8.56007
2.85817	8.58158
2.86	8.56093
2.86183	8.57635
2.86367	8.55912
2.8655	8.56793
2.86733	8.58478
2.86917	8.54927
2.871	8.57929
2.87283	8.56132
2.87467	8.56681
2.8765	8.56853
2.87833	8.55899
2.88017	8.58275
2.882	8.54646
2.88383	8.58931
2.88567	8.55393
2.8875	8.56417
2.88933	8.57562
2.89117	8.56313
2.893	8.58642
2.89483	8.56015
2.89667	8.58953
2.8985	8.56339
2.90033	8.56871
2.90217	8.58141
2.904	8.54624
2.90583	8.5751
2.90767	8.56184
2.9095	8.56871
2.91133	8.56789
2.91317	8.56076
2.915	8.59528
2.91683	8.55341
2.91867	8.57527
2.9205	8.5703
2.92233	8.56352
2.92417	8.58098
2.926	8.5465
2.92783	8.58931
2.92967	8.55402
2.9315	8.58854
2.93333	8.57406
2.93517	8.56326
2.937	8.59899
2.93883	8.56028
2.94067	8.5859
2.9425	8.56897
2.94433	8.58054
2.94617	8.57424
2.948	8.55877
2.94983	8.59268
2.95167	8.56149
2.9535	8.57843
2.95533	8.58296
2.95717	8.57087
2.959	8.59178
2.96083	8.56923
2.96267	8.59247
2.9645	8.56599
2.96633	8.57635
2.96817	8.55229
2.97	8.55912
2.97183	8.6056
2.97367	8.57964
2.9755	8.59852
2.97733	8.57044
2.97917	8.57674
2.981	8.58041
2.98283	8.55596
2.98467	8.60072
2.9865	8.56123
2.98833	8.58102
2.99017	8.58175
2.992	8.57691
2.99383	8.58612
2.99567	8.55665
2.9975	8.59661
2.99933	8.55389
3.00117	8.5665
3.003	8.57756
3.00483	8.5513
3.00667	8.58854
3.0085	8.56879
3.01033	8.58063
3.01217	8.56771
3.014	8.55989
3.01583	8.58063
3.01767	8.52983
3.0195	8.58473
3.02133	8.54572
3.02317	8.55709
3.025	8.56581
3.02683	8.5494
3.02867	8.57618
3.0305	8.53613
3.03233	8.58236
3.03417	8.55566
3.036	8.54654
3.03783	8.57605
3.03967	8.54391
3.0415	8.5681
3.04333	8.55825
3.04517	8.58301
3.047	8.57437
3.04883	8.56758
3.05067	8.59083
3.0525	8.55264
3.05433	8.58193
3.05617	8.5716
3.058	8.56352
3.05983	8.57614
3.06167	8.56352
3.0635	8.59294
3.06533	8.55302
3.06717	8.59242
3.069	8.56802
3.07083	8.56624
3.07267	8.58979
3.0745	8.56698
3.07633	8.59407
3.07817	8.56702
3.08	8.59519
3.08183	8.58106
3.08367	8.58072
3.0855	8.61061
3.08733	8.57756
3.08917	8.59877
3.091	8.58625
3.09283	8.58387
3.09467	8.58486
3.0965	8.55942
3.09833	8.60279
3.10017	8.5611
3.102	8.58715
3.10383	8.59385
3.10567	8.55998
3.1075	8.59791
3.10933	8.55588
3.11117	8.59795
3.113	8.55575
3.11483	8.58417
3.11667	8.57748
3.1185	8.54538
3.12033	8.59368
3.12217	8.55475
3.124	8.57709
3.12583	8.55924
3.12767	8.5665
3.1295	8.57251
3.13133	8.55043
3.13317	8.58668
3.135	8.56611
3.13683	8.56542
3.13867	8.59683
3.1405	8.56586
3.14233	8.58504
3.14417	8.5589
3.146	8.57964
3.14783	8.56469
3.14967	8.56123
3.1515	8.58867
3.15333	8.55
3.15517	8.59121
3.157	8.5662
3.15883	8.57808
3.16067	8.56858
3.1625	8.57428
3.16433	8.58149
3.16617	8.54654
3.168	8.59096
3.16983	8.55203
3.17167	8.56642
3.1735	8.58007
3.17533	8.57203
3.17717	8.57964
3.179	8.55575
3.18083	8.57964
3.18267	8.56084
3.1845	8.56348
3.18633	8.5808
3.18817	8.54775
3.19	8.57812
3.19183	8.56879
3.19367	8.58028
3.1955	8.5808
3.19733	8.56365
3.19917	8.59756
3.201	8.54395
3.20283	8.58594
3.20467	8.56983
3.2065	8.56758
3.20833	8.57203
3.21017	8.55549
3.212	8.58158
3.21383	8.54529
3.21567	8.58171
3.2175	8.56028
3.21933	8.54771
3.22117	8.58301
3.223	8.54317
3.22483	8.57095
3.22667	8.56179
3.2285	8.56564
3.23033	8.57212
3.23217	8.5586
3.234	8.59549
3.23583	8.55687
3.23767	8.56296
3.2395	8.57307
3.24133	8.54486
3.24317	8.57627
3.245	8.54983
3.24683	8.58149
3.24867	8.55652
3.2505	8.5872
3.25233	8.58288
3.25417	8.55311
3.256	8.58275
3.25783	8.5535
3.25967	8.57017
3.2615	8.55229
3.26333	8.57229
3.26517	8.57069
3.267	8.55143
3.26883	8.59579
3.27067	8.56348
3.2725	8.59139
3.27433	8.59026
3.27617	8.58344
3.278	8.58702
3.27983	8.56443
3.28167	8.5983
3.2835	8.57307
3.28533	8.58828
3.28717	8.60448
3.289	8.57104
3.29083	8.60176
3.29267	8.57532
3.2945	8.59696
3.29633	8.57579
3.29817	8.56728
3.3	8.59117
3.30183	8.55212
3.30367	8.60016
3.3055	8.57553
3.30733	8.5935
3.30917	8.59856
3.311	8.59584
3.31283	8.60539
3.31467	8.56447
3.3165	8.58413
3.31833	8.5554
3.32017	8.55449
3.322	8.58815
3.32383	8.56724
3.32567	8.59026
3.3275	8.5716
3.32933	8.57748
3.33117	8.56421
3.333	8.55056
3.33483	8.58413
3.33667	8.55246
3.3385	8.58365
3.34033	8.56322
3.34217	8.56555
3.344	8.57242
3.34583	8.55609
3.34767	8.58728
3.3495	8.55311
3.35133	8.5878
3.35317	8.57536
3.355	8.55704
3.35683	8.58387
3.35867	8.56564
3.3605	8.57851
3.36233	8.56573
3.36417	8.58279
3.366	8.56426
3.36783	8.55363
3.36967	8.57605
3.3715	8.54784
3.37333	8.53838
3.37517	8.52931
3.377	8.5303
3.37883	8.57259
3.38067	8.54136
3.3825	8.57666
3.38433	8.54641
3.38617	8.57087
3.388	8.56914
3.38983	8.54762
3.39167	8.57817
3.3935	8.54149
3.39533	8.57908
3.39717	8.54369
3.399	8.58136
3.40083	8.57272
3.40267	8.55467
3.4045	8.59614
3.40633	8.55229
3.40817	8.57795
3.41	8.56007
3.41183	8.55743
3.41367	8.56335
3.4155	8.54063
3.41733	8.5808
3.41917	8.54996
3.421	8.5621
3.42283	8.58975
3.42467	8.54914
3.4265	8.58659
3.42833	8.55419
3.43017	8.57743
3.432	8.55048
3.43383	8.56486
3.43567	8.58884
3.4375	8.53561
3.43933	8.59299
3.44117	8.56802
3.443	8.58232
3.44483	8.57713
3.44667	8.58041
3.4485	8.58132
3.45033	8.57026
3.45217	8.59839
3.454	8.57566
3.45583	8.57972
3.45767	8.59428
3.4595	8.58054
3.46133	8.59294
3.46317	8.57592
3.465	8.58776
3.46683	8.57886
3.46867	8.55704
3.4705	8.58508
3.47233	8.55346
3.47417	8.57903
3.476	8.55812
3.47783	8.57739
3.47967	8.5748
3.4815	8.56996
3.48333	8.59217
3.48517	8.54857
3.487	8.59381
3.48883	8.57134
3.49067	8.57484
3.4925	8.59091
3.49433	8.57977
3.49617	8.60344
3.498	8.57048
3.49983	8.60016
3.50167	8.57959
3.5035	8.57959
3.50533	8.61575
3.50717	8.58318
3.509	8.60837
3.51083	8.58936
3.51267	8.58987
3.5145	8.60547
3.51633	8.57532
3.51817	8.63135
3.52	8.56491
3.52183	8.5989
3.52367	8.59506
3.5255	8.57657
3.52733	8.59795
3.52917	8.57726
3.531	8.61122
3.53283	8.56227
3.53467	8.59121
3.5365	8.59597
3.53833	8.56668
3.54017	8.60081
3.542	8.57462
3.54383	8.58681
3.54567	8.57825
3.5475	8.57882
3.54933	8.58452
3.55117	8.56102
3.553	8.60275
3.55483	8.57
3.55667	8.57579
3.5585	8.59402
3.56033	8.56672
3.56217	8.59368
3.564	8.564
3.56583	8.58763
3.56767	8.56054
3.5695	8.57009
3.57133	8.58828
3.57317	8.56184
3.575	8.59536
3.57683	8.56495
3.57867	8.58573
3.5805	8.56357
3.58233	8.57437
3.58417	8.5773
3.586	8.55259
3.58783	8.59376
3.58967	8.57316
3.5915	8.58577
3.59333	8.58819
3.59517	8.57488
3.597	8.58594
3.59883	8.56378
3.60067	8.58586
3.6025	8.56581
3.60433	8.55363
3.60617	8.59074
3.608	8.55
3.60983	8.58996
3.61167	8.56482
3.6135	8.57899
3.61533	8.5764
3.61717	8.56685
3.619	8.60171
3.62083	8.54629
3.62267	8.59523
3.6245	8.57717
3.62633	8.57247
3.62817	8.58184
3.63	8.5649
3.63183	8.59273
3.63367	8.55579
3.6355	8.58279
3.63733	8.57333
3.63917	8.55588
3.641	8.59368
3.64283	8.5608
3.64467	8.59022
3.6465	8.5732
3.64833	8.5789
3.65017	8.58512
3.652	8.56737
3.65383	8.60612
3.65567	8.56223
3.6575	8.58331
3.65933	8.58724
3.66117	8.56655
[truncated: 82,474 more rows]
