# Supplementary material for: Interface engineering of Ta3N5 thin film photoanode for highly efficient photoelectrochemical water splitting
Source: Nat Commun. 2022 Feb 7;13:729. doi: 10.1038/s41467-022-28415-4 (PMC8821563; doi:10.1038/s41467-022-28415-4)
Supplement: Supplementary file 3 — Source Data [file 41467_2022_28415_MOESM3_ESM.zip › Source Data file/Soruce_Data_Figure_S17.xlsx]

## Sheet: Figure S17a
In:GaN/Ta3N5		Ta3N5		GaN/Ta3N5
Potential (V vs. RHE)	Current density (mA cm-2)	Potential (V vs. RHE)	Current density (mA cm-2)	Potential (V vs. RHE)	Current density (mA cm-2)
0.26064	-0.08471	0.26087	-1.97625	0.26093	-1.43769
0.26165	-0.04826	0.26191	-0.56314	0.26204	-0.42249
0.26288	-0.02955	0.26289	-0.38008	0.26303	-0.29018
0.2641	-0.02345	0.26389	-0.29163	0.26406	-0.22514
0.26503	-0.01899	0.26491	-0.24254	0.26505	-0.18809
0.26604	-0.01483	0.26602	-0.20978	0.26612	-0.16402
0.267	-0.01111	0.26696	-0.18416	0.26706	-0.14436
0.26804	-0.00696	0.26797	-0.16541	0.26805	-0.13023
0.269	-0.00635	0.2689	-0.14759	0.26902	-0.11681
0.27	-0.00513	0.26991	-0.13331	0.27002	-0.10581
0.27107	-0.00429	0.27099	-0.12293	0.27104	-0.09743
0.27207	-0.0021	0.27201	-0.11572	0.27213	-0.09204
0.27291	0.000367814	0.27298	-0.10863	0.2731	-0.08645
0.27399	0.000951433	0.27399	-0.10196	0.27409	-0.08124
0.27488	0.00143	0.27496	-0.09469	0.27506	-0.07527
0.27583	0.00151	0.27592	-0.08998	0.27611	-0.07187
0.27679	0.00369	0.27701	-0.0825	0.2771	-0.0662
0.27786	0.00614	0.27809	-0.07622	0.27815	-0.06164
0.27896	0.00686	0.2791	-0.07114	0.27916	-0.05775
0.27996	0.00643	0.28004	-0.06665	0.28008	-0.05418
0.28097	0.00634	0.28093	-0.06394	0.28102	-0.05178
0.28204	0.00739	0.28191	-0.05857	0.28201	-0.04793
0.28287	0.00874	0.2829	-0.05664	0.28303	-0.04607
0.28384	0.0106	0.28383	-0.05543	0.28396	-0.04481
0.28491	0.01071	0.28491	-0.05172	0.28501	-0.04202
0.28582	0.01096	0.28597	-0.04818	0.28609	-0.03996
0.2869	0.01046	0.28687	-0.0438	0.28704	-0.0366
0.28788	0.01091	0.28781	-0.0432	0.28799	-0.03611
0.2888	0.01239	0.28893	-0.0421	0.28908	-0.03505
0.28981	0.01413	0.28992	-0.04098	0.29008	-0.03339
0.29088	0.01436	0.29074	-0.03679	0.29096	-0.03055
0.29185	0.0147	0.29193	-0.03353	0.29204	-0.02865
0.29304	0.0131	0.29297	-0.03193	0.29306	-0.02661
0.29389	0.01471	0.2939	-0.03298	0.29407	-0.02697
0.29502	0.01627	0.29486	-0.03112	0.29504	-0.0267
0.29606	0.017	0.29587	-0.02865	0.29607	-0.02404
0.29684	0.01688	0.29703	-0.02536	0.29714	-0.02198
0.29775	0.01501	0.29788	-0.0242	0.29807	-0.02028
0.29888	0.0167	0.29879	-0.02387	0.299	-0.01979
0.29981	0.0184	0.29985	-0.02231	0.30004	-0.01849
0.30097	0.01961	0.3008	-0.02258	0.30099	-0.01864
0.30199	0.01965	0.30194	-0.01903	0.30205	-0.01546
0.30284	0.01835	0.30291	-0.01715	0.30306	-0.01405
0.30393	0.01829	0.30393	-0.0176	0.30407	-0.01456
0.30473	0.0197	0.30481	-0.01616	0.30495	-0.01331
0.30586	0.02219	0.30587	-0.01633	0.30604	-0.01335
0.30691	0.022	0.30694	-0.01441	0.30704	-0.01162
0.30782	0.02208	0.30784	-0.01285	0.30799	-0.01069
0.30881	0.02122	0.30878	-0.01222	0.30893	-0.01023
0.30978	0.02212	0.30992	-0.01096	0.31002	-0.00897
0.31083	0.02337	0.31091	-0.01043	0.31107	-0.00833
0.31181	0.0253	0.31204	-0.0087	0.31216	-0.0067
0.31285	0.02537	0.31291	-0.00708	0.31307	-0.00564
0.31397	0.02558	0.3138	-0.00527	0.31399	-0.00469
0.31494	0.02396	0.31483	-0.00426	0.31498	-0.00345
0.3161	0.02493	0.31586	-0.00533	0.316	-0.0042
0.317	0.02857	0.31689	-0.00521	0.31704	-0.00421
0.31787	0.02945	0.31795	-0.00293	0.31806	-0.00247
0.3189	0.03028	0.31878	-0.000768269	0.31903	-0.000798657
0.31983	0.02858	0.31988	0.00127	0.32006	0.00104
0.32078	0.02717	0.32104	-0.000998105	0.32114	-0.000523322
0.32185	0.02984	0.32185	-0.00138	0.32204	-0.000710366
0.3229	0.03321	0.32286	0.00201	0.323	0.00128
0.32401	0.0337	0.32394	0.00366	0.32407	0.00257
0.32492	0.03295	0.32505	0.00569	0.32512	0.00479
0.32586	0.03116	0.32601	0.00408	0.32612	0.00334
0.32685	0.03364	0.32693	0.00367	0.32707	0.00307
0.3279	0.03644	0.3279	0.00547	0.32802	0.00465
0.32883	0.03839	0.32887	0.00894	0.32897	0.00715
0.32988	0.03739	0.32995	0.01013	0.33004	0.00858
0.33091	0.03673	0.33093	0.00857	0.33104	0.00723
0.33194	0.03739	0.33206	0.01021	0.3321	0.00821
0.333	0.03899	0.333	0.00986	0.3331	0.00782
0.33394	0.04152	0.3339	0.01219	0.33405	0.00997
0.33485	0.0434	0.33496	0.01403	0.3351	0.01146
0.33586	0.04341	0.33599	0.01476	0.33607	0.01162
0.33688	0.04314	0.3369	0.01494	0.33703	0.01206
0.33787	0.04208	0.33788	0.01461	0.33801	0.01201
0.33895	0.04454	0.33883	0.01685	0.339	0.01381
0.34	0.04774	0.33982	0.01882	0.34002	0.01544
0.34098	0.05076	0.34106	0.01988	0.34113	0.01586
0.34205	0.04995	0.3421	0.02045	0.34213	0.01623
0.34295	0.04834	0.34294	0.02003	0.34308	0.016
0.34385	0.04991	0.34381	0.02068	0.34399	0.01693
0.34493	0.054	0.34487	0.02308	0.34504	0.01851
0.34603	0.05769	0.3459	0.02581	0.34606	0.02007
0.34705	0.05726	0.34695	0.02573	0.34708	0.02061
0.34811	0.05747	0.34781	0.02526	0.34794	0.02054
0.34886	0.05558	0.34893	0.02546	0.34902	0.02068
0.35006	0.05972	0.34992	0.02728	0.35006	0.02198
0.351	0.06327	0.35098	0.0303	0.35104	0.02393
0.352	0.06434	0.35189	0.03221	0.35204	0.02572
0.35307	0.06434	0.35299	0.0319	0.35306	0.02579
0.35383	0.06325	0.35393	0.03016	0.35402	0.02442
0.35487	0.06692	0.35477	0.03114	0.35497	0.02519
0.35587	0.06927	0.35583	0.03404	0.35594	0.0278
0.35698	0.07347	0.35695	0.03741	0.35708	0.03035
0.35795	0.07345	0.35799	0.03903	0.35807	0.03207
0.359	0.07602	0.35907	0.03825	0.35915	0.03138
0.36009	0.07656	0.35989	0.03807	0.36001	0.03112
0.36112	0.07698	0.36095	0.04031	0.36106	0.03278
0.36203	0.0815	0.36181	0.04376	0.36202	0.03586
0.36297	0.08403	0.36286	0.04519	0.36302	0.03706
0.36408	0.08794	0.36399	0.04587	0.36404	0.03675
0.36499	0.08613	0.36486	0.04693	0.36501	0.03795
0.36596	0.08651	0.36593	0.04768	0.36606	0.03943
0.3669	0.08879	0.36701	0.05026	0.3671	0.04133
0.36792	0.09371	0.36782	0.05311	0.36803	0.04346
0.36888	0.0988	0.36884	0.0549	0.36897	0.04433
0.36978	0.09859	0.36993	0.0563	0.37008	0.04559
0.37091	0.09802	0.37104	0.05519	0.37112	0.04498
0.37186	0.09982	0.37197	0.05781	0.3721	0.04717
0.37289	0.10214	0.37291	0.05991	0.37309	0.04818
0.37393	0.10758	0.37382	0.06334	0.37399	0.05051
0.37498	0.10957	0.37505	0.06452	0.3751	0.05244
0.37595	0.10871	0.37602	0.06487	0.37614	0.0526
0.37693	0.1085	0.37684	0.0647	0.37706	0.05265
0.37795	0.10357	0.37785	0.06489	0.37798	0.05241
0.37898	0.10813	0.37891	0.07053	0.37904	0.05606
0.38012	0.11292	0.38005	0.07314	0.38019	0.05904
0.38101	0.11342	0.38088	0.0748	0.38101	0.05997
0.38207	0.1121	0.38205	0.0737	0.38217	0.0587
0.38309	0.11429	0.38303	0.07193	0.38311	0.05739
0.38391	0.11695	0.38393	0.07625	0.3841	0.06148
0.3849	0.12096	0.38501	0.07937	0.38513	0.06379
0.38592	0.12481	0.38591	0.08169	0.38608	0.06536
0.38698	0.12642	0.387	0.08233	0.38715	0.06562
0.38792	0.1271	0.38805	0.081	0.38814	0.06491
0.3889	0.12639	0.3888	0.08224	0.38905	0.06573
0.38996	0.12897	0.39009	0.08468	0.39016	0.06816
0.39097	0.13305	0.39105	0.08824	0.39119	0.07004
0.39208	0.13836	0.39196	0.0897	0.39213	0.07081
0.39313	0.13901	0.39298	0.09041	0.39311	0.07198
0.39396	0.13584	0.39403	0.09037	0.39411	0.07229
0.395	0.13789	0.39484	0.09174	0.39504	0.07363
0.39613	0.14105	0.39613	0.09372	0.39623	0.07436
0.39703	0.14717	0.39688	0.09651	0.39706	0.07619
0.39792	0.1471	0.39806	0.09948	0.39815	0.0789
0.3989	0.1477	0.39908	0.09878	0.39921	0.0787
0.39996	0.14877	0.39992	0.09859	0.40009	0.07841
0.40108	0.15011	0.40097	0.09797	0.40109	0.07739
0.4021	0.15331	0.40204	0.10256	0.40219	0.08094
0.40296	0.15659	0.4031	0.10583	0.40321	0.08446
0.40405	0.16	0.4039	0.10802	0.40406	0.08553
0.40503	0.15878	0.40502	0.10652	0.40514	0.08464
0.40597	0.1576	0.40603	0.10403	0.40621	0.08273
0.40688	0.15913	0.40708	0.10929	0.40716	0.08694
0.4079	0.1607	0.40801	0.11247	0.40819	0.08948
0.40894	0.16804	0.40893	0.11545	0.40907	0.09125
0.4101	0.16937	0.41016	0.11554	0.41029	0.09145
0.41109	0.17105	0.41096	0.11336	0.41112	0.08953
0.41204	0.16651	0.41204	0.11661	0.41219	0.0929
0.41303	0.16743	0.41306	0.118	0.41319	0.0945
0.41394	0.17402	0.41437	0.11135	0.41433	0.08939
0.41489	0.17742	0.41519	0.11103	0.41528	0.0893
0.41592	0.1803	0.4163	0.11592	0.4163	0.09282
0.41708	0.17754	0.41736	0.12058	0.41732	0.09671
0.41801	0.17922	0.41828	0.12259	0.41831	0.09836
0.41899	0.18166	0.41941	0.12556	0.41939	0.09978
0.41994	0.18526	0.42025	0.12431	0.42033	0.09939
0.42096	0.18996	0.42127	0.12506	0.42127	0.1009
0.42181	0.18974	0.42235	0.1301	0.42233	0.10499
0.42285	0.19257	0.42328	0.13791	0.42328	0.11011
0.42394	0.191	0.42436	0.13895	0.42437	0.11056
0.42499	0.19593	0.42534	0.13883	0.4253	0.11159
0.42596	0.19819	0.42619	0.13871	0.42624	0.11156
0.42688	0.20368	0.42735	0.1433	0.42737	0.11547
0.42787	0.20897	0.42817	0.14833	0.42824	0.1186
0.42896	0.20525	0.42933	0.15197	0.42933	0.12046
0.42995	0.20835	0.43032	0.1566	0.43034	0.12534
0.43108	0.2085	0.43121	0.15736	0.43127	0.12705
0.43201	0.21775	0.43235	0.16124	0.43233	0.12952
0.43302	0.22625	0.43315	0.1652	0.43318	0.13254
0.43406	0.22406	0.43431	0.16961	0.43436	0.13517
0.43494	0.22656	0.43522	0.17659	0.43527	0.14181
0.43599	0.22607	0.43628	0.17809	0.43627	0.14277
0.43704	0.23341	0.43718	0.18088	0.43726	0.14481
0.43803	0.2393	0.43837	0.18169	0.43837	0.14549
0.43885	0.24757	0.43919	0.18634	0.4392	0.14885
0.43992	0.24971	0.4403	0.19467	0.44032	0.15708
0.44086	0.25107	0.44123	0.20018	0.44122	0.16095
0.44189	0.25666	0.44222	0.20552	0.44221	0.16426
0.44293	0.25912	0.4432	0.20139	0.44321	0.16193
0.44382	0.27236	0.44416	0.21039	0.44422	0.16897
0.44501	0.2793	0.44519	0.21609	0.4452	0.17432
0.44602	0.28473	0.44631	0.22682	0.44629	0.1814
0.44695	0.28733	0.4473	0.23235	0.44736	0.18536
0.448	0.28811	0.44811	0.23478	0.44814	0.188
0.449	0.29702	0.44932	0.23762	0.44934	0.19137
0.4499	0.30954	0.45015	0.2401	0.45018	0.19423
0.45095	0.32106	0.45132	0.24939	0.45135	0.19981
0.45197	0.32202	0.45223	0.25824	0.45223	0.20661
0.45291	0.32532	0.45337	0.26539	0.4533	0.21339
0.45393	0.33081	0.45429	0.27007	0.45433	0.21729
0.45489	0.34256	0.45536	0.27341	0.4554	0.22039
0.45587	0.35757	0.45622	0.27896	0.45625	0.22342
0.45689	0.3605	0.45725	0.28826	0.45729	0.23125
0.45805	0.36707	0.45833	0.29945	0.4583	0.24092
0.459	0.37396	0.45923	0.30756	0.45929	0.2472
0.45996	0.3851	0.46027	0.30942	0.46027	0.24956
0.4608	0.39708	0.46127	0.31628	0.4613	0.25451
0.46194	0.40652	0.46229	0.3237	0.46232	0.26102
0.46301	0.41995	0.46325	0.33143	0.4633	0.26857
0.46397	0.42505	0.46442	0.34443	0.4644	0.27786
0.46499	0.43502	0.4654	0.35192	0.46539	0.28354
0.46601	0.44149	0.46626	0.35524	0.46629	0.28601
0.46705	0.44531	0.46712	0.35922	0.46719	0.2914
0.46799	0.48065	0.46825	0.37252	0.46828	0.30257
0.46898	0.48167	0.4693	0.38326	0.46935	0.3108
0.46988	0.49009	0.47019	0.39624	0.47026	0.32081
0.47093	0.49719	0.47128	0.40141	0.47132	0.32563
0.47194	0.51431	0.47238	0.40579	0.47238	0.33137
0.47297	0.53259	0.47321	0.4117	0.4733	0.33674
0.47397	0.54586	0.47422	0.42753	0.47426	0.34708
0.4749	0.55264	0.47524	0.44192	0.47532	0.3589
0.47589	0.55864	0.47613	0.4495	0.47621	0.36652
0.47684	0.57584	0.47735	0.45989	0.47736	0.3758
0.47789	0.59354	0.47832	0.46347	0.47834	0.38055
0.47891	0.61257	0.47911	0.47424	0.47918	0.38641
0.47985	0.62318	0.48022	0.48781	0.48024	0.39962
0.4808	0.62496	0.48129	0.49909	0.48133	0.41002
0.48189	0.6436	0.48212	0.51204	0.48222	0.42011
0.48292	0.65715	0.48328	0.5176	0.48333	0.42484
0.48384	0.67975	0.48432	0.52599	0.48438	0.43142
0.48491	0.69387	0.48519	0.53496	0.48528	0.44147
0.48578	0.70793	0.48617	0.54977	0.48625	0.45408
0.48685	0.71771	0.48717	0.5677	0.48719	0.46742
0.48791	0.73356	0.48826	0.57621	0.48828	0.47466
0.4888	0.75082	0.48933	0.58398	0.48936	0.48212
0.48983	0.76833	0.49022	0.58924	0.49024	0.48888
0.49086	0.79022	0.49121	0.60214	0.49122	0.49831
0.49194	0.799	0.49221	0.61948	0.49227	0.51148
0.49311	0.81196	0.49316	0.63176	0.49323	0.52213
0.49413	0.8268	0.49416	0.642	0.49427	0.53234
0.49483	0.8515	0.49525	0.64788	0.4953	0.53945
0.49583	0.87499	0.49632	0.65883	0.49628	0.54914
0.49688	0.88843	0.49726	0.67294	0.4973	0.55976
0.49783	0.90009	0.49829	0.68881	0.4983	0.57428
0.49903	0.91248	0.49921	0.70194	0.49924	0.58595
0.50007	0.93932	0.5002	0.70911	0.50023	0.5931
0.50108	0.95957	0.50109	0.71755	0.50111	0.60043
0.5021	0.98131	0.50222	0.72977	0.50224	0.6095
0.50313	0.99412	0.50314	0.74707	0.50318	0.62575
0.50404	0.99986	0.50431	0.76553	0.50425	0.64234
0.50479	1.02585	0.50526	0.7793	0.50529	0.65462
0.50587	1.04895	0.50638	0.79175	0.50637	0.66481
0.50706	1.071	0.50734	0.79952	0.5073	0.67275
0.50812	1.09385	0.50831	0.81573	0.50834	0.68889
0.50896	1.1001	0.50932	0.82995	0.50929	0.70002
0.51028	1.13352	0.51026	0.84881	0.51028	0.71578
0.51134	1.16132	0.51138	0.86306	0.51132	0.72769
0.51233	1.1797	0.51226	0.87261	0.51227	0.73707
0.51325	1.20037	0.51326	0.88443	0.51331	0.75105
0.51417	1.21365	0.5142	0.89918	0.51421	0.76205
0.5153	1.23534	0.51518	0.92167	0.51521	0.78032
0.51622	1.25652	0.51623	0.9345	0.51622	0.79236
0.51731	1.28631	0.51716	0.94863	0.51718	0.80661
0.51832	1.30405	0.51816	0.95524	0.51825	0.81499
0.51927	1.32404	0.51919	0.96718	0.51923	0.82315
0.52033	1.33813	0.52027	0.99073	0.52028	0.84383
0.52134	1.35647	0.5213	1.00507	0.52129	0.8572
0.52236	1.38435	0.52219	1.02491	0.5222	0.87556
0.52334	1.40829	0.52327	1.03321	0.52323	0.885
0.52432	1.43795	0.52435	1.04745	0.52427	0.89615
0.52528	1.44576	0.52521	1.06174	0.52521	0.91098
0.52632	1.46227	0.52622	1.08036	0.52626	0.92794
0.52729	1.48443	0.52714	1.0991	0.52718	0.94442
0.52828	1.50989	0.52824	1.11428	0.52823	0.95779
0.52922	1.54367	0.52928	1.13189	0.52929	0.97147
0.53029	1.55653	0.53033	1.13775	0.53029	0.98111
0.5313	1.5806	0.53138	1.15589	0.53137	0.99863
0.5323	1.59133	0.53224	1.1741	0.53227	1.01346
0.53327	1.62418	0.53321	1.19277	0.53324	1.03084
0.53421	1.65041	0.53417	1.21319	0.53416	1.04742
0.53518	1.67231	0.53521	1.21694	0.53521	1.05517
0.53618	1.69574	0.53605	1.22714	0.53613	1.06727
0.53735	1.70809	0.53718	1.24245	0.53716	1.0796
0.53826	1.73725	0.53823	1.26534	0.53826	1.09952
0.53929	1.75639	0.53932	1.28381	0.5393	1.11531
0.54026	1.79195	0.54022	1.30056	0.54023	1.13289
0.54131	1.80834	0.54116	1.30724	0.54124	1.14339
0.54227	1.83257	0.54229	1.32236	0.5423	1.15546
0.54325	1.85693	0.54316	1.34476	0.54318	1.17656
0.5443	1.86894	0.54425	1.36553	0.54426	1.19471
0.54532	1.90595	0.54526	1.38295	0.54531	1.21442
0.54631	1.93379	0.54619	1.39022	0.54625	1.22352
0.54726	1.95544	0.54721	1.40526	0.54725	1.23563
0.54823	1.9677	0.54817	1.42598	0.54825	1.25614
0.5492	1.9868	0.5493	1.4389	0.5493	1.26882
0.55013	2.01243	0.55013	1.46382	0.55019	1.29298
0.55115	2.04486	0.5513	1.47885	0.55131	1.30672
0.55211	2.0775	0.55216	1.4896	0.55226	1.31558
0.55321	2.09006	0.55321	1.5017	0.55328	1.33026
0.55428	2.10822	0.55431	1.51696	0.55434	1.34439
0.55517	2.12596	0.5551	1.54464	0.55521	1.37008
0.55619	2.16072	0.55608	1.55963	0.55622	1.38114
0.55717	2.19934	0.55729	1.58103	0.55737	1.39968
0.55809	2.21284	0.55816	1.58419	0.55818	1.40863
0.55913	2.23427	0.55922	1.60293	0.55928	1.42614
0.56007	2.24904	0.56022	1.62541	0.56023	1.44697
0.56117	2.28164	0.56115	1.64686	0.56122	1.46406
0.56218	2.31016	0.56233	1.6725	0.56239	1.48521
0.56311	2.33634	0.5631	1.68013	0.56324	1.49549
0.56414	2.35939	0.56431	1.6916	0.56437	1.50646
0.5653	2.3739	0.56521	1.70171	0.56531	1.52199
0.56611	2.40293	0.56609	1.72903	0.56627	1.54662
0.56715	2.42649	0.56732	1.75702	0.5674	1.56933
0.56815	2.46087	0.56826	1.767	0.56836	1.57994
0.56921	2.48769	0.56933	1.78497	0.5694	1.59558
0.57019	2.49528	0.57021	1.79414	0.57028	1.6093
0.57119	2.52453	0.5711	1.81888	0.57126	1.6316
0.57225	2.54626	0.57232	1.84177	0.57236	1.65031
0.57334	2.58169	0.57333	1.86493	0.57337	1.67073
0.57431	2.61323	0.57408	1.87545	0.57424	1.6832
0.57524	2.62749	0.57527	1.88493	0.57538	1.69843
0.57618	2.64171	0.5763	1.90778	0.57634	1.71756
0.57731	2.66658	0.5773	1.92466	0.57736	1.72853
0.57819	2.70011	0.57825	1.95365	0.57828	1.75624
0.57924	2.73037	0.57914	1.96539	0.57925	1.77107
0.58025	2.75384	0.58019	1.98088	0.5803	1.78589
0.5813	2.7692	0.5813	1.99808	0.58132	1.80152
0.58227	2.78783	0.58211	2.009	0.58221	1.81139
0.58328	2.81966	0.58321	2.05537	0.58331	1.85561
0.58427	2.85234	0.58433	2.0756	0.58439	1.87312
0.58522	2.88184	0.58523	2.09908	0.58531	1.89389
0.58609	2.89533	0.58633	2.10499	0.58642	1.89907
0.58716	2.91766	0.58741	2.12486	0.58745	1.91809
0.58814	2.93485	0.58829	2.13597	0.58838	1.93424
0.58915	2.9671	0.58932	2.16522	0.58942	1.95614
0.59022	3.00288	0.59041	2.19466	0.59045	1.98428
0.59121	3.02189	0.59122	2.18635	0.59134	1.97962
0.59226	3.04702	0.5924	2.2045	0.59243	1.99908
0.59333	3.05623	0.59324	2.2162	0.59329	2.01411
0.59423	3.08695	0.5944	2.24378	0.59447	2.03455
0.59508	3.11946	0.59528	2.26595	0.59537	2.05515
0.59627	3.14798	0.59634	2.28216	0.59639	2.07302
0.59719	3.17252	0.59736	2.29593	0.5974	2.08925
0.59821	3.18173	0.59834	2.30487	0.59837	2.1005
0.5993	3.21016	0.5992	2.32609	0.59924	2.11655
0.60026	3.23444	0.60025	2.35034	0.6003	2.13791
0.60132	3.27259	0.60145	2.36998	0.60144	2.15952
0.60233	3.28868	0.6022	2.39242	0.60232	2.17966
0.60327	3.30124	0.60325	2.39382	0.60332	2.1849
0.60419	3.32883	0.60439	2.42032	0.6044	2.20522
0.6052	3.34415	0.60525	2.43621	0.60531	2.22323
0.60614	3.38756	0.60621	2.46109	0.60633	2.24721
0.60727	3.4101	0.60723	2.48294	0.60732	2.26577
0.60821	3.43068	0.60838	2.49143	0.60839	2.2765
0.60929	3.44656	0.60918	2.5085	0.60922	2.29036
0.61029	3.46952	0.61035	2.52182	0.6104	2.30859
0.61126	3.50665	0.61134	2.548	0.6114	2.33244
0.61226	3.52728	0.61223	2.56837	0.61234	2.34903
0.61319	3.55376	0.61331	2.58485	0.61336	2.36614
0.61417	3.55695	0.61418	2.59428	0.61423	2.37451
0.61507	3.58334	0.61535	2.61266	0.61535	2.39621
0.61626	3.61301	0.61628	2.63343	0.61634	2.41392
0.61723	3.64391	0.61725	2.65095	0.61733	2.4284
0.6182	3.67909	0.61835	2.68422	0.61836	2.45964
0.61921	3.68541	0.61926	2.69072	0.61931	2.46709
0.62023	3.70842	0.62034	2.70431	0.62037	2.48439
0.62126	3.72887	0.62132	2.71944	0.62138	2.49786
0.62222	3.76062	0.62228	2.74183	0.62235	2.51358
0.62318	3.79067	0.62322	2.76811	0.62329	2.53898
0.62421	3.8104	0.6243	2.7868	0.62435	2.55552
0.62521	3.8278	0.62527	2.7952	0.62534	2.56936
0.62621	3.83455	0.6263	2.80644	0.62634	2.58201
0.6271	3.86812	0.62738	2.83137	0.6274	2.60239
0.6281	3.8997	0.62833	2.85439	0.6284	2.62431
0.62911	3.92516	0.62931	2.87507	0.62937	2.64246
0.62999	3.94189	0.63021	2.89087	0.63028	2.65869
0.63123	3.95203	0.63132	2.89494	0.63132	2.66197
0.63231	3.98148	0.6323	2.91792	0.63233	2.68078
0.63324	4.00215	0.63324	2.9428	0.63331	2.70891
0.63424	4.03712	0.63434	2.96519	0.63434	2.72585
0.63529	4.05193	0.63521	2.98564	0.63526	2.74902
0.63632	4.0729	0.63637	2.993	0.63636	2.75815
0.6371	4.08725	0.63734	3.01066	0.63736	2.77419
0.63819	4.11178	0.63819	3.02389	0.63825	2.78659
0.63924	4.15112	0.63938	3.05368	0.63936	2.81004
0.64026	4.16534	0.64023	3.06858	0.64026	2.82488
0.64125	4.19263	0.64115	3.07554	0.64126	2.83362
0.64216	4.19492	0.64232	3.09084	0.64235	2.84885
0.64312	4.22009	0.64318	3.09734	0.64328	2.86571
0.64412	4.24627	0.64421	3.12877	0.64426	2.88423
0.64529	4.28158	0.64537	3.15599	0.64538	2.91137
0.64628	4.30123	0.64623	3.1787	0.64623	2.93376
0.64715	4.31473	0.6472	3.19153	0.64727	2.94189
0.64818	4.33039	0.64831	3.20146	0.64834	2.96
0.6493	4.3466	0.64924	3.21722	0.64927	2.96664
0.65025	4.37809	0.65039	3.23957	0.65037	2.99127
0.65115	4.4098	0.65112	3.27144	0.65121	3.01718
0.65216	4.4216	0.65231	3.28616	0.65236	3.02966
0.65307	4.43327	0.65318	3.2895	0.65329	3.04231
0.65406	4.44388	0.65435	3.30472	0.65435	3.05306
0.65516	4.47741	0.65522	3.31303	0.65527	3.0618
0.65628	4.51501	0.65629	3.35118	0.65632	3.09931
0.6571	4.52469	0.65722	3.37195	0.65731	3.11421
0.6581	4.54251	0.65817	3.38716	0.65824	3.12766
0.6591	4.54909	0.65936	3.39421	0.65937	3.13298
0.66006	4.57837	0.66014	3.40454	0.66025	3.14777
0.66105	4.60655	0.66122	3.42355	0.66131	3.17054
0.66216	4.63894	0.6623	3.45245	0.66229	3.19036
0.66312	4.64772	0.6632	3.47114	0.66325	3.20668
0.66423	4.65035	0.66433	3.48568	0.66436	3.22239
0.66524	4.6779	0.66523	3.49385	0.66529	3.23664
0.66611	4.6925	0.66615	3.50324	0.66626	3.24657
0.66706	4.73273	0.66717	3.52758	0.66728	3.264
0.66806	4.74665	0.66829	3.55526	0.66831	3.28651
0.66915	4.75484	0.66919	3.57119	0.6693	3.30117
0.67028	4.77229	0.67038	3.59034	0.67036	3.32339
0.67128	4.79363	0.67121	3.59327	0.67122	3.32493
0.67215	4.83124	0.67219	3.60668	0.67229	3.33581
0.67319	4.83841	0.67333	3.634	0.6734	3.36159
0.67405	4.86468	0.67421	3.65264	0.67431	3.38179
0.67511	4.86426	0.6753	3.67337	0.67537	3.39852
0.67604	4.8789	0.67611	3.68109	0.67621	3.40931
0.67715	4.91404	0.67726	3.69233	0.67735	3.41476
0.6781	4.93755	0.67832	3.70186	0.67837	3.43425
0.6791	4.96484	0.67919	3.72556	0.67929	3.45373
0.6801	4.96021	0.68034	3.75658	0.68038	3.47496
0.68116	4.97974	0.68119	3.76159	0.68127	3.48132
0.68224	5.0021	0.68225	3.77739	0.68232	3.49698
0.68319	5.03457	0.6833	3.78006	0.68332	3.509
0.68418	5.05647	0.68431	3.80074	0.68434	3.52172
0.6852	5.06462	0.68522	3.81703	0.6853	3.53904
0.68601	5.07196	0.68627	3.84133	0.68626	3.55909
0.68721	5.07769	0.68719	3.86133	0.68728	3.57077
0.68817	5.11933	0.68812	3.86228	0.6882	3.58287
0.68914	5.13741	0.68935	3.87663	0.68933	3.59549
0.69022	5.16007	0.69019	3.88304	0.69026	3.60029
0.69122	5.1593	0.69107	3.91289	0.69114	3.62463
0.69214	5.16864	0.69232	3.93172	0.69229	3.64348
0.69319	5.20051	0.69332	3.94797	0.69332	3.66515
0.6942	5.22551	0.69416	3.96021	0.69425	3.66779
0.69517	5.24571	0.69535	3.96039	0.69533	3.67129
0.69628	5.24058	0.69622	3.98287	0.69623	3.69176
0.69718	5.26006	0.69716	4.00116	0.69725	3.7126
0.69813	5.27903	0.69828	4.02676	0.69832	3.73766
0.69921	5.30857	0.69919	4.03895	0.6993	3.74388
0.70014	5.33068	0.70038	4.04825	0.70038	3.7513
0.7012	5.3345	0.70129	4.05768	0.70132	3.76233
0.70222	5.35165	0.70221	4.06152	0.70227	3.76669
0.70322	5.36298	0.70337	4.09958	0.70341	3.80227
0.70419	5.38029	0.70417	4.10649	0.70429	3.80483
0.7051	5.41832	0.70533	4.13056	0.70535	3.82742
0.70599	5.42193	0.70631	4.13439	0.70632	3.83691
0.70729	5.45482	0.70733	4.13593	0.70733	3.83801
0.70829	5.46051	0.70823	4.15638	0.70824	3.85703
0.70925	5.4777	0.70934	4.18275	0.70939	3.8774
0.71016	5.499	0.71016	4.20302	0.71025	3.89708
0.7112	5.51878	0.71125	4.21314	0.71127	3.91145
0.71211	5.52901	0.71237	4.2237	0.71238	3.91599
0.71317	5.52952	0.71322	4.22731	0.71332	3.92482
0.7142	5.54811	0.71431	4.24989	0.71437	3.94141
0.71517	5.55345	0.71525	4.27025	0.71528	3.96
0.7163	5.59123	0.7161	4.28077	0.7162	3.9746
0.71718	5.60714	0.71717	4.30298	0.71725	3.98731
0.71822	5.61113	0.71828	4.30321	0.71837	3.9902
0.71929	5.62446	0.71922	4.30962	0.71929	3.99948
0.72021	5.62976	0.72035	4.33034	0.72029	4.01941
0.7213	5.66473	0.72133	4.35333	0.72133	4.04071
0.72217	5.68506	0.72217	4.37103	0.72222	4.04883
0.72326	5.70064	0.72319	4.38507	0.72324	4.06576
0.72432	5.69958	0.72434	4.39053	0.72434	4.07186
0.72525	5.70425	0.72517	4.38936	0.72522	4.07634
0.72634	5.73188	0.72632	4.41798	0.72634	4.10009
0.72719	5.74147	0.72726	4.43518	0.72728	4.10691
0.72815	5.77202	0.72814	4.44968	0.72826	4.1272
0.72917	5.78043	0.72921	4.46733	0.72929	4.14317
0.73009	5.7882	0.73019	4.46277	0.73024	4.14272
0.73111	5.7946	0.73135	4.47997	0.73131	4.1561
0.73212	5.80148	0.73217	4.49013	0.73223	4.16284
0.73317	5.83518	0.73325	4.51686	0.73331	4.19378
0.73419	5.85275	0.73415	4.53546	0.73423	4.20578
0.73519	5.86752	0.73523	4.54372	0.7353	4.21313
0.73622	5.86871	0.73622	4.54603	0.7363	4.217
0.73717	5.87868	0.73723	4.55695	0.73732	4.22553
0.73825	5.89298	0.73826	4.58404	0.7383	4.25799
0.73935	5.91747	0.73914	4.59781	0.73923	4.27112
0.7403	5.94646	0.74032	4.6105	0.74033	4.27896
0.74136	5.94574	0.74112	4.62179	0.74121	4.28894
0.74234	5.95422	0.74231	4.61592	0.74242	4.28562
0.74334	5.96237	0.74324	4.64057	0.74332	4.3124
0.74434	5.98249	0.74417	4.65204	0.74428	4.31761
0.74509	6.00609	0.74534	4.68315	0.7454	4.3401
0.74616	6.02531	0.74617	4.68626	0.74628	4.34547
0.74721	6.03049	0.74722	4.68865	0.74733	4.35094
0.74832	6.02366	0.74818	4.69633	0.74827	4.36281
0.74925	6.03894	0.74923	4.70983	0.74933	4.36855
0.75019	6.05137	0.75018	4.73845	0.75029	4.38941
0.75105	6.07781	0.75116	4.75168	0.75123	4.40584
0.7521	6.09661	0.75228	4.76478	0.75238	4.41758
0.75328	6.09954	0.75326	4.76121	0.75333	4.42129
0.75425	6.11134	0.75408	4.76383	0.75421	4.41887
0.7552	6.11215	0.75527	4.79214	0.75537	4.4419
0.75609	6.13362	0.75621	4.80419	0.7563	4.45896
0.75726	6.15497	0.75732	4.82763	0.75736	4.47405
0.75825	6.17466	0.7583	4.8348	0.75841	4.48361
0.75929	6.1767	0.75918	4.83959	0.75932	4.48542
0.76013	6.16923	0.76022	4.84514	0.7603	4.49262
0.76116	6.19228	0.7613	4.85729	0.76139	4.51042
0.76231	6.19605	0.76221	4.87856	0.76226	4.52134
0.76322	6.23192	0.76317	4.89016	0.76331	4.53477
0.76418	6.24384	0.76429	4.91165	0.76434	4.54813
0.76512	6.23985	0.76517	4.89991	0.76525	4.54742
0.76625	6.24864	0.76621	4.9144	0.76632	4.56203
0.76713	6.24405	0.76715	4.92822	0.76723	4.56706
0.76835	6.28437	0.76828	4.95084	0.76836	4.58837
0.76936	6.29774	0.76922	4.97143	0.76932	4.60444
0.77017	6.30793	0.77026	4.96976	0.77034	4.60861
0.77107	6.30967	0.77119	4.97635	0.77127	4.6176
0.77211	6.31506	0.77229	4.98087	0.77238	4.61617
0.77313	6.32821	0.77315	5.00014	0.77325	4.63499
0.77425	6.34625	0.77431	5.02398	0.77437	4.65374
0.77532	6.37184	0.77515	5.03699	0.77528	4.66842
0.77613	6.37091	0.77617	5.04466	0.77628	4.673
0.77719	6.37324	0.77712	5.03333	0.77721	4.6627
0.77813	6.37549	0.77821	5.05654	0.77831	4.68743
0.77911	6.38665	0.77927	5.07171	0.77929	4.70051
0.78016	6.4181	0.78019	5.09207	0.7803	4.71654
0.78113	6.43067	0.78114	5.10819	0.78123	4.72837
0.78217	6.44034	0.78232	5.09753	0.78236	4.71978
0.78321	6.43873	0.78316	5.10656	0.78327	4.73394
0.78424	6.44645	0.78414	5.10218	0.78429	4.73351
0.7852	6.45673	0.78537	5.13298	0.78538	4.75364
0.78612	6.47128	0.78618	5.15126	0.78628	4.76963
0.78727	6.49662	0.78735	5.1691	0.78741	4.78183
0.7882	6.49369	0.78822	5.16454	0.78826	4.78581
0.78915	6.4967	0.78915	5.16422	0.78927	4.78693
0.79017	6.49314	0.79031	5.20291	0.79037	4.81256
0.79115	6.51839	0.79139	5.21546	0.7914	4.82649
0.79213	6.53736	0.7923	5.24048	0.79239	4.84334
0.79319	6.5422	0.79321	5.24752	0.79328	4.85647
0.79425	6.55315	0.79435	5.24278	0.7944	4.84887
0.79524	6.54619	0.79547	5.25294	0.79545	4.85634
0.79624	6.56512	0.7963	5.26093	0.79628	4.87127
0.79715	6.57416	0.79734	5.28937	0.79739	4.88927
0.79811	6.60293	0.7982	5.28504	0.79826	4.89246
0.79912	6.60654	0.79935	5.29877	0.79936	4.89641
0.80008	6.59075	0.80022	5.28405	0.80035	4.89088
0.80107	6.60714	0.80128	5.29664	0.80134	4.90605
0.80212	6.60527	0.80234	5.32554	0.8024	4.92377
0.8031	6.64105	0.80326	5.33317	0.80336	4.93476
0.80415	6.65289	0.80434	5.35371	0.8044	4.94642
0.80513	6.66231	0.80538	5.34812	0.80541	4.94624
0.80616	6.65552	0.80623	5.34951	0.80637	4.95412
0.80727	6.65705	0.80737	5.36879	0.80737	4.96332
0.80805	6.67933	0.80819	5.38243	0.80832	4.97896
0.80912	6.68557	0.80929	5.40676	0.80934	4.99289
0.81015	6.70959	0.81022	5.40216	0.81029	4.99556
0.8111	6.69915	0.81132	5.41471	0.81137	5.00696
0.81211	6.70119	0.81236	5.40785	0.81242	5.00023
0.81314	6.7157	0.81341	5.42279	0.81337	5.0142
0.81416	6.72355	0.81427	5.4413	0.81433	5.02922
0.81507	6.75483	0.81525	5.45183	0.81529	5.0413
0.81607	6.75305	0.81638	5.46957	0.81644	5.05463
0.81703	6.74477	0.81725	5.45783	0.81733	5.04414
0.81803	6.75224	0.81842	5.47291	0.81841	5.05962
0.81901	6.76247	0.81922	5.48077	0.81933	5.06854
0.82015	6.78823	0.82045	5.50515	0.82044	5.08403
0.82124	6.79693	0.8213	5.51011	0.82135	5.08991
0.82227	6.80381	0.82218	5.50781	0.82224	5.08638
0.82326	6.78513	0.8233	5.51156	0.82339	5.09742
0.82419	6.80436	0.8244	5.51237	0.82438	5.0984
0.82505	6.82401	0.82526	5.53946	0.82528	5.1163
0.82611	6.83632	0.82631	5.54781	0.82637	5.12542
0.82702	6.84858	0.82741	5.56055	0.82737	5.1331
0.82803	6.83059	0.82829	5.561	0.82836	5.14236
0.82912	6.84391	0.82925	5.55273	0.8293	5.13464
0.83016	6.85189	0.83025	5.57102	0.83035	5.14577
0.83125	6.87757	0.83135	5.5805	0.83134	5.15608
0.83226	6.89374	0.83232	5.60362	0.83238	5.17446
0.83324	6.88979	0.83321	5.60542	0.83324	5.18157
0.83429	6.89187	0.83425	5.60904	0.83431	5.18207
0.83524	6.89056	0.83542	5.60335	0.83545	5.17702
0.83624	6.91059	0.83618	5.61337	0.8363	5.19118
0.83719	6.92264	0.83736	5.64358	0.83734	5.21117
0.83819	6.94076	0.83822	5.64877	0.83832	5.22039
0.83923	6.94488	0.8392	5.66037	0.83922	5.22357
0.84026	6.93393	0.84027	5.65252	0.84035	5.22004
0.84123	6.94883	0.8414	5.65866	0.84138	5.23186
0.84217	6.96114	0.84232	5.66827	0.84236	5.23631
0.84323	6.98388	0.84325	5.68471	0.84332	5.25256
0.84419	6.98796	0.84425	5.70475	0.8443	5.26215
0.84513	6.98359	0.84536	5.7034	0.84543	5.26519
0.84609	6.97973	0.8462	5.69676	0.84623	5.26604
0.84709	6.99297	0.84737	5.70462	0.84738	5.26943
0.84813	7.01767	0.84824	5.7174	0.84834	5.2808
0.84921	7.02701	0.84934	5.74101	0.84937	5.29471
0.85023	7.03116	0.85039	5.74869	0.85038	5.30419
0.85129	7.01296	0.85127	5.74589	0.85135	5.30958
0.85213	7.02115	0.8522	5.73812	0.85226	5.29958
0.85323	7.04708	0.85317	5.7537	0.85326	5.31213
0.85411	7.05591	0.85432	5.77839	0.85434	5.32967
0.85506	7.07131	0.85531	5.79298	0.8554	5.34412
0.85605	7.05646	0.85619	5.80016	0.85625	5.35558
0.85706	7.05922	0.85723	5.78521	0.85733	5.3388
0.85813	7.05705	0.85814	5.78959	0.85823	5.34405
0.85915	7.08379	0.8593	5.80864	0.85936	5.35896
0.86021	7.10009	0.86036	5.83325	0.8604	5.38142
0.8612	7.0961	0.86123	5.83212	0.86129	5.38451
0.86224	7.10972	0.8623	5.8342	0.86237	5.37968
0.86327	7.09444	0.86333	5.83853	0.86339	5.38631
0.86429	7.10408	0.86416	5.83424	0.86427	5.3855
0.86527	7.1205	0.8653	5.86382	0.86531	5.4097
0.86613	7.13773	0.86632	5.86729	0.86637	5.41624
0.86711	7.14143	0.86724	5.88111	0.86729	5.4168
0.86817	7.13132	0.86823	5.87339	0.8683	5.41876
0.86908	7.13302	0.86937	5.87727	0.86939	5.42456
0.87017	7.13739	0.87029	5.88987	0.8703	5.43381
0.87118	7.16804	0.87138	5.90382	0.87138	5.44553
0.87214	7.17046	0.87228	5.92432	0.87236	5.45307
0.87313	7.16791	0.87322	5.91863	0.87329	5.46037
0.87408	7.15946	0.8742	5.91886	0.87426	5.45878
0.8752	7.15344	0.87521	5.92048	0.87532	5.46094
0.87628	7.18718	0.87621	5.92707	0.87631	5.46677
0.87731	7.19957	0.87734	5.96459	0.87736	5.49044
0.87821	7.20203	0.87824	5.95958	0.87828	5.49521
0.87922	7.19388	0.87922	5.96297	0.87928	5.498
0.88013	7.18917	0.88033	5.95624	0.88039	5.49015
0.88119	7.19999	0.88118	5.96681	0.8813	5.50028
0.88215	7.2199	0.88228	5.98536	0.88232	5.51307
0.88311	7.23085	0.88341	5.99313	0.88344	5.52588
0.88411	7.21884	0.88418	6.0004	0.88427	5.52772
0.88518	7.22296	0.88532	5.99624	0.88536	5.52306
0.88615	7.21994	0.88631	6.00464	0.88633	5.53078
0.88718	7.23573	0.8872	6.01295	0.88728	5.53927
0.88816	7.24664	0.88826	6.03196	0.8883	5.55916
0.8892	7.25487	0.88933	6.04288	0.88936	5.56244
0.89019	7.25262	0.89021	6.03011	0.89028	5.55204
0.89111	7.24091	0.89139	6.04284	0.89137	5.56623
0.8922	7.25046	0.89221	6.04221	0.89227	5.56753
0.89309	7.27176	0.89332	6.06446	0.89335	5.58614
0.89396	7.28437	0.89424	6.07711	0.89433	5.5916
0.89506	7.28708	0.89531	6.07851	0.89536	5.59129
0.89611	7.28097	0.89619	6.0734	0.89624	5.59573
0.89723	7.29154	0.89736	6.08293	0.89741	5.60203
0.89816	7.28717	0.89824	6.09783	0.89829	5.61417
0.89922	7.31212	0.8992	6.10677	0.89929	5.61812
0.90023	7.31522	0.90026	6.11431	0.9003	5.62193
0.90115	7.30109	0.90115	6.10966	0.90127	5.62951
0.90212	7.30393	0.90237	6.10889	0.90234	5.62312
0.90312	7.30712	0.90336	6.11779	0.90342	5.6332
0.9041	7.33699	0.90416	6.13097	0.90424	5.63929
0.90507	7.33687	0.90536	6.16158	0.90538	5.66411
0.90607	7.32901	0.90622	6.15237	0.9063	5.66512
0.90712	7.32948	0.90739	6.14957	0.90738	5.65832
0.90811	7.32846	0.90818	6.14903	0.90829	5.65949
0.90922	7.34951	0.90926	6.16537	0.90929	5.66949
0.91019	7.36624	0.91037	6.17707	0.9104	5.68188
0.91123	7.37383	0.91124	6.18082	0.91124	5.68984
0.91225	7.35592	0.91218	6.18926	0.91226	5.68935
0.91317	7.35741	0.91342	6.17991	0.91339	5.68559
0.91426	7.38483	0.91435	6.18899	0.91439	5.69323
0.91515	7.39314	0.9152	6.20714	0.91528	5.70999
0.91616	7.40753	0.91637	6.22556	0.91636	5.72697
0.91716	7.39853	0.91725	6.23418	0.91734	5.72498
0.91822	7.38402	0.91827	6.21734	0.91831	5.71703
0.91916	7.37842	0.91922	6.22046	0.91935	5.72309
0.92032	7.39552	0.9203	6.23305	0.92031	5.73435
0.92124	7.41441	0.9212	6.24804	0.92132	5.7451
0.92224	7.4108	0.92235	6.2675	0.92234	5.75348
0.92334	7.42039	0.9233	6.25531	0.92337	5.7507
0.92428	7.39934	0.92421	6.2643	0.92426	5.76107
0.92526	7.41402	0.92531	6.26087	0.92532	5.75703
0.92626	7.41924	0.92609	6.27694	0.92622	5.76907
0.92723	7.44479	0.92726	6.29089	0.92729	5.77507
0.92812	7.45006	0.92819	6.29554	0.92831	5.78931
0.9292	7.43694	0.92937	6.30385	0.92937	5.79819
0.93021	7.43928	0.93027	6.28868	0.93035	5.7841
0.93128	7.43452	0.93142	6.30706	0.9314	5.79987
0.93228	7.46419	0.93221	6.31302	0.93233	5.79941
0.93328	7.46258	0.93321	6.33338	0.93332	5.82106
0.93434	7.47208	0.93436	6.3374	0.9344	5.82319
0.93527	7.45477	0.93519	6.33121	0.93533	5.81508
0.93623	7.44946	0.93634	6.32746	0.93639	5.81493
0.93718	7.47573	0.9373	6.32615	0.93739	5.81331
0.93816	7.48074	0.93814	6.36534	0.93827	5.84905
0.93931	7.49449	0.93926	6.35708	0.9393	5.83888
0.94026	7.48388	0.94034	6.36029	0.9404	5.83939
0.94125	7.47446	0.94134	6.35054	0.94135	5.83836
0.9422	7.49093	0.9422	6.35293	0.94235	5.83887
0.94326	7.49755	0.94321	6.3769	0.94331	5.86183
0.94419	7.52106	0.94429	6.38769	0.94438	5.8627
0.94515	7.50281	0.94524	6.39185	0.94537	5.86461
0.94614	7.50909	0.94618	6.37772	0.94626	5.86319
0.94713	7.49759	0.94733	6.38255	0.94736	5.86397
0.94816	7.50867	0.9483	6.38972	0.94839	5.87268
0.94926	7.52883	0.94922	6.41009	0.9493	5.88215
0.95026	7.5301	0.95021	6.42192	0.95034	5.89305
0.95126	7.5405	0.9514	6.40101	0.95142	5.884
0.95226	7.52055	0.95223	6.41271	0.95236	5.88857
0.95318	7.52479	0.95321	6.41275	0.95333	5.8926
0.95423	7.54105	0.95431	6.43113	0.95436	5.90203
0.95523	7.55688	0.9552	6.44594	0.95531	5.91696
0.95623	7.56299	0.9562	6.44178	0.95629	5.91694
0.95733	7.55382	0.95744	6.44779	0.95746	5.91715
0.95826	7.55264	0.9582	6.437	0.95832	5.91241
0.95911	7.53456	0.95941	6.44928	0.95941	5.922
0.96007	7.56291	0.96015	6.4602	0.96029	5.93279
0.96114	7.58184	0.9612	6.48147	0.96129	5.94815
0.96221	7.57492	0.96226	6.47492	0.96236	5.93985
0.96315	7.56936	0.96339	6.46761	0.96338	5.93878
0.96422	7.55663	0.96426	6.47519	0.96436	5.94871
0.96526	7.58154	0.96515	6.4733	0.96524	5.94445
0.96633	7.59414	0.9663	6.50594	0.9664	5.97122
0.96729	7.59779	0.9673	6.50933	0.96735	5.96707
0.96826	7.59554	0.96813	6.49939	0.96826	5.96767
0.96925	7.58621	0.96938	6.50143	0.96945	5.9717
0.9701	7.59024	0.97015	6.49203	0.97024	5.96075
0.97116	7.60238	0.97117	6.52057	0.97126	5.98277
0.97221	7.6199	0.97217	6.53709	0.97232	5.99276
0.97319	7.61388	0.97336	6.54635	0.97336	6.00656
0.97437	7.60547	0.97438	6.52676	0.97444	5.99268
0.97535	7.60467	0.97518	6.51515	0.97527	5.9793
0.97625	7.6146	0.9761	6.54409	0.97626	6.00636
0.97725	7.63259	0.97716	6.54825	0.97724	6.00558
0.97814	7.63837	0.97836	6.56586	0.97843	6.02582
0.97926	7.63196	0.97927	6.55795	0.9793	6.01582
0.98009	7.61876	0.98016	6.55687	0.98029	6.01284
0.98108	7.62148	0.98122	6.55651	0.98128	6.01893
0.98215	7.63756	0.98231	6.56956	0.98239	6.02562
0.98319	7.64775	0.98328	6.59281	0.98338	6.04862
0.98416	7.66362	0.98408	6.58572	0.98426	6.03909
0.98511	7.63629	0.98527	6.59547	0.98531	6.0465
0.98611	7.64329	0.98624	6.58581	0.98632	6.04529
0.98707	7.64469	0.98716	6.58613	0.98729	6.04359
0.98813	7.66693	0.98819	6.60902	0.98832	6.06273
0.98931	7.67678	0.98925	6.61489	0.9893	6.0614
0.9901	7.66553	0.99022	6.62563	0.99029	6.0716
0.99118	7.66447	0.99116	6.60635	0.9913	6.06505
0.99229	7.65386	0.99214	6.6152	0.99228	6.06815
0.9933	7.67953	0.99315	6.61922	0.99323	6.07167
0.99429	7.68535	0.99431	6.64518	0.99434	6.08708
0.99529	7.69677	0.9951	6.64843	0.99527	6.09461
0.99626	7.68374	0.99625	6.64175	0.99634	6.09576
0.99723	7.66336	0.99739	6.65254	0.99745	6.09849
0.99821	7.68692	0.9982	6.64852	0.9983	6.09549
0.99909	7.6831	0.99919	6.68166	0.99934	6.11965
1.00025	7.71404	1.00021	6.68424	1.00034	6.12378
1.00117	7.70233	1.00144	6.68564	1.00146	6.1314
1.00223	7.69855	1.00232	6.67205	1.00234	6.11456
1.00315	7.6943	1.00325	6.66388	1.00331	6.10899
1.00418	7.69579	1.00427	6.68482	1.00433	6.12828
1.00523	7.71956	1.00527	6.6869	1.00532	6.1298
1.00625	7.72066	1.00632	6.70627	1.00639	6.1492
1.00731	7.73182	1.00739	6.693	1.00742	6.13101
1.00827	7.70852	1.00832	6.69042	1.00835	6.13419
1.00917	7.7067	1.00926	6.69209	1.00933	6.13607
1.01024	7.72359	1.01026	6.70717	1.01036	6.14827
1.01123	7.72978	1.01144	6.73444	1.01144	6.17211
1.01212	7.74757	1.01244	6.71485	1.01237	6.1475
1.0131	7.73759	1.01327	6.7232	1.01328	6.16234
1.01417	7.72512	1.01425	6.71377	1.01428	6.15853
1.01531	7.73085	1.01534	6.72415	1.0154	6.16476
1.01622	7.73615	1.01631	6.74027	1.01641	6.17758
1.01709	7.76072	1.01728	6.74194	1.01735	6.17238
1.0182	7.76098	1.0183	6.75539	1.0183	6.19061
1.01919	7.75911	1.01944	6.73837	1.01946	6.18075
1.0203	7.73348	1.02028	6.73761	1.02038	6.17645
1.02116	7.74405	1.02128	6.75657	1.02138	6.19186
1.02215	7.75741	1.02222	6.77368	1.0223	6.2008
1.02319	7.77689	1.02333	6.78619	1.02334	6.21907
1.02422	7.78576	1.02435	6.78388	1.02436	6.21521
1.02527	7.75729	1.02527	6.76889	1.02532	6.20127
1.02616	7.76297	1.02632	6.77011	1.02631	6.20399
1.02712	7.76285	1.0274	6.79111	1.02741	6.21865
1.02812	7.78593	1.02818	6.81025	1.02831	6.23863
1.0293	7.78929	1.02915	6.80903	1.02927	6.23501
1.03011	7.78763	1.03029	6.80759	1.03038	6.2331
1.0313	7.78059	1.03142	6.80185	1.03143	6.23521
1.03229	7.76917	1.0323	6.80059	1.03234	6.23091
1.03324	7.78933	1.03321	6.81409	1.03329	6.24628
1.03414	7.79782	1.03419	6.83892	1.03429	6.26065
1.03515	7.81136	1.03538	6.82705	1.03541	6.24238
1.03624	7.80278	1.03635	6.82976	1.0364	6.25516
1.03719	7.78704	1.03735	6.82669	1.03736	6.25438
1.03812	7.79548	1.03832	6.83233	1.03839	6.25936
1.03911	7.80274	1.0393	6.85901	1.03938	6.27644
1.0403	7.82702	1.04025	6.85983	1.04034	6.27451
1.04116	7.82557	1.04127	6.87278	1.04135	6.29361
1.04233	7.8187	1.04243	6.85549	1.04248	6.27778
1.04327	7.80223	1.04341	6.85572	1.04343	6.2797
1.0441	7.80728	1.04428	6.8722	1.04429	6.28898
1.04508	7.83296	1.04518	6.8792	1.0453	6.29413
1.04621	7.83381	1.04634	6.89568	1.04636	6.31618
1.04733	7.83886	1.04736	6.88601	1.04734	6.30386
1.04817	7.8114	1.04823	6.87838	1.04827	6.29899
1.04908	7.82086	1.04925	6.8805	1.04931	6.2991
1.05028	7.83907	1.05026	6.88868	1.05033	6.3061
1.05109	7.84565	1.05138	6.92164	1.05142	6.33992
1.05225	7.86173	1.05231	6.90904	1.05234	6.32244
1.05309	7.84026	1.05332	6.90579	1.0534	6.32258
1.0541	7.83699	1.05422	6.89211	1.05431	6.31155
1.05509	7.83843	1.05526	6.90498	1.05536	6.32382
1.05621	7.86526	1.05641	6.92529	1.05643	6.34498
1.0572	7.87332	1.05721	6.93076	1.05732	6.34023
1.05831	7.85639	1.05835	6.93518	1.05841	6.34726
1.05923	7.85978	1.05937	6.92349	1.0594	6.33849
1.06025	7.84242	1.0603	6.92421	1.06036	6.34346
1.06107	7.86021	1.06125	6.92358	1.06128	6.34692
1.06223	7.87591	1.06223	6.94241	1.06224	6.35242
1.06328	7.88049	1.06319	6.95392	1.06327	6.36375
1.06425	7.88491	1.06418	6.94092	1.06424	6.35581
1.06522	7.86063	1.0653	6.94349	1.06536	6.36153
1.0663	7.87319	1.06638	6.9346	1.06637	6.35672
1.06716	7.87841	1.06734	6.94403	1.06735	6.35663
1.06803	7.90732	1.06822	6.96448	1.06825	6.37233
1.06913	7.89658	1.06919	6.97072	1.06924	6.38328
1.07022	7.89149	1.0703	6.97162	1.07029	6.38226
1.07106	7.87935	1.0714	6.9615	1.07142	6.37862
1.07217	7.8774	1.07216	6.95893	1.0723	6.36924
1.07303	7.90596	1.0732	6.9606	1.0733	6.37545
1.07412	7.91063	1.07439	6.98873	1.0744	6.39925
1.07522	7.90668	1.07531	6.9946	1.07536	6.40093
1.07607	7.88894	1.07617	6.9811	1.07627	6.39449
1.0773	7.8953	1.0773	6.98214	1.07738	6.38941
1.07807	7.90341	1.0782	6.98033	1.0783	6.39538
1.07918	7.9175	1.07925	7.00078	1.07929	6.41201
1.08018	7.9276	1.08034	7.01428	1.08035	6.41678
1.08116	7.90019	1.0813	7.0114	1.08137	6.41799
1.08222	7.90171	1.08217	7.00882	1.08224	6.41074
1.08314	7.90108	1.08334	7.00386	1.08336	6.41572
1.08419	7.92026	1.08422	7.0076	1.08431	6.41891
1.08515	7.93414	1.08532	7.01975	1.08532	6.42012
1.08602	7.92141	1.08629	7.04291	1.08629	6.44054
1.08727	7.93019	1.0872	7.02593	1.08725	6.42701
1.08807	7.90927	1.08831	7.03374	1.08835	6.44149
1.0892	7.93142	1.08922	7.02106	1.08932	6.4305
1.09003	7.94704	1.09022	7.0281	1.0903	6.42981
1.09113	7.94347	1.09139	7.05483	1.09135	6.45386
1.09223	7.94335	1.09215	7.05483	1.09227	6.45333
1.09304	7.91682	1.09328	7.0663	1.09333	6.46655
1.09415	7.93592	1.09431	7.0523	1.09432	6.45259
1.09531	7.938	1.09513	7.04914	1.09524	6.44711
1.09612	7.95438	1.09636	7.05722	1.09637	6.45983
1.097	7.95667	1.09726	7.0709	1.0973	6.46902
1.09816	7.93427	1.09829	7.08851	1.09834	6.48639
1.09926	7.94084	1.09932	7.08418	1.09933	6.47714
1.10011	7.94029	1.10018	7.07465	1.10025	6.46724
1.10117	7.96741	1.10129	7.07	1.10128	6.47112
1.10216	7.96622	1.10232	7.08644	1.10234	6.48388
1.1032	7.95468	1.10316	7.09953	1.10326	6.49499
1.10407	7.93643	1.10433	7.10472	1.10435	6.49599
1.10515	7.94594	1.10525	7.10418	1.10525	6.4916
1.1063	7.9641	1.10628	7.0854	1.1063	6.48882
1.10712	7.96801	1.10727	7.10246	1.10729	6.49799
1.10817	7.97314	1.10823	7.10892	1.10824	6.5017
1.10924	7.94505	1.10935	7.12811	1.10934	6.51723
1.11006	7.94729	1.11023	7.12544	1.11027	6.51288
1.11123	7.96533	1.11134	7.11181	1.11139	6.51194
1.11217	7.97471	1.11227	7.11935	1.11235	6.51316
1.11326	7.98579	1.11314	7.11172	1.11328	6.50732
1.11411	7.96852	1.11426	7.14052	1.11428	6.52865
1.11506	7.97	1.11516	7.14382	1.11521	6.5302
1.11619	7.96504	1.11628	7.14802	1.11636	6.54333
1.11731	7.99322	1.11722	7.14111	1.1173	6.52975
1.11821	7.99546	1.1182	7.13393	1.11831	6.52902
1.11907	7.98418	1.11933	7.15371	1.11942	6.54751
1.12027	7.98889	1.12026	7.15922	1.12036	6.55081
1.12119	7.98439	1.1212	7.18066	1.12126	6.57227
1.12219	8.0023	1.12232	7.16581	1.12235	6.54865
1.12314	8.01787	1.1233	7.15583	1.12337	6.54839
1.12429	8.02	1.12413	7.14865	1.12428	6.54628
1.12531	8.00493	1.12535	7.16459	1.12539	6.55448
1.12622	7.9835	1.12619	7.19859	1.12631	6.58239
1.12715	7.99525	1.12727	7.18689	1.12735	6.56649
1.12822	8.00815	1.12825	7.18265	1.12836	6.57047
1.12937	8.03345	1.12924	7.17732	1.12928	6.56825
1.13019	8.00569	1.13024	7.18527	1.13031	6.57221
1.13131	8.00366	1.1312	7.20712	1.13133	6.58794
1.13219	8.00234	1.13223	7.20906	1.13231	6.58658
1.13338	8.00688	1.13312	7.21091	1.13322	6.59457
1.13429	8.03078	1.13437	7.19267	1.13437	6.5824
1.13512	8.02632	1.13517	7.19994	1.13528	6.58264
1.13635	8.02394	1.13632	7.20771	1.13641	6.59222
1.13721	8.00599	1.13719	7.22554	1.1373	6.60401
1.13816	8.01414	1.1383	7.23715	1.13839	6.6182
1.13934	8.03095	1.13913	7.22071	1.13926	6.60467
1.14011	8.0447	1.14029	7.22328	1.14031	6.60017
1.14129	8.04673	1.1411	7.21276	1.14122	6.60064
1.14227	8.02072	1.14236	7.23706	1.1424	6.6169
1.14332	8.02984	1.14311	7.2473	1.14322	6.62637
1.14414	8.03103	1.14429	7.24983	1.14433	6.62557
1.14519	8.0517	1.1452	7.24067	1.14532	6.61693
1.14627	8.05942	1.14623	7.2315	1.14633	6.61931
1.14731	8.04546	1.1473	7.24915	1.14735	6.63045
1.14823	8.04096	1.1482	7.25042	1.14831	6.63231
1.14915	8.0323	1.14925	7.27665	1.14934	6.64819
1.15018	8.04822	1.15024	7.27146	1.1503	6.64084
1.15116	8.06286	1.15118	7.25751	1.15123	6.64294
1.15228	8.06439	1.15228	7.25656	1.15236	6.63762
1.15322	8.05157	1.15312	7.26144	1.15327	6.64236
1.1541	8.03655	1.15431	7.28559	1.15435	6.65792
1.15516	8.06036	1.15518	7.29169	1.15528	6.66077
1.15627	8.06184	1.15634	7.28789	1.1564	6.66788
1.1572	8.07657	1.15714	7.27755	1.15722	6.65373
1.15814	8.0722	1.15826	7.27683	1.15828	6.65447
1.15928	8.05454	1.15917	7.29209	1.1593	6.66677
1.16029	8.05781	1.16023	7.30758	1.16031	6.67852
1.16121	8.06048	1.16125	7.3139	1.16136	6.6905
1.16225	8.09125	1.1622	7.29029	1.16227	6.66658
1.16327	8.08158	1.16335	7.29399	1.16336	6.67041
1.16417	8.06855	1.16411	7.30243	1.16422	6.67711
1.16527	8.06685	1.16526	7.31277	1.16534	6.6876
1.16615	8.06426	1.16628	7.33449	1.16633	6.70822
1.16724	8.09325	1.16721	7.32794	1.16728	6.69438
1.16826	8.09278	1.16821	7.3232	1.16825	6.69493
1.16919	8.09703	1.16934	7.31507	1.16938	6.69183
1.17018	8.0722	1.17023	7.32013	1.17034	6.69465
1.17111	8.07496	1.17119	7.33607	1.17129	6.70864
1.17228	8.09822	1.17226	7.33553	1.17234	6.70105
1.17318	8.09711	1.1732	7.34862	1.17328	6.71416
1.17417	8.11103	1.17435	7.33133	1.17441	6.70784
1.17533	8.08909	1.17519	7.33792	1.17528	6.70853
1.17629	8.09049	1.17618	7.34234	1.17629	6.71075
1.17724	8.09096	1.17729	7.36311	1.17732	6.72434
1.17811	8.11112	1.17819	7.37661	1.17828	6.74119
1.17917	8.11358	1.17927	7.36686	1.17933	6.73847
1.18021	8.10229	1.18015	7.36253	1.18023	6.72644
1.18118	8.09626	1.18132	7.36257	1.1814	6.73123
1.18214	8.0913	1.18212	7.37788	1.18225	6.74274
1.18328	8.11069	1.18333	7.38975	1.18341	6.75555
1.18426	8.11485	1.18412	7.40095	1.18423	6.76648
1.1852	8.12618	1.18533	7.39034	1.18532	6.74722
1.18618	8.12185	1.18617	7.36907	1.18623	6.73806
1.18717	8.10428	1.18729	7.38849	1.18735	6.7494
1.1882	8.1157	1.18823	7.39941	1.18827	6.76344
1.18923	8.11977	1.18917	7.41422	1.18928	6.77606
1.19011	8.14401	1.19036	7.41887	1.19038	6.77064
1.19129	8.13297	1.19123	7.40099	1.1913	6.76743
1.19218	8.13404	1.19215	7.39747	1.19228	6.76367
1.19323	8.11498	1.19335	7.40425	1.19337	6.77295
1.19431	8.1171	1.19424	7.42547	1.19432	6.78571
1.19522	8.15487	1.1951	7.42944	1.19517	6.78223
1.19618	8.14541	1.1963	7.4368	1.19635	6.79775
1.1973	8.14987	1.19717	7.4214	1.1973	6.78529
1.19824	8.12958	1.19811	7.41788	1.19821	6.78396
1.19929	8.13306	1.19922	7.44027	1.19928	6.79521
1.20026	8.15632	1.20012	7.44262	1.20024	6.79825
1.20127	8.16048	1.20125	7.45712	1.20134	6.81762
1.20211	8.16939	1.20218	7.44456	1.20225	6.80477
1.20311	8.14486	1.20333	7.43996	1.20333	6.80021
1.20413	8.15161	1.20424	7.46506	1.20431	6.81851
1.20528	8.13951	1.20526	7.46854	1.20535	6.82282
1.20625	8.1665	1.20638	7.48696	1.2064	6.84425
1.2072	8.17206	1.20725	7.48068	1.20733	6.83421
1.20817	8.15958	1.20829	7.45987	1.20836	6.81621
1.20931	8.16625	1.20928	7.45278	1.20932	6.8132
1.21022	8.14991	1.21027	7.46831	1.21029	6.8261
1.21123	8.15483	1.21139	7.48777	1.21143	6.84668
1.21227	8.16896	1.21224	7.47247	1.21226	6.82984
1.21328	8.17966	1.21337	7.46967	1.21333	6.82585
1.21408	8.17291	1.2142	7.44867	1.21428	6.81654
1.21521	8.15054	1.21538	7.46836	1.2154	6.83131
1.21629	8.15733	1.2162	7.48159	1.2163	6.84524
1.21715	8.1449	1.21741	7.49599	1.2174	6.84725
1.21811	8.17274	1.21829	7.49003	1.21833	6.8434
1.21921	8.17643	1.21936	7.47531	1.2194	6.84072
1.22026	8.17075	1.22024	7.48321	1.22033	6.84294
1.22126	8.16022	1.22126	7.48601	1.22129	6.84887
1.22222	8.15029	1.22241	7.51306	1.22238	6.86126
1.22331	8.16731	1.22326	7.50231	1.2233	6.8563
1.22421	8.18428	1.22437	7.49563	1.22439	6.85937
1.22517	8.18777	1.22518	7.49599	1.22524	6.85385
1.22614	8.17567	1.22636	7.488	1.22638	6.85043
1.22711	8.16387	1.22717	7.52322	1.22729	6.87086
1.22819	8.16332	1.22826	7.5173	1.22831	6.87253
1.22929	8.17639	1.22934	7.52746	1.22934	6.88406
1.23027	8.19863	1.23024	7.50624	1.23027	6.86087
1.23127	8.18581	1.23136	7.51021	1.23141	6.86801
1.23234	8.19091	1.23229	7.5192	1.23232	6.86974
1.23329	8.18255	1.23325	7.52908	1.2333	6.88598
1.23421	8.17457	1.23426	7.54611	1.23433	6.89844
1.23512	8.19494	1.23539	7.5257	1.23542	6.87591
1.2362	8.19468	1.23622	7.52638	1.23631	6.88152
1.23726	8.21	1.23735	7.51825	1.23734	6.8747
1.23827	8.196	1.23821	7.52981	1.2383	6.89056
1.23911	8.18161	1.23935	7.56073	1.23937	6.90949
1.24013	8.18815	1.24023	7.54904	1.24025	6.8938
1.24115	8.19685	1.24137	7.54773	1.24139	6.90017
1.24209	8.21671	1.24223	7.53125	1.24232	6.89119
1.2433	8.21217	1.24328	7.5448	1.24333	6.90284
1.24416	8.21242	1.24431	7.56367	1.2443	6.91484
1.24512	8.19125	1.24526	7.5736	1.24533	6.91509
1.24628	8.1954	1.24636	7.5699	1.24636	6.91951
1.24723	8.21972	1.24716	7.53879	1.24727	6.89804
1.24804	8.21896	1.24838	7.56078	1.2484	6.9143
1.24921	8.23487	1.24921	7.56525	1.2493	6.91778
1.25026	8.21624	1.25036	7.59121	1.25041	6.93123
1.25112	8.21276	1.25126	7.58688	1.25135	6.93793
1.25219	8.20224	1.25221	7.57184	1.25222	6.92593
1.2532	8.22749	1.25341	7.582	1.25337	6.92985
1.25428	8.23967	1.25434	7.57694	1.25436	6.92818
1.25509	8.22596	1.25522	7.5983	1.2553	6.94029
1.25608	8.22961	1.2563	7.60092	1.2563	6.95253
1.25708	8.20317	1.25733	7.60119	1.25737	6.94733
1.2582	8.226	1.25825	7.58584	1.25825	6.93209
1.25922	8.23241	1.25937	7.58692	1.25939	6.93907
1.26012	8.24094	1.26026	7.60096	1.26031	6.94592
1.26099	8.2479	1.26123	7.60787	1.26131	6.96257
1.26215	8.22265	1.2624	7.6276	1.26237	6.96783
1.2632	8.22507	1.26328	7.60895	1.26329	6.95396
1.26421	8.22681	1.26427	7.60155	1.26429	6.95219
1.2651	8.25525	1.2652	7.59884	1.26528	6.94938
1.26611	8.24663	1.26639	7.6216	1.26642	6.97276
1.26722	8.25495	1.26721	7.63632	1.26732	6.97305
1.26827	8.24226	1.26838	7.63388	1.26841	6.97375
1.26909	8.22371	1.26921	7.61771	1.26927	6.96725
1.27013	8.24718	1.27021	7.60394	1.27024	6.95775
1.27127	8.24926	1.27131	7.62765	1.27132	6.978
1.27214	8.26845	1.27232	7.64399	1.27233	6.98133
1.27321	8.25851	1.27329	7.65095	1.27334	6.98913
1.27406	8.24829	1.27425	7.64968	1.27433	6.9952
1.2751	8.24268	1.27534	7.62589	1.27536	6.9756
1.27619	8.25028	1.27621	7.64182	1.27623	6.98768
1.27731	8.26879	1.27734	7.65284	1.27732	6.99109
1.27822	8.2642	1.27823	7.66593	1.27827	7.00468
1.27917	8.2653	1.27932	7.66566	1.27934	7.00884
1.28011	8.24527	1.28029	7.64688	1.28038	6.99107
1.28108	8.24689	1.28121	7.65216	1.28129	6.99642
1.28213	8.25817	1.28237	7.65063	1.2824	6.99521
1.28313	8.25958	1.28313	7.68061	1.2832	7.01902
1.28409	8.28058	1.28439	7.67763	1.28436	7.02001
1.28504	8.26042	1.28526	7.66363	1.28528	7.00218
1.28608	8.25334	1.28638	7.66955	1.28636	7.01134
1.28706	8.25924	1.28718	7.65054	1.28723	7.00044
1.28803	8.28063	1.28826	7.67962	1.2883	7.02308
1.28908	8.29285	1.28922	7.68594	1.28929	7.03028
1.2902	8.27103	1.29028	7.69754	1.29029	7.02962
1.29123	8.26823	1.29124	7.68896	1.29125	7.03153
1.29217	8.25491	1.29221	7.67009	1.29227	7.01733
1.29323	8.28203	1.29342	7.68928	1.2934	7.03166
1.29424	8.30023	1.29415	7.69488	1.29424	7.03704
1.2952	8.292	1.29531	7.71704	1.29533	7.04741
1.29607	8.29196	1.29618	7.7072	1.29627	7.05057
1.29715	8.27592	1.29728	7.69271	1.29734	7.03657
1.29826	8.29289	1.29823	7.68679	1.2983	7.03106
1.29925	8.30376	1.29933	7.6918	1.29933	7.03669
1.30024	8.31216	1.30017	7.72422	1.3003	7.05798
1.3011	8.30558	1.30133	7.72693	1.30136	7.06872
1.30212	8.29251	1.30216	7.71569	1.30221	7.05407
1.30313	8.29862	1.30338	7.7035	1.30341	7.04547
1.30415	8.30176	1.30418	7.70589	1.30427	7.04961
1.30522	8.3327	1.30538	7.72567	1.3054	7.0627
1.30622	8.32035	1.30622	7.74088	1.30626	7.08059
1.30722	8.31513	1.30731	7.74161	1.30734	7.07405
1.30819	8.30639	1.30826	7.72219	1.30835	7.0654
1.30902	8.30393	1.30914	7.73095	1.30926	7.07632
1.31006	8.32285	1.31036	7.72648	1.31042	7.07285
1.31103	8.32884	1.31118	7.75149	1.31129	7.09025
1.31214	8.33482	1.31227	7.76003	1.31237	7.08945
1.31317	8.32005	1.31324	7.75533	1.31336	7.09067
1.31409	8.31288	1.31434	7.74892	1.3144	7.09171
1.31509	8.31929	1.31511	7.7361	1.31525	7.07703
1.31607	8.32612	1.31634	7.75502	1.31637	7.0916
1.31704	8.34781	1.3172	7.76757	1.31726	7.09707
1.31807	8.3268	1.31825	7.77912	1.31832	7.10815
1.31914	8.32366	1.31925	7.76955	1.31936	7.10988
1.32012	8.31755	1.32032	7.75335	1.3204	7.0907
1.32117	8.32646	1.32121	7.7645	1.32126	7.09979
1.32216	8.34832	1.32219	7.76274	1.32225	7.09815
1.32319	8.34098	1.32321	7.79926	1.32331	7.12796
1.32429	8.33669	1.32432	7.78617	1.3244	7.12663
1.32519	8.31415	1.32521	7.77253	1.32527	7.10681
1.32617	8.32311	1.32618	7.7705	1.32627	7.11156
1.32707	8.33096	1.32733	7.77949	1.32737	7.11529
1.32818	8.35672	1.32817	7.80929	1.32833	7.13996
1.32912	8.35757	1.32934	7.80829	1.32938	7.14247
1.33022	8.32294	1.33018	7.78667	1.33022	7.11579
1.33124	8.33979	1.33127	7.78463	1.33127	7.12178
1.33222	8.32256	1.33218	7.78775	1.33229	7.12512
1.33331	8.34917	1.33313	7.80175	1.33325	7.13632
1.33429	8.34794	1.33435	7.81416	1.33437	7.14647
1.33531	8.34412	1.33527	7.82152	1.33532	7.14322
1.33625	8.33627	1.33626	7.80008	1.33636	7.13988
1.33724	8.33504	1.33723	7.80658	1.33732	7.14312
1.33815	8.3507	1.33823	7.80829	1.33827	7.14274
1.33914	8.34768	1.33925	7.81962	1.3393	7.14999
1.34011	8.36534	1.34022	7.83836	1.34035	7.15901
1.34116	8.33869	1.34128	7.82242	1.34137	7.1602
1.34215	8.33593	1.34219	7.81845	1.3423	7.15448
1.34319	8.33953	1.34315	7.8054	1.34328	7.14333
1.34415	8.34964	1.3442	7.82112	1.34432	7.15416
1.34514	8.37527	1.34528	7.83033	1.34537	7.16133
1.3462	8.36266	1.34613	7.83696	1.34621	7.17485
1.34725	8.34908	1.34728	7.82622	1.3473	7.16163
1.34828	8.34964	1.34835	7.81913	1.34842	7.15434
1.34927	8.35766	1.34916	7.82428	1.34929	7.16046
1.35037	8.37663	1.35024	7.83312	1.3503	7.16872
1.3513	8.36564	1.35125	7.85358	1.35129	7.18974
1.35222	8.37069	1.35217	7.84315	1.35224	7.17655
1.35311	8.34034	1.35324	7.83164	1.35332	7.16501
1.35417	8.35235	1.35416	7.83127	1.35431	7.17189
1.35519	8.37459	1.35526	7.83868	1.35535	7.17741
1.35629	8.37654	1.35618	7.86527	1.35629	7.20089
1.35726	8.38406	1.35706	7.85173	1.35719	7.18504
1.35814	8.35426	1.35822	7.85611	1.35826	7.18481
1.35912	8.36088	1.35925	7.83773	1.35928	7.18075
1.35978	8.3636	1.35971	7.83403	1.35971	7.17223

## Sheet: Figure S17b
Ta3N5/Mg:GaN		Ta3N5		Ta3N5/GaN
Potential (V vs. RHE)	Current density (mA cm-2)	Potential (V vs. RHE)	Current density (mA cm-2)	Potential (V vs. RHE)	Current density (mA cm-2)
0.26062	-0.31933	0.26087	-1.97625	0.26072	-1.52648
0.26148	-0.06135	0.26191	-0.56314	0.26164	-0.34667
0.26301	-0.04379	0.26289	-0.38008	0.26299	-0.22503
0.26387	-0.03851	0.26389	-0.29163	0.26392	-0.16627
0.26504	-0.03383	0.26491	-0.24254	0.26505	-0.13584
0.26596	-0.02872	0.26602	-0.20978	0.26599	-0.11316
0.26682	-0.0228	0.26696	-0.18416	0.26686	-0.09488
0.26798	-0.01936	0.26797	-0.16541	0.26801	-0.08631
0.26887	-0.01747	0.2689	-0.14759	0.2689	-0.0754
0.26996	-0.01664	0.26991	-0.13331	0.27	-0.06877
0.27107	-0.01409	0.27099	-0.12293	0.27105	-0.05913
0.27186	-0.01197	0.27201	-0.11572	0.27192	-0.05533
0.27297	-0.00786	0.27298	-0.10863	0.273	-0.05335
0.2738	-0.00692	0.27399	-0.10196	0.27387	-0.04811
0.27496	-0.00587	0.27496	-0.09469	0.27496	-0.04529
0.27578	-0.00613	0.27592	-0.08998	0.27583	-0.0427
0.27694	-0.00434	0.27701	-0.0825	0.27699	-0.04174
0.27793	-0.00297	0.27809	-0.07622	0.27795	-0.04007
0.27901	-0.00127	0.2791	-0.07114	0.27904	-0.03631
0.27983	-3.59713e-05	0.28004	-0.06665	0.27987	-0.03301
0.28103	-3.84119e-05	0.28093	-0.06394	0.28102	-0.03129
0.28191	-0.000711201	0.28191	-0.05857	0.28196	-0.03036
0.28289	-0.000301182	0.2829	-0.05664	0.28295	-0.02943
0.28403	0.00229	0.28383	-0.05543	0.284	-0.02669
0.28483	0.00382	0.28491	-0.05172	0.28485	-0.02448
0.28582	0.00511	0.28597	-0.04818	0.28586	-0.02252
0.28698	0.00385	0.28687	-0.0438	0.287	-0.02193
0.28788	0.0025	0.28781	-0.0432	0.28795	-0.02166
0.28885	0.00436	0.28893	-0.0421	0.28888	-0.01898
0.28997	0.00605	0.28992	-0.04098	0.29	-0.01685
0.29081	0.00808	0.29074	-0.03679	0.29086	-0.01595
0.29205	0.00721	0.29193	-0.03353	0.29202	-0.01599
0.29285	0.00695	0.29297	-0.03193	0.29288	-0.01627
0.29395	0.00629	0.2939	-0.03298	0.29399	-0.01315
0.29473	0.00832	0.29486	-0.03112	0.29481	-0.01119
0.29587	0.00859	0.29587	-0.02865	0.29588	-0.01036
0.29705	0.01037	0.29703	-0.02536	0.29709	-0.01032
0.29787	0.01051	0.29788	-0.0242	0.29791	-0.01029
0.29898	0.00994	0.29879	-0.02387	0.29902	-0.00714
0.29971	0.00941	0.29985	-0.02231	0.29981	-0.00603
0.30092	0.00962	0.3008	-0.02258	0.30095	-0.00596
0.30173	0.01203	0.30194	-0.01903	0.3018	-0.00691
0.30304	0.01371	0.30291	-0.01715	0.30304	-0.0071
0.30372	0.01396	0.30393	-0.0176	0.30381	-0.00379
0.30502	0.0133	0.30481	-0.01616	0.305	-0.00224
0.30588	0.01186	0.30587	-0.01633	0.30591	-0.00144
0.30673	0.01295	0.30694	-0.01441	0.3068	-0.00224
0.30798	0.01484	0.30784	-0.01285	0.30797	-0.00164
0.30883	0.01657	0.30878	-0.01222	0.30888	0.000978943
0.31002	0.01627	0.30992	-0.01096	0.31001	0.000760537
0.31083	0.01526	0.31091	-0.01043	0.31091	0.000783976
0.31199	0.01549	0.31204	-0.0087	0.312	0.000154328
0.31284	0.01733	0.31291	-0.00708	0.31285	0.00125
0.31389	0.01851	0.3138	-0.00527	0.31393	0.0047
0.31493	0.01975	0.31483	-0.00426	0.31498	0.00466
0.31594	0.01982	0.31586	-0.00533	0.31595	0.00385
0.31703	0.02029	0.31689	-0.00521	0.31703	0.00425
0.31783	0.01876	0.31795	-0.00293	0.31788	0.00415
0.31886	0.02062	0.31878	-0.000768269	0.3189	0.00712
0.31997	0.0224	0.31988	0.00127	0.31998	0.0057
0.32088	0.02478	0.32104	-0.000998105	0.3209	0.00546
0.32202	0.02436	0.32185	-0.00138	0.32202	0.00518
0.32299	0.02397	0.32286	0.00201	0.32301	0.00768
0.32382	0.02345	0.32394	0.00366	0.32386	0.01035
0.3248	0.02371	0.32505	0.00569	0.32485	0.00895
0.32596	0.02764	0.32601	0.00408	0.32596	0.00838
0.32685	0.03026	0.32693	0.00367	0.32687	0.00944
0.328	0.02808	0.3279	0.00547	0.32797	0.00986
0.3289	0.02746	0.32887	0.00894	0.32894	0.01182
0.32998	0.02715	0.32995	0.01013	0.32999	0.01018
0.33075	0.03027	0.33093	0.00857	0.33083	0.00838
0.33196	0.03199	0.33206	0.01021	0.33198	0.01143
0.33288	0.03384	0.333	0.00986	0.3329	0.01258
0.33385	0.03268	0.3339	0.01219	0.33387	0.01402
0.33502	0.03235	0.33496	0.01403	0.33502	0.01236
0.33582	0.03243	0.33599	0.01476	0.33586	0.01164
0.33699	0.03438	0.3369	0.01494	0.33698	0.01427
0.33783	0.03657	0.33788	0.01461	0.33788	0.01512
0.33888	0.03805	0.33883	0.01685	0.33893	0.01538
0.33999	0.03786	0.33982	0.01882	0.33998	0.01258
0.34089	0.03585	0.34106	0.01988	0.3409	0.0132
0.3418	0.03771	0.3421	0.02045	0.34183	0.01583
0.34301	0.03851	0.34294	0.02003	0.34302	0.017
0.34389	0.04234	0.34381	0.02068	0.34386	0.01835
0.34489	0.04393	0.34487	0.02308	0.34491	0.01617
0.34602	0.04203	0.3459	0.02581	0.34602	0.01649
0.34697	0.04099	0.34695	0.02573	0.34698	0.01902
0.34781	0.04175	0.34781	0.02526	0.34787	0.01936
0.34892	0.04502	0.34893	0.02546	0.34889	0.01943
0.34982	0.04844	0.34992	0.02728	0.34986	0.01779
0.3509	0.04823	0.35098	0.0303	0.35093	0.02104
0.35197	0.04701	0.35189	0.03221	0.35196	0.02308
0.35282	0.04615	0.35299	0.0319	0.35288	0.02401
0.35407	0.05038	0.35393	0.03016	0.35401	0.02441
0.35478	0.05167	0.35477	0.03114	0.35484	0.02333
0.35601	0.05481	0.35583	0.03404	0.35603	0.02462
0.35701	0.05405	0.35695	0.03741	0.35703	0.02823
0.35791	0.05535	0.35799	0.03903	0.35795	0.02788
0.35882	0.05612	0.35907	0.03825	0.35886	0.02904
0.36006	0.05769	0.35989	0.03807	0.36003	0.02796
0.36083	0.05987	0.36095	0.04031	0.36088	0.03074
0.36193	0.06355	0.36181	0.04376	0.36196	0.03396
0.36294	0.06442	0.36286	0.04519	0.36294	0.03529
0.36385	0.06428	0.36399	0.04587	0.36391	0.03458
0.36506	0.06348	0.36486	0.04693	0.36503	0.03347
0.36579	0.06584	0.36593	0.04768	0.36587	0.03609
0.36694	0.06801	0.36701	0.05026	0.36699	0.04029
0.36793	0.07486	0.36782	0.05311	0.36795	0.03831
0.36901	0.0734	0.36884	0.0549	0.36902	0.03955
0.37017	0.07312	0.36993	0.0563	0.37018	0.04059
0.37087	0.07344	0.37104	0.05519	0.37093	0.04285
0.37212	0.07688	0.37197	0.05781	0.37207	0.0474
0.3728	0.08108	0.37291	0.05991	0.3729	0.04638
0.37393	0.0839	0.37382	0.06334	0.37394	0.04646
0.37494	0.08309	0.37505	0.06452	0.37499	0.04637
0.3758	0.08349	0.37602	0.06487	0.37591	0.04956
0.37683	0.08462	0.37684	0.0647	0.37686	0.053
0.37806	0.08567	0.37785	0.06489	0.37807	0.0518
0.37892	0.08982	0.37891	0.07053	0.37898	0.05343
0.37999	0.09315	0.38005	0.07314	0.38	0.05344
0.38089	0.09358	0.38088	0.0748	0.38094	0.05682
0.38203	0.09381	0.38205	0.0737	0.38209	0.06049
0.38291	0.09151	0.38303	0.07193	0.38295	0.05791
0.38397	0.09457	0.38393	0.07625	0.38401	0.05908
0.38504	0.09851	0.38501	0.07937	0.38507	0.05801
0.38594	0.10246	0.38591	0.08169	0.38597	0.06171
0.38683	0.10094	0.387	0.08233	0.38687	0.06625
0.38803	0.09966	0.38805	0.081	0.38802	0.0648
0.38901	0.10046	0.3888	0.08224	0.38906	0.06498
0.38997	0.10318	0.39009	0.08468	0.38999	0.06503
0.39083	0.11042	0.39105	0.08824	0.39094	0.06785
0.39209	0.10554	0.39196	0.0897	0.39208	0.07159
0.39289	0.10213	0.39298	0.09041	0.39298	0.0692
0.39412	0.10292	0.39403	0.09037	0.39411	0.06931
0.39495	0.10454	0.39484	0.09174	0.39499	0.07046
0.39595	0.11171	0.39613	0.09372	0.39601	0.07277
0.39706	0.11372	0.39688	0.09651	0.39706	0.07826
0.39788	0.11385	0.39806	0.09948	0.39792	0.07627
0.39913	0.11422	0.39908	0.09878	0.39915	0.07668
0.39997	0.11657	0.39992	0.09859	0.40001	0.07756
0.40094	0.11849	0.40097	0.09797	0.40099	0.07959
0.40204	0.12177	0.40204	0.10256	0.40201	0.0832
0.40297	0.12461	0.4031	0.10583	0.40301	0.08001
0.40399	0.12461	0.4039	0.10802	0.40401	0.08049
0.40495	0.12445	0.40502	0.10652	0.40497	0.08209
0.40594	0.12649	0.40603	0.10403	0.40599	0.08626
0.40689	0.12813	0.40708	0.10929	0.40692	0.09036
0.40808	0.13794	0.40801	0.11247	0.40808	0.08616
0.40892	0.13686	0.40893	0.11545	0.40899	0.08734
0.41009	0.13606	0.41016	0.11554	0.4101	0.08832
0.41084	0.1356	0.41096	0.11336	0.41089	0.09083
0.41193	0.1371	0.41204	0.11661	0.41195	0.09455
0.41305	0.14416	0.41306	0.118	0.41307	0.08926
0.41386	0.14853	0.41437	0.11135	0.41392	0.09255
0.4151	0.1508	0.41519	0.11103	0.41507	0.09373
0.41599	0.14927	0.4163	0.11592	0.41602	0.09936
0.41694	0.15164	0.41736	0.12058	0.41696	0.10148
0.41783	0.15558	0.41828	0.12259	0.41787	0.09784
0.41904	0.16213	0.41941	0.12556	0.41902	0.10137
0.42001	0.16847	0.42025	0.12431	0.42001	0.10285
0.42082	0.16408	0.42127	0.12506	0.42089	0.10852
0.422	0.16943	0.42235	0.1301	0.42201	0.11077
0.42306	0.17223	0.42328	0.13791	0.42303	0.10527
0.42395	0.17707	0.42436	0.13895	0.42399	0.10946
0.42486	0.18419	0.42534	0.13883	0.42492	0.11498
0.4259	0.18776	0.42619	0.13871	0.42591	0.11852
0.42698	0.19147	0.42735	0.1433	0.42697	0.12064
0.42786	0.18998	0.42817	0.14833	0.42792	0.11531
0.42891	0.19853	0.42933	0.15197	0.42894	0.1215
0.43002	0.20291	0.43032	0.1566	0.43002	0.1257
0.4311	0.21819	0.43121	0.15736	0.43112	0.12882
0.4321	0.22128	0.43235	0.16124	0.43206	0.13163
0.43302	0.22145	0.43315	0.1652	0.43305	0.12835
0.43395	0.22532	0.43431	0.16961	0.43395	0.13475
0.43498	0.22988	0.43522	0.17659	0.43501	0.14141
0.43582	0.24464	0.43628	0.17809	0.43586	0.14448
0.43696	0.25091	0.43718	0.18088	0.43699	0.14599
0.438	0.25698	0.43837	0.18169	0.43802	0.14255
0.4389	0.25813	0.43919	0.18634	0.43891	0.15313
0.44	0.26475	0.4403	0.19467	0.44002	0.15961
0.44092	0.276	0.44123	0.20018	0.44092	0.15904
0.4419	0.28432	0.44222	0.20552	0.44196	0.16261
0.44293	0.29718	0.4432	0.20139	0.44294	0.16249
0.44384	0.30122	0.44416	0.21039	0.44391	0.17394
0.44497	0.30817	0.44519	0.21609	0.44499	0.17962
0.446	0.31503	0.44631	0.22682	0.44599	0.18244
0.44693	0.32515	0.4473	0.23235	0.44695	0.18852
0.4481	0.34024	0.44811	0.23478	0.44806	0.18526
0.44893	0.34785	0.44932	0.23762	0.44898	0.19935
0.44994	0.36035	0.45015	0.2401	0.44998	0.2049
0.45099	0.36355	0.45132	0.24939	0.451	0.20746
0.45202	0.37384	0.45223	0.25824	0.45206	0.21602
0.45303	0.38542	0.45337	0.26539	0.45302	0.21595
0.45396	0.40044	0.45429	0.27007	0.45401	0.23177
0.455	0.41568	0.45536	0.27341	0.455	0.23867
0.45607	0.41791	0.45622	0.27896	0.45607	0.2421
0.457	0.42719	0.45725	0.28826	0.457	0.24946
0.45795	0.43941	0.45833	0.29945	0.45799	0.25369
0.45891	0.45805	0.45923	0.30756	0.45893	0.26995
0.45989	0.47436	0.46027	0.30942	0.45995	0.277
0.46094	0.48153	0.46127	0.31628	0.46095	0.27758
0.4619	0.49103	0.46229	0.3237	0.46194	0.28626
0.46288	0.49831	0.46325	0.33143	0.46293	0.29434
0.46392	0.51626	0.46442	0.34443	0.46393	0.31431
0.46491	0.53162	0.4654	0.35192	0.46497	0.3204
0.46585	0.55075	0.46626	0.35524	0.46589	0.32265
0.46688	0.56408	0.46712	0.35922	0.4669	0.33361
0.46806	0.57087	0.46825	0.37252	0.46807	0.34556
0.46889	0.58477	0.4693	0.38326	0.46893	0.35953
0.46994	0.59747	0.47019	0.39624	0.46997	0.36713
0.47082	0.62043	0.47128	0.40141	0.47088	0.37135
0.47188	0.63651	0.47238	0.40579	0.4719	0.38716
0.47286	0.64917	0.47321	0.4117	0.4729	0.40082
0.47389	0.66152	0.47422	0.42753	0.47395	0.41686
0.47505	0.67175	0.47524	0.44192	0.47503	0.42465
0.47607	0.6908	0.47613	0.4495	0.47603	0.42562
0.47705	0.71237	0.47735	0.45989	0.47704	0.44722
0.47791	0.73365	0.47832	0.46347	0.47798	0.45904
0.47895	0.74095	0.47911	0.47424	0.47898	0.47503
0.48002	0.75241	0.48022	0.48781	0.48004	0.48213
0.48107	0.77229	0.48129	0.49909	0.48105	0.48997
0.48202	0.78931	0.48212	0.51204	0.48205	0.51511
0.48307	0.81545	0.48328	0.5176	0.48308	0.52605
0.48406	0.83083	0.48432	0.52599	0.48405	0.54283
0.48494	0.8449	0.48519	0.53496	0.48498	0.54864
0.48595	0.85523	0.48617	0.54977	0.48593	0.5574
0.48705	0.87556	0.48717	0.5677	0.48706	0.58335
0.48785	0.89847	0.48826	0.57621	0.48787	0.59527
0.48903	0.91895	0.48933	0.58398	0.48906	0.61304
0.48998	0.9381	0.49022	0.58924	0.49001	0.62049
0.49103	0.95304	0.49121	0.60214	0.49102	0.63366
0.49204	0.96492	0.49221	0.61948	0.49204	0.66288
0.49293	0.98272	0.49316	0.63176	0.49292	0.67191
0.49385	1.00393	0.49416	0.642	0.49392	0.68723
0.49487	1.03401	0.49525	0.64788	0.49488	0.69404
0.49594	1.05208	0.49632	0.65883	0.49595	0.71043
0.49706	1.06961	0.49726	0.67294	0.49709	0.73734
0.49821	1.08495	0.49829	0.68881	0.49817	0.74807
0.49934	1.11749	0.49921	0.70194	0.49927	0.76557
0.5002	1.13587	0.5002	0.70911	0.50015	0.77525
0.50119	1.15832	0.50109	0.71755	0.50117	0.79238
0.50217	1.16833	0.50222	0.72977	0.50214	0.81987
0.50318	1.18261	0.50314	0.74707	0.50314	0.83587
0.50418	1.21124	0.50431	0.76553	0.50413	0.84944
0.50518	1.2365	0.50526	0.7793	0.50518	0.86308
0.50616	1.2607	0.50638	0.79175	0.50612	0.88086
0.50711	1.28038	0.50734	0.79952	0.50711	0.91259
0.50824	1.29234	0.50831	0.81573	0.5082	0.92628
0.50929	1.31256	0.50932	0.82995	0.50925	0.94065
0.51018	1.33379	0.51026	0.84881	0.51016	0.95842
0.51118	1.36628	0.51138	0.86306	0.51115	0.97294
0.51217	1.38577	0.51226	0.87261	0.51216	1.0077
0.51321	1.40256	0.51326	0.88443	0.51314	1.01353
0.51423	1.41611	0.5142	0.89918	0.51419	1.03654
0.51514	1.44238	0.51518	0.92167	0.51512	1.04975
0.5162	1.46801	0.51623	0.9345	0.51616	1.06939
0.51714	1.49253	0.51716	0.94863	0.51709	1.10102
0.51827	1.52361	0.51816	0.95524	0.51824	1.11093
0.51927	1.53727	0.51919	0.96718	0.51919	1.12869
0.52014	1.55378	0.52027	0.99073	0.52011	1.14829
0.52125	1.57367	0.5213	1.00507	0.52121	1.16966
0.52226	1.60646	0.52219	1.02491	0.52222	1.20382
0.52327	1.63358	0.52327	1.03321	0.52319	1.20617
0.52425	1.65494	0.52435	1.04745	0.5242	1.22982
0.52532	1.67072	0.52521	1.06174	0.52524	1.24839
0.52632	1.68634	0.52622	1.08036	0.52626	1.2687
0.52726	1.71074	0.52714	1.0991	0.5272	1.30304
0.52824	1.7386	0.52824	1.11428	0.52819	1.3116
0.52924	1.77041	0.52928	1.13189	0.5292	1.33528
0.53023	1.78704	0.53033	1.13775	0.53015	1.34594
0.53134	1.80246	0.53138	1.15589	0.53127	1.37179
0.53232	1.82495	0.53224	1.1741	0.53223	1.40073
0.53331	1.8496	0.53321	1.19277	0.53324	1.41149
0.53429	1.88421	0.53417	1.21319	0.5342	1.43052
0.53526	1.90723	0.53521	1.21694	0.53521	1.45222
0.53627	1.92586	0.53605	1.22714	0.53621	1.47647
0.53732	1.94168	0.53718	1.24245	0.53724	1.51042
0.53823	1.95929	0.53823	1.26534	0.53816	1.51791
0.53917	1.99516	0.53932	1.28381	0.53914	1.5351
0.54028	2.0249	0.54022	1.30056	0.54021	1.56361
0.54117	2.04438	0.54116	1.30724	0.54117	1.59411
0.5422	2.06577	0.54229	1.32236	0.54216	1.63087
0.54313	2.07427	0.54316	1.34476	0.54311	1.633
0.54413	2.10693	0.54425	1.36553	0.54413	1.65363
0.54514	2.13642	0.54526	1.38295	0.54514	1.67561
0.54616	2.16888	0.54619	1.39022	0.54612	1.69478
0.54722	2.18494	0.54721	1.40526	0.5472	1.73015
0.54828	2.19971	0.54817	1.42598	0.54824	1.73977
0.54911	2.22122	0.5493	1.4389	0.54908	1.74656
0.5503	2.25242	0.55013	1.46382	0.55028	1.77376
0.55116	2.28178	0.5513	1.47885	0.55115	1.78853
0.55215	2.30497	0.55216	1.4896	0.55212	1.82944
0.55316	2.3275	0.55321	1.5017	0.55315	1.83036
0.55415	2.34552	0.55431	1.51696	0.55411	1.85067
0.55517	2.36589	0.5551	1.54464	0.55516	1.87993
0.55632	2.40348	0.55608	1.55963	0.55628	1.89801
0.5572	2.42861	0.55729	1.58103	0.55719	1.93479
0.55825	2.45485	0.55816	1.58419	0.55819	1.93266
0.55911	2.46091	0.55922	1.60293	0.55909	1.95866
0.56023	2.48458	0.56022	1.62541	0.56023	1.98916
0.56125	2.51797	0.56115	1.64686	0.56124	2.00748
0.56236	2.55193	0.56233	1.6725	0.56228	2.03894
0.56315	2.57007	0.5631	1.68013	0.56315	2.04164
0.56416	2.58622	0.56431	1.6916	0.56415	2.06121
0.56526	2.60969	0.56521	1.70171	0.5652	2.09459
0.56628	2.62669	0.56609	1.72903	0.56622	2.12118
0.56715	2.66179	0.56732	1.75702	0.56715	2.1502
0.56809	2.69172	0.56826	1.767	0.56809	2.14899
0.56929	2.71328	0.56933	1.78497	0.56927	2.17093
0.57021	2.73386	0.57021	1.79414	0.57019	2.20225
0.57117	2.74553	0.5711	1.81888	0.57115	2.22569
0.5721	2.77714	0.57232	1.84177	0.57208	2.25413
0.57316	2.80784	0.57333	1.86493	0.57315	2.26159
0.57421	2.83351	0.57408	1.87545	0.57416	2.27718
0.57532	2.85372	0.57527	1.88493	0.57524	2.30939
0.57629	2.86702	0.5763	1.90778	0.57621	2.33098
0.57724	2.89065	0.5773	1.92466	0.5772	2.35985
0.57818	2.91225	0.57825	1.95365	0.57816	2.36276
0.57922	2.95479	0.57914	1.96539	0.57917	2.38385
0.58012	2.9722	0.58019	1.98088	0.58011	2.41936
0.58126	2.98701	0.5813	1.99808	0.58122	2.44308
0.58211	3.01137	0.58211	2.009	0.5821	2.47156
0.58319	3.02979	0.58321	2.05537	0.58316	2.47358
0.58423	3.0701	0.58433	2.0756	0.58417	2.49116
0.58511	3.09153	0.58523	2.09908	0.58508	2.52926
0.58614	3.1124	0.58633	2.10499	0.58611	2.54471
0.58723	3.1248	0.58741	2.12486	0.5872	2.57397
0.58811	3.1427	0.58829	2.13597	0.58811	2.57486
0.58914	3.17914	0.58932	2.16522	0.58915	2.60245
0.59022	3.20424	0.59041	2.19466	0.59018	2.63608
0.59112	3.23531	0.59122	2.18635	0.5911	2.64893
0.59237	3.24243	0.5924	2.2045	0.59228	2.68117
0.59318	3.26561	0.59324	2.2162	0.59315	2.67872
0.59415	3.28668	0.5944	2.24378	0.59415	2.71157
0.59515	3.31389	0.59528	2.26595	0.59515	2.74303
0.59631	3.35107	0.59634	2.28216	0.59628	2.75535
0.59731	3.36437	0.59736	2.29593	0.59726	2.78788
0.59823	3.38507	0.59834	2.30487	0.59819	2.78436
0.59911	3.39886	0.5992	2.32609	0.59912	2.81313
0.6002	3.42843	0.60025	2.35034	0.60018	2.84388
0.6012	3.45482	0.60145	2.36998	0.60118	2.86096
0.60217	3.47951	0.6022	2.39242	0.60216	2.88251
0.60308	3.50713	0.60325	2.39382	0.6031	2.89075
0.60408	3.51034	0.60439	2.42032	0.60409	2.91841
0.60517	3.53812	0.60525	2.43621	0.60513	2.94366
0.60618	3.5635	0.60621	2.46109	0.60612	2.96014
0.60721	3.59783	0.60723	2.48294	0.60717	2.98066
0.60825	3.6241	0.60838	2.49143	0.60818	2.98727
0.60911	3.62975	0.60918	2.5085	0.60909	3.01532
0.61029	3.64867	0.61035	2.52182	0.61022	3.05023
0.61109	3.66266	0.61134	2.548	0.61109	3.05964
0.61228	3.70081	0.61223	2.56837	0.61225	3.08609
0.61322	3.72688	0.61331	2.58485	0.61318	3.09348
0.61421	3.75267	0.61418	2.59428	0.61416	3.11389
0.61514	3.76369	0.61535	2.61266	0.61516	3.15509
0.61611	3.77304	0.61628	2.63343	0.61609	3.15793
0.61707	3.80017	0.61725	2.65095	0.61707	3.18566
0.61822	3.8236	0.61835	2.68422	0.61817	3.18864
0.61922	3.8633	0.61926	2.69072	0.61918	3.21382
0.62019	3.87623	0.62034	2.70431	0.62015	3.2592
0.62119	3.90002	0.62132	2.71944	0.62117	3.25963
0.6221	3.90962	0.62228	2.74183	0.62212	3.28715
0.62328	3.9348	0.62322	2.76811	0.62325	3.287
0.62425	3.96514	0.6243	2.7868	0.62421	3.31829
0.62527	3.98723	0.62527	2.7952	0.62521	3.3532
0.62614	4.00911	0.6263	2.80644	0.62613	3.35284
0.62716	4.01187	0.62738	2.83137	0.62712	3.37944
0.62812	4.03803	0.62833	2.85439	0.62809	3.37944
0.62912	4.05755	0.62931	2.87507	0.6291	3.41108
0.63022	4.08712	0.63021	2.89087	0.63019	3.44783
0.6311	4.11774	0.63132	2.89494	0.63107	3.45276
0.6323	4.12836	0.6323	2.91792	0.63226	3.47975
0.63311	4.14129	0.63324	2.9428	0.63309	3.47656
0.63409	4.15968	0.63434	2.96519	0.63407	3.51089
0.63509	4.184	0.63521	2.98564	0.63509	3.54268
0.63601	4.21162	0.63637	2.993	0.63601	3.54463
0.63714	4.22809	0.63734	3.01066	0.63713	3.567
0.63819	4.24334	0.63819	3.02389	0.63819	3.57755
0.63918	4.25506	0.63938	3.05368	0.63917	3.60997
0.64013	4.281	0.64023	3.06858	0.6401	3.635
0.64123	4.31419	0.64115	3.07554	0.64121	3.63628
0.64211	4.33473	0.64232	3.09084	0.64211	3.65901
0.64327	4.35564	0.64318	3.09734	0.64325	3.67292
0.64423	4.35889	0.64421	3.12877	0.64422	3.69849
0.6452	4.37915	0.64537	3.15599	0.6452	3.73045
0.64611	4.4051	0.64623	3.1787	0.64613	3.72772
0.64712	4.4306	0.6472	3.19153	0.64709	3.74774
0.64824	4.45923	0.64831	3.20146	0.6482	3.76472
0.64909	4.46147	0.64924	3.21722	0.64911	3.78996
0.65025	4.4849	0.65039	3.23957	0.6502	3.81986
0.6511	4.49775	0.65112	3.27144	0.65108	3.80964
0.65222	4.53423	0.65231	3.28616	0.65221	3.84025
0.65325	4.55713	0.65318	3.2895	0.65323	3.86106
0.65408	4.56966	0.65435	3.30472	0.65411	3.88225
0.65508	4.5797	0.65522	3.31303	0.65508	3.91066
0.65604	4.59138	0.65629	3.35118	0.65605	3.8971
0.65714	4.61753	0.65722	3.37195	0.65712	3.92717
0.65809	4.64478	0.65817	3.38716	0.65807	3.95114
0.65902	4.6713	0.65936	3.39421	0.65902	3.96762
0.66028	4.67744	0.66014	3.40454	0.66022	3.99258
0.66102	4.68712	0.66122	3.42355	0.66102	3.97962
0.66216	4.70705	0.6623	3.45245	0.66214	4.01847
0.66311	4.73243	0.6632	3.47114	0.66308	4.0358
0.66414	4.76875	0.66433	3.48568	0.66412	4.05533
0.6651	4.77021	0.66523	3.49385	0.66511	4.07742
0.66614	4.78815	0.66615	3.50324	0.66615	4.06289
0.6672	4.79547	0.66717	3.52758	0.66719	4.10423
0.66823	4.82634	0.66829	3.55526	0.66819	4.12326
0.66927	4.8551	0.66919	3.57119	0.66922	4.14489
0.67007	4.86527	0.67038	3.59034	0.67004	4.15461
0.67114	4.87645	0.67121	3.59327	0.67111	4.14897
0.67218	4.87779	0.67219	3.60668	0.67217	4.18725
0.67328	4.91045	0.67333	3.634	0.67325	4.20951
0.6742	4.92908	0.67421	3.65264	0.67418	4.22343
0.67523	4.95377	0.6753	3.67337	0.67517	4.23277
0.67625	4.97223	0.67611	3.68109	0.6762	4.23441
0.67707	4.95881	0.67726	3.69233	0.67708	4.27499
0.67806	4.99135	0.67832	3.70186	0.67806	4.2985
0.67902	5.00803	0.67919	3.72556	0.679	4.30013
0.68028	5.045	0.68034	3.75658	0.6802	4.31526
0.68104	5.05061	0.68119	3.76159	0.68102	4.30795
0.68208	5.06586	0.68225	3.77739	0.68209	4.3561
0.68305	5.07257	0.6833	3.78006	0.68307	4.37744
0.68416	5.09039	0.68431	3.80074	0.68414	4.37889
0.68516	5.12061	0.68522	3.81703	0.68512	4.39566
0.68624	5.13139	0.68627	3.84133	0.68618	4.39239
0.68722	5.15917	0.68719	3.86133	0.68717	4.43262
0.68819	5.16299	0.68812	3.86228	0.68814	4.45318
0.68922	5.16742	0.68935	3.87663	0.68919	4.46
0.69007	5.19114	0.69019	3.88304	0.69007	4.47651
0.69116	5.21094	0.69107	3.91289	0.69111	4.47161
0.69216	5.24588	0.69232	3.93172	0.69214	4.51376
0.69316	5.24775	0.69332	3.94797	0.69315	4.53066
0.69414	5.25393	0.69416	3.96021	0.69411	4.53482
0.69519	5.27655	0.69535	3.96039	0.69517	4.55165
0.69618	5.29452	0.69622	3.98287	0.69614	4.547
0.69726	5.32279	0.69716	4.00116	0.69718	4.59344
0.69825	5.34577	0.69828	4.02676	0.6982	4.60761
0.69925	5.35354	0.69919	4.03895	0.69921	4.60736
0.70026	5.34931	0.70038	4.04825	0.70017	4.62633
0.70136	5.36863	0.70129	4.05768	0.7013	4.62242
0.70232	5.39047	0.70221	4.06152	0.70225	4.6738
0.70336	5.40564	0.70337	4.09958	0.70326	4.6797
0.70432	5.43493	0.70417	4.10649	0.70427	4.6787
0.70533	5.43306	0.70533	4.13056	0.70526	4.69401
0.70636	5.44721	0.70631	4.13439	0.70628	4.70253
0.7073	5.4444	0.70733	4.13593	0.70721	4.74347
0.70825	5.46433	0.70823	4.15638	0.70818	4.74844
0.70917	5.4902	0.70934	4.18275	0.70913	4.74894
0.71028	5.51412	0.71016	4.20302	0.71019	4.76332
0.7113	5.52587	0.71125	4.21314	0.71124	4.7781
0.71231	5.51944	0.71237	4.2237	0.71222	4.81819
0.71331	5.53754	0.71322	4.22731	0.71324	4.82238
0.71428	5.55011	0.71431	4.24989	0.71421	4.81208
0.7153	5.58342	0.71525	4.27025	0.7152	4.83718
0.71641	5.6014	0.7161	4.28077	0.71632	4.8527
0.7173	5.59892	0.71717	4.30298	0.7172	4.88494
0.71827	5.6099	0.71828	4.30321	0.71819	4.88679
0.71924	5.61669	0.71922	4.30962	0.71917	4.87916
0.72043	5.64106	0.72035	4.33034	0.72035	4.91044
0.72131	5.66025	0.72133	4.35333	0.72125	4.92454
0.72233	5.67774	0.72217	4.37103	0.72224	4.95777
0.72332	5.68828	0.72319	4.38507	0.72329	4.95937
0.72429	5.68425	0.72434	4.39053	0.72424	4.94606
0.72527	5.69869	0.72517	4.38936	0.72523	4.98302
0.72627	5.70898	0.72632	4.41798	0.72623	4.99456
0.72728	5.74843	0.72726	4.43518	0.72722	5.02695
0.72836	5.75213	0.72814	4.44968	0.72827	5.01839
0.72932	5.76173	0.72921	4.46733	0.72927	5.01001
0.73017	5.76604	0.73019	4.46277	0.73015	5.06263
0.73111	5.76974	0.73135	4.47997	0.73108	5.07247
0.73208	5.79858	0.73217	4.49013	0.7321	5.10418
0.73305	5.81452	0.73325	4.51686	0.73306	5.09331
0.73414	5.82921	0.73415	4.53546	0.73413	5.09655
0.73514	5.82213	0.73523	4.54372	0.73514	5.13756
0.73624	5.83771	0.73622	4.54603	0.73621	5.13053
0.73724	5.85451	0.73723	4.55695	0.73719	5.1534
0.73832	5.86809	0.73826	4.58404	0.73827	5.13745
0.73931	5.8999	0.73914	4.59781	0.73926	5.14928
0.74011	5.88879	0.74032	4.6105	0.74007	5.1899
0.74127	5.89599	0.74112	4.62179	0.74122	5.18759
0.74233	5.90775	0.74231	4.61592	0.74228	5.20695
0.74326	5.92349	0.74324	4.64057	0.74322	5.20372
0.74423	5.95082	0.74417	4.65204	0.74422	5.21582
0.74513	5.95582	0.74534	4.68315	0.74513	5.25268
0.74613	5.95179	0.74617	4.68626	0.7461	5.24697
0.74711	5.9592	0.74722	4.68865	0.74713	5.26547
0.74813	5.98242	0.74818	4.69633	0.74812	5.26515
0.74903	5.99535	0.74923	4.70983	0.74905	5.27988
0.75019	6.01675	0.75018	4.73845	0.75017	5.31795
0.75129	6.02387	0.75116	4.75168	0.75126	5.31301
0.75231	6.01065	0.75228	4.76478	0.75224	5.31799
0.75316	6.03525	0.75326	4.76121	0.75318	5.32143
0.75413	6.05254	0.75408	4.76383	0.75412	5.34064
0.7552	6.07292	0.75527	4.79214	0.75519	5.38684
0.75638	6.08235	0.75621	4.80419	0.75632	5.36283
0.75726	6.07532	0.75732	4.82763	0.75722	5.37697
0.75816	6.07951	0.7583	4.8348	0.75816	5.38851
0.75912	6.09923	0.75918	4.83959	0.75912	5.39856
0.7602	6.12335	0.76022	4.84514	0.76015	5.4449
0.76107	6.12599	0.7613	4.85729	0.76106	5.42146
0.76228	6.1321	0.76221	4.87856	0.76225	5.43368
0.76324	6.13746	0.76317	4.89016	0.76319	5.44515
0.76411	6.14548	0.76429	4.91165	0.76408	5.45647
0.76515	6.16817	0.76517	4.89991	0.76513	5.49806
0.7663	6.17956	0.76621	4.9144	0.76624	5.47593
0.76712	6.19184	0.76715	4.92822	0.76713	5.49031
0.76827	6.18924	0.76828	4.95084	0.76822	5.49933
0.7693	6.19131	0.76922	4.97143	0.76923	5.51719
0.77029	6.22121	0.77026	4.96976	0.77026	5.55604
0.7712	6.23349	0.77119	4.97635	0.7712	5.52661
0.77208	6.24935	0.77229	4.98087	0.77206	5.54642
0.77331	6.24175	0.77315	5.00014	0.77325	5.55991
0.77414	6.25245	0.77431	5.02398	0.77415	5.5744
0.77524	6.25936	0.77515	5.03699	0.7752	5.60274
0.77635	6.28023	0.77617	5.04466	0.77626	5.57877
0.77717	6.30064	0.77712	5.03333	0.77713	5.60284
0.7781	6.29519	0.77821	5.05654	0.77811	5.61588
0.77932	6.30499	0.77927	5.07171	0.77928	5.63129
0.78013	6.29353	0.78019	5.09207	0.78014	5.6472
0.78116	6.32663	0.78114	5.10819	0.78112	5.63044
0.78234	6.34567	0.78232	5.09753	0.78226	5.65717
0.78313	6.34965	0.78316	5.10656	0.78314	5.67521
0.78414	6.34453	0.78414	5.10218	0.78412	5.68192
0.7853	6.34546	0.78537	5.13298	0.78527	5.70245
0.78618	6.3656	0.78618	5.15126	0.78617	5.68214
0.7871	6.37796	0.78735	5.1691	0.78708	5.70064
0.78824	6.40184	0.78822	5.16454	0.78818	5.73068
0.78932	6.3963	0.78915	5.16422	0.78925	5.72312
0.79012	6.3902	0.79031	5.20291	0.79012	5.74375
0.79119	6.41213	0.79139	5.21546	0.79118	5.73476
0.79235	6.41892	0.7923	5.24048	0.79226	5.7527
0.79316	6.44873	0.79321	5.24752	0.79312	5.78373
0.79408	6.44942	0.79435	5.24278	0.79407	5.77308
0.79531	6.45195	0.79547	5.25294	0.79523	5.79257
0.79616	6.44613	0.7963	5.26093	0.79613	5.78117
0.79713	6.4589	0.79734	5.28937	0.79714	5.80511
0.7983	6.48729	0.7982	5.28504	0.79825	5.84122
0.79916	6.48855	0.79935	5.29877	0.79911	5.81974
0.80031	6.5071	0.80022	5.28405	0.80022	5.84431
0.80122	6.48042	0.80128	5.29664	0.8012	5.8294
0.80216	6.49754	0.80234	5.32554	0.80215	5.85479
0.80314	6.51198	0.80326	5.33317	0.80309	5.88959
0.80426	6.53235	0.80434	5.35371	0.80418	5.87052
0.80518	6.54696	0.80538	5.34812	0.80517	5.89498
0.80614	6.54073	0.80623	5.34951	0.80613	5.87449
0.80718	6.54866	0.80737	5.36879	0.80715	5.90557
0.80828	6.54476	0.80819	5.38243	0.80824	5.9268
0.80923	6.57059	0.80929	5.40676	0.8092	5.91831
0.81013	6.58031	0.81022	5.40216	0.8101	5.93692
0.81108	6.59178	0.81132	5.41471	0.81105	5.92368
0.81222	6.5906	0.81236	5.40785	0.81219	5.95613
0.8133	6.57535	0.81341	5.42279	0.81325	5.96952
0.81422	6.60056	0.81427	5.4413	0.81418	5.96029
0.8151	6.60447	0.81525	5.45183	0.81509	5.97566
0.81616	6.63261	0.81638	5.46957	0.81616	5.96938
0.81709	6.63208	0.81725	5.45783	0.81707	6.00123
0.81817	6.62529	0.81842	5.47291	0.81813	6.01195
0.81929	6.63216	0.81922	5.48077	0.81922	6.00524
0.82022	6.64038	0.82045	5.50515	0.82019	6.02243
0.82108	6.66564	0.8213	5.51011	0.82109	6.01799
0.82218	6.66979	0.82218	5.50781	0.82213	6.04452
0.82318	6.678	0.8233	5.51156	0.82318	6.05886
0.82427	6.67056	0.8244	5.51237	0.82424	6.03848
0.82509	6.67813	0.82526	5.53946	0.82506	6.05886
0.82611	6.69675	0.82631	5.54781	0.82607	6.05904
0.82725	6.70167	0.82741	5.56055	0.82717	6.08507
0.82814	6.72193	0.82829	5.561	0.82813	6.10098
0.82912	6.71074	0.82925	5.55273	0.82911	6.07807
0.83026	6.71062	0.83025	5.57102	0.83021	6.10474
0.83125	6.71941	0.83135	5.5805	0.83118	6.10581
0.83219	6.73584	0.83232	5.60362	0.83215	6.1319
0.83314	6.75357	0.83321	5.60542	0.83313	6.14277
0.83406	6.75032	0.83425	5.60904	0.83405	6.11202
0.83526	6.74983	0.83542	5.60335	0.83518	6.14632
0.83618	6.73747	0.83618	5.61337	0.83613	6.15019
0.83718	6.76321	0.83736	5.64358	0.83716	6.17143
0.83806	6.78501	0.83822	5.64877	0.83804	6.17558
0.83928	6.79063	0.8392	5.66037	0.83919	6.15041
0.84031	6.79189	0.84027	5.65252	0.84022	6.19284
0.8412	6.77558	0.8414	5.65866	0.84115	6.19071
0.84206	6.79421	0.84232	5.66827	0.84207	6.21844
0.84315	6.81458	0.84325	5.68471	0.84311	6.2189
0.84426	6.8228	0.84425	5.70475	0.8442	6.19376
0.84516	6.8241	0.84536	5.7034	0.8451	6.22746
0.84596	6.81308	0.8462	5.69676	0.84597	6.22789
0.84707	6.82646	0.84737	5.70462	0.84709	6.25683
0.84816	6.83443	0.84824	5.7174	0.84815	6.25665
0.84921	6.85477	0.84934	5.74101	0.84916	6.23336
0.85013	6.85631	0.85039	5.74869	0.85009	6.26311
0.85103	6.85115	0.85127	5.74589	0.85106	6.27022
0.85216	6.86152	0.8522	5.73812	0.85211	6.29273
0.85327	6.85708	0.85317	5.7537	0.85322	6.29298
0.85417	6.87962	0.85432	5.77839	0.85412	6.26684
0.85516	6.89304	0.85531	5.79298	0.85511	6.29681
0.85623	6.89764	0.85619	5.80016	0.85621	6.31055
0.85702	6.89255	0.85723	5.78521	0.85701	6.33211
0.85826	6.88934	0.85814	5.78959	0.8582	6.33317
0.85905	6.89776	0.8593	5.80864	0.85906	6.30139
0.86014	6.91765	0.86036	5.83325	0.86013	6.33587
0.86125	6.93501	0.86123	5.83212	0.86117	6.34152
0.86214	6.91972	0.8623	5.8342	0.86213	6.36307
0.86309	6.92224	0.86333	5.83853	0.86309	6.37156
0.86425	6.92253	0.86416	5.83424	0.86418	6.33055
0.86513	6.93619	0.8653	5.86382	0.86513	6.37014
0.86612	6.96251	0.86632	5.86729	0.86611	6.37785
0.86725	6.96108	0.86724	5.88111	0.86721	6.39649
0.86819	6.96393	0.86823	5.87339	0.86819	6.4076
0.86908	6.94783	0.86937	5.87727	0.86909	6.3662
0.87012	6.96556	0.87029	5.88987	0.87013	6.40625
0.87127	6.98167	0.87138	5.90382	0.8712	6.40853
0.87211	6.99163	0.87228	5.92432	0.87209	6.4277
0.87314	6.99098	0.87322	5.91863	0.87313	6.44052
0.87432	6.97402	0.8742	5.91886	0.87423	6.39794
0.87527	6.98744	0.87521	5.92048	0.87522	6.44222
0.87607	6.99838	0.87621	5.92707	0.87606	6.44286
0.87705	7.01514	0.87734	5.96459	0.87705	6.46488
0.87825	7.02978	0.87824	5.95958	0.87822	6.46857
0.87925	7.0142	0.87922	5.96297	0.8792	6.43686
0.8801	7.01677	0.88033	5.95624	0.88007	6.47599
0.88112	7.0142	0.88118	5.96681	0.88111	6.47575
0.88227	7.04214	0.88228	5.98536	0.88221	6.49535
0.88319	7.0513	0.88341	5.99313	0.88314	6.48832
0.88414	7.05386	0.88418	6.0004	0.88414	6.47706
0.88524	7.04995	0.88532	5.99624	0.88521	6.51733
0.88622	7.04434	0.88631	6.00464	0.88616	6.50873
0.88708	7.05898	0.8872	6.01295	0.88708	6.524
0.88818	7.06354	0.88826	6.03196	0.88816	6.51999
0.88913	7.08379	0.88933	6.04288	0.88912	6.50877
0.89024	7.08863	0.89021	6.03011	0.89018	6.54055
0.89116	7.06102	0.89139	6.04284	0.8911	6.55515
0.89215	7.06919	0.89221	6.04221	0.89215	6.5544
0.89327	7.07712	0.89332	6.06446	0.89322	6.55436
0.89403	7.10063	0.89424	6.07711	0.89402	6.53753
0.89519	7.10462	0.89531	6.07851	0.89515	6.58355
0.8962	7.10381	0.89619	6.0734	0.89617	6.58849
0.89722	7.08432	0.89736	6.08293	0.8972	6.58867
0.89807	7.09091	0.89824	6.09783	0.89806	6.58934
0.89917	7.11747	0.8992	6.10677	0.89913	6.57695
0.90014	7.12691	0.90026	6.11431	0.9001	6.61988
0.90108	7.1339	0.90115	6.10966	0.90108	6.6207
0.90233	7.13224	0.90237	6.10889	0.90226	6.61885
0.9032	7.1385	0.90336	6.11779	0.90315	6.62325
0.90418	7.1448	0.90416	6.13097	0.90411	6.61129
0.90528	7.16359	0.90536	6.16158	0.9052	6.6534
0.90623	7.17222	0.90622	6.15237	0.90616	6.65489
0.90715	7.14879	0.90739	6.14957	0.90709	6.65028
0.90831	7.16188	0.90818	6.14903	0.90821	6.65447
0.90934	7.15436	0.90926	6.16537	0.90928	6.64161
0.91019	7.17592	0.91037	6.17707	0.91018	6.68792
0.91123	7.17584	0.91124	6.18082	0.91118	6.67719
0.91233	7.18181	0.91218	6.18926	0.91227	6.68064
0.91331	7.18458	0.91342	6.17991	0.91326	6.68522
0.91417	7.16388	0.91435	6.18899	0.91416	6.67016
0.91526	7.18938	0.9152	6.20714	0.9152	6.72154
0.91624	7.19414	0.91637	6.22556	0.91622	6.70674
0.91714	7.20878	0.91725	6.23418	0.91712	6.71164
0.91836	7.20097	0.91827	6.21734	0.91827	6.70929
0.91917	7.19316	0.91922	6.22046	0.91913	6.69907
0.92031	7.20654	0.9203	6.23305	0.92024	6.74285
0.92117	7.21199	0.9212	6.24804	0.92118	6.74629
0.92224	7.239	0.92235	6.2675	0.92222	6.74903
0.92332	7.22367	0.9233	6.25531	0.92329	6.74725
0.92424	7.22505	0.92421	6.2643	0.92422	6.73813
0.92537	7.21956	0.92531	6.26087	0.92535	6.77492
0.92634	7.232	0.92609	6.27694	0.92629	6.76629
0.92719	7.25572	0.92726	6.29089	0.92717	6.75854
0.92817	7.2523	0.92819	6.29554	0.92816	6.75755
0.9293	7.24864	0.92937	6.30385	0.92922	6.75038
0.93026	7.23294	0.93027	6.28868	0.93023	6.78926
0.93117	7.24644	0.93142	6.30706	0.93118	6.78514
0.93233	7.26702	0.93221	6.31302	0.93228	6.77175
0.93322	7.27426	0.93321	6.33338	0.9332	6.78624
0.93431	7.27898	0.93436	6.3374	0.93427	6.77378
0.9353	7.25771	0.93519	6.33121	0.93528	6.81565
0.93616	7.26471	0.93634	6.32746	0.93617	6.80641
0.93723	7.27439	0.9373	6.32615	0.93721	6.79161
0.93834	7.29997	0.93814	6.36534	0.93828	6.81213
0.93918	7.30257	0.93926	6.35708	0.93914	6.79601
0.94032	7.29082	0.94034	6.36029	0.94023	6.83958
0.94114	7.29143	0.94134	6.35054	0.94113	6.82708
0.94219	7.28382	0.9422	6.35293	0.94216	6.816
0.94329	7.30546	0.94321	6.3769	0.94322	6.83141
0.9443	7.31591	0.94429	6.38769	0.94424	6.82115
0.94527	7.32315	0.94524	6.39185	0.94524	6.87523
0.94622	7.30859	0.94618	6.37772	0.94619	6.85112
0.94733	7.31445	0.94733	6.38255	0.94728	6.83961
0.94828	7.32242	0.9483	6.38972	0.94824	6.8536
0.94919	7.32392	0.94922	6.41009	0.94915	6.84459
0.95025	7.35183	0.95021	6.42192	0.95022	6.89384
0.95111	7.34361	0.9514	6.40101	0.9511	6.8715
0.95224	7.32929	0.95223	6.41271	0.9522	6.86231
0.95339	7.34052	0.95321	6.41275	0.95332	6.8736
0.9541	7.34634	0.95431	6.43113	0.95411	6.8737
0.95523	7.36984	0.9552	6.44594	0.95521	6.92331
0.95618	7.37383	0.9562	6.44178	0.95615	6.89107
0.95733	7.36627	0.95744	6.44779	0.95726	6.88723
0.95818	7.35488	0.9582	6.437	0.95817	6.89767
0.95931	7.3578	0.95941	6.44928	0.95926	6.90133
0.96005	7.37558	0.96015	6.4602	0.96006	6.93613
0.96131	7.38689	0.9612	6.48147	0.96124	6.92473
0.96218	7.39274	0.96226	6.47492	0.96215	6.91092
0.96321	7.37761	0.96339	6.46761	0.96317	6.9209
0.9642	7.3757	0.96426	6.47519	0.96414	6.92107
0.96518	7.38485	0.96515	6.4733	0.96515	6.9568
0.96622	7.39384	0.9663	6.50594	0.96621	6.95044
0.96719	7.41125	0.9673	6.50933	0.9672	6.9302
0.9682	7.41068	0.96813	6.49939	0.9682	6.94398
0.9693	7.41255	0.96938	6.50143	0.96927	6.94675
0.97013	7.39498	0.97015	6.49203	0.97013	6.98385
0.97127	7.41161	0.97117	6.52057	0.97123	6.97057
0.97227	7.41995	0.97217	6.53709	0.97226	6.94724
0.97321	7.42605	0.97336	6.54635	0.97321	6.97107
0.97435	7.44005	0.97438	6.52676	0.97429	6.96965
0.97516	7.41475	0.97518	6.51515	0.97518	7.0058
0.97637	7.42247	0.9761	6.54409	0.97629	6.98517
0.97716	7.42837	0.97716	6.54825	0.97714	6.9661
0.97813	7.44029	0.97836	6.56586	0.97814	6.99816
0.97935	7.45757	0.97927	6.55795	0.97929	6.99582
0.98016	7.44631	0.98016	6.55687	0.98014	7.02597
0.98128	7.45282	0.98122	6.55651	0.98124	6.99991
0.98222	7.43663	0.98231	6.56956	0.98216	6.99018
0.98319	7.45103	0.98328	6.59281	0.98314	7.02153
0.98432	7.46514	0.98408	6.58572	0.98424	7.01556
0.98518	7.47092	0.98527	6.59547	0.98513	7.04262
0.98627	7.46697	0.98624	6.58581	0.98621	7.01052
0.98731	7.44875	0.98716	6.58613	0.98724	7.00821
0.98812	7.46262	0.98819	6.60902	0.98812	7.04862
0.98929	7.4616	0.98925	6.61489	0.98922	7.03552
0.99016	7.48092	0.99022	6.62563	0.99015	7.06084
0.99123	7.48263	0.99116	6.60635	0.99122	7.03126
0.99219	7.48836	0.99214	6.6152	0.99219	7.04014
0.99331	7.48149	0.99315	6.61922	0.99326	7.06659
0.9941	7.46262	0.99431	6.64518	0.99412	7.05882
0.99529	7.4915	0.9951	6.64843	0.99525	7.07313
0.99626	7.48808	0.99625	6.64175	0.99625	7.04617
0.99715	7.50711	0.99739	6.65254	0.9971	7.05814
0.99826	7.49141	0.9982	6.64852	0.99823	7.09624
0.99926	7.48735	0.99919	6.68166	0.99923	7.08097
1.00018	7.48544	1.00021	6.68424	1.00017	7.08914
1.00136	7.49109	1.00144	6.68564	1.00131	7.0727
1.00207	7.52322	1.00232	6.67205	1.00207	7.07913
1.00323	7.51362	1.00325	6.66388	1.00317	7.11769
1.00426	7.50663	1.00427	6.68482	1.00421	7.0955
1.00514	7.49341	1.00527	6.6869	1.00513	7.09841
1.00626	7.50118	1.00632	6.70627	1.00619	7.08978
1.00713	7.51838	1.00739	6.693	1.00713	7.10182
1.00832	7.53123	1.00832	6.69042	1.00828	7.14947
1.00908	7.52985	1.00926	6.69209	1.00909	7.10647
1.01026	7.50345	1.01026	6.70717	1.01024	7.12213
1.01117	7.51867	1.01144	6.73444	1.01118	7.10959
1.01232	7.51684	1.01244	6.71485	1.01227	7.12955
1.01324	7.52981	1.01327	6.7232	1.01321	7.16289
1.01413	7.54954	1.01425	6.71377	1.01412	7.11268
1.01524	7.54067	1.01534	6.72415	1.01519	7.13403
1.01618	7.53733	1.01631	6.74027	1.01613	7.13697
1.01717	7.52574	1.01728	6.74194	1.01715	7.15547
1.01828	7.53432	1.0183	6.75539	1.01825	7.17877
1.01916	7.55576	1.01944	6.73837	1.01916	7.1304
1.02038	7.56576	1.02028	6.73761	1.0203	7.15625
1.02116	7.55869	1.02128	6.75657	1.02114	7.15352
1.02225	7.54449	1.02222	6.77368	1.02223	7.17245
1.02322	7.55824	1.02333	6.78619	1.0232	7.18828
1.02416	7.54636	1.02435	6.78388	1.02417	7.1521
1.02516	7.57492	1.02527	6.76889	1.02516	7.17958
1.02631	7.58122	1.02632	6.77011	1.02627	7.17919
1.02722	7.5739	1.0274	6.79111	1.02718	7.18729
1.02811	7.56658	1.02818	6.81025	1.0281	7.20387
1.0293	7.55702	1.02915	6.80903	1.02923	7.16847
1.03006	7.57658	1.03029	6.80759	1.03003	7.19595
1.03128	7.59196	1.03142	6.80185	1.03119	7.19659
1.0321	7.5996	1.0323	6.80059	1.03212	7.2076
1.03324	7.58533	1.03321	6.81409	1.03321	7.20973
1.03416	7.5765	1.03419	6.83892	1.03415	7.18342
1.03518	7.58606	1.03538	6.82705	1.03515	7.20927
1.03612	7.58171	1.03635	6.82976	1.03609	7.22734
1.03727	7.61542	1.03735	6.82669	1.03724	7.22266
1.03811	7.60526	1.03832	6.83233	1.0381	7.22749
1.03921	7.61347	1.0393	6.85901	1.03916	7.20235
1.04023	7.5948	1.04025	6.85983	1.04021	7.232
1.04106	7.59082	1.04127	6.87278	1.04108	7.25224
1.04231	7.61083	1.04243	6.85549	1.04226	7.22745
1.04307	7.61848	1.04341	6.85572	1.04306	7.23477
1.04427	7.63592	1.04428	6.8722	1.04421	7.21509
1.04512	7.62063	1.04518	6.8792	1.04513	7.25593
1.04631	7.6184	1.04634	6.89568	1.04627	7.27386
1.04727	7.6114	1.04736	6.88601	1.04723	7.24155
1.04814	7.61652	1.04823	6.87838	1.0481	7.25937
1.0492	7.64841	1.04925	6.8805	1.04918	7.23747
1.05027	7.63812	1.05026	6.88868	1.05024	7.28057
1.05119	7.64512	1.05138	6.92164	1.05117	7.28306
1.05209	7.62624	1.05231	6.90904	1.05206	7.25934
1.0532	7.62775	1.05332	6.90579	1.05315	7.2805
1.05426	7.64491	1.05422	6.89211	1.05424	7.25653
1.05526	7.65325	1.05526	6.90498	1.05521	7.30156
1.05614	7.66098	1.05641	6.92529	1.05614	7.30167
1.05709	7.64796	1.05721	6.93076	1.05711	7.28626
1.05809	7.65081	1.05835	6.93518	1.05805	7.30046
1.05926	7.64532	1.05937	6.92349	1.05922	7.28025
1.06025	7.65988	1.0603	6.92421	1.0602	7.32343
1.06107	7.66724	1.06125	6.92358	1.06105	7.32081
1.0621	7.67107	1.06223	6.94241	1.06209	7.30113
1.06311	7.67428	1.06319	6.95392	1.0631	7.31427
1.06427	7.65886	1.06418	6.94092	1.06421	7.29932
1.06518	7.66065	1.0653	6.94349	1.06512	7.34016
1.06602	7.67363	1.06638	6.9346	1.06605	7.33853
1.06723	7.69136	1.06734	6.94403	1.06719	7.31797
1.06821	7.6903	1.06822	6.96448	1.06815	7.33398
1.06911	7.68294	1.06919	6.97072	1.06909	7.32659
1.07011	7.67269	1.0703	6.97162	1.0701	7.35163
1.07126	7.66728	1.0714	6.9615	1.07118	7.35092
1.07234	7.70068	1.07216	6.95893	1.07227	7.33
1.07308	7.70068	1.0732	6.9606	1.07308	7.35039
1.07429	7.7058	1.07439	6.98873	1.0742	7.33888
1.07515	7.69608	1.07531	6.9946	1.07512	7.37009
1.07628	7.68672	1.07617	6.9811	1.07624	7.36598
1.07718	7.70405	1.0773	6.98214	1.07713	7.33409
1.07819	7.71243	1.0782	6.98033	1.07817	7.36878
1.07921	7.72666	1.07925	7.00078	1.07914	7.3528
1.08016	7.71154	1.08034	7.01428	1.0801	7.38469
1.08121	7.70588	1.0813	7.0114	1.08116	7.37578
1.08211	7.70612	1.08217	7.00882	1.08208	7.34396
1.08311	7.7152	1.08334	7.00386	1.08311	7.3833
1.08426	7.73663	1.08422	7.0076	1.08418	7.37151
1.08511	7.71788	1.08532	7.01975	1.08508	7.39435
1.08606	7.7239	1.08629	7.04291	1.08608	7.38526
1.08707	7.71129	1.0872	7.02593	1.08708	7.35923
1.08799	7.71284	1.08831	7.03374	1.08799	7.39694
1.08912	7.73948	1.08922	7.02106	1.08912	7.38128
1.09011	7.74399	1.09022	7.0281	1.09015	7.41406
1.09116	7.75074	1.09139	7.05483	1.09114	7.39147
1.09223	7.72955	1.09215	7.05483	1.09219	7.36658
1.09323	7.72357	1.09328	7.0663	1.09316	7.40649
1.09422	7.74737	1.09431	7.0523	1.09417	7.39825
1.09511	7.75611	1.09513	7.04914	1.0951	7.42052
1.09613	7.76433	1.09636	7.05722	1.0961	7.39754
1.09721	7.74017	1.09726	7.0709	1.09718	7.38266
1.09829	7.74733	1.09829	7.08851	1.09823	7.42403
1.09921	7.73488	1.09932	7.08418	1.09915	7.41622
1.10015	7.75806	1.10018	7.07465	1.10012	7.43309
1.10115	7.77258	1.10129	7.07	1.10113	7.40937
1.10218	7.76201	1.10232	7.08644	1.10216	7.4012
1.10324	7.76384	1.10316	7.09953	1.10316	7.44442
1.10416	7.75042	1.10433	7.10472	1.10411	7.43437
1.10519	7.77116	1.10525	7.10418	1.10517	7.43366
1.1061	7.7793	1.10628	7.0854	1.10607	7.4218
1.10707	7.78682	1.10727	7.10246	1.10704	7.41306
1.10817	7.77742	1.10823	7.10892	1.10812	7.455
1.10923	7.764	1.10935	7.12811	1.10919	7.44893
1.11018	7.78613	1.11023	7.12544	1.11013	7.43973
1.11115	7.78849	1.11134	7.11181	1.11114	7.44871
1.11223	7.80996	1.11227	7.11935	1.1122	7.44367
1.1134	7.795	1.11314	7.11172	1.11332	7.49377
1.11427	7.78137	1.11426	7.14052	1.11423	7.45613
1.11537	7.78906	1.11516	7.14382	1.11528	7.4539
1.1164	7.7854	1.11628	7.14802	1.11631	7.45901
1.11732	7.81501	1.11722	7.14111	1.11726	7.4453
1.11825	7.80716	1.1182	7.13393	1.1182	7.49871
1.11928	7.80809	1.11933	7.15371	1.11922	7.46377
1.12022	7.79284	1.12026	7.15922	1.12019	7.46682
1.12116	7.79467	1.1212	7.18066	1.12115	7.47321
1.12225	7.81057	1.12232	7.16581	1.12224	7.46253
1.12331	7.81582	1.1233	7.15583	1.12328	7.51245
1.12425	7.83498	1.12413	7.14865	1.12423	7.48003
1.1253	7.81248	1.12535	7.16459	1.12526	7.48159
1.12613	7.82042	1.12619	7.19859	1.12615	7.48223
1.12722	7.82562	1.12727	7.18689	1.12721	7.48674
1.12836	7.83941	1.12825	7.18265	1.12827	7.52524
1.12926	7.8471	1.12924	7.17732	1.12923	7.48199
1.13016	7.83335	1.13024	7.18527	1.13014	7.48511
1.13131	7.82798	1.1312	7.20712	1.13124	7.49896
1.13236	7.8109	1.13223	7.20906	1.13231	7.50514
1.13325	7.84344	1.13312	7.21091	1.13321	7.53806
1.13429	7.84937	1.13437	7.19267	1.13425	7.49026
1.13516	7.85556	1.13517	7.19994	1.13512	7.50255
1.1362	7.83998	1.13632	7.20771	1.13615	7.5111
1.13709	7.82017	1.13719	7.22554	1.13711	7.52105
1.13822	7.85068	1.1383	7.23715	1.13816	7.54906
1.13933	7.85478	1.13913	7.22071	1.13929	7.50347
1.14029	7.87325	1.14029	7.22328	1.14022	7.51004
1.14121	7.8595	1.1411	7.21276	1.14121	7.5257
1.14217	7.85002	1.14236	7.23706	1.14214	7.53213
1.14332	7.8567	1.14311	7.2473	1.14325	7.5497
1.14411	7.85946	1.14429	7.24983	1.14409	7.51231
1.14529	7.88439	1.1452	7.24067	1.14523	7.51789
1.14624	7.86975	1.14623	7.2315	1.1462	7.54466
1.14727	7.87378	1.1473	7.24915	1.14721	7.54548
1.14828	7.86967	1.1482	7.25042	1.14825	7.56682
1.14923	7.85633	1.14925	7.27665	1.14919	7.52382
1.15007	7.87951	1.15024	7.27146	1.1501	7.53745
1.15126	7.8859	1.15118	7.25751	1.1512	7.567
1.15234	7.90318	1.15228	7.25656	1.15229	7.55599
1.15322	7.88	1.15312	7.26144	1.15321	7.578
1.15423	7.87187	1.15431	7.28559	1.15419	7.53411
1.15529	7.8833	1.15518	7.29169	1.15523	7.54729
1.15627	7.89773	1.15634	7.28789	1.15621	7.57601
1.15721	7.91132	1.15714	7.27755	1.15717	7.56742
1.15823	7.89216	1.15826	7.27683	1.15819	7.58592
1.15915	7.88948	1.15917	7.29209	1.15913	7.54921
1.16026	7.88594	1.16023	7.30758	1.16023	7.57282
1.16127	7.89952	1.16125	7.3139	1.16121	7.59569
1.16221	7.92063	1.1622	7.29029	1.16219	7.57214
1.16331	7.9184	1.16335	7.29399	1.16328	7.59199
1.1642	7.90896	1.16411	7.30243	1.16417	7.5535
1.16513	7.89542	1.16526	7.31277	1.16514	7.5834
1.16621	7.90217	1.16628	7.33449	1.16618	7.60574
1.16727	7.92303	1.16721	7.32794	1.1672	7.5904
1.16824	7.933	1.16821	7.3232	1.1682	7.60829
1.16919	7.92189	1.16934	7.31507	1.16915	7.57165
1.1703	7.90449	1.17023	7.32013	1.17025	7.59736
1.17127	7.91986	1.17119	7.33607	1.17123	7.61717
1.17217	7.91807	1.17226	7.33553	1.17217	7.60201
1.17324	7.94268	1.1732	7.34862	1.17321	7.60741
1.17416	7.93418	1.17435	7.33133	1.17416	7.58667
1.17534	7.9345	1.17519	7.33792	1.17528	7.60957
1.17608	7.92311	1.17618	7.34234	1.17608	7.6334
1.17723	7.91738	1.17729	7.36311	1.17717	7.60922
1.17832	7.94223	1.17819	7.37661	1.17826	7.61511
1.17922	7.94532	1.17927	7.36686	1.17916	7.58901
1.18021	7.94154	1.18015	7.36253	1.18017	7.61692
1.18114	7.93304	1.18132	7.36257	1.18111	7.64927
1.18231	7.92267	1.18212	7.37788	1.18225	7.61362
1.18332	7.93519	1.18333	7.38975	1.18327	7.62275
1.18409	7.93568	1.18412	7.40095	1.18411	7.61007
1.18519	7.95935	1.18533	7.39034	1.18519	7.63528
1.18624	7.93853	1.18617	7.36907	1.18622	7.66515
1.18713	7.93332	1.18729	7.38849	1.18714	7.62413
1.18827	7.93572	1.18823	7.39941	1.1882	7.64018
1.18932	7.94125	1.18917	7.41422	1.18927	7.62175
1.19018	7.96236	1.19036	7.41887	1.19014	7.64792
1.19123	7.95638	1.19123	7.40099	1.19121	7.67548
1.19226	7.94394	1.19215	7.39747	1.19221	7.62711
1.19317	7.9428	1.19335	7.40425	1.19312	7.64998
1.1943	7.94475	1.19424	7.42547	1.19422	7.63486
1.19526	7.97005	1.1951	7.42944	1.1952	7.66617
1.19626	7.96708	1.1963	7.4368	1.19622	7.67903
1.1973	7.97013	1.19717	7.4214	1.19722	7.63351
1.19823	7.94666	1.19811	7.41788	1.19818	7.66472
1.19912	7.95325	1.19922	7.44027	1.19911	7.64977
1.20023	7.96192	1.20012	7.44262	1.20021	7.68169
1.20124	7.97155	1.20125	7.45712	1.20122	7.68954
1.20215	7.98681	1.20218	7.44456	1.20215	7.64828
1.20319	7.96501	1.20333	7.43996	1.20317	7.67995
1.20421	7.96029	1.20424	7.46506	1.20417	7.66625
1.20529	7.96383	1.20526	7.46854	1.2052	7.69156
1.20616	7.9733	1.20638	7.48696	1.20611	7.68187
1.20722	7.98652	1.20725	7.48068	1.20715	7.65716
1.20828	7.98725	1.20829	7.45987	1.20824	7.68521
1.20927	7.98351	1.20928	7.45278	1.2092	7.68311
1.21014	7.9613	1.21027	7.46831	1.2101	7.70062
1.21112	7.98006	1.21139	7.48777	1.21109	7.6878
1.21213	7.97928	1.21224	7.47247	1.21211	7.66916
1.21328	8.00446	1.21337	7.46967	1.21324	7.70531
1.21417	7.99665	1.2142	7.44867	1.21414	7.6997
1.21538	7.98652	1.21538	7.46836	1.21531	7.70161
1.21615	7.98107	1.2162	7.48159	1.21615	7.69952
1.21726	7.98026	1.21741	7.49599	1.21722	7.67921
1.21815	8.00312	1.21829	7.49003	1.21812	7.71777
1.21925	8.00808	1.21936	7.47531	1.21919	7.71962
1.22024	8.01418	1.22024	7.48321	1.22018	7.70964
1.22111	7.9886	1.22126	7.48601	1.22108	7.71099
1.22213	7.98229	1.22241	7.51306	1.2221	7.68791
1.22319	8.00625	1.22326	7.50231	1.22314	7.74121
1.22418	8.01036	1.22437	7.49563	1.22414	7.73041
1.22532	8.03313	1.22518	7.49599	1.22524	7.72136
1.22612	8.00661	1.22636	7.488	1.22609	7.71965
1.22733	8.00491	1.22717	7.52322	1.22725	7.69991
1.22817	8.001	1.22826	7.5173	1.2281	7.75299
1.22909	8.00543	1.22934	7.52746	1.22908	7.73847
1.23014	8.03594	1.23024	7.50624	1.23012	7.73606
1.2313	8.02394	1.23136	7.51021	1.23126	7.73684
1.23226	8.03407	1.23229	7.5192	1.2322	7.71447
1.23314	8.00535	1.23325	7.52908	1.2331	7.76763
1.23407	8.02154	1.23426	7.54611	1.23405	7.75374
1.23525	8.02829	1.23539	7.5257	1.23518	7.74913
1.23616	8.03488	1.23622	7.52638	1.23611	7.7466
1.23726	8.04558	1.23735	7.51825	1.23719	7.72512
1.23819	8.0167	1.23821	7.52981	1.23818	7.77874
1.23907	8.02329	1.23935	7.56073	1.23908	7.76379
1.24019	8.0224	1.24023	7.54904	1.24017	7.76283
1.2413	8.05196	1.24137	7.54773	1.24125	7.75893
1.24223	8.05721	1.24223	7.53125	1.24221	7.74426
1.24311	8.04444	1.24328	7.5448	1.2431	7.79035
1.24414	8.03399	1.24431	7.56367	1.24413	7.77633
1.2451	8.01743	1.24526	7.5736	1.24508	7.77015
1.24634	8.05489	1.24636	7.5699	1.24623	7.76269
1.24713	8.04745	1.24716	7.53879	1.2471	7.76109
1.24831	8.05819	1.24838	7.56078	1.24823	7.80022
1.24908	8.0446	1.24921	7.56525	1.24909	7.783
1.25006	8.02667	1.25036	7.59121	1.25007	7.77011
1.25121	8.04826	1.25126	7.58688	1.25119	7.79177
1.25218	8.05571	1.25221	7.57184	1.25214	7.78378
1.25309	8.06897	1.25341	7.582	1.25307	7.8194
1.25417	8.06221	1.25434	7.57694	1.25411	7.79575
1.25511	8.04965	1.25522	7.5983	1.25509	7.77661
1.25629	8.04078	1.2563	7.60092	1.25622	7.79951
1.25713	8.05615	1.25733	7.60119	1.25711	7.78843
1.25817	8.07409	1.25825	7.58584	1.25814	7.82348
1.2592	8.07096	1.25937	7.58692	1.25918	7.80441
1.26031	8.07267	1.26026	7.60096	1.26026	7.78865
1.26122	8.05302	1.26123	7.60787	1.2612	7.81919
1.26219	8.05404	1.2624	7.6276	1.26214	7.80409
1.26304	8.07393	1.26328	7.60895	1.26304	7.84681
1.26417	8.08475	1.26427	7.60155	1.26416	7.80722
1.2652	8.0926	1.2652	7.59884	1.26517	7.79795
1.26617	8.0758	1.26639	7.6216	1.26615	7.83097
1.26713	8.06726	1.26721	7.63632	1.26712	7.81166
1.26803	8.07063	1.26838	7.63388	1.26804	7.85413
1.26917	8.09536	1.26921	7.61771	1.26912	7.81677
1.27031	8.10248	1.27021	7.60394	1.27025	7.81091
1.27127	8.09203	1.27131	7.62765	1.27124	7.84102
1.27214	8.08304	1.27232	7.64399	1.27212	7.83009
1.27317	8.06319	1.27329	7.65095	1.27314	7.86496
1.27417	8.08951	1.27425	7.64968	1.27416	7.81421
1.27511	8.10626	1.27534	7.62589	1.27512	7.81837
1.27631	8.09886	1.27621	7.64182	1.27626	7.84738
1.27717	8.09394	1.27734	7.65284	1.27717	7.84628
1.27824	8.07824	1.27823	7.66593	1.2782	7.86844
1.27908	8.08995	1.27932	7.66566	1.27908	7.82881
1.28018	8.10366	1.28029	7.64688	1.28015	7.83179
1.28129	8.11855	1.28121	7.65216	1.28125	7.85995
1.28212	8.11297	1.28237	7.65063	1.28211	7.85679
1.28302	8.0878	1.28313	7.68061	1.28304	7.87131
1.28419	8.10228	1.28439	7.67763	1.28419	7.84514
1.28507	8.09467	1.28526	7.66363	1.28507	7.83836
1.28618	8.12221	1.28638	7.66955	1.28616	7.87295
1.28705	8.11936	1.28718	7.65054	1.28703	7.86783
1.28812	8.12021	1.28826	7.67962	1.2881	7.88705
1.28922	8.11436	1.28922	7.68594	1.28915	7.85104
1.29019	8.10089	1.29028	7.69754	1.29018	7.84681
1.29122	8.12103	1.29124	7.68896	1.29119	7.88651
1.2922	8.12684	1.29221	7.67009	1.29217	7.87593
1.2931	8.13477	1.29342	7.68928	1.29309	7.88804
1.29412	8.1155	1.29415	7.69488	1.29412	7.86464
1.29524	8.11371	1.29531	7.71704	1.29521	7.85271
1.29607	8.11533	1.29618	7.7072	1.29608	7.90267
1.29722	8.12888	1.29728	7.69271	1.29716	7.87795
1.29823	8.15015	1.29823	7.68679	1.29815	7.89937
1.29916	8.13099	1.29933	7.6918	1.29911	7.86925
1.30011	8.12936	1.30017	7.72422	1.30009	7.88268
1.3011	8.12322	1.30133	7.72693	1.30111	7.92405
1.30215	8.13298	1.30216	7.71569	1.30214	7.89859
1.30314	8.16162	1.30338	7.7035	1.30311	7.91382
1.30422	8.15271	1.30418	7.70589	1.3042	7.8705
1.30504	8.14685	1.30538	7.72567	1.30505	7.88374
1.3062	8.11696	1.30622	7.74088	1.30617	7.92291
1.30719	8.1436	1.30731	7.74161	1.30718	7.89532
1.3081	8.14254	1.30826	7.72219	1.30813	7.91148
1.30904	8.16223	1.30914	7.73095	1.30905	7.88097
1.31019	8.15743	1.31036	7.72648	1.31019	7.91091
1.31119	8.13408	1.31118	7.75149	1.31118	7.93822
1.31209	8.14429	1.31227	7.76003	1.31212	7.90199
1.31304	8.14352	1.31324	7.75533	1.31306	7.90956
1.31415	8.17113	1.31434	7.74892	1.31416	7.89475
1.31509	8.16756	1.31511	7.7361	1.31508	7.91627
1.31632	8.16943	1.31634	7.75502	1.31624	7.94226
1.31705	8.15914	1.3172	7.76757	1.31706	7.90374
1.31819	8.16052	1.31825	7.77912	1.31817	7.90842
1.31925	8.19387	1.31925	7.76955	1.31923	7.90587
1.3203	8.16829	1.32032	7.75335	1.32023	7.92785
1.3213	8.17504	1.32121	7.7645	1.32122	7.94631
1.32225	8.16255	1.32219	7.76274	1.32221	7.9092
1.32316	8.15121	1.32321	7.79926	1.32311	7.91613
1.32413	8.16581	1.32432	7.78617	1.32412	7.92579
1.32533	8.18297	1.32521	7.77253	1.32525	7.93576
1.32623	8.19188	1.32618	7.7705	1.32616	7.9602
1.32722	8.1663	1.32733	7.77949	1.32719	7.90817
1.32821	8.15328	1.32817	7.80929	1.32819	7.93289
1.32918	8.17292	1.32934	7.80829	1.32916	7.94198
1.33015	8.1824	1.33018	7.78667	1.33013	7.95164
1.33126	8.2018	1.33127	7.78463	1.33122	7.96257
1.33227	8.18159	1.33218	7.78775	1.33225	7.90814
1.33333	8.17744	1.33313	7.80175	1.33324	7.94578
1.33424	8.15934	1.33435	7.81416	1.3342	7.95682
1.33526	8.18688	1.33527	7.82152	1.33521	7.95735
1.33617	8.20664	1.33626	7.80008	1.33618	7.96708
1.33736	8.1981	1.33723	7.80658	1.3373	7.91762
1.33829	8.18683	1.33823	7.80829	1.33827	7.96577
1.33912	8.18151	1.33925	7.81962	1.33909	7.96279
1.34027	8.19517	1.34022	7.83836	1.34024	7.96392
1.34124	8.20201	1.34128	7.82242	1.34118	7.96421
1.34213	8.21884	1.34219	7.81845	1.34212	7.92714
1.34322	8.20217	1.34315	7.8054	1.34318	7.9722
1.34429	8.18297	1.3442	7.82112	1.34424	7.97532
1.34516	8.19696	1.34528	7.83033	1.34513	7.96776
1.3462	8.19294	1.34613	7.83696	1.34617	7.96481
1.34731	8.22035	1.34728	7.82622	1.34723	7.93463
1.34831	8.21303	1.34835	7.81913	1.34828	7.98878
1.34933	8.2053	1.34916	7.82428	1.34925	7.97958
1.35021	8.19505	1.35024	7.83312	1.35017	7.97085
1.35113	8.20412	1.35125	7.85358	1.35111	7.96584
1.35207	8.22116	1.35217	7.84315	1.35206	7.94855
1.35334	8.2284	1.35324	7.83164	1.35327	7.99034
1.35433	8.22263	1.35416	7.83127	1.35422	7.98899
1.3552	8.20107	1.35526	7.83868	1.35517	7.97589
1.35619	8.20937	1.35618	7.86527	1.35614	7.97383
1.35712	8.21827	1.35706	7.85173	1.35709	7.95906
1.35826	8.22226	1.35822	7.85611	1.35819	7.99659
1.35935	8.24032	1.35925	7.83773	1.35926	8.00281
1.35979	8.22629	1.35971	7.83403	1.35977	7.96541
