# Supplementary material for: Interface engineering of Ta3N5 thin film photoanode for highly efficient photoelectrochemical water splitting
Source: Nat Commun. 2022 Feb 7;13:729. doi: 10.1038/s41467-022-28415-4 (PMC8821563; doi:10.1038/s41467-022-28415-4)
Supplement: Supplementary file 3 — Source Data [file 41467_2022_28415_MOESM3_ESM.zip › Source Data file/Soruce_Data_Figure_S18.xlsx]

## Sheet: Figure S18a
Ta3N5
without H2O2		without H2O2-dark		with H2O2		with H2O2-dark
Potential (V vs. RHE)	Current density (mA cm-2)	Potential (V vs. RHE)	Current density (mA cm-2)	Potential (V vs. RHE)	Current density (mA cm-2)	Potential (V vs. RHE)	Current density (mA cm-2)
0.26087	-1.97625	0.26088	0.18069	0.26114	-3.73069	0.26127	-2.32799
0.26191	-0.56314	0.2622	-0.05745	0.26246	-3.80071	0.26247	-2.45704
0.26289	-0.38008	0.26298	-0.0533	0.26349	-3.69113	0.26352	-2.40479
0.26389	-0.29163	0.26414	-0.04602	0.26442	-3.5851	0.26452	-2.35119
0.26491	-0.24254	0.26514	-0.04306	0.26551	-3.48871	0.26545	-2.30355
0.26602	-0.20978	0.26613	-0.03977	0.26647	-3.38992	0.26649	-2.2537
0.26696	-0.18416	0.2671	-0.03621	0.26745	-3.29083	0.26741	-2.21094
0.26797	-0.16541	0.26818	-0.03252	0.26848	-3.20046	0.26842	-2.16174
0.2689	-0.14759	0.26915	-0.03107	0.26948	-3.1057	0.26944	-2.11238
0.26991	-0.13331	0.27016	-0.02876	0.27046	-3.02281	0.27044	-2.06929
0.27099	-0.12293	0.27118	-0.02705	0.27144	-2.93018	0.27142	-2.02554
0.27201	-0.11572	0.27207	-0.02487	0.27246	-2.85507	0.27243	-1.98389
0.27298	-0.10863	0.27315	-0.02327	0.27349	-2.77174	0.27346	-1.94259
0.27399	-0.10196	0.27424	-0.02172	0.27445	-2.68944	0.27446	-1.90152
0.27496	-0.09469	0.27488	-0.02013	0.27549	-2.60927	0.27544	-1.86258
0.27592	-0.08998	0.27608	-0.01896	0.27649	-2.53273	0.27645	-1.82296
0.27701	-0.0825	0.27717	-0.018	0.27754	-2.4596	0.27746	-1.78268
0.27809	-0.07622	0.27809	-0.01726	0.27851	-2.38705	0.27849	-1.74474
0.2791	-0.07114	0.27901	-0.016	0.27947	-2.31756	0.27943	-1.71592
0.28004	-0.06665	0.27996	-0.01483	0.2805	-2.24777	0.28046	-1.67294
0.28093	-0.06394	0.28094	-0.01457	0.28151	-2.17493	0.28143	-1.64381
0.28191	-0.05857	0.28219	-0.01443	0.28248	-2.10815	0.28244	-1.60724
0.2829	-0.05664	0.28312	-0.01333	0.28351	-2.04797	0.28345	-1.57434
0.28383	-0.05543	0.28415	-0.01212	0.28447	-1.98074	0.28448	-1.5396
0.28491	-0.05172	0.28499	-0.01218	0.28552	-1.91662	0.28549	-1.50857
0.28597	-0.04818	0.28614	-0.01124	0.28649	-1.85442	0.28643	-1.47658
0.28687	-0.0438	0.28718	-0.0102	0.28746	-1.79325	0.28744	-1.44524
0.28781	-0.0432	0.28833	-0.01007	0.28845	-1.73691	0.28844	-1.41459
0.28893	-0.0421	0.28917	-0.01018	0.2895	-1.67554	0.28944	-1.38466
0.28992	-0.04098	0.29005	-0.00865	0.2905	-1.61802	0.2905	-1.35698
0.29074	-0.03679	0.29117	-0.0086	0.29148	-1.55803	0.29145	-1.32992
0.29193	-0.03353	0.29224	-0.00865	0.29252	-1.50401	0.29243	-1.30133
0.29297	-0.03193	0.29293	-0.00867	0.29349	-1.44924	0.29346	-1.27403
0.2939	-0.03298	0.29408	-0.007	0.29449	-1.39783	0.29444	-1.24708
0.29486	-0.03112	0.29525	-0.00693	0.29543	-1.34065	0.29549	-1.22311
0.29587	-0.02865	0.29611	-0.00747	0.29648	-1.28583	0.29641	-1.20166
0.29703	-0.02536	0.29708	-0.00597	0.29751	-1.23895	0.29746	-1.17459
0.29788	-0.0242	0.29832	-0.00626	0.29845	-1.18531	0.29847	-1.14761
0.29879	-0.02387	0.29934	-0.00572	0.29943	-1.1334	0.29943	-1.12833
0.29985	-0.02231	0.30005	-0.00544	0.3005	-1.08839	0.30046	-1.1071
0.3008	-0.02258	0.30113	-0.00502	0.30148	-1.04343	0.30145	-1.08542
0.30194	-0.01903	0.3023	-0.0054	0.30245	-1.00122	0.30252	-1.06275
0.30291	-0.01715	0.30329	-0.00384	0.30345	-0.94852	0.30348	-1.04538
0.30393	-0.0176	0.30402	-0.00468	0.30448	-0.90242	0.30442	-1.02519
0.30481	-0.01616	0.3052	-0.00449	0.30548	-0.85835	0.30548	-1.00358
0.30587	-0.01633	0.30601	-0.00392	0.30649	-0.81634	0.30646	-0.98293
0.30694	-0.01441	0.30739	-0.00339	0.30749	-0.77245	0.30747	-0.96419
0.30784	-0.01285	0.3082	-0.0038	0.30848	-0.72946	0.30842	-0.94357
0.30878	-0.01222	0.309	-0.00363	0.30945	-0.68853	0.30945	-0.92708
0.30992	-0.01096	0.31005	-0.00312	0.31044	-0.645	0.31041	-0.91025
0.31091	-0.01043	0.31123	-0.00192	0.31149	-0.60382	0.31147	-0.88803
0.31204	-0.0087	0.31218	-0.00254	0.31251	-0.5812	0.31244	-0.87395
0.31291	-0.00708	0.31321	-0.00348	0.31353	-0.54029	0.31347	-0.8586
0.3138	-0.00527	0.31417	-0.00331	0.3145	-0.50341	0.31443	-0.84012
0.31483	-0.00426	0.31514	-0.00329	0.31545	-0.46391	0.31545	-0.82493
0.31586	-0.00533	0.31613	-0.00233	0.31647	-0.42475	0.31647	-0.8084
0.31689	-0.00521	0.31718	-0.00341	0.31746	-0.39106	0.31748	-0.79714
0.31795	-0.00293	0.31798	-0.00285	0.31853	-0.34731	0.31845	-0.78241
0.31878	-0.000768269	0.31931	-0.00327	0.31945	-0.31479	0.31949	-0.76595
0.31988	0.00127	0.32004	-0.0031	0.3205	-0.27479	0.32045	-0.75099
0.32104	-0.000998105	0.32122	-0.00304	0.32149	-0.24485	0.32142	-0.73622
0.32185	-0.00138	0.3222	-0.00318	0.32248	-0.20665	0.32247	-0.72248
0.32286	0.00201	0.32326	-0.00333	0.32348	-0.16785	0.32346	-0.709
0.32394	0.00366	0.3242	-0.00394	0.32448	-0.13308	0.32446	-0.69709
0.32505	0.00569	0.32517	-0.00265	0.32545	-0.10113	0.32544	-0.68266
0.32601	0.00408	0.32621	-0.00321	0.32652	-0.06675	0.32646	-0.67171
0.32693	0.00367	0.32705	-0.00274	0.32748	-0.03539	0.32745	-0.65888
0.3279	0.00547	0.32811	-0.00309	0.32846	-0.00301	0.32844	-0.64667
0.32887	0.00894	0.32915	-0.00348	0.32949	0.03174	0.32942	-0.63651
0.32995	0.01013	0.33012	-0.00374	0.3305	0.06559	0.33044	-0.62937
0.33093	0.00857	0.33119	-0.00312	0.33145	0.09302	0.33145	-0.61632
0.33206	0.01021	0.33218	-0.00325	0.33243	0.12476	0.33246	-0.60322
0.333	0.00986	0.33315	-0.00279	0.33349	0.1577	0.33343	-0.59624
0.3339	0.01219	0.33421	-0.00239	0.33449	0.18625	0.33449	-0.58189
0.33496	0.01403	0.3353	-0.00248	0.33553	0.21884	0.3354	-0.57402
0.33599	0.01476	0.33604	-0.00295	0.33653	0.24693	0.33645	-0.56467
0.3369	0.01494	0.33709	-0.00323	0.33751	0.28098	0.33745	-0.55341
0.33788	0.01461	0.33806	-0.00283	0.33845	0.30781	0.33846	-0.54688
0.33883	0.01685	0.3392	-0.00238	0.33951	0.33828	0.33941	-0.53707
0.33982	0.01882	0.34009	-0.00227	0.34049	0.36905	0.34046	-0.52573
0.34106	0.01988	0.34112	-0.00225	0.34143	0.39515	0.34151	-0.51917
0.3421	0.02045	0.34217	-0.00212	0.34244	0.4265	0.34245	-0.51031
0.34294	0.02003	0.34311	-0.00251	0.34348	0.45042	0.34342	-0.50302
0.34381	0.02068	0.34421	-0.0026	0.3444	0.47994	0.34445	-0.49447
0.34487	0.02308	0.34512	-0.00208	0.34546	0.50458	0.34544	-0.48687
0.3459	0.02581	0.3463	-0.00277	0.34646	0.53026	0.34651	-0.47676
0.34695	0.02573	0.34713	-0.00227	0.34744	0.56463	0.34747	-0.48359
0.34781	0.02526	0.34803	-0.00268	0.34842	0.58954	0.3485	-0.47701
0.34893	0.02546	0.34901	-0.00189	0.34946	0.61963	0.3495	-0.4705
0.34992	0.02728	0.35023	-0.00167	0.35044	0.64739	0.35052	-0.4631
0.35098	0.0303	0.35124	-0.00141	0.35148	0.67293	0.35147	-0.45657
0.35189	0.03221	0.35208	-0.00168	0.35243	0.70033	0.35252	-0.44931
0.35299	0.0319	0.35313	-0.00196	0.35345	0.72539	0.35346	-0.44334
0.35393	0.03016	0.35415	-0.000957923	0.35448	0.75555	0.35445	-0.43872
0.35477	0.03114	0.35516	-8.80681e-05	0.35548	0.78416	0.35547	-0.43077
0.35583	0.03404	0.35623	0.00113	0.35644	0.8101	0.35652	-0.42247
0.35695	0.03741	0.35692	0.000329661	0.35744	0.83979	0.35741	-0.41967
0.35799	0.03903	0.35817	0.000998868	0.35849	0.86141	0.35845	-0.41051
0.35907	0.03825	0.35907	0.00206	0.35943	0.89699	0.35947	-0.40677
0.35989	0.03807	0.36005	0.000937718	0.36044	0.91522	0.36047	-0.39983
0.36095	0.04031	0.36128	0.00198	0.36143	0.94278	0.36152	-0.39406
0.36181	0.04376	0.36199	0.00327	0.36243	0.96956	0.36249	-0.38895
0.36286	0.04519	0.36333	0.00283	0.36343	0.99343	0.36344	-0.38439
0.36399	0.04587	0.36409	0.00347	0.36442	1.02	0.36448	-0.37663
0.36486	0.04693	0.3652	0.00303	0.36544	1.04376	0.36547	-0.37339
0.36593	0.04768	0.36607	0.00382	0.36647	1.07042	0.36644	-0.36668
0.36701	0.05026	0.36719	0.00423	0.36751	1.09919	0.36746	-0.36167
0.36782	0.05311	0.36825	0.00396	0.36845	1.12228	0.36841	-0.35716
0.36884	0.0549	0.36922	0.00438	0.36944	1.1527	0.36952	-0.35394
0.36993	0.0563	0.3701	0.00487	0.37048	1.17002	0.3705	-0.34817
0.37104	0.05519	0.37109	0.00541	0.37141	1.19591	0.37148	-0.34329
0.37197	0.05781	0.37226	0.00566	0.37241	1.22438	0.37246	-0.34071
0.37291	0.05991	0.37323	0.00495	0.37341	1.24743	0.37347	-0.33462
0.37382	0.06334	0.37415	0.00576	0.37442	1.28153	0.37445	-0.32686
0.37505	0.06452	0.37523	0.00571	0.37549	1.29688	0.37542	-0.32524
0.37602	0.06487	0.37598	0.00618	0.37672	1.35724	0.37652	-0.32088
0.37684	0.0647	0.37718	0.00538	0.3777	1.37734	0.37744	-0.31689
0.37785	0.06489	0.3782	0.00603	0.37872	1.41137	0.37845	-0.31239
0.37891	0.07053	0.37917	0.00596	0.37971	1.43338	0.37947	-0.30749
0.38005	0.07314	0.38012	0.00579	0.38075	1.4617	0.38052	-0.30427
0.38088	0.0748	0.38122	0.00599	0.38173	1.48849	0.38152	-0.29976
0.38205	0.0737	0.38228	0.00603	0.38267	1.51302	0.38248	-0.29728
0.38303	0.07193	0.38321	0.00614	0.38369	1.53774	0.38342	-0.29277
0.38393	0.07625	0.38406	0.00566	0.3847	1.56409	0.38446	-0.28931
0.38501	0.07937	0.38543	0.00639	0.38568	1.58936	0.38547	-0.28526
0.38591	0.08169	0.38623	0.00575	0.38669	1.62368	0.38646	-0.28308
0.387	0.08233	0.38722	0.00556	0.3877	1.63733	0.38744	-0.27998
0.38805	0.081	0.38804	0.00536	0.38867	1.67057	0.38843	-0.27553
0.3888	0.08224	0.38917	0.00437	0.38966	1.68406	0.38945	-0.27262
0.39009	0.08468	0.39031	0.00407	0.39069	1.7179	0.39045	-0.26912
0.39105	0.08824	0.3912	0.00481	0.39171	1.73873	0.39148	-0.26623
0.39196	0.0897	0.39221	0.00421	0.39268	1.76813	0.39246	-0.26296
0.39298	0.09041	0.3933	0.00339	0.39367	1.79837	0.39344	-0.25788
0.39403	0.09037	0.39403	0.00284	0.39466	1.81462	0.3945	-0.25603
0.39484	0.09174	0.39527	0.00364	0.39565	1.84664	0.39547	-0.25429
0.39613	0.09372	0.39621	0.0036	0.39669	1.869	0.39646	-0.24986
0.39688	0.09651	0.39725	0.00227	0.39764	1.9018	0.39743	-0.24785
0.39806	0.09948	0.39818	0.00221	0.39872	1.92548	0.39841	-0.24489
0.39908	0.09878	0.39921	0.00257	0.3997	1.94986	0.39949	-0.24237
0.39992	0.09859	0.40018	0.000821916	0.40066	1.9734	0.40049	-0.23859
0.40097	0.09797	0.4012	0.00134	0.40171	1.99872	0.40149	-0.2372
0.40204	0.10256	0.40249	0.000344566	0.40267	2.01906	0.40247	-0.23307
0.4031	0.10583	0.40342	0.000697705	0.40367	2.05403	0.40346	-0.2314
0.4039	0.10802	0.40413	-1.65422e-07	0.40471	2.07934	0.40448	-0.23021
0.40502	0.10652	0.40534	-8.76859e-05	0.40574	2.11145	0.40548	-0.2268
0.40603	0.10403	0.40629	0.000584579	0.40668	2.13755	0.40647	-0.22315
0.40708	0.10929	0.40726	-3.60909e-05	0.40774	2.16218	0.40751	-0.22086
0.40801	0.11247	0.40808	-0.00074581	0.4087	2.18198	0.40849	-0.2193
0.40893	0.11545	0.40916	-0.000384262	0.40967	2.20823	0.40945	-0.21676
0.41016	0.11554	0.41021	-0.000546309	0.41067	2.23605	0.41046	-0.214
0.41096	0.11336	0.41122	-0.000477133	0.41164	2.25984	0.4115	-0.21344
0.41204	0.11661	0.41236	-0.00152	0.41268	2.28919	0.41248	-0.21077
0.41306	0.118	0.41327	-0.00167	0.41364	2.31007	0.41346	-0.20795
0.41437	0.11135	0.41426	-0.00157	0.4147	2.33524	0.41443	-0.20631
0.41519	0.11103	0.41521	-0.00139	0.41566	2.36563	0.4155	-0.20065
0.4163	0.11592	0.41624	-0.00247	0.41669	2.39271	0.41643	-0.20083
0.41736	0.12058	0.4171	-0.00311	0.41767	2.4231	0.41746	-0.19948
0.41828	0.12259	0.41819	-0.00189	0.41864	2.44521	0.41845	-0.19706
0.41941	0.12556	0.41924	-0.00366	0.41963	2.47245	0.41948	-0.19566
0.42025	0.12431	0.41994	-0.00229	0.42067	2.49057	0.42045	-0.19226
0.42127	0.12506	0.42119	-0.00206	0.42165	2.52022	0.42148	-0.19065
0.42235	0.1301	0.42206	-0.00247	0.42263	2.54893	0.42252	-0.18947
0.42328	0.13791	0.4232	-0.00293	0.42367	2.58036	0.42348	-0.18675
0.42436	0.13895	0.42422	-0.00293	0.42464	2.61025	0.42445	-0.18402
0.42534	0.13883	0.42485	-0.00316	0.4257	2.63049	0.42549	-0.18417
0.42619	0.13871	0.42626	-0.00359	0.42668	2.65531	0.42648	-0.18292
0.42735	0.1433	0.42716	-0.00349	0.4277	2.69033	0.42754	-0.17941
0.42817	0.14833	0.42814	-0.00342	0.42866	2.71294	0.42847	-0.17886
0.42933	0.15197	0.4292	-0.00309	0.42968	2.74475	0.42946	-0.17679
0.43032	0.1566	0.43015	-0.00281	0.43072	2.76662	0.43046	-0.17551
0.43121	0.15736	0.43114	-0.00288	0.43166	2.79558	0.43145	-0.17232
0.43235	0.16124	0.43224	-0.00287	0.43268	2.82719	0.43243	-0.17021
0.43315	0.1652	0.43319	-0.00331	0.43367	2.84428	0.43342	-0.16992
0.43431	0.16961	0.43425	-0.00182	0.43469	2.87566	0.43447	-0.1678
0.43522	0.17659	0.43502	-0.00288	0.43566	2.90466	0.43548	-0.16679
0.43628	0.17809	0.43611	-0.00332	0.43667	2.92776	0.43642	-0.1651
0.43718	0.18088	0.43705	-0.00329	0.43768	2.95697	0.43748	-0.16381
0.43837	0.18169	0.43804	-0.00302	0.43868	2.98026	0.43844	-0.16148
0.43919	0.18634	0.43923	-0.00213	0.43971	3.00311	0.43948	-0.16121
0.4403	0.19467	0.44003	-0.00245	0.44069	3.03286	0.44047	-0.16017
0.44123	0.20018	0.44116	-0.00241	0.44164	3.05867	0.44146	-0.15652
0.44222	0.20552	0.44229	-0.00086123	0.4427	3.08822	0.4425	-0.15566
0.4432	0.20139	0.44316	-0.00114	0.44364	3.10161	0.44342	-0.15335
0.44416	0.21039	0.44429	-0.00102	0.4447	3.14165	0.44449	-0.15155
0.44519	0.21609	0.44493	-0.00164	0.44562	3.15904	0.4454	-0.15203
0.44631	0.22682	0.44622	9.9585e-05	0.44669	3.19223	0.44649	-0.14952
0.4473	0.23235	0.44717	-0.000314322	0.44769	3.22616	0.44746	-0.14676
0.44811	0.23478	0.44819	-0.000308971	0.44864	3.25365	0.44843	-0.14764
0.44932	0.23762	0.44911	0.000568527	0.44966	3.28093	0.44951	-0.14541
0.45015	0.2401	0.4499	0.000375141	0.45067	3.29871	0.45047	-0.14413
0.45132	0.24939	0.45117	0.000597191	0.45167	3.33466	0.4515	-0.14163
0.45223	0.25824	0.45219	0.0011	0.45267	3.35855	0.45244	-0.14161
0.45337	0.26539	0.4531	0.00072828	0.45369	3.39041	0.45349	-0.13982
0.45429	0.27007	0.45408	0.0012	0.45472	3.41681	0.45447	-0.13969
0.45536	0.27341	0.45504	0.00229	0.45568	3.44015	0.45546	-0.13702
0.45622	0.27896	0.45605	0.00187	0.45666	3.46837	0.4564	-0.13579
0.45725	0.28826	0.45699	0.00306	0.4577	3.49063	0.45747	-0.13435
0.45833	0.29945	0.45822	0.00337	0.45867	3.52742	0.45848	-0.13144
0.45923	0.30756	0.45904	0.00298	0.45967	3.55816	0.45945	-0.13215
0.46027	0.30942	0.45999	0.00315	0.46068	3.57963	0.46046	-0.13084
0.46127	0.31628	0.46112	0.00361	0.46164	3.61543	0.46144	-0.12827
0.46229	0.3237	0.46206	0.00278	0.4627	3.63622	0.46245	-0.12945
0.46325	0.33143	0.463	0.00357	0.46367	3.66089	0.46348	-0.12761
0.46442	0.34443	0.464	0.00286	0.46461	3.6832	0.46446	-0.12547
0.4654	0.35192	0.46521	0.00409	0.46562	3.70832	0.46546	-0.12513
0.46626	0.35524	0.46601	0.0026	0.46668	3.74388	0.46646	-0.12475
0.46712	0.35922	0.4672	0.00402	0.46769	3.75752	0.46749	-0.12163
0.46825	0.37252	0.46815	0.00364	0.46869	3.79061	0.46851	-0.12324
0.4693	0.38326	0.46899	0.00446	0.46962	3.80647	0.46949	-0.1213
0.47019	0.39624	0.47005	0.00415	0.47064	3.83799	0.47048	-0.12019
0.47128	0.40141	0.47104	0.004	0.47165	3.87409	0.47147	-0.11806
0.47238	0.40579	0.47206	0.0042	0.47266	3.89138	0.47251	-0.11696
0.47321	0.4117	0.47328	0.00453	0.47366	3.92743	0.47347	-0.11567
0.47422	0.42753	0.47412	0.004	0.47467	3.94462	0.47444	-0.11573
0.47524	0.44192	0.47525	0.00365	0.47571	3.97481	0.47543	-0.11344
0.47613	0.4495	0.47612	0.00442	0.47665	3.99244	0.47646	-0.11201
0.47735	0.45989	0.47717	0.00422	0.47767	4.02071	0.47748	-0.11193
0.47832	0.46347	0.47801	0.00377	0.47865	4.05646	0.47843	-0.11121
0.47911	0.47424	0.47914	0.00364	0.47965	4.07734	0.47945	-0.11073
0.48022	0.48781	0.48019	0.00456	0.48068	4.10689	0.48048	-0.10867
0.48129	0.49909	0.48118	0.00431	0.48163	4.13492	0.48148	-0.10921
0.48212	0.51204	0.48216	0.00471	0.48268	4.15314	0.48245	-0.10304
0.48328	0.5176	0.48331	0.00437	0.48366	4.19968	0.48349	-0.10155
0.48432	0.52599	0.48411	0.00353	0.48463	4.21111	0.48447	-0.1002
0.48519	0.53496	0.4852	0.00429	0.48568	4.24356	0.48553	-0.09777
0.48617	0.54977	0.48629	0.00362	0.48665	4.26001	0.48649	-0.09952
0.48717	0.5677	0.48722	0.00292	0.48765	4.27518	0.48751	-0.099
0.48826	0.57621	0.48837	0.00358	0.48866	4.30621	0.48856	-0.096
0.48933	0.58398	0.48915	0.00372	0.48971	4.32684	0.48951	-0.09535
0.49022	0.58924	0.49014	0.00246	0.49067	4.36565	0.49051	-0.09585
0.49121	0.60214	0.49116	0.00396	0.49166	4.37496	0.49151	-0.08824
0.49221	0.61948	0.49222	0.00258	0.49264	4.41135	0.49257	-0.08768
0.49316	0.63176	0.49303	0.00373	0.49365	4.42229	0.49356	-0.08699
0.49416	0.642	0.49424	0.00235	0.49466	4.44745	0.49457	-0.08581
0.49525	0.64788	0.49521	0.00168	0.49566	4.48282	0.49553	-0.08577
0.49632	0.65883	0.49614	0.00235	0.49666	4.50552	0.49658	-0.08321
0.49726	0.67294	0.49721	0.00194	0.49765	4.53689	0.49752	-0.0836
0.49829	0.68881	0.4982	0.00188	0.49867	4.56664	0.49854	-0.08209
0.49921	0.70194	0.49925	0.000905997	0.49968	4.58373	0.49953	-0.08209
0.5002	0.70911	0.50038	0.000824973	0.50065	4.61609	0.50049	-0.08139
0.50109	0.71755	0.50112	0.00161	0.50163	4.62786	0.50161	-0.08148
0.50222	0.72977	0.50216	0.00102	0.50264	4.6643	0.50256	-0.0793
0.50314	0.74707	0.50316	0.00117	0.50362	4.67893	0.50363	-0.07691
0.50431	0.76553	0.50408	0.000440112	0.50468	4.70498	0.5046	-0.07817
0.50526	0.7793	0.50528	0.000399601	0.50563	4.73177	0.50559	-0.07579
0.50638	0.79175	0.50632	0.00034533	0.50669	4.7466	0.50665	-0.07651
0.50734	0.79952	0.50721	-0.000341839	0.50772	4.78284	0.50761	-0.07559
0.50831	0.81573	0.5082	-0.000570004	0.50871	4.79324	0.50859	-0.07422
0.50932	0.82995	0.50912	-0.000243618	0.50973	4.82746	0.5096	-0.07369
0.51026	0.84881	0.51016	-0.00102	0.51063	4.84514	0.51061	-0.07649
0.51138	0.86306	0.51115	-0.00132	0.51166	4.8577	0.51162	-0.07741
0.51226	0.87261	0.51227	-0.000519173	0.51266	4.88809	0.5126	-0.07523
0.51326	0.88443	0.51296	-0.000600579	0.51363	4.90287	0.51367	-0.07464
0.5142	0.89918	0.51424	-0.000653703	0.51463	4.93631	0.51462	-0.07406
0.51518	0.92167	0.51523	-0.00123	0.51564	4.96182	0.51559	-0.07362
0.51623	0.9345	0.51616	-0.00103	0.51664	4.9894	0.51657	-0.07367
0.51716	0.94863	0.51721	-0.000390377	0.51767	5.01097	0.51769	-0.0715
0.51816	0.95524	0.5181	-0.00135	0.51866	5.02077	0.51865	-0.07071
0.51919	0.96718	0.51919	-0.000790525	0.51967	5.05391	0.51956	-0.07597
0.52027	0.99073	0.52001	-0.0022	0.52063	5.07923	0.52056	-0.07421
0.5213	1.00507	0.52112	-0.00185	0.52165	5.09469	0.52156	-0.07362
0.52219	1.02491	0.52218	-0.000946457	0.52266	5.13572	0.52262	-0.07474
0.52327	1.03321	0.52314	-0.00151	0.52368	5.14059	0.52355	-0.07316
0.52435	1.04745	0.52417	-0.00135	0.52464	5.17802	0.52455	-0.07094
0.52521	1.06174	0.52502	-0.00131	0.52562	5.18777	0.5256	-0.07091
0.52622	1.08036	0.52611	-0.000974739	0.52666	5.21629	0.52664	-0.06983
0.52714	1.0991	0.5272	-0.00112	0.52766	5.24668	0.52757	-0.07045
0.52824	1.11428	0.52799	-0.00102	0.52867	5.24741	0.5286	-0.07194
0.52928	1.13189	0.52903	-0.00116	0.5296	5.29115	0.52955	-0.0717
0.53033	1.13775	0.53016	-0.000937667	0.5306	5.27037	0.53054	-0.07083
0.53138	1.15589	0.53107	-0.000828362	0.53166	5.30912	0.53162	-0.07019
0.53224	1.1741	0.53203	-0.00106	0.53268	5.32749	0.53259	-0.07077
0.53321	1.19277	0.53309	-0.000688864	0.53361	5.34567	0.53358	-0.06861
0.53417	1.21319	0.53396	-0.000740841	0.53463	5.3828	0.53454	-0.06832
0.53521	1.21694	0.53507	-0.00104	0.53565	5.3892	0.53555	-0.0662
0.53605	1.22714	0.53593	-0.000187436	0.53663	5.42713	0.53656	-0.06659
0.53718	1.24245	0.53713	-0.00020731	0.5376	5.42333	0.53758	-0.06531
0.53823	1.26534	0.53813	-0.000367064	0.53863	5.45086	0.53854	-0.06705
0.53932	1.28381	0.53922	-0.000555481	0.53968	5.47894	0.5396	-0.06419
0.54022	1.30056	0.54006	-0.000110999	0.54061	5.48332	0.5405	-0.06561
0.54116	1.30724	0.54088	-7.39272e-05	0.54164	5.52888	0.54152	-0.06562
0.54229	1.32236	0.54218	0.000347241	0.54261	5.52888	0.54251	-0.06474
0.54316	1.34476	0.54312	0.00077185	0.54358	5.56015	0.54354	-0.06318
0.54425	1.36553	0.54422	0.00031896	0.54463	5.58472	0.54459	-0.06354
0.54526	1.38295	0.54506	0.0025	0.54567	5.59989	0.54558	-0.06181
0.54619	1.39022	0.54608	0.00255	0.54662	5.6289	0.54653	-0.06147
0.54721	1.40526	0.54716	0.00234	0.54772	5.62826	0.54757	-0.06011
0.54817	1.42598	0.54817	0.00334	0.54859	5.66879	0.54855	-0.06002
0.5493	1.4389	0.54904	0.00449	0.54966	5.67643	0.5495	-0.06017
0.55013	1.46382	0.55025	0.00359	0.55063	5.69583	0.55052	-0.05889
0.5513	1.47885	0.55109	0.00377	0.55165	5.73119	0.55152	-0.05966
0.55216	1.4896	0.5521	0.0054	0.55265	5.71622	0.55256	-0.05727
0.55321	1.5017	0.55308	0.00544	0.55362	5.75537	0.55355	-0.05794
0.55431	1.51696	0.55415	0.00552	0.55467	5.75198	0.55461	-0.05631
0.5551	1.54464	0.55532	0.0045	0.55568	5.78138	0.55551	-0.0569
0.55608	1.55963	0.55618	0.00598	0.55663	5.80684	0.55657	-0.05492
0.55729	1.58103	0.55733	0.00671	0.55766	5.8196	0.5575	-0.05361
0.55816	1.58419	0.55823	0.00627	0.55862	5.85151	0.55851	-0.05412
0.55922	1.60293	0.55919	0.00566	0.55964	5.84422	0.55953	-0.0528
0.56022	1.62541	0.56014	0.0066	0.56063	5.88869	0.56059	-0.05348
0.56115	1.64686	0.56113	0.00697	0.56167	5.90056	0.5615	-0.05071
0.56233	1.6725	0.5622	0.00697	0.56269	5.91061	0.56245	-0.05053
0.5631	1.68013	0.56331	0.0068	0.56369	5.94109	0.56351	-0.04997
0.56431	1.6916	0.56435	0.00711	0.56462	5.9344	0.56454	-0.04954
0.56521	1.70171	0.56534	0.00676	0.56569	5.98059	0.56589	-0.04713
0.56609	1.72903	0.56626	0.00739	0.56669	5.98365	0.56682	-0.04641
0.56732	1.75702	0.56734	0.00688	0.56767	6.013	0.56782	-0.04649
0.56826	1.767	0.56816	0.00689	0.56871	6.03674	0.56885	-0.04528
0.56933	1.78497	0.56946	0.00639	0.56969	6.03171	0.5698	-0.04539
0.57021	1.79414	0.57006	0.00712	0.57065	6.06476	0.57082	-0.04502
0.5711	1.81888	0.57123	0.00632	0.57165	6.04969	0.57184	-0.04478
0.57232	1.84177	0.57233	0.0062	0.5726	6.08618	0.57284	-0.04406
0.57333	1.86493	0.57328	0.00591	0.57365	6.09007	0.57376	-0.04397
0.57408	1.87545	0.57419	0.00598	0.57463	6.10342	0.57481	-0.0428
0.57527	1.88493	0.5754	0.00494	0.57563	6.12716	0.57579	-0.04362
0.5763	1.90778	0.57621	0.00453	0.57666	6.12598	0.57681	-0.04334
0.5773	1.92466	0.57739	0.00444	0.57763	6.16528	0.57779	-0.04266
0.57825	1.95365	0.57822	0.00433	0.57863	6.16809	0.5788	-0.0422
0.57914	1.96539	0.57923	0.00309	0.57966	6.19143	0.57978	-0.04171
0.58019	1.98088	0.58002	0.00393	0.58064	6.21906	0.58086	-0.04146
0.5813	1.99808	0.58128	0.00359	0.58168	6.21763	0.58182	-0.04108
0.58211	2.009	0.58225	0.00319	0.58258	6.24565	0.58275	-0.04084
0.58321	2.05537	0.5831	0.00183	0.58365	6.23674	0.58383	-0.04054
0.58433	2.0756	0.5842	0.00193	0.58461	6.26658	0.58483	-0.04087
0.58523	2.09908	0.58532	0.00105	0.58561	6.27515	0.58584	-0.03992
0.58633	2.10499	0.58616	0.00231	0.58666	6.28722	0.58685	-0.03935
0.58741	2.12486	0.58729	0.000607128	0.5876	6.33184	0.5878	-0.0395
0.58829	2.13597	0.58814	-0.000320055	0.58864	6.32726	0.58881	-0.03913
0.58932	2.16522	0.58918	-0.000318526	0.58967	6.3671	0.5898	-0.03797
0.59041	2.19466	0.5902	-0.000889511	0.59069	6.361	0.59077	-0.0376
0.59122	2.18635	0.59116	-0.000999963	0.59162	6.38168	0.59183	-0.03724
0.5924	2.2045	0.59253	-0.00122	0.59264	6.40158	0.59288	-0.03698
0.59324	2.2162	0.59317	-0.000544398	0.59366	6.39069	0.59379	-0.03804
0.5944	2.24378	0.59406	-0.00255	0.59466	6.43674	0.59482	-0.03744
0.59528	2.26595	0.59523	-0.00161	0.59565	6.41995	0.5958	-0.03752
0.59634	2.28216	0.59621	-0.00158	0.59664	6.45482	0.59684	-0.03625
0.59736	2.29593	0.59711	-0.00276	0.59762	6.45698	0.5978	-0.03578
0.59834	2.30487	0.59844	-0.00271	0.59865	6.46664	0.59878	-0.03554
0.5992	2.32609	0.59913	-0.00326	0.5996	6.50914	0.59978	-0.03522
0.60025	2.35034	0.60008	-0.00333	0.60063	6.49826	0.60077	-0.03497
0.60145	2.36998	0.60126	-0.00278	0.60166	6.54041	0.60181	-0.03418
0.6022	2.39242	0.60208	-0.00372	0.6026	6.53943	0.60282	-0.03511
0.60325	2.39382	0.60303	-0.00384	0.60363	6.55396	0.60375	-0.03456
0.60439	2.42032	0.60439	-0.00365	0.60459	6.58557	0.60479	-0.03495
0.60525	2.43621	0.60515	-0.00369	0.60563	6.58356	0.60583	-0.03348
0.60621	2.46109	0.60638	-0.00351	0.60665	6.62246	0.60685	-0.03354
0.60723	2.48294	0.60713	-0.00443	0.60767	6.60513	0.60785	-0.03269
0.60838	2.49143	0.60819	-0.00404	0.60863	6.6298	0.6088	-0.03213
0.60918	2.5085	0.60912	-0.00451	0.60961	6.63674	0.60977	-0.03218
0.61035	2.52182	0.61041	-0.00442	0.61061	6.64127	0.6107	-0.03161
0.61134	2.548	0.61135	-0.00484	0.6116	6.69107	0.61175	-0.03181
0.61223	2.56837	0.61223	-0.00419	0.61265	6.66969	0.61276	-0.03097
0.61331	2.58485	0.61321	-0.00406	0.61364	6.71008	0.61374	-0.03081
0.61418	2.59428	0.61423	-0.00395	0.61464	6.70412	0.61481	-0.03087
0.61535	2.61266	0.61513	-0.00459	0.61565	6.70963	0.6158	-0.03064
0.61628	2.63343	0.61596	-0.00421	0.61663	6.73583	0.6168	-0.02937
0.61725	2.65095	0.61709	-0.00352	0.61766	6.72288	0.61775	-0.02926
0.61835	2.68422	0.618	-0.0037	0.61864	6.74943	0.61878	-0.02912
0.61926	2.69072	0.61922	-0.00388	0.61961	6.74189	0.61972	-0.02895
0.62034	2.70431	0.62007	-0.00312	0.62059	6.76489	0.62083	-0.0283
0.62132	2.71944	0.62108	-0.00303	0.62164	6.79237	0.62176	-0.0289
0.62228	2.74183	0.62206	-0.00352	0.62263	6.78444	0.62273	-0.02752
0.62322	2.76811	0.6232	-0.00401	0.62364	6.83034	0.62383	-0.02707
0.6243	2.7868	0.62404	-0.00254	0.62463	6.81596	0.62472	-0.02721
0.62527	2.7952	0.62511	-0.00221	0.62566	6.83433	0.62574	-0.02661
0.6263	2.80644	0.62603	-0.00208	0.62662	6.84266	0.62673	-0.02579
0.62738	2.83137	0.62702	-0.00228	0.6276	6.84625	0.62773	-0.0258
0.62833	2.85439	0.62819	-0.00115	0.62865	6.89417	0.62874	-0.02541
0.62931	2.87507	0.62902	-0.000596375	0.62954	6.8759	0.62974	-0.02514
0.63021	2.89087	0.63004	-0.000665933	0.63063	6.93515	0.63074	-0.02462
0.63132	2.89494	0.631	-0.00115	0.63163	6.9281	0.63171	-0.02492
0.6323	2.91792	0.63203	0.000519989	0.63266	6.93682	0.63277	-0.02393
0.63324	2.9428	0.63295	0.001	0.63362	6.96381	0.63372	-0.02362
0.63434	2.96519	0.63435	0.000164557	0.63461	6.93771	0.63474	-0.02335
0.63521	2.98564	0.63485	-0.000110999	0.6356	6.97189	0.63574	-0.02352
0.63637	2.993	0.63604	0.00101	0.63663	6.93372	0.63675	-0.02219
0.63734	3.01066	0.63718	0.00161	0.6376	6.97115	0.63773	-0.02222
0.63819	3.02389	0.63802	0.00133	0.63862	6.97514	0.63874	-0.02217
0.63938	3.05368	0.63905	0.00181	0.63961	6.99543	0.63971	-0.02133
0.64023	3.06858	0.64017	0.00212	0.64059	7.01685	0.64069	-0.02113
0.64115	3.07554	0.64116	0.00271	0.64164	7.00853	0.64172	-0.02107
0.64232	3.09084	0.64197	0.00263	0.64265	7.03818	0.64271	-0.02028
0.64318	3.09734	0.64322	0.00218	0.64359	7.04256	0.64368	-0.01971
0.64421	3.12877	0.64409	0.00346	0.64461	7.06118	0.64469	-0.01917
0.64537	3.15599	0.64505	0.00283	0.64566	7.09481	0.64571	-0.01881
0.64623	3.1787	0.64631	0.00295	0.64664	7.07236	0.64665	-0.01847
0.6472	3.19153	0.64701	0.00314	0.64761	7.10072	0.64775	-0.01832
0.64831	3.20146	0.64814	0.0025	0.64864	7.08029	0.64875	-0.01776
0.64924	3.21722	0.64912	0.00326	0.6496	7.08886	0.64968	-0.01779
0.65039	3.23957	0.65024	0.00434	0.65063	7.12126	0.65069	-0.01676
0.65112	3.27144	0.65112	0.00409	0.65166	7.109	0.65173	-0.01634
0.65231	3.28616	0.6521	0.00351	0.65262	7.14978	0.65271	-0.01614
0.65318	3.2895	0.65304	0.00321	0.6536	7.13668	0.65371	-0.0157
0.65435	3.30472	0.6541	0.00418	0.65462	7.18312	0.65473	-0.01576
0.65522	3.31303	0.65502	0.00368	0.65567	7.17243	0.65572	-0.01546
0.65629	3.35118	0.65594	0.00416	0.65665	7.18829	0.65667	-0.0142
0.65722	3.37195	0.65698	0.00372	0.65764	7.2076	0.65766	-0.01436
0.65817	3.38716	0.65829	0.00408	0.65858	7.19248	0.6587	-0.01318
0.65936	3.39421	0.65896	0.0036	0.6596	7.22168	0.6597	-0.01317
0.66014	3.40454	0.66016	0.00411	0.66061	7.20927	0.6607	-0.013
0.66122	3.42355	0.66122	0.00436	0.66159	7.23286	0.66166	-0.01243
0.6623	3.45245	0.66205	0.00396	0.66263	7.25069	0.66272	-0.0117
0.6632	3.47114	0.66325	0.00418	0.66362	7.2498	0.66369	-0.0113
0.66433	3.48568	0.66438	0.00413	0.66463	7.29413	0.6647	-0.0112
0.66523	3.49385	0.6653	0.00421	0.66554	7.27226	0.66567	-0.01074
0.66615	3.50324	0.6661	0.00358	0.66664	7.29595	0.66667	-0.01045
0.66717	3.52758	0.66723	0.00338	0.66765	7.31333	0.66768	-0.01017
0.66829	3.55526	0.66822	0.00368	0.66859	7.30885	0.66866	-0.00839
0.66919	3.57119	0.66914	0.00345	0.66964	7.34357	0.66966	-0.0085
0.67038	3.59034	0.67025	0.00316	0.67067	7.31348	0.67069	-0.00772
0.67121	3.59327	0.67108	0.00294	0.67165	7.35613	0.67175	-0.00719
0.67219	3.60668	0.6721	0.00349	0.67261	7.34219	0.67269	-0.0068
0.67333	3.634	0.67315	0.00336	0.67362	7.35451	0.67369	-0.00703
0.67421	3.65264	0.67418	0.00285	0.67468	7.37229	0.6747	-0.0064
0.6753	3.67337	0.67525	0.00289	0.67562	7.36332	0.67569	-0.00571
0.67611	3.68109	0.67612	0.00276	0.67668	7.39918	0.67669	-0.00489
0.67726	3.69233	0.67727	0.00279	0.67765	7.38465	0.67772	-0.00316
0.67832	3.70186	0.67819	0.00247	0.67861	7.41592	0.67866	-0.00362
0.67919	3.72556	0.67919	0.00152	0.67964	7.427	0.6797	-0.00275
0.68034	3.75658	0.68006	0.00315	0.68065	7.42823	0.68068	-0.00258
0.68119	3.76159	0.68116	0.00233	0.68162	7.45138	0.68163	-0.00267
0.68225	3.77739	0.68208	0.00162	0.68269	7.42124	0.68263	-0.00168
0.6833	3.78006	0.68314	0.00114	0.68363	7.44148	0.68364	-0.00117
0.68431	3.80074	0.68394	0.00135	0.6846	7.43572	0.68465	-0.000800697
0.68522	3.81703	0.68529	0.00186	0.68557	7.45301	0.68567	-0.000818263
0.68627	3.84133	0.68615	0.000986638	0.68659	7.48265	0.68663	0.000474037
0.68719	3.86133	0.68704	0.000592222	0.68753	7.46931	0.68765	0.00126
0.68812	3.86228	0.68809	0.000626619	0.6886	7.50551	0.68869	0.00199
0.68935	3.87663	0.68924	0.000392721	0.68965	7.48802	0.68969	0.00217
0.69019	3.88304	0.68992	0.000440495	0.69062	7.50299	0.69063	0.00299
0.69107	3.91289	0.69111	-0.000385791	0.69165	7.52964	0.6916	0.00354
0.69232	3.93172	0.69208	-3.30334e-05	0.6926	7.50743	0.69267	0.0039
0.69332	3.94797	0.69308	0.000309405	0.69363	7.54589	0.6937	0.00423
0.69416	3.96021	0.69422	-7.23985e-05	0.69463	7.51841	0.69465	0.00488
0.69535	3.96039	0.69508	-0.000170238	0.69563	7.542	0.69573	0.00612
0.69622	3.98287	0.69606	-0.000489363	0.69665	7.5454	0.69663	0.0061
0.69716	4.00116	0.69716	-0.000591407	0.69761	7.55564	0.69771	0.00596
0.69828	4.02676	0.69822	-0.000968624	0.69863	7.5943	0.69866	0.00674
0.69919	4.03895	0.69893	-0.00067587	0.69966	7.57795	0.69967	0.00775
0.70038	4.04825	0.70017	-0.00060249	0.7006	7.61661	0.70067	0.00783
0.70129	4.05768	0.70118	-0.00118	0.70161	7.59824	0.7017	0.00872
0.70221	4.06152	0.70204	7.78004e-05	0.70259	7.59913	0.70269	0.00887
0.70337	4.09958	0.70321	-0.000980471	0.70359	7.61149	0.70365	0.0093
0.70417	4.10649	0.7042	-0.00029827	0.70458	7.60858	0.70468	0.00994
0.70533	4.13056	0.70521	0.000139332	0.7056	7.65109	0.70566	0.01079
0.70631	4.13439	0.7061	-1.43063e-05	0.7066	7.63213	0.70666	0.01189
0.70733	4.13593	0.70728	0.000296028	0.70762	7.66015	0.70768	0.01152
0.70823	4.15638	0.70816	0.000173347	0.7086	7.66424	0.70867	0.01219
0.70934	4.18275	0.70898	0.000516167	0.70963	7.66379	0.70973	0.01221
0.71016	4.20302	0.71018	0.000629676	0.71066	7.7127	0.71074	0.0132
0.71125	4.21314	0.71136	0.000446992	0.71159	7.68083	0.71168	0.01359
0.71237	4.2237	0.71205	0.00128	0.71261	7.71575	0.7127	0.01412
0.71322	4.22731	0.71309	0.00129	0.71357	7.70837	0.71367	0.01498
0.71431	4.24989	0.71412	0.00144	0.7146	7.71782	0.71468	0.0151
0.71525	4.27025	0.71512	0.000742803	0.71564	7.73855	0.71572	0.01567
0.7161	4.28077	0.71626	0.00129	0.71654	7.71654	0.71669	0.01608
0.71717	4.30298	0.71716	0.00232	0.71764	7.77323	0.71771	0.01695
0.71828	4.30321	0.71804	0.00177	0.71861	7.71698	0.71868	0.01689
0.71922	4.30962	0.71893	0.00139	0.71962	7.76431	0.71964	0.01714
0.72035	4.33034	0.72025	0.00201	0.72064	7.76013	0.72076	0.01763
0.72133	4.35333	0.72115	0.00141	0.72162	7.76471	0.72171	0.01869
0.72217	4.37103	0.72193	0.00197	0.72268	7.79224	0.72274	0.01954
0.72319	4.38507	0.72296	0.00199	0.72365	7.77234	0.72375	0.01966
0.72434	4.39053	0.72405	0.00145	0.72465	7.8013	0.72476	0.01978
0.72517	4.38936	0.725	0.00226	0.72567	7.77756	0.72569	0.02112
0.72632	4.41798	0.72618	0.00236	0.72663	7.77239	0.72676	0.02137
0.72726	4.43518	0.72723	0.00292	0.72764	7.80544	0.72775	0.02184
0.72814	4.44968	0.728	0.00311	0.72863	7.77943	0.72876	0.02175
0.72921	4.46733	0.72909	0.00346	0.72966	7.80647	0.72967	0.02231
0.73019	4.46277	0.73001	0.00271	0.73063	7.79268	0.73066	0.02252
0.73135	4.47997	0.73119	0.00369	0.73159	7.81149	0.7317	0.02386
0.73217	4.49013	0.73201	0.00357	0.73266	7.83252	0.73271	0.02449
0.73325	4.51686	0.73302	0.00292	0.73365	7.81622	0.73371	0.02519
0.73415	4.53546	0.73402	0.00395	0.73463	7.86522	0.7347	0.02522
0.73523	4.54372	0.73504	0.00572	0.73559	7.82509	0.73568	0.02564
0.73622	4.54603	0.73603	0.00524	0.73662	7.86665	0.73673	0.02626
0.73723	4.55695	0.7371	0.0051	0.73764	7.87394	0.73769	0.02693
0.73826	4.58404	0.73813	0.00628	0.73859	7.86547	0.73869	0.02748
0.73914	4.59781	0.73895	0.00637	0.73961	7.88798	0.73972	0.02777
0.74032	4.6105	0.74027	0.00629	0.7406	7.86128	0.74067	0.02874
0.74112	4.62179	0.74119	0.00651	0.74161	7.89876	0.74167	0.02916
0.74231	4.61592	0.74209	0.00771	0.7426	7.88394	0.74276	0.02928
0.74324	4.64057	0.74316	0.00757	0.74357	7.90842	0.74377	0.0298
0.74417	4.65204	0.74418	0.00718	0.7446	7.94097	0.74471	0.03127
0.74534	4.68315	0.74538	0.00715	0.74562	7.90802	0.74566	0.0319
0.74617	4.68626	0.74608	0.00685	0.74663	7.95067	0.74667	0.0319
0.74722	4.68865	0.74725	0.00762	0.74761	7.92447	0.74775	0.03205
0.74818	4.69633	0.74812	0.0077	0.74863	7.92447	0.74873	0.03323
0.74923	4.70983	0.74915	0.00791	0.74962	7.92403	0.74974	0.03357
0.75018	4.73845	0.75017	0.00801	0.7506	7.91502	0.75073	0.03417
0.75116	4.75168	0.75108	0.00757	0.75159	7.96993	0.75171	0.03394
0.75228	4.76478	0.7522	0.00841	0.7526	7.95102	0.75271	0.03408
0.75326	4.76121	0.75316	0.00823	0.75362	7.99382	0.75375	0.03602
0.75408	4.76383	0.75409	0.00796	0.75458	7.9915	0.75471	0.03538
0.75527	4.79214	0.7552	0.00827	0.75561	7.99761	0.75567	0.03664
0.75621	4.80419	0.75645	0.00826	0.75659	8.03198	0.75675	0.03664
0.75732	4.82763	0.7572	0.00821	0.75764	7.99682	0.7577	0.03722
0.7583	4.8348	0.75818	0.00753	0.75862	8.02849	0.75872	0.03754
0.75918	4.83959	0.75931	0.00736	0.75959	7.9946	0.75972	0.0384
0.76022	4.84514	0.76017	0.00668	0.76064	8.02494	0.76071	0.0394
0.7613	4.85729	0.76141	0.00564	0.76163	8.02962	0.76173	0.03915
0.76221	4.87856	0.76234	0.00618	0.76263	8.0343	0.76279	0.03936
0.76317	4.89016	0.76333	0.00601	0.7636	8.06208	0.76374	0.04013
0.76429	4.91165	0.76441	0.00595	0.76461	8.04981	0.76472	0.04068
0.76517	4.89991	0.76538	0.00438	0.76564	8.0802	0.76575	0.04114
0.76621	4.9144	0.76624	0.0051	0.7666	8.08611	0.76676	0.04139
0.76715	4.92822	0.76734	0.00477	0.76763	8.08251	0.76768	0.04255
0.76828	4.95084	0.76817	0.00506	0.76862	8.1164	0.7687	0.04222
0.76922	4.97143	0.76931	0.00396	0.7696	8.08956	0.76969	0.04284
0.77026	4.96976	0.77043	0.00332	0.77055	8.11403	0.77072	0.04383
0.77119	4.97635	0.77136	0.00278	0.77157	8.10546	0.77177	0.0441
0.77229	4.98087	0.77232	0.00364	0.77259	8.10197	0.7727	0.04434
0.77315	5.00014	0.7733	0.00218	0.77359	8.1389	0.77374	0.04456
0.77431	5.02398	0.7743	0.00188	0.77469	8.10271	0.77474	0.04529
0.77515	5.03699	0.77522	0.00195	0.77557	8.14678	0.7757	0.04545
0.77617	5.04466	0.77646	0.00182	0.77658	8.12763	0.7768	0.04632
0.77712	5.03333	0.77732	-7.39272e-05	0.77762	8.16171	0.77772	0.04664
0.77821	5.05654	0.77828	0.000713375	0.77859	8.15467	0.77868	0.04693
0.77927	5.07171	0.77928	0.000129013	0.77958	8.14979	0.77973	0.04737
0.78019	5.09207	0.78021	-0.00039611	0.78061	8.17742	0.78078	0.04792
0.78114	5.10819	0.78117	-0.000399167	0.78157	8.14078	0.78181	0.04796
0.78232	5.09753	0.78215	-0.000657142	0.78257	8.17939	0.78274	0.04868
0.78316	5.10656	0.78326	-0.000194698	0.78362	8.17052	0.78368	0.0494
0.78414	5.10218	0.78432	-0.00177	0.78458	8.17515	0.78473	0.05034
0.78537	5.13298	0.78529	-0.00127	0.78572	8.19436	0.7857	0.05078
0.78618	5.15126	0.78618	-0.00164	0.78664	8.18269	0.78671	0.05106
0.78735	5.1691	0.78711	-0.0017	0.78758	8.21278	0.78778	0.05165
0.78822	5.16454	0.78817	-0.00202	0.78866	8.20529	0.78866	0.05162
0.78915	5.16422	0.78922	-0.00244	0.7896	8.22878	0.78969	0.05211
0.79031	5.20291	0.79039	-0.00256	0.79055	8.23982	0.7907	0.05277
0.79139	5.21546	0.79108	-0.00267	0.79158	8.22115	0.79172	0.05319
0.7923	5.24048	0.79228	-0.00303	0.79259	8.25262	0.79279	0.05389
0.79321	5.24752	0.79326	-0.00257	0.79361	8.22795	0.79369	0.05505
0.79435	5.24278	0.79436	-0.00277	0.79457	8.25858	0.79472	0.05471
0.79547	5.25294	0.7951	-0.00283	0.79559	8.24848	0.79568	0.0552
0.7963	5.26093	0.79625	-0.0025	0.79659	8.24523	0.79673	0.05658
0.79734	5.28937	0.79717	-0.00287	0.79758	8.27212	0.79771	0.05679
0.7982	5.28504	0.7983	-0.00277	0.79858	8.2505	0.79871	0.05668
0.79935	5.29877	0.79918	-0.00269	0.79962	8.29576	0.7997	0.05708
0.80022	5.28405	0.80017	-0.00226	0.80055	8.25154	0.80072	0.05757
0.80128	5.29664	0.80102	-0.00337	0.8016	8.27843	0.80168	0.05842
0.80234	5.32554	0.80223	-0.002	0.80262	8.2706	0.8027	0.05868
0.80326	5.33317	0.80307	-0.00155	0.80359	8.2839	0.80374	0.05876
0.80434	5.35371	0.80413	-0.00196	0.80457	8.32059	0.80471	0.05943
0.80538	5.34812	0.80502	-0.00161	0.8056	8.29261	0.80568	0.05979
0.80623	5.34951	0.80617	-0.00122	0.80655	8.31477	0.80666	0.06074
0.80737	5.36879	0.80729	-0.00093652	0.80763	8.31527	0.80767	0.06061
0.80819	5.38243	0.80802	-0.000776384	0.80864	8.30197	0.80871	0.06071
0.80929	5.40676	0.80904	-0.000907856	0.80955	8.34186	0.80975	0.06097
0.81022	5.40216	0.8101	-0.000729376	0.81055	8.32014	0.81068	0.06207
0.81132	5.41471	0.81119	0.000594133	0.81154	8.34954	0.81169	0.06223
0.81236	5.40785	0.81226	0.000374376	0.8126	8.34186	0.81272	0.0619
0.81341	5.42279	0.81325	0.000341508	0.81359	8.34506	0.8137	0.06323
0.81427	5.4413	0.81414	0.000456164	0.81461	8.36506	0.8147	0.06389
0.81525	5.45183	0.81522	0.0011	0.8156	8.33137	0.8157	0.06431
0.81638	5.46957	0.81609	0.00174	0.81671	8.40076	0.81672	0.0644
0.81725	5.45783	0.81714	0.00218	0.81767	8.35935	0.81765	0.06476
0.81842	5.47291	0.81809	0.00267	0.8187	8.40145	0.81872	0.065
0.81922	5.48077	0.81903	0.0031	0.8197	8.39239	0.81969	0.06609
0.82045	5.50515	0.82024	0.00385	0.82068	8.37407	0.82068	0.0659
0.8213	5.51011	0.82106	0.00352	0.82169	8.41258	0.82173	0.06644
0.82218	5.50781	0.82226	0.0039	0.82273	8.3758	0.8227	0.0662
0.8233	5.51156	0.82335	0.00401	0.82366	8.40736	0.82374	0.06676
0.8244	5.51237	0.82412	0.00449	0.82466	8.40441	0.82468	0.06747
0.82526	5.53946	0.82499	0.0045	0.8257	8.39722	0.82574	0.06691
0.82631	5.54781	0.82613	0.00513	0.82668	8.42135	0.82672	0.06815
0.82741	5.56055	0.82724	0.00485	0.82767	8.38771	0.82772	0.06796
0.82829	5.561	0.82804	0.00499	0.82867	8.42938	0.82868	0.06884
0.82925	5.55273	0.82913	0.00523	0.82965	8.39737	0.82969	0.06864
0.83025	5.57102	0.82987	0.00581	0.83069	8.42105	0.83073	0.06913
0.83135	5.5805	0.83118	0.006	0.83167	8.43228	0.83171	0.07032
0.83232	5.60362	0.8319	0.00596	0.83271	8.40855	0.83271	0.06951
0.83321	5.60542	0.83317	0.00636	0.83367	8.44031	0.83371	0.07044
0.83425	5.60904	0.83422	0.00601	0.83468	8.40436	0.83466	0.07016
0.83542	5.60335	0.83515	0.0061	0.83568	8.43179	0.83565	0.07061
0.83618	5.61337	0.83611	0.0053	0.83674	8.41618	0.83666	0.07108
0.83736	5.64358	0.83714	0.00511	0.8377	8.41185	0.83766	0.07188
0.83822	5.64877	0.83822	0.006	0.83867	8.46952	0.83866	0.07203
0.8392	5.66037	0.83925	0.00625	0.8397	8.44711	0.83965	0.0716
0.84027	5.65252	0.84019	0.00527	0.84072	8.49301	0.84068	0.07306
0.8414	5.65866	0.84135	0.00499	0.84168	8.45715	0.84169	0.0727
0.84232	5.66827	0.84207	0.00504	0.8427	8.47292	0.84266	0.07272
0.84325	5.68471	0.84316	0.00542	0.84367	8.48872	0.84365	0.07366
0.84425	5.70475	0.84436	0.00437	0.84469	8.46425	0.84457	0.07389
0.84536	5.7034	0.84499	0.00421	0.84569	8.5	0.84566	0.07387
0.8462	5.69676	0.84636	0.00423	0.84671	8.47533	0.84666	0.0745
0.84737	5.70462	0.84707	0.004	0.84768	8.49843	0.84768	0.07455
0.84824	5.7174	0.84826	0.00371	0.84869	8.50335	0.84861	0.07502
0.84934	5.74101	0.84921	0.0032	0.84966	8.50616	0.84967	0.07511
0.85039	5.74869	0.85015	0.0029	0.85071	8.54605	0.85061	0.07575
0.85127	5.74589	0.85114	0.0024	0.85167	8.51763	0.85172	0.07535
0.8522	5.73812	0.85205	0.00238	0.85262	8.55112	0.85267	0.07613
0.85317	5.7537	0.85328	0.00222	0.85372	8.55048	0.85367	0.07601
0.85432	5.77839	0.85425	0.00196	0.85473	8.55477	0.85469	0.07703
0.85531	5.79298	0.85508	0.0017	0.85569	8.58067	0.85562	0.07742
0.85619	5.80016	0.85636	0.00154	0.85668	8.54108	0.85663	0.07779
0.85723	5.78521	0.85699	0.00132	0.85765	8.58634	0.8576	0.07829
0.85814	5.78959	0.85829	0.00115	0.85869	8.53925	0.85865	0.07823
0.8593	5.80864	0.8591	0.00131	0.85968	8.56994	0.85972	0.07785
0.86036	5.83325	0.86031	0.000289913	0.86071	8.57718	0.86064	0.07839
0.86123	5.83212	0.86143	0.000244433	0.8617	8.55428	0.86163	0.07888
0.8623	5.8342	0.86211	0.0012	0.86273	8.58668	0.86265	0.07942
0.86333	5.83853	0.86315	0.000967911	0.86367	8.55275	0.86362	0.07909
0.86416	5.83424	0.86415	0.000199718	0.86467	8.59215	0.86465	0.07972
0.8653	5.86382	0.86528	0.00115	0.86572	8.57757	0.86565	0.07995
0.86632	5.86729	0.86603	0.00109	0.86671	8.58373	0.86665	0.07986
0.86724	5.88111	0.86722	0.00156	0.86769	8.60579	0.86765	0.08041
0.86823	5.87339	0.86803	0.000419474	0.86867	8.57575	0.86865	0.08036
0.86937	5.87727	0.86918	0.000742039	0.86971	8.61505	0.86957	0.08059
0.87029	5.88987	0.87014	0.000807775	0.87071	8.59633	0.87069	0.08071
0.87138	5.90382	0.87105	0.00102	0.87167	8.62061	0.87166	0.0807
0.87228	5.92432	0.87217	0.000842554	0.87269	8.62549	0.87261	0.08155
0.87322	5.91863	0.87323	0.0015	0.87374	8.61598	0.87364	0.08177
0.8742	5.91886	0.87435	0.00101	0.87468	8.65509	0.87461	0.08214
0.87521	5.92048	0.87518	0.00132	0.87569	8.62608	0.87563	0.08177
0.87621	5.92707	0.87611	0.00138	0.87666	8.66115	0.87673	0.08185
0.87734	5.96459	0.87724	0.000981669	0.87771	8.64962	0.87765	0.08195
0.87824	5.95958	0.87827	0.000962178	0.87867	8.63317	0.87863	0.08184
0.87922	5.96297	0.87918	0.00105	0.87969	8.65681	0.87966	0.08252
0.88033	5.95624	0.88009	0.00145	0.8807	8.61515	0.88063	0.08265
0.88118	5.96681	0.88111	0.00166	0.88164	8.66208	0.88168	0.08222
0.88228	5.98536	0.8821	0.00168	0.88271	8.63559	0.88269	0.08258
0.88341	5.99313	0.88322	0.00124	0.88363	8.64795	0.88365	0.08274
0.88418	6.0004	0.88424	0.00105	0.88463	8.66051	0.88465	0.08214
0.88532	5.99624	0.88514	0.000957592	0.88567	8.63357	0.88562	0.08261
0.88631	6.00464	0.88609	0.00109	0.88669	8.67893	0.88663	0.0824
0.8872	6.01295	0.88716	0.00203	0.88773	8.63637	0.88767	0.08297
0.88826	6.03196	0.8883	0.00187	0.88868	8.67331	0.88871	0.08282
0.88933	6.04288	0.88908	0.0017	0.88974	8.64647	0.88965	0.08293
0.89021	6.03011	0.89002	0.00111	0.89071	8.65947	0.89064	0.08321
0.89139	6.04284	0.89117	0.00208	0.89162	8.677	0.89168	0.08292
0.89221	6.04221	0.89213	0.00216	0.89271	8.65253	0.89268	0.08327
0.89332	6.06446	0.89313	0.00201	0.8937	8.68085	0.89368	0.08301
0.89424	6.07711	0.89407	0.00255	0.89467	8.66932	0.89469	0.08273
0.89531	6.07851	0.89518	0.00243	0.89566	8.66169	0.89561	0.08359
0.89619	6.0734	0.89635	0.00203	0.89671	8.68474	0.89663	0.08351
0.89736	6.08293	0.89716	0.00244	0.89769	8.66947	0.89767	0.08416
0.89824	6.09783	0.89823	0.00236	0.8987	8.72552	0.89862	0.08368
0.8992	6.10677	0.89912	0.00232	0.89974	8.68518	0.89966	0.08328
0.90026	6.11431	0.90016	0.00245	0.90068	8.70399	0.90068	0.08402
0.90115	6.10966	0.90095	0.0028	0.90171	8.69212	0.90172	0.08383
0.90237	6.10889	0.90221	0.00292	0.90271	8.68208	0.90267	0.08367
0.90336	6.11779	0.90308	0.00347	0.90367	8.7229	0.90367	0.08395
0.90416	6.13097	0.9041	0.00301	0.90472	8.68843	0.90466	0.08393
0.90536	6.16158	0.905	0.00259	0.90572	8.70197	0.90565	0.08429
0.90622	6.15237	0.90608	0.00318	0.9067	8.68474	0.90662	0.08431
0.90739	6.14957	0.90703	0.00357	0.90771	8.69803	0.90765	0.08399
0.90818	6.14903	0.90813	0.00221	0.9087	8.73743	0.90866	0.08439
0.90926	6.16537	0.90929	0.00279	0.90969	8.72212	0.9097	0.08428
0.91037	6.17707	0.9102	0.00262	0.91067	8.75531	0.91067	0.08386
0.91124	6.18082	0.91108	0.00272	0.9117	8.73034	0.91167	0.08369
0.91218	6.18926	0.91222	0.00357	0.91271	8.746	0.91263	0.08427
0.91342	6.17991	0.91304	0.00304	0.91367	8.76363	0.91367	0.08447
0.91435	6.18899	0.91401	0.00308	0.91468	8.73871	0.91468	0.08434
0.9152	6.20714	0.91517	0.00334	0.91568	8.77757	0.91563	0.08389
0.91637	6.22556	0.91614	0.00331	0.91667	8.73576	0.91671	0.08417
0.91725	6.23418	0.91721	0.00385	0.91769	8.76496	0.91768	0.08416
0.91827	6.21734	0.91808	0.00318	0.91871	8.74847	0.91864	0.08333
0.91922	6.22046	0.91923	0.00264	0.91972	8.74344	0.91969	0.08335
0.9203	6.23305	0.92005	0.00306	0.92067	8.79018	0.92067	0.08324
0.9212	6.24804	0.92122	0.00351	0.92165	8.75103	0.92171	0.08329
0.92235	6.2675	0.92217	0.00417	0.92266	8.78984	0.92268	0.08326
0.9233	6.25531	0.9233	0.0036	0.92368	8.76472	0.92374	0.08268
0.92421	6.2643	0.92435	0.00396	0.92469	8.79057	0.92465	0.08359
0.92531	6.26087	0.92512	0.00507	0.92564	8.80087	0.92565	0.08343
0.92609	6.27694	0.92604	0.00497	0.92667	8.77836	0.92669	0.08271
0.92726	6.29089	0.92725	0.0055	0.92766	8.81628	0.92757	0.08248
0.92819	6.29554	0.92828	0.00725	0.92867	8.77683	0.92866	0.08232
0.92937	6.30385	0.92915	0.00662	0.92968	8.78668	0.92965	0.08267
0.93027	6.28868	0.93023	0.00691	0.9307	8.79683	0.93072	0.08249
0.93142	6.30706	0.93111	0.00682	0.93165	8.77999	0.93171	0.08295
0.93221	6.31302	0.93228	0.00794	0.9326	8.81407	0.93266	0.08274
0.93321	6.33338	0.93317	0.00745	0.9337	8.78688	0.9337	0.08244
0.93436	6.3374	0.93406	0.00711	0.93468	8.81013	0.93465	0.08266
0.93519	6.33121	0.93519	0.00688	0.93564	8.80052	0.93564	0.08252
0.93634	6.32746	0.93622	0.00742	0.93669	8.79437	0.93666	0.08227
0.9373	6.32615	0.93727	0.00821	0.93763	8.83386	0.93766	0.08211
0.93814	6.36534	0.93807	0.00748	0.93863	8.78846	0.93869	0.08213
0.93926	6.35708	0.93914	0.00821	0.93972	8.82766	0.93966	0.08215
0.94034	6.36029	0.94012	0.00735	0.94065	8.78885	0.94068	0.08184
0.94134	6.35054	0.94138	0.00879	0.94169	8.81835	0.94169	0.0817
0.9422	6.35293	0.94201	0.00829	0.94265	8.83125	0.94268	0.08223
0.94321	6.3769	0.94315	0.00828	0.94368	8.82022	0.94369	0.08195
0.94429	6.38769	0.94425	0.00687	0.94466	8.84775	0.94466	0.08133
0.94524	6.39185	0.94531	0.00711	0.94567	8.82328	0.94569	0.08092
0.94618	6.37772	0.94624	0.00787	0.94669	8.84953	0.9466	0.08141
0.94733	6.38255	0.94728	0.00701	0.94767	8.85164	0.94765	0.0816
0.9483	6.38972	0.94808	0.00672	0.94865	8.83908	0.94865	0.08089
0.94922	6.41009	0.94921	0.00683	0.94967	8.86184	0.94961	0.08128
0.95021	6.42192	0.95026	0.00721	0.95064	8.8253	0.9507	0.08154
0.9514	6.40101	0.95124	0.00581	0.95162	8.85475	0.95162	0.08061
0.95223	6.41271	0.95227	0.00577	0.95269	8.8381	0.95269	0.08114
0.95321	6.41275	0.9535	0.00546	0.95368	8.85352	0.95367	0.08059
0.95431	6.43113	0.95428	0.00626	0.95463	8.87011	0.9547	0.08066
0.9552	6.44594	0.95521	0.00448	0.95566	8.84071	0.9557	0.08091
0.9562	6.44178	0.95629	0.00447	0.95663	8.88361	0.95669	0.08159
0.95744	6.44779	0.95732	0.0044	0.95767	8.85962	0.9577	0.08127
0.9582	6.437	0.95827	0.0044	0.95866	8.87706	0.95871	0.08149
0.95941	6.44928	0.95936	0.00314	0.95963	8.87331	0.95967	0.08175
0.96015	6.4602	0.96015	0.00335	0.96071	8.858	0.96069	0.08069
0.9612	6.48147	0.96136	0.0034	0.96175	8.90208	0.96172	0.08059
0.96226	6.47492	0.96219	0.00356	0.96266	8.87026	0.96275	0.08081
0.96339	6.46761	0.96319	0.00247	0.96363	8.90641	0.96372	0.08116
0.96426	6.47519	0.96415	0.0023	0.96464	8.90592	0.96464	0.0812
0.96515	6.4733	0.96549	0.00234	0.96565	8.90902	0.9657	0.08096
0.9663	6.50594	0.9664	0.00198	0.96664	8.92921	0.96672	0.08159
0.9673	6.50933	0.96726	0.00131	0.96762	8.89927	0.96766	0.08091
0.96813	6.49939	0.96814	0.00168	0.96868	8.91468	0.96871	0.0809
0.96938	6.50143	0.96907	0.00127	0.96966	8.87356	0.9697	0.08033
0.97015	6.49203	0.97022	0.00072293	0.97067	8.89291	0.97069	0.08042
0.97117	6.52057	0.97148	0.000967911	0.97166	8.90744	0.97174	0.08036
0.97217	6.53709	0.97196	0.000788284	0.97264	8.88568	0.97268	0.08
0.97336	6.54635	0.97324	0.000296028	0.97363	8.91252	0.97371	0.07999
0.97438	6.52676	0.97423	-0.000203106	0.9747	8.89548	0.97474	0.08014
0.97518	6.51515	0.9753	0.000241758	0.97573	8.91158	0.97578	0.07935
0.9761	6.54409	0.97625	0.000805864	0.97666	8.90769	0.97677	0.07971
0.97716	6.54825	0.97737	0.000215005	0.97772	8.897	0.9777	0.0801
0.97836	6.56586	0.97834	0.000958738	0.97865	8.933	0.97872	0.07896
0.97927	6.55795	0.97924	0.000704967	0.97967	8.89804	0.97975	0.07862
0.98016	6.55687	0.98014	4.72256e-05	0.98067	8.94345	0.98078	0.07902
0.98122	6.55651	0.98129	0.000399219	0.98167	8.92094	0.98171	0.07893
0.98231	6.56956	0.98231	0.000954534	0.98268	8.91917	0.98278	0.07893
0.98328	6.59281	0.98303	0.00125	0.98364	8.92645	0.98375	0.07859
0.98408	6.58572	0.98424	0.000711464	0.98464	8.90764	0.98478	0.07799
0.98527	6.59547	0.9853	0.000621268	0.98568	8.95408	0.98574	0.07759
0.98624	6.58581	0.9861	0.000668277	0.98669	8.91498	0.98677	0.0781
0.98716	6.58613	0.98721	0.000800513	0.98762	8.93675	0.9877	0.07788
0.98819	6.60902	0.98808	0.000389282	0.98866	8.92626	0.98876	0.07776
0.98925	6.61489	0.989	0.00149	0.98966	8.91094	0.98974	0.07781
0.99022	6.62563	0.99016	0.00142	0.99063	8.95349	0.99068	0.07763
0.99116	6.60635	0.99114	0.00116	0.99165	8.92394	0.99176	0.07723
0.99214	6.6152	0.99218	0.00156	0.99265	8.95748	0.99276	0.07678
0.99315	6.61922	0.99304	0.00172	0.99359	8.93355	0.99376	0.07571
0.99431	6.64518	0.99422	0.00154	0.99468	8.95088	0.99479	0.07696
0.9951	6.64843	0.99523	0.00181	0.99561	8.97743	0.99576	0.0759
0.99625	6.64175	0.99635	0.00177	0.99666	8.95083	0.99677	0.0758
0.99739	6.65254	0.99718	0.00221	0.99763	8.97073	0.99781	0.07546
0.9982	6.64852	0.99821	0.00227	0.99865	8.94029	0.99877	0.07627
0.99919	6.68166	0.9991	0.00173	0.99963	8.96635	0.99976	0.07553
1.00021	6.68424	1.00029	0.00307	1.00069	8.96556	1.00076	0.0755
1.00144	6.68564	1.00113	0.0032	1.00167	8.94709	1.00178	0.0751
1.00232	6.67205	1.002	0.00373	1.00262	8.98201	1.00278	0.07373
1.00325	6.66388	1.00334	0.00343	1.00367	8.95093	1.0038	0.0746
1.00427	6.68482	1.00416	0.00397	1.00467	8.97654	1.0048	0.07421
1.00527	6.6869	1.00532	0.00383	1.00561	8.9431	1.00578	0.07387
1.00632	6.70627	1.00596	0.00414	1.00664	8.93911	1.00678	0.07374
1.00739	6.693	1.00719	0.00489	1.00766	8.94167	1.00779	0.0736
1.00832	6.69042	1.00813	0.00447	1.00866	8.90646	1.0087	0.07369
1.00926	6.69209	1.00923	0.00475	1.00962	8.95369	1.00978	0.07272
1.01026	6.70717	1.01008	0.00508	1.01066	8.9531	1.01078	0.07298
1.01144	6.73444	1.01141	0.00455	1.01165	8.97329	1.01177	0.07204
1.01244	6.71485	1.01215	0.00545	1.01267	8.98516	1.01285	0.07221
1.01327	6.7232	1.01323	0.00501	1.0137	8.96137	1.01373	0.0719
1.01425	6.71377	1.01399	0.00497	1.0146	8.99979	1.01475	0.07143
1.01534	6.72415	1.01525	0.00476	1.01565	8.96315	1.01584	0.0718
1.01631	6.74027	1.01605	0.00544	1.01668	8.99934	1.01677	0.0718
1.01728	6.74194	1.01727	0.00567	1.01764	8.99417	1.01782	0.0714
1.0183	6.75539	1.01824	0.00499	1.01865	8.98915	1.01878	0.07084
1.01944	6.73837	1.01914	0.00473	1.01963	9.03397	1.01984	0.07097
1.02028	6.73761	1.02016	0.00491	1.02066	8.98841	1.02081	0.07089
1.02128	6.75657	1.0212	0.00473	1.02165	9.03505	1.02183	0.06983
1.02222	6.77368	1.02213	0.00446	1.02269	8.98841	1.02281	0.06941
1.02333	6.78619	1.02328	0.00435	1.02363	9.00964	1.02386	0.06941
1.02435	6.78388	1.0241	0.00442	1.02466	9.00417	1.02474	0.06887
1.02527	6.76889	1.02525	0.00418	1.02562	9.00269	1.02578	0.06869
1.02632	6.77011	1.02617	0.00398	1.02668	9.02746	1.02681	0.06913
1.0274	6.79111	1.02717	0.00354	1.02767	9.0023	1.02783	0.06825
1.02818	6.81025	1.02809	0.00377	1.02867	9.02727	1.0288	0.06789
1.02915	6.80903	1.02913	0.0032	1.02964	9.02599	1.02977	0.06716
1.03029	6.80759	1.03023	0.00408	1.03064	9.03086	1.03081	0.06658
1.03142	6.80185	1.0313	0.0036	1.03166	9.05652	1.03182	0.06619
1.0323	6.80059	1.03207	0.00287	1.03268	9.00264	1.03277	0.06627
1.03321	6.81409	1.03314	0.00304	1.03371	9.01116	1.0338	0.06576
1.03419	6.83892	1.03404	0.00409	1.03469	9.00422	1.03486	0.06565
1.03538	6.82705	1.03522	0.00337	1.03565	8.99949	1.03585	0.06581
1.03635	6.82976	1.0361	0.00337	1.03668	9.04859	1.0368	0.06543
1.03735	6.82669	1.03712	0.00327	1.03763	9.02461	1.03784	0.06533
1.03832	6.83233	1.03827	0.00396	1.0387	9.07607	1.03878	0.06459
1.0393	6.85901	1.03924	0.00393	1.03969	9.04116	1.03983	0.06359
1.04025	6.85983	1.04013	0.00335	1.04067	9.03288	1.04081	0.0636
1.04127	6.87278	1.04108	0.0035	1.0417	9.04638	1.04187	0.06438
1.04243	6.85549	1.04226	0.00324	1.04263	9.03598	1.04284	0.06388
1.04341	6.85572	1.04307	0.00364	1.04369	9.05381	1.04376	0.06355
1.04428	6.8722	1.04421	0.00367	1.04471	9.01151	1.04482	0.0635
1.04518	6.8792	1.04504	0.00412	1.04565	9.05253	1.04581	0.0623
1.04634	6.89568	1.04616	0.00354	1.04663	9.03919	1.04681	0.06248
1.04736	6.88601	1.04728	0.00387	1.04766	9.03948	1.04783	0.06262
1.04823	6.87838	1.04805	0.00443	1.04864	9.06002	1.04887	0.06126
1.04925	6.8805	1.04915	0.00374	1.04961	9.04032	1.04976	0.06148
1.05026	6.88868	1.04999	0.00388	1.05068	9.05509	1.05078	0.06124
1.05138	6.92164	1.05107	0.0038	1.05176	9.05189	1.05179	0.06116
1.05231	6.90904	1.05221	0.00423	1.05269	9.06933	1.05282	0.06115
1.05332	6.90579	1.05296	0.00403	1.05367	9.07529	1.05382	0.06154
1.05422	6.89211	1.05433	0.00416	1.05467	9.05243	1.05482	0.06058
1.05526	6.90498	1.05502	0.00373	1.05567	9.07622	1.0558	0.06073
1.05641	6.92529	1.0562	0.00459	1.05667	9.0512	1.05678	0.06082
1.05721	6.93076	1.0573	0.00457	1.05765	9.0675	1.05783	0.06085
1.05835	6.93518	1.05811	0.00421	1.05867	9.08706	1.05872	0.05994
1.05937	6.92349	1.05915	0.00409	1.05971	9.06918	1.05983	0.05953
1.0603	6.92421	1.0602	0.00432	1.06065	9.10006	1.06076	0.05967
1.06125	6.92358	1.06122	0.00492	1.06173	9.05972	1.06182	0.05989
1.06223	6.94241	1.06212	0.00464	1.06263	9.11341	1.06281	0.06016
1.06319	6.95392	1.06322	0.00388	1.06367	9.09183	1.06379	0.05972
1.06418	6.94092	1.06413	0.00451	1.06463	9.10129	1.06483	0.05868
1.0653	6.94349	1.06505	0.0046	1.06565	9.11281	1.06578	0.05858
1.06638	6.9346	1.06625	0.0043	1.06664	9.0872	1.0668	0.05871
1.06734	6.94403	1.06722	0.00465	1.06761	9.10567	1.06779	0.0586
1.06822	6.96448	1.06809	0.0036	1.06868	9.09247	1.06875	0.05788
1.06919	6.97072	1.06908	0.00474	1.06967	9.10681	1.0698	0.05781
1.0703	6.97162	1.07001	0.00369	1.0706	9.10306	1.07078	0.05808
1.0714	6.9615	1.07112	0.00464	1.07167	9.08789	1.07176	0.05764
1.07216	6.95893	1.07221	0.0039	1.07264	9.13503	1.07275	0.05785
1.0732	6.9606	1.07311	0.00401	1.07368	9.11163	1.07375	0.05743
1.07439	6.98873	1.07417	0.00462	1.07462	9.12281	1.0748	0.05713
1.07531	6.9946	1.07508	0.00439	1.0757	9.13636	1.07581	0.05753
1.07617	6.9811	1.07598	0.00461	1.07666	9.11799	1.07672	0.057
1.0773	6.98214	1.07718	0.00461	1.07768	9.14596	1.07777	0.05657
1.0782	6.98033	1.07823	0.00485	1.07865	9.09947	1.07879	0.05612
1.07925	7.00078	1.07908	0.00374	1.07962	9.14872	1.07981	0.05657
1.08034	7.01428	1.08018	0.00423	1.08068	9.12035	1.08072	0.0569
1.0813	7.0114	1.08109	0.00403	1.08161	9.13379	1.08174	0.05705
1.08217	7.00882	1.08223	0.00448	1.08265	9.1632	1.08275	0.05646
1.08334	7.00386	1.0833	0.00394	1.08369	9.12124	1.08376	0.05659
1.08422	7.0076	1.08413	0.00491	1.08467	9.16133	1.08475	0.05625
1.08532	7.01975	1.0852	0.00502	1.08567	9.12084	1.08578	0.05594
1.08629	7.04291	1.08611	0.0043	1.08663	9.1401	1.08671	0.05598
1.0872	7.02593	1.08727	0.00396	1.08764	9.13064	1.08772	0.05607
1.08831	7.03374	1.08808	0.00455	1.08862	9.12912	1.08869	0.05599
1.08922	7.02106	1.08915	0.00425	1.0897	9.1597	1.08973	0.05593
1.09022	7.0281	1.09007	0.00448	1.09068	9.12921	1.09074	0.05528
1.09139	7.05483	1.09107	0.00483	1.09167	9.16177	1.09177	0.05548
1.09215	7.05483	1.09192	0.00464	1.09266	9.14197	1.09268	0.05531
1.09328	7.0663	1.09314	0.00398	1.09364	9.16024	1.09374	0.05534
1.09431	7.0523	1.09413	0.00425	1.09467	9.17034	1.09477	0.05546
1.09513	7.04914	1.09521	0.00484	1.09566	9.16733	1.09569	0.05551
1.09636	7.05722	1.09624	0.00414	1.09667	9.20457	1.09673	0.05554
1.09726	7.0709	1.09707	0.00526	1.09763	9.15615	1.09772	0.0556
1.09829	7.08851	1.09813	0.00457	1.09867	9.16861	1.09872	0.05486
1.09932	7.08418	1.09912	0.00513	1.09961	9.17255	1.09975	0.05526
1.10018	7.07465	1.09994	0.00549	1.10064	9.13793	1.10065	0.05462
1.10129	7.07	1.10106	0.00495	1.1016	9.18413	1.10176	0.05528
1.10232	7.08644	1.10207	0.00554	1.10262	9.14458	1.10276	0.05536
1.10316	7.09953	1.10295	0.00522	1.10364	9.19378	1.10371	0.05473
1.10433	7.10472	1.10423	0.0061	1.10465	9.15088	1.10476	0.05567
1.10525	7.10418	1.10511	0.00602	1.10565	9.17674	1.10571	0.05543
1.10628	7.0854	1.10616	0.00654	1.10669	9.20732	1.10669	0.05546
1.10727	7.10246	1.10699	0.0062	1.10763	9.16443	1.10778	0.05549
1.10823	7.10892	1.108	0.00631	1.10861	9.21102	1.10871	0.05588
1.10935	7.12811	1.10909	0.00609	1.10965	9.16339	1.10975	0.05555
1.11023	7.12544	1.1101	0.00626	1.11064	9.19235	1.11075	0.05483
1.11134	7.11181	1.11131	0.00681	1.11174	9.19575	1.1117	0.05473
1.11227	7.11935	1.11208	0.00769	1.11268	9.19974	1.11271	0.05489
1.11314	7.11172	1.11277	0.00716	1.11365	9.23387	1.11368	0.05566
1.11426	7.14052	1.11404	0.00748	1.11464	9.19738	1.11469	0.05577
1.11516	7.14382	1.11495	0.00824	1.11567	9.23323	1.11575	0.05549
1.11628	7.14802	1.11614	0.00882	1.11664	9.22466	1.11674	0.05512
1.11722	7.14111	1.11723	0.00897	1.11766	9.2025	1.1178	0.05483
1.1182	7.13393	1.11822	0.01033	1.11868	9.21905	1.11867	0.05536
1.11933	7.15371	1.11915	0.0099	1.11969	9.17571	1.1197	0.05536
1.12026	7.15922	1.12018	0.01078	1.12065	9.22855	1.1207	0.05493
1.1212	7.18066	1.12126	0.01051	1.12165	9.18733	1.1216	0.05544
1.12232	7.16581	1.12217	0.01059	1.12266	9.21575	1.12274	0.05553
1.1233	7.15583	1.12312	0.0109	1.12362	9.21964	1.12372	0.05626
1.12413	7.14865	1.12407	0.01036	1.12463	9.17492	1.12469	0.05571
1.12535	7.16459	1.12509	0.01039	1.12567	9.22037	1.12567	0.05559
1.12619	7.19859	1.12613	0.01087	1.12665	9.15399	1.1267	0.05606
1.12727	7.18689	1.12708	0.01089	1.12765	9.19127	1.12771	0.05547
1.12825	7.18265	1.12833	0.01039	1.12864	9.17196	1.12878	0.05561
1.12924	7.17732	1.12934	0.01078	1.12964	9.16615	1.12967	0.05562
1.13024	7.18527	1.13016	0.0115	1.13061	9.21294	1.13072	0.05624
1.1312	7.20712	1.13152	0.01019	1.13165	9.19782	1.13168	0.05608
1.13223	7.20906	1.13221	0.01098	1.13263	9.24796	1.13271	0.05593
1.13312	7.21091	1.13302	0.01041	1.13367	9.2219	1.13369	0.05628
1.13437	7.19267	1.13429	0.01051	1.13462	9.23998	1.13468	0.05661
1.13517	7.19994	1.13512	0.01024	1.13557	9.23722	1.13573	0.05658
1.13632	7.20771	1.13615	0.01033	1.13666	9.22422	1.13671	0.05599
1.13719	7.22554	1.13705	0.00998	1.13765	9.27091	1.13772	0.05662
1.1383	7.23715	1.13836	0.00953	1.13867	9.22737	1.13875	0.05657
1.13913	7.22071	1.1393	0.0101	1.13962	9.25303	1.13972	0.05613
1.14029	7.22328	1.14025	0.00951	1.14065	9.24894	1.14068	0.05608
1.1411	7.21276	1.1412	0.00943	1.14167	9.23018	1.1417	0.05687
1.14236	7.23706	1.1423	0.00896	1.14264	9.26012	1.14268	0.0569
1.14311	7.2473	1.14321	0.00947	1.14362	9.1955	1.14371	0.05676
1.14429	7.24983	1.14421	0.00937	1.14464	9.2547	1.14474	0.05691
1.1452	7.24067	1.14512	0.00825	1.1456	9.21545	1.14568	0.0564
1.14623	7.2315	1.14616	0.00776	1.1466	9.21151	1.14671	0.05749
1.1473	7.24915	1.14699	0.00812	1.14762	9.2351	1.14766	0.05749
1.1482	7.25042	1.1481	0.00737	1.14866	9.21742	1.1487	0.05668
1.14925	7.27665	1.14937	0.00689	1.14963	9.27351	1.14974	0.05656
1.15024	7.27146	1.15032	0.00668	1.15072	9.23421	1.15073	0.05682
1.15118	7.25751	1.1512	0.00746	1.15165	9.27765	1.15174	0.05743
1.15228	7.25656	1.15229	0.00751	1.15268	9.25441	1.15273	0.05771
1.15312	7.26144	1.15313	0.00649	1.15368	9.26234	1.1538	0.05766
1.15431	7.28559	1.15425	0.00692	1.15468	9.28149	1.15475	0.05768
1.15518	7.29169	1.15532	0.00641	1.15565	9.25795	1.1558	0.05714
1.15634	7.28789	1.15621	0.00599	1.15662	9.27933	1.15675	0.05739
1.15714	7.27755	1.15715	0.006	1.15769	9.26234	1.15772	0.05766
1.15826	7.27683	1.15812	0.00536	1.15864	9.25869	1.15869	0.05743
1.15917	7.29209	1.15931	0.00479	1.1596	9.2844	1.15967	0.058
1.16023	7.30758	1.1603	0.00473	1.16064	9.24879	1.16069	0.05816
1.16125	7.3139	1.16138	0.00497	1.16164	9.28908	1.16173	0.05871
1.1622	7.29029	1.16245	0.00494	1.16263	9.26002	1.16275	0.05814
1.16335	7.29399	1.1633	0.0055	1.16369	9.27785	1.16373	0.05859
1.16411	7.30243	1.16409	0.00498	1.16462	9.27544	1.16472	0.05835
1.16526	7.31277	1.16514	0.00492	1.16565	9.24869	1.16573	0.05855
1.16628	7.33449	1.16615	0.00521	1.16666	9.30454	1.16672	0.05814
1.16721	7.32794	1.16733	0.00537	1.16767	9.25165	1.16775	0.05842
1.16821	7.3232	1.16827	0.00509	1.16864	9.29036	1.16868	0.05814
1.16934	7.31507	1.16912	0.00557	1.16967	9.26662	1.16973	0.05897
1.17023	7.32013	1.17026	0.00521	1.17063	9.27805	1.17072	0.05866
1.17119	7.33607	1.17109	0.00504	1.17163	9.29464	1.17171	0.05857
1.17226	7.33553	1.17221	0.00517	1.17267	9.26726	1.17275	0.05881
1.1732	7.34862	1.17309	0.00529	1.17362	9.30558	1.1738	0.0591
1.17435	7.33133	1.17416	0.00559	1.17464	9.26248	1.17479	0.0593
1.17519	7.33792	1.1752	0.00592	1.17568	9.29415	1.17577	0.05942
1.17618	7.34234	1.17616	0.00601	1.17661	9.28696	1.17672	0.0597
1.17729	7.36311	1.17723	0.00614	1.17763	9.28233	1.17777	0.05943
1.17819	7.37661	1.17812	0.00662	1.17866	9.32188	1.17874	0.05933
1.17927	7.36686	1.17912	0.00655	1.17964	9.28514	1.17971	0.05955
1.18015	7.36253	1.18027	0.007	1.1806	9.31415	1.18074	0.06019
1.18132	7.36257	1.18128	0.00707	1.18167	9.31257	1.18174	0.06002
1.18212	7.37788	1.18225	0.00684	1.18263	9.28849	1.18275	0.05964
1.18333	7.38975	1.18317	0.00755	1.18369	9.34301	1.1838	0.05978
1.18412	7.40095	1.18419	0.00751	1.18462	9.29686	1.18469	0.05999
1.18533	7.39034	1.18508	0.00782	1.18567	9.33399	1.18578	0.05975
1.18617	7.36907	1.18601	0.00796	1.18661	9.29006	1.18674	0.05963
1.18729	7.38849	1.18703	0.00868	1.18766	9.30779	1.18782	0.06065
1.18823	7.39941	1.18811	0.0091	1.18864	9.31493	1.18874	0.06049
1.18917	7.41422	1.18914	0.00974	1.18965	9.29583	1.18977	0.06048
1.19036	7.41887	1.19024	0.00903	1.19068	9.35621	1.1908	0.06133
1.19123	7.40099	1.1911	0.01005	1.19164	9.31252	1.19176	0.0611
1.19215	7.39747	1.1921	0.01005	1.19263	9.35256	1.19281	0.06072
1.19335	7.40425	1.19326	0.00957	1.19361	9.34177	1.19379	0.06142
1.19424	7.42547	1.19398	0.01073	1.19463	9.3404	1.19478	0.06134
1.1951	7.42944	1.19515	0.01087	1.19565	9.35675	1.1958	0.06084
1.1963	7.4368	1.19611	0.01072	1.19662	9.32858	1.19669	0.06126
1.19717	7.4214	1.19718	0.01124	1.19764	9.3502	1.19774	0.06108
1.19811	7.41788	1.19801	0.01167	1.19862	9.34498	1.19877	0.06126
1.19922	7.44027	1.19918	0.01207	1.19967	9.33606	1.19979	0.06103
1.20012	7.44262	1.20032	0.01154	1.20063	9.34823	1.20081	0.0618
1.20125	7.45712	1.20119	0.01242	1.20159	9.30873	1.20178	0.06208
1.20218	7.44456	1.20207	0.01286	1.20265	9.35891	1.20278	0.06211
1.20333	7.43996	1.20305	0.01251	1.20367	9.32592	1.20373	0.06238
1.20424	7.46506	1.20414	0.01284	1.20462	9.34542	1.20475	0.06247
1.20526	7.46854	1.20506	0.01267	1.20565	9.35685	1.20576	0.06274
1.20638	7.48696	1.20602	0.01288	1.20661	9.34389	1.20675	0.06243
1.20725	7.48068	1.20707	0.01268	1.2076	9.36453	1.20777	0.06237
1.20829	7.45987	1.20826	0.01265	1.20862	9.30927	1.20875	0.06327
1.20928	7.45278	1.20917	0.01286	1.20963	9.35305	1.20982	0.06289
1.21027	7.46831	1.20993	0.01354	1.21062	9.34542	1.21076	0.06291
1.21139	7.48777	1.21123	0.01345	1.21162	9.3497	1.21179	0.06355
1.21224	7.47247	1.21219	0.01325	1.21264	9.38098	1.21281	0.0634
1.21337	7.46967	1.21329	0.01347	1.21357	9.35034	1.21376	0.06343
1.2142	7.44867	1.21412	0.01388	1.21469	9.37201	1.21478	0.0639
1.21538	7.46836	1.21505	0.0132	1.21566	9.34665	1.21576	0.06447
1.2162	7.48159	1.21612	0.01335	1.21665	9.38181	1.21674	0.06419
1.21741	7.49599	1.21715	0.01336	1.21766	9.37536	1.2178	0.06431
1.21829	7.49003	1.21836	0.0132	1.21863	9.36212	1.21876	0.06438
1.21936	7.47531	1.21913	0.01376	1.21962	9.39482	1.21982	0.06405
1.22024	7.48321	1.22016	0.01399	1.22061	9.353	1.22085	0.06535
1.22126	7.48601	1.22134	0.01302	1.22164	9.36699	1.22178	0.06529
1.22241	7.51306	1.22218	0.01318	1.22263	9.36822	1.22281	0.06538
1.22326	7.50231	1.22328	0.0135	1.2236	9.36133	1.22377	0.06518
1.22437	7.49563	1.22433	0.01352	1.22463	9.39654	1.22476	0.06593
1.22518	7.49599	1.22516	0.01316	1.22564	9.35931	1.22577	0.06565
1.22636	7.488	1.22608	0.01301	1.22665	9.39728	1.22673	0.06547
1.22717	7.52322	1.22723	0.01296	1.22763	9.36916	1.2278	0.06612
1.22826	7.5173	1.22828	0.01308	1.22872	9.36729	1.22877	0.06619
1.22934	7.52746	1.22916	0.01327	1.22966	9.37487	1.22979	0.06656
1.23024	7.50624	1.23019	0.01354	1.23062	9.33449	1.23072	0.06715
1.23136	7.51021	1.23102	0.01263	1.23166	9.37916	1.23175	0.06677
1.23229	7.5192	1.23221	0.01269	1.23259	9.32803	1.23285	0.06734
1.23325	7.52908	1.2331	0.01252	1.23365	9.3795	1.23374	0.06803
1.23426	7.54611	1.23419	0.01274	1.23463	9.37009	1.23475	0.06747
1.23539	7.5257	1.23514	0.01336	1.23563	9.37591	1.23578	0.06825
1.23622	7.52638	1.23617	0.01304	1.23664	9.40078	1.23679	0.0681
1.23735	7.51825	1.23727	0.01331	1.23761	9.36276	1.23775	0.06852
1.23821	7.52981	1.23839	0.01303	1.23859	9.39708	1.23873	0.06855
1.23935	7.56073	1.23904	0.0133	1.2396	9.38147	1.23973	0.07001
1.24023	7.54904	1.24012	0.01265	1.24063	9.38142	1.24073	0.06928
1.24137	7.54773	1.24133	0.01314	1.24162	9.40275	1.24172	0.06971
1.24223	7.53125	1.24212	0.01318	1.24262	9.38132	1.24274	0.07045
1.24328	7.5448	1.24291	0.01328	1.24355	9.40802	1.24373	0.07012
1.24431	7.56367	1.24427	0.01367	1.24462	9.37522	1.24479	0.07043
1.24526	7.5736	1.24524	0.0139	1.24559	9.40432	1.24577	0.07104
1.24636	7.5699	1.24609	0.01404	1.24663	9.4022	1.24669	0.07114
1.24716	7.53879	1.24732	0.0138	1.24758	9.39098	1.24779	0.07125
1.24838	7.56078	1.24805	0.01399	1.24861	9.44426	1.24875	0.07159
1.24921	7.56525	1.24917	0.01362	1.24959	9.41082	1.24974	0.07206
1.25036	7.59121	1.25015	0.01419	1.25065	9.45244	1.25077	0.07224
1.25126	7.58688	1.25099	0.01494	1.2516	9.42683	1.25173	0.072
1.25221	7.57184	1.2522	0.01378	1.25256	9.43402	1.25277	0.07313
1.25341	7.582	1.25316	0.01431	1.2536	9.465	1.25371	0.07467
1.25434	7.57694	1.25429	0.01455	1.2546	9.42722	1.25471	0.07406
1.25522	7.5983	1.25516	0.01504	1.25555	9.47918	1.25575	0.07421
1.2563	7.60092	1.256	0.0151	1.25658	9.42594	1.25674	0.07442
1.25733	7.60119	1.25724	0.01541	1.25761	9.45766	1.25775	0.07514
1.25825	7.58584	1.25814	0.01561	1.25861	9.44136	1.25869	0.07534
1.25937	7.58692	1.25917	0.01644	1.25961	9.43904	1.25972	0.07505
1.26026	7.60096	1.2602	0.01646	1.26061	9.47145	1.26073	0.07599
1.26123	7.60787	1.26098	0.0162	1.26163	9.4285	1.26175	0.07617
1.2624	7.6276	1.26217	0.01593	1.26265	9.45589	1.26272	0.07726
1.26328	7.60895	1.2632	0.01685	1.2636	9.44554	1.26367	0.07785
1.26427	7.60155	1.26398	0.01636	1.26459	9.43023	1.26468	0.0778
1.2652	7.59884	1.26508	0.01591	1.26561	9.48022	1.26574	0.0788
1.26639	7.6216	1.26632	0.01647	1.26656	9.44096	1.26673	0.07851
1.26721	7.63632	1.26704	0.01682	1.26761	9.47495	1.26775	0.07957
1.26838	7.63388	1.26827	0.01758	1.26857	9.4452	1.2687	0.0798
1.26921	7.61771	1.26912	0.01752	1.26963	9.45899	1.26971	0.07976
1.27021	7.60394	1.27001	0.01802	1.27066	9.46933	1.27076	0.08034
1.27131	7.62765	1.27122	0.0175	1.27159	9.43816	1.27167	0.08126
1.27232	7.64399	1.27201	0.01806	1.27255	9.48736	1.27273	0.081
1.27329	7.65095	1.27324	0.01802	1.27362	9.43412	1.27376	0.08204
1.27425	7.64968	1.27421	0.01803	1.27464	9.47194	1.27471	0.0825
1.27534	7.62589	1.27518	0.01842	1.27559	9.46056	1.27569	0.08231
1.27621	7.64182	1.27612	0.01863	1.27662	9.45598	1.27672	0.08342
1.27734	7.65284	1.27714	0.01865	1.27757	9.50189	1.27774	0.0837
1.27823	7.66593	1.27819	0.01884	1.2786	9.45746	1.27871	0.08518
1.27932	7.66566	1.27912	0.01919	1.2796	9.49519	1.27974	0.08487
1.28029	7.64688	1.28014	0.01952	1.2806	9.45692	1.28071	0.08489
1.28121	7.65216	1.28136	0.01939	1.28172	9.48159	1.28173	0.08604
1.28237	7.65063	1.28199	0.01949	1.28273	9.5207	1.28275	0.08593
1.28313	7.68061	1.28316	0.01921	1.2837	9.48273	1.28371	0.08645
1.28439	7.67763	1.28422	0.01959	1.28474	9.52745	1.28467	0.0877
1.28526	7.66363	1.28513	0.01995	1.28567	9.49085	1.28574	0.0879
1.28638	7.66955	1.2862	0.02005	1.28672	9.53168	1.28669	0.08869
1.28718	7.65054	1.28711	0.01983	1.28769	9.52173	1.28773	0.08952
1.28826	7.67962	1.28811	0.01972	1.28865	9.49942	1.28871	0.08961
1.28922	7.68594	1.28929	0.01996	1.28965	9.53538	1.28976	0.09029
1.29028	7.69754	1.2902	0.02037	1.2907	9.48819	1.29073	0.09126
1.29124	7.68896	1.29123	0.02033	1.29173	9.52498	1.2917	0.09123
1.29221	7.67009	1.29225	0.02024	1.29273	9.50735	1.29274	0.0921
1.29342	7.68928	1.29312	0.02067	1.29371	9.51701	1.29378	0.09272
1.29415	7.69488	1.29416	0.02043	1.2947	9.54183	1.29472	0.09285
1.29531	7.71704	1.29515	0.02088	1.29573	9.50031	1.29574	0.09342
1.29618	7.7072	1.2961	0.02055	1.29671	9.55059	1.29673	0.09437
1.29728	7.69271	1.29718	0.02047	1.2977	9.49829	1.29768	0.09474
1.29823	7.68679	1.29818	0.02081	1.29869	9.524	1.29871	0.09631
1.29933	7.6918	1.29922	0.02073	1.29971	9.53833	1.29977	0.09628
1.30017	7.72422	1.30004	0.02162	1.30072	9.524	1.30077	0.0971
1.30133	7.72693	1.30105	0.02153	1.30169	9.54232	1.3017	0.09787
1.30216	7.71569	1.30208	0.02169	1.30271	9.51607	1.30273	0.09872
1.30338	7.7035	1.3032	0.02206	1.30373	9.55133	1.30367	0.09907
1.30418	7.70589	1.30403	0.02257	1.30474	9.54503	1.30479	0.10047
1.30538	7.72567	1.30525	0.02396	1.30567	9.53045	1.30575	0.10137
1.30622	7.74088	1.306	0.02456	1.30666	9.56202	1.30672	0.10238
1.30731	7.74161	1.30703	0.02436	1.30772	9.53237	1.30775	0.10228
1.30826	7.72219	1.30828	0.02526	1.3087	9.57083	1.30877	0.10368
1.30914	7.73095	1.30906	0.02567	1.30972	9.54823	1.30974	0.10432
1.31036	7.72648	1.31013	0.02637	1.31073	9.55665	1.31074	0.1032
1.31118	7.75149	1.31117	0.02679	1.31176	9.55916	1.31175	0.1046
1.31227	7.76003	1.3122	0.02788	1.31267	9.52321	1.31268	0.10518
1.31324	7.75533	1.31329	0.0278	1.31371	9.57271	1.3137	0.10745
1.31434	7.74892	1.31411	0.02843	1.31469	9.51045	1.31477	0.10711
1.31511	7.7361	1.31512	0.02835	1.31566	9.55842	1.31578	0.1079
1.31634	7.75502	1.31624	0.0287	1.31668	9.54153	1.31678	0.10979
1.3172	7.76757	1.31719	0.02908	1.31772	9.54818	1.31773	0.10917
1.31825	7.77912	1.31825	0.02985	1.31865	9.55867	1.3187	0.11075
1.31925	7.76955	1.31925	0.03025	1.31966	9.53597	1.31976	0.11123
1.32032	7.75335	1.32024	0.03027	1.32068	9.5634	1.32073	0.11199
1.32121	7.7645	1.32113	0.03072	1.32167	9.54749	1.32175	0.11295
1.32219	7.76274	1.32237	0.03031	1.32266	9.56177	1.32275	0.11337
1.32321	7.79926	1.32312	0.03112	1.32366	9.58428	1.32371	0.1143
1.32432	7.78617	1.32419	0.03108	1.32472	9.55522	1.32475	0.11588
1.32521	7.77253	1.32514	0.03144	1.32571	9.59078	1.32575	0.11629
1.32618	7.7705	1.32637	0.03151	1.3267	9.55783	1.3267	0.11654
1.32733	7.77949	1.3273	0.03094	1.32764	9.58413	1.3278	0.1172
1.32817	7.80929	1.32823	0.03116	1.32868	9.58866	1.32873	0.11828
1.32934	7.80829	1.3293	0.03121	1.3297	9.58128	1.32974	0.11951
1.33018	7.78667	1.3303	0.03136	1.33063	9.61624	1.33074	0.11897
1.33127	7.78463	1.3311	0.03098	1.33164	9.57384	1.33166	0.12111
1.33218	7.78775	1.33218	0.03133	1.33267	9.62191	1.33271	0.12234
1.33313	7.80175	1.33337	0.0313	1.33369	9.60595	1.33371	0.12302
1.33435	7.81416	1.33422	0.03117	1.33468	9.61107	1.33472	0.12308
1.33527	7.82152	1.33537	0.03057	1.33567	9.61777	1.33576	0.12368
1.33626	7.80008	1.33633	0.03119	1.33667	9.59359	1.33667	0.12537
1.33723	7.80658	1.33724	0.03145	1.33768	9.63442	1.33777	0.12451
1.33823	7.80829	1.33831	0.03193	1.3387	9.60107	1.33871	0.12992
1.33925	7.81962	1.33927	0.03137	1.33962	9.62161	1.3397	0.12673
1.34022	7.83836	1.34035	0.03085	1.34062	9.61595	1.34072	0.12798
1.34128	7.82242	1.34126	0.03215	1.34163	9.60231	1.34174	0.12891
1.34219	7.81845	1.3423	0.03153	1.34273	9.63688	1.34273	0.13037
1.34315	7.8054	1.34321	0.03092	1.34363	9.61014	1.34378	0.13087
1.3442	7.82112	1.34434	0.0311	1.34464	9.63831	1.34472	0.13228
1.34528	7.83033	1.34505	0.03139	1.34566	9.62028	1.34569	0.13213
1.34613	7.83696	1.3461	0.03034	1.34669	9.60792	1.34674	0.13362
1.34728	7.82622	1.34702	0.03119	1.34773	9.64274	1.34774	0.13462
1.34835	7.81913	1.34798	0.03079	1.34868	9.59093	1.34879	0.13593
1.34916	7.82428	1.34923	0.03215	1.34967	9.63412	1.34972	0.13618
1.35024	7.83312	1.35034	0.03152	1.35067	9.59428	1.35073	0.13784
1.35125	7.85358	1.3511	0.03305	1.35173	9.6188	1.35169	0.13853
1.35217	7.84315	1.35214	0.03269	1.35268	9.61541	1.35271	0.13959
1.35324	7.83164	1.3532	0.03255	1.35366	9.60211	1.35363	0.14104
1.35416	7.83127	1.35437	0.03237	1.35466	9.65348	1.35475	0.14049
1.35526	7.83868	1.35521	0.03273	1.35565	9.61299	1.35568	0.14216
1.35618	7.86527	1.35615	0.03269	1.35663	9.64466	1.35668	0.14385
1.35706	7.85173	1.35722	0.03345	1.35764	9.64776	1.35767	0.14456
1.35822	7.85611	1.35827	0.03335	1.35869	9.63432	1.35869	0.14713
1.35925	7.83773	1.35908	0.03398	1.3597	9.66283	1.35974	0.14578
1.35971	7.83403	1.35966	0.03456	1.3598	9.66569	1.35985	0.14681
				--	--
				--	--
				--	--
				--	--
				--	--

## Sheet: Figure S18b
In:GaN/Ta3N5
without H2O2		without H2O2-dark		with H2O2		with H2O2-dark
Potential (V vs. RHE)	Current density (mA cm-2)	Potential (V vs. RHE)	Current density (mA cm-2)	Potential (V vs. RHE)	Current density (mA cm-2)	Potential (V vs. RHE)	Current density (mA cm-2)
0.26113	-1.43534	0.26102	0.1523	0.2612	-1.67217	0.26119	-1.4692
0.26198	-0.36957	0.26225	-0.00394	0.26246	-1.84865	0.26245	-1.66233
0.26307	-0.23489	0.26357	-0.00817	0.26354	-1.77331	0.26349	-1.62457
0.26392	-0.17246	0.26437	-0.00765	0.26451	-1.71284	0.26453	-1.5856
0.26511	-0.13755	0.26552	-0.00801	0.26548	-1.65415	0.26548	-1.55594
0.26593	-0.11393	0.26637	-0.0083	0.26645	-1.59963	0.26652	-1.52166
0.26703	-0.0951	0.26734	-0.00652	0.26749	-1.54383	0.26749	-1.49017
0.26805	-0.08591	0.26847	-0.00643	0.26847	-1.5025	0.26848	-1.46062
0.26905	-0.07729	0.26953	-0.00582	0.26948	-1.44671	0.26946	-1.43241
0.26999	-0.06767	0.27064	-0.00535	0.27049	-1.3967	0.27047	-1.40149
0.27106	-0.0598	0.27162	-0.00536	0.27149	-1.35131	0.27147	-1.37206
0.27196	-0.05482	0.27267	-0.00464	0.27248	-1.30141	0.27251	-1.34889
0.27296	-0.05278	0.27333	-0.00428	0.27347	-1.2551	0.2735	-1.31904
0.27404	-0.04409	0.2743	-0.00447	0.27453	-1.20758	0.27449	-1.29255
0.27501	-0.0428	0.2755	-0.00262	0.27548	-1.17088	0.27554	-1.26861
0.27594	-0.03935	0.27645	-0.0034	0.27651	-1.12315	0.27647	-1.24811
0.27699	-0.03768	0.27751	-0.00319	0.27746	-1.08279	0.27749	-1.21815
0.27809	-0.03553	0.27829	-0.00248	0.27847	-1.03624	0.27845	-1.20089
0.27891	-0.03148	0.27948	-0.002	0.27945	-0.99836	0.2795	-1.17429
0.27999	-0.03041	0.2807	-0.00114	0.28046	-0.95805	0.28048	-1.15593
0.28101	-0.02877	0.28136	-0.000595228	0.28147	-0.92129	0.28151	-1.13577
0.28193	-0.02714	0.28257	-0.000666315	0.28247	-0.87956	0.28247	-1.11378
0.28288	-0.02391	0.28351	-0.00157	0.28354	-0.84296	0.2835	-1.09149
0.28396	-0.02081	0.28447	-0.000518027	0.2845	-0.80401	0.28449	-1.07576
0.28489	-0.02081	0.28548	-0.000508472	0.28547	-0.76969	0.28547	-1.05572
0.28597	-0.01978	0.2868	-0.000154186	0.28644	-0.73172	0.28647	-1.03908
0.28692	-0.01889	0.28743	-7.39272e-05	0.28748	-0.70202	0.2875	-1.01728
0.28793	-0.016	0.28844	-0.000525671	0.28852	-0.66582	0.28849	-1.00381
0.28903	-0.01488	0.28951	0.000275773	0.2895	-0.63191	0.28946	-0.9861
0.29	-0.01581	0.29055	0.000532984	0.29054	-0.61329	0.29051	-0.96495
0.29096	-0.01437	0.29143	0.000882683	0.29151	-0.5839	0.29153	-0.95071
0.29196	-0.01194	0.2926	0.000688151	0.2925	-0.5485	0.29252	-0.93346
0.29291	-0.00999	0.29347	0.00033998	0.2935	-0.52107	0.29353	-0.91758
0.29386	-0.00978	0.29442	0.00114	0.29451	-0.48562	0.29449	-0.89983
0.29493	-0.00968	0.29551	0.000255135	0.2955	-0.45306	0.29548	-0.88647
0.29601	-0.00939	0.29639	0.000475273	0.29652	-0.42276	0.2965	-0.86921
0.29696	-0.00807	0.29748	7.35964e-05	0.29755	-0.39334	0.29746	-0.85807
0.29792	-0.00629	0.29839	0.000354885	0.29853	-0.36334	0.29846	-0.84093
0.29904	-0.00671	0.29945	-8.95569e-06	0.29943	-0.33254	0.29945	-0.82982
0.29977	-0.00711	0.3002	0.000239847	0.30049	-0.3027	0.30047	-0.81573
0.30102	-0.00347	0.30141	0.000371701	0.30149	-0.27337	0.30146	-0.80172
0.30194	-0.00265	0.30239	0.000538334	0.30252	-0.24132	0.30246	-0.78474
0.30286	-0.00332	0.30337	0.000566234	0.30345	-0.21292	0.30348	-0.77695
0.30392	-0.00241	0.30452	0.00171	0.30451	-0.1842	0.30448	-0.76183
0.305	-0.00258	0.30542	0.000920138	0.30552	-0.15624	0.30542	-0.74515
0.30587	-0.000290244	0.30649	0.000635791	0.30652	-0.12746	0.30648	-0.74095
0.3069	-0.000295595	0.3075	0.00165	0.30747	-0.09847	0.30744	-0.72458
0.308	-0.0021	0.30862	0.000879626	0.30856	-0.07306	0.30847	-0.71137
0.30887	-0.000216865	0.3095	0.000766117	0.30952	-0.04615	0.30948	-0.70236
0.31003	0.00137	0.31067	0.00146	0.31048	-0.0217	0.31044	-0.69343
0.31094	0.00364	0.31153	0.00162	0.31151	0.00525	0.31148	-0.68178
0.31197	0.00181	0.31252	0.00139	0.31249	0.02956	0.31247	-0.66923
0.31295	0.00174	0.31354	0.000782551	0.31348	0.05818	0.31349	-0.65682
0.31397	0.00486	0.31441	0.0017	0.31447	0.08676	0.3145	-0.64888
0.31495	0.00475	0.31555	0.000373612	0.31549	0.11251	0.31548	-0.63758
0.31606	0.00485	0.31658	0.00121	0.3165	0.14356	0.31645	-0.62724
0.31694	0.00361	0.3176	0.00144	0.31753	0.16767	0.31752	-0.61594
0.31803	0.00456	0.31863	0.00135	0.31845	0.19347	0.31847	-0.60887
0.31908	0.00708	0.31955	0.000772232	0.31953	0.22172	0.31951	-0.59891
0.31997	0.00727	0.32044	0.000301761	0.32047	0.24804	0.32045	-0.58849
0.32101	0.00659	0.32157	-0.000240942	0.32146	0.27228	0.32147	-0.57918
0.32207	0.00716	0.32254	0.000425207	0.32246	0.29698	0.32252	-0.57009
0.32303	0.00868	0.32356	-0.00042592	0.32343	0.32077	0.32347	-0.56078
0.32399	0.01	0.32439	-0.000318144	0.32447	0.34362	0.32454	-0.55497
0.32505	0.00811	0.32549	-0.00112	0.32549	0.36723	0.32545	-0.54402
0.32587	0.00802	0.32648	7.35964e-05	0.32648	0.39285	0.32645	-0.53913
0.32698	0.00895	0.32749	7.47829e-06	0.32747	0.42037	0.32747	-0.53371
0.328	0.01098	0.32829	-0.000497007	0.32847	0.44267	0.32851	-0.52188
0.32888	0.0122	0.32935	-0.000523377	0.32945	0.47137	0.32945	-0.51661
0.33	0.01086	0.33039	-0.000345279	0.33046	0.49456	0.33051	-0.50898
0.33084	0.01235	0.33156	-0.00075995	0.33147	0.51976	0.33148	-0.50111
0.33207	0.01393	0.33266	-0.000555863	0.3325	0.54098	0.33252	-0.4926
0.33294	0.01374	0.33337	-0.0013	0.33346	0.57067	0.33349	-0.48424
0.3339	0.01302	0.33465	-0.00127	0.33445	0.59136	0.33454	-0.47569
0.33497	0.01328	0.33564	-0.000454202	0.33547	0.61788	0.33554	-0.48684
0.33603	0.01478	0.33654	-0.00146	0.33647	0.63775	0.33651	-0.48064
0.33685	0.01556	0.33774	-0.00135	0.3375	0.66029	0.33755	-0.47217
0.33799	0.01527	0.33849	-0.00108	0.33847	0.68891	0.33852	-0.468
0.33895	0.01545	0.33958	-0.00111	0.33948	0.71297	0.33951	-0.46069
0.33991	0.01563	0.34039	-0.000591024	0.3405	0.73819	0.3405	-0.45257
0.34106	0.01923	0.3415	-0.000655614	0.34148	0.7593	0.3415	-0.44758
0.34186	0.01957	0.34234	-0.000325788	0.34242	0.78236	0.34252	-0.44316
0.34291	0.01629	0.34346	-0.00102	0.34344	0.80282	0.34343	-0.43626
0.34401	0.01789	0.34444	-0.00148	0.34447	0.82783	0.34447	-0.4327
0.34493	0.0188	0.3455	-0.000149218	0.34548	0.8562	0.34545	-0.42654
0.34595	0.02058	0.34662	-0.000597904	0.34647	0.87887	0.3465	-0.42015
0.34686	0.02074	0.34739	-0.000886454	0.34748	0.90488	0.3475	-0.41349
0.34806	0.01947	0.34866	-0.000737401	0.34844	0.926	0.3485	-0.40997
0.34893	0.02222	0.34957	0.000388135	0.3495	0.94582	0.34949	-0.40492
0.34984	0.02379	0.35046	-0.000338018	0.35045	0.97022	0.35046	-0.39938
0.35095	0.02486	0.35164	0.00139	0.35143	0.99407	0.35155	-0.39465
0.35197	0.02279	0.35249	0.000504702	0.35244	1.0201	0.35249	-0.38809
0.353	0.02312	0.35346	0.000913258	0.35342	1.04352	0.35348	-0.38528
0.35388	0.02691	0.35444	0.00266	0.35443	1.06341	0.35447	-0.37894
0.35508	0.0274	0.3555	0.0025	0.35547	1.09098	0.35554	-0.37519
0.35599	0.02781	0.3565	0.00276	0.35645	1.11392	0.35649	-0.37
0.357	0.02784	0.3575	0.00288	0.35745	1.1401	0.35752	-0.36627
0.35792	0.03083	0.35834	0.0036	0.35843	1.16799	0.35852	-0.36137
0.35897	0.03495	0.35928	0.00461	0.35947	1.18657	0.35943	-0.35864
0.35993	0.03376	0.36033	0.00368	0.36042	1.21725	0.3605	-0.35289
0.36102	0.03276	0.36139	0.0036	0.36151	1.24098	0.36154	-0.34795
0.36206	0.03273	0.36243	0.00551	0.36249	1.26776	0.36247	-0.34376
0.36284	0.03753	0.36368	0.00591	0.36344	1.29023	0.36348	-0.34108
0.364	0.03773	0.36444	0.00544	0.36437	1.31438	0.36447	-0.3376
0.36507	0.03564	0.36555	0.00573	0.36546	1.34159	0.36547	-0.33439
0.36598	0.03768	0.3666	0.00602	0.36668	1.39147	0.36645	-0.32883
0.36695	0.04082	0.36738	0.00667	0.36778	1.42396	0.3675	-0.32694
0.36811	0.04346	0.36849	0.00657	0.36872	1.43564	0.36849	-0.32315
0.36892	0.04335	0.36931	0.00635	0.36972	1.46519	0.36952	-0.31834
0.37005	0.04172	0.37047	0.00676	0.3707	1.49073	0.37052	-0.31377
0.37112	0.04417	0.37156	0.00708	0.3717	1.5123	0.37152	-0.3096
0.372	0.04686	0.37255	0.00655	0.37266	1.54104	0.37248	-0.30753
0.37284	0.0455	0.37347	0.00669	0.37369	1.56698	0.37348	-0.30264
0.37404	0.04591	0.37456	0.00679	0.37472	1.59069	0.37449	-0.29854
0.37512	0.04668	0.37554	0.0076	0.37568	1.6111	0.37554	-0.29814
0.37605	0.05002	0.3764	0.00725	0.37675	1.64385	0.37651	-0.29565
0.37705	0.05217	0.37754	0.00689	0.37768	1.66319	0.3775	-0.2921
0.37811	0.0515	0.37869	0.00669	0.37868	1.69182	0.37848	-0.28948
0.37889	0.05214	0.37933	0.00694	0.37966	1.71127	0.37953	-0.28435
0.37991	0.05171	0.3805	0.00758	0.38069	1.73467	0.38054	-0.28302
0.38105	0.05617	0.38143	0.00644	0.3817	1.7594	0.38151	-0.28051
0.38196	0.05601	0.38244	0.00711	0.3827	1.79174	0.38246	-0.27713
0.38315	0.05347	0.38342	0.00661	0.38371	1.82164	0.38344	-0.27398
0.38402	0.05604	0.38468	0.00741	0.38467	1.85215	0.38448	-0.27085
0.38494	0.0594	0.38569	0.00565	0.3857	1.8716	0.38546	-0.26736
0.38615	0.06234	0.38652	0.00589	0.38664	1.90424	0.38655	-0.26549
0.38697	0.06087	0.38761	0.006	0.38772	1.92907	0.38751	-0.26253
0.38821	0.06003	0.38872	0.0052	0.38865	1.96085	0.3884	-0.26174
0.389	0.06439	0.38941	0.00455	0.38966	1.99497	0.38944	-0.25787
0.3901	0.0632	0.39053	0.00548	0.39067	2.01675	0.39049	-0.25472
0.39099	0.06493	0.39165	0.00529	0.3917	2.05005	0.39148	-0.25286
0.39217	0.0624	0.39277	0.00391	0.39272	2.07534	0.39251	-0.25035
0.39303	0.06428	0.39359	0.00388	0.39368	2.0995	0.39343	-0.24751
0.39397	0.07065	0.39469	0.0035	0.39471	2.12646	0.39449	-0.24648
0.39518	0.06979	0.3956	0.00357	0.39568	2.15109	0.39548	-0.24235
0.39604	0.07083	0.39651	0.00301	0.39665	2.18739	0.3965	-0.24024
0.39705	0.07029	0.39766	0.00193	0.39769	2.20851	0.39749	-0.23755
0.39807	0.07269	0.3987	0.00264	0.39872	2.23445	0.39846	-0.23807
0.3991	0.07533	0.39957	0.00275	0.39969	2.2673	0.39948	-0.23262
0.40004	0.07391	0.40069	0.000849051	0.40071	2.29228	0.40047	-0.23175
0.40102	0.07238	0.40148	0.00109	0.4017	2.33198	0.40151	-0.22857
0.40219	0.07602	0.40249	0.0012	0.40275	2.35493	0.4025	-0.22676
0.40309	0.07888	0.40353	0.000648404	0.40373	2.38833	0.40352	-0.22433
0.40398	0.08008	0.40457	-2.84472e-05	0.40463	2.41194	0.40447	-0.2226
0.40513	0.0778	0.40547	-0.000428213	0.40569	2.44357	0.40545	-0.21819
0.4061	0.08179	0.40661	-0.00038044	0.40668	2.47089	0.40647	-0.2185
0.40717	0.0869	0.40765	-0.000479044	0.4077	2.50307	0.4075	-0.21571
0.40813	0.08422	0.40858	-0.00181	0.40865	2.53328	0.40853	-0.21194
0.40911	0.08391	0.40957	-0.00144	0.40965	2.56801	0.40948	-0.21212
0.41008	0.08329	0.41064	-0.00193	0.41068	2.59263	0.41047	-0.20834
0.41103	0.08736	0.41163	-0.00115	0.4117	2.62055	0.41152	-0.20753
0.41213	0.09153	0.41256	-0.00243	0.41269	2.65	0.41247	-0.20576
0.4131	0.08802	0.41341	-0.00176	0.41367	2.67681	0.41349	-0.20444
0.414	0.09116	0.41465	-0.00204	0.41468	2.70717	0.41451	-0.20056
0.41511	0.09406	0.41549	-0.00318	0.4157	2.72575	0.41549	-0.20072
0.41601	0.0977	0.41648	-0.00325	0.41668	2.75382	0.41647	-0.19917
0.417	0.09768	0.4176	-0.00233	0.41764	2.77454	0.41752	-0.19711
0.41812	0.09177	0.41857	-0.00301	0.4187	2.80013	0.41849	-0.19517
0.41902	0.09852	0.41959	-0.00306	0.41969	2.83891	0.41952	-0.19485
0.42007	0.09718	0.42054	-0.00295	0.42067	2.88669	0.42055	-0.19057
0.42106	0.10428	0.42166	-0.00323	0.4217	2.91781	0.42146	-0.19027
0.42197	0.10266	0.42242	-0.00329	0.42266	2.95645	0.42248	-0.18644
0.42305	0.10182	0.42348	-0.00267	0.42371	2.98046	0.42351	-0.18568
0.42404	0.10876	0.42446	-0.00292	0.42466	3.01087	0.42451	-0.18303
0.42502	0.11089	0.42536	-0.003	0.42573	3.04687	0.42547	-0.18366
0.42607	0.1125	0.42655	-0.00334	0.42661	3.07972	0.42648	-0.17944
0.42709	0.1108	0.42756	-0.00253	0.42773	3.1086	0.42747	-0.1809
0.42807	0.11166	0.42852	-0.00223	0.42869	3.1415	0.42848	-0.17789
0.42907	0.11838	0.4294	-0.00283	0.42967	3.16171	0.42949	-0.17711
0.42998	0.1165	0.43036	-0.00183	0.43073	3.20456	0.43048	-0.1738
0.43109	0.1217	0.43142	-0.00246	0.43166	3.23456	0.43148	-0.17118
0.4319	0.12373	0.43238	-0.00164	0.43271	3.27264	0.4325	-0.17011
0.43304	0.12812	0.43356	-0.00198	0.43367	3.29914	0.43347	-0.17035
0.4341	0.13413	0.43453	-0.00131	0.43467	3.3357	0.43444	-0.16995
0.43509	0.13388	0.43544	-0.00139	0.43566	3.36316	0.43552	-0.16618
0.43612	0.13309	0.43631	-0.00173	0.43664	3.38601	0.43648	-0.16474
0.43696	0.13525	0.43746	-0.00145	0.43767	3.41723	0.4375	-0.16551
0.43807	0.13966	0.43818	-0.000431653	0.43866	3.45206	0.4385	-0.16247
0.43912	0.14692	0.43934	-0.000621599	0.43969	3.47937	0.4395	-0.16303
0.44017	0.14551	0.44037	-0.000722496	0.4407	3.51801	0.44046	-0.15995
0.4411	0.14894	0.44135	-0.000399549	0.44167	3.54614	0.44151	-0.1582
0.44193	0.15664	0.44245	0.0004275	0.44266	3.57934	0.4425	-0.1571
0.44311	0.16113	0.44364	0.000155766	0.44367	3.59807	0.44349	-0.15569
0.44404	0.16533	0.44439	8.39154e-05	0.44464	3.6426	0.44448	-0.1552
0.44504	0.16299	0.44522	-0.000426302	0.44568	3.66895	0.4455	-0.15314
0.446	0.16948	0.44643	0.000871982	0.44665	3.70581	0.44649	-0.1516
0.44699	0.1796	0.44742	0.00074051	0.44771	3.73911	0.44746	-0.15196
0.44792	0.17865	0.44849	5.52515e-05	0.44868	3.77445	0.44845	-0.15072
0.44908	0.18731	0.44941	0.000863192	0.44968	3.80044	0.4495	-0.14827
0.45006	0.18782	0.45035	0.00138	0.45067	3.83035	0.45049	-0.14742
0.45101	0.20057	0.45154	0.00124	0.4517	3.87162	0.45145	-0.14551
0.45205	0.20911	0.45223	0.0017	0.45265	3.90422	0.45251	-0.14399
0.45307	0.20905	0.45339	0.00207	0.45371	3.92341	0.45348	-0.14233
0.45391	0.21566	0.45465	0.00193	0.45468	3.95859	0.45452	-0.1406
0.45517	0.2193	0.45559	0.00182	0.45567	3.99032	0.45553	-0.13944
0.456	0.22919	0.45666	0.00264	0.45667	4.02195	0.45646	-0.13989
0.4571	0.23645	0.45752	0.00341	0.4577	4.06714	0.45746	-0.13925
0.458	0.23779	0.45855	0.00295	0.45869	4.08932	0.45848	-0.13487
0.45909	0.25034	0.4594	0.00379	0.45967	4.1177	0.45951	-0.13665
0.45992	0.25512	0.46031	0.00344	0.46068	4.14502	0.4605	-0.13338
0.46111	0.2701	0.46138	0.00359	0.46166	4.1769	0.46149	-0.13164
0.46206	0.27487	0.46239	0.00333	0.46272	4.20589	0.46253	-0.13222
0.46289	0.27644	0.46345	0.0034	0.46368	4.23985	0.46346	-0.1305
0.46411	0.2914	0.46441	0.00436	0.46464	4.26727	0.46442	-0.13173
0.46498	0.29905	0.46549	0.00384	0.46566	4.30489	0.46547	-0.12898
0.46615	0.30991	0.46663	0.00423	0.46672	4.32982	0.46653	-0.12557
0.46694	0.31319	0.46739	0.00454	0.46769	4.35393	0.46749	-0.1261
0.46806	0.32417	0.46833	0.00459	0.4687	4.38242	0.46844	-0.12495
0.46897	0.34273	0.46936	0.00455	0.46968	4.41826	0.46951	-0.12508
0.47	0.34885	0.47052	0.00491	0.47065	4.44451	0.47043	-0.1232
0.47097	0.35818	0.47146	0.00466	0.47164	4.46984	0.47148	-0.12179
0.47208	0.36734	0.47254	0.00429	0.47267	4.48817	0.47247	-0.12215
0.4729	0.37956	0.47354	0.00461	0.4737	4.52432	0.47349	-0.11946
0.47412	0.39423	0.47452	0.0044	0.47469	4.55188	0.47449	-0.11776
0.47497	0.39959	0.47554	0.0037	0.47565	4.57859	0.47549	-0.11708
0.47602	0.41006	0.47651	0.00334	0.47663	4.6123	0.47645	-0.11611
0.47695	0.42715	0.47734	0.00444	0.47769	4.63154	0.47749	-0.11455
0.47802	0.43954	0.47851	0.00404	0.47865	4.67003	0.47851	-0.1161
0.47885	0.45425	0.47956	0.00385	0.47968	4.70196	0.47955	-0.11244
0.48005	0.46157	0.4805	0.0038	0.48067	4.74212	0.48056	-0.11005
0.48102	0.47631	0.48135	0.00364	0.48167	4.76705	0.48153	-0.11189
0.48197	0.49629	0.4825	0.00336	0.48264	4.81492	0.48243	-0.10533
0.48301	0.5007	0.48343	0.00333	0.48369	4.8335	0.48349	-0.10536
0.48404	0.51926	0.48458	0.00315	0.4847	4.86529	0.48453	-0.10389
0.48495	0.52644	0.48563	0.00289	0.48568	4.90352	0.48549	-0.10268
0.48606	0.54689	0.48664	0.002	0.48661	4.93814	0.48652	-0.1031
0.48691	0.56648	0.48742	0.00139	0.48765	4.97424	0.4875	-0.09977
0.48801	0.57144	0.48874	0.0027	0.48867	5.0182	0.48849	-0.10076
0.48901	0.59134	0.48963	0.00226	0.48968	5.04887	0.4895	-0.09884
0.48996	0.60465	0.49058	0.00207	0.49064	5.08365	0.49049	-0.09885
0.49114	0.62694	0.4915	0.00113	0.49167	5.10355	0.49159	-0.09069
0.49197	0.64148	0.49251	0.00152	0.49263	5.12822	0.49257	-0.09071
0.49298	0.64478	0.49342	0.00168	0.49369	5.14904	0.49352	-0.08941
0.49399	0.66845	0.49442	0.0012	0.49467	5.17828	0.49454	-0.08885
0.49495	0.68265	0.49551	0.00112	0.4956	5.19341	0.49553	-0.08916
0.49603	0.70376	0.49666	0.000476038	0.49667	5.21925	0.4966	-0.08816
0.49709	0.7202	0.49741	0.000748154	0.49773	5.24804	0.49758	-0.08591
0.49797	0.7282	0.49849	0.00106	0.49865	5.28028	0.49859	-0.08303
0.49903	0.75562	0.49934	0.000670952	0.49965	5.3145	0.49956	-0.08424
0.49998	0.77137	0.50043	0.000598337	0.50071	5.35851	0.5005	-0.08422
0.50101	0.79071	0.50157	0.000372848	0.50163	5.394	0.50162	-0.08127
0.50198	0.80054	0.50248	0.000499351	0.50261	5.42847	0.50262	-0.08045
0.50306	0.81884	0.50335	0.000550182	0.50365	5.45295	0.50358	-0.07993
0.50395	0.8427	0.50454	0.000793252	0.50473	5.47818	0.5046	-0.0796
0.50506	0.85925	0.50535	0.000347623	0.50567	5.49148	0.5056	-0.0794
0.50586	0.87531	0.50641	0.000190927	0.5067	5.52489	0.5066	-0.07754
0.50695	0.89014	0.5075	0.000357178	0.50767	5.5525	0.50761	-0.07664
0.50809	0.9147	0.50836	9.69097e-05	0.50869	5.5818	0.5086	-0.07526
0.50897	0.94341	0.5094	-0.000101827	0.50967	5.59439	0.50961	-0.07506
0.50995	0.95372	0.51047	0.000455018	0.51068	5.62394	0.51062	-0.07799
0.511	0.96239	0.51151	-0.00030171	0.51162	5.64795	0.51169	-0.07516
0.51194	0.98974	0.51245	0.000130542	0.51267	5.68065	0.51263	-0.07697
0.51309	1.01058	0.51357	-0.000872313	0.51362	5.704	0.51357	-0.0754
0.51392	1.02983	0.51435	0.000253224	0.51465	5.72558	0.51463	-0.07366
0.51502	1.04358	0.51557	-0.000171002	0.51568	5.74726	0.51562	-0.07296
0.5159	1.05956	0.51647	0.000618593	0.51662	5.7798	0.51664	-0.07314
0.51702	1.09307	0.51744	-0.000380822	0.51765	5.81194	0.51759	-0.07308
0.5179	1.10499	0.51842	0.000119841	0.51864	5.8358	0.51858	-0.07155
0.51899	1.13476	0.51964	0.000297175	0.51967	5.87484	0.51962	-0.07377
0.51986	1.13839	0.52035	-0.000440443	0.52069	5.90398	0.52062	-0.07586
0.52103	1.16461	0.52145	2.20013e-05	0.52166	5.94044	0.52164	-0.0732
0.52205	1.19656	0.52234	0.00018787	0.52271	5.93566	0.52263	-0.07387
0.52298	1.20447	0.52346	0.000164939	0.52365	5.95815	0.52361	-0.07204
0.52396	1.23057	0.52427	-0.000146543	0.52473	5.95942	0.52461	-0.07264
0.52495	1.24635	0.52527	0.000265071	0.52563	6.01558	0.52561	-0.07181
0.52593	1.27711	0.52638	0.000498969	0.52665	6.03035	0.52663	-0.07025
0.52703	1.30471	0.52742	0.000309787	0.52769	6.08213	0.52762	-0.06909
0.52789	1.3151	0.52868	0.00129	0.52865	6.09792	0.52858	-0.07253
0.529	1.34154	0.52937	0.000572731	0.52962	6.12011	0.52957	-0.07331
0.53007	1.3566	0.53056	0.00109	0.53066	6.14605	0.53059	-0.07236
0.53095	1.38354	0.53146	0.000669424	0.53164	6.17484	0.53158	-0.07099
0.53199	1.40529	0.53251	0.00113	0.53271	6.21271	0.53257	-0.07188
0.53293	1.41599	0.53328	0.00124	0.53366	6.22932	0.53357	-0.07071
0.53395	1.44973	0.53453	0.000841789	0.53462	6.23257	0.53457	-0.06871
0.53511	1.46953	0.5353	0.000790194	0.53563	6.24973	0.5356	-0.06931
0.53592	1.50071	0.53666	0.00105	0.53664	6.27237	0.53654	-0.06925
0.53703	1.51642	0.53735	0.00165	0.53763	6.30176	0.53762	-0.06893
0.53802	1.52731	0.53837	0.0012	0.53865	6.33578	0.53854	-0.07175
0.53893	1.55948	0.53935	0.000883448	0.53962	6.35837	0.5396	-0.0694
0.53989	1.58043	0.54038	0.0015	0.54061	6.38294	0.54058	-0.06859
0.54103	1.62078	0.54136	0.00273	0.54166	6.40696	0.54153	-0.06811
0.54216	1.64157	0.54251	0.00175	0.54266	6.43559	0.54255	-0.06631
0.54294	1.65353	0.54338	0.00297	0.54362	6.45849	0.54356	-0.06846
0.54398	1.68968	0.5444	0.00523	0.54463	6.50195	0.54455	-0.06462
0.54516	1.71032	0.54533	0.00482	0.54566	6.53109	0.54554	-0.06753
0.54608	1.71907	0.54652	0.00487	0.54658	6.54394	0.54654	-0.06547
0.54703	1.75102	0.54737	0.0057	0.54765	6.54805	0.54754	-0.06574
0.54813	1.77081	0.54845	0.006	0.54862	6.57856	0.54858	-0.06606
0.54899	1.79279	0.5497	0.00646	0.54963	6.60019	0.5495	-0.06563
0.55012	1.81667	0.55035	0.00664	0.55062	6.63568	0.55054	-0.06549
0.55114	1.82859	0.55135	0.00684	0.55164	6.66066	0.55154	-0.06384
0.55206	1.85959	0.55243	0.00721	0.55267	6.68051	0.55258	-0.06174
0.553	1.87965	0.55347	0.00676	0.55364	6.6898	0.55358	-0.06164
0.55415	1.91511	0.55438	0.00711	0.55466	6.68909	0.55457	-0.06252
0.55499	1.92455	0.55553	0.00791	0.55567	6.67853	0.55558	-0.06001
0.556	1.94374	0.55658	0.00735	0.55667	6.72874	0.55657	-0.05914
0.55712	1.98077	0.55747	0.00743	0.55768	6.75798	0.55748	-0.05878
0.558	1.99716	0.55845	0.00736	0.55862	6.76468	0.55853	-0.05922
0.55896	2.02529	0.55942	0.00791	0.5597	6.80032	0.55958	-0.05781
0.56003	2.02895	0.56071	0.00772	0.56065	6.80738	0.56051	-0.05897
0.56106	2.06278	0.56141	0.00787	0.56163	6.82921	0.56151	-0.05724
0.56217	2.09744	0.56247	0.0082	0.56269	6.87389	0.56257	-0.05696
0.56293	2.10848	0.56365	0.00751	0.56368	6.89856	0.56351	-0.05561
0.56416	2.13978	0.56459	0.00777	0.5647	6.92623	0.56455	-0.05748
0.56496	2.15036	0.56553	0.00819	0.56561	6.93613	0.56555	-0.05244
0.56614	2.18797	0.56636	0.00767	0.56667	6.95756	0.56653	-0.05322
0.56696	2.21571	0.5677	0.00711	0.56769	6.96406	0.56755	-0.05207
0.56816	2.22225	0.56868	0.00712	0.56864	6.98279	0.56851	-0.05254
0.56903	2.25205	0.56939	0.00689	0.56963	7.00386	0.56951	-0.05293
0.57002	2.26883	0.57071	0.00682	0.57066	7.02538	0.57056	-0.05153
0.5711	2.30437	0.57147	0.00553	0.57162	7.02818	0.57154	-0.05164
0.57208	2.32634	0.57249	0.00537	0.57261	7.04696	0.57259	-0.05086
0.57299	2.33338	0.57348	0.00576	0.57362	7.06778	0.5737	-0.05182
0.57395	2.367	0.57473	0.00614	0.57461	7.08077	0.5748	-0.05304
0.57508	2.39169	0.5756	0.00448	0.57564	7.10509	0.57578	-0.05237
0.57604	2.42104	0.57657	0.00485	0.5766	7.11652	0.57678	-0.0527
0.577	2.43935	0.57775	0.00477	0.57771	7.14327	0.57779	-0.05226
0.57813	2.45635	0.57858	0.00502	0.57868	7.15464	0.57875	-0.05253
0.57896	2.48708	0.57969	0.0037	0.57966	7.17404	0.5798	-0.05093
0.58004	2.51428	0.58056	0.00346	0.58066	7.1813	0.5808	-0.05034
0.5811	2.53404	0.58165	0.00369	0.58165	7.21085	0.58178	-0.05073
0.58199	2.558	0.5827	0.00187	0.58263	7.21191	0.58283	-0.04992
0.58303	2.5637	0.58369	0.00323	0.58367	7.2441	0.58378	-0.04942
0.58408	2.61234	0.58446	0.00224	0.58463	7.25324	0.5848	-0.0494
0.58503	2.63844	0.58578	0.00277	0.58562	7.28233	0.58573	-0.04946
0.58614	2.65052	0.58668	0.00147	0.58665	7.29548	0.58674	-0.04888
0.58705	2.66791	0.58751	0.00176	0.58764	7.32752	0.58775	-0.04807
0.58794	2.69019	0.58856	0.00109	0.58865	7.34148	0.58877	-0.04845
0.58906	2.73391	0.58971	0.00113	0.58961	7.36859	0.58979	-0.04715
0.59012	2.7498	0.59045	-0.000649499	0.59064	7.38346	0.59071	-0.04717
0.59109	2.76261	0.59169	0.000188252	0.59163	7.40301	0.59173	-0.0471
0.59201	2.7897	0.59261	-0.000526817	0.59259	7.42357	0.59273	-0.04587
0.593	2.81362	0.59349	-0.000130109	0.59365	7.43626	0.59369	-0.04589
0.59402	2.85906	0.59468	-0.0012	0.59472	7.46175	0.59475	-0.04539
0.59504	2.85917	0.59545	-0.00125	0.59565	7.48602	0.59578	-0.04519
0.59601	2.87477	0.59661	-0.000846324	0.59667	7.49516	0.59675	-0.04456
0.59706	2.90713	0.59743	-0.00166	0.59767	7.49211	0.59771	-0.04427
0.598	2.93713	0.59853	-0.00203	0.59869	7.50973	0.59874	-0.04464
0.59895	2.96407	0.59945	-0.00224	0.59966	7.50506	0.59971	-0.0433
0.60009	2.96992	0.60055	-0.00188	0.60068	7.53953	0.60072	-0.04267
0.60093	2.98926	0.60145	-0.00247	0.60159	7.54735	0.60177	-0.0427
0.60212	3.03787	0.60243	-0.00311	0.60265	7.57253	0.60271	-0.04217
0.60298	3.04704	0.60334	-0.0028	0.60368	7.58131	0.60375	-0.04188
0.60401	3.07444	0.60461	-0.0028	0.60466	7.60492	0.60477	-0.04166
0.60499	3.08097	0.60553	-0.00282	0.60562	7.62086	0.60576	-0.0411
0.60608	3.11395	0.60649	-0.00333	0.60664	7.65559	0.60679	-0.04055
0.60694	3.14433	0.60754	-0.00288	0.60764	7.67128	0.60778	-0.04033
0.60812	3.15507	0.60862	-0.00297	0.60861	7.67326	0.60873	-0.04013
0.60895	3.18003	0.60947	-0.00205	0.60967	7.67427	0.60973	-0.03963
0.6101	3.19455	0.61047	-0.00277	0.61068	7.68113	0.61071	-0.03892
0.61097	3.23238	0.61146	-0.00234	0.61163	7.68412	0.61171	-0.03881
0.61206	3.25806	0.61239	-0.00141	0.61263	7.72337	0.61273	-0.03764
0.61297	3.26632	0.61334	-0.00192	0.61362	7.7287	0.6137	-0.03888
0.61395	3.28703	0.61447	-0.0024	0.61464	7.73195	0.61478	-0.03735
0.61505	3.31175	0.61566	-0.00254	0.61561	7.7586	0.61575	-0.03682
0.61615	3.33954	0.61641	-0.00198	0.61661	7.76921	0.61676	-0.03677
0.61693	3.36548	0.61747	-0.00102	0.6176	7.7883	0.61774	-0.03643
0.618	3.36655	0.61841	-0.00236	0.61862	7.81587	0.6188	-0.03553
0.6191	3.39743	0.61958	-0.00076339	0.61968	7.82511	0.61972	-0.03505
0.62004	3.42407	0.62043	-0.000508855	0.62057	7.84379	0.62072	-0.03524
0.62112	3.44917	0.6214	-0.000116732	0.62163	7.86156	0.62174	-0.03453
0.62194	3.47516	0.62239	-0.000473311	0.62262	7.86192	0.62271	-0.03415
0.62308	3.47382	0.62338	-0.000163741	0.6236	7.86354	0.62375	-0.03319
0.62396	3.50772	0.62443	0.00134	0.62464	7.89522	0.62474	-0.03317
0.6249	3.53027	0.62551	0.00131	0.62561	7.90771	0.62572	-0.03345
0.62594	3.55492	0.62658	0.0013	0.62661	7.9203	0.62677	-0.03254
0.62704	3.5793	0.62725	-0.000674723	0.62761	7.93629	0.62771	-0.03189
0.6281	3.58235	0.62846	0.00175	0.62864	7.93802	0.62877	-0.03142
0.62893	3.62428	0.6294	0.000957974	0.62961	7.94061	0.62973	-0.03127
0.62992	3.63696	0.63045	0.00149	0.6306	7.95	0.63072	-0.03056
0.63105	3.65512	0.63146	0.00193	0.63161	7.97031	0.63173	-0.031
0.63199	3.68259	0.63254	0.00199	0.63256	7.9829	0.63273	-0.02973
0.63314	3.68981	0.63339	0.00228	0.63357	7.98661	0.63372	-0.02975
0.63398	3.73682	0.63456	0.00308	0.63462	7.99067	0.63468	-0.02922
0.63499	3.73502	0.63553	0.00297	0.63562	8.00204	0.63571	-0.02896
0.63596	3.75382	0.63634	0.0029	0.63664	8.0194	0.6367	-0.02829
0.63688	3.78226	0.63742	0.00247	0.63759	8.03489	0.63773	-0.02829
0.63811	3.80091	0.63851	0.00346	0.63865	8.0552	0.6387	-0.02804
0.63896	3.83667	0.63938	0.00228	0.63966	8.06352	0.63971	-0.02679
0.64009	3.83706	0.64037	0.00329	0.6406	8.0656	0.64072	-0.02637
0.64094	3.8528	0.6414	0.00308	0.6416	8.09297	0.64174	-0.0252
0.64208	3.88773	0.64248	0.00291	0.64261	8.08591	0.64274	-0.02506
0.64291	3.90302	0.64355	0.00314	0.64363	8.12551	0.64371	-0.02511
0.64399	3.93294	0.64449	0.00332	0.64465	8.14343	0.64469	-0.02457
0.64502	3.93141	0.64538	0.00279	0.64558	8.15014	0.64573	-0.02402
0.64604	3.95831	0.64632	0.00322	0.64659	8.15344	0.64674	-0.0242
0.64701	3.98613	0.64734	0.00396	0.64769	8.15466	0.64774	-0.02349
0.64806	3.99282	0.64845	0.00361	0.6486	8.15435	0.64869	-0.02289
0.64883	4.01609	0.6494	0.0035	0.64962	8.17562	0.6497	-0.02173
0.64993	4.03619	0.65052	0.00406	0.65064	8.19217	0.65079	-0.02163
0.65085	4.06184	0.65154	0.00334	0.65163	8.19101	0.65172	-0.02113
0.65203	4.09329	0.6524	0.00436	0.65261	8.19816	0.65272	-0.02162
0.653	4.09306	0.65341	0.0039	0.6536	8.18628	0.65371	-0.02186
0.65407	4.12111	0.65442	0.00383	0.65463	8.20243	0.65475	-0.0207
0.65498	4.1466	0.6555	0.00461	0.65564	8.23208	0.65574	-0.02018
0.65602	4.16788	0.65655	0.00323	0.65661	8.25157	0.65672	-0.02
0.65692	4.1868	0.65748	0.00337	0.65761	8.2535	0.65774	-0.01977
0.65798	4.18508	0.65859	0.00385	0.6586	8.27006	0.65871	-0.0187
0.65909	4.221	0.65936	0.0025	0.65958	8.25863	0.65973	-0.01812
0.65992	4.24026	0.66034	0.00391	0.66061	8.26427	0.66074	-0.0176
0.66103	4.25784	0.66146	0.00423	0.66164	8.26178	0.6617	-0.01718
0.66191	4.28558	0.66254	0.00268	0.66261	8.28285	0.66266	-0.01702
0.66309	4.28776	0.66339	0.00342	0.66364	8.28965	0.6637	-0.01639
0.66398	4.3196	0.66451	0.00243	0.66465	8.30636	0.66468	-0.01654
0.66497	4.34016	0.66549	0.00357	0.66562	8.31666	0.66569	-0.01515
0.66585	4.35456	0.66655	0.00263	0.66663	8.31417	0.66668	-0.01535
0.66689	4.37474	0.66747	0.00217	0.66765	8.33093	0.66772	-0.01578
0.668	4.37799	0.66838	0.00229	0.66863	8.35586	0.66873	-0.01406
0.66907	4.42526	0.66942	0.00268	0.66964	8.37637	0.66972	-0.01295
0.67	4.43577	0.67044	0.00207	0.67063	8.37825	0.67077	-0.0129
0.67111	4.44529	0.67141	0.00175	0.67164	8.4082	0.67175	-0.01281
0.67191	4.46057	0.67252	0.00205	0.67262	8.39068	0.67277	-0.01283
0.67302	4.47181	0.67361	0.00247	0.6736	8.40246	0.67373	-0.01229
0.67394	4.51728	0.67452	0.00116	0.6746	8.4244	0.67469	-0.01195
0.67491	4.52026	0.67525	0.000977847	0.67564	8.45019	0.67573	-0.01226
0.67589	4.53501	0.67634	0.00106	0.67662	8.45034	0.67675	-0.01093
0.67699	4.55672	0.67756	0.000765735	0.67761	8.46481	0.67772	-0.01072
0.67797	4.57892	0.67845	0.0011	0.67862	8.47918	0.67875	-0.00974
0.67896	4.60564	0.67957	0.000198953	0.67957	8.4942	0.67972	-0.00863
0.67991	4.60743	0.6805	-0.000202724	0.68058	8.50339	0.68074	-0.00893
0.68089	4.62295	0.68138	0.000547889	0.6817	8.50908	0.68171	-0.0087
0.68212	4.65654	0.68245	-0.000638798	0.68262	8.51339	0.68281	-0.00808
0.68292	4.66418	0.68348	0.000202775	0.68363	8.51675	0.6837	-0.00759
0.68396	4.69219	0.68446	0.000470687	0.68464	8.51304	0.68474	-0.00685
0.68505	4.69288	0.68533	0.000456164	0.6856	8.51543	0.68571	-0.00688
0.68596	4.70809	0.68642	0.000572731	0.68662	8.54081	0.6867	-0.00596
0.68688	4.74581	0.6873	0.000169525	0.68763	8.56335	0.68773	-0.006
0.68798	4.74757	0.68842	0.000683182	0.68861	8.5798	0.68872	-0.00562
0.68906	4.77015	0.68941	-0.000108324	0.68963	8.5896	0.68975	-0.00549
0.69002	4.77917	0.69051	0.000307112	0.69059	8.59656	0.69072	-0.00401
0.6909	4.79724	0.69145	-0.000159919	0.6916	8.59102	0.69175	-0.00407
0.69197	4.83836	0.69249	6.8628e-05	0.69259	8.59072	0.69274	-0.00347
0.69306	4.83301	0.69353	0.000239083	0.69359	8.60843	0.69369	-0.00329
0.69387	4.84845	0.69447	1.35933e-05	0.69459	8.61778	0.69472	-0.00278
0.6949	4.86672	0.69524	0.000335394	0.69563	8.62626	0.69573	-0.00169
0.69596	4.8906	0.69631	0.000491707	0.69658	8.6227	0.69675	-0.00135
0.69708	4.92496	0.69748	-0.000213807	0.6976	8.64235	0.69776	-0.000526503
0.69809	4.91044	0.69841	0.000551328	0.69858	8.64179	0.69873	-0.000606317
0.699	4.94181	0.6994	0.000804335	0.69958	8.64631	0.69975	-3.27248e-05
0.69993	4.95473	0.70038	7.85648e-05	0.70065	8.6621	0.70073	0.000261327
0.70108	4.97624	0.70133	0.000889181	0.70163	8.66982	0.70172	0.00119
0.70196	5.00147	0.70229	8.3151e-05	0.70262	8.65763	0.70269	0.00121
0.70302	4.98289	0.70338	0.00118	0.70361	8.66809	0.70381	0.00196
0.70395	5.02523	0.70454	0.000334247	0.70462	8.66672	0.70473	0.00205
0.7049	5.04159	0.70545	0.000699616	0.70562	8.68616	0.70575	0.00317
0.70593	5.05856	0.70637	0.000771085	0.70662	8.70505	0.70676	0.00287
0.70691	5.07071	0.70739	0.000977847	0.70756	8.70799	0.7078	0.00377
0.70795	5.06437	0.70831	0.00188	0.70863	8.72206	0.70872	0.00446
0.70893	5.11172	0.70944	0.00131	0.70961	8.71399	0.70977	0.00491
0.70995	5.11596	0.71053	0.00157	0.71059	8.71343	0.71069	0.00538
0.71093	5.12983	0.71154	0.00177	0.71163	8.71348	0.71174	0.00586
0.71193	5.13426	0.7123	0.00167	0.71265	8.73759	0.71276	0.00593
0.71302	5.15241	0.71342	0.00158	0.71362	8.725	0.71377	0.00755
0.7139	5.19013	0.71438	0.00138	0.71464	8.74841	0.71478	0.00716
0.71494	5.20079	0.71545	0.00293	0.71557	8.72835	0.71583	0.00866
0.71588	5.19583	0.71625	0.00196	0.71656	8.73561	0.71683	0.00855
0.71696	5.21406	0.71728	0.00163	0.71756	8.74145	0.71784	0.009
0.71793	5.23675	0.71851	0.00177	0.71855	8.77735	0.71876	0.00915
0.7189	5.26362	0.71951	0.00211	0.71959	8.79511	0.71982	0.01022
0.71982	5.26159	0.72035	0.00197	0.72063	8.82751	0.72079	0.01033
0.72097	5.26843	0.72131	0.00261	0.72159	8.82568	0.72173	0.01063
0.72201	5.30344	0.72231	0.00196	0.72257	8.8336	0.72279	0.01168
0.72291	5.31739	0.72335	0.00286	0.72361	8.8339	0.72375	0.01283
0.72399	5.33436	0.72427	0.003	0.72463	8.84817	0.72474	0.01217
0.72503	5.33665	0.72541	0.00233	0.7256	8.85848	0.72573	0.01278
0.72603	5.34108	0.72646	0.00204	0.72659	8.85853	0.72676	0.01403
0.72704	5.3804	0.72746	0.00286	0.7276	8.86853	0.72774	0.01377
0.72802	5.38308	0.72831	0.00203	0.72859	8.85929	0.72874	0.01494
0.729	5.39867	0.72925	0.00288	0.72955	8.86883	0.72972	0.01557
0.73005	5.40914	0.73038	0.00262	0.73059	8.87188	0.73075	0.01597
0.7311	5.43685	0.73135	0.00445	0.73158	8.89391	0.73179	0.01709
0.73198	5.47529	0.73235	0.00362	0.73259	8.89457	0.73272	0.01699
0.73309	5.467	0.73339	0.00367	0.73361	8.90884	0.73378	0.01722
0.73405	5.48882	0.73444	0.00561	0.73458	8.91453	0.73476	0.0181
0.73508	5.48099	0.73538	0.0062	0.73561	8.92057	0.73575	0.01962
0.73619	5.50414	0.73638	0.00613	0.73655	8.93422	0.73679	0.01846
0.73708	5.54125	0.73738	0.0058	0.73759	8.94991	0.73772	0.01995
0.73798	5.5111	0.73849	0.00743	0.73864	8.94565	0.73871	0.0205
0.73898	5.53628	0.73968	0.00651	0.73961	8.95012	0.73973	0.02073
0.74008	5.54507	0.74052	0.00664	0.74054	8.92849	0.74075	0.02177
0.74101	5.57339	0.74141	0.00749	0.74162	8.92148	0.74175	0.0221
0.742	5.5938	0.74237	0.0074	0.74255	8.94357	0.74282	0.02228
0.74315	5.57798	0.74338	0.00738	0.74356	8.96722	0.74377	0.02258
0.74398	5.60794	0.74426	0.00708	0.74462	8.9786	0.74473	0.02376
0.745	5.61806	0.74543	0.00692	0.74564	8.98301	0.74578	0.02388
0.74596	5.64004	0.7465	0.00823	0.74659	8.96753	0.74682	0.02537
0.74701	5.65605	0.74752	0.00763	0.74769	8.96611	0.74774	0.02522
0.74812	5.64898	0.74855	0.0082	0.74858	8.97215	0.74881	0.026
0.74926	5.66908	0.74961	0.00753	0.74956	8.9887	0.74974	0.02617
0.75016	5.69491	0.75074	0.00834	0.75065	8.99489	0.75076	0.0273
0.75098	5.70156	0.75155	0.00707	0.75163	9.01388	0.75171	0.02703
0.75202	5.71337	0.75233	0.00714	0.75258	9.01053	0.75276	0.02823
0.75311	5.70837	0.75341	0.00644	0.75359	9.00809	0.75377	0.02825
0.754	5.73527	0.75459	0.00653	0.75463	9.00439	0.75473	0.02867
0.75507	5.75174	0.75545	0.0067	0.75556	9.01901	0.75577	0.02962
0.7561	5.76011	0.75642	0.00748	0.75665	9.04043	0.75671	0.03054
0.75696	5.77245	0.75762	0.00663	0.7576	9.03429	0.75772	0.03075
0.75804	5.76638	0.75857	0.00613	0.7586	9.03703	0.75877	0.0314
0.75895	5.79909	0.75967	0.00677	0.75962	9.05485	0.75975	0.03184
0.76001	5.81288	0.76063	0.0067	0.76061	9.05891	0.76077	0.03157
0.76114	5.81288	0.76152	0.00567	0.76162	9.07049	0.76176	0.03255
0.76195	5.83585	0.76268	0.00532	0.76262	9.08288	0.76276	0.03302
0.76313	5.83539	0.76367	0.00593	0.76359	9.09024	0.76377	0.03421
0.76398	5.87437	0.7647	0.00492	0.76463	9.09435	0.76478	0.0344
0.76497	5.87059	0.76565	0.00354	0.76556	9.10329	0.7658	0.03518
0.76596	5.8694	0.76667	0.00455	0.76663	9.10385	0.76671	0.03552
0.76693	5.88859	0.76763	0.00461	0.76763	9.11395	0.76774	0.03605
0.76795	5.89287	0.76839	0.00431	0.76859	9.12959	0.7687	0.03677
0.76914	5.92581	0.76947	0.00278	0.76955	9.11578	0.76974	0.03745
0.77014	5.93402	0.77074	0.00276	0.77059	9.13959	0.77074	0.03719
0.77107	5.92543	0.77161	0.00315	0.77161	9.12537	0.77179	0.03846
0.77207	5.95504	0.77251	0.0021	0.7726	9.13603	0.77273	0.03918
0.77304	5.95122	0.77349	0.00156	0.77356	9.14319	0.77382	0.03937
0.77412	5.98783	0.77454	0.0025	0.77462	9.17096	0.77472	0.04007
0.77513	5.97232	0.77572	0.00193	0.77563	9.16919	0.7758	0.04017
0.77607	5.9748	0.7764	0.00146	0.7766	9.19934	0.77676	0.04089
0.77712	6.00866	0.77772	0.000800896	0.77761	9.18259	0.77771	0.04204
0.77816	6.00977	0.77842	0.000945362	0.77858	9.18609	0.77874	0.04236
0.77915	6.03854	0.77978	0.00081389	0.77958	9.16807	0.77974	0.04285
0.78002	6.0283	0.78059	-0.00014616	0.7806	9.18543	0.78071	0.04307
0.78102	6.03365	0.78151	-0.000110617	0.7816	9.18965	0.78171	0.04358
0.78197	6.06774	0.78238	-0.000727465	0.78256	9.19584	0.78277	0.04385
0.78316	6.07412	0.78337	0.00037323	0.78356	9.19071	0.7837	0.04479
0.78399	6.08302	0.78446	-0.000294448	0.7846	9.19147	0.78474	0.04502
0.78511	6.08364	0.78559	-0.000745427	0.78563	9.18274	0.78576	0.04635
0.78609	6.09147	0.78666	-0.000402989	0.7866	9.17239	0.7867	0.04603
0.78709	6.1246	0.78749	-0.000802755	0.78759	9.19564	0.78772	0.04694
0.78796	6.11914	0.78846	-0.000641473	0.7886	9.19554	0.78867	0.04624
0.78899	6.12724	0.78946	-0.00147	0.78961	9.19356	0.78972	0.04833
0.78998	6.13504	0.79041	-0.00111	0.79065	9.19417	0.7907	0.04831
0.79114	6.14788	0.79155	-0.00193	0.79159	9.19442	0.79165	0.04906
0.79207	6.17535	0.79224	-0.000687717	0.79263	9.20072	0.7927	0.04948
0.79299	6.16282	0.79328	-0.00157	0.7936	9.2227	0.79376	0.05028
0.79407	6.17619	0.79458	-0.00207	0.79461	9.22407	0.79476	0.05027
0.79508	6.19618	0.7954	-0.00151	0.79561	9.24042	0.79574	0.05056
0.79601	6.20355	0.79674	-0.000980089	0.79665	9.24153	0.79672	0.052
0.79709	6.21716	0.79742	-0.000379676	0.79763	9.24798	0.79772	0.05188
0.79804	6.20803	0.79853	-0.000950661	0.79871	9.2821	0.79872	0.05276
0.79904	6.23115	0.79948	-0.000625039	0.79971	9.30561	0.79972	0.05339
0.80015	6.24918	0.80027	-0.000582999	0.80069	9.29459	0.80069	0.05336
0.80111	6.24594	0.80134	-0.000461081	0.80174	9.30779	0.80169	0.05398
0.80198	6.26298	0.80265	-0.000403753	0.80268	9.31058	0.80268	0.05455
0.8031	6.25174	0.80354	0.000563558	0.80372	9.30972	0.80375	0.05507
0.80398	6.28105	0.80458	0.000296793	0.80469	9.3085	0.80469	0.05533
0.80509	6.30001	0.80533	-0.000117879	0.80572	9.31175	0.80566	0.05602
0.80605	6.29279	0.80641	0.000379345	0.8067	9.32282	0.80671	0.05616
0.80695	6.30857	0.80737	0.00085058	0.80768	9.32048	0.8077	0.05675
0.80798	6.29496	0.80839	0.000750065	0.80869	9.3215	0.80879	0.05821
0.80901	6.34266	0.80961	0.00133	0.80971	9.31525	0.80972	0.05848
0.81003	6.33746	0.81042	0.00174	0.81067	9.32637	0.81075	0.05886
0.81094	6.33574	0.81141	0.00262	0.8117	9.33602	0.8117	0.05861
0.81212	6.35217	0.81231	0.00226	0.81272	9.34541	0.81272	0.05994
0.81298	6.34938	0.81354	0.00181	0.81373	9.35521	0.81366	0.05945
0.81411	6.38557	0.81448	0.00329	0.8147	9.34358	0.81469	0.0601
0.81494	6.3811	0.81542	0.00282	0.81573	9.3484	0.81574	0.06069
0.81605	6.38339	0.81643	0.00185	0.81673	9.33439	0.81668	0.06216
0.8171	6.39964	0.8176	0.00249	0.8177	9.34038	0.81772	0.06178
0.81805	6.40315	0.81852	0.00345	0.81869	9.34835	0.81872	0.0622
0.81908	6.42826	0.81934	0.00271	0.81972	9.35815	0.81971	0.06256
0.82004	6.41825	0.82046	0.00326	0.82067	9.3578	0.82073	0.06355
0.82096	6.41576	0.82131	0.00319	0.8217	9.36084	0.82173	0.06388
0.82204	6.44679	0.82246	0.00407	0.8227	9.35698	0.82273	0.06443
0.82307	6.44633	0.82361	0.00386	0.82372	9.36506	0.82372	0.06439
0.82395	6.46567	0.8246	0.00395	0.82472	9.37211	0.82471	0.06474
0.82503	6.45845	0.82544	0.00407	0.82572	9.36699	0.82573	0.06595
0.82598	6.45753	0.82644	0.00432	0.8267	9.38085	0.82668	0.06639
0.82699	6.4998	0.82743	0.00424	0.8277	9.37252	0.8277	0.06703
0.82793	6.4988	0.82837	0.00392	0.82864	9.36983	0.82871	0.06686
0.82894	6.50274	0.82948	0.00413	0.82966	9.3648	0.82972	0.06685
0.82992	6.5001	0.83045	0.00385	0.83062	9.38186	0.83072	0.06787
0.83088	6.51084	0.83146	0.00381	0.83172	9.37699	0.83166	0.06854
0.83202	6.55326	0.83248	0.00361	0.83267	9.4074	0.83273	0.06834
0.83292	6.53473	0.83359	0.00462	0.83368	9.37719	0.83373	0.06855
0.83406	6.54092	0.83452	0.00425	0.83469	9.37942	0.83471	0.06969
0.83496	6.54371	0.83522	0.00437	0.8357	9.36826	0.83569	0.06992
0.8359	6.56121	0.83643	0.00482	0.83666	9.40049	0.8367	0.07038
0.8369	6.60038	0.83759	0.00418	0.83771	9.40252	0.83768	0.07027
0.83793	6.56805	0.83853	0.00411	0.83864	9.43156	0.83869	0.07112
0.83896	6.58937	0.83944	0.0047	0.83966	9.43309	0.83969	0.07162
0.83998	6.59224	0.84045	0.00456	0.84067	9.44517	0.84064	0.07178
0.84109	6.60344	0.84148	0.00439	0.84171	9.43238	0.84166	0.07243
0.84191	6.63252	0.84243	0.0039	0.84265	9.45197	0.84268	0.07267
0.84307	6.60577	0.84337	0.0046	0.84373	9.45786	0.84365	0.07299
0.84389	6.62652	0.84463	0.00435	0.84462	9.46329	0.84469	0.07342
0.84504	6.63569	0.84557	0.00371	0.84566	9.46802	0.8457	0.0741
0.84609	6.64578	0.84627	0.00456	0.84669	9.44131	0.84663	0.0744
0.84705	6.66057	0.8476	0.00431	0.84766	9.44847	0.8477	0.07442
0.84795	6.6321	0.84859	0.00281	0.8487	9.44182	0.8487	0.07464
0.84892	6.66435	0.84972	0.00421	0.84966	9.45969	0.84963	0.07445
0.85	6.66653	0.85069	0.0033	0.85068	9.45588	0.85064	0.0755
0.85095	6.67494	0.85156	0.00354	0.85172	9.46396	0.85169	0.07537
0.85193	6.68258	0.85247	0.00312	0.85265	9.45451	0.85268	0.07611
0.85298	6.67883	0.85361	0.00348	0.8537	9.45939	0.85367	0.07639
0.85397	6.7075	0.85455	0.00322	0.85466	9.45883	0.85467	0.07694
0.8551	6.71732	0.85544	0.00285	0.85569	9.46807	0.85565	0.07721
0.85602	6.7104	0.85649	0.00275	0.85665	9.46817	0.85668	0.07764
0.857	6.7219	0.85754	0.00304	0.85764	9.48569	0.85767	0.07826
0.85792	6.71411	0.85859	0.00215	0.85865	9.48167	0.85869	0.07819
0.85895	6.73944	0.85952	0.00254	0.85971	9.49574	0.85966	0.07892
0.85995	6.75079	0.86071	0.00214	0.86068	9.50102	0.86063	0.07839
0.86095	6.73146	0.8616	0.00244	0.86171	9.5293	0.86172	0.07837
0.86208	6.74712	0.86236	0.00173	0.8627	9.52376	0.8627	0.07958
0.86295	6.75733	0.86368	0.00162	0.86364	9.51544	0.86368	0.08117
0.8641	6.78438	0.86436	0.00112	0.86469	9.50244	0.86461	0.08042
0.865	6.78278	0.86555	0.00128	0.8657	9.47807	0.86569	0.08049
0.86603	6.75194	0.86659	0.000617829	0.86666	9.47919	0.86667	0.08039
0.86711	6.78247	0.86749	0.000826884	0.86774	9.47304	0.86765	0.08064
0.86792	6.79413	0.86847	0.00055515	0.86872	9.50848	0.86864	0.08116
0.86902	6.80437	0.86955	0.000336922	0.86966	9.5097	0.86967	0.08094
0.8701	6.80338	0.87051	0.000537188	0.87071	9.51904	0.87071	0.08182
0.87099	6.78645	0.87145	0.000912112	0.87169	9.51929	0.87169	0.08194
0.87204	6.83773	0.87244	0.000536423	0.87263	9.51447	0.87275	0.0831
0.87297	6.82313	0.87344	0.00182	0.87366	9.51863	0.87376	0.08331
0.8741	6.83865	0.87456	0.00185	0.8747	9.51995	0.8747	0.08367
0.87498	6.82481	0.8754	0.00164	0.87565	9.53062	0.8757	0.08359
0.87604	6.82	0.87635	0.0021	0.87663	9.53569	0.87675	0.08408
0.87716	6.86979	0.87762	0.00104	0.8777	9.54199	0.87771	0.08389
0.87809	6.84843	0.87844	0.0017	0.87876	9.5559	0.87869	0.08468
0.87898	6.85302	0.87958	0.00188	0.87971	9.56113	0.87974	0.08395
0.88007	6.84935	0.88033	0.00072293	0.88071	9.57047	0.88068	0.08463
0.88108	6.85982	0.88138	0.00111	0.8817	9.59002	0.88174	0.08681
0.88191	6.89024	0.88242	0.00165	0.88271	9.57763	0.88276	0.08674
0.88309	6.8683	0.88354	0.00133	0.88369	9.58265	0.88372	0.08728
0.88394	6.87526	0.88451	0.0015	0.88465	9.57392	0.88465	0.08672
0.88496	6.87713	0.88534	0.0022	0.88569	9.58022	0.8857	0.08711
0.88592	6.89998	0.88664	0.00286	0.88669	9.59707	0.8867	0.08694
0.88697	6.91454	0.88738	0.00225	0.88768	9.58453	0.88771	0.08749
0.88812	6.89421	0.88853	0.00186	0.88865	9.5988	0.88867	0.08816
0.88899	6.90518	0.88933	0.00242	0.88965	9.59291	0.88972	0.08849
0.88998	6.915	0.89064	0.00183	0.89069	9.59804	0.89069	0.08924
0.89094	6.9205	0.89154	0.00241	0.89176	9.58326	0.89176	0.08972
0.89196	6.93258	0.89243	0.00194	0.89269	9.59946	0.89276	0.09032
0.89295	6.91676	0.8934	0.00214	0.89365	9.60494	0.89373	0.08873
0.89404	6.93575	0.89449	0.00305	0.8947	9.61322	0.89472	0.08994
0.89487	6.95593	0.89544	0.00239	0.89568	9.61347	0.89576	0.09026
0.89613	6.95421	0.89652	0.00253	0.89668	9.60763	0.89677	0.09106
0.89692	6.96285	0.89752	0.00265	0.89765	9.59423	0.89771	0.0906
0.89803	6.94454	0.89843	0.00274	0.8987	9.60383	0.89875	0.09107
0.89894	6.97076	0.89937	0.00354	0.89969	9.59895	0.89976	0.09141
0.89996	6.97729	0.90044	0.00263	0.90071	9.60647	0.90072	0.09264
0.90111	6.9604	0.90147	0.00264	0.90171	9.61312	0.90177	0.0923
0.902	6.98012	0.90247	0.00276	0.90273	9.61129	0.90272	0.09215
0.90295	6.97469	0.90349	0.00256	0.90366	9.60474	0.90377	0.09297
0.90396	7.00614	0.90454	0.00356	0.90468	9.60906	0.90476	0.09261
0.90497	7.00213	0.90536	0.00374	0.90566	9.62322	0.9057	0.09274
0.90598	6.98402	0.9063	0.00321	0.90665	9.62683	0.90673	0.09267
0.90698	7.01883	0.9075	0.00307	0.90767	9.64693	0.90772	0.09347
0.90793	7.01073	0.90836	0.00275	0.9087	9.64175	0.90874	0.09303
0.90899	7.02399	0.90943	0.00331	0.9097	9.6518	0.90977	0.09367
0.91008	7.02831	0.91038	0.00277	0.91067	9.64647	0.91074	0.09416
0.91094	7.00572	0.91141	0.00316	0.91171	9.66962	0.91173	0.09408
0.91202	7.04298	0.91246	0.00261	0.91268	9.65546	0.91277	0.09388
0.913	7.03217	0.91343	0.00296	0.91372	9.64937	0.91372	0.09445
0.91395	7.06056	0.9146	0.00255	0.9147	9.64277	0.91471	0.09381
0.91491	7.03977	0.91535	0.00285	0.9157	9.64221	0.91576	0.09388
0.91611	7.03286	0.91658	0.00199	0.91666	9.62165	0.91669	0.09412
0.91699	7.06205	0.91747	0.00211	0.91772	9.63195	0.91775	0.09481
0.91798	7.06538	0.91852	0.0022	0.91869	9.63119	0.91884	0.09522
0.91909	7.07688	0.91935	0.00207	0.91968	9.65226	0.9198	0.09498
0.92016	7.06186	0.92059	0.00307	0.92069	9.65962	0.9208	0.09475
0.92116	7.07933	0.9215	0.00311	0.92163	9.66125	0.92178	0.09547
0.92202	7.11108	0.92255	0.00288	0.92272	9.6418	0.9228	0.09489
0.92315	7.09912	0.92356	0.0028	0.92374	9.65942	0.92381	0.09543
0.92397	7.10306	0.92449	0.00442	0.92467	9.67678	0.92481	0.09514
0.92527	7.09285	0.92533	0.00508	0.92568	9.68389	0.9258	0.09537
0.92605	7.09652	0.92643	0.00385	0.92671	9.69856	0.92678	0.09502
0.92701	7.12194	0.9276	0.00421	0.92766	9.67729	0.92779	0.09538
0.92809	7.10252	0.92867	0.005	0.92868	9.67221	0.92877	0.09502
0.92907	7.10057	0.92952	0.00523	0.92965	9.69069	0.92981	0.09525
0.92998	7.11808	0.93045	0.00558	0.93063	9.70577	0.93081	0.09504
0.93109	7.12499	0.93139	0.0058	0.93163	9.70872	0.93178	0.09513
0.93207	7.14372	0.93265	0.00595	0.93267	9.70181	0.9328	0.09523
0.9332	7.12033	0.93359	0.00636	0.93369	9.68328	0.93381	0.095
0.93402	7.12717	0.93454	0.00695	0.9347	9.67495	0.93477	0.09512
0.93517	7.14899	0.93554	0.00622	0.93571	9.67104	0.93583	0.09504
0.93607	7.14551	0.9364	0.00682	0.93674	9.68694	0.93678	0.09518
0.937	7.15316	0.93756	0.00785	0.93765	9.69196	0.93787	0.09526
0.93817	7.13764	0.93847	0.00752	0.93875	9.69607	0.93882	0.09501
0.93915	7.15465	0.93939	0.00765	0.93973	9.68734	0.9398	0.09489
0.94	7.18747	0.9406	0.00702	0.94071	9.68511	0.94084	0.09509
0.9411	7.15576	0.94168	0.00777	0.94164	9.68054	0.94188	0.09492
0.94203	7.17716	0.94243	0.00756	0.94269	9.68668	0.94281	0.0948
0.9431	7.15832	0.94369	0.00721	0.94369	9.69704	0.94381	0.09641
0.94409	7.19	0.94455	0.00774	0.94469	9.68673	0.94483	0.09585
0.94502	7.19561	0.94578	0.00774	0.94562	9.69227	0.94585	0.09493
0.94614	7.16951	0.94647	0.00818	0.94671	9.70902	0.94683	0.09385
0.94716	7.19795	0.94765	0.0075	0.94768	9.68983	0.94786	0.09414
0.94808	7.18591	0.94857	0.00739	0.9487	9.72461	0.94886	0.09527
0.94916	7.2234	0.94967	0.00744	0.94968	9.71181	0.94983	0.09462
0.95008	7.2036	0.95067	0.00706	0.95067	9.72806	0.95087	0.0945
0.95113	7.17674	0.95158	0.00615	0.9517	9.72197	0.95186	0.09495
0.95218	7.2117	0.95265	0.00666	0.95262	9.72471	0.95292	0.09396
0.95307	7.21285	0.95367	0.00659	0.9537	9.71867	0.95386	0.09449
0.95411	7.23058	0.95461	0.00667	0.95464	9.74075	0.95487	0.09446
0.95513	7.20937	0.95566	0.00598	0.95569	9.74456	0.95582	0.09413
0.95609	7.20586	0.95662	0.00542	0.95668	9.754	0.95684	0.09326
0.95709	7.24732	0.95755	0.00532	0.95768	9.76035	0.95783	0.09328
0.95804	7.23841	0.95862	0.00534	0.95866	9.75273	0.95891	0.09332
0.95903	7.23677	0.95968	0.00415	0.9597	9.73623	0.95984	0.09296
0.96003	7.23471	0.96054	0.00311	0.96068	9.76177	0.96084	0.09319
0.96103	7.23574	0.96148	0.00387	0.96172	9.76715	0.96185	0.09371
0.96212	7.26818	0.96252	0.00205	0.9627	9.76654	0.96287	0.09369
0.96306	7.25011	0.96371	0.00203	0.96365	9.77137	0.96388	0.09358
0.96407	7.24503	0.96444	0.0014	0.96469	9.75441	0.96481	0.09292
0.9651	7.25026	0.96573	0.00187	0.96564	9.76055	0.96587	0.09245
0.96597	7.26639	0.96664	0.000745861	0.96673	9.74964	0.96691	0.09186
0.96695	7.29004	0.96768	0.00097135	0.96767	9.77066	0.96787	0.09212
0.96808	7.26792	0.96862	0.000114108	0.96867	9.75705	0.96888	0.09189
0.96906	7.26494	0.96973	0.000235261	0.96965	9.7668	0.96989	0.09206
0.96999	7.27881	0.97071	-0.000692686	0.97071	9.7536	0.97084	0.09172
0.9711	7.28351	0.97153	-0.000521467	0.9717	9.77172	0.97187	0.09179
0.97207	7.30846	0.97262	-0.000846707	0.97269	9.76136	0.97292	0.09172
0.97304	7.27426	0.9737	-0.00129	0.97368	9.78446	0.97385	0.09161
0.97406	7.27946	0.97454	-0.00146	0.97469	9.78091	0.97491	0.09108
0.97496	7.30923	0.97538	-0.00101	0.97568	9.78807	0.97585	0.09074
0.9761	7.31056	0.97653	-0.00191	0.97666	9.78162	0.97685	0.09055
0.97708	7.32161	0.97737	-0.00157	0.97769	9.78619	0.97785	0.09076
0.9781	7.28897	0.97848	-0.00214	0.97867	9.75913	0.97883	0.09084
0.97893	7.31656	0.97956	-0.0016	0.97968	9.7535	0.97986	0.09025
0.98007	7.33372	0.98066	-0.00203	0.98069	9.75101	0.98089	0.09037
0.98099	7.31179	0.98142	-0.00087881	0.9817	9.74294	0.98183	0.09032
0.98194	7.32306	0.98239	-0.00131	0.98266	9.73573	0.98282	0.09021
0.98305	7.30166	0.98335	-0.00144	0.98362	9.71633	0.98381	0.08936
0.98404	7.34007	0.98446	-0.00148	0.98467	9.70379	0.98486	0.08957
0.98498	7.33307	0.98569	-0.000670137	0.98569	9.72669	0.98584	0.08961
0.98609	7.32784	0.98665	0.00312	0.98668	9.74339	0.98684	0.08989
0.98719	7.34412	0.98761	0.00141	0.98767	9.74024	0.98785	0.08893
0.98808	7.33533	0.9885	0.00161	0.9887	9.76243	0.98885	0.08914
0.98905	7.36246	0.98927	0.00171	0.9897	9.74882	0.98982	0.08887
0.9901	7.35833	0.99042	0.000907143	0.99065	9.74517	0.99084	0.08908
0.99107	7.33628	0.99143	0.00167	0.99169	9.74116	0.99181	0.08946
0.99197	7.35833	0.99257	0.00206	0.99259	9.74248	0.99287	0.08958
0.99311	7.36101	0.99351	0.00247	0.99359	9.73527	0.99383	0.08787
0.99398	7.38283	0.99426	0.00276	0.9947	9.75598	0.9948	0.0883
0.99509	7.36441	0.99565	0.00177	0.99571	9.74847	0.99589	0.08766
0.99608	7.35103	0.99658	0.00219	0.99668	9.73486	0.99683	0.08867
0.99705	7.37542	0.99749	0.00203	0.9977	9.74888	0.99786	0.08772
0.99802	7.38161	0.99839	0.00167	0.99867	9.77492	0.99884	0.08811
0.99913	7.39448	0.99949	0.00285	0.99963	9.78406	0.99984	0.08827
1.00004	7.38229	1.00042	0.00228	1.00068	9.79833	1.00088	0.08782
1.00104	7.3628	1.00153	0.00207	1.00171	9.78746	1.00182	0.08803
1.00202	7.39968	1.00255	0.00377	1.00267	9.78177	1.00283	0.08713
1.00297	7.39338	1.00359	0.0023	1.00369	9.77893	1.00384	0.08654
1.00402	7.3928	1.00451	0.00343	1.00463	9.79604	1.00485	0.08666
1.00496	7.39892	1.00548	0.00308	1.00569	9.80797	1.00581	0.08595
1.0061	7.38317	1.00646	0.00304	1.00667	9.80081	1.00683	0.08646
1.00721	7.4285	1.00751	0.00345	1.00769	9.77269	1.00783	0.08599
1.008	7.40194	1.00859	0.00323	1.00867	9.7672	1.00883	0.08681
1.00895	7.404	1.00956	0.0036	1.00966	9.74552	1.00981	0.08666
1.01005	7.40939	1.01052	0.00352	1.01066	9.76537	1.01081	0.08709
1.01109	7.40889	1.01149	0.00274	1.0116	9.76233	1.01177	0.08626
1.01199	7.43858	1.01268	0.00345	1.01266	9.79655	1.0128	0.08583
1.01297	7.40832	1.01355	0.00286	1.01369	9.7936	1.01376	0.08577
1.01403	7.42005	1.01451	0.00362	1.01465	9.79995	1.01483	0.08576
1.01493	7.43537	1.01553	0.0035	1.01569	9.78903	1.01583	0.08589
1.0161	7.42937	1.01647	0.00339	1.0167	9.80183	1.01682	0.08573
1.0171	7.45739	1.01753	0.00372	1.0176	9.81554	1.01785	0.08552
1.01811	7.41799	1.01857	0.00307	1.01865	9.84107	1.01873	0.0861
1.01908	7.43335	1.01945	0.0033	1.01964	9.84645	1.01983	0.08501
1.01999	7.45383	1.02065	0.0033	1.02063	9.85306	1.0208	0.0852
1.02111	7.45028	1.02165	0.00297	1.02163	9.84366	1.02178	0.08509
1.02205	7.46732	1.02262	0.00363	1.02263	9.83721	1.02276	0.08582
1.0231	7.43549	1.02365	0.00402	1.02365	9.85179	1.02377	0.08507
1.02402	7.45849	1.02455	0.00371	1.02462	9.84107	1.02475	0.08494
1.02499	7.46919	1.02541	0.00363	1.02564	9.8628	1.0258	0.0843
1.02607	7.46507	1.02674	0.00312	1.02665	9.82731	1.02679	0.08429
1.02698	7.47386	1.02754	0.00348	1.02767	9.82305	1.02773	0.08472
1.02807	7.46453	1.02839	0.00331	1.0287	9.80721	1.02879	0.08466
1.02911	7.48716	1.02954	0.00377	1.02972	9.81564	1.0298	0.08455
1.03005	7.49251	1.03062	0.00359	1.03064	9.82376	1.03076	0.08519
1.03112	7.48116	1.03151	0.00362	1.03162	9.83569	1.03179	0.08511
1.03192	7.4862	1.03264	0.00365	1.03263	9.83818	1.03279	0.08462
1.03308	7.48379	1.03352	0.0035	1.03369	9.85031	1.0338	0.08433
1.03394	7.49923	1.0345	0.0041	1.0346	9.85849	1.03482	0.08457
1.0351	7.50321	1.03568	0.00423	1.03565	9.88423	1.03572	0.08438
1.03596	7.48395	1.03652	0.00466	1.03664	9.90332	1.03673	0.08438
1.03691	7.50955	1.03755	0.00498	1.03765	9.89535	1.03772	0.08402
1.03796	7.50921	1.03851	0.00633	1.03865	9.8857	1.03872	0.08416
1.03908	7.51876	1.03951	0.00606	1.03962	9.87905	1.03977	0.08503
1.03996	7.51402	1.04055	0.00576	1.0407	9.86854	1.04073	0.08427
1.04101	7.49556	1.04159	0.00565	1.0417	9.87219	1.04175	0.08416
1.04205	7.53244	1.04247	0.00751	1.04262	9.88311	1.04273	0.08438
1.04302	7.52908	1.04337	0.00727	1.04365	9.87377	1.04378	0.08476
1.04402	7.52552	1.04442	0.00757	1.04464	9.876	1.04475	0.08446
1.04508	7.52254	1.04551	0.00761	1.0456	9.8694	1.04574	0.08464
1.04597	7.50963	1.0465	0.00801	1.04663	9.86585	1.04673	0.08419
1.04708	7.55789	1.04742	0.00717	1.04759	9.84991	1.04774	0.08449
1.04796	7.53691	1.0486	0.00804	1.04863	9.86757	1.04879	0.08449
1.04895	7.5347	1.04973	0.00742	1.04966	9.85788	1.04973	0.08489
1.04993	7.54456	1.0505	0.0075	1.05065	9.88854	1.05073	0.08462
1.05093	7.53485	1.0518	0.00798	1.0516	9.8824	1.05171	0.08516
1.05199	7.5778	1.05271	0.00765	1.05266	9.86316	1.05277	0.08492
1.05306	7.54276	1.05352	0.00867	1.05365	9.87179	1.05372	0.08478
1.05393	7.5522	1.05455	0.00857	1.05469	9.90245	1.05471	0.08447
1.055	7.55105	1.05561	0.00822	1.05557	9.8988	1.05574	0.08526
1.05596	7.55407	1.05672	0.00818	1.05664	9.89093	1.05675	0.08443
1.05684	7.5689	1.05762	0.00657	1.05767	9.89844	1.05772	0.08472
1.05795	7.54769	1.05862	0.00728	1.05864	9.89321	1.05875	0.08526
1.059	7.56271	1.05957	0.00796	1.05965	9.89189	1.0597	0.08513
1.06005	7.57398	1.06075	0.00757	1.06065	9.89991	1.0608	0.08567
1.0611	7.57566	1.06174	0.00618	1.06167	9.92723	1.06175	0.0859
1.06194	7.58567	1.06274	0.00666	1.06268	9.92586	1.06276	0.08542
1.06306	7.55522	1.06379	0.00673	1.06365	9.9123	1.06371	0.0857
1.06404	7.57337	1.06443	0.00671	1.06465	9.90839	1.06474	0.08599
1.06491	7.58606	1.06575	0.00581	1.06565	9.89362	1.06573	0.08517
1.06608	7.57196	1.06661	0.00587	1.06672	9.89707	1.0667	0.08556
1.06701	7.58174	1.06755	0.00606	1.06769	9.93403	1.06777	0.08532
1.06809	7.57104	1.06871	0.00638	1.06863	9.92906	1.06873	0.0866
1.06908	7.5976	1.06945	0.00517	1.06967	9.91037	1.06975	0.08631
1.06992	7.60769	1.07075	0.00617	1.07064	9.90636	1.07072	0.08635
1.07106	7.58885	1.07161	0.00409	1.07169	9.90525	1.07176	0.086
1.07206	7.59649	1.07282	0.00398	1.07266	9.91413	1.07274	0.08669
1.07289	7.5817	1.07378	0.00405	1.07364	9.92479	1.07375	0.08636
1.07412	7.60612	1.07468	0.00352	1.07465	9.91378	1.0747	0.08657
1.07497	7.61567	1.0757	0.00381	1.07566	9.91418	1.07578	0.08674
1.07594	7.5825	1.07645	0.00344	1.07661	9.91185	1.07678	0.08771
1.07709	7.6086	1.07759	0.00304	1.07763	9.91489	1.07775	0.08673
1.07804	7.60054	1.0787	0.00275	1.07863	9.9086	1.07876	0.08697
1.07901	7.61957	1.07968	0.00292	1.07965	9.92809	1.07975	0.0876
1.07994	7.63169	1.08071	0.00246	1.08065	9.92611	1.0807	0.08746
1.08091	7.59072	1.08174	0.00196	1.08163	9.9354	1.08174	0.08715
1.082	7.62313	1.08264	0.0019	1.08262	9.90565	1.08271	0.08742
1.08294	7.62377	1.08373	0.00221	1.08363	9.89738	1.08375	0.08738
1.08402	7.63746	1.0845	0.00153	1.08465	9.8827	1.08474	0.08718
1.08501	7.63742	1.08561	0.000969439	1.0856	9.90342	1.08572	0.08748
1.08604	7.60314	1.08655	0.00164	1.08662	9.88067	1.08674	0.0878
1.08685	7.64124	1.08781	0.00171	1.0876	9.89991	1.08774	0.08803
1.08794	7.63749	1.08854	0.000940011	1.08862	9.88392	1.08871	0.08852
1.08904	7.64533	1.08948	0.00107	1.08964	9.89159	1.08971	0.08771
1.09	7.62878	1.09055	0.000361	1.09061	9.879	1.09073	0.08852
1.09098	7.61842	1.09183	0.00105	1.09164	9.89413	1.09168	0.0882
1.09204	7.65549	1.09273	0.00107	1.0926	9.92088	1.09267	0.08766
1.0929	7.65041	1.09369	0.000922813	1.09371	9.94205	1.09368	0.08819
1.09406	7.65156	1.09441	0.0015	1.09467	9.94982	1.09472	0.08826
1.09487	7.63337	1.09565	0.000963707	1.09563	9.9514	1.09571	0.08961
1.0961	7.63933	1.09664	0.00175	1.09663	9.93723	1.09677	0.08924
1.09697	7.6777	1.09755	0.00118	1.09766	9.9289	1.0977	0.08891
1.09797	7.65335	1.09846	0.000982434	1.09861	9.92814	1.09871	0.08947
1.09901	7.64751	1.09968	0.00163	1.09963	9.89712	1.0997	0.08999
1.09993	7.64774	1.10053	0.00153	1.10061	9.90195	1.10071	0.0895
1.10092	7.65798	1.10159	0.00195	1.10168	9.9022	1.10172	0.08954
1.10188	7.68698	1.10256	0.00129	1.10261	9.9124	1.1027	0.09003
1.10298	7.65381	1.10347	0.00207	1.10357	9.8992	1.10376	0.09012
1.10398	7.65026	1.10453	0.00271	1.10467	9.93231	1.10467	0.0905
1.10494	7.66489	1.10544	0.00234	1.10564	9.93307	1.10567	0.0911
1.10595	7.67288	1.10641	0.00253	1.10664	9.95845	1.1067	0.09087
1.10687	7.69268	1.10739	0.00255	1.10769	9.93992	1.10774	0.09102
1.10795	7.65763	1.1087	0.00261	1.10861	9.92449	1.10874	0.09059
1.10894	7.66638	1.10952	0.00169	1.10964	9.92972	1.10975	0.091
1.11007	7.69367	1.1107	0.003	1.11062	9.94297	1.11071	0.09137
1.11112	7.69203	1.11151	0.00344	1.11166	9.95089	1.11176	0.09086
1.11213	7.70376	1.11244	0.00279	1.11268	9.95713	1.11268	0.09076
1.11299	7.67827	1.1136	0.00328	1.11365	9.96312	1.1137	0.0916
1.11416	7.6806	1.11459	0.00347	1.11468	9.95429	1.11475	0.09164
1.11508	7.70651	1.11558	0.00366	1.11565	9.94241	1.11576	0.09233
1.11601	7.67972	1.11656	0.00325	1.11661	9.95896	1.11669	0.09172
1.11712	7.70395	1.1176	0.00341	1.1176	9.96556	1.11776	0.09239
1.11813	7.67724	1.11842	0.00398	1.1186	9.96647	1.11876	0.09248
1.11913	7.70762	1.11962	0.00378	1.11962	9.95058	1.11973	0.09259
1.12021	7.71465	1.12056	0.00377	1.12066	9.94571	1.12073	0.09251
1.12107	7.68744	1.12163	0.00374	1.12166	9.93373	1.12172	0.09268
1.12205	7.71205	1.12258	0.00424	1.12268	9.92439	1.12276	0.09269
1.12315	7.69038	1.12378	0.00366	1.12361	9.93342	1.1238	0.09278
1.12407	7.72344	1.12445	0.00444	1.12459	9.92906	1.12475	0.09281
1.12512	7.73135	1.12565	0.00427	1.12565	9.94764	1.1257	0.09248
1.12604	7.69913	1.12646	0.00469	1.12662	9.94393	1.1267	0.09284
1.12701	7.7156	1.12753	0.00532	1.12762	9.94606	1.12773	0.09335
1.12803	7.70972	1.12868	0.00482	1.12861	9.94439	1.12877	0.09349
1.12898	7.73651	1.12956	0.00489	1.12968	9.97013	1.12975	0.09359
1.13012	7.72374	1.13046	0.00536	1.13064	9.97079	1.13076	0.09424
1.13102	7.70124	1.13155	0.00534	1.13165	9.9748	1.13174	0.09387
1.13199	7.72932	1.13264	0.0053	1.13263	9.97516	1.13284	0.09377
1.13312	7.72699	1.1334	0.00613	1.13363	9.97312	1.13379	0.09412
1.13401	7.74728	1.13461	0.00558	1.13463	9.9815	1.13471	0.09385
1.13507	7.73261	1.1356	0.00633	1.13566	9.99607	1.13579	0.09397
1.13595	7.71549	1.13661	0.00643	1.13661	10.0006	1.13679	0.0942
1.13709	7.74648	1.1376	0.0055	1.13766	10.0054	1.13778	0.09432
1.13803	7.74385	1.13852	0.00518	1.13863	10.0036	1.13875	0.09451
1.13901	7.74526	1.13943	0.006	1.13965	9.99013	1.13977	0.09443
1.14006	7.7346	1.14052	0.006	1.14063	9.98841	1.14079	0.09484
1.14103	7.72351	1.14152	0.00616	1.14159	10.0087	1.14175	0.09554
1.14205	7.75917	1.14258	0.00633	1.14263	10.0046	1.14278	0.095
1.14299	7.75432	1.14358	0.00689	1.1436	9.98942	1.14383	0.09522
1.14412	7.7466	1.14436	0.00803	1.14466	9.96282	1.14478	0.09584
1.14498	7.75168	1.1457	0.00676	1.14562	9.95947	1.14577	0.09513
1.14605	7.73689	1.14667	0.00702	1.14662	9.93002	1.14682	0.09573
1.14706	7.78149	1.14765	0.00741	1.14764	9.94622	1.14783	0.0952
1.14796	7.7539	1.14873	0.00729	1.14864	9.95312	1.14881	0.0953
1.149	7.74759	1.14934	0.00668	1.14961	9.96434	1.14976	0.09589
1.14995	7.75837	1.15071	0.00633	1.15066	9.96866	1.15073	0.09579
1.15095	7.74679	1.15166	0.00658	1.15167	9.95693	1.1518	0.0959
1.15193	7.78695	1.15248	0.0056	1.15265	9.95404	1.15277	0.09654
1.1532	7.76613	1.1535	0.00636	1.15365	9.96526	1.15384	0.09659
1.15402	7.76437	1.15446	0.0063	1.15466	9.98866	1.15479	0.09632
1.15513	7.77984	1.15552	0.00614	1.1556	9.99912	1.15578	0.09632
1.15609	7.77037	1.15657	0.00614	1.15661	10.0048	1.1568	0.09657
1.15699	7.8001	1.15746	0.00625	1.15764	10.0053	1.15773	0.09759
1.15802	7.76028	1.15863	0.00598	1.15862	10.0156	1.15878	0.09697
1.15892	7.77136	1.15938	0.00607	1.15959	10.0202	1.15973	0.09715
1.16005	7.79253	1.1607	0.00543	1.16058	10.0479	1.16075	0.09669
1.16094	7.78053	1.16144	0.00559	1.16164	10.0251	1.16171	0.09679
1.16198	7.798	1.16258	0.00553	1.1626	10.0505	1.16271	0.09683
1.16307	7.76334	1.16354	0.00496	1.16362	10.0327	1.16373	0.09748
1.16395	7.78386	1.16456	0.00484	1.16462	10.0433	1.16475	0.09764
1.16508	7.80178	1.16557	0.00498	1.16561	10.0235	1.16574	0.0981
1.16606	7.79154	1.16662	0.00527	1.16661	10.0321	1.16673	0.09828
1.16701	7.78898	1.16768	0.00517	1.16763	10.012	1.16774	0.09803
1.16808	7.77683	1.16867	0.00533	1.16866	10.0276	1.16871	0.0978
1.16894	7.798	1.16957	0.00452	1.16964	10.008	1.16974	0.09803
1.17007	7.80552	1.17064	0.00474	1.17069	10.0067	1.17074	0.09902
1.17099	7.78619	1.1716	0.00365	1.17162	10.017	1.17177	0.09656
1.17201	7.79238	1.17261	0.00361	1.17262	10.0516	1.17279	0.09859
1.17312	7.79165	1.17347	0.0041	1.17364	10.0862	1.17373	0.09931
1.17401	7.80721	1.17461	0.00384	1.17462	10.0994	1.17476	0.09916
1.17508	7.81466	1.17538	0.00391	1.17569	10.0958	1.17579	0.09867
1.17596	7.78657	1.1765	0.00469	1.1766	10.0601	1.17675	0.09923
1.17713	7.81684	1.17751	0.00424	1.17767	10.0562	1.17775	0.09932
1.178	7.81695	1.17844	0.00371	1.17866	10.0552	1.17873	0.09968
1.17892	7.81294	1.17971	0.00423	1.1796	10.0834	1.17976	0.10018
1.18002	7.81844	1.18069	0.00353	1.18062	10.0802	1.18071	0.10091
1.18099	7.79819	1.18154	0.00408	1.18164	10.0878	1.18176	0.10265
1.18215	7.84126	1.18251	0.00413	1.18268	10.0832	1.1828	0.10124
1.18294	7.82123	1.18353	0.0043	1.18365	10.0876	1.18377	0.10154
1.1841	7.81905	1.18459	0.00458	1.18461	10.0774	1.18476	0.10164
1.18495	7.82039	1.18547	0.00405	1.18564	10.0826	1.18574	0.10233
1.18604	7.81924	1.18653	0.00423	1.18668	10.0698	1.18678	0.10319
1.18701	7.85306	1.1874	0.00525	1.18767	10.074	1.18776	0.10187
1.18813	7.82815	1.18843	0.00455	1.18866	10.0799	1.18873	0.10383
1.18908	7.82486	1.18963	0.0048	1.18964	10.0758	1.18979	0.10336
1.19001	7.83434	1.19031	0.00454	1.19057	10.0781	1.19077	0.10283
1.19092	7.83117	1.19158	0.0049	1.19166	10.1156	1.19174	0.10462
1.19205	7.86143	1.19247	0.00483	1.19266	10.1201	1.19274	0.10351
1.19315	7.8278	1.19328	0.00504	1.19364	10.1315	1.1938	0.10269
1.19394	7.83663	1.19465	0.00542	1.19466	10.1209	1.19477	0.10466
1.19505	7.85689	1.19558	0.00489	1.19567	10.111	1.19576	0.10654
1.19595	7.84733	1.19649	0.00518	1.19665	10.0947	1.19677	0.10495
1.19714	7.86728	1.19751	0.00567	1.1977	10.092	1.19785	0.10601
1.19801	7.82914	1.19856	0.00625	1.19861	10.0952	1.19874	0.10642
1.19906	7.85585	1.19941	0.00579	1.19963	10.1107	1.19978	0.10472
1.20016	7.86583	1.2005	0.00636	1.20061	10.1123	1.20075	0.10607
1.20102	7.84924	1.20152	0.00563	1.20161	10.1009	1.20176	0.10638
1.20214	7.85952	1.2025	0.00646	1.20263	10.1037	1.20276	0.10827
1.20305	7.83415	1.2036	0.00626	1.20364	10.1152	1.20369	0.10623
1.20409	7.87282	1.20458	0.00683	1.2047	10.1173	1.20483	0.10879
1.20492	7.87206	1.20561	0.00665	1.20567	10.1318	1.20571	0.10816
1.20614	7.84515	1.20653	0.00775	1.20669	10.1249	1.20674	0.10835
1.20696	7.85845	1.20754	0.00781	1.2076	10.1309	1.20774	0.11013
1.20806	7.8599	1.20852	0.00741	1.20865	10.125	1.20874	0.10984
1.20914	7.88279	1.20937	0.00805	1.20965	10.1199	1.2098	0.10937
1.21003	7.88104	1.21053	0.00804	1.21067	10.1179	1.2107	0.10985
1.21088	7.84523	1.21144	0.00861	1.21166	10.0976	1.21179	0.11028
1.21203	7.86548	1.21243	0.00841	1.21263	10.0978	1.21274	0.11116
1.21302	7.87657	1.21355	0.00869	1.2136	10.098	1.21379	0.11131
1.21406	7.88299	1.21467	0.00784	1.21462	10.1044	1.21476	0.11268
1.21495	7.88226	1.21535	0.00737	1.21556	10.0869	1.21576	0.11366
1.21607	7.84397	1.21641	0.00795	1.21663	10.1077	1.21677	0.11143
1.21692	7.88421	1.21745	0.00762	1.21766	10.1011	1.21776	0.11191
1.21804	7.88696	1.21859	0.00856	1.21864	10.1037	1.21873	0.11383
1.21904	7.88364	1.21953	0.0088	1.21966	10.0956	1.21975	0.11312
1.22001	7.88979	1.22056	0.00814	1.22063	10.0918	1.22076	0.11585
1.22101	7.86415	1.22173	0.00826	1.22164	10.0751	1.22169	0.11315
1.22195	7.9147	1.2223	0.0086	1.22263	10.109	1.22273	0.11545
1.22299	7.89586	1.22347	0.00822	1.22361	10.0836	1.22374	0.11467
1.22401	7.88902	1.22444	0.00907	1.22469	10.1039	1.22475	0.11545
1.22501	7.8956	1.22552	0.009	1.22568	10.0968	1.22576	0.11768
1.22604	7.88383	1.22638	0.00846	1.22667	10.104	1.22676	0.1178
1.22702	7.9277	1.22753	0.00867	1.22763	10.0988	1.22777	0.11773
1.228	7.89174	1.22853	0.00993	1.22867	10.1207	1.2288	0.1185
1.22896	7.89193	1.22956	0.01033	1.22969	10.1207	1.22974	0.11764
1.22996	7.90622	1.23054	0.01012	1.23063	10.1224	1.23078	0.11917
1.23094	7.90324	1.23147	0.00972	1.23168	10.1227	1.23175	0.11957
1.23199	7.93014	1.23247	0.0119	1.23264	10.0936	1.23281	0.11941
1.23294	7.88864	1.23347	0.01077	1.23364	10.0871	1.23379	0.1202
1.23407	7.90072	1.23471	0.01127	1.23471	10.0958	1.23475	0.12072
1.23494	7.91639	1.23552	0.01105	1.23568	10.0951	1.23574	0.12052
1.23606	7.91646	1.23661	0.01186	1.23664	10.0912	1.23678	0.12285
1.23696	7.92376	1.2376	0.01148	1.23756	10.1028	1.23783	0.12248
1.23796	7.89827	1.23868	0.01136	1.23864	10.1001	1.23872	0.12311
1.23908	7.91902	1.23969	0.01141	1.23963	10.1073	1.23975	0.12149
1.24009	7.92961	1.24066	0.01179	1.24065	10.1073	1.24077	0.12314
1.24099	7.91554	1.24166	0.01171	1.24166	10.1351	1.24178	0.12487
1.24212	7.92005	1.24287	0.012	1.24264	10.1244	1.24278	0.12318
1.24295	7.91157	1.24363	0.01168	1.2436	10.1428	1.24375	0.12498
1.24409	7.92938	1.24458	0.01184	1.24464	10.1228	1.24477	0.12551
1.24488	7.93549	1.24557	0.01236	1.24564	10.1242	1.24573	0.12678
1.24611	7.91383	1.24646	0.01227	1.24663	10.1175	1.2468	0.12616
1.24691	7.92544	1.24762	0.01203	1.24762	10.1337	1.24776	0.12587
1.24808	7.9251	1.24884	0.01227	1.2486	10.1373	1.24878	0.12899
1.24905	7.9316	1.24979	0.01259	1.2496	10.1273	1.24977	0.12808
1.25005	7.93561	1.2508	0.01232	1.25058	10.1378	1.25077	0.13003
1.25097	7.90534	1.25178	0.01126	1.25167	10.1454	1.25178	0.12927
1.25201	7.93958	1.25259	0.01166	1.25258	10.1526	1.25275	0.12957
1.25306	7.93416	1.25364	0.012	1.25361	10.1416	1.25367	0.1296
1.25399	7.94088	1.25474	0.01159	1.25461	10.1424	1.25479	0.12994
1.255	7.94531	1.25557	0.01092	1.25564	10.1365	1.25576	0.13286
1.25611	7.92774	1.25681	0.01047	1.25662	10.122	1.25677	0.13154
1.25694	7.96167	1.25749	0.01153	1.25761	10.1125	1.25775	0.13327
1.258	7.9447	1.25859	0.01134	1.25871	10.1166	1.25875	0.13254
1.2591	7.95246	1.25951	0.01022	1.25963	10.1431	1.25977	0.13276
1.26006	7.94799	1.26074	0.01038	1.26061	10.1494	1.26079	0.13381
1.26103	7.93526	1.26186	0.01025	1.26159	10.1502	1.26178	0.1344
1.26203	7.97268	1.26275	0.00858	1.26273	10.1671	1.26278	0.13642
1.26299	7.94489	1.26367	0.00967	1.26372	10.1645	1.26381	0.13686
1.26399	7.94509	1.26458	0.00919	1.26467	10.1586	1.26474	0.13741
1.26491	7.95521	1.26572	0.00952	1.26568	10.16	1.26574	0.13599
1.26591	7.94463	1.26664	0.00915	1.26668	10.1605	1.26676	0.13773
1.26704	7.98158	1.26752	0.00866	1.2677	10.1715	1.26777	0.14004
1.26794	7.94925	1.26844	0.00876	1.26871	10.1629	1.2688	0.13945
1.26898	7.95422	1.26949	0.00866	1.26974	10.1577	1.26978	0.13868
1.26995	7.95441	1.27067	0.00824	1.27075	10.1566	1.27075	0.13993
1.27107	7.96419	1.27176	0.00816	1.27177	10.1541	1.27173	0.1413
1.27189	7.97245	1.27265	0.00829	1.27269	10.1818	1.27277	0.14222
1.27314	7.95151	1.27358	0.00847	1.27371	10.1814	1.27378	0.14209
1.27397	7.96733	1.27458	0.00796	1.27477	10.1932	1.27473	0.14297
1.27505	7.98303	1.27556	0.00778	1.27571	10.1768	1.27579	0.14496
1.27603	7.97184	1.27668	0.0084	1.27676	10.1739	1.27673	0.14469
1.27692	7.97466	1.27752	0.00793	1.27772	10.1699	1.27772	0.14532
1.278	7.9554	1.27859	0.00718	1.27871	10.1984	1.27871	0.14455
1.27902	7.97409	1.27958	0.00759	1.27971	10.2101	1.27976	0.14655
1.28001	7.99469	1.28064	0.00812	1.28071	10.2088	1.28075	0.14829
1.281	7.9624	1.28152	0.00791	1.28173	10.1919	1.28176	0.14972
1.2819	7.97092	1.28257	0.00886	1.28276	10.1943	1.28279	0.1485
1.28301	7.97088	1.28364	0.00754	1.28372	10.1747	1.28374	0.15058
1.28401	7.98441	1.28463	0.00855	1.28474	10.1968	1.28474	0.1521
1.28488	8.00119	1.28542	0.00888	1.28578	10.1975	1.28574	0.15318
1.28606	7.9619	1.28653	0.0087	1.2867	10.2171	1.28674	0.15292
1.28699	7.98712	1.28761	0.00882	1.28773	10.2093	1.28775	0.15322
1.28787	7.98322	1.28859	0.00888	1.28868	10.2077	1.28877	0.15465
1.28895	7.99591	1.28953	0.00975	1.28974	10.1978	1.28974	0.1542
1.29002	7.99985	1.29054	0.00956	1.29073	10.2163	1.29073	0.15511
1.29095	7.96098	1.29149	0.00891	1.29171	10.2237	1.29179	0.15408
1.29186	7.9906	1.29258	0.00897	1.29271	10.2156	1.29276	0.15603
1.29301	7.99457	1.29365	0.01032	1.29373	10.2247	1.29372	0.15825
1.29389	8.00145	1.29455	0.01109	1.29471	10.2114	1.29476	0.15888
1.29501	7.99904	1.29542	0.00997	1.29569	10.2061	1.29577	0.15974
1.29596	7.97057	1.29658	0.01087	1.29673	10.2013	1.29678	0.16079
1.297	8.02155	1.29741	0.01113	1.2977	10.2245	1.29774	0.16129
1.29796	8.00413	1.29847	0.01195	1.29872	10.2427	1.29875	0.16025
1.29892	8.00241	1.29963	0.01172	1.2997	10.2498	1.29977	0.16241
1.30009	8.00394	1.30056	0.012	1.3007	10.2348	1.30076	0.16464
1.30104	7.98911	1.30162	0.01245	1.30172	10.2543	1.30174	0.16544
1.30217	8.04066	1.30257	0.01268	1.3027	10.2471	1.30279	0.16466
1.30298	8.01693	1.30341	0.01278	1.30367	10.2573	1.30373	0.1657
1.30406	7.99622	1.30456	0.01301	1.30466	10.2412	1.30472	0.16674
1.30518	7.99305	1.30539	0.01334	1.30569	10.24	1.30576	0.16778
1.3061	7.99924	1.30646	0.01289	1.30668	10.2126	1.30673	0.16998
1.3071	8.02587	1.30732	0.01302	1.30772	10.2223	1.30776	0.16931
1.30796	8.00325	1.30858	0.01406	1.30878	10.2155	1.30878	0.17157
1.30908	8.0013	1.30943	0.01466	1.30981	10.2281	1.3098	0.1724
1.30998	8.00676	1.31057	0.01425	1.31071	10.2233	1.31079	0.17257
1.31098	8.01334	1.31158	0.01371	1.31167	10.2251	1.31177	0.17435
1.31202	8.03764	1.3127	0.01418	1.31268	10.2254	1.31275	0.17617
1.31298	8.0052	1.31366	0.01444	1.3137	10.2139	1.31375	0.17445
1.31409	8.00126	1.31463	0.01494	1.31473	10.2194	1.31477	0.17625
1.31512	8.0198	1.3154	0.01447	1.31571	10.2406	1.31574	0.1767
1.31617	8.02365	1.31636	0.01503	1.31671	10.2436	1.3167	0.17993
1.31707	8.03902	1.31746	0.01494	1.31772	10.2382	1.31774	0.17859
1.31798	8.00673	1.3186	0.016	1.31869	10.2432	1.31871	0.18105
1.31897	8.00248	1.31952	0.01641	1.31969	10.2369	1.31973	0.18116
1.32009	8.04188	1.32059	0.016	1.32068	10.26	1.32075	0.18365
1.32098	8.02404	1.32167	0.01523	1.32171	10.2485	1.32167	0.18396
1.32197	8.03676	1.32257	0.01601	1.32273	10.2643	1.3228	0.18658
1.32306	8.01693	1.32349	0.01552	1.32369	10.2701	1.32377	0.18677
1.32407	8.02843	1.3246	0.01668	1.32469	10.2659	1.32473	0.18814
1.32501	8.04223	1.32554	0.01648	1.32574	10.2476	1.32572	0.19156
1.32599	8.02266	1.3267	0.01736	1.32663	10.232	1.32667	0.18962
1.32704	8.03099	1.32769	0.01642	1.32767	10.238	1.32774	0.18982
1.32817	8.02056	1.32871	0.01704	1.32867	10.2429	1.32876	0.19228
1.32903	8.03776	1.32959	0.01686	1.32975	10.2571	1.32969	0.19311
1.33003	8.06439	1.33043	0.01678	1.33069	10.2743	1.33072	0.19494
1.33098	8.01808	1.33143	0.01694	1.33167	10.2746	1.33171	0.19591
1.33202	8.04043	1.33255	0.01701	1.33267	10.2905	1.33273	0.19535
1.3331	8.03034	1.33356	0.01766	1.33371	10.2785	1.33369	0.19805
1.33401	8.05514	1.33449	0.0166	1.3347	10.3001	1.33478	0.19971
1.33505	8.05453	1.33544	0.01684	1.33569	10.3166	1.33571	0.20022
1.33605	8.02247	1.33654	0.01684	1.33668	10.3151	1.33678	0.20665
1.33699	8.05602	1.33761	0.01761	1.33769	10.3221	1.33773	0.20745
1.33801	8.05606	1.33867	0.01658	1.33865	10.315	1.33874	0.20851
1.33895	8.06065	1.33954	0.01726	1.33965	10.2948	1.33981	0.20885
1.34012	8.0475	1.34078	0.01628	1.3407	10.3161	1.34077	0.21116
1.34101	8.0256	1.34154	0.01718	1.34164	10.3133	1.34176	0.21253
1.34216	8.06902	1.34268	0.01633	1.34268	10.3302	1.34276	0.21323
1.34298	8.06099	1.34353	0.01651	1.34363	10.3177	1.34377	0.21495
1.34405	8.06061	1.34464	0.01677	1.34468	10.311	1.34476	0.21655
1.34513	8.05381	1.34542	0.01634	1.34564	10.3122	1.34574	0.21713
1.346	8.03665	1.34639	0.01765	1.34675	10.3189	1.34684	0.22258
1.34695	8.07257	1.3475	0.01685	1.34765	10.3158	1.34782	0.22534
1.34794	8.06726	1.34835	0.01711	1.34874	10.288	1.34878	0.22634
1.34898	8.04918	1.34957	0.01768	1.34969	10.3301	1.34983	0.22787
1.34997	8.06195	1.35065	0.0173	1.35066	10.3138	1.35082	0.22906
1.35095	8.05541	1.35164	0.01646	1.35173	10.3166	1.3518	0.22995
1.35202	8.0861	1.35271	0.01759	1.3527	10.317	1.35285	0.23096
1.35308	8.06707	1.35365	0.01733	1.35369	10.3268	1.35381	0.23358
1.35395	8.05128	1.35452	0.01741	1.35471	10.3183	1.3548	0.23414
1.3551	8.07192	1.35559	0.01722	1.35571	10.3241	1.35585	0.23583
1.35604	8.0608	1.35661	0.01829	1.35671	10.3091	1.35689	0.23674
1.35705	8.08629	1.35774	0.01786	1.35765	10.3069	1.35783	0.23733
1.35798	8.05954	1.35851	0.01812	1.35868	10.301	1.35886	0.23793
1.35891	8.06451	1.3595	0.01877	1.3597	10.3381	1.3598	0.24032
1.35971	8.09684	1.35978	0.01766	1.35978	10.3432	1.35988	0.23257

## Sheet: Figure S18c
Ta3N5/Mg:GaN
without H2O2		without H2O2-dark		with H2O2		with H2O2-dark
Potential (V vs. RHE)	Current density (mA cm-2)	Potential (V vs. RHE)	Current density (mA cm-2)	Potential (V vs. RHE)	Current density (mA cm-2)	Potential (V vs. RHE)	Current density (mA cm-2)
0.26064	-0.08471	0.26099	0.15562	0.26092	-2.41255	0.26087	-1.94698
0.26165	-0.04826	0.2621	-0.01372	0.26192	-2.35137	0.26194	-1.90113
0.26288	-0.02955	0.26348	-0.01722	0.2629	-2.26642	0.2629	-1.85017
0.2641	-0.02345	0.26434	-0.01555	0.26394	-2.20211	0.26394	-1.80177
0.26503	-0.01899	0.26553	-0.01497	0.26486	-2.13849	0.26492	-1.76356
0.26604	-0.01483	0.26657	-0.01347	0.26586	-2.07396	0.26591	-1.72119
0.267	-0.01111	0.26743	-0.0123	0.26687	-2.00732	0.26695	-1.68126
0.26804	-0.00696	0.26857	-0.01166	0.26792	-1.95456	0.26793	-1.65316
0.269	-0.00635	0.26944	-0.01123	0.26888	-1.89759	0.26891	-1.61564
0.27	-0.00513	0.27033	-0.00937	0.26992	-1.83797	0.26994	-1.58251
0.27107	-0.00429	0.27153	-0.00946	0.27087	-1.79137	0.2709	-1.55239
0.27207	-0.0021	0.27255	-0.00934	0.27188	-1.73597	0.27194	-1.52124
0.27291	0.000367814	0.27339	-0.00888	0.27291	-1.68326	0.27287	-1.49066
0.27399	0.000951433	0.27438	-0.00841	0.27389	-1.63498	0.27389	-1.46169
0.27488	0.00143	0.27542	-0.00781	0.27487	-1.58476	0.27493	-1.43027
0.27583	0.00151	0.27646	-0.00739	0.27588	-1.5327	0.27592	-1.40275
0.27679	0.00369	0.27749	-0.00756	0.27691	-1.48767	0.27692	-1.37908
0.27786	0.00614	0.27858	-0.00733	0.27791	-1.44166	0.27789	-1.35141
0.27896	0.00686	0.27937	-0.00606	0.27891	-1.3916	0.27896	-1.32331
0.27996	0.00643	0.28054	-0.0063	0.27987	-1.34262	0.27995	-1.29854
0.28097	0.00634	0.28133	-0.00564	0.28085	-1.30897	0.28096	-1.27354
0.28204	0.00739	0.28253	-0.00556	0.28192	-1.26615	0.2819	-1.2517
0.28287	0.00874	0.28351	-0.00476	0.28296	-1.22187	0.28289	-1.22853
0.28384	0.0106	0.28453	-0.00597	0.28394	-1.17618	0.28388	-1.20005
0.28491	0.01071	0.28545	-0.00532	0.28487	-1.146	0.28486	-1.17906
0.28582	0.01096	0.28646	-0.00493	0.28596	-1.10209	0.28597	-1.15791
0.2869	0.01046	0.28735	-0.00434	0.28694	-1.06445	0.28697	-1.13539
0.28788	0.01091	0.28848	-0.0043	0.28793	-1.02077	0.28796	-1.1152
0.2888	0.01239	0.28939	-0.00471	0.2889	-0.98642	0.28891	-1.09535
0.28981	0.01413	0.29046	-0.00317	0.28988	-0.94981	0.28991	-1.07676
0.29088	0.01436	0.2914	-0.00379	0.29088	-0.90861	0.29093	-1.05553
0.29185	0.0147	0.29248	-0.00333	0.2919	-0.87032	0.29195	-1.03397
0.29304	0.0131	0.29334	-0.0038	0.29291	-0.83597	0.29293	-1.01759
0.29389	0.01471	0.29436	-0.00254	0.29394	-0.79747	0.29391	-1.00076
0.29502	0.01627	0.29539	-0.00249	0.29487	-0.76264	0.2949	-0.98213
0.29606	0.017	0.29632	-0.00188	0.29587	-0.72624	0.29595	-0.96346
0.29684	0.01688	0.29747	-0.00215	0.29683	-0.69665	0.29692	-0.95006
0.29775	0.01501	0.29847	-0.00248	0.29795	-0.65755	0.29793	-0.93369
0.29888	0.0167	0.29943	-0.00176	0.29896	-0.64683	0.29894	-0.91448
0.29981	0.0184	0.30039	-0.00147	0.29991	-0.61426	0.29994	-0.89773
0.30097	0.01961	0.30141	-0.00194	0.30092	-0.58449	0.30092	-0.88345
0.30199	0.01965	0.30249	-0.00146	0.30191	-0.55282	0.3019	-0.867
0.30284	0.01835	0.30351	-0.00229	0.30291	-0.52439	0.30291	-0.85226
0.30393	0.01829	0.30441	-0.00155	0.30393	-0.49102	0.30393	-0.83726
0.30473	0.0197	0.30537	-0.00138	0.30493	-0.4585	0.3049	-0.82291
0.30586	0.02219	0.30647	-0.000571915	0.30592	-0.42817	0.30595	-0.80554
0.30691	0.022	0.30766	-0.00048363	0.30687	-0.39799	0.30687	-0.7942
0.30782	0.02208	0.30841	-0.000278397	0.30794	-0.37048	0.30792	-0.7808
0.30881	0.02122	0.3096	-0.00073358	0.3089	-0.34227	0.30897	-0.77088
0.30978	0.02212	0.31045	-0.000931934	0.30993	-0.31166	0.3099	-0.75878
0.31083	0.02337	0.31152	-0.00113	0.31084	-0.28405	0.31091	-0.74572
0.31181	0.0253	0.31243	-0.00089104	0.31192	-0.25646	0.31187	-0.73156
0.31285	0.02537	0.31366	-0.0006602	0.31288	-0.22875	0.31295	-0.71839
0.31397	0.02558	0.31475	-0.00142	0.31386	-0.20268	0.31389	-0.71122
0.31494	0.02396	0.31543	-0.00176	0.31483	-0.17846	0.31494	-0.69198
0.3161	0.02493	0.31657	-0.00113	0.31587	-0.15289	0.31589	-0.68251
0.317	0.02857	0.31766	-0.0015	0.31691	-0.12142	0.31692	-0.67167
0.31787	0.02945	0.31839	-0.00128	0.3179	-0.09695	0.31785	-0.65949
0.3189	0.03028	0.31957	-0.00159	0.31887	-0.0692	0.31885	-0.65105
0.31983	0.02858	0.32026	-0.0012	0.31992	-0.045	0.31995	-0.64113
0.32078	0.02717	0.32147	-0.00181	0.32093	-0.01953	0.32089	-0.63212
0.32185	0.02984	0.32247	-0.00064453	0.32185	0.00561	0.32189	-0.61811
0.3229	0.03321	0.32343	-0.00157	0.32291	0.03364	0.3229	-0.61189
0.32401	0.0337	0.32449	-0.00217	0.32385	0.05944	0.32389	-0.60074
0.32492	0.03295	0.3254	-0.00201	0.3249	0.08573	0.32495	-0.59181
0.32586	0.03116	0.32672	-0.00236	0.32587	0.1112	0.32589	-0.58284
0.32685	0.03364	0.32737	-0.00287	0.3269	0.13498	0.32693	-0.57669
0.3279	0.03644	0.3285	-0.00212	0.32789	0.16149	0.32795	-0.56299
0.32883	0.03839	0.32935	-0.0024	0.32889	0.18925	0.32891	-0.5552
0.32988	0.03739	0.33051	-0.00221	0.32986	0.21722	0.32992	-0.54864
0.33091	0.03673	0.33161	-0.00208	0.33087	0.24201	0.33091	-0.53722
0.33194	0.03739	0.3325	-0.00212	0.33186	0.26943	0.33192	-0.53039
0.333	0.03899	0.33338	-0.00161	0.33287	0.2926	0.3329	-0.5218
0.33394	0.04152	0.33453	-0.00226	0.33387	0.31669	0.3339	-0.51516
0.33485	0.0434	0.33537	-0.0013	0.3349	0.33997	0.33493	-0.50753
0.33586	0.04341	0.33653	-0.00264	0.33591	0.366	0.33594	-0.4989
0.33688	0.04314	0.3376	-0.00185	0.33687	0.39158	0.33695	-0.49333
0.33787	0.04208	0.33842	-0.00266	0.33792	0.41224	0.33798	-0.48653
0.33895	0.04454	0.33954	-0.00214	0.33889	0.43424	0.33888	-0.47989
0.34	0.04774	0.34033	-0.00256	0.33985	0.45611	0.33995	-0.48555
0.34098	0.05076	0.34162	-0.00163	0.34083	0.48096	0.3409	-0.47843
0.34205	0.04995	0.3424	-0.0012	0.34182	0.50436	0.34192	-0.47134
0.34295	0.04834	0.34348	-0.00157	0.34285	0.52852	0.34291	-0.46678
0.34385	0.04991	0.3444	-0.00158	0.34382	0.55083	0.34392	-0.45785
0.34493	0.054	0.34542	-0.000964038	0.34481	0.57582	0.34497	-0.45152
0.34603	0.05769	0.34642	-0.000428595	0.34583	0.59823	0.34591	-0.44683
0.34705	0.05726	0.34745	-0.000693832	0.34682	0.62052	0.34695	-0.44046
0.34811	0.05747	0.34843	-0.000442736	0.34787	0.64434	0.34792	-0.43475
0.34886	0.05558	0.34939	-0.0015	0.34881	0.67203	0.34902	-0.4281
0.35006	0.05972	0.35046	-0.000519556	0.3499	0.69405	0.34992	-0.42258
0.351	0.06327	0.35147	9.49988e-05	0.35085	0.71819	0.3509	-0.41784
0.352	0.06434	0.35248	0.000938482	0.35185	0.74312	0.35192	-0.41161
0.35307	0.06434	0.3535	0.000216916	0.35282	0.76017	0.35291	-0.4075
0.35383	0.06325	0.35445	0.00188	0.35386	0.78679	0.35391	-0.40028
0.35487	0.06692	0.3555	0.00168	0.35485	0.81289	0.35498	-0.39606
0.35587	0.06927	0.35639	0.00196	0.35584	0.83432	0.35595	-0.39195
0.35698	0.07347	0.35739	0.00201	0.35683	0.85639	0.35698	-0.38638
0.35795	0.07345	0.35842	0.00382	0.35783	0.87531	0.35796	-0.38135
0.359	0.07602	0.35933	0.00333	0.35887	0.89642	0.3589	-0.37604
0.36009	0.07656	0.36063	0.00395	0.3598	0.92171	0.35997	-0.37345
0.36112	0.07698	0.36135	0.00428	0.36082	0.9461	0.36093	-0.36782
0.36203	0.0815	0.36234	0.00541	0.36182	0.97365	0.36191	-0.36142
0.36297	0.08403	0.36346	0.00545	0.3628	0.9988	0.36293	-0.35689
0.36408	0.08794	0.36444	0.00526	0.36386	1.02317	0.364	-0.35287
0.36499	0.08613	0.36565	0.00469	0.36479	1.04687	0.36495	-0.3496
0.36596	0.08651	0.36647	0.00568	0.36583	1.07228	0.36594	-0.34502
0.3669	0.08879	0.36749	0.00655	0.36685	1.09941	0.36692	-0.34152
0.36792	0.09371	0.36854	0.0068	0.36782	1.1234	0.36796	-0.33775
0.36888	0.0988	0.36931	0.00652	0.36886	1.14454	0.36892	-0.33302
0.36978	0.09859	0.37036	0.00687	0.36982	1.1661	0.36993	-0.32885
0.37091	0.09802	0.37154	0.00746	0.37087	1.18878	0.37089	-0.32623
0.37186	0.09982	0.37258	0.00728	0.37189	1.20974	0.37198	-0.32095
0.37289	0.10214	0.37358	0.00805	0.37279	1.23257	0.37295	-0.31757
0.37393	0.10758	0.37437	0.00728	0.37383	1.26086	0.37389	-0.3135
0.37498	0.10957	0.37541	0.00709	0.37485	1.2858	0.37494	-0.31002
0.37595	0.10871	0.37651	0.0074	0.37585	1.31293	0.37591	-0.30686
0.37693	0.1085	0.37754	0.00716	0.37684	1.33828	0.37695	-0.30194
0.37795	0.10357	0.37867	0.00673	0.37785	1.36232	0.37789	-0.30128
0.37898	0.10813	0.37943	0.00732	0.3788	1.38792	0.3789	-0.29724
0.38012	0.11292	0.38056	0.00737	0.37988	1.41631	0.37991	-0.29381
0.38101	0.11342	0.38118	0.00682	0.38085	1.44223	0.38096	-0.28833
0.38207	0.1121	0.3825	0.00765	0.38191	1.48345	0.38192	-0.2869
0.38309	0.11429	0.38343	0.00665	0.38289	1.50403	0.3829	-0.28413
0.38391	0.11695	0.38456	0.00681	0.38392	1.53351	0.38394	-0.28233
0.3849	0.12096	0.38553	0.00668	0.38489	1.55106	0.38489	-0.27927
0.38592	0.12481	0.38655	0.00745	0.3859	1.58163	0.38596	-0.27533
0.38698	0.12642	0.38745	0.00679	0.38689	1.60307	0.38693	-0.27136
0.38792	0.1271	0.38863	0.00584	0.3879	1.62872	0.38786	-0.27011
0.3889	0.12639	0.38952	0.00567	0.38889	1.65593	0.38889	-0.2657
0.38996	0.12897	0.39043	0.00531	0.38989	1.68277	0.38994	-0.26261
0.39097	0.13305	0.39162	0.00572	0.39087	1.69995	0.39093	-0.26078
0.39208	0.13836	0.39256	0.00368	0.39189	1.73602	0.39189	-0.25786
0.39313	0.13901	0.39374	0.00486	0.39287	1.76264	0.39292	-0.25382
0.39396	0.13584	0.39453	0.00356	0.39384	1.79078	0.39388	-0.25156
0.395	0.13789	0.3956	0.00372	0.39481	1.81006	0.39493	-0.25081
0.39613	0.14105	0.39665	0.00233	0.39587	1.83992	0.39585	-0.24798
0.39703	0.14717	0.3976	0.00292	0.39686	1.86168	0.39688	-0.2444
0.39792	0.1471	0.39854	0.00321	0.39786	1.88814	0.39788	-0.24143
0.3989	0.1477	0.39948	0.0032	0.39888	1.91595	0.39888	-0.23875
0.39996	0.14877	0.40061	0.00138	0.39991	1.9449	0.39989	-0.23658
0.40108	0.15011	0.40142	0.00147	0.4009	1.97044	0.40092	-0.2348
0.4021	0.15331	0.40246	0.000945362	0.4019	1.99506	0.4019	-0.22966
0.40296	0.15659	0.40362	0.000665602	0.40287	2.0171	0.40289	-0.22975
0.40405	0.16	0.4047	-0.000282983	0.40388	2.04572	0.40393	-0.22851
0.40503	0.15878	0.40549	-5.74933e-05	0.4049	2.0725	0.40493	-0.22486
0.40597	0.1576	0.40655	-6.05507e-05	0.4059	2.10933	0.40587	-0.22403
0.40688	0.15913	0.40768	-0.000179028	0.40689	2.1238	0.40694	-0.21939
0.4079	0.1607	0.40844	-0.00159	0.40789	2.15631	0.40794	-0.21793
0.40894	0.16804	0.40947	-0.0004993	0.40888	2.17689	0.40887	-0.2162
0.4101	0.16937	0.4107	-0.000337635	0.40988	2.2094	0.40988	-0.21493
0.41109	0.17105	0.41146	-0.00199	0.41086	2.24228	0.41092	-0.21068
0.41204	0.16651	0.41249	-0.0015	0.41192	2.26961	0.41191	-0.21017
0.41303	0.16743	0.41344	-0.00181	0.41288	2.28948	0.41294	-0.20735
0.41394	0.17402	0.41441	-0.00154	0.41391	2.3234	0.41397	-0.20463
0.41489	0.17742	0.41564	-0.00293	0.41491	2.35347	0.41491	-0.20229
0.41592	0.1803	0.41652	-0.00238	0.41595	2.3781	0.41593	-0.20119
0.41708	0.17754	0.41748	-0.00295	0.41693	2.41309	0.41695	-0.20038
0.41801	0.17922	0.41843	-0.00268	0.41784	2.43199	0.41789	-0.19734
0.41899	0.18166	0.41959	-0.00259	0.41888	2.46045	0.41896	-0.195
0.41994	0.18526	0.42063	-0.00242	0.41984	2.49458	0.41987	-0.19236
0.42096	0.18996	0.42142	-0.00256	0.42085	2.5164	0.42091	-0.19445
0.42181	0.18974	0.42246	-0.00327	0.42187	2.54702	0.42186	-0.18942
0.42285	0.19257	0.4235	-0.00257	0.42285	2.58935	0.42285	-0.18866
0.42394	0.191	0.42435	-0.00244	0.42382	2.60804	0.42393	-0.18666
0.42499	0.19593	0.42558	-0.0025	0.42488	2.64778	0.42492	-0.1852
0.42596	0.19819	0.42664	-0.00291	0.4259	2.66047	0.42594	-0.18211
0.42688	0.20368	0.42747	-0.00202	0.42686	2.69336	0.42692	-0.18217
0.42787	0.20897	0.42856	-0.00242	0.42785	2.71923	0.42789	-0.18033
0.42896	0.20525	0.42944	-0.00244	0.4289	2.75687	0.42891	-0.17701
0.42995	0.20835	0.43037	-0.00214	0.42993	2.77922	0.4299	-0.17618
0.43108	0.2085	0.43146	-0.0027	0.43085	2.81395	0.43091	-0.17568
0.43201	0.21775	0.43253	-0.00195	0.4319	2.83161	0.43193	-0.17443
0.43302	0.22625	0.43364	-0.00186	0.43288	2.85585	0.43286	-0.17186
0.43406	0.22406	0.43437	-0.000924672	0.43387	2.8849	0.43391	-0.17035
0.43494	0.22656	0.4354	-0.000874988	0.43491	2.9152	0.43497	-0.1688
0.43599	0.22607	0.43659	-0.00118	0.43583	2.94474	0.43595	-0.1676
0.43704	0.23341	0.43747	-0.00107	0.43686	2.98114	0.43695	-0.16464
0.43803	0.2393	0.43837	-0.00103	0.43786	3.0043	0.43788	-0.16348
0.43885	0.24757	0.43954	-0.000739312	0.43892	3.02623	0.43889	-0.16303
0.43992	0.24971	0.44048	-0.00077906	0.43991	3.04767	0.43991	-0.16049
0.44086	0.25107	0.44134	-0.000865816	0.44087	3.07904	0.44091	-0.16009
0.44189	0.25666	0.44237	-0.000501593	0.44187	3.11274	0.44192	-0.15811
0.44293	0.25912	0.44335	6.55705e-05	0.44287	3.14714	0.4429	-0.15539
0.44382	0.27236	0.44457	-0.000102591	0.44383	3.17403	0.44393	-0.15455
0.44501	0.2793	0.4453	0.000340744	0.44491	3.20557	0.44496	-0.15406
0.44602	0.28473	0.44645	0.00112	0.44584	3.22717	0.44589	-0.15147
0.44695	0.28733	0.44737	0.00106	0.44689	3.25914	0.44696	-0.15028
0.448	0.28811	0.44834	0.00102	0.44792	3.29402	0.44788	-0.14964
0.449	0.29702	0.44933	0.00192	0.44888	3.32853	0.44886	-0.14844
0.4499	0.30954	0.45039	0.00234	0.44987	3.35872	0.44988	-0.1465
0.45095	0.32106	0.45138	0.00252	0.45088	3.39025	0.45093	-0.14489
0.45197	0.32202	0.45258	0.00191	0.45192	3.42433	0.45191	-0.14558
0.45291	0.32532	0.45341	0.00347	0.45288	3.44917	0.45294	-0.14402
0.45393	0.33081	0.45431	0.0037	0.45392	3.484	0.45391	-0.13979
0.45489	0.34256	0.4556	0.00329	0.4549	3.51581	0.4549	-0.14062
0.45587	0.35757	0.45654	0.00382	0.45584	3.54837	0.45593	-0.13827
0.45689	0.3605	0.45722	0.00361	0.45687	3.57332	0.45686	-0.13889
0.45805	0.36707	0.45849	0.00357	0.45786	3.59179	0.45788	-0.13751
0.459	0.37396	0.45944	0.0039	0.45889	3.62592	0.45892	-0.13502
0.45996	0.3851	0.46031	0.00427	0.45987	3.65594	0.45995	-0.13485
0.4608	0.39708	0.46152	0.00441	0.46089	3.68591	0.46089	-0.1324
0.46194	0.40652	0.46253	0.0048	0.46186	3.71199	0.46192	-0.13178
0.46301	0.41995	0.46341	0.0051	0.46285	3.73883	0.46288	-0.13018
0.46397	0.42505	0.46445	0.00445	0.46389	3.77005	0.46391	-0.12715
0.46499	0.43502	0.46549	0.00391	0.46486	3.79078	0.46492	-0.12725
0.46601	0.44149	0.46622	0.00459	0.46587	3.82702	0.46589	-0.12651
0.46705	0.44531	0.46734	0.00385	0.46686	3.85305	0.46691	-0.12495
0.46799	0.48065	0.46844	0.00395	0.46789	3.88674	0.4679	-0.12573
0.46898	0.48167	0.46938	0.00468	0.46884	3.91731	0.4689	-0.12281
0.46988	0.49009	0.47058	0.00411	0.46986	3.94863	0.46994	-0.12279
0.47093	0.49719	0.47141	0.00419	0.47082	3.97444	0.47088	-0.12058
0.47194	0.51431	0.47247	0.00407	0.47188	4.01462	0.4719	-0.11993
0.47297	0.53259	0.47359	0.00469	0.47289	4.04173	0.47295	-0.1192
0.47397	0.54586	0.4744	0.00383	0.47386	4.07937	0.47394	-0.11635
0.4749	0.55264	0.47538	0.0042	0.47481	4.10977	0.47493	-0.11591
0.47589	0.55864	0.47654	0.00356	0.47588	4.13936	0.47588	-0.11482
0.47684	0.57584	0.47725	0.00377	0.47685	4.16512	0.47682	-0.11513
0.47789	0.59354	0.47842	0.00353	0.47787	4.19299	0.47791	-0.11434
0.47891	0.61257	0.47958	0.00351	0.47891	4.23225	0.47895	-0.11461
0.47985	0.62318	0.48056	0.00277	0.47981	4.26341	0.47988	-0.11272
0.4808	0.62496	0.48128	0.00231	0.48088	4.29813	0.48089	-0.11052
0.48189	0.6436	0.48235	0.00231	0.48193	4.33058	0.48194	-0.10886
0.48292	0.65715	0.48342	0.00288	0.48296	4.38027	0.48288	-0.10547
0.48384	0.67975	0.48463	0.00171	0.4839	4.40019	0.48394	-0.10437
0.48491	0.69387	0.48537	0.00231	0.48498	4.43686	0.48491	-0.10423
0.48578	0.70793	0.4864	0.00188	0.48593	4.46197	0.48591	-0.10143
0.48685	0.71771	0.4876	0.00186	0.48698	4.49275	0.48694	-0.10056
0.48791	0.73356	0.48858	0.00176	0.4879	4.51916	0.48792	-0.09854
0.4888	0.75082	0.48959	0.00151	0.48894	4.54416	0.48892	-0.0979
0.48983	0.76833	0.49064	0.00175	0.48995	4.56852	0.48991	-0.09687
0.49086	0.79022	0.4915	0.000951477	0.49095	4.60075	0.49092	-0.09591
0.49194	0.799	0.49249	0.00108	0.49203	4.62284	0.49194	-0.0905
0.49311	0.81196	0.49347	0.000252841	0.49298	4.6547	0.49296	-0.08969
0.49413	0.8268	0.49456	0.00106	0.49396	4.68554	0.49403	-0.08787
0.49483	0.8515	0.49531	-0.000234445	0.49498	4.71313	0.49494	-0.08693
0.49583	0.87499	0.4965	-0.000102973	0.49594	4.73516	0.49601	-0.08673
0.49688	0.88843	0.4975	-0.000300181	0.49698	4.76346	0.49697	-0.08591
0.49783	0.90009	0.49858	9.9585e-05	0.49792	4.79656	0.49793	-0.08607
0.49903	0.91248	0.49947	0.000383931	0.49896	4.82178	0.49904	-0.08252
0.50007	0.93932	0.50052	0.000131689	0.49995	4.85051	0.49996	-0.08413
0.50108	0.95957	0.50139	-9.76228e-05	0.50095	4.86169	0.50097	-0.08066
0.5021	0.98131	0.50252	0.000922049	0.50198	4.89787	0.50205	-0.07972
0.50313	0.99412	0.50345	-0.000633829	0.50305	4.91872	0.50298	-0.08133
0.50404	0.99986	0.50441	-0.000555099	0.504	4.95603	0.504	-0.07877
0.50479	1.02585	0.50548	-0.000331138	0.50499	4.98357	0.50502	-0.07741
0.50587	1.04895	0.50647	-0.000550131	0.50597	5.01354	0.50602	-0.076
0.50706	1.071	0.50742	-0.00151	0.50693	5.0305	0.50701	-0.07536
0.50812	1.09385	0.50848	-0.00159	0.50799	5.05507	0.50805	-0.07676
0.50896	1.1001	0.50944	-0.00112	0.509	5.08175	0.50903	-0.07627
0.51028	1.13352	0.51029	-0.000676634	0.51003	5.10691	0.50997	-0.07682
0.51134	1.16132	0.51128	-0.00225	0.51094	5.14417	0.51102	-0.07454
0.51233	1.1797	0.51241	-0.000479044	0.51196	5.15632	0.51203	-0.07535
0.51325	1.20037	0.5133	-0.000433182	0.513	5.18343	0.51303	-0.0754
0.51417	1.21365	0.5145	-0.000622746	0.514	5.21589	0.51402	-0.07483
0.5153	1.23534	0.51538	-0.00112	0.51497	5.23781	0.51503	-0.07353
0.51622	1.25652	0.51641	-0.00107	0.51596	5.27448	0.51602	-0.07358
0.51731	1.28631	0.51749	-0.000818043	0.51698	5.31277	0.5171	-0.07181
0.51832	1.30405	0.51827	-0.000547837	0.51795	5.33653	0.51806	-0.07071
0.51927	1.32404	0.51938	-0.000210368	0.51897	5.36569	0.51903	-0.06974
0.52033	1.33813	0.52051	-0.00118	0.52	5.38583	0.52005	-0.07467
0.52134	1.35647	0.52157	-0.00138	0.52096	5.40754	0.52106	-0.07438
0.52236	1.38435	0.52226	-0.000984293	0.52198	5.43632	0.52215	-0.07483
0.52334	1.40829	0.52345	-0.00103	0.52298	5.45749	0.52303	-0.07377
0.52432	1.43795	0.52454	-0.000925437	0.52397	5.48611	0.52409	-0.07323
0.52528	1.44576	0.5255	-0.000282983	0.52492	5.50625	0.52506	-0.07189
0.52632	1.46227	0.52632	-7.69847e-05	0.52599	5.54028	0.52605	-0.06996
0.52729	1.48443	0.52748	0.000138568	0.52692	5.54676	0.52703	-0.07029
0.52828	1.50989	0.52847	-0.000314704	0.52794	5.58845	0.52807	-0.06914
0.52922	1.54367	0.52942	-0.000127815	0.52892	5.6088	0.52892	-0.07323
0.53029	1.55653	0.53034	0.000569291	0.52998	5.6432	0.53	-0.07111
0.5313	1.5806	0.53129	0.000201629	0.53091	5.67015	0.53096	-0.07157
0.5323	1.59133	0.53242	0.000678978	0.53196	5.69375	0.53204	-0.06988
0.53327	1.62418	0.5334	0.000733631	0.53292	5.70644	0.53299	-0.07076
0.53421	1.65041	0.53428	0.000316284	0.53393	5.74797	0.53398	-0.06997
0.53518	1.67231	0.5353	0.00099581	0.53493	5.77102	0.53502	-0.06862
0.53618	1.69574	0.53638	0.000317049	0.53595	5.80316	0.53603	-0.06787
0.53735	1.70809	0.53732	0.000782933	0.53696	5.82891	0.53703	-0.06629
0.53826	1.73725	0.53835	0.00133	0.53802	5.84565	0.53801	-0.06954
0.53929	1.75639	0.53931	0.0012	0.53896	5.86574	0.53898	-0.06748
0.54026	1.79195	0.5403	0.00141	0.53994	5.88016	0.54003	-0.06792
0.54131	1.80834	0.54125	0.00252	0.54095	5.91597	0.54103	-0.06663
0.54227	1.83257	0.54223	0.00352	0.54196	5.93627	0.54204	-0.06687
0.54325	1.85693	0.54349	0.00308	0.54292	5.9617	0.54302	-0.06567
0.5443	1.86894	0.5443	0.00413	0.54391	5.97191	0.54398	-0.0653
0.54532	1.90595	0.54528	0.00466	0.545	6.00296	0.54502	-0.06393
0.54631	1.93379	0.54656	0.00497	0.54595	6.01527	0.54601	-0.06601
0.54726	1.95544	0.54733	0.00507	0.54696	6.04627	0.54702	-0.06452
0.54823	1.9677	0.54853	0.00649	0.54796	6.07262	0.54801	-0.06369
0.5492	1.9868	0.54941	0.00569	0.54895	6.10475	0.54896	-0.06287
0.55013	2.01243	0.55047	0.00571	0.54989	6.11615	0.54997	-0.06258
0.55115	2.04486	0.55128	0.00658	0.55091	6.14477	0.55099	-0.06106
0.55211	2.0775	0.55252	0.00713	0.55191	6.16059	0.55201	-0.06242
0.55321	2.09006	0.5536	0.00734	0.55298	6.18662	0.55304	-0.06
0.55428	2.10822	0.55437	0.00727	0.55394	6.21794	0.55398	-0.0587
0.55517	2.12596	0.55548	0.00758	0.55487	6.22723	0.55498	-0.05928
0.55619	2.16072	0.55642	0.00719	0.55596	6.26136	0.55594	-0.05934
0.55717	2.19934	0.55757	0.00867	0.55691	6.28069	0.55699	-0.05664
0.55809	2.21284	0.55834	0.00805	0.55796	6.30337	0.55798	-0.05817
0.55913	2.23427	0.55947	0.00792	0.55894	6.31223	0.55897	-0.05666
0.56007	2.24904	0.56059	0.00825	0.55999	6.35279	0.56002	-0.05619
0.56117	2.28164	0.56154	0.00814	0.56091	6.3631	0.56094	-0.05615
0.56218	2.31016	0.56252	0.00756	0.56192	6.40625	0.56199	-0.05508
0.56311	2.33634	0.56379	0.00745	0.56293	6.40484	0.56292	-0.05436
0.56414	2.35939	0.56449	0.00734	0.56398	6.42007	0.56392	-0.05412
0.5653	2.3739	0.56565	0.00715	0.56496	6.43336	0.56503	-0.05613
0.56611	2.40293	0.56645	0.00712	0.56596	6.45868	0.56596	-0.05193
0.56715	2.42649	0.56767	0.00706	0.56693	6.48039	0.56698	-0.05118
0.56815	2.46087	0.56854	0.00607	0.56794	6.51133	0.56798	-0.05092
0.56921	2.48769	0.56966	0.00657	0.56893	6.5176	0.56896	-0.05021
0.57019	2.49528	0.57057	0.00733	0.56998	6.53617	0.56995	-0.04864
0.57119	2.52453	0.57156	0.00649	0.5709	6.55124	0.57123	-0.05013
0.57225	2.54626	0.57262	0.00641	0.57199	6.5817	0.57228	-0.05242
0.57334	2.58169	0.57365	0.00646	0.57297	6.61313	0.57321	-0.05183
0.57431	2.61323	0.57456	0.00665	0.57396	6.63548	0.57424	-0.05187
0.57524	2.62749	0.57565	0.00595	0.57497	6.65033	0.57529	-0.05199
0.57618	2.64171	0.57675	0.00544	0.57594	6.66632	0.57626	-0.05095
0.57731	2.66658	0.57754	0.00537	0.57698	6.69899	0.57723	-0.05149
0.57819	2.70011	0.57869	0.00502	0.57795	6.70461	0.57817	-0.05085
0.57924	2.73037	0.57965	0.00414	0.57899	6.73263	0.57925	-0.04962
0.58025	2.75384	0.58051	0.00318	0.57998	6.75834	0.58029	-0.04914
0.5813	2.7692	0.58154	0.00439	0.58095	6.77529	0.58126	-0.04938
0.58227	2.78783	0.58261	0.00285	0.58198	6.79398	0.58226	-0.04832
0.58328	2.81966	0.58366	0.00332	0.58302	6.80716	0.58323	-0.04825
0.58427	2.85234	0.58464	0.00287	0.58393	6.82692	0.58422	-0.04753
0.58522	2.88184	0.58569	0.00387	0.58496	6.85262	0.58521	-0.04769
0.58609	2.89533	0.58654	0.000991988	0.58597	6.86488	0.58617	-0.04766
0.58716	2.91766	0.5877	0.00156	0.58699	6.88378	0.5872	-0.04668
0.58814	2.93485	0.58856	0.00145	0.58795	6.89296	0.58819	-0.04686
0.58915	2.9671	0.58972	0.000944215	0.58892	6.91516	0.5892	-0.04649
0.59022	3.00288	0.59048	0.000314756	0.58994	6.92812	0.59008	-0.04592
0.59121	3.02189	0.59143	0.000137804	0.59104	6.96808	0.59122	-0.04592
0.59226	3.04702	0.59241	0.000440877	0.59202	6.98536	0.59227	-0.04456
0.59333	3.05623	0.5937	0.000308258	0.59295	7.00043	0.5932	-0.04502
0.59423	3.08695	0.59455	-0.000449234	0.59395	7.0136	0.59416	-0.04377
0.59508	3.11946	0.59536	-0.000706827	0.59493	7.01744	0.59513	-0.04389
0.59627	3.14798	0.59663	-0.000929259	0.596	7.03164	0.59616	-0.04323
0.59719	3.17252	0.59746	-0.00105	0.59691	7.05859	0.5972	-0.04351
0.59821	3.18173	0.59866	-0.00174	0.59793	7.07835	0.59822	-0.04241
0.5993	3.21016	0.59937	-0.00159	0.59897	7.10476	0.59921	-0.04212
0.60026	3.23444	0.60057	-0.0014	0.6	7.11426	0.60016	-0.04159
0.60132	3.27259	0.60165	-0.00263	0.60095	7.12344	0.60117	-0.04113
0.60233	3.28868	0.60244	-0.00303	0.60194	7.12771	0.60222	-0.04077
0.60327	3.30124	0.60353	-0.0032	0.60299	7.15817	0.60313	-0.04024
0.60419	3.32883	0.60454	-0.00311	0.604	7.17977	0.60414	-0.03999
0.6052	3.34415	0.60546	-0.00329	0.60499	7.20936	0.60518	-0.03999
0.60614	3.38756	0.60673	-0.00275	0.60604	7.22178	0.60614	-0.04016
0.60727	3.4101	0.60749	-0.00318	0.60698	7.23323	0.60721	-0.03873
0.60821	3.43068	0.60855	-0.00352	0.60792	7.24684	0.60816	-0.03854
0.60929	3.44656	0.60938	-0.00329	0.60899	7.26212	0.60918	-0.0381
0.61029	3.46952	0.61052	-0.0035	0.60992	7.27891	0.61014	-0.03798
0.61126	3.50665	0.6116	-0.00346	0.61096	7.30138	0.61114	-0.03807
0.61226	3.52728	0.61245	-0.00332	0.61193	7.30586	0.61222	-0.03661
0.61319	3.55376	0.61338	-0.00357	0.61297	7.31731	0.6131	-0.03603
0.61417	3.55695	0.61467	-0.00392	0.6139	7.33497	0.61414	-0.03612
0.61507	3.58334	0.61549	-0.00375	0.61491	7.34453	0.61515	-0.03514
0.61626	3.61301	0.61652	-0.00399	0.61593	7.37061	0.61615	-0.03551
0.61723	3.64391	0.61746	-0.00273	0.6169	7.38071	0.61716	-0.0348
0.6182	3.67909	0.61837	-0.00288	0.6179	7.39934	0.61814	-0.03505
0.61921	3.68541	0.61952	-0.00259	0.61896	7.41327	0.61915	-0.03412
0.62023	3.70842	0.62035	-0.00258	0.61994	7.42493	0.62009	-0.03457
0.62126	3.72887	0.62141	-0.00171	0.62091	7.4346	0.62107	-0.03432
0.62222	3.76062	0.62231	-0.00106	0.62192	7.47289	0.62215	-0.03324
0.62318	3.79067	0.62352	-0.00116	0.62292	7.48725	0.62312	-0.03307
0.62421	3.8104	0.62437	-0.000259669	0.62397	7.50356	0.62412	-0.03309
0.62521	3.8278	0.62549	-0.000778678	0.62493	7.50307	0.62513	-0.0321
0.62621	3.83455	0.62639	-0.000201959	0.62592	7.50977	0.62614	-0.03195
0.6271	3.86812	0.62753	-0.000241325	0.62696	7.51037	0.62712	-0.03227
0.6281	3.8997	0.62847	0.00080166	0.62798	7.53855	0.6281	-0.03118
0.62911	3.92516	0.6295	0.000574642	0.62897	7.5479	0.62909	-0.03072
0.62999	3.94189	0.63034	0.00233	0.63	7.58041	0.63011	-0.03113
0.63123	3.95203	0.63149	0.00185	0.63095	7.59153	0.63106	-0.02984
0.63231	3.98148	0.63248	0.00277	0.63191	7.59617	0.6321	-0.02984
0.63324	4.00215	0.63334	0.00302	0.63293	7.61183	0.63305	-0.02961
0.63424	4.03712	0.6344	0.0027	0.63395	7.62695	0.63413	-0.02968
0.63529	4.05193	0.63559	0.00318	0.6349	7.66011	0.63515	-0.02854
0.63632	4.0729	0.63663	0.00425	0.63594	7.66891	0.6361	-0.02867
0.6371	4.08725	0.63746	0.0042	0.63689	7.68576	0.63715	-0.02848
0.63819	4.11178	0.63846	0.00421	0.63791	7.68706	0.63808	-0.0282
0.63924	4.15112	0.63938	0.00518	0.63892	7.70132	0.63914	-0.02723
0.64026	4.16534	0.64043	0.00446	0.63992	7.71536	0.64012	-0.02624
0.64125	4.19263	0.64136	0.0045	0.64096	7.74133	0.64113	-0.02697
0.64216	4.19492	0.64242	0.00482	0.64198	7.7584	0.64211	-0.02607
0.64312	4.22009	0.64349	0.0052	0.64291	7.76914	0.64309	-0.02635
0.64412	4.24627	0.64464	0.00529	0.64391	7.77962	0.64416	-0.02635
0.64529	4.28158	0.64533	0.00561	0.64492	7.78545	0.6452	-0.02607
0.64628	4.30123	0.64659	0.00533	0.64602	7.80133	0.64613	-0.02542
0.64715	4.31473	0.64744	0.00623	0.64697	7.8219	0.64709	-0.02567
0.64818	4.33039	0.64859	0.00581	0.64792	7.83238	0.64816	-0.02491
0.6493	4.3466	0.64953	0.00616	0.64897	7.83951	0.64912	-0.02464
0.65025	4.37809	0.65066	0.00551	0.64992	7.84766	0.65013	-0.02428
0.65115	4.4098	0.6515	0.00571	0.65098	7.85446	0.6511	-0.02376
0.65216	4.4216	0.65252	0.00523	0.65192	7.85754	0.65211	-0.02231
0.65307	4.43327	0.65355	0.00486	0.65296	7.882	0.65311	-0.02282
0.65406	4.44388	0.65449	0.00449	0.65388	7.88649	0.65414	-0.02224
0.65516	4.47741	0.65567	0.00389	0.65493	7.90809	0.65515	-0.02292
0.65628	4.51501	0.65644	0.00442	0.6559	7.92164	0.65617	-0.02212
0.6571	4.52469	0.65737	0.00315	0.65697	7.94184	0.65714	-0.02182
0.6581	4.54251	0.65865	0.00358	0.65796	7.94384	0.65814	-0.02102
0.6591	4.54909	0.65937	0.00355	0.65891	7.96204	0.65916	-0.02043
0.66006	4.57837	0.66065	0.00258	0.65992	7.97041	0.66012	-0.02003
0.66105	4.60655	0.66141	0.00269	0.66094	7.9906	0.66114	-0.01982
0.66216	4.63894	0.66233	0.00256	0.66197	7.99411	0.66212	-0.0189
0.66312	4.64772	0.66342	0.00238	0.66295	8.00551	0.66313	-0.01943
0.66423	4.65035	0.6645	0.00239	0.66396	8.0021	0.66407	-0.01961
0.66524	4.6779	0.66547	0.0024	0.6649	8.01885	0.66512	-0.01904
0.66611	4.6925	0.66651	0.00188	0.666	8.03602	0.66611	-0.01819
0.66706	4.73273	0.66746	0.00129	0.66692	8.05087	0.6671	-0.01806
0.66806	4.74665	0.66847	0.00104	0.66794	8.05827	0.66812	-0.01718
0.66915	4.75484	0.6695	0.00109	0.66894	8.05513	0.66912	-0.01682
0.67028	4.77229	0.6706	0.000774143	0.67	8.0635	0.6701	-0.01667
0.67128	4.79363	0.67154	0.000960649	0.67098	8.07679	0.67111	-0.01617
0.67215	4.83124	0.6723	0.000193985	0.67191	8.09515	0.67218	-0.01623
0.67319	4.83841	0.67343	0.000432469	0.67294	8.10152	0.67319	-0.01555
0.67405	4.86468	0.67458	-8.1571e-05	0.67398	8.11891	0.67419	-0.01491
0.67511	4.86426	0.67535	3.27025e-05	0.67493	8.10098	0.67511	-0.01526
0.67604	4.8789	0.67633	0.000382785	0.67595	8.12258	0.67606	-0.01462
0.67715	4.91404	0.67743	0.000502409	0.67696	8.11853	0.6771	-0.0145
0.6781	4.93755	0.67848	0.000291442	0.67797	8.16589	0.67814	-0.01378
0.6791	4.96484	0.67953	0.000262014	0.67897	8.17729	0.67914	-0.01398
0.6801	4.96021	0.68029	0.000774143	0.68	8.19413	0.68013	-0.01389
0.68116	4.97974	0.68158	0.000375141	0.681	8.20137	0.68118	-0.01274
0.68224	5.0021	0.68241	0.000910201	0.68197	8.20974	0.68219	-0.01309
0.68319	5.03457	0.68346	-0.00032617	0.68292	8.19435	0.68317	-0.01297
0.68418	5.05647	0.68465	-0.000380058	0.68394	8.21395	0.68409	-0.01241
0.6852	5.06462	0.68533	-0.000149982	0.68495	8.21493	0.68514	-0.01195
0.68601	5.07196	0.68652	5.6398e-05	0.68596	8.22924	0.68618	-0.0116
0.68721	5.07769	0.68733	-0.000522231	0.68698	8.2281	0.68712	-0.01154
0.68817	5.11933	0.68842	0.000368644	0.68794	8.23285	0.68817	-0.01165
0.68914	5.13741	0.68936	0.000688533	0.68896	8.24635	0.68916	-0.01128
0.69022	5.16007	0.69041	0.000159206	0.68987	8.25699	0.69013	-0.01037
0.69122	5.1593	0.69138	0.000951477	0.69088	8.28993	0.69115	-0.0105
0.69214	5.16864	0.69232	0.00105	0.69195	8.28713	0.69214	-0.01036
0.69319	5.20051	0.69336	0.000150034	0.69294	8.31483	0.69318	-0.00958
0.6942	5.22551	0.69445	0.000816183	0.69395	8.29955	0.69416	-0.00916
0.69517	5.24571	0.69528	0.000800896	0.69494	8.30073	0.69523	-0.00893
0.69628	5.24058	0.69626	0.000441641	0.69591	8.30851	0.69619	-0.00898
0.69718	5.26006	0.6974	0.00111	0.69696	8.33918	0.69715	-0.00892
0.69813	5.27903	0.69815	0.000990842	0.69793	8.35727	0.69817	-0.00833
0.69921	5.30857	0.69952	0.00141	0.69892	8.36635	0.69914	-0.00737
0.70014	5.33068	0.7006	0.00164	0.69992	8.36327	0.7002	-0.00815
0.7012	5.3345	0.70144	0.000331954	0.70099	8.36991	0.70118	-0.00735
0.70222	5.35165	0.70239	0.000639995	0.70192	8.37898	0.70211	-0.007
0.70322	5.36298	0.70331	0.000396161	0.70292	8.40836	0.70309	-0.00646
0.70419	5.38029	0.70455	0.00154	0.70387	8.4244	0.70421	-0.00665
0.7051	5.41832	0.70544	0.00147	0.70488	8.43968	0.70518	-0.00694
0.70599	5.42193	0.70636	0.00247	0.706	8.44756	0.70619	-0.00582
0.70729	5.45482	0.70751	0.00201	0.70693	8.44989	0.70718	-0.00576
0.70829	5.46051	0.70838	0.00244	0.70797	8.45523	0.70823	-0.00524
0.70925	5.4777	0.70962	0.00192	0.7089	8.45993	0.70919	-0.00522
0.71016	5.499	0.71028	0.00182	0.70998	8.49449	0.71017	-0.00429
0.7112	5.51878	0.71154	0.00163	0.71093	8.48985	0.71118	-0.00461
0.71211	5.52901	0.71247	0.00195	0.71193	8.50751	0.71225	-0.00381
0.71317	5.52952	0.7134	0.0016	0.71289	8.50702	0.71319	-0.00372
0.7142	5.54811	0.71457	0.00209	0.71392	8.51463	0.71417	-0.00398
0.71517	5.55345	0.71539	0.00264	0.71499	8.52554	0.71519	-0.00363
0.7163	5.59123	0.71633	0.00243	0.71593	8.54369	0.71619	-0.00282
0.71718	5.60714	0.71749	0.00191	0.71697	8.55595	0.71718	-0.00199
0.71822	5.61113	0.71831	0.00165	0.71796	8.54093	0.71817	-0.00211
0.71929	5.62446	0.71946	0.00278	0.71896	8.55827	0.71917	-0.00155
0.72021	5.62976	0.72029	0.00281	0.71994	8.55341	0.72016	-0.00111
0.7213	5.66473	0.72164	0.00262	0.72093	8.57155	0.72121	-0.000480295
0.72217	5.68506	0.72231	0.00295	0.72192	8.5688	0.72219	-0.000246963
0.72326	5.70064	0.7234	0.0022	0.72297	8.57663	0.72321	-0.000370312
0.72432	5.69958	0.72452	0.00273	0.72398	8.58705	0.72428	0.000293787
0.72525	5.70425	0.72548	0.00208	0.72495	8.59148	0.72522	0.000461053
0.72634	5.73188	0.72649	0.0026	0.72596	8.59699	0.72613	0.00165
0.72719	5.74147	0.72736	0.00295	0.72694	8.6086	0.72721	0.0016
0.72815	5.77202	0.72849	0.00216	0.72794	8.63706	0.72814	0.00204
0.72917	5.78043	0.72935	0.00262	0.7289	8.64607	0.72925	0.00225
0.73009	5.7882	0.73061	0.00239	0.72992	8.662	0.73019	0.00295
0.73111	5.7946	0.7314	0.00338	0.7309	8.6491	0.73113	0.00322
0.73212	5.80148	0.73256	0.00293	0.73197	8.65774	0.73216	0.00378
0.73317	5.83518	0.73355	0.0035	0.73293	8.66638	0.73313	0.00374
0.73419	5.85275	0.73438	0.00427	0.73397	8.69014	0.73419	0.00464
0.73519	5.86752	0.73547	0.0046	0.73497	8.69986	0.73515	0.00516
0.73622	5.86871	0.73647	0.00532	0.73598	8.71611	0.73613	0.00619
0.73717	5.87868	0.73737	0.00492	0.73696	8.70882	0.73719	0.00637
0.73825	5.89298	0.73841	0.00627	0.73798	8.72	0.73817	0.00682
0.73935	5.91747	0.73957	0.00633	0.73897	8.71568	0.73921	0.00715
0.7403	5.94646	0.74042	0.00621	0.73993	8.72621	0.74015	0.00829
0.74136	5.94574	0.7414	0.0063	0.74094	8.7449	0.74117	0.00875
0.74234	5.95422	0.74262	0.007	0.74198	8.74425	0.74223	0.00905
0.74334	5.96237	0.74344	0.00753	0.74292	8.74862	0.74318	0.00919
0.74434	5.98249	0.7446	0.00696	0.74394	8.75381	0.74416	0.00983
0.74509	6.00609	0.7453	0.00745	0.74496	8.76466	0.74522	0.0099
0.74616	6.02531	0.74655	0.00824	0.74596	8.77336	0.7462	0.01089
0.74721	6.03049	0.74749	0.00802	0.74698	8.79053	0.74713	0.01177
0.74832	6.02366	0.74869	0.0077	0.74796	8.78459	0.74821	0.01188
0.74925	6.03894	0.74945	0.008	0.74893	8.78248	0.74918	0.01288
0.75019	6.05137	0.75066	0.00793	0.74991	8.78426	0.75015	0.01303
0.75105	6.07781	0.7515	0.00815	0.75092	8.78151	0.75118	0.01333
0.7521	6.09661	0.75258	0.00779	0.75197	8.77687	0.75217	0.01351
0.75328	6.09954	0.75349	0.00741	0.75291	8.79712	0.75314	0.01453
0.75425	6.11134	0.75454	0.00689	0.75396	8.78475	0.75418	0.01546
0.7552	6.11215	0.75576	0.00717	0.75495	8.80236	0.75515	0.01545
0.75609	6.13362	0.7565	0.00683	0.75598	8.79647	0.75619	0.01634
0.75726	6.15497	0.75764	0.00673	0.75697	8.79588	0.75714	0.01723
0.75825	6.17466	0.75856	0.00649	0.75793	8.80722	0.75818	0.01746
0.75929	6.1767	0.75971	0.00665	0.75893	8.82131	0.7592	0.01873
0.76013	6.16923	0.76056	0.00596	0.75991	8.83373	0.76015	0.01902
0.76116	6.19228	0.76177	0.00528	0.76089	8.84944	0.76118	0.01958
0.76231	6.19605	0.76246	0.00516	0.76197	8.85355	0.76221	0.01996
0.76322	6.23192	0.76368	0.00527	0.76297	8.84496	0.76319	0.02024
0.76418	6.24384	0.76447	0.00526	0.76398	8.85814	0.76421	0.02113
0.76512	6.23985	0.7656	0.00381	0.76494	8.86986	0.76516	0.02194
0.76625	6.24864	0.76651	0.00325	0.76592	8.88363	0.76612	0.02261
0.76713	6.24405	0.76773	0.00382	0.76695	8.8981	0.76713	0.0228
0.76835	6.28437	0.76844	0.0035	0.76798	8.90291	0.76823	0.02413
0.76936	6.29774	0.76973	0.00268	0.76892	8.90712	0.76918	0.02428
0.77017	6.30793	0.7706	0.00215	0.76994	8.89562	0.7702	0.02489
0.77107	6.30967	0.77174	0.00319	0.77093	8.91425	0.77117	0.02559
0.77211	6.31506	0.77257	0.00127	0.77192	8.92078	0.77214	0.02647
0.77313	6.32821	0.77361	0.00136	0.77296	8.92915	0.77315	0.02672
0.77425	6.34625	0.77461	0.00207	0.77396	8.92629	0.77417	0.02776
0.77532	6.37184	0.77566	0.0012	0.7749	8.92861	0.77511	0.02817
0.77613	6.37091	0.77664	0.000120605	0.7759	8.92726	0.77619	0.02831
0.77719	6.37324	0.77746	0.000753505	0.77694	8.93412	0.77722	0.02942
0.77813	6.37549	0.77851	0.000400747	0.77797	8.95464	0.77819	0.03024
0.77911	6.38665	0.77956	0.000310169	0.77892	8.96717	0.77918	0.03136
0.78016	6.4181	0.78051	-0.000782117	0.77994	8.97473	0.78015	0.03173
0.78113	6.43067	0.78167	-0.000829508	0.78096	8.98283	0.7812	0.03276
0.78217	6.44034	0.78244	-0.000524906	0.78194	8.97732	0.78215	0.03337
0.78321	6.43873	0.78351	-0.000482484	0.78292	8.96377	0.78315	0.03348
0.78424	6.44645	0.78458	-0.00148	0.78393	8.95545	0.78418	0.03376
0.7852	6.45673	0.78552	-0.00128	0.78492	8.95086	0.78518	0.03548
0.78612	6.47128	0.78647	-0.00117	0.7859	8.9453	0.7861	0.0356
0.78727	6.49662	0.78752	-0.000757275	0.78693	8.93947	0.78719	0.03619
0.7882	6.49369	0.78849	-0.000609369	0.78797	8.95648	0.78815	0.03749
0.78915	6.4967	0.78968	-0.000863523	0.78895	8.95718	0.78919	0.03844
0.79017	6.49314	0.79045	-0.000880721	0.78991	8.99541	0.79017	0.03856
0.79115	6.51839	0.79147	-0.00118	0.79092	8.99752	0.79114	0.03896
0.79213	6.53736	0.7924	-0.00141	0.79188	9.01269	0.79214	0.03976
0.79319	6.5422	0.7934	-0.00126	0.79297	9.01842	0.79313	0.04045
0.79425	6.55315	0.79437	-0.00119	0.79393	9.00708	0.79417	0.04165
0.79524	6.54619	0.79563	-0.001	0.79493	9.01242	0.79514	0.04201
0.79624	6.56512	0.79634	-0.000472929	0.79598	9.03289	0.79614	0.04282
0.79715	6.57416	0.79735	-0.000964038	0.79696	9.03926	0.79714	0.04369
0.79811	6.60293	0.79829	0.000170289	0.79792	9.04715	0.79813	0.04448
0.79912	6.60654	0.79933	7.58895e-05	0.79893	9.0438	0.79911	0.04511
0.80008	6.59075	0.80058	-3.6051e-06	0.79991	9.03473	0.80017	0.04583
0.80107	6.60714	0.80139	-0.000742752	0.80095	9.0418	0.80112	0.04613
0.80212	6.60527	0.80245	-0.000137752	0.80198	9.04396	0.80211	0.04693
0.8031	6.64105	0.80349	0.000954152	0.80288	9.06988	0.80313	0.04783
0.80415	6.65289	0.80457	-9.72006e-06	0.80392	9.06534	0.80409	0.04837
0.80513	6.66231	0.80556	0.000370172	0.80493	9.08003	0.80513	0.04936
0.80616	6.65552	0.80646	0.000298322	0.80594	9.06399	0.80616	0.04964
0.80727	6.65705	0.80731	0.000387753	0.80692	9.07528	0.80708	0.05026
0.80805	6.67933	0.80853	0.00133	0.80789	9.07571	0.80808	0.05141
0.80912	6.68557	0.80941	0.000926635	0.80894	9.08991	0.80911	0.05189
0.81015	6.70959	0.81034	0.0016	0.80993	9.09353	0.81014	0.05317
0.8111	6.69915	0.81142	0.00113	0.81093	9.08641	0.81109	0.05328
0.81211	6.70119	0.8123	0.00159	0.81191	9.09105	0.81213	0.05469
0.81314	6.7157	0.81362	0.000602541	0.81286	9.07463	0.81311	0.05509
0.81416	6.72355	0.81442	0.0019	0.81393	9.08743	0.81411	0.0556
0.81507	6.75483	0.81536	0.00232	0.81495	9.09629	0.81511	0.05631
0.81607	6.75305	0.81656	0.00274	0.81591	9.11935	0.81611	0.0571
0.81703	6.74477	0.81761	0.0027	0.81692	9.12572	0.81713	0.05776
0.81803	6.75224	0.81839	0.00332	0.8179	9.1451	0.81811	0.05807
0.81901	6.76247	0.81952	0.00362	0.81886	9.13128	0.81912	0.05909
0.82015	6.78823	0.82046	0.00397	0.81997	9.14224	0.82011	0.05947
0.82124	6.79693	0.82134	0.00321	0.82095	9.17048	0.82112	0.05973
0.82227	6.80381	0.82242	0.00429	0.82193	9.16989	0.8221	0.06087
0.82326	6.78513	0.82317	0.00398	0.82291	9.18307	0.82311	0.06089
0.82419	6.80436	0.82437	0.00478	0.82397	9.17481	0.82408	0.06219
0.82505	6.82401	0.8254	0.00448	0.82498	9.17702	0.8251	0.06233
0.82611	6.83632	0.82641	0.00546	0.82594	9.16039	0.8261	0.06362
0.82702	6.84858	0.82741	0.00539	0.82691	9.1781	0.8271	0.06442
0.82803	6.83059	0.82856	0.00572	0.82793	9.17853	0.82812	0.06549
0.82912	6.84391	0.82931	0.00512	0.82893	9.20299	0.82912	0.06586
0.83016	6.85189	0.83033	0.0057	0.8299	9.16633	0.83005	0.06655
0.83125	6.87757	0.83141	0.00363	0.83089	9.17561	0.83108	0.06747
0.83226	6.89374	0.83246	0.00441	0.83192	9.1633	0.83207	0.0676
0.83324	6.88979	0.83336	0.00447	0.83289	9.17783	0.83312	0.06859
0.83429	6.89187	0.83455	0.0046	0.83391	9.18901	0.83414	0.06907
0.83524	6.89056	0.83548	0.00509	0.8349	9.19155	0.83507	0.069
0.83624	6.91059	0.83643	0.0044	0.83585	9.19025	0.83613	0.07039
0.83719	6.92264	0.83766	0.00512	0.83695	9.17659	0.83707	0.07159
0.83819	6.94076	0.83835	0.00443	0.8379	9.19165	0.83809	0.07159
0.83923	6.94488	0.83955	0.00488	0.83889	9.18323	0.83912	0.072
0.84026	6.93393	0.84051	0.00475	0.8399	9.2085	0.8401	0.07261
0.84123	6.94883	0.84166	0.00479	0.84088	9.20861	0.84111	0.07343
0.84217	6.96114	0.8424	0.00518	0.84189	9.21461	0.84208	0.07357
0.84323	6.98388	0.8436	0.00438	0.84287	9.19873	0.84316	0.07443
0.84419	6.98796	0.84439	0.00395	0.84391	9.21018	0.84408	0.0745
0.84513	6.98359	0.84552	0.00374	0.84493	9.20904	0.8451	0.07587
0.84609	6.97973	0.84637	0.00292	0.84593	9.22746	0.84612	0.0761
0.84709	6.99297	0.84756	0.00338	0.84688	9.23156	0.84705	0.07725
0.84813	7.01767	0.84863	0.00271	0.84785	9.23377	0.84811	0.07713
0.84921	7.02701	0.84947	0.00209	0.84892	9.24301	0.84909	0.07807
0.85023	7.03116	0.85049	0.00258	0.84988	9.24506	0.8501	0.07756
0.85129	7.01296	0.85151	0.00342	0.85088	9.24533	0.85105	0.07878
0.85213	7.02115	0.85252	0.00284	0.85188	9.2652	0.85207	0.0792
0.85323	7.04708	0.85347	0.00261	0.85284	9.24042	0.85309	0.07958
0.85411	7.05591	0.85463	0.00254	0.85389	9.2544	0.85409	0.08059
0.85506	7.07131	0.8556	0.00322	0.85495	9.25781	0.85512	0.08083
0.85605	7.05646	0.85663	0.00192	0.85588	9.26018	0.8561	0.08086
0.85706	7.05922	0.85742	0.0017	0.85687	9.26763	0.85708	0.08185
0.85813	7.05705	0.85857	0.00206	0.85786	9.28594	0.8581	0.08186
0.85915	7.08379	0.85948	0.00186	0.85891	9.30635	0.85901	0.08243
0.86021	7.10009	0.86044	0.0021	0.85993	9.29188	0.86013	0.08284
0.8612	7.0961	0.86142	0.00157	0.86091	9.30527	0.86108	0.08331
0.86224	7.10972	0.86246	0.00159	0.86191	9.29334	0.86209	0.0833
0.86327	7.09444	0.86345	0.00173	0.86292	9.29545	0.8631	0.0845
0.86429	7.10408	0.8645	0.000906761	0.86393	9.30041	0.86409	0.08521
0.86527	7.1205	0.86555	0.000931603	0.8649	9.30641	0.86515	0.08472
0.86613	7.13773	0.86666	0.00103	0.86591	9.31505	0.8661	0.08572
0.86711	7.14143	0.86747	-0.000124758	0.86691	9.32579	0.8671	0.08574
0.86817	7.13132	0.86855	6.59527e-05	0.86795	9.31715	0.8681	0.08641
0.86908	7.13302	0.86955	2.04726e-05	0.86891	9.31246	0.86907	0.08619
0.87017	7.13739	0.87067	-0.000558539	0.86992	9.31624	0.87008	0.08717
0.87118	7.16804	0.87144	-0.00011291	0.87092	9.32444	0.87112	0.08764
0.87214	7.17046	0.87249	-0.000451144	0.87192	9.3367	0.87208	0.08846
0.87313	7.16791	0.87357	-0.000849764	0.87293	9.33973	0.87308	0.08845
0.87408	7.15946	0.87464	-0.000440443	0.87392	9.34248	0.87409	0.08912
0.8752	7.15344	0.87563	-0.000701094	0.87491	9.34918	0.87511	0.0894
0.87628	7.18718	0.87645	-0.000417894	0.87593	9.3509	0.87612	0.08969
0.87731	7.19957	0.87753	-0.00057268	0.87691	9.34983	0.87706	0.09058
0.87821	7.20203	0.87861	-0.0012	0.87788	9.37434	0.87808	0.09005
0.87922	7.19388	0.8794	-0.000214189	0.87889	9.36991	0.87913	0.09008
0.88013	7.18917	0.88027	-0.000712942	0.87991	9.36802	0.88013	0.09086
0.88119	7.19999	0.88147	4.799e-05	0.88093	9.37958	0.88108	0.09045
0.88215	7.2199	0.88241	-0.00119	0.88192	9.37283	0.88212	0.09198
0.88311	7.23085	0.88338	-0.000538665	0.88294	9.39573	0.8831	0.09244
0.88411	7.21884	0.88446	-0.00131	0.8839	9.394	0.88412	0.09266
0.88518	7.22296	0.88547	-0.000668226	0.88489	9.4028	0.88509	0.09261
0.88615	7.21994	0.88643	3.27425e-06	0.88592	9.39492	0.88605	0.09272
0.88718	7.23573	0.8873	-1.65994e-05	0.88692	9.39994	0.88715	0.09295
0.88816	7.24664	0.88854	0.000603306	0.88792	9.38439	0.88805	0.09373
0.8892	7.25487	0.88939	-9.29797e-07	0.88896	9.40091	0.88911	0.09391
0.89019	7.25262	0.89043	0.00121	0.88991	9.4001	0.89008	0.09482
0.89111	7.24091	0.89124	0.00173	0.89091	9.39114	0.89114	0.0956
0.8922	7.25046	0.89237	0.00143	0.89184	9.41387	0.89213	0.09558
0.89309	7.27176	0.89356	0.000998868	0.89289	9.38671	0.89315	0.09633
0.89396	7.28437	0.89453	0.00288	0.89394	9.39421	0.89415	0.09651
0.89506	7.28708	0.89546	0.00217	0.8949	9.38287	0.89511	0.09691
0.89611	7.28097	0.89638	0.00259	0.89586	9.40842	0.89611	0.09661
0.89723	7.29154	0.8974	0.00255	0.89693	9.40361	0.89716	0.09733
0.89816	7.28717	0.89856	0.00281	0.89792	9.41652	0.8981	0.09711
0.89922	7.31212	0.89944	0.00283	0.89894	9.39357	0.89916	0.09786
0.90023	7.31522	0.90044	0.00316	0.89993	9.4014	0.90017	0.0995
0.90115	7.30109	0.90131	0.00356	0.90086	9.39303	0.90112	0.09877
0.90212	7.30393	0.9023	0.00383	0.90191	9.41317	0.90219	0.0994
0.90312	7.30712	0.90344	0.00379	0.90295	9.41268	0.90311	0.09928
0.9041	7.33699	0.90449	0.00409	0.90397	9.41711	0.90412	0.10014
0.90507	7.33687	0.90543	0.00456	0.90496	9.41349	0.90509	0.09967
0.90607	7.32901	0.90637	0.00425	0.90592	9.41798	0.90617	0.09989
0.90712	7.32948	0.90732	0.0045	0.90689	9.41155	0.90716	0.1002
0.90811	7.32846	0.90854	0.00452	0.90789	9.40577	0.9081	0.1003
0.90922	7.34951	0.90939	0.00501	0.90893	9.42429	0.90912	0.10059
0.91019	7.36624	0.91036	0.00543	0.90992	9.42775	0.91017	0.10138
0.91123	7.37383	0.91135	0.00496	0.91089	9.419	0.9112	0.10188
0.91225	7.35592	0.91234	0.00451	0.91192	9.41517	0.91227	0.10512
0.91317	7.35741	0.91335	0.0049	0.91293	9.41403	0.9133	0.10375
0.91426	7.38483	0.91437	0.005	0.91395	9.42953	0.91433	0.10507
0.91515	7.39314	0.91552	0.00506	0.91492	9.44119	0.91521	0.10496
0.91616	7.40753	0.91635	0.00544	0.91589	9.43963	0.91629	0.10486
0.91716	7.39853	0.91736	0.00531	0.91689	9.4419	0.91726	0.10414
0.91822	7.38402	0.91849	0.00493	0.91791	9.43326	0.91819	0.10335
0.91916	7.37842	0.91944	0.00438	0.91894	9.4304	0.91927	0.10027
0.92032	7.39552	0.92047	0.00526	0.91994	9.42635	0.92021	0.09993
0.92124	7.41441	0.92149	0.00542	0.9209	9.43936	0.92123	0.10138
0.92224	7.4108	0.92227	0.00584	0.92191	9.4284	0.92231	0.10093
0.92334	7.42039	0.92339	0.00494	0.9229	9.44157	0.92329	0.10102
0.92428	7.39934	0.92454	0.00721	0.92387	9.4568	0.92426	0.1018
0.92526	7.41402	0.9254	0.00638	0.92488	9.45227	0.92526	0.10181
0.92626	7.41924	0.92646	0.00705	0.92592	9.44606	0.92622	0.09994
0.92723	7.44479	0.92738	0.00688	0.92687	9.45588	0.92725	0.10155
0.92812	7.45006	0.92837	0.00837	0.92793	9.47273	0.92823	0.098
0.9292	7.43694	0.92947	0.00722	0.9289	9.48488	0.92921	0.09804
0.93021	7.43928	0.93059	0.00763	0.92988	9.4837	0.93021	0.09896
0.93128	7.43452	0.93135	0.00707	0.9309	9.47549	0.93122	0.09965
0.93228	7.46419	0.93253	0.00843	0.93192	9.47003	0.93219	0.09804
0.93328	7.46258	0.93365	0.00728	0.93286	9.49682	0.93322	0.09756
0.93434	7.47208	0.93458	0.00801	0.93391	9.47819	0.93423	0.09962
0.93527	7.45477	0.93563	0.00823	0.93488	9.48883	0.93525	0.09888
0.93623	7.44946	0.93646	0.00815	0.93593	9.47722	0.93627	0.09945
0.93718	7.47573	0.93756	0.00745	0.93687	9.47932	0.93722	0.09823
0.93816	7.48074	0.9386	0.00766	0.93789	9.47457	0.93823	0.09752
0.93931	7.49449	0.93956	0.0079	0.93887	9.49617	0.93923	0.09799
0.94026	7.48388	0.94048	0.00792	0.93989	9.50022	0.94023	0.09993
0.94125	7.47446	0.94157	0.00723	0.94085	9.5027	0.94129	0.09928
0.9422	7.49093	0.94243	0.0077	0.94189	9.50659	0.94219	0.09932
0.94326	7.49755	0.94344	0.00708	0.94286	9.49849	0.94322	0.09866
0.94419	7.52106	0.94465	0.00644	0.94385	9.50162	0.94423	0.09749
0.94515	7.50281	0.94561	0.00647	0.9449	9.4952	0.94519	0.09876
0.94614	7.50909	0.94657	0.00626	0.94593	9.51388	0.94622	0.09961
0.94713	7.49759	0.94765	0.00483	0.94698	9.53213	0.94716	0.09975
0.94816	7.50867	0.94862	0.00492	0.94804	9.5391	0.94819	0.10107
0.94926	7.52883	0.9497	0.00543	0.949	9.52501	0.94922	0.10002
0.95026	7.5301	0.9505	0.00508	0.94996	9.52916	0.95021	0.10023
0.95126	7.5405	0.95164	0.00416	0.951	9.52306	0.95122	0.09914
0.95226	7.52055	0.9524	0.00408	0.95196	9.55071	0.95212	0.0993
0.95318	7.52479	0.95344	0.0045	0.95299	9.53991	0.95318	0.10014
0.95423	7.54105	0.95463	0.00386	0.95398	9.55249	0.95422	0.10007
0.95523	7.55688	0.95557	0.00309	0.95496	9.54191	0.9552	0.10064
0.95623	7.56299	0.95673	0.00248	0.95602	9.53349	0.95615	0.10228
0.95733	7.55382	0.95753	0.00283	0.95702	9.5249	0.95718	0.10274
0.95826	7.55264	0.95857	0.00345	0.95798	9.53451	0.95827	0.10231
0.95911	7.53456	0.95959	0.00142	0.95899	9.53154	0.95916	0.10148
0.96007	7.56291	0.96036	0.00208	0.95997	9.52965	0.9602	0.10197
0.96114	7.58184	0.96148	0.00179	0.961	9.53273	0.96123	0.10044
0.96221	7.57492	0.96265	0.000929692	0.96202	9.52517	0.96217	0.1018
0.96315	7.56936	0.96365	0.00101	0.96299	9.52193	0.96314	0.10129
0.96422	7.55663	0.96447	0.000647639	0.96403	9.54223	0.96417	0.10226
0.96526	7.58154	0.96548	0.000656047	0.96499	9.55454	0.96518	0.10294
0.96633	7.59414	0.96687	-0.000758804	0.96596	9.55779	0.96624	0.10348
0.96729	7.59779	0.9677	0.000281123	0.96703	9.55422	0.96721	0.10373
0.96826	7.59554	0.96858	0.000447374	0.96804	9.54736	0.96819	0.10222
0.96925	7.58621	0.96975	0.000240611	0.96898	9.54547	0.96918	0.10413
0.9701	7.59024	0.97062	-0.000200048	0.96995	9.54483	0.97019	0.10384
0.97116	7.60238	0.97159	0.000386224	0.97104	9.5688	0.97116	0.10335
0.97221	7.6199	0.97252	-0.000608605	0.972	9.56156	0.97217	0.10291
0.97319	7.61388	0.9736	-2.76828e-05	0.97295	9.56281	0.97322	0.10133
0.97437	7.60547	0.97462	-0.000872313	0.97399	9.56292	0.9742	0.10122
0.97535	7.60467	0.97549	-0.000276868	0.97505	9.56599	0.97519	0.10252
0.97625	7.6146	0.97654	0.000576935	0.976	9.56103	0.97622	0.10344
0.97725	7.63259	0.9775	0.000894531	0.97704	9.56848	0.97722	0.10308
0.97814	7.63837	0.97867	0.000396543	0.97799	9.57328	0.97824	0.10437
0.97926	7.63196	0.97954	0.000455018	0.97904	9.56286	0.97918	0.10154
0.98009	7.61876	0.98066	0.000172582	0.98	9.56156	0.98027	0.10291
0.98108	7.62148	0.98159	-0.000328845	0.98101	9.54553	0.98127	0.10142
0.98215	7.63756	0.98229	0.000598719	0.98203	9.53392	0.98221	0.102
0.98319	7.64775	0.98354	0.000209654	0.98297	9.53591	0.98325	0.10248
0.98416	7.66362	0.98451	0.000791723	0.98396	9.55066	0.98417	0.1021
0.98511	7.63629	0.98537	0.000888034	0.98499	9.5613	0.98522	0.10283
0.98611	7.64329	0.98663	0.00128	0.98601	9.56724	0.98621	0.10035
0.98707	7.64469	0.98754	0.00050088	0.98703	9.57112	0.9872	0.10258
0.98813	7.66693	0.98843	0.000900264	0.98799	9.55476	0.98828	0.10279
0.98931	7.67678	0.9895	0.00117	0.98895	9.57901	0.98917	0.10136
0.9901	7.66553	0.99058	0.00136	0.99004	9.57345	0.99021	0.10129
0.99118	7.66447	0.9916	0.00109	0.99103	9.57787	0.99118	0.10095
0.99229	7.65386	0.99234	0.00178	0.99195	9.55887	0.99225	0.10199
0.9933	7.67953	0.99364	0.00216	0.99299	9.55827	0.99322	0.1018
0.99429	7.68535	0.99455	0.00144	0.99403	9.54337	0.99419	0.09836
0.99529	7.69677	0.99536	0.0011	0.995	9.56454	0.99519	0.10061
0.99626	7.68374	0.99643	0.00169	0.99598	9.56508	0.99623	0.10209
0.99723	7.66336	0.99734	0.00244	0.99696	9.55962	0.99727	0.10219
0.99821	7.68692	0.99852	0.0021	0.99801	9.56572	0.99825	0.10016
0.99909	7.6831	0.99949	0.00253	0.99898	9.55411	0.99913	0.10109
1.00025	7.71404	1.00027	0.00449	0.99999	9.56065	1.00018	0.10079
1.00117	7.70233	1.00144	0.00289	1.00099	9.56076	1.00124	0.10152
1.00223	7.69855	1.0025	0.00297	1.00196	9.58009	1.00218	0.09953
1.00315	7.6943	1.00328	0.00366	1.00297	9.57345	1.00323	0.09963
1.00418	7.69579	1.00449	0.00475	1.00395	9.591	1.00416	0.09935
1.00523	7.71956	1.00524	0.00411	1.00496	9.57582	1.00521	0.10001
1.00625	7.72066	1.00632	0.00435	1.00597	9.58036	1.0062	0.1
1.00731	7.73182	1.00745	0.00408	1.00695	9.58036	1.00719	0.09899
1.00827	7.70852	1.0086	0.00451	1.00796	9.59294	1.00825	0.10085
1.00917	7.7067	1.00945	0.00478	1.009	9.60487	1.00923	0.09904
1.01024	7.72359	1.01041	0.00411	1.01001	9.60703	1.01024	0.09951
1.01123	7.72978	1.0114	0.00497	1.01096	9.60315	1.01118	0.09843
1.01212	7.74757	1.01257	0.00449	1.01194	9.59904	1.01218	0.09715
1.0131	7.73759	1.01352	0.00506	1.01298	9.59434	1.01323	0.09829
1.01417	7.72512	1.01439	0.00534	1.01402	9.60774	1.0142	0.09698
1.01531	7.73085	1.01541	0.00571	1.01497	9.62572	1.01527	0.09652
1.01622	7.73615	1.01647	0.00613	1.01597	9.62513	1.01623	0.09844
1.01709	7.76072	1.01729	0.00527	1.01697	9.63166	1.01729	0.09846
1.0182	7.76098	1.01857	0.0051	1.01795	9.63663	1.0182	0.09778
1.01919	7.75911	1.01953	0.00489	1.019	9.6302	1.01923	0.09767
1.0203	7.73348	1.02047	0.00536	1.01998	9.64219	1.02023	0.0989
1.02116	7.74405	1.02151	0.00524	1.02098	9.64592	1.02118	0.09606
1.02215	7.75741	1.02256	0.00465	1.02195	9.64473	1.02224	0.09762
1.02319	7.77689	1.02361	0.00579	1.02298	9.64916	1.02321	0.09819
1.02422	7.78576	1.02446	0.00576	1.02405	9.63528	1.02418	0.09726
1.02527	7.75729	1.02559	0.00489	1.02497	9.62437	1.02518	0.09581
1.02616	7.76297	1.02658	0.00642	1.02599	9.61886	1.0262	0.09698
1.02712	7.76285	1.02725	0.00494	1.027	9.61378	1.02721	0.09569
1.02812	7.78593	1.02817	0.0048	1.028	9.61335	1.0282	0.09556
1.0293	7.78929	1.02955	0.00502	1.02901	9.6153	1.02922	0.09387
1.03011	7.78763	1.03041	0.00533	1.03004	9.60439	1.03024	0.09658
1.0313	7.78059	1.03149	0.00469	1.03102	9.58846	1.03121	0.09639
1.03229	7.76917	1.03249	0.00481	1.03198	9.59904	1.03223	0.09685
1.03324	7.78933	1.03335	0.0045	1.03293	9.62896	1.03325	0.09703
1.03414	7.79782	1.03448	0.00461	1.03399	9.64014	1.03419	0.09586
1.03515	7.81136	1.03533	0.00419	1.03498	9.64079	1.03524	0.09455
1.03624	7.80278	1.03662	0.00439	1.03602	9.63009	1.03623	0.09485
1.03719	7.78704	1.0376	0.00348	1.03696	9.63798	1.03721	0.09513
1.03812	7.79548	1.03866	0.00378	1.03802	9.64068	1.03818	0.09694
1.03911	7.80274	1.03956	0.00354	1.039	9.66141	1.0392	0.09535
1.0403	7.82702	1.04066	0.00391	1.03992	9.67297	1.04024	0.09671
1.04116	7.82557	1.04148	0.00376	1.04101	9.67794	1.04124	0.09666
1.04233	7.8187	1.04235	0.00326	1.04198	9.66833	1.04223	0.09557
1.04327	7.80223	1.04332	0.0031	1.04297	9.65526	1.04316	0.09432
1.0441	7.80728	1.0444	0.0029	1.04397	9.6444	1.04417	0.09504
1.04508	7.83296	1.04556	0.00301	1.04498	9.6511	1.04521	0.09639
1.04621	7.83381	1.0466	0.00343	1.04597	9.62912	1.04618	0.09579
1.04733	7.83886	1.04763	0.00345	1.04692	9.61481	1.04722	0.09499
1.04817	7.8114	1.04842	0.00323	1.04801	9.59213	1.0482	0.09509
1.04908	7.82086	1.04934	0.00335	1.04897	9.59397	1.04916	0.09385
1.05028	7.83907	1.05049	0.0027	1.04996	9.57264	1.05015	0.09386
1.05109	7.84565	1.05152	0.00305	1.05099	9.5897	1.05122	0.0945
1.05225	7.86173	1.05254	0.00365	1.05195	9.60801	1.05223	0.09402
1.05309	7.84026	1.05372	0.00353	1.05298	9.60887	1.05324	0.09438
1.0541	7.83699	1.05457	0.0036	1.05395	9.63598	1.05417	0.0949
1.05509	7.83843	1.05566	0.00341	1.05502	9.64392	1.0552	0.09294
1.05621	7.86526	1.05646	0.00326	1.05598	9.64538	1.05622	0.09365
1.0572	7.87332	1.05732	0.00331	1.05699	9.64084	1.05722	0.09357
1.05831	7.85639	1.05852	0.00307	1.05795	9.65774	1.05827	0.09475
1.05923	7.85978	1.05959	0.00249	1.05894	9.63944	1.05921	0.09459
1.06025	7.84242	1.06036	0.00286	1.05996	9.65202	1.06021	0.09272
1.06107	7.86021	1.06142	0.00243	1.06096	9.64122	1.06114	0.09364
1.06223	7.87591	1.06246	0.00338	1.06201	9.61994	1.06214	0.09234
1.06328	7.88049	1.06367	0.00337	1.06297	9.61875	1.06323	0.09299
1.06425	7.88491	1.06443	0.00319	1.06397	9.62972	1.0642	0.09364
1.06522	7.86063	1.06547	0.00301	1.065	9.63722	1.06519	0.09329
1.0663	7.87319	1.06642	0.00318	1.06596	9.64305	1.06617	0.09238
1.06716	7.87841	1.06744	0.00295	1.06695	9.6417	1.06725	0.09168
1.06803	7.90732	1.06841	0.003	1.06797	9.64311	1.06823	0.09415
1.06913	7.89658	1.06933	0.00264	1.06896	9.63144	1.06923	0.09207
1.07022	7.89149	1.07045	0.00319	1.06999	9.65796	1.07023	0.09191
1.07106	7.87935	1.07162	0.00256	1.07098	9.67292	1.07122	0.09208
1.07217	7.8774	1.07253	0.00266	1.07198	9.6693	1.07217	0.09094
1.07303	7.90596	1.07336	0.00336	1.07297	9.65763	1.07319	0.09327
1.07412	7.91063	1.07435	0.00308	1.07397	9.64035	1.0742	0.09181
1.07522	7.90668	1.07548	0.00324	1.07494	9.63744	1.07524	0.09301
1.07607	7.88894	1.07645	0.00439	1.07596	9.62561	1.07619	0.09342
1.0773	7.8953	1.0775	0.0037	1.07697	9.64241	1.07724	0.09211
1.07807	7.90341	1.07848	0.00353	1.07798	9.64084	1.07822	0.09417
1.07918	7.9175	1.0794	0.00424	1.07902	9.64689	1.0792	0.0909
1.08018	7.9276	1.08037	0.00391	1.07999	9.66325	1.08019	0.09264
1.08116	7.90019	1.08128	0.00506	1.08097	9.65445	1.08128	0.09134
1.08222	7.90171	1.08251	0.00493	1.08201	9.66007	1.08216	0.09166
1.08314	7.90108	1.08342	0.00465	1.083	9.66854	1.08312	0.09236
1.08419	7.92026	1.08446	0.00503	1.08398	9.67411	1.08421	0.0914
1.08515	7.93414	1.08536	0.00455	1.08498	9.6808	1.08522	0.09112
1.08602	7.92141	1.08637	0.00464	1.08597	9.6896	1.08621	0.09138
1.08727	7.93019	1.08729	0.00483	1.08691	9.68825	1.0872	0.0925
1.08807	7.90927	1.08845	0.00593	1.08795	9.69241	1.08816	0.09184
1.0892	7.93142	1.0894	0.00555	1.08894	9.70559	1.08919	0.09115
1.09003	7.94704	1.09034	0.00532	1.08998	9.71012	1.09018	0.09163
1.09113	7.94347	1.09122	0.00547	1.09099	9.71871	1.0912	0.09111
1.09223	7.94335	1.09235	0.00513	1.09196	9.7071	1.09221	0.09086
1.09304	7.91682	1.09337	0.00521	1.09292	9.69954	1.09322	0.09018
1.09415	7.93592	1.09436	0.00477	1.09395	9.68523	1.0942	0.09223
1.09531	7.938	1.0954	0.00555	1.09501	9.71002	1.09516	0.09141
1.09612	7.95438	1.09649	0.00526	1.09599	9.70883	1.09619	0.091
1.097	7.95667	1.09743	0.00524	1.09697	9.72114	1.09722	0.09097
1.09816	7.93427	1.09858	0.00525	1.09795	9.69506	1.09823	0.09198
1.09926	7.94084	1.09944	0.00569	1.09895	9.69884	1.09921	0.09049
1.10011	7.94029	1.10039	0.00551	1.09996	9.68458	1.10016	0.09014
1.10117	7.96741	1.10145	0.00565	1.10096	9.7091	1.10118	0.09091
1.10216	7.96622	1.10238	0.00485	1.10199	9.72049	1.10215	0.09158
1.1032	7.95468	1.10349	0.00486	1.10303	9.72352	1.10322	0.0926
1.10407	7.93643	1.10449	0.00501	1.10401	9.72362	1.10416	0.09155
1.10515	7.94594	1.10542	0.00515	1.10502	9.7166	1.10522	0.09176
1.1063	7.9641	1.10658	0.00566	1.10597	9.71731	1.1062	0.09058
1.10712	7.96801	1.10744	0.00526	1.10695	9.71482	1.1072	0.09164
1.10817	7.97314	1.10842	0.00453	1.108	9.74128	1.10818	0.08989
1.10924	7.94505	1.10934	0.00552	1.10897	9.72897	1.10921	0.09125
1.11006	7.94729	1.11046	0.00591	1.10997	9.73297	1.11026	0.0894
1.11123	7.96533	1.11153	0.0055	1.11099	9.72849	1.11118	0.08877
1.11217	7.97471	1.11251	0.0058	1.112	9.724	1.11223	0.09116
1.11326	7.98579	1.11344	0.00597	1.11304	9.71817	1.11315	0.09006
1.11411	7.96852	1.11431	0.00652	1.11402	9.73351	1.11421	0.09049
1.11506	7.97	1.11541	0.00739	1.11495	9.72335	1.11524	0.09093
1.11619	7.96504	1.11654	0.00739	1.11595	9.73928	1.11619	0.08996
1.11731	7.99322	1.11745	0.00762	1.11697	9.71882	1.11721	0.09135
1.11821	7.99546	1.11848	0.00785	1.11795	9.71725	1.1182	0.09246
1.11907	7.98418	1.11949	0.00782	1.11899	9.73064	1.11918	0.09104
1.12027	7.98889	1.12052	0.00834	1.12	9.74317	1.12021	0.08989
1.12119	7.98439	1.12147	0.00833	1.12096	9.74182	1.12121	0.09105
1.12219	8.0023	1.12247	0.00946	1.12197	9.7489	1.12218	0.09117
1.12314	8.01787	1.12341	0.00926	1.12293	9.7429	1.12327	0.09044
1.12429	8.02	1.12459	0.00881	1.12392	9.73448	1.12422	0.09083
1.12531	8.00493	1.12542	0.00916	1.12494	9.74782	1.12517	0.09106
1.12622	7.9835	1.12662	0.00944	1.12599	9.75862	1.12621	0.09146
1.12715	7.99525	1.12769	0.00946	1.12698	9.75991	1.12725	0.09045
1.12822	8.00815	1.1284	0.00967	1.12796	9.76315	1.12819	0.0928
1.12937	8.03345	1.1295	0.00998	1.12901	9.75306	1.12926	0.09019
1.13019	8.00569	1.13067	0.01007	1.12995	9.74085	1.13022	0.09131
1.13131	8.00366	1.13165	0.00962	1.13093	9.73599	1.13117	0.09105
1.13219	8.00234	1.13264	0.00993	1.13194	9.74296	1.13218	0.08949
1.13338	8.00688	1.13367	0.00888	1.13297	9.75365	1.1332	0.09189
1.13429	8.03078	1.13466	0.00934	1.134	9.76542	1.13416	0.09024
1.13512	8.02632	1.13556	0.00837	1.135	9.77844	1.13521	0.09168
1.13635	8.02394	1.13657	0.00943	1.13598	9.77331	1.13623	0.09147
1.13721	8.00599	1.13749	0.00794	1.13701	9.76369	1.13722	0.092
1.13816	8.01414	1.13865	0.00804	1.13797	9.77098	1.13816	0.09206
1.13934	8.03095	1.13959	0.00784	1.13898	9.76456	1.13919	0.09176
1.14011	8.0447	1.14065	0.00833	1.13994	9.7793	1.1402	0.09097
1.14129	8.04673	1.14166	0.00738	1.14101	9.755	1.14118	0.09141
1.14227	8.02072	1.14255	0.00734	1.14194	9.76942	1.1422	0.09175
1.14332	8.02984	1.14349	0.00663	1.14299	9.76121	1.14318	0.09258
1.14414	8.03103	1.14455	0.0077	1.14397	9.7699	1.14417	0.09183
1.14519	8.0517	1.1456	0.0061	1.14494	9.77228	1.14515	0.09208
1.14627	8.05942	1.14644	0.00609	1.14595	9.76434	1.14622	0.09283
1.14731	8.04546	1.14765	0.00635	1.14693	9.78232	1.14718	0.09012
1.14823	8.04096	1.14862	0.00634	1.14802	9.76747	1.14815	0.09211
1.14915	8.0323	1.14968	0.00418	1.14896	9.76947	1.14915	0.09129
1.15018	8.04822	1.15053	0.00463	1.14994	9.75808	1.15014	0.09263
1.15116	8.06286	1.15146	0.00503	1.15101	9.78513	1.15117	0.09163
1.15228	8.06439	1.15261	0.00448	1.15193	9.77271	1.15214	0.09279
1.15322	8.05157	1.15341	0.00408	1.15296	9.77757	1.15317	0.09086
1.1541	8.03655	1.1545	0.00377	1.15395	9.76396	1.15416	0.09227
1.15516	8.06036	1.15562	0.00416	1.15494	9.75921	1.15513	0.09402
1.15627	8.06184	1.1565	0.00295	1.15595	9.75117	1.15618	0.09272
1.1572	8.07657	1.15766	0.00385	1.15692	9.77563	1.15719	0.09382
1.15814	8.0722	1.15859	0.00424	1.15794	9.77039	1.15822	0.0932
1.15928	8.05454	1.15945	0.00394	1.15896	9.78421	1.15919	0.09481
1.16029	8.05781	1.16054	0.00385	1.15994	9.77692	1.16014	0.0931
1.16121	8.06048	1.16161	0.00334	1.16095	9.76877	1.16113	0.09251
1.16225	8.09125	1.16241	0.00296	1.16198	9.76861	1.16214	0.09335
1.16327	8.08158	1.16352	0.00341	1.16297	9.77028	1.16319	0.09387
1.16417	8.06855	1.16459	0.00276	1.16397	9.79734	1.16414	0.09335
1.16527	8.06685	1.16562	0.00252	1.16492	9.77989	1.16512	0.09508
1.16615	8.06426	1.16652	0.00338	1.16596	9.78902	1.16615	0.09367
1.16724	8.09325	1.16778	0.0031	1.16694	9.77061	1.16712	0.09548
1.16826	8.09278	1.16847	0.00392	1.16791	9.76553	1.16812	0.09472
1.16919	8.09703	1.16955	0.00373	1.16896	9.76375	1.16922	0.09393
1.17018	8.0722	1.17063	0.0032	1.16996	9.7834	1.17016	0.09542
1.17111	8.07496	1.17164	0.00335	1.1709	9.77601	1.17118	0.09532
1.17228	8.09822	1.17264	0.00343	1.17192	9.7759	1.17217	0.09716
1.17318	8.09711	1.17352	0.00323	1.17297	9.75732	1.17314	0.09734
1.17417	8.11103	1.17451	0.00338	1.17397	9.75689	1.17419	0.09711
1.17533	8.08909	1.17563	0.00427	1.17493	9.76056	1.17515	0.09574
1.17629	8.09049	1.17639	0.00371	1.17597	9.78043	1.17618	0.09664
1.17724	8.09096	1.17754	0.00368	1.17695	9.78389	1.17712	0.09684
1.17811	8.11112	1.17835	0.00369	1.17796	9.77692	1.17819	0.09677
1.17917	8.11358	1.17953	0.00501	1.17899	9.77881	1.17913	0.09781
1.18021	8.10229	1.1805	0.00459	1.17996	9.77871	1.18019	0.09706
1.18118	8.09626	1.18155	0.00486	1.18094	9.77606	1.18118	0.09799
1.18214	8.0913	1.18264	0.0046	1.18196	9.78205	1.18219	0.09855
1.18328	8.11069	1.18348	0.00563	1.18298	9.78897	1.18321	0.09758
1.18426	8.11485	1.18455	0.00537	1.184	9.78859	1.18419	0.09753
1.1852	8.12618	1.18553	0.00578	1.18493	9.78027	1.18525	0.09673
1.18618	8.12185	1.18642	0.00594	1.18596	9.77017	1.18618	0.09666
1.18717	8.10428	1.18753	0.00601	1.18695	9.7712	1.1872	0.09756
1.1882	8.1157	1.18848	0.00564	1.188	9.78459	1.18816	0.09927
1.18923	8.11977	1.18944	0.00606	1.18898	9.78389	1.18915	0.09846
1.19011	8.14401	1.19053	0.00692	1.18998	9.7948	1.19023	0.09826
1.19129	8.13297	1.19159	0.00724	1.19097	9.80236	1.19122	0.09881
1.19218	8.13404	1.1924	0.00743	1.19196	9.78929	1.19216	0.10015
1.19323	8.11498	1.19352	0.00727	1.19295	9.76186	1.1932	0.10088
1.19431	8.1171	1.19456	0.008	1.19394	9.77903	1.19419	0.10025
1.19522	8.15487	1.19538	0.00775	1.19497	9.78205	1.19516	0.10001
1.19618	8.14541	1.19656	0.00851	1.196	9.79107	1.19619	0.101
1.1973	8.14987	1.19752	0.00861	1.19694	9.78324	1.19714	0.10121
1.19824	8.12958	1.1984	0.00918	1.19803	9.78141	1.19816	0.10193
1.19929	8.13306	1.19957	0.00863	1.19893	9.77892	1.19924	0.10316
1.20026	8.15632	1.20057	0.00875	1.19992	9.77806	1.20019	0.10306
1.20127	8.16048	1.20143	0.00888	1.20091	9.80036	1.2012	0.10276
1.20211	8.16939	1.20244	0.00948	1.20191	9.79501	1.20217	0.10223
1.20311	8.14486	1.20346	0.00974	1.20293	9.81456	1.2031	0.10464
1.20413	8.15161	1.20437	0.00874	1.20392	9.80225	1.20413	0.10424
1.20528	8.13951	1.20555	0.00931	1.20498	9.80862	1.20517	0.10483
1.20625	8.1665	1.20645	0.00926	1.20596	9.80657	1.2061	0.10393
1.2072	8.17206	1.20747	0.00974	1.20695	9.8272	1.20722	0.10371
1.20817	8.15958	1.20834	0.01051	1.20794	9.83384	1.20819	0.10598
1.20931	8.16625	1.20965	0.01017	1.20896	9.83114	1.20915	0.10448
1.21022	8.14991	1.21055	0.01034	1.20998	9.83978	1.21021	0.10437
1.21123	8.15483	1.21159	0.00976	1.21099	9.84929	1.2112	0.10492
1.21227	8.16896	1.21254	0.00968	1.21195	9.84308	1.21213	0.10522
1.21328	8.17966	1.21337	0.00927	1.21295	9.86036	1.2132	0.10722
1.21408	8.17291	1.21457	0.00966	1.21395	9.85976	1.21418	0.10714
1.21521	8.15054	1.21539	0.00949	1.21496	9.86846	1.21514	0.1076
1.21629	8.15733	1.21642	0.00955	1.21595	9.8609	1.21614	0.10753
1.21715	8.1449	1.2175	0.00896	1.21692	9.8474	1.2171	0.10822
1.21811	8.17274	1.21861	0.00942	1.21792	9.83384	1.21817	0.10919
1.21921	8.17643	1.21942	0.00917	1.21892	9.82553	1.21919	0.10883
1.22026	8.17075	1.22046	0.00924	1.21997	9.84211	1.22018	0.10949
1.22126	8.16022	1.22146	0.00917	1.22092	9.82569	1.22114	0.10927
1.22222	8.15029	1.22253	0.00913	1.22194	9.85328	1.22221	0.10918
1.22331	8.16731	1.22362	0.00943	1.22289	9.8238	1.22315	0.11125
1.22421	8.18428	1.22446	0.00919	1.22395	9.83157	1.22415	0.11015
1.22517	8.18777	1.22553	0.00873	1.22497	9.8265	1.22515	0.11176
1.22614	8.17567	1.22641	0.00841	1.22597	9.84993	1.22613	0.11129
1.22711	8.16387	1.2276	0.00843	1.22692	9.84318	1.2272	0.11221
1.22819	8.16332	1.22845	0.00868	1.22802	9.86279	1.22817	0.11261
1.22929	8.17639	1.22958	0.00849	1.229	9.84664	1.22915	0.11174
1.23027	8.19863	1.23043	0.00853	1.22997	9.84621	1.23013	0.11288
1.23127	8.18581	1.23162	0.00866	1.23095	9.84707	1.23112	0.11404
1.23234	8.19091	1.23243	0.00838	1.23198	9.85879	1.2322	0.11533
1.23329	8.18255	1.23356	0.0081	1.23298	9.87035	1.23317	0.11404
1.23421	8.17457	1.23459	0.00917	1.23395	9.86711	1.23416	0.11485
1.23512	8.19494	1.23567	0.0086	1.23497	9.87499	1.23515	0.11414
1.2362	8.19468	1.23662	0.00868	1.23595	9.86073	1.23615	0.11553
1.23726	8.21	1.23748	0.00867	1.23693	9.8656	1.23718	0.11668
1.23827	8.196	1.23837	0.00835	1.23794	9.8663	1.23813	0.11601
1.23911	8.18161	1.23944	0.0093	1.23892	9.86608	1.23919	0.1192
1.24013	8.18815	1.24045	0.00808	1.24	9.87451	1.24018	0.11879
1.24115	8.19685	1.24147	0.0082	1.24093	9.89017	1.24113	0.11798
1.24209	8.21671	1.24256	0.00874	1.24193	9.88196	1.24215	0.11822
1.2433	8.21217	1.24335	0.00877	1.24291	9.88115	1.24312	0.11926
1.24416	8.21242	1.24448	0.00808	1.24397	9.89864	1.24416	0.12017
1.24512	8.19125	1.2456	0.00866	1.2449	9.91166	1.24513	0.12096
1.24628	8.1954	1.2466	0.00907	1.24593	9.9075	1.24615	0.12153
1.24723	8.21972	1.24753	0.00963	1.2469	9.90626	1.24716	0.1219
1.24804	8.21896	1.24841	0.00915	1.24794	9.90701	1.24811	0.12101
1.24921	8.23487	1.24969	0.00918	1.24894	9.90291	1.24913	0.12411
1.25026	8.21624	1.25048	0.00904	1.24993	9.9291	1.25018	0.12317
1.25112	8.21276	1.25153	0.00857	1.25091	9.92699	1.25116	0.12488
1.25219	8.20224	1.25251	0.00904	1.25189	9.92743	1.25211	0.1235
1.2532	8.22749	1.25347	0.00928	1.25296	9.92861	1.25311	0.12564
1.25428	8.23967	1.25462	0.00929	1.25391	9.92089	1.25412	0.12555
1.25509	8.22596	1.25528	0.00964	1.25492	9.90394	1.25508	0.12474
1.25608	8.22961	1.25652	0.00995	1.2559	9.91193	1.25607	0.12596
1.25708	8.20317	1.25744	0.00987	1.25691	9.92397	1.25718	0.12642
1.2582	8.226	1.25862	0.00916	1.25792	9.91981	1.25815	0.1271
1.25922	8.23241	1.25948	0.00989	1.25893	9.93769	1.25918	0.12819
1.26012	8.24094	1.26033	0.01014	1.25991	9.91096	1.2602	0.12835
1.26099	8.2479	1.2615	0.01019	1.26092	9.90572	1.26121	0.12893
1.26215	8.22265	1.26249	0.01049	1.26197	9.89659	1.26215	0.13062
1.2632	8.22507	1.26349	0.01077	1.2629	9.91063	1.26315	0.13079
1.26421	8.22681	1.26455	0.01075	1.26395	9.91463	1.26412	0.13133
1.2651	8.25525	1.26558	0.01003	1.26493	9.92872	1.26512	0.13171
1.26611	8.24663	1.26656	0.01149	1.26596	9.91155	1.26615	0.13304
1.26722	8.25495	1.26751	0.01134	1.26691	9.91263	1.26716	0.13364
1.26827	8.24226	1.26823	0.0114	1.26793	9.90701	1.26813	0.13367
1.26909	8.22371	1.26953	0.01198	1.26893	9.92278	1.26917	0.13532
1.27013	8.24718	1.27041	0.01129	1.26998	9.92797	1.27009	0.13497
1.27127	8.24926	1.2713	0.01157	1.27096	9.93639	1.27113	0.1341
1.27214	8.26845	1.27257	0.0112	1.27191	9.93353	1.27218	0.13572
1.27321	8.25851	1.27355	0.01197	1.27294	9.92689	1.2732	0.13648
1.27406	8.24829	1.27454	0.01219	1.27394	9.9116	1.27421	0.13762
1.2751	8.24268	1.27545	0.01283	1.2749	9.91123	1.27516	0.13963
1.27619	8.25028	1.27641	0.01268	1.27591	9.92089	1.27613	0.13811
1.27731	8.26879	1.27747	0.0129	1.27689	9.9244	1.27712	0.13883
1.27822	8.2642	1.27854	0.01251	1.27794	9.93347	1.27819	0.14025
1.27917	8.2653	1.27942	0.01226	1.27888	9.9237	1.27919	0.14072
1.28011	8.24527	1.2804	0.01321	1.27996	9.9406	1.28015	0.14177
1.28108	8.24689	1.28149	0.01292	1.28091	9.946	1.28113	0.14236
1.28213	8.25817	1.2825	0.01356	1.28193	9.97452	1.28216	0.14352
1.28313	8.25958	1.28345	0.01378	1.28292	9.954	1.28313	0.14392
1.28409	8.28058	1.28432	0.01312	1.28397	9.9709	1.28416	0.14526
1.28504	8.26042	1.28556	0.01307	1.28494	9.94681	1.28516	0.14577
1.28608	8.25334	1.28645	0.01341	1.28594	9.92457	1.28615	0.14609
1.28706	8.25924	1.28744	0.01402	1.28697	9.93293	1.28718	0.14819
1.28803	8.28063	1.28838	0.01409	1.28797	9.94611	1.28814	0.14745
1.28908	8.29285	1.28943	0.0139	1.28892	9.93747	1.28916	0.14901
1.2902	8.27103	1.2906	0.0136	1.28995	9.95265	1.2902	0.15003
1.29123	8.26823	1.29129	0.01379	1.29093	9.93569	1.29115	0.15031
1.29217	8.25491	1.29225	0.01478	1.29189	9.92321	1.29217	0.15029
1.29323	8.28203	1.29333	0.01415	1.29294	9.92003	1.29311	0.15198
1.29424	8.30023	1.29445	0.01415	1.29395	9.93115	1.29415	0.15367
1.2952	8.292	1.29558	0.01462	1.29499	9.93537	1.29519	0.15402
1.29607	8.29196	1.29642	0.01444	1.29596	9.9291	1.29616	0.15411
1.29715	8.27592	1.29747	0.01388	1.29692	9.92559	1.29718	0.15524
1.29826	8.29289	1.2985	0.0143	1.29796	9.91155	1.29817	0.15581
1.29925	8.30376	1.29944	0.01428	1.29895	9.92008	1.29917	0.15778
1.30024	8.31216	1.30046	0.01504	1.29994	9.91058	1.30021	0.15688
1.3011	8.30558	1.30156	0.0158	1.30092	9.94255	1.30116	0.15878
1.30212	8.29251	1.30252	0.01465	1.30189	9.93142	1.30215	0.16013
1.30313	8.29862	1.30354	0.01494	1.30291	9.93396	1.30319	0.15981
1.30415	8.30176	1.30461	0.01649	1.30386	9.9486	1.30419	0.16026
1.30522	8.3327	1.30526	0.01643	1.30494	9.93564	1.30516	0.16127
1.30622	8.32035	1.30641	0.01701	1.30588	9.95567	1.30616	0.16273
1.30722	8.31513	1.30754	0.01753	1.30697	9.97101	1.30716	0.1639
1.30819	8.30639	1.30846	0.01752	1.30797	9.98299	1.30816	0.16436
1.30902	8.30393	1.30952	0.01873	1.30894	9.97252	1.30913	0.16553
1.31006	8.32285	1.31034	0.01828	1.30988	9.9871	1.31022	0.1656
1.31103	8.32884	1.31157	0.01846	1.31093	9.97614	1.31119	0.16585
1.31214	8.33482	1.31259	0.01998	1.31193	9.98073	1.31213	0.16677
1.31317	8.32005	1.31362	0.01939	1.31295	9.99779	1.31311	0.16791
1.31409	8.31288	1.31448	0.01989	1.31395	10.0007	1.31419	0.17012
1.31509	8.31929	1.31551	0.01989	1.31492	10.0038	1.31518	0.16995
1.31607	8.32612	1.31638	0.01978	1.31589	9.99493	1.31616	0.17268
1.31704	8.34781	1.31735	0.02028	1.31691	9.98218	1.31717	0.17205
1.31807	8.3268	1.31854	0.02028	1.31788	9.98991	1.31815	0.17529
1.31914	8.32366	1.31963	0.02103	1.31894	10.0042	1.31916	0.1765
1.32012	8.31755	1.32041	0.02021	1.31991	10.0062	1.32014	0.17642
1.32117	8.32646	1.32135	0.02069	1.32089	10.0364	1.32111	0.17758
1.32216	8.34832	1.32248	0.02137	1.3219	10.0225	1.32216	0.17771
1.32319	8.34098	1.32343	0.02053	1.3229	10.0188	1.32311	0.17917
1.32429	8.33669	1.32448	0.02045	1.32397	10.0208	1.32413	0.18095
1.32519	8.31415	1.32545	0.02095	1.32492	10.0428	1.32513	0.18071
1.32617	8.32311	1.32673	0.0215	1.32592	10.0432	1.3262	0.1828
1.32707	8.33096	1.32775	0.02073	1.32696	10.0497	1.32711	0.18442
1.32818	8.35672	1.32846	0.021	1.32789	10.0317	1.32813	0.18522
1.32912	8.35757	1.32959	0.02122	1.3289	10.032	1.32915	0.18559
1.33022	8.32294	1.33047	0.02134	1.32996	10.0367	1.33011	0.1871
1.33124	8.33979	1.33151	0.02075	1.33097	10.0407	1.33109	0.18689
1.33222	8.32256	1.33251	0.02017	1.33191	10.0569	1.3321	0.18968
1.33331	8.34917	1.33372	0.02075	1.33296	10.0525	1.33312	0.19073
1.33429	8.34794	1.33458	0.02094	1.33393	10.0606	1.33418	0.19107
1.33531	8.34412	1.3357	0.02035	1.33494	10.0526	1.33518	0.19222
1.33625	8.33627	1.33668	0.02026	1.33593	10.0657	1.3362	0.19373
1.33724	8.33504	1.3378	0.02044	1.3369	10.0612	1.33715	0.19483
1.33815	8.3507	1.33871	0.01971	1.33785	10.0795	1.33814	0.19605
1.33914	8.34768	1.33949	0.01977	1.33893	10.0852	1.33912	0.19595
1.34011	8.36534	1.34044	0.01993	1.33989	10.0768	1.3401	0.19722
1.34116	8.33869	1.34164	0.01994	1.3409	10.0797	1.34116	0.1986
1.34215	8.33593	1.34271	0.01934	1.34196	10.082	1.34219	0.20011
1.34319	8.33953	1.34335	0.01936	1.34293	10.0758	1.34315	0.20138
1.34415	8.34964	1.34464	0.01907	1.34388	10.0928	1.34415	0.20124
1.34514	8.37527	1.34553	0.01978	1.34496	10.0954	1.34514	0.20307
1.3462	8.36266	1.3466	0.01922	1.3459	10.0891	1.34613	0.20922
1.34725	8.34908	1.34765	0.0189	1.34692	10.083	1.34716	0.20968
1.34828	8.34964	1.34865	0.01999	1.34793	10.076	1.34821	0.21058
1.34927	8.35766	1.3496	0.01961	1.3489	10.0784	1.34923	0.21182
1.35037	8.37663	1.35055	0.019	1.34993	10.0993	1.35021	0.21342
1.3513	8.36564	1.35156	0.01887	1.3509	10.0993	1.35119	0.21521
1.35222	8.37069	1.35254	0.02059	1.35196	10.1077	1.3521	0.21666
1.35311	8.34034	1.3535	0.02031	1.35297	10.1061	1.35321	0.21561
1.35417	8.35235	1.35462	0.02066	1.35396	10.0805	1.35419	0.21759
1.35519	8.37459	1.35563	0.02011	1.35497	10.084	1.35522	0.22489
1.35629	8.37654	1.35654	0.02003	1.35592	10.0877	1.35622	0.22537
1.35726	8.38406	1.3575	0.01986	1.35689	10.1088	1.35721	0.22821
1.35814	8.35426	1.3585	0.02033	1.35796	10.1151	1.35819	0.22965
1.35912	8.36088	1.3594	0.02079	1.35893	10.1178	1.35923	0.23021
1.35978	8.3636	1.35972	0.02174	1.35988	10.1007	1.35988	0.22366
				--	--	--	--
				--	--	--	--
				--	--	--	--
				--	--	--	--
				--	--	--	--

## Sheet: Figure S18d
In:GaN/Ta3N5/Mg:GaN
without H2O2		without H2O2-dark		with H2O2		with H2O2-dark
Potential (V vs. RHE)	Current density (mA cm-2)	Potential (V vs. RHE)	Current density (mA cm-2)	Potential (V vs. RHE)	Current density (mA cm-2)	Potential (V vs. RHE)	Current density (mA cm-2)
0.26062	-0.36544	0.26094	0.07835	0.26118	-3.38398	0.26121	-1.93086
0.26148	-0.07021	0.2624	-0.0803	0.26246	-2.5999	0.26253	-2.05203
0.26301	-0.05011	0.26331	-0.06966	0.26354	-2.51853	0.26351	-2.00363
0.26387	-0.04407	0.2641	-0.05933	0.26446	-2.43184	0.26451	-1.96206
0.26504	-0.03871	0.26516	-0.05307	0.26548	-2.34357	0.2655	-1.91789
0.26596	-0.03286	0.26621	-0.04832	0.26648	-2.26714	0.26653	-1.87556
0.26682	-0.02609	0.26731	-0.04724	0.26746	-2.17972	0.26748	-1.83903
0.26798	-0.02216	0.26817	-0.04233	0.26846	-2.10413	0.26849	-1.79643
0.26887	-0.01999	0.26937	-0.04015	0.26951	-2.03006	0.26951	-1.75764
0.26996	-0.01905	0.27025	-0.03783	0.27051	-1.95509	0.27052	-1.72386
0.27107	-0.01613	0.27125	-0.03449	0.27144	-1.88265	0.27149	-1.69012
0.27186	-0.0137	0.27207	-0.03241	0.27248	-1.8115	0.27249	-1.65038
0.27297	-0.009	0.27324	-0.03128	0.27347	-1.7367	0.27353	-1.61778
0.2738	-0.00792	0.27416	-0.02852	0.27447	-1.6697	0.2745	-1.58083
0.27496	-0.00671	0.27511	-0.02715	0.2755	-1.60208	0.27548	-1.55178
0.27578	-0.00702	0.27622	-0.02646	0.27648	-1.53817	0.27648	-1.5141
0.27694	-0.00497	0.27734	-0.02535	0.27747	-1.47689	0.27749	-1.48627
0.27793	-0.0034	0.27836	-0.0252	0.27847	-1.41275	0.27848	-1.456
0.27901	-0.00146	0.27912	-0.02269	0.2795	-1.34553	0.27948	-1.4223
0.27983	-4.11662e-05	0.28012	-0.02226	0.28048	-1.28532	0.28053	-1.39294
0.28103	-4.39592e-05	0.28122	-0.02099	0.28149	-1.21781	0.28152	-1.37153
0.28191	-0.000813909	0.2822	-0.02007	0.28249	-1.16675	0.28251	-1.33782
0.28289	-0.000344677	0.28341	-0.01944	0.2835	-1.10239	0.28349	-1.31328
0.28403	0.00262	0.28424	-0.01858	0.28451	-1.04571	0.28452	-1.28121
0.28483	0.00437	0.28518	-0.01781	0.2855	-0.98735	0.28556	-1.25972
0.28582	0.00585	0.2863	-0.01664	0.28649	-0.92978	0.28655	-1.23193
0.28698	0.0044	0.28711	-0.01566	0.28756	-0.8731	0.28757	-1.20746
0.28788	0.00286	0.28806	-0.01538	0.28849	-0.82659	0.28852	-1.18822
0.28885	0.005	0.28904	-0.01496	0.28954	-0.76581	0.28953	-1.16295
0.28997	0.00693	0.29004	-0.01406	0.29052	-0.71907	0.29053	-1.14085
0.29081	0.00925	0.29114	-0.01429	0.29152	-0.66049	0.29154	-1.11768
0.29205	0.00825	0.29213	-0.01337	0.29253	-0.63028	0.29252	-1.09237
0.29285	0.00795	0.29304	-0.0135	0.29351	-0.57705	0.2935	-1.0697
0.29395	0.00719	0.29409	-0.01193	0.2945	-0.53067	0.2945	-1.05034
0.29473	0.00952	0.29519	-0.01247	0.29553	-0.47982	0.2955	-1.03397
0.29587	0.00983	0.29603	-0.01211	0.29657	-0.42531	0.29655	-1.01297
0.29705	0.01187	0.29713	-0.01003	0.29751	-0.37492	0.29752	-0.99511
0.29787	0.01203	0.29813	-0.01108	0.29854	-0.32578	0.29852	-0.97442
0.29898	0.01137	0.29916	-0.01077	0.2995	-0.27583	0.29953	-0.95415
0.29971	0.01077	0.30032	-0.01021	0.30051	-0.22933	0.30053	-0.93537
0.30092	0.01101	0.30125	-0.01041	0.30148	-0.18457	0.30148	-0.91823
0.30173	0.01377	0.30201	-0.00973	0.30246	-0.13886	0.30253	-0.9007
0.30304	0.01569	0.30329	-0.0096	0.30351	-0.10158	0.30351	-0.88456
0.30372	0.01598	0.30407	-0.00969	0.30444	-0.05095	0.30449	-0.86665
0.30502	0.01522	0.30519	-0.00911	0.30554	-0.01008	0.30549	-0.85249
0.30588	0.01357	0.30622	-0.0096	0.30647	0.03656	0.3065	-0.83402
0.30673	0.01482	0.30731	-0.00912	0.30754	0.07671	0.30754	-0.81283
0.30798	0.01698	0.3082	-0.00914	0.30845	0.11956	0.30849	-0.80344
0.30883	0.01896	0.309	-0.00911	0.30948	0.16122	0.30952	-0.786
0.31002	0.01862	0.31019	-0.00798	0.31048	0.20489	0.3105	-0.7737
0.31083	0.01747	0.31125	-0.00796	0.3115	0.24741	0.31153	-0.75775
0.31199	0.01773	0.31226	-0.00775	0.31252	0.29275	0.31251	-0.7471
0.31284	0.01984	0.31312	-0.00846	0.31357	0.33509	0.31349	-0.73133
0.31389	0.02118	0.31416	-0.00877	0.31447	0.37379	0.31449	-0.7161
0.31493	0.0226	0.31539	-0.00892	0.31547	0.41173	0.31547	-0.70511
0.31594	0.02269	0.31628	-0.00874	0.31649	0.45001	0.31654	-0.68972
0.31703	0.02322	0.31716	-0.00842	0.31752	0.49055	0.31754	-0.67858
0.31783	0.02147	0.31813	-0.00836	0.31845	0.53135	0.31849	-0.67006
0.31886	0.0236	0.3191	-0.00797	0.31947	0.57123	0.31949	-0.6569
0.31997	0.02564	0.32011	-0.00825	0.32049	0.6093	0.32045	-0.64357
0.32088	0.02836	0.3211	-0.00773	0.32151	0.64649	0.32151	-0.63716
0.32202	0.02788	0.32231	-0.00834	0.32254	0.6822	0.3225	-0.62376
0.32299	0.02743	0.32283	-0.00831	0.32342	0.72087	0.32348	-0.61533
0.32382	0.02683	0.32415	-0.00821	0.32453	0.76316	0.32448	-0.597
0.3248	0.02714	0.32522	-0.00784	0.3255	0.79168	0.32551	-0.58883
0.32596	0.03163	0.32617	-0.00765	0.3265	0.83151	0.32649	-0.58093
0.32685	0.03463	0.32709	-0.00811	0.32748	0.86388	0.3275	-0.57181
0.328	0.03214	0.32814	-0.00785	0.32845	0.89621	0.32855	-0.56173
0.3289	0.03142	0.32928	-0.00835	0.32946	0.93873	0.3295	-0.5552
0.32998	0.03107	0.33009	-0.00782	0.33046	0.97957	0.33046	-0.54417
0.33075	0.03464	0.33132	-0.00767	0.33143	1.01187	0.33152	-0.5323
0.33196	0.03661	0.33225	-0.00715	0.33249	1.05068	0.33252	-0.52314
0.33288	0.03873	0.33315	-0.00714	0.33347	1.08584	0.33354	-0.51398
0.33385	0.0374	0.33418	-0.00637	0.33448	1.11926	0.3345	-0.50936
0.33502	0.03702	0.33522	-0.00628	0.33551	1.15302	0.33553	-0.50218
0.33582	0.03711	0.33588	-0.00788	0.33649	1.19261	0.33652	-0.49256
0.33699	0.03934	0.33713	-0.00716	0.33746	1.22524	0.3375	-0.4834
0.33783	0.04185	0.33809	-0.00703	0.33846	1.26194	0.33852	-0.48987
0.33888	0.04354	0.33919	-0.00647	0.33945	1.29253	0.33949	-0.48205
0.33999	0.04332	0.34016	-0.00704	0.34047	1.32641	0.34054	-0.4742
0.34089	0.04103	0.34105	-0.00746	0.34144	1.36134	0.34148	-0.46665
0.3418	0.04316	0.34206	-0.00681	0.34243	1.39753	0.34253	-0.45789
0.34301	0.04407	0.34317	-0.00688	0.34342	1.43639	0.34349	-0.45284
0.34389	0.04845	0.34411	-0.00638	0.34443	1.46833	0.34449	-0.44584
0.34489	0.05027	0.34498	-0.00612	0.34546	1.50434	0.34553	-0.43849
0.34602	0.04809	0.34622	-0.00724	0.34647	1.55281	0.34652	-0.43237
0.34697	0.04691	0.347	-0.00627	0.34753	1.58227	0.34752	-0.42541
0.34781	0.04778	0.34814	-0.00611	0.34848	1.61583	0.34848	-0.41799
0.34892	0.05152	0.34905	-0.00661	0.34951	1.65354	0.34956	-0.4122
0.34982	0.05544	0.34997	-0.00693	0.3505	1.68827	0.3505	-0.40584
0.3509	0.05519	0.35095	-0.00521	0.3515	1.72328	0.35155	-0.40142
0.35197	0.0538	0.35202	-0.00528	0.35251	1.74971	0.35254	-0.39546
0.35282	0.05281	0.3531	-0.0049	0.3535	1.79062	0.35356	-0.38771
0.35407	0.05766	0.35417	-0.005	0.35446	1.82311	0.35451	-0.38335
0.35478	0.05914	0.35505	-0.00263	0.35555	1.86643	0.35557	-0.37691
0.35601	0.06273	0.35618	-0.00343	0.35653	1.89875	0.35649	-0.37108
0.35701	0.06186	0.35722	-0.00263	0.35754	1.91996	0.35757	-0.3667
0.35791	0.06334	0.35807	-0.000718674	0.35855	1.95655	0.35854	-0.36024
0.35882	0.06422	0.3591	-0.000797022	0.35952	1.97698	0.35943	-0.35636
0.36006	0.06602	0.36007	-0.0014	0.36052	2.01676	0.36051	-0.34996
0.36083	0.06852	0.36117	0.000510052	0.36156	2.04807	0.36153	-0.34619
0.36193	0.07273	0.36213	0.000836439	0.36255	2.08404	0.36254	-0.34291
0.36294	0.07373	0.36322	0.000961796	0.36353	2.11625	0.3635	-0.33654
0.36385	0.07356	0.36416	0.000929692	0.3645	2.15738	0.36456	-0.33309
0.36506	0.07265	0.36522	0.00121	0.36545	2.17915	0.36553	-0.3281
0.36579	0.07535	0.36628	0.00277	0.3665	2.219	0.36655	-0.32455
0.36694	0.07783	0.36715	0.00282	0.36749	2.25182	0.36751	-0.3197
0.36793	0.08567	0.36817	0.00243	0.36846	2.28364	0.36851	-0.31582
0.36901	0.084	0.36926	0.00302	0.36956	2.31686	0.36952	-0.30924
0.37017	0.08368	0.3702	0.00397	0.37049	2.34188	0.37054	-0.30686
0.37087	0.08404	0.37103	0.00484	0.37151	2.37437	0.37153	-0.30285
0.37212	0.08799	0.37208	0.00418	0.37256	2.41685	0.37252	-0.29779
0.3728	0.09279	0.3731	0.0042	0.37348	2.44996	0.37352	-0.29431
0.37393	0.09601	0.3742	0.00515	0.3746	2.48885	0.37455	-0.29099
0.37494	0.09509	0.37509	0.00477	0.37554	2.52796	0.37556	-0.28713
0.3758	0.09555	0.37626	0.005	0.3765	2.55231	0.37651	-0.28432
0.37683	0.09684	0.37714	0.00501	0.37753	2.57509	0.37748	-0.28014
0.37806	0.09804	0.37826	0.00486	0.37844	2.60753	0.37852	-0.27544
0.37892	0.1028	0.37917	0.00545	0.37945	2.64675	0.37954	-0.27376
0.37999	0.1066	0.3801	0.00441	0.38051	2.67655	0.38051	-0.26851
0.38089	0.10709	0.38109	0.00464	0.38149	2.71981	0.38151	-0.26641
0.38203	0.10736	0.3821	0.00483	0.38253	2.74854	0.3825	-0.26263
0.38291	0.10472	0.38314	0.00424	0.3835	2.78064	0.38352	-0.25915
0.38397	0.10823	0.38438	0.0051	0.38453	2.81358	0.38454	-0.25696
0.38504	0.11273	0.38515	0.00482	0.38548	2.83928	0.38555	-0.25357
0.38594	0.11726	0.38612	0.00461	0.38651	2.88355	0.38659	-0.24922
0.38683	0.11551	0.38728	0.00522	0.3875	2.91469	0.38757	-0.24644
0.38803	0.11405	0.38816	0.00418	0.38852	2.95072	0.38856	-0.24399
0.38901	0.11497	0.38919	0.00306	0.38948	2.98063	0.38952	-0.2414
0.38997	0.11808	0.39009	0.00335	0.39051	3.0166	0.39054	-0.23748
0.39083	0.12637	0.39102	0.00347	0.3915	3.03826	0.39148	-0.23609
0.39209	0.12079	0.39211	0.00285	0.39248	3.07956	0.39247	-0.23307
0.39289	0.11688	0.39317	0.00198	0.39347	3.10834	0.3935	-0.22887
0.39412	0.11778	0.39418	0.00225	0.3945	3.14953	0.39453	-0.22797
0.39495	0.11964	0.39529	0.00261	0.39556	3.18219	0.39546	-0.2245
0.39595	0.12784	0.39625	0.00217	0.39654	3.20761	0.39653	-0.22139
0.39706	0.13014	0.39712	0.000917462	0.39751	3.25379	0.39761	-0.21981
0.39788	0.1303	0.3984	0.00113	0.39856	3.2933	0.39851	-0.21815
0.39913	0.13072	0.39923	0.000322781	0.39953	3.32562	0.39959	-0.21581
0.39997	0.13341	0.40037	-0.00108	0.4005	3.36995	0.40053	-0.21303
0.40094	0.1356	0.40124	-0.000920468	0.40155	3.4039	0.40152	-0.20961
0.40204	0.13936	0.40231	-0.000876517	0.40257	3.43229	0.4025	-0.20706
0.40297	0.1426	0.40314	-0.000414072	0.40354	3.46601	0.4035	-0.20574
0.40399	0.14261	0.40431	-0.00235	0.40455	3.50889	0.40453	-0.20234
0.40495	0.14242	0.40534	-0.00236	0.4055	3.54289	0.40546	-0.19847
0.40594	0.14475	0.40629	-0.00193	0.4065	3.57246	0.40651	-0.19681
0.40689	0.14664	0.40726	-0.00152	0.40756	3.59799	0.40757	-0.19583
0.40808	0.15786	0.40827	-0.00263	0.40853	3.62162	0.40852	-0.19344
0.40892	0.15663	0.40924	-0.00272	0.40947	3.64917	0.40948	-0.19298
0.41009	0.15571	0.41036	-0.00265	0.41052	3.70287	0.41058	-0.18974
0.41084	0.15518	0.41113	-0.00246	0.41153	3.73822	0.4115	-0.1859
0.41193	0.1569	0.41212	-0.00447	0.41249	3.76241	0.41254	-0.18429
0.41305	0.16497	0.41324	-0.00431	0.41351	3.79248	0.41353	-0.18203
0.41386	0.16998	0.4141	-0.00413	0.41454	3.828	0.41449	-0.1801
0.4151	0.17257	0.4153	-0.00384	0.41541	3.85881	0.41552	-0.17994
0.41599	0.17083	0.41617	-0.00569	0.41651	3.90224	0.41651	-0.1764
0.41694	0.17354	0.41715	-0.0047	0.41754	3.93384	0.41746	-0.17389
0.41783	0.17805	0.41817	-0.00537	0.41851	3.96851	0.41856	-0.17328
0.41904	0.18554	0.41924	-0.00575	0.41949	3.99399	0.41951	-0.17116
0.42001	0.1928	0.42012	-0.00442	0.42051	4.03063	0.42039	-0.17008
0.42082	0.18778	0.42125	-0.00588	0.42151	4.06391	0.42153	-0.16696
0.422	0.1939	0.42223	-0.00645	0.42253	4.10605	0.42248	-0.16651
0.42306	0.1971	0.42328	-0.00563	0.42351	4.13646	0.4235	-0.16225
0.42395	0.20264	0.42405	-0.00652	0.4245	4.17703	0.42447	-0.16069
0.42486	0.21079	0.42528	-0.00618	0.42544	4.20582	0.42553	-0.16203
0.4259	0.21487	0.42608	-0.00656	0.42651	4.23197	0.42654	-0.15988
0.42698	0.21912	0.42707	-0.00611	0.4275	4.25666	0.4275	-0.15752
0.42786	0.21742	0.42826	-0.00598	0.42848	4.29347	0.42852	-0.15614
0.42891	0.2272	0.42925	-0.00572	0.42952	4.34549	0.4295	-0.15501
0.43002	0.23221	0.43015	-0.00597	0.43045	4.37063	0.43052	-0.15256
0.4311	0.2497	0.4311	-0.0056	0.43149	4.41215	0.43149	-0.15174
0.4321	0.25324	0.43209	-0.00527	0.43251	4.43538	0.43252	-0.14931
0.43302	0.25343	0.43299	-0.00521	0.4335	4.46232	0.43351	-0.14864
0.43395	0.25786	0.43408	-0.00532	0.43449	4.49262	0.43453	-0.14547
0.43498	0.26308	0.43529	-0.00453	0.43548	4.53336	0.43549	-0.14431
0.43582	0.27997	0.43617	-0.00518	0.43647	4.55715	0.43648	-0.14351
0.43696	0.28714	0.43726	-0.00463	0.43751	4.6067	0.4375	-0.14117
0.438	0.2941	0.43813	-0.00418	0.43854	4.62785	0.43852	-0.14048
0.4389	0.29541	0.43926	-0.00413	0.43955	4.66208	0.43952	-0.1385
0.44	0.30298	0.44014	-0.00425	0.44053	4.68503	0.44048	-0.13741
0.44092	0.31586	0.44124	-0.00477	0.44147	4.72639	0.4415	-0.13601
0.4419	0.32538	0.44225	-0.00257	0.44253	4.75377	0.44245	-0.13468
0.44293	0.3401	0.44322	-0.00318	0.44352	4.78834	0.44354	-0.13044
0.44384	0.34472	0.44422	-0.00264	0.44451	4.81454	0.44452	-0.13101
0.44497	0.35268	0.44521	-0.00291	0.44544	4.84406	0.44554	-0.12919
0.446	0.36053	0.44635	-0.000932698	0.44649	4.87907	0.44656	-0.12878
0.44693	0.37211	0.44708	-0.00228	0.44752	4.91622	0.4475	-0.12821
0.4481	0.38937	0.4482	-0.00227	0.44852	4.95331	0.44849	-0.12725
0.44893	0.39809	0.44923	-0.00194	0.44945	4.98131	0.44946	-0.12646
0.44994	0.41239	0.45029	-0.000538665	0.45044	5.01274	0.45051	-0.12396
0.45099	0.41605	0.45117	-0.000692686	0.4515	5.03984	0.45153	-0.1229
0.45202	0.42783	0.4522	-0.000678927	0.45252	5.07154	0.45254	-0.11918
0.45303	0.44108	0.45311	-0.000976267	0.45354	5.09831	0.4535	-0.11932
0.45396	0.45827	0.45417	0.000648786	0.45447	5.14517	0.45445	-0.11949
0.455	0.47571	0.45518	-0.000176353	0.45547	5.16598	0.45548	-0.11685
0.45607	0.47826	0.45615	-0.000461846	0.4565	5.19898	0.45652	-0.11568
0.457	0.48888	0.4572	0.00125	0.45744	5.21985	0.45751	-0.11343
0.45795	0.50287	0.45815	0.0012	0.4584	5.24247	0.45846	-0.11407
0.45891	0.5242	0.45909	0.00135	0.45946	5.27114	0.45951	-0.11074
0.45989	0.54287	0.4601	0.000671335	0.4605	5.30795	0.46049	-0.11115
0.46094	0.55107	0.46108	0.00156	0.46146	5.32967	0.46154	-0.11044
0.4619	0.56195	0.46231	0.00175	0.46253	5.37473	0.46251	-0.10888
0.46288	0.57027	0.46318	0.00253	0.46348	5.39695	0.4635	-0.10877
0.46392	0.59081	0.46408	0.00157	0.46449	5.42719	0.46442	-0.10673
0.46491	0.60839	0.46533	0.00285	0.46548	5.45811	0.46549	-0.10681
0.46585	0.63028	0.46615	0.0024	0.46649	5.48606	0.4665	-0.1044
0.46688	0.64554	0.46714	0.00279	0.46748	5.51445	0.46756	-0.10217
0.46806	0.65331	0.46831	0.0029	0.46846	5.54593	0.46847	-0.1014
0.46889	0.66922	0.46914	0.00257	0.46948	5.56636	0.46957	-0.10091
0.46994	0.68376	0.47024	0.00312	0.47044	5.58987	0.47047	-0.10019
0.47082	0.71003	0.47114	0.00333	0.4715	5.61591	0.47145	-0.09941
0.47188	0.72843	0.47218	0.00364	0.47255	5.6535	0.47248	-0.09973
0.47286	0.74292	0.47314	0.00261	0.47349	5.68902	0.47345	-0.09744
0.47389	0.75705	0.47428	0.00277	0.47446	5.71983	0.47453	-0.09676
0.47505	0.76877	0.47525	0.00199	0.47546	5.73958	0.47547	-0.0975
0.47607	0.79056	0.47617	0.00311	0.47648	5.76146	0.47651	-0.0943
0.47705	0.81525	0.47729	0.00278	0.47747	5.78745	0.47745	-0.09217
0.47791	0.8396	0.47822	0.00336	0.47848	5.82527	0.47848	-0.09226
0.47895	0.84795	0.47925	0.00373	0.47947	5.86342	0.47951	-0.09258
0.48002	0.86107	0.48024	0.00362	0.48047	5.89131	0.48049	-0.09132
0.48107	0.88382	0.4813	0.00283	0.48146	5.90826	0.48151	-0.08932
0.48202	0.9033	0.48221	0.00261	0.48257	5.96729	0.48255	-0.08473
0.48307	0.93321	0.48303	0.00311	0.48358	5.98306	0.48347	-0.08393
0.48406	0.95082	0.48402	0.0019	0.48456	6.01617	0.48453	-0.0808
0.48494	0.96692	0.48519	0.00245	0.48559	6.0394	0.48556	-0.08171
0.48595	0.97874	0.48601	0.0012	0.48653	6.06656	0.4865	-0.08195
0.48705	1.002	0.48716	0.00199	0.48754	6.08737	0.48749	-0.08049
0.48785	1.02822	0.48784	0.00155	0.48858	6.10842	0.48853	-0.0792
0.48903	1.05166	0.48921	0.000913258	0.48954	6.13906	0.48952	-0.07801
0.48998	1.07358	0.49007	0.00125	0.49051	6.15482	0.49051	-0.07697
0.49103	1.09067	0.49122	0.00127	0.49158	6.19113	0.49163	-0.06808
0.49204	1.10427	0.49216	0.000940393	0.49263	6.2143	0.49257	-0.06935
0.49293	1.12464	0.49307	0.00079287	0.49357	6.25392	0.49358	-0.06845
0.49385	1.14892	0.49436	0.000423296	0.49459	6.26206	0.49461	-0.06873
0.49487	1.18334	0.49518	0.000491325	0.49557	6.28922	0.49555	-0.06652
0.49594	1.20402	0.49627	-0.000326934	0.49658	6.30229	0.49662	-0.06499
0.49706	1.22408	0.49713	-0.000273046	0.49759	6.34342	0.49754	-0.0641
0.49821	1.24164	0.49824	-0.000364388	0.49861	6.37266	0.4986	-0.0649
0.49934	1.27887	0.49932	-0.00117	0.49957	6.40661	0.49958	-0.06572
0.5002	1.29991	0.50027	-0.000169856	0.50058	6.42406	0.50057	-0.0624
0.50119	1.32561	0.50125	-0.000528728	0.50151	6.43326	0.50163	-0.06212
0.50217	1.33706	0.50225	-0.000348336	0.50257	6.4414	0.50261	-0.06178
0.50318	1.35339	0.5031	-0.000888747	0.50355	6.47383	0.50361	-0.05901
0.50418	1.38616	0.50417	-0.00101	0.50457	6.49027	0.5046	-0.05958
0.50518	1.41507	0.50522	-0.000731669	0.50557	6.52742	0.50566	-0.05759
0.50616	1.44276	0.50618	-0.000737019	0.50655	6.54459	0.50665	-0.05661
0.50711	1.46529	0.50724	-0.00099079	0.50758	6.56294	0.50765	-0.05767
0.50824	1.47898	0.50826	-0.000945693	0.50855	6.58595	0.50865	-0.05765
0.50929	1.50211	0.50914	-0.000810781	0.50959	6.60811	0.50964	-0.05591
0.51018	1.52641	0.5102	-0.00085779	0.51057	6.64341	0.51064	-0.05991
0.51118	1.5636	0.51128	-0.00143	0.51155	6.65772	0.51159	-0.06035
0.51217	1.58589	0.51221	-0.00121	0.51254	6.66922	0.51263	-0.05843
0.51321	1.60512	0.51318	-0.000189347	0.51354	6.69189	0.51362	-0.05832
0.51423	1.62062	0.51418	-0.00113	0.5145	6.71215	0.51462	-0.05696
0.51514	1.65069	0.51526	-0.00032617	0.51559	6.73336	0.51565	-0.05595
0.5162	1.68001	0.51613	-0.000508855	0.51656	6.77163	0.51662	-0.0562
0.51714	1.70808	0.51719	-0.00086123	0.51755	6.78509	0.51761	-0.05427
0.51827	1.74364	0.51817	-0.00133	0.51861	6.82359	0.5186	-0.05398
0.51927	1.75928	0.51917	-0.000566182	0.51957	6.826	0.51957	-0.05911
0.52014	1.77818	0.52019	-0.00115	0.52056	6.84558	0.52065	-0.05881
0.52125	1.80094	0.52122	-0.00076339	0.52155	6.86741	0.52166	-0.05618
0.52226	1.83845	0.52219	-0.000848235	0.52257	6.91258	0.52258	-0.05611
0.52327	1.8695	0.52315	-0.000764537	0.52357	6.92313	0.52364	-0.05519
0.52425	1.89394	0.52416	-0.00108	0.52455	6.95372	0.52459	-0.05584
0.52532	1.912	0.5251	-0.000433564	0.52555	6.982	0.52562	-0.05369
0.52632	1.92987	0.52616	-0.000550895	0.52661	7.00674	0.52672	-0.05223
0.52726	1.9578	0.52722	-0.000764919	0.52755	7.01729	0.52766	-0.05296
0.52824	1.98968	0.52818	5.18518e-06	0.52851	7.0472	0.52862	-0.05559
0.52924	2.02608	0.52924	-0.000316997	0.52958	7.08031	0.52963	-0.05548
0.53023	2.04512	0.53002	-0.000160301	0.53062	7.1027	0.53063	-0.05429
0.53134	2.06276	0.53117	-0.000647588	0.53156	7.12105	0.53161	-0.05553
0.53232	2.0885	0.53232	-0.000180939	0.53252	7.13249	0.53262	-0.05317
0.53331	2.11671	0.53309	-0.000106795	0.53357	7.13889	0.53361	-0.05498
0.53429	2.15632	0.53409	-0.000527582	0.53457	7.15657	0.53463	-0.05341
0.53526	2.18266	0.53519	-0.000553188	0.53547	7.17991	0.53561	-0.05367
0.53627	2.20398	0.53621	-0.00030515	0.53654	7.19978	0.53657	-0.05238
0.53732	2.22209	0.53712	0.000529544	0.53754	7.21717	0.53762	-0.05247
0.53823	2.24224	0.53833	0.000113726	0.5386	7.23591	0.53862	-0.05451
0.53917	2.2833	0.53914	7.70361e-05	0.53949	7.25735	0.53963	-0.05423
0.54028	2.31732	0.54029	0.000172582	0.54055	7.26874	0.5406	-0.05241
0.54117	2.33962	0.54127	0.00121	0.54157	7.30151	0.54175	-0.04572
0.5422	2.3641	0.54222	0.00213	0.54255	7.31851	0.54274	-0.0473
0.54313	2.37383	0.54321	0.00187	0.54354	7.33473	0.54369	-0.04614
0.54413	2.41121	0.54423	0.00116	0.54458	7.35925	0.54471	-0.04674
0.54514	2.44495	0.54543	0.00279	0.54556	7.36318	0.54575	-0.04605
0.54616	2.4821	0.54621	0.00356	0.54656	7.38147	0.54669	-0.04565
0.54722	2.50048	0.54719	0.00312	0.54753	7.39965	0.54775	-0.04564
0.54828	2.51738	0.54832	0.00447	0.54854	7.42541	0.5487	-0.04535
0.54911	2.542	0.54925	0.0043	0.54958	7.44286	0.54973	-0.04465
0.5503	2.5777	0.55024	0.00499	0.5506	7.45768	0.55066	-0.04389
0.55116	2.61131	0.55119	0.00534	0.55159	7.47518	0.5517	-0.04321
0.55215	2.63784	0.55225	0.0063	0.55255	7.48573	0.55274	-0.04369
0.55316	2.66363	0.55321	0.00652	0.55363	7.51906	0.5537	-0.04321
0.55415	2.68425	0.55434	0.00658	0.55456	7.54286	0.55471	-0.04266
0.55517	2.70757	0.55535	0.00573	0.55555	7.56255	0.55572	-0.0418
0.55632	2.75058	0.55638	0.00685	0.55661	7.57383	0.55667	-0.04202
0.5572	2.77934	0.55719	0.00698	0.55753	7.5786	0.55771	-0.04162
0.55825	2.80936	0.55827	0.0066	0.55851	7.57681	0.55871	-0.04103
0.55911	2.8163	0.55919	0.00635	0.55957	7.60598	0.55971	-0.04087
0.56023	2.84339	0.56028	0.00639	0.56058	7.61457	0.56071	-0.03949
0.56125	2.8816	0.56143	0.00732	0.56154	7.64229	0.56177	-0.04007
0.56236	2.92047	0.56226	0.00716	0.56259	7.65071	0.56263	-0.03966
0.56315	2.94123	0.5632	0.00693	0.56355	7.65744	0.56368	-0.03868
0.56416	2.95971	0.56434	0.00621	0.56455	7.66934	0.56467	-0.03821
0.56526	2.98657	0.5653	0.00584	0.56562	7.68438	0.5657	-0.03863
0.56628	3.00602	0.56615	0.00653	0.56655	7.70968	0.56671	-0.03774
0.56715	3.04619	0.5673	0.00545	0.56761	7.71928	0.56777	-0.03771
0.56809	3.08045	0.56821	0.00478	0.56857	7.73875	0.5687	-0.03753
0.56929	3.10512	0.56926	0.00577	0.56958	7.74391	0.56975	-0.03674
0.57021	3.12867	0.57026	0.00487	0.57059	7.7429	0.57074	-0.03665
0.57117	3.14203	0.57122	0.0041	0.57158	7.75115	0.57171	-0.03621
0.5721	3.1782	0.57225	0.00489	0.57255	7.78532	0.57267	-0.03527
0.57316	3.21334	0.57322	0.00447	0.57355	7.8122	0.57374	-0.03545
0.57421	3.24271	0.57435	0.00466	0.57456	7.83684	0.57467	-0.03468
0.57532	3.26584	0.57524	0.00317	0.57554	7.83987	0.57575	-0.03502
0.57629	3.28106	0.57622	0.00317	0.57656	7.86164	0.57671	-0.03438
0.57724	3.30811	0.57729	0.0037	0.57757	7.86529	0.57769	-0.03494
0.57818	3.33282	0.57826	0.00368	0.57855	7.89441	0.5787	-0.03411
0.57922	3.38151	0.57931	0.00162	0.57954	7.8971	0.57977	-0.03429
0.58012	3.40143	0.5803	0.00161	0.58057	7.9232	0.58067	-0.0341
0.58126	3.41838	0.58129	0.00181	0.58153	7.91562	0.58175	-0.03365
0.58211	3.44626	0.58226	0.00158	0.58254	7.92707	0.58273	-0.03286
0.58319	3.46734	0.58317	0.000569291	0.58356	7.94441	0.58373	-0.0326
0.58423	3.51347	0.58412	0.000252459	0.58456	7.96579	0.58472	-0.03246
0.58511	3.538	0.58523	0.000405716	0.58558	7.98717	0.58569	-0.03211
0.58614	3.56188	0.5863	-0.000450762	0.58657	7.98638	0.58675	-0.03188
0.58723	3.57608	0.58718	-0.000919704	0.58759	8.01275	0.5877	-0.03171
0.58811	3.59656	0.58816	-0.000448469	0.58857	7.99884	0.5887	-0.03182
0.58914	3.63826	0.58925	-0.000865816	0.58957	8.02005	0.58974	-0.03112
0.59022	3.66698	0.59027	-0.00228	0.59063	8.04659	0.59071	-0.03109
0.59112	3.70254	0.59122	-0.00245	0.59161	8.07549	0.59169	-0.03114
0.59237	3.71069	0.59211	-0.00234	0.59256	8.08604	0.59269	-0.0301
0.59318	3.73722	0.59311	-0.00228	0.59359	8.10994	0.5937	-0.03099
0.59415	3.76133	0.59423	-0.00349	0.59458	8.11252	0.59476	-0.03059
0.59515	3.79247	0.59529	-0.00336	0.59557	8.13329	0.59562	-0.03034
0.59631	3.83501	0.59625	-0.00455	0.59658	8.13654	0.59673	-0.03044
0.59731	3.85023	0.59724	-0.003	0.59755	8.16432	0.59774	-0.02958
0.59823	3.87393	0.59814	-0.00415	0.59852	8.17908	0.59874	-0.02928
0.59911	3.8897	0.59929	-0.00394	0.59956	8.18609	0.59978	-0.02925
0.6002	3.92354	0.60026	-0.00444	0.6006	8.20702	0.60076	-0.02859
0.6012	3.95375	0.60125	-0.00386	0.60151	8.2087	0.6017	-0.02877
0.60217	3.98201	0.60232	-0.00412	0.60256	8.22307	0.60268	-0.02835
0.60308	4.01361	0.60328	-0.00485	0.60358	8.23844	0.60373	-0.02883
0.60408	4.01729	0.60426	-0.00494	0.60458	8.25455	0.60469	-0.02854
0.60517	4.04908	0.60531	-0.00464	0.60562	8.2578	0.60573	-0.0281
0.60618	4.07812	0.60611	-0.00544	0.60659	8.26196	0.60674	-0.02823
0.60721	4.11741	0.60712	-0.00498	0.6076	8.2665	0.6077	-0.02762
0.60825	4.14748	0.60825	-0.00525	0.60855	8.27082	0.60873	-0.02714
0.60911	4.15395	0.60929	-0.00391	0.60955	8.29299	0.60984	-0.02689
0.61029	4.17559	0.61025	-0.00462	0.61057	8.30673	0.61072	-0.02746
0.61109	4.1916	0.61138	-0.00446	0.61165	8.3211	0.61173	-0.02628
0.61228	4.23526	0.61233	-0.0044	0.61257	8.33788	0.61268	-0.02709
0.61322	4.2651	0.61325	-0.00429	0.61355	8.33541	0.61365	-0.0258
0.61421	4.29461	0.61415	-0.00482	0.61454	8.33631	0.61462	-0.0257
0.61514	4.30723	0.61517	-0.00414	0.61555	8.35971	0.61569	-0.0256
0.61611	4.31793	0.61623	-0.00363	0.61657	8.38389	0.61664	-0.0251
0.61707	4.34898	0.61725	-0.00332	0.61762	8.39854	0.61772	-0.02539
0.61822	4.37579	0.6182	-0.00339	0.61855	8.39702	0.61868	-0.02501
0.61922	4.42122	0.61912	-0.0041	0.61955	8.4019	0.61967	-0.02514
0.62019	4.43602	0.62023	-0.00233	0.62054	8.39528	0.6207	-0.02447
0.62119	4.46325	0.62125	-0.00205	0.62158	8.40106	0.62169	-0.02402
0.6221	4.47423	0.62225	-0.00219	0.62259	8.41823	0.62269	-0.02365
0.62328	4.50305	0.62328	-0.00187	0.62357	8.42211	0.62372	-0.02326
0.62425	4.53777	0.62409	-0.00144	0.62452	8.42586	0.62464	-0.0235
0.62527	4.56304	0.62515	-0.000902506	0.62557	8.44107	0.62571	-0.02224
0.62614	4.58809	0.62608	-0.000625039	0.62657	8.47261	0.62669	-0.02237
0.62716	4.59125	0.62709	-0.000267313	0.62757	8.48686	0.62772	-0.02196
0.62812	4.62118	0.62813	0.000347623	0.62852	8.50852	0.62872	-0.02202
0.62912	4.64352	0.62911	0.000466101	0.62951	8.52103	0.62964	-0.02207
0.63022	4.67736	0.63017	0.000268129	0.63058	8.54129	0.63063	-0.02121
0.6311	4.71241	0.63117	0.000232586	0.6316	8.53675	0.63164	-0.02176
0.6323	4.72456	0.63221	0.000839496	0.63252	8.54853	0.63263	-0.02105
0.63311	4.73936	0.63333	0.00159	0.63353	8.55044	0.63366	-0.02082
0.63409	4.7604	0.63415	0.00137	0.63455	8.57782	0.63467	-0.01972
0.63509	4.78824	0.63512	0.00173	0.63553	8.57861	0.63571	-0.02037
0.63601	4.81984	0.63619	0.00222	0.63654	8.61132	0.63667	-0.01939
0.63714	4.83869	0.63724	0.00213	0.63754	8.60924	0.63769	-0.02023
0.63819	4.85615	0.63827	0.00244	0.63853	8.63169	0.63867	-0.01902
0.63918	4.86955	0.63919	0.00247	0.63952	8.6217	0.63966	-0.0196
0.64013	4.89925	0.64026	0.00292	0.64054	8.64521	0.64066	-0.0191
0.64123	4.93723	0.64135	0.00314	0.64152	8.65773	0.64165	-0.01877
0.64211	4.96074	0.64214	0.00316	0.64256	8.66643	0.64266	-0.01873
0.64327	4.98466	0.64316	0.00297	0.64358	8.67742	0.64371	-0.01804
0.64423	4.98839	0.64433	0.00379	0.64459	8.67159	0.64465	-0.01772
0.6452	5.01156	0.64508	0.00326	0.64552	8.67411	0.64571	-0.01774
0.64611	5.04126	0.64609	0.00444	0.64655	8.67967	0.64669	-0.01804
0.64712	5.07045	0.64708	0.00392	0.64754	8.70907	0.64771	-0.01812
0.64824	5.10321	0.64806	0.0043	0.64857	8.71317	0.64862	-0.01666
0.64909	5.10577	0.64919	0.00388	0.64956	8.74263	0.64968	-0.01699
0.65025	5.13259	0.65013	0.00492	0.65061	8.74066	0.65066	-0.01674
0.6511	5.14729	0.65108	0.00451	0.65153	8.74846	0.65163	-0.0164
0.65222	5.18905	0.65214	0.00519	0.65254	8.73752	0.65263	-0.01613
0.65325	5.21525	0.65313	0.00491	0.6535	8.75548	0.65359	-0.01632
0.65408	5.22959	0.65429	0.00469	0.65452	8.75716	0.65467	-0.01558
0.65508	5.24109	0.65518	0.00456	0.6555	8.78679	0.65572	-0.01525
0.65604	5.25444	0.65623	0.00493	0.65651	8.77781	0.65668	-0.01536
0.65714	5.28437	0.65729	0.00452	0.65756	8.79459	0.65768	-0.01495
0.65809	5.31556	0.65822	0.00531	0.6585	8.80867	0.65866	-0.01481
0.65902	5.34591	0.65916	0.00519	0.65957	8.8277	0.65963	-0.01396
0.66028	5.35294	0.6602	0.00444	0.66054	8.84767	0.66065	-0.0144
0.66102	5.36401	0.66108	0.00544	0.66157	8.84436	0.66167	-0.01435
0.66216	5.38682	0.66215	0.0053	0.66251	8.84543	0.66271	-0.01357
0.66311	5.41587	0.66306	0.00488	0.66352	8.8456	0.66367	-0.01365
0.66414	5.45743	0.66409	0.00443	0.66457	8.85558	0.66472	-0.01315
0.6651	5.45911	0.66533	0.00468	0.66551	8.87635	0.66566	-0.01355
0.66614	5.47963	0.66615	0.00476	0.66655	8.90255	0.66667	-0.01353
0.6672	5.48801	0.66726	0.00451	0.66755	8.89717	0.66768	-0.01242
0.66823	5.52334	0.66817	0.00455	0.66853	8.9021	0.66865	-0.01242
0.66927	5.55625	0.66913	0.00415	0.66958	8.89773	0.66965	-0.0118
0.67007	5.56789	0.67002	0.00322	0.67054	8.89262	0.67065	-0.01183
0.67114	5.58069	0.67113	0.00354	0.67151	8.90171	0.67163	-0.0118
0.67218	5.58222	0.6723	0.00452	0.67262	8.92836	0.67269	-0.01207
0.67328	5.6196	0.67324	0.00333	0.67359	8.93835	0.67373	-0.01154
0.6742	5.64092	0.67418	0.00361	0.6746	8.94879	0.67463	-0.01097
0.67523	5.66917	0.67513	0.00369	0.67557	8.93605	0.67566	-0.0106
0.67625	5.6903	0.67612	0.00248	0.67654	8.93925	0.67664	-0.01014
0.67707	5.67494	0.67722	0.00254	0.67753	8.9415	0.67763	-0.0099
0.67806	5.71218	0.67825	0.00244	0.67856	8.96938	0.67861	-0.01027
0.67902	5.73126	0.67917	0.00244	0.67951	8.98532	0.67962	-0.00956
0.68028	5.77358	0.68011	0.00203	0.6805	8.99149	0.6806	-0.00977
0.68104	5.78	0.68106	0.00305	0.6816	9.00272	0.68168	-0.00835
0.68208	5.79745	0.68214	0.00207	0.6826	9.0053	0.6826	-0.00929
0.68305	5.80513	0.68329	0.00246	0.68359	8.99379	0.68369	-0.00859
0.68416	5.82552	0.68428	0.00248	0.68457	9.00945	0.68469	-0.00868
0.68516	5.86011	0.68533	0.00138	0.68555	9.01534	0.68564	-0.00752
0.68624	5.87244	0.68621	0.00174	0.68656	9.02662	0.68658	-0.00763
0.68722	5.90423	0.68716	0.00238	0.6876	9.02342	0.68767	-0.00709
0.68819	5.90861	0.68816	0.00248	0.68861	9.03829	0.68867	-0.00728
0.68922	5.91368	0.68908	0.00232	0.68958	9.04901	0.68968	-0.00768
0.69007	5.94082	0.6901	0.0017	0.69055	9.06758	0.69063	-0.00705
0.69116	5.96348	0.69116	0.00204	0.69152	9.07965	0.69162	-0.00645
0.69216	6.00347	0.69221	0.00173	0.69254	9.09659	0.69256	-0.00654
0.69316	6.00561	0.69323	0.00195	0.69355	9.09317	0.69365	-0.00639
0.69414	6.01268	0.69414	0.00138	0.69457	9.10546	0.69463	-0.00599
0.69519	6.03856	0.69511	0.00193	0.69551	9.09603	0.69564	-0.00525
0.69618	6.05914	0.69615	0.00167	0.69655	9.11006	0.69666	-0.00531
0.69726	6.09149	0.69707	0.00252	0.69756	9.11994	0.69767	-0.0047
0.69825	6.11779	0.69815	0.00209	0.69856	9.13105	0.69864	-0.00493
0.69925	6.12668	0.6992	0.00263	0.69954	9.14047	0.69961	-0.00415
0.70026	6.12184	0.70029	0.00246	0.70054	9.12931	0.7006	-0.00419
0.70136	6.14395	0.7011	0.00193	0.7015	9.14266	0.70164	-0.00395
0.70232	6.16894	0.70202	0.0023	0.70254	9.14412	0.70264	-0.00358
0.70336	6.1863	0.7032	0.00138	0.70353	9.17134	0.70365	-0.00346
0.70432	6.21982	0.70434	0.00179	0.70455	9.16949	0.70465	-0.00315
0.70533	6.21767	0.70521	0.00214	0.70554	9.18913	0.70564	-0.00217
0.70636	6.23387	0.70619	0.0023	0.70651	9.16331	0.70667	-0.00152
0.7073	6.23066	0.70718	0.00171	0.70752	9.17369	0.70765	-0.00158
0.70825	6.25347	0.70825	0.0018	0.7086	9.17308	0.70867	-0.00146
0.70917	6.28307	0.70926	0.00231	0.70957	9.20579	0.70961	-0.00163
0.71028	6.31044	0.71017	0.00156	0.71055	9.21561	0.71068	-0.000446689
0.7113	6.32389	0.71119	0.00181	0.71155	9.23559	0.71166	-0.00102
0.71231	6.31654	0.71219	0.00261	0.71253	9.22891	0.71267	-0.000303482
0.71331	6.33725	0.71318	0.00185	0.71352	9.24726	0.71368	-0.000595624
0.71428	6.35163	0.71423	0.0019	0.71454	9.24356	0.71467	0.00138
0.7153	6.38976	0.7153	0.00143	0.71557	9.26785	0.71562	0.00207
0.71641	6.41033	0.71632	0.00188	0.71654	9.27936	0.71667	0.00151
0.7173	6.40749	0.71727	0.00178	0.71752	9.27868	0.71763	0.00197
0.71827	6.42006	0.71807	0.00169	0.71855	9.26432	0.71869	0.00207
0.71924	6.42783	0.71907	0.00215	0.71962	9.25781	0.71964	0.00181
0.72043	6.45571	0.72009	0.00251	0.72055	9.25068	0.72065	0.00228
0.72131	6.47768	0.72105	0.00226	0.72156	9.25152	0.7217	0.00287
0.72233	6.4977	0.72215	0.00138	0.72253	9.28284	0.72266	0.00334
0.72332	6.50975	0.72315	0.00188	0.72358	9.30332	0.72372	0.00462
0.72429	6.50514	0.72415	0.00186	0.7245	9.29855	0.72472	0.00495
0.72527	6.52167	0.72508	0.00258	0.72563	9.2917	0.7257	0.00486
0.72627	6.53344	0.7261	0.00176	0.72657	9.28205	0.72668	0.00521
0.72728	6.5786	0.72713	0.00109	0.72752	9.28923	0.72773	0.00495
0.72836	6.58283	0.72811	0.00137	0.72854	9.31892	0.72867	0.00558
0.72932	6.59382	0.72908	0.00193	0.72955	9.30388	0.72966	0.00584
0.73017	6.59875	0.73011	0.00207	0.73053	9.33446	0.73066	0.00543
0.73111	6.60298	0.73116	0.00269	0.73151	9.31875	0.73172	0.00573
0.73208	6.63599	0.73224	0.00258	0.73254	9.32823	0.73272	0.00602
0.73305	6.65423	0.73333	0.0029	0.73354	9.33233	0.73375	0.00779
0.73414	6.67104	0.7342	0.00238	0.73456	9.35685	0.7347	0.00667
0.73514	6.66294	0.7353	0.00418	0.73558	9.37862	0.7357	0.0079
0.73624	6.68076	0.73642	0.0044	0.73655	9.38238	0.73672	0.00772
0.73724	6.69999	0.73731	0.00371	0.73751	9.36504	0.73766	0.00796
0.73832	6.71553	0.73834	0.00538	0.73849	9.36274	0.73869	0.00749
0.73931	6.75193	0.73932	0.00504	0.73954	9.36875	0.73971	0.00819
0.74011	6.73923	0.7403	0.00484	0.74054	9.38564	0.74073	0.0083
0.74127	6.74746	0.74125	0.00522	0.74155	9.39652	0.74177	0.00955
0.74233	6.76092	0.74217	0.00619	0.74253	9.41891	0.74272	0.00935
0.74326	6.77893	0.74323	0.00571	0.74352	9.42705	0.74377	0.00962
0.74423	6.81021	0.74435	0.00551	0.74454	9.41841	0.74477	0.00929
0.74513	6.81594	0.74513	0.00574	0.74556	9.42935	0.74577	0.00968
0.74613	6.81133	0.74615	0.00589	0.74653	9.43855	0.74675	0.00953
0.74711	6.8198	0.74716	0.00638	0.74753	9.45118	0.74778	0.0107
0.74813	6.84638	0.74828	0.00608	0.74861	9.4619	0.7487	0.01026
0.74903	6.86118	0.74935	0.00624	0.74958	9.45309	0.74976	0.01124
0.75019	6.88566	0.75033	0.00631	0.75055	9.47037	0.75075	0.00972
0.75129	6.89381	0.75122	0.00603	0.75153	9.44675	0.75168	0.01096
0.75231	6.87868	0.7521	0.00632	0.75256	9.47503	0.75277	0.01121
0.75316	6.90684	0.75326	0.0054	0.75357	9.48193	0.75376	0.01092
0.75413	6.92662	0.75429	0.00608	0.75453	9.48664	0.75477	0.01165
0.7552	6.94994	0.75521	0.00555	0.75553	9.48827	0.75581	0.01203
0.75638	6.96074	0.75628	0.0063	0.75656	9.49427	0.75679	0.0119
0.75726	6.95269	0.75716	0.00608	0.75754	9.50084	0.75784	0.01213
0.75816	6.95748	0.75811	0.00618	0.75854	9.49927	0.75876	0.01307
0.75912	6.98006	0.75916	0.00569	0.75957	9.52255	0.75981	0.0123
0.7602	7.00766	0.76028	0.00613	0.76054	9.52154	0.76078	0.0129
0.76107	7.01068	0.7613	0.00473	0.76148	9.52777	0.76182	0.01224
0.76228	7.01767	0.76224	0.00508	0.76258	9.52564	0.76277	0.01307
0.76324	7.02381	0.76323	0.00527	0.76352	9.51077	0.76383	0.01252
0.76411	7.03298	0.76449	0.00511	0.76456	9.51784	0.76479	0.01312
0.76515	7.05895	0.76523	0.00395	0.76551	9.534	0.76579	0.01286
0.7663	7.07199	0.76614	0.00407	0.76654	9.52962	0.76678	0.01335
0.76712	7.08604	0.76718	0.00408	0.76756	9.55779	0.7678	0.01398
0.76827	7.08306	0.7682	0.00434	0.76852	9.53378	0.7688	0.01347
0.7693	7.08544	0.76911	0.00269	0.7695	9.55095	0.76973	0.01454
0.77029	7.11965	0.77022	0.00285	0.7706	9.53877	0.77077	0.0142
0.7712	7.13371	0.77127	0.004	0.77152	9.56851	0.77178	0.01308
0.77208	7.15186	0.7721	0.00314	0.77251	9.57783	0.77276	0.0136
0.77331	7.14316	0.77333	0.00221	0.77354	9.58175	0.77377	0.01466
0.77414	7.1554	0.77421	0.00306	0.77458	9.59045	0.77487	0.01495
0.77524	7.16331	0.77527	0.00195	0.77553	9.59275	0.77583	0.01507
0.77635	7.18719	0.77628	0.00187	0.77655	9.60274	0.77683	0.01465
0.77717	7.21055	0.77724	9.30879e-05	0.77753	9.61054	0.77779	0.01532
0.7781	7.20432	0.77832	0.00154	0.77856	9.6386	0.77879	0.0159
0.77932	7.21553	0.77927	0.00124	0.77953	9.63231	0.77982	0.01503
0.78013	7.20241	0.78026	-0.000381587	0.78047	9.60947	0.78079	0.0143
0.78116	7.2403	0.78123	0.000793252	0.78151	9.60959	0.78183	0.01582
0.78234	7.26208	0.78213	-0.000101062	0.78254	9.6051	0.7828	0.01535
0.78313	7.26664	0.78329	-0.000130109	0.78353	9.59876	0.78379	0.01591
0.78414	7.26078	0.78421	-0.000411779	0.78453	9.62973	0.78482	0.01547
0.7853	7.26185	0.78516	-0.000666315	0.78551	9.63506	0.78581	0.0159
0.78618	7.28489	0.78624	-0.000813839	0.78651	9.67159	0.78682	0.01682
0.7871	7.29904	0.78717	-0.000461463	0.78754	9.66121	0.78774	0.01648
0.78824	7.32636	0.78818	-0.00121	0.78851	9.65678	0.78879	0.01527
0.78932	7.32003	0.78912	-0.000980854	0.78953	9.63405	0.78979	0.0156
0.79012	7.31305	0.79016	-0.00128	0.79057	9.64449	0.79076	0.01598
0.79119	7.33814	0.79118	-0.00112	0.7915	9.62575	0.79178	0.01631
0.79235	7.34591	0.79233	-0.00162	0.79253	9.65178	0.79284	0.0166
0.79316	7.38003	0.79328	-0.000998052	0.79356	9.64471	0.79377	0.01689
0.79408	7.38082	0.79424	-0.0013	0.79451	9.64533	0.7948	0.01689
0.79531	7.38371	0.7951	-0.00126	0.79554	9.65639	0.79577	0.01702
0.79616	7.37705	0.79624	-0.000381204	0.79654	9.67575	0.79684	0.01786
0.79713	7.39167	0.79725	-0.000718674	0.79752	9.68265	0.79778	0.01681
0.7983	7.42416	0.79824	-0.000685042	0.79849	9.68124	0.79879	0.01686
0.79916	7.4256	0.79926	-0.000136988	0.79954	9.67058	0.79982	0.0161
0.80031	7.44682	0.80029	-0.000597139	0.80053	9.67238	0.80075	0.01704
0.80122	7.41629	0.8011	-0.000545927	0.80153	9.673	0.80187	0.0164
0.80216	7.43589	0.80235	-0.00136	0.80257	9.69628	0.80279	0.01686
0.80314	7.45241	0.80324	0.000696559	0.80359	9.71099	0.80381	0.01673
0.80426	7.47573	0.80426	-0.000195844	0.80452	9.71693	0.8048	0.01793
0.80518	7.49244	0.80526	-0.000166034	0.80554	9.71132	0.80582	0.01745
0.80614	7.48532	0.80629	1.05358e-05	0.80657	9.707	0.80682	0.01794
0.80718	7.49439	0.80716	0.00132	0.80747	9.69106	0.8078	0.01752
0.80828	7.48993	0.8082	0.00128	0.80852	9.71531	0.80878	0.01752
0.80923	7.51948	0.80933	0.000919755	0.8095	9.71379	0.80977	0.01711
0.81013	7.53061	0.81032	0.00113	0.81054	9.72827	0.81085	0.01748
0.81108	7.54373	0.81118	0.00173	0.81149	9.71935	0.81182	0.01761
0.81222	7.54238	0.81228	0.00211	0.81254	9.72535	0.81275	0.0181
0.8133	7.52493	0.81318	0.00144	0.81353	9.71721	0.81377	0.01756
0.81422	7.55379	0.81422	0.00197	0.81454	9.72176	0.8148	0.01832
0.8151	7.55826	0.81539	0.00228	0.81552	9.75122	0.81578	0.01816
0.81616	7.59047	0.81625	0.00272	0.81656	9.7474	0.81679	0.01711
0.81709	7.58986	0.81738	0.00189	0.81755	9.76121	0.81779	0.01747
0.81817	7.58209	0.81827	0.00313	0.81848	9.76418	0.81874	0.01785
0.81929	7.58995	0.81939	0.00275	0.81949	9.75947	0.81984	0.01874
0.82022	7.59936	0.8201	0.00263	0.82048	9.75391	0.82084	0.01829
0.82108	7.62826	0.82118	0.00306	0.82156	9.77434	0.82179	0.01812
0.82218	7.63301	0.82222	0.00416	0.82248	9.77271	0.8228	0.0186
0.82318	7.64241	0.82315	0.00384	0.82352	9.80677	0.82378	0.01852
0.82427	7.63389	0.82427	0.00393	0.82455	9.79948	0.82483	0.01918
0.82509	7.64255	0.82525	0.00355	0.8255	9.81508	0.82578	0.01876
0.82611	7.66387	0.82631	0.00329	0.82651	9.81148	0.82678	0.01794
0.82725	7.6695	0.8272	0.00322	0.82751	9.82843	0.82773	0.01803
0.82814	7.69268	0.82814	0.00298	0.82846	9.82619	0.82877	0.01869
0.82912	7.67988	0.82913	0.00432	0.82955	9.83965	0.82978	0.01869
0.83026	7.67974	0.83016	0.00371	0.83052	9.8405	0.83078	0.01929
0.83125	7.6898	0.83111	0.00384	0.83152	9.82692	0.83177	0.01881
0.83219	7.7086	0.83229	0.00422	0.83253	9.82658	0.83284	0.01965
0.83314	7.7289	0.83328	0.00394	0.83354	9.8295	0.83377	0.01978
0.83406	7.72517	0.83416	0.00398	0.83458	9.84285	0.83475	0.01959
0.83526	7.72461	0.83532	0.00425	0.83552	9.84594	0.83579	0.01905
0.83618	7.71046	0.83619	0.00434	0.83647	9.84341	0.83676	0.0199
0.83718	7.73993	0.83725	0.00393	0.83754	9.83556	0.83777	0.01952
0.83806	7.76487	0.83828	0.00417	0.83854	9.83034	0.83878	0.01934
0.83928	7.7713	0.83923	0.00449	0.83954	9.81844	0.83975	0.01962
0.84031	7.77274	0.84025	0.00513	0.84049	9.83898	0.84078	0.02027
0.8412	7.75408	0.84107	0.00434	0.84158	9.83219	0.84176	0.02012
0.84206	7.7754	0.84226	0.00385	0.84253	9.84033	0.84277	0.02076
0.84315	7.79872	0.84313	0.00409	0.84355	9.83011	0.8438	0.02055
0.84426	7.80812	0.84414	0.00488	0.84451	9.83932	0.84477	0.02078
0.84516	7.80961	0.84531	0.00421	0.84554	9.85228	0.84582	0.02061
0.84596	7.79699	0.84629	0.00437	0.8465	9.86777	0.84664	0.02065
0.84707	7.81231	0.84728	0.00466	0.84754	9.863	0.84774	0.02084
0.84816	7.82143	0.84817	0.0038	0.84855	9.85284	0.8487	0.02166
0.84921	7.8447	0.8491	0.00362	0.84953	9.87579	0.84977	0.02077
0.85013	7.84647	0.85025	0.00391	0.85051	9.86552	0.85076	0.02138
0.85103	7.84056	0.85123	0.00416	0.85154	9.8736	0.85171	0.02239
0.85216	7.85243	0.85212	0.00363	0.85254	9.90104	0.85277	0.02177
0.85327	7.84736	0.85324	0.00338	0.85354	9.89897	0.85367	0.02233
0.85417	7.87314	0.85416	0.00309	0.85449	9.91457	0.85478	0.02181
0.85516	7.8885	0.85513	0.00236	0.85553	9.93353	0.85571	0.02265
0.85623	7.89376	0.85619	0.00293	0.85647	9.91356	0.85674	0.02279
0.85702	7.88794	0.85726	0.00218	0.85753	9.94111	0.85768	0.02206
0.85826	7.88427	0.8582	0.00187	0.8585	9.95093	0.85872	0.02253
0.85905	7.8939	0.85916	0.00267	0.85954	9.95188	0.85976	0.02265
0.86014	7.91666	0.86011	0.00168	0.86056	9.96355	0.86069	0.02395
0.86125	7.93654	0.86128	0.0013	0.86151	9.96097	0.8617	0.02372
0.86214	7.91904	0.86217	0.00233	0.86252	9.95065	0.86273	0.02369
0.86309	7.92192	0.86312	0.00196	0.86357	9.95407	0.86372	0.02451
0.86425	7.92225	0.86425	0.0017	0.86455	9.96877	0.8647	0.02387
0.86513	7.93789	0.86533	0.00118	0.86555	9.97747	0.8657	0.02448
0.86612	7.968	0.86612	0.00139	0.86653	9.96973	0.86667	0.02477
0.86725	7.96638	0.86716	0.0015	0.8675	9.95306	0.86771	0.02448
0.86819	7.96963	0.86826	0.000820387	0.86853	9.94689	0.86871	0.02535
0.86908	7.9512	0.86921	0.00109	0.86952	9.94902	0.8697	0.02516
0.87012	7.97149	0.87016	0.00118	0.87049	9.95211	0.8707	0.02588
0.87127	7.98993	0.87126	0.00094498	0.87149	9.96075	0.87168	0.02524
0.87211	8.00133	0.87217	0.00105	0.87252	9.96776	0.87274	0.02616
0.87314	8.00059	0.87314	9.23235e-05	0.87352	9.96866	0.8737	0.02644
0.87432	7.98118	0.87413	0.000774143	0.87448	9.96636	0.87467	0.02607
0.87527	7.99654	0.87519	0.000283034	0.87555	9.96103	0.87568	0.02698
0.87607	8.00906	0.87615	0.000755033	0.87656	9.95895	0.87671	0.02696
0.87705	8.02824	0.87714	0.000343419	0.87753	9.9612	0.87768	0.02729
0.87825	8.04499	0.87827	0.000893385	0.87856	9.98448	0.8787	0.02702
0.87925	8.02716	0.87909	0.00102	0.87954	9.98488	0.87975	0.02725
0.8801	8.0301	0.88026	0.000284181	0.88052	9.9851	0.88068	0.02763
0.88112	8.02716	0.88112	0.0011	0.88156	9.99284	0.88169	0.02819
0.88227	8.05914	0.88224	0.0013	0.88254	9.97887	0.88271	0.02843
0.88319	8.06961	0.88324	0.0011	0.88348	10.0044	0.88374	0.02893
0.88414	8.07255	0.88408	0.00194	0.88451	9.9869	0.88468	0.02957
0.88524	8.06808	0.88509	0.00161	0.88556	10.0031	0.88567	0.02911
0.88622	8.06165	0.88617	0.00177	0.88652	10.0048	0.8867	0.02857
0.88708	8.07841	0.88719	0.0014	0.88751	10.0079	0.88758	0.03046
0.88818	8.08362	0.88813	0.00168	0.88857	9.99105	0.88866	0.02943
0.88913	8.10681	0.8892	0.00134	0.88952	10.0068	0.8897	0.0294
0.89024	8.11234	0.89028	0.00152	0.89058	10.0215	0.89064	0.03026
0.89116	8.08074	0.89125	0.00243	0.89153	10.0309	0.89171	0.03009
0.89215	8.09009	0.89214	0.00229	0.89251	10.0276	0.89268	0.03058
0.89327	8.09917	0.89314	0.00222	0.89356	10.0194	0.89371	0.03106
0.89403	8.12608	0.89432	0.00237	0.8945	10.0142	0.89465	0.03132
0.89519	8.13064	0.89515	0.00257	0.8955	10.0127	0.89565	0.031
0.8962	8.12971	0.8961	0.0025	0.89651	10.0382	0.89669	0.03205
0.89722	8.10741	0.89709	0.0027	0.89748	10.0245	0.89771	0.03103
0.89807	8.11495	0.89816	0.00299	0.89851	10.0386	0.89865	0.03199
0.89917	8.14535	0.8991	0.00309	0.89953	10.035	0.8997	0.03178
0.90014	8.15614	0.90013	0.00277	0.90056	10.0469	0.90066	0.03271
0.90108	8.16415	0.90116	0.00329	0.90152	10.0404	0.90165	0.03324
0.90233	8.16224	0.90212	0.00299	0.90253	10.0745	0.90265	0.03319
0.9032	8.16941	0.90325	0.0027	0.90349	10.0689	0.90366	0.0333
0.90418	8.17662	0.90429	0.00312	0.90453	10.08	0.90464	0.03327
0.90528	8.19813	0.90501	0.00278	0.90551	10.071	0.90567	0.03359
0.90623	8.208	0.90616	0.00355	0.90655	10.0708	0.90669	0.03364
0.90715	8.18119	0.90705	0.00341	0.90757	10.0674	0.90768	0.03327
0.90831	8.19617	0.90825	0.00335	0.9085	10.0829	0.90867	0.03342
0.90934	8.18756	0.90919	0.00377	0.90951	10.0843	0.90976	0.03491
0.91019	8.21223	0.91027	0.00283	0.91052	10.09	0.91069	0.03452
0.91123	8.21214	0.91124	0.0037	0.9115	10.0875	0.91169	0.0344
0.91233	8.21898	0.91201	0.00356	0.91252	10.0698	0.91269	0.03511
0.91331	8.22215	0.91309	0.00405	0.91351	10.0724	0.91372	0.03508
0.91417	8.19846	0.91424	0.00475	0.91449	10.0848	0.91463	0.03488
0.91526	8.22764	0.9153	0.00372	0.91548	10.0889	0.91562	0.03599
0.91624	8.23309	0.9162	0.00344	0.91651	10.0926	0.91668	0.03489
0.91714	8.24984	0.9173	0.00401	0.91752	10.0908	0.91765	0.03559
0.91836	8.24091	0.91817	0.0037	0.91852	10.082	0.91864	0.03622
0.91917	8.23197	0.91923	0.00402	0.91953	10.0835	0.91969	0.03589
0.92031	8.24728	0.92015	0.00413	0.9205	10.0932	0.92073	0.0355
0.92117	8.25352	0.9212	0.00523	0.92149	10.1046	0.92167	0.03646
0.92224	8.28443	0.9223	0.00529	0.92253	10.1366	0.92267	0.03592
0.92332	8.26688	0.92311	0.00526	0.92351	10.1417	0.92363	0.03679
0.92424	8.26846	0.92422	0.00521	0.92452	10.1358	0.92468	0.0368
0.92537	8.26218	0.92511	0.0062	0.92557	10.1226	0.9257	0.03719
0.92634	8.27642	0.92635	0.00655	0.92651	10.1237	0.92666	0.03763
0.92719	8.30356	0.9273	0.00602	0.92751	10.1402	0.92766	0.03715
0.92817	8.29965	0.9283	0.00708	0.92855	10.1447	0.92874	0.03763
0.9293	8.29546	0.9293	0.00768	0.92953	10.1367	0.92971	0.03792
0.93026	8.27749	0.93034	0.00742	0.93054	10.137	0.93067	0.0384
0.93117	8.29294	0.93141	0.0074	0.93153	10.1208	0.93171	0.03836
0.93233	8.3165	0.93216	0.00807	0.93255	10.1354	0.93264	0.03835
0.93322	8.32478	0.93333	0.00764	0.9335	10.1358	0.9337	0.03859
0.93431	8.33018	0.9342	0.00802	0.93456	10.1463	0.93472	0.03807
0.9353	8.30584	0.93532	0.00797	0.93553	10.1478	0.93564	0.03852
0.93616	8.31384	0.93622	0.0088	0.93648	10.1607	0.93671	0.03837
0.93723	8.32492	0.93722	0.00876	0.93752	10.1566	0.93766	0.03867
0.93834	8.3542	0.93827	0.00824	0.9385	10.1459	0.93865	0.03921
0.93918	8.35718	0.93932	0.00848	0.93951	10.1656	0.9397	0.03953
0.94032	8.34373	0.94032	0.00753	0.94046	10.1512	0.94068	0.03993
0.94114	8.34442	0.94134	0.00796	0.94156	10.168	0.94171	0.03938
0.94219	8.33572	0.94229	0.00781	0.94246	10.1681	0.94268	0.04049
0.94329	8.36048	0.9434	0.00745	0.94349	10.1669	0.94367	0.03982
0.9443	8.37244	0.94424	0.00785	0.94451	10.1532	0.94469	0.04049
0.94527	8.38073	0.94526	0.00759	0.94547	10.1766	0.94569	0.0404
0.94622	8.36407	0.94622	0.00741	0.94663	10.1847	0.94669	0.04018
0.94733	8.37077	0.94732	0.0071	0.94759	10.202	0.94766	0.04032
0.94828	8.37989	0.94827	0.00651	0.94858	10.1833	0.94875	0.04121
0.94919	8.38161	0.94935	0.00649	0.9496	10.1775	0.94967	0.04025
0.95025	8.41355	0.95027	0.00689	0.95058	10.1672	0.95073	0.0411
0.95111	8.40414	0.95131	0.00581	0.95162	10.1839	0.95174	0.0408
0.95224	8.38776	0.9522	0.00564	0.95261	10.1933	0.9527	0.04154
0.95339	8.40061	0.95336	0.00613	0.95364	10.1852	0.9537	0.04096
0.9541	8.40726	0.95413	0.00581	0.95459	10.1883	0.95471	0.04197
0.95523	8.43417	0.95531	0.00493	0.95559	10.1832	0.95572	0.04133
0.95618	8.43873	0.95626	0.00471	0.95664	10.1949	0.95675	0.04144
0.95733	8.43007	0.95733	0.00415	0.95757	10.2083	0.9578	0.04187
0.95818	8.41704	0.95823	0.00428	0.95859	10.2294	0.95876	0.04183
0.95931	8.42039	0.95934	0.0035	0.95962	10.2226	0.95977	0.04134
0.96005	8.44073	0.96034	0.00381	0.96059	10.2224	0.96073	0.04229
0.96131	8.45367	0.96131	0.00401	0.9616	10.2153	0.96176	0.04225
0.96218	8.46037	0.96228	0.00398	0.96259	10.2254	0.96272	0.04181
0.96321	8.44306	0.96327	0.00274	0.96362	10.2098	0.96376	0.04164
0.9642	8.44087	0.96422	0.00206	0.96461	10.2175	0.96479	0.04244
0.96518	8.45134	0.96536	0.00289	0.96556	10.2144	0.96573	0.04198
0.96622	8.46163	0.96637	0.00218	0.96665	10.2048	0.96676	0.04136
0.96719	8.48155	0.96732	0.00186	0.96765	10.2071	0.96772	0.04225
0.9682	8.4809	0.96827	0.00174	0.96861	10.1998	0.9687	0.04174
0.9693	8.48304	0.96935	0.00138	0.96958	10.1838	0.96972	0.04265
0.97013	8.46293	0.9703	0.000544449	0.97064	10.2081	0.97072	0.04272
0.97127	8.48197	0.97134	0.000550182	0.97157	10.21	0.97172	0.04229
0.97227	8.49151	0.97229	0.00121	0.97261	10.2183	0.97271	0.04211
0.97321	8.49849	0.97319	0.00126	0.9736	10.2201	0.97376	0.04204
0.97435	8.5145	0.97423	-0.000147689	0.97458	10.2194	0.97476	0.04183
0.97516	8.48555	0.97529	6.59527e-05	0.97559	10.2157	0.97572	0.04173
0.97637	8.4944	0.97632	0.000490943	0.97664	10.2337	0.97672	0.04259
0.97716	8.50115	0.97716	0.000600248	0.9776	10.2381	0.97771	0.04193
0.97813	8.51478	0.97828	-0.000239031	0.97862	10.248	0.97874	0.04179
0.97935	8.53457	0.97925	0.000307494	0.97959	10.2491	0.97974	0.04236
0.98016	8.52167	0.9802	-2.73006e-05	0.9806	10.2409	0.98077	0.04216
0.98128	8.52912	0.98135	0.000624708	0.98158	10.2275	0.98176	0.04241
0.98222	8.51059	0.98234	0.00111	0.9826	10.2404	0.98276	0.04097
0.98319	8.52707	0.98325	1.39754e-05	0.98363	10.2428	0.98374	0.04277
0.98432	8.54322	0.98411	0.000691208	0.98458	10.2543	0.9847	0.04201
0.98518	8.54983	0.9853	0.000274626	0.98554	10.2601	0.98579	0.04152
0.98627	8.54532	0.98625	0.000829177	0.98655	10.2478	0.98678	0.04209
0.98731	8.52447	0.98713	0.00050088	0.98758	10.2447	0.98778	0.04259
0.98812	8.54034	0.98814	0.00070191	0.98852	10.2522	0.98878	0.04172
0.98929	8.53917	0.98914	0.00104	0.98956	10.2661	0.98982	0.04212
0.99016	8.56128	0.99017	0.000647257	0.9906	10.2781	0.99077	0.04216
0.99123	8.56324	0.99113	0.0012	0.99163	10.2744	0.99173	0.04178
0.99219	8.5698	0.99214	0.00157	0.99263	10.2712	0.9927	0.04232
0.99331	8.56193	0.99316	0.00172	0.99361	10.2633	0.99379	0.0422
0.9941	8.54034	0.99427	0.00224	0.99456	10.2505	0.99476	0.04172
0.99529	8.57339	0.99532	0.00187	0.99562	10.2608	0.99574	0.04204
0.99626	8.56948	0.99625	0.00171	0.99663	10.268	0.99676	0.04178
0.99715	8.59126	0.99721	0.00321	0.99762	10.2816	0.99774	0.04197
0.99826	8.57329	0.9982	0.00375	0.99858	10.2614	0.9987	0.04153
0.99926	8.56864	0.99907	0.00373	0.99958	10.279	0.99972	0.04156
1.00018	8.56645	1.00013	0.00298	1.00061	10.2603	1.00076	0.04198
1.00136	8.57292	1.00116	0.00427	1.00162	10.2767	1.00173	0.04189
1.00207	8.60969	1.00218	0.0043	1.00262	10.2643	1.00277	0.04178
1.00323	8.59871	1.00321	0.0034	1.00358	10.2657	1.00376	0.04195
1.00426	8.5907	1.00429	0.00407	1.00463	10.2446	1.00474	0.04188
1.00514	8.57557	1.00531	0.00459	1.0056	10.2557	1.00579	0.04156
1.00626	8.58446	1.00621	0.00426	1.00658	10.2379	1.00668	0.04217
1.00713	8.60415	1.00727	0.00486	1.00763	10.2612	1.00773	0.04169
1.00832	8.61886	1.00826	0.00562	1.0086	10.2584	1.00874	0.04165
1.00908	8.61728	1.00914	0.00448	1.00958	10.2727	1.0097	0.04212
1.01026	8.58707	1.01018	0.00553	1.01061	10.2838	1.01073	0.04105
1.01117	8.60448	1.01112	0.00551	1.0116	10.2762	1.01173	0.04113
1.01232	8.60238	1.01211	0.00552	1.01256	10.2847	1.01275	0.04149
1.01324	8.61723	1.01323	0.00478	1.0136	10.2854	1.01374	0.0416
1.01413	8.63981	1.01436	0.00514	1.01464	10.3074	1.01473	0.04126
1.01524	8.62966	1.01519	0.00558	1.01557	10.286	1.01576	0.04179
1.01618	8.62584	1.01623	0.00565	1.01659	10.2855	1.01672	0.04165
1.01717	8.61258	1.0173	0.006	1.01763	10.2773	1.01772	0.04157
1.01828	8.6224	1.01821	0.00557	1.01863	10.2734	1.01874	0.04148
1.01916	8.64693	1.0192	0.00567	1.01955	10.2662	1.01975	0.04125
1.02038	8.65838	1.0202	0.00617	1.02061	10.2954	1.02077	0.04142
1.02116	8.65028	1.02109	0.00596	1.02157	10.2956	1.02174	0.0416
1.02225	8.63404	1.02215	0.00572	1.02262	10.302	1.02269	0.04137
1.02322	8.64977	1.02332	0.00553	1.02359	10.2919	1.02373	0.04088
1.02416	8.63618	1.0242	0.00574	1.0246	10.2976	1.02477	0.04128
1.02516	8.66885	1.02514	0.00591	1.0256	10.3017	1.02577	0.04118
1.02631	8.67607	1.02636	0.00581	1.02662	10.3087	1.02676	0.0419
1.02722	8.66769	1.0273	0.00554	1.0276	10.3231	1.02772	0.04088
1.02811	8.65931	1.02817	0.00596	1.02859	10.3026	1.02873	0.04158
1.0293	8.64837	1.02926	0.00583	1.02957	10.3125	1.02971	0.04161
1.03006	8.67076	1.03016	0.00577	1.03061	10.2991	1.03072	0.04148
1.03128	8.68835	1.03119	0.00447	1.03159	10.3093	1.03171	0.04181
1.0321	8.69711	1.03227	0.00571	1.03255	10.3232	1.03272	0.04132
1.03324	8.68077	1.03314	0.00511	1.03362	10.3322	1.03373	0.04123
1.03416	8.67067	1.03428	0.00571	1.0346	10.3349	1.03474	0.04083
1.03518	8.68161	1.03514	0.00509	1.0356	10.3245	1.03573	0.04157
1.03612	8.67663	1.03629	0.00488	1.03662	10.3308	1.03675	0.04196
1.03727	8.71521	1.03727	0.00563	1.0376	10.3181	1.03773	0.04162
1.03811	8.70358	1.03827	0.00563	1.03856	10.3249	1.03879	0.04152
1.03921	8.71298	1.03918	0.00526	1.03958	10.3224	1.0397	0.04167
1.04023	8.69161	1.04024	0.00535	1.04056	10.3175	1.04073	0.04129
1.04106	8.68705	1.04126	0.00467	1.04158	10.3231	1.04173	0.04155
1.04231	8.70995	1.0421	0.0042	1.04257	10.3196	1.04273	0.04133
1.04307	8.7187	1.04326	0.0042	1.04358	10.3189	1.04374	0.04147
1.04427	8.73867	1.04423	0.00381	1.04461	10.3289	1.04472	0.0413
1.04512	8.72117	1.04516	0.00436	1.04558	10.3514	1.04574	0.04156
1.04631	8.71861	1.04639	0.00445	1.04658	10.3582	1.04666	0.04132
1.04727	8.71061	1.04713	0.0039	1.04758	10.357	1.04764	0.04125
1.04814	8.71647	1.04834	0.00292	1.04856	10.3498	1.04871	0.04146
1.0492	8.75296	1.04924	0.00358	1.0496	10.3382	1.0497	0.04166
1.05027	8.74119	1.05019	0.00314	1.05059	10.3259	1.0507	0.04114
1.05119	8.74919	1.05121	0.00341	1.05155	10.3507	1.05176	0.04123
1.05209	8.72759	1.05221	0.00375	1.05256	10.3588	1.05275	0.04161
1.0532	8.72932	1.0532	0.00396	1.05358	10.3683	1.05371	0.04118
1.05426	8.74896	1.05416	0.00293	1.05458	10.359	1.05472	0.0415
1.05526	8.7585	1.0551	0.00327	1.05558	10.3617	1.05571	0.04134
1.05614	8.76734	1.0563	0.00315	1.05654	10.3582	1.05671	0.04137
1.05709	8.75245	1.05718	0.0032	1.05762	10.3673	1.05772	0.04191
1.05809	8.75571	1.05821	0.00311	1.05851	10.3599	1.05866	0.04167
1.05926	8.74942	1.05918	0.00317	1.05957	10.3613	1.05965	0.04157
1.06025	8.76609	1.06006	0.00341	1.06059	10.3629	1.06071	0.04181
1.06107	8.77451	1.06119	0.00322	1.06156	10.3671	1.06172	0.04121
1.0621	8.77889	1.06228	0.00323	1.06254	10.3389	1.06265	0.04188
1.06311	8.78257	1.06316	0.00302	1.06349	10.357	1.06368	0.04195
1.06427	8.76492	1.06404	0.00284	1.06458	10.356	1.0647	0.04136
1.06518	8.76697	1.06526	0.00331	1.06557	10.3595	1.0657	0.04194
1.06602	8.78182	1.06627	0.00332	1.06658	10.3693	1.06669	0.04212
1.06723	8.80211	1.06713	0.00308	1.06756	10.3628	1.06768	0.04219
1.06821	8.8009	1.06817	0.00326	1.06857	10.3513	1.0687	0.04162
1.06911	8.79248	1.06926	0.00329	1.06957	10.3489	1.06965	0.04169
1.07011	8.78075	1.07026	0.00333	1.07057	10.3721	1.07069	0.04249
1.07126	8.77456	1.07119	0.00341	1.07158	10.3721	1.07176	0.042
1.07234	8.81277	1.07225	0.00384	1.07258	10.3874	1.07267	0.0423
1.07308	8.81277	1.07311	0.00445	1.0736	10.3625	1.07371	0.04201
1.07429	8.81864	1.07427	0.00379	1.07456	10.3704	1.07472	0.04212
1.07515	8.80751	1.07512	0.00437	1.07561	10.3651	1.07571	0.04236
1.07628	8.79681	1.07606	0.005	1.07658	10.389	1.07665	0.04241
1.07718	8.81664	1.07732	0.00521	1.0776	10.3774	1.07774	0.04219
1.07819	8.82623	1.07813	0.00436	1.07857	10.4044	1.0787	0.04209
1.07921	8.84252	1.07922	0.00455	1.07957	10.3782	1.0797	0.04271
1.08016	8.8252	1.08014	0.00504	1.08056	10.388	1.08072	0.04201
1.08121	8.81873	1.08113	0.00458	1.0816	10.3808	1.08164	0.04279
1.08211	8.81901	1.08232	0.00475	1.08253	10.3974	1.0827	0.04247
1.08311	8.82939	1.08308	0.00514	1.08358	10.4026	1.08369	0.04276
1.08426	8.85392	1.0843	0.00502	1.08458	10.3963	1.08474	0.0428
1.08511	8.83246	1.08508	0.00483	1.08556	10.3977	1.08569	0.04258
1.08606	8.83935	1.08624	0.00516	1.08658	10.3969	1.08671	0.04343
1.08707	8.82492	1.08712	0.00554	1.08755	10.4029	1.08772	0.04437
1.08799	8.82669	1.08827	0.00545	1.08858	10.4	1.08868	0.04286
1.08912	8.85718	1.08925	0.00549	1.08952	10.4106	1.08968	0.04327
1.09011	8.86235	1.09014	0.00469	1.09053	10.4075	1.09062	0.0431
1.09116	8.87007	1.09107	0.00547	1.0915	10.3966	1.09172	0.04322
1.09223	8.84582	1.09219	0.0052	1.09257	10.3996	1.09267	0.04292
1.09323	8.83898	1.09318	0.00465	1.09359	10.386	1.09369	0.04316
1.09422	8.86621	1.09418	0.00528	1.09457	10.402	1.09468	0.04305
1.09511	8.87622	1.09511	0.00488	1.09554	10.4109	1.09569	0.04352
1.09613	8.88562	1.09621	0.00529	1.09651	10.4178	1.09667	0.04345
1.09721	8.85797	1.09719	0.00553	1.09759	10.4287	1.09769	0.04407
1.09829	8.86616	1.09812	0.00599	1.09861	10.4266	1.09863	0.04379
1.09921	8.85192	1.09923	0.00571	1.09955	10.4029	1.09971	0.04441
1.10015	8.87845	1.10018	0.00618	1.10057	10.4192	1.10074	0.04362
1.10115	8.89507	1.1011	0.00575	1.1016	10.4371	1.10166	0.04472
1.10218	8.88297	1.1022	0.006	1.10258	10.4531	1.1027	0.04434
1.10324	8.88506	1.10317	0.00582	1.1036	10.4613	1.10367	0.04372
1.10416	8.8697	1.1042	0.00609	1.10454	10.453	1.10469	0.04433
1.10519	8.89344	1.10538	0.00661	1.10561	10.4331	1.10564	0.04448
1.1061	8.90275	1.10609	0.0065	1.10659	10.4357	1.10671	0.04424
1.10707	8.91136	1.10726	0.00559	1.10759	10.466	1.10771	0.04387
1.10817	8.90061	1.10812	0.00558	1.10855	10.4748	1.10869	0.04486
1.10923	8.88525	1.10924	0.00618	1.10955	10.4645	1.10969	0.04447
1.11018	8.91057	1.11019	0.00621	1.11059	10.4526	1.11069	0.0441
1.11115	8.91327	1.11129	0.00679	1.11157	10.4691	1.11174	0.0446
1.11223	8.93784	1.11223	0.00748	1.11259	10.4572	1.11267	0.04542
1.1134	8.92072	1.11336	0.00681	1.11353	10.466	1.11367	0.04509
1.11427	8.90512	1.11439	0.00752	1.11459	10.4615	1.11463	0.04488
1.11537	8.91392	1.11515	0.00885	1.11556	10.455	1.11567	0.04571
1.1164	8.90973	1.11625	0.0091	1.11658	10.4416	1.11665	0.04499
1.11732	8.94362	1.11728	0.00838	1.11759	10.4362	1.11767	0.04558
1.11825	8.93463	1.11828	0.00967	1.11849	10.4128	1.11868	0.04548
1.11928	8.9357	1.11932	0.00975	1.11957	10.4406	1.11965	0.04655
1.12022	8.91825	1.12034	0.00927	1.12055	10.4443	1.12069	0.04614
1.12116	8.92034	1.12122	0.00864	1.12157	10.4572	1.12165	0.04624
1.12225	8.93854	1.12226	0.01048	1.1226	10.4452	1.12264	0.04542
1.12331	8.94455	1.1232	0.00953	1.12359	10.4524	1.12374	0.0466
1.12425	8.96647	1.12439	0.01002	1.12458	10.4319	1.12466	0.04559
1.1253	8.94073	1.12531	0.01015	1.12559	10.4319	1.12568	0.04616
1.12613	8.94981	1.12622	0.01102	1.12658	10.4429	1.1267	0.0465
1.12722	8.95576	1.12745	0.01045	1.12752	10.4366	1.1277	0.04564
1.12836	8.97154	1.12828	0.01072	1.12859	10.4576	1.12868	0.04605
1.12926	8.98034	1.12933	0.01015	1.12958	10.4351	1.12973	0.04663
1.13016	8.96461	1.13025	0.00993	1.13056	10.4397	1.13066	0.04691
1.13131	8.95846	1.13126	0.01038	1.13161	10.4305	1.13174	0.04685
1.13236	8.93891	1.13225	0.0102	1.1326	10.4769	1.13272	0.04715
1.13325	8.97615	1.1334	0.01078	1.13363	10.4701	1.13371	0.04687
1.13429	8.98295	1.13414	0.00932	1.13458	10.4933	1.13466	0.04755
1.13516	8.99002	1.13532	0.01021	1.13558	10.487	1.13573	0.04683
1.1362	8.97219	1.13633	0.01018	1.1366	10.4982	1.13667	0.04788
1.13709	8.94953	1.13726	0.00951	1.13761	10.4852	1.13772	0.04836
1.13822	8.98444	1.13838	0.00964	1.13861	10.5192	1.13866	0.04765
1.13933	8.98914	1.1392	0.00973	1.13958	10.5293	1.13968	0.04846
1.14029	9.01027	1.1403	0.00918	1.14062	10.5298	1.14067	0.0483
1.14121	8.99454	1.14127	0.00803	1.14154	10.5084	1.14175	0.04781
1.14217	8.98369	1.14205	0.00802	1.14261	10.5032	1.14271	0.04803
1.14332	8.99133	1.14335	0.0082	1.14353	10.4991	1.14363	0.04807
1.14411	8.99449	1.14419	0.00836	1.1446	10.4941	1.14467	0.04893
1.14529	9.02302	1.14531	0.00779	1.14554	10.5159	1.14563	0.04843
1.14624	9.00627	1.14616	0.00794	1.14657	10.5023	1.14669	0.04865
1.14727	9.01088	1.14728	0.00753	1.14761	10.5121	1.14763	0.04846
1.14828	9.00617	1.14839	0.00813	1.14856	10.497	1.14871	0.04921
1.14923	8.99091	1.14917	0.00706	1.14961	10.4888	1.1497	0.04887
1.15007	9.01744	1.15028	0.00766	1.15057	10.4941	1.15071	0.04854
1.15126	9.02475	1.15125	0.00728	1.15158	10.5104	1.15169	0.04906
1.15234	9.04453	1.15218	0.00709	1.15254	10.4914	1.15269	0.04927
1.15322	9.018	1.15345	0.00526	1.15361	10.4961	1.15373	0.04994
1.15423	9.00869	1.15439	0.00605	1.15453	10.484	1.15467	0.04927
1.15529	9.02177	1.15517	0.00551	1.15557	10.487	1.15572	0.04973
1.15627	9.03829	1.15627	0.00436	1.15659	10.4929	1.15671	0.04975
1.15721	9.05384	1.15723	0.00555	1.15759	10.5168	1.15771	0.05001
1.15823	9.03191	1.15823	0.00572	1.1586	10.5117	1.15872	0.04985
1.15915	9.02884	1.15934	0.00485	1.15957	10.5178	1.15967	0.04991
1.16026	9.02479	1.16027	0.00462	1.16057	10.5049	1.16066	0.05058
1.16127	9.04034	1.16139	0.00468	1.16158	10.4737	1.16168	0.04985
1.16221	9.0645	1.1622	0.00577	1.16262	10.4806	1.16272	0.05032
1.16331	9.06194	1.16313	0.00498	1.16356	10.4898	1.16366	0.05021
1.1642	9.05114	1.1642	0.00441	1.16459	10.5126	1.16476	0.05084
1.16513	9.03564	1.16536	0.00431	1.16559	10.5136	1.16571	0.05049
1.16621	9.04336	1.16617	0.00497	1.1666	10.5067	1.16673	0.05086
1.16727	9.06724	1.16735	0.00475	1.1676	10.5039	1.16772	0.05103
1.16824	9.07865	1.16817	0.00452	1.16854	10.4892	1.16876	0.05128
1.16919	9.06594	1.16934	0.00493	1.16952	10.478	1.16972	0.05185
1.1703	9.04602	1.17015	0.00488	1.17061	10.4993	1.17071	0.05211
1.17127	9.06361	1.17114	0.00463	1.17152	10.4887	1.17169	0.05275
1.17217	9.06156	1.17245	0.00513	1.17253	10.4751	1.17276	0.05263
1.17324	9.08972	1.17318	0.00558	1.17358	10.493	1.17369	0.05277
1.17416	9.08	1.17434	0.00511	1.17452	10.488	1.17466	0.0527
1.17534	9.08037	1.17516	0.00517	1.17555	10.5053	1.17568	0.05308
1.17608	9.06733	1.17638	0.00617	1.17658	10.5033	1.17673	0.05358
1.17723	9.06077	1.17715	0.00524	1.17761	10.5188	1.17771	0.05323
1.17832	9.08921	1.17826	0.00635	1.17855	10.5129	1.17878	0.05534
1.17922	9.09275	1.17925	0.00669	1.17961	10.5211	1.17972	0.05564
1.18021	9.08842	1.18014	0.00621	1.18054	10.502	1.18073	0.05544
1.18114	9.07869	1.18122	0.00622	1.18157	10.5043	1.18171	0.05657
1.18231	9.06682	1.18229	0.00614	1.18257	10.5139	1.18275	0.05612
1.18332	9.08116	1.18319	0.00748	1.18364	10.5153	1.18379	0.05562
1.18409	9.08172	1.18421	0.00637	1.18458	10.5265	1.18479	0.05597
1.18519	9.10881	1.18534	0.00682	1.18553	10.519	1.18572	0.05618
1.18624	9.08498	1.18617	0.00762	1.18659	10.5352	1.18676	0.05677
1.18713	9.07902	1.18722	0.00794	1.18754	10.5178	1.1878	0.0571
1.18827	9.08176	1.18819	0.00872	1.18859	10.5518	1.18877	0.05835
1.18932	9.08809	1.18932	0.00875	1.18958	10.5608	1.18979	0.05821
1.19018	9.11225	1.19025	0.00906	1.19055	10.5681	1.19078	0.05854
1.19123	9.10541	1.19131	0.00976	1.19156	10.5607	1.19177	0.05895
1.19226	9.09117	1.19209	0.009	1.19254	10.5755	1.1927	0.05907
1.19317	9.08986	1.19317	0.00887	1.19356	10.5527	1.19376	0.05983
1.1943	9.0921	1.19429	0.00978	1.19455	10.5852	1.19477	0.05956
1.19526	9.12105	1.19523	0.00965	1.19554	10.573	1.19581	0.05961
1.19626	9.11765	1.19608	0.00951	1.19654	10.5927	1.19672	0.06026
1.1973	9.12114	1.19717	0.01012	1.19756	10.5832	1.19783	0.06096
1.19823	9.09429	1.19834	0.01028	1.19856	10.6006	1.19877	0.06166
1.19912	9.10183	1.19912	0.01067	1.19957	10.6031	1.19978	0.06143
1.20023	9.11174	1.20026	0.01093	1.20053	10.5843	1.20076	0.062
1.20124	9.12277	1.20119	0.01074	1.20151	10.6002	1.20175	0.06236
1.20215	9.14023	1.20226	0.01138	1.20257	10.592	1.20277	0.06207
1.20319	9.11528	1.20325	0.01163	1.20356	10.5954	1.20373	0.06196
1.20421	9.10988	1.2042	0.01126	1.20452	10.5849	1.20472	0.0625
1.20529	9.11393	1.20526	0.01147	1.20554	10.5937	1.20575	0.06338
1.20616	9.12477	1.20614	0.01072	1.20653	10.5937	1.20674	0.06284
1.20722	9.1399	1.20721	0.01127	1.20758	10.6168	1.20783	0.06336
1.20828	9.14074	1.20826	0.01091	1.20857	10.6103	1.20873	0.06474
1.20927	9.13646	1.20912	0.01141	1.20959	10.623	1.20976	0.06423
1.21014	9.11104	1.21024	0.0109	1.21054	10.6074	1.21074	0.06474
1.21112	9.1325	1.21118	0.01239	1.21158	10.6148	1.21179	0.06529
1.21213	9.13162	1.21206	0.01246	1.21256	10.6061	1.21281	0.06541
1.21328	9.16043	1.2131	0.0116	1.21354	10.6421	1.2138	0.06558
1.21417	9.15149	1.21421	0.01158	1.21461	10.6219	1.21481	0.0661
1.21538	9.1399	1.21527	0.01096	1.21556	10.6529	1.21579	0.06587
1.21615	9.13367	1.21612	0.01194	1.2166	10.627	1.21679	0.06661
1.21726	9.13273	1.21731	0.01184	1.21752	10.6048	1.21782	0.06687
1.21815	9.15889	1.21802	0.0111	1.21856	10.6075	1.21878	0.06693
1.21925	9.16457	1.21935	0.01182	1.21959	10.6149	1.21983	0.06789
1.22024	9.17155	1.22027	0.01182	1.22059	10.6423	1.22076	0.0678
1.22111	9.14228	1.22125	0.01111	1.22155	10.6402	1.22176	0.06803
1.22213	9.13506	1.22211	0.01199	1.22256	10.6436	1.2228	0.06915
1.22319	9.16248	1.22322	0.01178	1.22352	10.6305	1.22383	0.06835
1.22418	9.16718	1.22425	0.01193	1.22456	10.6211	1.22481	0.06905
1.22532	9.19324	1.22526	0.01098	1.2255	10.6252	1.22584	0.06925
1.22612	9.1629	1.22612	0.01181	1.22655	10.6404	1.22681	0.06937
1.22733	9.16094	1.22719	0.01207	1.22753	10.6488	1.22779	0.06955
1.22817	9.15647	1.22812	0.0126	1.22858	10.6496	1.22885	0.07088
1.22909	9.16155	1.22925	0.01113	1.22959	10.6343	1.22985	0.07042
1.23014	9.19645	1.23021	0.01135	1.23053	10.6385	1.23086	0.07094
1.2313	9.18272	1.23124	0.01156	1.23154	10.6277	1.2318	0.0712
1.23226	9.19431	1.23232	0.0113	1.23259	10.6498	1.23277	0.07203
1.23314	9.16145	1.23315	0.01055	1.23359	10.6375	1.23382	0.07234
1.23407	9.17998	1.23403	0.01079	1.2345	10.6389	1.23486	0.07178
1.23525	9.18771	1.23524	0.01157	1.23558	10.6387	1.23584	0.07221
1.23616	9.19524	1.23614	0.01124	1.23656	10.6371	1.23686	0.07334
1.23726	9.20749	1.23737	0.011	1.23755	10.6407	1.23783	0.07356
1.23819	9.17444	1.23813	0.01111	1.23855	10.6522	1.23879	0.0735
1.23907	9.18198	1.23921	0.01104	1.23957	10.6471	1.23986	0.07488
1.24019	9.18096	1.24024	0.01132	1.24059	10.6644	1.24079	0.07515
1.2413	9.21479	1.24122	0.01152	1.24154	10.6371	1.24178	0.07505
1.24223	9.2208	1.24235	0.01138	1.24261	10.64	1.24278	0.07531
1.24311	9.20618	1.24326	0.01082	1.24353	10.6373	1.24383	0.07514
1.24414	9.19422	1.24423	0.01087	1.24453	10.6502	1.24481	0.07509
1.2451	9.17528	1.2452	0.01052	1.24552	10.6488	1.24581	0.07602
1.24634	9.21815	1.24605	0.01038	1.24653	10.6449	1.24679	0.07652
1.24713	9.20963	1.24733	0.01172	1.24758	10.6482	1.24781	0.07667
1.24831	9.22192	1.2482	0.01215	1.24855	10.6424	1.24884	0.07788
1.24908	9.20637	1.24916	0.01159	1.24956	10.6517	1.24986	0.07676
1.25006	9.18584	1.25021	0.01108	1.25056	10.6647	1.2508	0.07815
1.25121	9.21056	1.25126	0.01154	1.25153	10.6778	1.25177	0.07917
1.25218	9.21908	1.25216	0.01212	1.25254	10.6879	1.2528	0.07929
1.25309	9.23425	1.25308	0.01225	1.25358	10.665	1.25381	0.07873
1.25417	9.22652	1.25411	0.0129	1.25452	10.6816	1.25486	0.07871
1.25511	9.21214	1.25514	0.013	1.25556	10.6671	1.25581	0.08033
1.25629	9.20199	1.2562	0.01299	1.25661	10.6928	1.25682	0.08019
1.25713	9.21959	1.25708	0.01262	1.25748	10.6947	1.2578	0.08008
1.25817	9.24012	1.25821	0.01287	1.25853	10.682	1.25879	0.08162
1.2592	9.23653	1.2591	0.01403	1.25953	10.6867	1.25978	0.08189
1.26031	9.23849	1.2601	0.01372	1.26057	10.676	1.26084	0.08264
1.26122	9.21601	1.26117	0.01402	1.26152	10.6699	1.26177	0.08349
1.26219	9.21717	1.26221	0.01402	1.26258	10.6469	1.26276	0.08249
1.26304	9.23993	1.26315	0.01417	1.26357	10.6716	1.26383	0.08363
1.26417	9.25231	1.26427	0.0145	1.26457	10.6632	1.26479	0.08332
1.2652	9.26129	1.26505	0.01458	1.26552	10.6679	1.2658	0.08433
1.26617	9.24207	1.2662	0.01551	1.26655	10.6608	1.26679	0.08461
1.26713	9.2323	1.26719	0.01469	1.26752	10.6882	1.2678	0.08513
1.26803	9.23616	1.26812	0.01511	1.26852	10.6751	1.26883	0.08624
1.26917	9.26446	1.26914	0.01569	1.26963	10.7131	1.26977	0.08659
1.27031	9.27261	1.27033	0.01544	1.27052	10.6938	1.2708	0.08685
1.27127	9.26064	1.27111	0.01529	1.27156	10.722	1.27183	0.0872
1.27214	9.25036	1.27214	0.01522	1.27254	10.6959	1.27281	0.08764
1.27317	9.22764	1.27319	0.01549	1.27357	10.709	1.27388	0.08857
1.27417	9.25776	1.27425	0.01583	1.27459	10.6997	1.27476	0.08886
1.27511	9.27693	1.27516	0.01596	1.2755	10.7191	1.27581	0.08955
1.27631	9.26846	1.27614	0.01661	1.27654	10.7325	1.2768	0.08999
1.27717	9.26283	1.27718	0.01632	1.27754	10.7487	1.2778	0.09056
1.27824	9.24486	1.2781	0.01651	1.27852	10.75	1.27883	0.09113
1.27908	9.25827	1.27919	0.01661	1.27952	10.7378	1.27978	0.09165
1.28018	9.27396	1.28011	0.01716	1.28051	10.7345	1.28072	0.0926
1.28129	9.29099	1.28121	0.01655	1.28158	10.7243	1.28178	0.09266
1.28212	9.28461	1.28216	0.017	1.28251	10.7324	1.28279	0.09369
1.28302	9.2558	1.28308	0.01675	1.28354	10.7297	1.28374	0.09467
1.28419	9.27237	1.28419	0.0166	1.28453	10.7449	1.28475	0.09447
1.28507	9.26367	1.28507	0.01717	1.28555	10.7209	1.28578	0.09577
1.28618	9.29518	1.28618	0.01642	1.28654	10.7451	1.28676	0.09607
1.28705	9.29192	1.28715	0.01723	1.28753	10.7245	1.28772	0.09688
1.28812	9.2929	1.28813	0.01803	1.28853	10.7462	1.28881	0.10108
1.28922	9.2862	1.28927	0.01751	1.28957	10.7427	1.28976	0.10199
1.29019	9.27079	1.29014	0.01815	1.29053	10.7444	1.2908	0.10119
1.29122	9.29383	1.29131	0.01728	1.29153	10.7391	1.29177	0.10301
1.2922	9.30049	1.29203	0.0175	1.29259	10.7275	1.29274	0.10317
1.2931	9.30956	1.29314	0.01804	1.29357	10.7114	1.29378	0.10453
1.29412	9.2875	1.29409	0.01818	1.29455	10.7307	1.29478	0.10477
1.29524	9.28545	1.2952	0.01747	1.29553	10.7412	1.29578	0.10503
1.29607	9.28731	1.2961	0.01891	1.29653	10.7459	1.29678	0.10667
1.29722	9.30281	1.29711	0.01802	1.29753	10.7381	1.29778	0.10627
1.29823	9.32716	1.29821	0.01839	1.29854	10.7195	1.29883	0.10652
1.29916	9.30523	1.29917	0.01812	1.29948	10.7168	1.29974	0.10882
1.30011	9.30337	1.30004	0.01778	1.30056	10.7679	1.3008	0.10945
1.3011	9.29634	1.30132	0.01973	1.30151	10.7682	1.30184	0.11102
1.30215	9.30752	1.30214	0.01955	1.30257	10.7836	1.30277	0.11152
1.30314	9.34028	1.30316	0.02023	1.3035	10.7681	1.3038	0.1117
1.30422	9.33009	1.30427	0.01971	1.30451	10.7646	1.30476	0.11184
1.30504	9.32339	1.30534	0.02146	1.30553	10.7677	1.30575	0.11201
1.3062	9.28918	1.30625	0.02159	1.3065	10.7633	1.30674	0.11396
1.30719	9.31966	1.30714	0.02204	1.3075	10.7902	1.30776	0.11674
1.3081	9.31845	1.30839	0.02307	1.30853	10.7958	1.30878	0.11717
1.30904	9.34098	1.30921	0.02318	1.30962	10.791	1.30981	0.11747
1.31019	9.33549	1.3103	0.02341	1.31055	10.7876	1.31074	0.11805
1.31119	9.30877	1.31116	0.02322	1.31153	10.7745	1.31177	0.12088
1.31209	9.32045	1.31228	0.02399	1.3126	10.7922	1.31284	0.12131
1.31304	9.31957	1.31328	0.02402	1.31356	10.8016	1.31378	0.12146
1.31415	9.35118	1.31427	0.02493	1.31456	10.8099	1.31477	0.12335
1.31509	9.34708	1.3153	0.02449	1.31554	10.8045	1.31574	0.12299
1.31632	9.34922	1.31623	0.0252	1.31653	10.7944	1.31676	0.12249
1.31705	9.33744	1.31722	0.0256	1.31749	10.8033	1.31777	0.12591
1.31819	9.33903	1.31822	0.02543	1.31853	10.7816	1.31876	0.12695
1.31925	9.37719	1.31935	0.02607	1.31951	10.8104	1.31979	0.12752
1.3203	9.34792	1.32025	0.02571	1.32054	10.8262	1.32072	0.12893
1.3213	9.35564	1.32124	0.02573	1.3216	10.8178	1.32174	0.12839
1.32225	9.34135	1.32235	0.02583	1.32254	10.8267	1.32274	0.13097
1.32316	9.32837	1.32318	0.02655	1.3235	10.8124	1.32371	0.13121
1.32413	9.34508	1.3242	0.02558	1.3245	10.8039	1.32471	0.13314
1.32533	9.36472	1.32525	0.0266	1.32551	10.83	1.3257	0.13335
1.32623	9.37491	1.32638	0.02592	1.32649	10.8143	1.3267	0.13469
1.32722	9.34564	1.32721	0.02584	1.32755	10.8367	1.32779	0.13621
1.32821	9.33074	1.32818	0.0263	1.32849	10.8202	1.32879	0.13783
1.32918	9.35322	1.32931	0.02594	1.32952	10.8396	1.32974	0.139
1.33015	9.36407	1.33011	0.02628	1.33053	10.831	1.3308	0.13992
1.33126	9.38627	1.3312	0.02528	1.33151	10.8541	1.33175	0.14103
1.33227	9.36314	1.3324	0.02585	1.33251	10.87	1.33274	0.14055
1.33333	9.35839	1.33334	0.02622	1.33352	10.8815	1.3338	0.14216
1.33424	9.33768	1.33418	0.02593	1.33453	10.8655	1.33477	0.14456
1.33526	9.36919	1.33516	0.02528	1.33552	10.8409	1.33573	0.14451
1.33617	9.39181	1.33635	0.0259	1.33653	10.8375	1.33674	0.14622
1.33736	9.38204	1.33724	0.02575	1.3375	10.8369	1.33776	0.14754
1.33829	9.36914	1.33841	0.02583	1.33854	10.85	1.33874	0.14782
1.33912	9.36305	1.33921	0.0255	1.33952	10.8484	1.33981	0.14908
1.34027	9.37868	1.34036	0.02508	1.34051	10.8465	1.34075	0.15057
1.34124	9.3865	1.34121	0.02591	1.3415	10.8319	1.34172	0.15238
1.34213	9.40577	1.34217	0.02549	1.34247	10.8355	1.34276	0.1525
1.34322	9.38669	1.34314	0.02538	1.34353	10.8295	1.34374	0.15226
1.34429	9.36472	1.34442	0.02577	1.34452	10.857	1.34477	0.15501
1.34516	9.38073	1.3452	0.02578	1.34553	10.8553	1.34574	0.15712
1.3462	9.37612	1.3464	0.02508	1.34651	10.849	1.34674	0.15695
1.34731	9.4075	1.34721	0.02504	1.34752	10.8379	1.34777	0.15864
1.34831	9.39912	1.3481	0.02561	1.34851	10.8481	1.34874	0.1616
1.34933	9.39027	1.34923	0.02518	1.34951	10.8233	1.34978	0.16078
1.35021	9.37854	1.35022	0.02577	1.35047	10.8328	1.35073	0.16287
1.35113	9.38893	1.35131	0.02606	1.35147	10.8419	1.35176	0.16446
1.35207	9.40843	1.35239	0.02524	1.35246	10.834	1.35275	0.1659
1.35334	9.41671	1.35315	0.02591	1.35352	10.8321	1.35377	0.16711
1.35433	9.4101	1.35438	0.02555	1.35454	10.8461	1.35476	0.16934
1.3552	9.38543	1.35523	0.02621	1.35549	10.8495	1.35574	0.16991
1.35619	9.39493	1.35634	0.02593	1.3565	10.8595	1.35672	0.1725
1.35712	9.40512	1.35723	0.02696	1.35749	10.8418	1.35769	0.17232
1.35826	9.40968	1.35817	0.027	1.35848	10.8569	1.35873	0.17326
1.35935	9.43035	1.35936	0.02673	1.35947	10.8724	1.35972	0.17547
1.35979	9.41429	1.35968	0.02928	1.35979	10.8675	1.35983	0.17827
