# Supplementary material for: Interface engineering of Ta3N5 thin film photoanode for highly efficient photoelectrochemical water splitting
Source: Nat Commun. 2022 Feb 7;13:729. doi: 10.1038/s41467-022-28415-4 (PMC8821563; doi:10.1038/s41467-022-28415-4)
Supplement: Supplementary file 3 — Source Data [file 41467_2022_28415_MOESM3_ESM.zip › Source Data file/Soruce_Data_Figure_S19.xlsx]

## Sheet: Figure S19a
Ta3N5		InGaN/Ta3N5		Ta3N5/Mg:GaN		In:GaN/Ta3N5/Mg:GaN
Wavelength (nm)	Absorbance (arb. units)	Wavelength (nm)	Absorbance (arb. units)	Wavelength (nm)	Absorbance (arb. units)	Wavelength (nm)	Absorbance (arb. units)
350	2.18745	350	2.3253	350	2.17701	350	2.3142
351	2.17795	351	2.3128	351	2.19751	351	2.2872
352	2.16845	352	2.3003	352	2.21801	352	2.2602
353	2.17645	353	2.2988	353	2.20201	353	2.2297
354	2.18445	354	2.2973	354	2.18601	354	2.1992
355	2.15795	355	2.2908	355	2.23201	355	2.2212
356	2.13145	356	2.2843	356	2.27801	356	2.2432
357	2.14445	357	2.3028	357	2.24551	357	2.2557
358	2.15745	358	2.3213	358	2.21301	358	2.2682
359	2.13545	359	2.3008	359	2.20701	359	2.2812
360	2.11345	360	2.2803	360	2.20101	360	2.2942
361	2.13845	361	2.3063	361	2.22301	361	2.2617
362	2.16345	362	2.3323	362	2.24501	362	2.2292
363	2.16295	363	2.3423	363	2.22501	363	2.2202
364	2.16245	364	2.3523	364	2.20501	364	2.2112
365	2.15145	365	2.3108	365	2.17701	365	2.2037
366	2.14045	366	2.2693	366	2.14901	366	2.1962
367	2.13445	367	2.2388	367	2.14701	367	2.1797
368	2.12845	368	2.2083	368	2.14501	368	2.1632
369	2.14395	369	2.1808	369	2.15401	369	2.1707
370	2.15945	370	2.1533	370	2.16301	370	2.1782
371	2.15095	371	2.1718	371	2.16751	371	2.1797
372	2.14245	372	2.1903	372	2.17201	372	2.1812
373	2.15145	373	2.2003	373	2.16801	373	2.1602
374	2.16045	374	2.2103	374	2.16401	374	2.1392
375	2.14445	375	2.2053	375	2.17401	375	2.1432
376	2.12845	376	2.2003	376	2.18401	376	2.1472
377	2.14495	377	2.2013	377	2.18751	377	2.1727
378	2.16145	378	2.2023	378	2.19101	378	2.1982
379	2.16045	379	2.1953	379	2.18051	379	2.1777
380	2.15945	380	2.1883	380	2.17001	380	2.1572
381	2.16845	381	2.1878	381	2.18201	381	2.1547
382	2.17745	382	2.1873	382	2.19401	382	2.1522
383	2.16345	383	2.1743	383	2.17201	383	2.1762
384	2.14945	384	2.1613	384	2.15001	384	2.2002
385	2.15595	385	2.1803	385	2.15501	385	2.1852
386	2.16245	386	2.1993	386	2.16001	386	2.1702
387	2.15195	387	2.1883	387	2.16201	387	2.1687
388	2.14145	388	2.1773	388	2.16401	388	2.1672
389	2.13945	389	2.1883	389	2.16351	389	2.1857
390	2.13745	390	2.1993	390	2.16301	390	2.2042
391	2.14095	391	2.1888	391	2.16601	391	2.1937
392	2.14445	392	2.1783	392	2.16901	392	2.1832
393	2.14795	393	2.1683	393	2.18051	393	2.1692
394	2.15145	394	2.1583	394	2.19201	394	2.1552
395	2.15195	395	2.1718	395	2.18801	395	2.1667
396	2.15245	396	2.1853	396	2.18401	396	2.1782
397	2.14995	397	2.1778	397	2.17001	397	2.1857
398	2.14745	398	2.1703	398	2.15601	398	2.1932
399	2.14945	399	2.1818	399	2.15351	399	2.1812
400	2.15145	400	2.1933	400	2.15101	400	2.1692
401	2.14995	401	2.1858	401	2.14801	401	2.1652
402	2.14845	402	2.1783	402	2.14501	402	2.1612
403	2.15095	403	2.1793	403	2.15351	403	2.1712
404	2.15345	404	2.1803	404	2.16201	404	2.1812
405	2.15095	405	2.1743	405	2.16051	405	2.1837
406	2.14845	406	2.1683	406	2.15901	406	2.1862
407	2.15095	407	2.1713	407	2.16401	407	2.1842
408	2.15345	408	2.1743	408	2.16901	408	2.1822
409	2.15045	409	2.1783	409	2.16551	409	2.1787
410	2.14745	410	2.1823	410	2.16201	410	2.1752
411	2.15045	411	2.1878	411	2.16101	411	2.1767
412	2.15345	412	2.1933	412	2.16001	412	2.1782
413	2.15545	413	2.1913	413	2.16451	413	2.1777
414	2.15745	414	2.1893	414	2.16901	414	2.1772
415	2.15845	415	2.1883	415	2.16551	415	2.1752
416	2.15945	416	2.1873	416	2.16201	416	2.1732
417	2.15595	417	2.1808	417	2.16651	417	2.1717
418	2.15245	418	2.1743	418	2.17101	418	2.1702
419	2.15745	419	2.1848	419	2.16151	419	2.1687
420	2.16245	420	2.1953	420	2.15201	420	2.1672
421	2.15845	421	2.1898	421	2.15301	421	2.1687
422	2.15445	422	2.1843	422	2.15401	422	2.1702
423	2.15495	423	2.1858	423	2.15751	423	2.1682
424	2.15545	424	2.1873	424	2.16101	424	2.1662
425	2.15495	425	2.1838	425	2.15901	425	2.1707
426	2.15445	426	2.1803	426	2.15701	426	2.1752
427	2.15745	427	2.1858	427	2.16051	427	2.1737
428	2.16045	428	2.1913	428	2.16401	428	2.1722
429	2.15895	429	2.1898	429	2.16101	429	2.1742
430	2.15745	430	2.1883	430	2.15801	430	2.1762
431	2.15945	431	2.1848	431	2.15751	431	2.1722
432	2.16145	432	2.1813	432	2.15701	432	2.1682
433	2.16345	433	2.1823	433	2.15801	433	2.1727
434	2.16545	434	2.1833	434	2.15901	434	2.1772
435	2.16345	435	2.1843	435	2.16401	435	2.1737
436	2.16145	436	2.1853	436	2.16901	436	2.1702
437	2.16195	437	2.1858	437	2.16301	437	2.1717
438	2.16245	438	2.1863	438	2.15701	438	2.1732
439	2.16245	439	2.1853	439	2.15601	439	2.1717
440	2.16245	440	2.1843	440	2.15501	440	2.1702
441	2.16495	441	2.1898	441	2.15851	441	2.1687
442	2.16745	442	2.1953	442	2.16201	442	2.1672
443	2.16445	443	2.1918	443	2.16351	443	2.1682
444	2.16145	444	2.1883	444	2.16501	444	2.1692
445	2.16295	445	2.1838	445	2.16151	445	2.1682
446	2.16445	446	2.1793	446	2.15801	446	2.1672
447	2.16545	447	2.1803	447	2.15951	447	2.1692
448	2.16645	448	2.1813	448	2.16101	448	2.1712
449	2.16595	449	2.1793	449	2.16001	449	2.1707
450	2.16545	450	2.1773	450	2.15901	450	2.1702
451	2.16295	451	2.1693	451	2.15501	451	2.1667
452	2.16045	452	2.1613	452	2.15101	452	2.1632
453	2.15945	453	2.1628	453	2.15101	453	2.1642
454	2.15845	454	2.1643	454	2.15101	454	2.1652
455	2.15745	455	2.1623	455	2.15101	455	2.1607
456	2.15645	456	2.1603	456	2.15101	456	2.1562
457	2.14995	457	2.1468	457	2.14551	457	2.1562
458	2.14345	458	2.1333	458	2.14001	458	2.1562
459	2.13645	459	2.1338	459	2.13951	459	2.1517
460	2.12945	460	2.1343	460	2.13901	460	2.1472
461	2.12045	461	2.1203	461	2.13551	461	2.1447
462	2.11145	462	2.1063	462	2.13201	462	2.1422
463	2.09895	463	2.1013	463	2.12551	463	2.1397
464	2.08645	464	2.0963	464	2.11901	464	2.1372
465	2.07295	465	2.0888	465	2.11201	465	2.1307
466	2.05945	466	2.0813	466	2.10501	466	2.1242
467	2.04495	467	2.0688	467	2.10101	467	2.1222
468	2.03045	468	2.0563	468	2.09701	468	2.1202
469	2.01645	469	2.0463	469	2.09251	469	2.1117
470	2.00245	470	2.0363	470	2.08801	470	2.1032
471	1.98695	471	2.0228	471	2.08101	471	2.1002
472	1.97145	472	2.0093	472	2.07401	472	2.0972
473	1.95695	473	1.9993	473	2.06801	473	2.0897
474	1.94245	474	1.9893	474	2.06201	474	2.0822
475	1.92795	475	1.9773	475	2.05401	475	2.0747
476	1.91345	476	1.9653	476	2.04601	476	2.0672
477	1.89745	477	1.9558	477	2.03801	477	2.0592
478	1.88145	478	1.9463	478	2.03001	478	2.0512
479	1.86695	479	1.9313	479	2.02351	479	2.0462
480	1.85245	480	1.9163	480	2.01701	480	2.0412
481	1.83795	481	1.9038	481	2.00851	481	2.0317
482	1.82345	482	1.8913	482	2.00001	482	2.0222
483	1.80845	483	1.8788	483	1.99251	483	2.0147
484	1.79345	484	1.8663	484	1.98501	484	2.0072
485	1.78045	485	1.8523	485	1.97701	485	1.9982
486	1.76745	486	1.8383	486	1.96901	486	1.9892
487	1.75395	487	1.8253	487	1.96001	487	1.9807
488	1.74045	488	1.8123	488	1.95101	488	1.9722
489	1.72695	489	1.7978	489	1.94101	489	1.9642
490	1.71345	490	1.7833	490	1.93101	490	1.9562
491	1.70145	491	1.7688	491	1.92151	491	1.9462
492	1.68945	492	1.7543	492	1.91201	492	1.9362
493	1.67645	493	1.7388	493	1.90401	493	1.9267
494	1.66345	494	1.7233	494	1.89601	494	1.9172
495	1.65145	495	1.7078	495	1.88551	495	1.9072
496	1.63945	496	1.6923	496	1.87501	496	1.8972
497	1.62695	497	1.6778	497	1.86401	497	1.8867
498	1.61445	498	1.6633	498	1.85301	498	1.8762
499	1.60295	499	1.6478	499	1.84301	499	1.8662
500	1.59145	500	1.6323	500	1.83301	500	1.8562
501	1.57995	501	1.6178	501	1.82251	501	1.8447
502	1.56845	502	1.6033	502	1.81201	502	1.8332
503	1.55695	503	1.5883	503	1.80001	503	1.8217
504	1.54545	504	1.5733	504	1.78801	504	1.8102
505	1.53495	505	1.5598	505	1.77751	505	1.8002
506	1.52445	506	1.5463	506	1.76701	506	1.7902
507	1.51495	507	1.5328	507	1.75651	507	1.7792
508	1.50545	508	1.5193	508	1.74601	508	1.7682
509	1.49595	509	1.5073	509	1.73651	509	1.7587
510	1.48645	510	1.4953	510	1.72701	510	1.7492
511	1.47845	511	1.4848	511	1.71751	511	1.7397
512	1.47045	512	1.4743	512	1.70801	512	1.7302
513	1.46195	513	1.4643	513	1.69851	513	1.7217
514	1.45345	514	1.4543	514	1.68901	514	1.7132
515	1.44645	515	1.4453	515	1.68051	515	1.7047
516	1.43945	516	1.4363	516	1.67201	516	1.6962
517	1.43345	517	1.4288	517	1.66551	517	1.6897
518	1.42745	518	1.4213	518	1.65901	518	1.6832
519	1.42145	519	1.4148	519	1.65151	519	1.6767
520	1.41545	520	1.4083	520	1.64401	520	1.6702
521	1.40995	521	1.4018	521	1.63851	521	1.6642
522	1.40445	522	1.3953	522	1.63301	522	1.6582
523	1.39895	523	1.3903	523	1.62701	523	1.6532
524	1.39345	524	1.3853	524	1.62101	524	1.6482
525	1.38895	525	1.3798	525	1.61551	525	1.6427
526	1.38445	526	1.3743	526	1.61001	526	1.6372
527	1.37945	527	1.3703	527	1.60451	527	1.6317
528	1.37445	528	1.3663	528	1.59901	528	1.6262
529	1.36945	529	1.3613	529	1.59451	529	1.6222
530	1.36445	530	1.3563	530	1.59001	530	1.6182
531	1.35995	531	1.3528	531	1.58501	531	1.6132
532	1.35545	532	1.3493	532	1.58001	532	1.6082
533	1.35095	533	1.3448	533	1.57501	533	1.6037
534	1.34645	534	1.3403	534	1.57001	534	1.5992
535	1.34045	535	1.3353	535	1.56301	535	1.5922
536	1.33445	536	1.3303	536	1.55601	536	1.5852
537	1.32895	537	1.3253	537	1.54951	537	1.5782
538	1.32345	538	1.3203	538	1.54301	538	1.5712
539	1.31845	539	1.3163	539	1.53801	539	1.5667
540	1.31345	540	1.3123	540	1.53301	540	1.5622
541	1.30895	541	1.3078	541	1.52851	541	1.5577
542	1.30445	542	1.3033	542	1.52401	542	1.5532
543	1.29945	543	1.2988	543	1.51901	543	1.5482
544	1.29445	544	1.2943	544	1.51401	544	1.5432
545	1.28895	545	1.2898	545	1.50851	545	1.5382
546	1.28345	546	1.2853	546	1.50301	546	1.5332
547	1.27795	547	1.2803	547	1.49801	547	1.5282
548	1.27245	548	1.2753	548	1.49301	548	1.5232
549	1.26645	549	1.2698	549	1.48751	549	1.5172
550	1.26045	550	1.2643	550	1.48201	550	1.5112
551	1.25395	551	1.2578	551	1.47551	551	1.5052
552	1.24745	552	1.2513	552	1.46901	552	1.4992
553	1.24045	553	1.2438	553	1.46201	553	1.4922
554	1.23345	554	1.2363	554	1.45501	554	1.4852
555	1.22545	555	1.2278	555	1.44751	555	1.4777
556	1.21745	556	1.2193	556	1.44001	556	1.4702
557	1.20795	557	1.2098	557	1.43101	557	1.4612
558	1.19845	558	1.2003	558	1.42201	558	1.4522
559	1.18695	559	1.1878	559	1.41101	559	1.4417
560	1.17545	560	1.1753	560	1.40001	560	1.4312
561	1.16195	561	1.1613	561	1.38651	561	1.4187
562	1.14845	562	1.1473	562	1.37301	562	1.4062
563	1.13245	563	1.1303	563	1.35701	563	1.3907
564	1.11645	564	1.1133	564	1.34101	564	1.3752
565	1.09745	565	1.0933	565	1.32201	565	1.3562
566	1.07845	566	1.0733	566	1.30301	566	1.3372
567	1.05595	567	1.0498	567	1.27951	567	1.3142
568	1.03345	568	1.0263	568	1.25601	568	1.2912
569	1.00745	569	1.0008	569	1.22851	569	1.2647
570	0.98145	570	0.9753	570	1.20101	570	1.2382
571	0.95245	571	0.9468	571	1.17001	571	1.2072
572	0.92345	572	0.9183	572	1.13901	572	1.1762
573	0.89245	573	0.8888	573	1.10551	573	1.1427
574	0.86145	574	0.8593	574	1.07201	574	1.1092
575	0.82895	575	0.8288	575	1.03601	575	1.0737
576	0.79645	576	0.7983	576	1.00001	576	1.0382
577	0.76445	577	0.7693	577	0.96451	577	1.0022
578	0.73245	578	0.7403	578	0.92901	578	0.9662
579	0.70095	579	0.7118	579	0.89451	579	0.9307
580	0.66945	580	0.6833	580	0.86001	580	0.8952
581	0.64095	581	0.6573	581	0.82851	581	0.8627
582	0.61245	582	0.6313	582	0.79701	582	0.8302
583	0.58645	583	0.6078	583	0.76751	583	0.8002
584	0.56045	584	0.5843	584	0.73801	584	0.7702
585	0.53695	585	0.5628	585	0.71151	585	0.7427
586	0.51345	586	0.5413	586	0.68501	586	0.7152
587	0.49245	587	0.5223	587	0.66151	587	0.6912
588	0.47145	588	0.5033	588	0.63801	588	0.6672
589	0.45345	589	0.4873	589	0.61751	589	0.6462
590	0.43545	590	0.4713	590	0.59701	590	0.6252
591	0.41995	591	0.4573	591	0.57901	591	0.6062
592	0.40445	592	0.4433	592	0.56101	592	0.5872
593	0.39095	593	0.4308	593	0.54551	593	0.5712
594	0.37745	594	0.4183	594	0.53001	594	0.5552
595	0.36595	595	0.4078	595	0.51701	595	0.5412
596	0.35445	596	0.3973	596	0.50401	596	0.5272
597	0.34395	597	0.3878	597	0.49201	597	0.5147
598	0.33345	598	0.3783	598	0.48001	598	0.5022
599	0.32395	599	0.3698	599	0.46951	599	0.4912
600	0.31445	600	0.3613	600	0.45901	600	0.4802
601	0.30595	601	0.3538	601	0.44901	601	0.4697
602	0.29745	602	0.3463	602	0.43901	602	0.4592
603	0.28995	603	0.3398	603	0.43051	603	0.4502
604	0.28245	604	0.3333	604	0.42201	604	0.4412
605	0.27595	605	0.3273	605	0.41401	605	0.4332
606	0.26945	606	0.3213	606	0.40601	606	0.4252
607	0.26295	607	0.3153	607	0.39851	607	0.4172
608	0.25645	608	0.3093	608	0.39101	608	0.4092
609	0.25045	609	0.3043	609	0.38401	609	0.4022
610	0.24445	610	0.2993	610	0.37701	610	0.3952
611	0.23945	611	0.2948	611	0.37101	611	0.3887
612	0.23445	612	0.2903	612	0.36501	612	0.3822
613	0.22995	613	0.2863	613	0.35901	613	0.3757
614	0.22545	614	0.2823	614	0.35301	614	0.3692
615	0.22095	615	0.2783	615	0.34751	615	0.3637
616	0.21645	616	0.2743	616	0.34201	616	0.3582
617	0.21295	617	0.2713	617	0.33701	617	0.3527
618	0.20945	618	0.2683	618	0.33201	618	0.3472
619	0.20645	619	0.2653	619	0.32751	619	0.3427
620	0.20345	620	0.2623	620	0.32301	620	0.3382
621	0.20045	621	0.2598	621	0.31851	621	0.3337
622	0.19745	622	0.2573	622	0.31401	622	0.3292
623	0.19495	623	0.2548	623	0.31001	623	0.3247
624	0.19245	624	0.2523	624	0.30601	624	0.3202
625	0.18995	625	0.2503	625	0.30201	625	0.3162
626	0.18745	626	0.2483	626	0.29801	626	0.3122
627	0.18595	627	0.2463	627	0.29451	627	0.3082
628	0.18445	628	0.2443	628	0.29101	628	0.3042
629	0.18245	629	0.2423	629	0.28751	629	0.3007
630	0.18045	630	0.2403	630	0.28401	630	0.2972
631	0.17895	631	0.2388	631	0.28101	631	0.2937
632	0.17745	632	0.2373	632	0.27801	632	0.2902
633	0.17645	633	0.2358	633	0.27501	633	0.2872
634	0.17545	634	0.2343	634	0.27201	634	0.2842
635	0.17445	635	0.2328	635	0.26901	635	0.2812
636	0.17345	636	0.2313	636	0.26601	636	0.2782
637	0.17245	637	0.2298	637	0.26351	637	0.2752
638	0.17145	638	0.2283	638	0.26101	638	0.2722
639	0.17145	639	0.2268	639	0.25851	639	0.2697
640	0.17045	640	0.2253	640	0.25601	640	0.2672
641	0.16945	641	0.2243	641	0.25351	641	0.2647
642	0.16845	642	0.2233	642	0.25101	642	0.2622
643	0.16795	643	0.2218	643	0.24901	643	0.2602
644	0.16745	644	0.2203	644	0.24701	644	0.2582
645	0.16695	645	0.2193	645	0.24501	645	0.2557
646	0.16645	646	0.2183	646	0.24301	646	0.2532
647	0.16595	647	0.2168	647	0.24101	647	0.2512
648	0.16545	648	0.2153	648	0.23901	648	0.2492
649	0.16495	649	0.2143	649	0.23751	649	0.2472
650	0.16445	650	0.2133	650	0.23601	650	0.2452
651	0.16395	651	0.2118	651	0.23451	651	0.2432
652	0.16345	652	0.2103	652	0.23301	652	0.2412
653	0.16295	653	0.2093	653	0.23151	653	0.2397
654	0.16245	654	0.2083	654	0.23001	654	0.2382
655	0.16145	655	0.2068	655	0.22851	655	0.2367
656	0.16045	656	0.2053	656	0.22701	656	0.2352
657	0.15995	657	0.2038	657	0.22551	657	0.2332
658	0.15945	658	0.2023	658	0.22401	658	0.2312
659	0.15845	659	0.2008	659	0.22251	659	0.2297
660	0.15745	660	0.1993	660	0.22101	660	0.2282
661	0.15645	661	0.1978	661	0.21951	661	0.2267
662	0.15545	662	0.1963	662	0.21801	662	0.2252
663	0.15445	663	0.1943	663	0.21701	663	0.2237
664	0.15345	664	0.1923	664	0.21601	664	0.2222
665	0.15245	665	0.1908	665	0.21451	665	0.2207
666	0.15145	666	0.1893	666	0.21301	666	0.2192
667	0.14995	667	0.1878	667	0.21151	667	0.2177
668	0.14845	668	0.1863	668	0.21001	668	0.2162
669	0.14745	669	0.1843	669	0.20851	669	0.2152
670	0.14645	670	0.1823	670	0.20701	670	0.2142
671	0.14495	671	0.1808	671	0.20601	671	0.2127
672	0.14345	672	0.1793	672	0.20501	672	0.2112
673	0.14195	673	0.1773	673	0.20351	673	0.2097
674	0.14045	674	0.1753	674	0.20201	674	0.2082
675	0.13895	675	0.1738	675	0.20001	675	0.2062
676	0.13745	676	0.1723	676	0.19801	676	0.2042
677	0.13595	677	0.1703	677	0.19651	677	0.2027
678	0.13445	678	0.1683	678	0.19501	678	0.2012
679	0.13295	679	0.1668	679	0.19351	679	0.1997
680	0.13145	680	0.1653	680	0.19201	680	0.1982
681	0.12995	681	0.1633	681	0.19001	681	0.1962
682	0.12845	682	0.1613	682	0.18801	682	0.1942
683	0.12645	683	0.1593	683	0.18601	683	0.1922
684	0.12445	684	0.1573	684	0.18401	684	0.1902
685	0.12295	685	0.1558	685	0.18201	685	0.1887
686	0.12145	686	0.1543	686	0.18001	686	0.1872
687	0.11995	687	0.1523	687	0.17801	687	0.1852
688	0.11845	688	0.1503	688	0.17601	688	0.1832
689	0.11645	689	0.1488	689	0.17401	689	0.1812
690	0.11445	690	0.1473	690	0.17201	690	0.1792
691	0.11295	691	0.1458	691	0.17001	691	0.1772
692	0.11145	692	0.1443	692	0.16801	692	0.1752
693	0.10995	693	0.1428	693	0.16601	693	0.1727
694	0.10845	694	0.1413	694	0.16401	694	0.1702
695	0.10695	695	0.1393	695	0.16151	695	0.1682
696	0.10545	696	0.1373	696	0.15901	696	0.1662
697	0.10395	697	0.1363	697	0.15701	697	0.1642
698	0.10245	698	0.1353	698	0.15501	698	0.1622
699	0.10095	699	0.1338	699	0.15251	699	0.1597
700	0.09945	700	0.1323	700	0.15001	700	0.1572
701	0.09795	701	0.1308	701	0.14751	701	0.1547
702	0.09645	702	0.1293	702	0.14501	702	0.1522
703	0.09545	703	0.1278	703	0.14251	703	0.1497
704	0.09445	704	0.1263	704	0.14001	704	0.1472
705	0.09295	705	0.1248	705	0.13751	705	0.1447
706	0.09145	706	0.1233	706	0.13501	706	0.1422
707	0.09045	707	0.1223	707	0.13251	707	0.1397
708	0.08945	708	0.1213	708	0.13001	708	0.1372
709	0.08795	709	0.1203	709	0.12751	709	0.1347
710	0.08645	710	0.1193	710	0.12501	710	0.1322
711	0.08545	711	0.1178	711	0.12251	711	0.1297
712	0.08445	712	0.1163	712	0.12001	712	0.1272
713	0.08345	713	0.1153	713	0.11751	713	0.1247
714	0.08245	714	0.1143	714	0.11501	714	0.1222
715	0.08195	715	0.1133	715	0.11301	715	0.1197
716	0.08145	716	0.1123	716	0.11101	716	0.1172
717	0.08045	717	0.1113	717	0.10851	717	0.1152
718	0.07945	718	0.1103	718	0.10601	718	0.1132
719	0.07845	719	0.1098	719	0.10351	719	0.1107
720	0.07745	720	0.1093	720	0.10101	720	0.1082
721	0.07695	721	0.1083	721	0.09901	721	0.1057
722	0.07645	722	0.1073	722	0.09701	722	0.1032
723	0.07595	723	0.1063	723	0.09451	723	0.1007
724	0.07545	724	0.1053	724	0.09201	724	0.0982
725	0.07495	725	0.1043	725	0.08951	725	0.0957
726	0.07445	726	0.1033	726	0.08701	726	0.0932
727	0.07395	727	0.1028	727	0.08501	727	0.0912
728	0.07345	728	0.1023	728	0.08301	728	0.0892
729	0.07245	729	0.1013	729	0.08101	729	0.0867
730	0.07145	730	0.1003	730	0.07901	730	0.0842
731	0.07145	731	0.0993	731	0.07651	731	0.0822
732	0.07145	732	0.0983	732	0.07401	732	0.0802
733	0.07095	733	0.0978	733	0.07201	733	0.0777
734	0.07045	734	0.0973	734	0.07001	734	0.0752
735	0.06995	735	0.0963	735	0.06801	735	0.0732
736	0.06945	736	0.0953	736	0.06601	736	0.0712
737	0.06895	737	0.0943	737	0.06401	737	0.0692
738	0.06845	738	0.0933	738	0.06201	738	0.0672
739	0.06795	739	0.0928	739	0.06051	739	0.0652
740	0.06745	740	0.0923	740	0.05901	740	0.0632
741	0.06695	741	0.0913	741	0.05701	741	0.0612
742	0.06645	742	0.0903	742	0.05501	742	0.0592
743	0.06645	743	0.0893	743	0.05351	743	0.0572
744	0.06645	744	0.0883	744	0.05201	744	0.0552
745	0.06595	745	0.0878	745	0.05051	745	0.0537
746	0.06545	746	0.0873	746	0.04901	746	0.0522
747	0.06495	747	0.0863	747	0.04701	747	0.0502
748	0.06445	748	0.0853	748	0.04501	748	0.0482
749	0.06395	749	0.0843	749	0.04351	749	0.0467
750	0.06345	750	0.0833	750	0.04201	750	0.0452
751	0.06295	751	0.0823	751	0.04051	751	0.0432
752	0.06245	752	0.0813	752	0.03901	752	0.0412
753	0.06195	753	0.0803	753	0.03751	753	0.0397
754	0.06145	754	0.0793	754	0.03601	754	0.0382
755	0.06045	755	0.0783	755	0.03451	755	0.0367
756	0.05945	756	0.0773	756	0.03301	756	0.0352
757	0.05895	757	0.0758	757	0.03151	757	0.0337
758	0.05845	758	0.0743	758	0.03001	758	0.0322
759	0.05795	759	0.0733	759	0.02851	759	0.0307
760	0.05745	760	0.0723	760	0.02701	760	0.0292
761	0.05645	761	0.0713	761	0.02601	761	0.0277
762	0.05545	762	0.0703	762	0.02501	762	0.0262
763	0.05445	763	0.0688	763	0.02351	763	0.0247
764	0.05345	764	0.0673	764	0.02201	764	0.0232
765	0.05295	765	0.0663	765	0.02101	765	0.0217
766	0.05245	766	0.0653	766	0.02001	766	0.0202
767	0.05145	767	0.0638	767	0.01851	767	0.0192
768	0.05045	768	0.0623	768	0.01701	768	0.0182
769	0.04945	769	0.0613	769	0.01601	769	0.0167
770	0.04845	770	0.0603	770	0.01501	770	0.0152
771	0.04745	771	0.0588	771	0.01351	771	0.0137
772	0.04645	772	0.0573	772	0.01201	772	0.0122
773	0.04495	773	0.0558	773	0.01101	773	0.0112
774	0.04345	774	0.0543	774	0.01001	774	0.0102
775	0.04245	775	0.0528	775	0.00851	775	0.0087
776	0.04145	776	0.0513	776	0.00701	776	0.0072
777	0.03995	777	0.0498	777	0.00601	777	0.0057
778	0.03845	778	0.0483	778	0.00501	778	0.0042
779	0.03745	779	0.0468	779	0.00351	779	0.0032
780	0.03645	780	0.0453	780	0.00201	780	0.0022
781	0.03495	781	0.0438	781	0.00101	781	0.000696944
782	0.03345	782	0.0423	782	1.35823e-05	782	-0.000803056
783	0.03195	783	0.0408	783	-0.00149	783	-0.0018
784	0.03045	784	0.0393	784	-0.00299	784	-0.0028
785	0.02945	785	0.0378	785	-0.00399	785	-0.0043
786	0.02845	786	0.0363	786	-0.00499	786	-0.0058
787	0.02695	787	0.0348	787	-0.00649	787	-0.0068
788	0.02545	788	0.0333	788	-0.00799	788	-0.0078
789	0.02395	789	0.0313	789	-0.00899	789	-0.0093
790	0.02245	790	0.0293	790	-0.00999	790	-0.0108
791	0.02045	791	0.0278	791	-0.01149	791	-0.0123
792	0.01845	792	0.0263	792	-0.01299	792	-0.0138
793	0.01695	793	0.0248	793	-0.01449	793	-0.0148
794	0.01545	794	0.0233	794	-0.01599	794	-0.0158
795	0.01395	795	0.0218	795	-0.01699	795	-0.0173
796	0.01245	796	0.0203	796	-0.01799	796	-0.0188
797	0.01045	797	0.0183	797	-0.01949	797	-0.0203
798	0.00845	798	0.0163	798	-0.02099	798	-0.0218
799	0.00695	799	0.0153	799	-0.02249	799	-0.0233
800	0.00545	800	0.0143	800	-0.02399	800	-0.0248

## Sheet: Figure S19b
Ta3N5		InGaN/Ta3N5		Ta3N5/Mg:GaN		In:GaN/Ta3N5/Mg:GaN
Energy (eV)	(αhν)2	Energy (eV)	(αhν)2	Energy (eV)	(αhν)2	Energy (eV)	(αhν)2
2.70153	33.3121	2.70153	33.2297	2.70153	33.4078	2.70153	33.7894
2.69565	32.9505	2.69565	33.1009	2.69565	33.2472	2.69565	33.5021
2.6898	32.5309	2.6898	32.5265	2.6898	32.9948	2.6898	33.2792
2.68398	32.1159	2.68398	31.9596	2.68398	32.7446	2.68398	33.0581
2.67819	31.5998	2.67819	31.6708	2.67819	32.4048	2.67819	32.8387
2.67241	31.0901	2.67241	31.3845	2.67241	32.0682	2.67241	32.6209
2.66667	30.5572	2.66667	31.0265	2.66667	31.7198	2.66667	32.2835
2.66094	30.0312	2.66094	30.672	2.66094	31.3748	2.66094	31.9493
2.65525	29.4831	2.65525	30.175	2.65525	31.122	2.65525	31.7527
2.64957	28.9424	2.64957	29.6842	2.64957	30.8712	2.64957	31.5576
2.64392	28.4231	2.64392	29.271	2.64392	30.6079	2.64392	31.1717
2.6383	27.9107	2.6383	28.8624	2.6383	30.3469	2.6383	30.7899
2.6327	27.3637	2.6327	28.3601	2.6327	30.0159	2.6327	30.5718
2.62712	26.8244	2.62712	27.8644	2.62712	29.6881	2.62712	30.3555
2.62156	26.3196	2.62156	27.4712	2.62156	29.3919	2.62156	30.0115
2.61603	25.8217	2.61603	27.0825	2.61603	29.0984	2.61603	29.6709
2.61053	25.3307	2.61053	26.6442	2.61053	28.7517	2.61053	29.3336
2.60504	24.8463	2.60504	26.2113	2.60504	28.4084	2.60504	28.9997
2.59958	24.3302	2.59958	25.8498	2.59958	28.0686	2.59958	28.6551
2.59414	23.8216	2.59414	25.4922	2.59414	27.7323	2.59414	28.3141
2.58873	23.358	2.58873	24.9961	2.58873	27.44	2.58873	28.0587
2.58333	22.9009	2.58333	24.5069	2.58333	27.1505	2.58333	27.8055
2.57796	22.4502	2.57796	24.0878	2.57796	26.8104	2.57796	27.4329
2.57261	22.0057	2.57261	23.674	2.57261	26.4737	2.57261	27.0643
2.56729	21.5556	2.56729	23.2654	2.56729	26.1669	2.56729	26.7528
2.56198	21.112	2.56198	22.8621	2.56198	25.863	2.56198	26.4443
2.5567	20.7214	2.5567	22.4276	2.5567	25.5493	2.5567	26.0998
2.55144	20.3359	2.55144	21.9991	2.55144	25.2388	2.55144	25.7588
2.5462	19.9443	2.5462	21.6001	2.5462	24.906	2.5462	25.4344
2.54098	19.5581	2.54098	21.2063	2.54098	24.5767	2.54098	25.1133
2.53579	19.1771	2.53579	20.7831	2.53579	24.2261	2.53579	24.8082
2.53061	18.8015	2.53061	20.3658	2.53061	23.8793	2.53061	24.5062
2.52546	18.4636	2.52546	19.9544	2.52546	23.5487	2.52546	24.1576
2.52033	18.1302	2.52033	19.5489	2.52033	23.2218	2.52033	23.8129
2.51521	17.7799	2.51521	19.1271	2.51521	22.9345	2.51521	23.4842
2.51012	17.4344	2.51012	18.7117	2.51012	22.6502	2.51012	23.1592
2.50505	17.1144	2.50505	18.3024	2.50505	22.3096	2.50505	22.8257
2.5	16.7987	2.5	17.8993	2.5	21.973	2.5	22.496
2.49497	16.477	2.49497	17.5232	2.49497	21.6286	2.49497	22.1582
2.48996	16.1597	2.48996	17.1525	2.48996	21.2883	2.48996	21.8244
2.48497	15.8665	2.48497	16.7669	2.48497	20.9749	2.48497	21.5059
2.48	15.5771	2.48	16.3872	2.48	20.665	2.48	21.191
2.47505	15.2916	2.47505	16.0331	2.47505	20.3474	2.47505	20.8458
2.47012	15.0098	2.47012	15.6844	2.47012	20.0336	2.47012	20.5047
2.46521	14.7318	2.46521	15.3311	2.46521	19.6906	2.46521	20.1679
2.46032	14.4574	2.46032	14.9833	2.46032	19.3519	2.46032	19.8351
2.45545	14.2052	2.45545	14.669	2.45545	19.0496	2.45545	19.5389
2.45059	13.9562	2.45059	14.3592	2.45059	18.7509	2.45059	19.2462
2.44576	13.7285	2.44576	14.054	2.44576	18.4557	2.44576	18.9354
2.44094	13.5035	2.44094	13.7532	2.44094	18.164	2.44094	18.6285
2.43615	13.2813	2.43615	13.4837	2.43615	17.8963	2.43615	18.3565
2.43137	13.0618	2.43137	13.2179	2.43137	17.6317	2.43137	18.0876
2.42661	12.871	2.42661	12.9819	2.42661	17.3701	2.42661	17.8217
2.42188	12.6824	2.42188	12.749	2.42188	17.1114	2.42188	17.5588
2.41715	12.4874	2.41715	12.5277	2.41715	16.8557	2.41715	17.319
2.41245	12.2946	2.41245	12.3091	2.41245	16.6029	2.41245	17.0817
2.40777	12.1293	2.40777	12.1101	2.40777	16.3724	2.40777	16.847
2.4031	11.9656	2.4031	11.9134	2.4031	16.1445	2.4031	16.6149
2.39845	11.8202	2.39845	11.7437	2.39845	15.9573	2.39845	16.424
2.39382	11.6763	2.39382	11.576	2.39382	15.7719	2.39382	16.2351
2.38921	11.5337	2.38921	11.4262	2.38921	15.5694	2.38921	16.0479
2.38462	11.3926	2.38462	11.2779	2.38462	15.3691	2.38462	15.8625
2.38004	11.2609	2.38004	11.1312	2.38004	15.2079	2.38004	15.6883
2.37548	11.1305	2.37548	10.986	2.37548	15.0481	2.37548	15.5158
2.37094	11.0013	2.37094	10.8657	2.37094	14.8807	2.37094	15.3635
2.36641	10.8733	2.36641	10.7466	2.36641	14.7148	2.36641	15.2124
2.3619	10.7621	2.3619	10.6208	2.3619	14.5595	2.3619	15.0536
2.35741	10.6518	2.35741	10.4963	2.35741	14.4056	2.35741	14.8961
2.35294	10.535	2.35294	10.3957	2.35294	14.2531	2.35294	14.7401
2.34848	10.4191	2.34848	10.296	2.34848	14.102	2.34848	14.5855
2.34405	10.3044	2.34405	10.1822	2.34405	13.9697	2.34405	14.459
2.33962	10.1907	2.33962	10.0694	2.33962	13.8386	2.33962	14.3336
2.33522	10.0855	2.33522	9.97983	2.33522	13.7	2.33522	14.1915
2.33083	9.98126	2.33083	9.89096	2.33083	13.5626	2.33083	14.0507
2.32645	9.87793	2.32645	9.78827	2.32645	13.4263	2.32645	13.9198
2.3221	9.77551	2.3221	9.68649	2.3221	13.2913	2.3221	13.79
2.31776	9.6524	2.31776	9.57844	2.31776	13.1238	2.31776	13.6185
2.31343	9.53052	2.31343	9.47141	2.31343	12.9581	2.31343	13.4487
2.30912	9.41695	2.30912	9.36536	2.30912	12.8022	2.30912	13.2806
2.30483	9.30448	2.30483	9.26031	2.30483	12.6479	2.30483	13.1142
2.30056	9.20008	2.30056	9.17016	2.30056	12.5195	2.30056	12.9908
2.2963	9.09664	2.2963	9.08079	2.2963	12.3922	2.2963	12.8685
2.29205	9.00105	2.29205	8.98531	2.29205	12.274	2.29205	12.7472
2.28782	8.90631	2.28782	8.89068	2.28782	12.1569	2.28782	12.6269
2.28361	8.80564	2.28361	8.7969	2.28361	12.0328	2.28361	12.4996
2.27941	8.70591	2.27941	8.70396	2.27941	11.9098	2.27941	12.3734
2.27523	8.60044	2.27523	8.61185	2.27523	11.7801	2.27523	12.2483
2.27106	8.49599	2.27106	8.52057	2.27106	11.6516	2.27106	12.1242
2.26691	8.39256	2.26691	8.42352	2.26691	11.5319	2.26691	12.0013
2.26277	8.29014	2.26277	8.32738	2.26277	11.4133	2.26277	11.8794
2.25865	8.18225	2.25865	8.22566	2.25865	11.2881	2.25865	11.7431
2.25455	8.07546	2.25455	8.12493	2.25455	11.1641	2.25455	11.6081
2.25045	7.9634	2.25045	8.01244	2.25045	11.0262	2.25045	11.4743
2.24638	7.85253	2.24638	7.90114	2.24638	10.8897	2.24638	11.3418
2.24231	7.73659	2.24231	7.7785	2.24231	10.7472	2.24231	11.1956
2.23827	7.62193	2.23827	7.65726	2.23827	10.6061	2.23827	11.0508
2.23423	7.4963	2.23423	7.52513	2.23423	10.4593	2.23423	10.9
2.23022	7.37215	2.23022	7.39463	2.23022	10.314	2.23022	10.7509
2.22621	7.23151	2.22621	7.25374	2.22621	10.1489	2.22621	10.5816
2.22222	7.09272	2.22222	7.11469	2.22222	9.98579	2.22222	10.4142
2.21825	6.93239	2.21825	6.94237	2.21825	9.79675	2.21825	10.2275
2.21429	6.77444	2.21429	6.77277	2.21429	9.61019	2.21429	10.0431
2.21034	6.59615	2.21034	6.58883	2.21034	9.39217	2.21034	9.83325
2.20641	6.42086	2.20641	6.40806	2.20641	9.17742	2.20641	9.62638
2.20249	6.22103	2.20249	6.19749	2.20249	8.93295	2.20249	9.38192
2.19858	6.02506	2.19858	5.99117	2.19858	8.69264	2.19858	9.14145
2.19469	5.80115	2.19469	5.75741	2.19469	8.41818	2.19469	8.85915
2.19081	5.58224	2.19081	5.5291	2.19081	8.14908	2.19081	8.58225
2.18695	5.33288	2.18695	5.27099	2.18695	7.8301	2.18695	8.26034
2.1831	5.09007	2.1831	5.01992	2.1831	7.51857	2.1831	7.94569
2.17926	4.82018	2.17926	4.7568	2.17926	7.16768	2.17926	7.59612
2.17544	4.55856	2.17544	4.50165	2.17544	6.82636	2.17544	7.2556
2.17163	4.27812	2.17163	4.22756	2.17163	6.45584	2.17163	6.8727
2.16783	4.00752	2.16783	3.96299	2.16783	6.0969	2.16783	6.50147
2.16405	3.72992	2.16405	3.69951	2.16405	5.72351	2.16405	6.115
2.16028	3.4632	2.16028	3.44597	2.16028	5.36315	2.16028	5.74165
2.15652	3.19567	2.15652	3.19455	2.15652	4.99159	2.15652	5.36131
2.15278	2.93976	2.15278	2.95347	2.15278	4.63458	2.15278	4.99526
2.14905	2.6989	2.14905	2.73329	2.14905	4.29644	2.14905	4.63872
2.14533	2.46911	2.14533	2.52235	2.14533	3.97221	2.14533	4.29654
2.14162	2.2535	2.14162	2.32383	2.14162	3.66995	2.14162	3.97286
2.13793	2.04843	2.13793	2.13409	2.13793	3.38063	2.13793	3.6629
2.13425	1.87127	2.13425	1.96798	2.13425	3.12673	2.13425	3.39006
2.13058	1.70269	2.13058	1.80914	2.13058	2.88356	2.13058	3.12867
2.12693	1.55584	2.12693	1.67121	2.12693	2.66488	2.12693	2.89668
2.12329	1.41608	2.12329	1.53919	2.12329	2.45554	2.12329	2.67437
2.11966	1.29537	2.11966	1.42313	2.11966	2.27456	2.11966	2.47831
2.11604	1.18043	2.11604	1.31198	2.11604	2.1011	2.11604	2.29034
2.11244	1.08215	2.11244	1.21734	2.11244	1.95274	2.11244	2.13192
2.10884	0.98845	2.10884	1.12654	2.10884	1.81029	2.10884	1.97969
2.10526	0.91131	2.10526	1.05247	2.10526	1.69007	2.10526	1.85073
2.10169	0.83755	2.10169	0.98116	2.10169	1.57437	2.10169	1.72653
2.09814	0.77635	2.09814	0.92061	2.09814	1.47586	2.09814	1.61769
2.09459	0.71767	2.09459	0.86218	2.09459	1.38085	2.09459	1.51275
2.09106	0.6683	2.09106	0.8115	2.09106	1.3012	2.09106	1.42661
2.08754	0.62085	2.08754	0.76252	2.08754	1.22418	2.08754	1.34327
2.08403	0.58163	2.08403	0.72228	2.08403	1.16095	2.08403	1.2721
2.08054	0.54382	2.08054	0.68327	2.08054	1.0996	2.08054	1.20309
2.07705	0.51036	2.07705	0.64881	2.07705	1.04436	2.07705	1.14287
2.07358	0.47807	2.07358	0.61535	2.07358	0.99071	2.07358	1.0844
2.07012	0.44972	2.07012	0.58604	2.07012	0.94468	2.07012	1.03395
2.06667	0.42232	2.06667	0.55755	2.06667	0.8999	2.06667	0.98487
2.06323	0.39846	2.06323	0.53286	2.06323	0.85825	2.06323	0.93914
2.0598	0.37538	2.0598	0.50882	2.0598	0.81772	2.0598	0.89464
2.05638	0.35551	2.05638	0.48827	2.05638	0.78376	2.05638	0.85707
2.05298	0.33624	2.05298	0.46822	2.05298	0.75062	2.05298	0.82042
2.04959	0.31988	2.04959	0.45002	2.04959	0.72005	2.04959	0.78832
2.0462	0.30398	2.0462	0.43224	2.0462	0.69021	2.0462	0.75697
2.04283	0.28854	2.04283	0.41488	2.04283	0.66275	2.04283	0.72635
2.03947	0.27355	2.03947	0.39793	2.03947	0.63595	2.03947	0.69647
2.03612	0.26004	2.03612	0.3839	2.03612	0.61137	2.03612	0.67064
2.03279	0.24692	2.03279	0.37017	2.03279	0.58735	2.03279	0.64537
2.02946	0.23615	2.02946	0.35795	2.02946	0.56694	2.02946	0.62228
2.02614	0.22565	2.02614	0.34597	2.02614	0.54696	2.02614	0.59967
2.02284	0.21636	2.02284	0.33541	2.02284	0.5274	2.02284	0.57756
2.01954	0.2073	2.01954	0.32504	2.01954	0.50826	2.01954	0.55593
2.01626	0.19846	2.01626	0.31487	2.01626	0.49095	2.01626	0.53774
2.01299	0.18984	2.01299	0.30489	2.01299	0.47399	2.01299	0.51991
2.00972	0.18315	2.00972	0.29729	2.00972	0.45874	2.00972	0.50243
2.00647	0.17661	2.00647	0.28981	2.00647	0.44379	2.00647	0.48531
2.00323	0.17103	2.00323	0.28245	2.00323	0.43045	2.00323	0.47128
2	0.16556	2	0.27521	2	0.41735	2	0.45751
1.99678	0.1602	1.99678	0.26912	1.99678	0.4045	1.99678	0.44398
1.99357	0.15494	1.99357	0.26312	1.99357	0.39189	1.99357	0.4307
1.99037	0.15056	1.99037	0.2572	1.99037	0.38074	1.99037	0.41766
1.98718	0.14625	1.98718	0.25137	1.98718	0.36979	1.98718	0.40486
1.984	0.14202	1.984	0.24661	1.984	0.35903	1.984	0.39355
1.98083	0.13786	1.98083	0.24191	1.98083	0.34847	1.98083	0.38243
1.97767	0.13523	1.97767	0.23727	1.97767	0.33925	1.97767	0.37151
1.97452	0.13264	1.97452	0.23269	1.97452	0.33018	1.97452	0.36077
1.97138	0.12937	1.97138	0.22817	1.97138	0.32126	1.97138	0.3514
1.96825	0.12614	1.96825	0.22371	1.96825	0.31249	1.96825	0.34218
1.96513	0.12366	1.96513	0.22022	1.96513	0.30496	1.96513	0.33311
1.96203	0.12121	1.96203	0.21678	1.96203	0.29754	1.96203	0.32419
1.95893	0.11947	1.95893	0.21337	1.95893	0.29023	1.95893	0.31652
1.95584	0.11775	1.95584	0.21	1.95584	0.28304	1.95584	0.30896
1.95276	0.11604	1.95276	0.20667	1.95276	0.27596	1.95276	0.30152
1.94969	0.11436	1.94969	0.20337	1.94969	0.26899	1.94969	0.29419
1.94662	0.11269	1.94662	0.20011	1.94662	0.26313	1.94662	0.28698
1.94357	0.11104	1.94357	0.19689	1.94357	0.25735	1.94357	0.27988
1.94053	0.11069	1.94053	0.1937	1.94053	0.25166	1.94053	0.2739
1.9375	0.10906	1.9375	0.19055	1.9375	0.24604	1.9375	0.26801
1.93448	0.10745	1.93448	0.18828	1.93448	0.24051	1.93448	0.2622
1.93146	0.10585	1.93146	0.18602	1.93146	0.23505	1.93146	0.25647
1.92846	0.1049	1.92846	0.18296	1.92846	0.2306	1.92846	0.25178
1.92547	0.10395	1.92547	0.17993	1.92547	0.22621	1.92547	0.24716
1.92248	0.10301	1.92248	0.17775	1.92248	0.22187	1.92248	0.24164
1.9195	0.10208	1.9195	0.17559	1.9195	0.21759	1.9195	0.23621
1.91654	0.10115	1.91654	0.17265	1.91654	0.21336	1.91654	0.23177
1.91358	0.10023	1.91358	0.16974	1.91358	0.20919	1.91358	0.22739
1.91063	0.09932	1.91063	0.16765	1.91063	0.20594	1.91063	0.22307
1.90769	0.09842	1.90769	0.16558	1.90769	0.20272	1.90769	0.2188
1.90476	0.09752	1.90476	0.16276	1.90476	0.19953	1.90476	0.21458
1.90184	0.09663	1.90184	0.15997	1.90184	0.19639	1.90184	0.21042
1.89893	0.09574	1.89893	0.15797	1.89893	0.19327	1.89893	0.20718
1.89602	0.09487	1.89602	0.15598	1.89602	0.19019	1.89602	0.20397
1.89313	0.09342	1.89313	0.15327	1.89313	0.18715	1.89313	0.20079
1.89024	0.09198	1.89024	0.1506	1.89024	0.18414	1.89024	0.19765
1.88737	0.09113	1.88737	0.14796	1.88737	0.18116	1.88737	0.19371
1.8845	0.09029	1.8845	0.14534	1.8845	0.17821	1.8845	0.18983
1.88164	0.08889	1.88164	0.14276	1.88164	0.1753	1.88164	0.1868
1.87879	0.0875	1.87879	0.14021	1.87879	0.17242	1.87879	0.18381
1.87595	0.08613	1.87595	0.13769	1.87595	0.16958	1.87595	0.18086
1.87311	0.08478	1.87311	0.1352	1.87311	0.16676	1.87311	0.17793
1.87029	0.08344	1.87029	0.13206	1.87029	0.16474	1.87029	0.17504
1.86747	0.08212	1.86747	0.12897	1.86747	0.16273	1.86747	0.17218
1.86466	0.08081	1.86466	0.12658	1.86466	0.16	1.86466	0.16935
1.86186	0.07951	1.86186	0.12422	1.86186	0.15729	1.86186	0.16656
1.85907	0.07771	1.85907	0.1219	1.85907	0.15462	1.85907	0.16379
1.85629	0.07593	1.85629	0.1196	1.85629	0.15198	1.85629	0.16106
1.85351	0.07469	1.85351	0.11669	1.85351	0.14937	1.85351	0.1591
1.85075	0.07346	1.85075	0.11384	1.85075	0.14679	1.85075	0.15715
1.84799	0.07175	1.84799	0.11164	1.84799	0.14494	1.84799	0.1545
1.84524	0.07006	1.84524	0.10947	1.84524	0.14311	1.84524	0.15187
1.8425	0.0684	1.8425	0.10672	1.8425	0.1406	1.8425	0.14928
1.83976	0.06677	1.83976	0.10402	1.83976	0.13813	1.83976	0.14671
1.83704	0.06515	1.83704	0.10194	1.83704	0.13501	1.83704	0.14348
1.83432	0.06357	1.83432	0.09989	1.83432	0.13193	1.83432	0.1403
1.83161	0.062	1.83161	0.0973	1.83161	0.12955	1.83161	0.13784
1.82891	0.06046	1.82891	0.09475	1.82891	0.12721	1.82891	0.1354
1.82622	0.05895	1.82622	0.09279	1.82622	0.12489	1.82622	0.133
1.82353	0.05746	1.82353	0.09086	1.82353	0.1226	1.82353	0.13062
1.82085	0.05599	1.82085	0.08842	1.82085	0.11971	1.82085	0.12762
1.81818	0.05454	1.81818	0.08601	1.81818	0.11686	1.81818	0.12467
1.81552	0.0527	1.81552	0.08365	1.81552	0.11405	1.81552	0.12176
1.81287	0.0509	1.81287	0.08132	1.81287	0.11128	1.81287	0.11889
1.81022	0.04953	1.81022	0.07954	1.81022	0.10856	1.81022	0.11668
1.80758	0.04819	1.80758	0.07779	1.80758	0.10588	1.80758	0.1145
1.80495	0.04687	1.80495	0.07557	1.80495	0.10324	1.80495	0.11174
1.80233	0.04557	1.80233	0.07338	1.80233	0.10064	1.80233	0.10902
1.79971	0.04392	1.79971	0.07172	1.79971	0.09808	1.79971	0.10634
1.7971	0.0423	1.7971	0.07008	1.7971	0.09556	1.7971	0.10371
1.7945	0.04108	1.7945	0.06846	1.7945	0.09308	1.7945	0.10111
1.79191	0.03988	1.79191	0.06686	1.79191	0.09064	1.79191	0.09856

## Sheet: Figure S19c
Ta3N5		InGaN/Ta3N5		Ta3N5/Mg:GaN		In:GaN/Ta3N5/Mg:GaN
Wavelength (nm)	Intensity (mW cm-2 nm-1)	Wavelength (nm)	Intensity (mW cm-2 nm-1)	Wavelength (nm)	Intensity (mW cm-2 nm-1)	Wavelength (nm)	Intensity (mW cm-2 nm-1)
350	0.01478	350	0.01481	350	0.01479	350	0.01481
351	0.01549	351	0.01551	351	0.0155	351	0.01552
352	0.01458	352	0.0146	352	0.01459	352	0.0146
353	0.01469	353	0.01471	353	0.0147	353	0.01471
354	0.01713	354	0.01715	354	0.01714	354	0.01714
355	0.01735	355	0.01738	355	0.01738	355	0.01738
356	0.01576	356	0.01579	356	0.0158	356	0.01579
357	0.01303	357	0.01306	357	0.01306	357	0.01306
358	0.01231	358	0.01234	358	0.01232	358	0.01233
359	0.01347	359	0.0135	359	0.01349	359	0.0135
360	0.0172	360	0.01724	360	0.01723	360	0.01726
361	0.01501	361	0.01504	361	0.01504	361	0.01504
362	0.01546	362	0.0155	362	0.01549	362	0.01548
363	0.01747	363	0.01751	363	0.01749	363	0.01749
364	0.01764	364	0.01769	364	0.01766	364	0.01767
365	0.0182	365	0.01823	365	0.01821	365	0.01822
366	0.02151	366	0.02155	366	0.02152	366	0.02154
367	0.0212	367	0.02123	367	0.02122	367	0.02123
368	0.01963	368	0.01965	368	0.01965	368	0.01965
369	0.02044	369	0.02045	369	0.02046	369	0.02046
370	0.02234	370	0.02233	370	0.02235	370	0.02235
371	0.02056	371	0.02057	371	0.02058	371	0.02058
372	0.02005	372	0.02007	372	0.02007	372	0.02007
373	0.01845	373	0.01846	373	0.01847	373	0.01846
374	0.01664	374	0.01665	374	0.01665	374	0.01664
375	0.01766	375	0.01768	375	0.01768	375	0.01767
376	0.02027	376	0.0203	376	0.0203	376	0.02029
377	0.02146	377	0.02148	377	0.02149	377	0.02148
378	0.02587	378	0.02588	378	0.02589	378	0.02589
379	0.02254	379	0.02255	379	0.02256	379	0.02256
380	0.02129	380	0.0213	380	0.0213	380	0.0213
381	0.02327	381	0.02327	381	0.02329	381	0.02328
382	0.01793	382	0.01793	382	0.01794	382	0.01793
383	0.01393	383	0.01393	383	0.01394	383	0.01394
384	0.01565	384	0.01565	384	0.01565	384	0.01566
385	0.02073	385	0.02074	385	0.02074	385	0.02075
386	0.01917	386	0.01917	386	0.01917	386	0.01918
387	0.02015	387	0.02016	387	0.02017	387	0.02017
388	0.01972	388	0.01973	388	0.01973	388	0.01974
389	0.02131	389	0.02132	389	0.02133	389	0.02134
390	0.02484	390	0.02486	390	0.02486	390	0.02488
391	0.02661	391	0.02662	391	0.02663	391	0.02664
392	0.02491	392	0.02492	392	0.02493	392	0.02493
393	0.01507	393	0.01507	393	0.01509	393	0.01508
394	0.01561	394	0.01561	394	0.01563	394	0.01562
395	0.02551	395	0.02551	395	0.02553	395	0.02552
396	0.02395	396	0.02396	396	0.02397	396	0.02397
397	0.01353	397	0.01353	397	0.01354	397	0.01354
398	0.02712	398	0.02713	398	0.02714	398	0.02715
399	0.03411	399	0.03412	399	0.03412	399	0.03414
400	0.03562	400	0.03564	400	0.03564	400	0.03565
401	0.03719	401	0.03721	401	0.03721	401	0.03722
402	0.03876	402	0.03877	402	0.03877	402	0.03878
403	0.03741	403	0.03742	403	0.03743	403	0.03744
404	0.03811	404	0.03813	404	0.03814	404	0.03815
405	0.03727	405	0.03728	405	0.03729	405	0.0373
406	0.03644	406	0.03644	406	0.03646	406	0.03647
407	0.03587	407	0.03588	407	0.0359	407	0.03591
408	0.03755	408	0.03756	408	0.03758	408	0.03759
409	0.04021	409	0.04022	409	0.04024	409	0.04025
410	0.03436	410	0.03438	410	0.03439	410	0.03439
411	0.03856	411	0.03858	411	0.03859	411	0.0386
412	0.0411	412	0.04112	412	0.04112	412	0.04113
413	0.03953	413	0.03954	413	0.03955	413	0.03956
414	0.0392	414	0.03921	414	0.03922	414	0.03923
415	0.04067	415	0.04068	415	0.04069	415	0.0407
416	0.04199	416	0.042	416	0.04201	416	0.04202
417	0.04105	417	0.04106	417	0.04107	417	0.04107
418	0.03935	418	0.03936	418	0.03938	418	0.03938
419	0.04106	419	0.04107	419	0.04108	419	0.04109
420	0.03772	420	0.03773	420	0.03773	420	0.03774
421	0.04294	421	0.04295	421	0.04295	421	0.04297
422	0.04245	422	0.04247	422	0.04247	422	0.04248
423	0.0412	423	0.04122	423	0.04122	423	0.04123
424	0.04107	424	0.04109	424	0.0411	424	0.0411
425	0.04243	425	0.04244	425	0.04245	425	0.04246
426	0.04133	426	0.04134	426	0.04135	426	0.04136
427	0.04002	427	0.04004	427	0.04004	427	0.04005
428	0.04051	428	0.04053	428	0.04053	428	0.04054
429	0.0376	429	0.03762	429	0.03762	429	0.03763
430	0.03007	430	0.03008	430	0.03008	430	0.03009
431	0.02736	431	0.02737	431	0.02737	431	0.02738
432	0.04562	432	0.04563	432	0.04563	432	0.04564
433	0.04254	433	0.04255	433	0.04256	433	0.04257
434	0.03939	434	0.0394	434	0.03941	434	0.03942
435	0.04331	435	0.04332	435	0.04333	435	0.04334
436	0.04761	436	0.04763	436	0.04764	436	0.04764
437	0.04872	437	0.04873	437	0.04874	437	0.04875
438	0.04286	438	0.04287	438	0.04287	438	0.04288
439	0.04133	439	0.04134	439	0.04135	439	0.04136
440	0.04749	440	0.0475	440	0.04751	440	0.04752
441	0.04694	441	0.04696	441	0.04696	441	0.04697
442	0.05036	442	0.05038	442	0.05038	442	0.05039
443	0.05119	443	0.05121	443	0.05122	443	0.05122
444	0.05	444	0.05001	444	0.05002	444	0.05003
445	0.05201	445	0.05203	445	0.05204	445	0.05204
446	0.04674	446	0.04675	446	0.04676	446	0.04677
447	0.05327	447	0.05327	447	0.05328	447	0.05329
448	0.05402	448	0.05403	448	0.05404	448	0.05405
449	0.05401	449	0.05402	449	0.05403	449	0.05404
450	0.05611	450	0.05612	450	0.05613	450	0.05614
451	0.05832	451	0.05832	451	0.05834	451	0.05835
452	0.05595	452	0.05594	452	0.05597	452	0.05598
453	0.05178	453	0.05178	453	0.0518	453	0.05181
454	0.05566	454	0.05566	454	0.05568	454	0.05569
455	0.05538	455	0.05538	455	0.0554	455	0.05541
456	0.05732	456	0.05732	456	0.05734	456	0.05735
457	0.05792	457	0.05791	457	0.05794	457	0.05795
458	0.05679	458	0.05678	458	0.05682	458	0.05683
459	0.05646	459	0.05645	459	0.05649	459	0.0565
460	0.05621	460	0.0562	460	0.05624	460	0.05625
461	0.0583	461	0.05829	461	0.05834	461	0.05835
462	0.05896	462	0.05894	462	0.05901	462	0.05902
463	0.05928	463	0.05927	463	0.05934	463	0.05935
464	0.05759	464	0.05759	464	0.05765	464	0.05767
465	0.05698	465	0.05699	465	0.05705	465	0.05707
466	0.05829	466	0.0583	466	0.05837	466	0.05839
467	0.05579	467	0.0558	467	0.05588	467	0.0559
468	0.0583	468	0.05832	468	0.05841	468	0.05843
469	0.05864	469	0.05867	469	0.05877	469	0.05879
470	0.05648	470	0.05651	470	0.05661	470	0.05663
471	0.05753	471	0.05757	471	0.05768	471	0.0577
472	0.06062	472	0.06067	472	0.06079	472	0.06082
473	0.05837	473	0.05842	473	0.05855	473	0.05857
474	0.05912	474	0.05918	474	0.05932	474	0.05934
475	0.06116	475	0.06123	475	0.06138	475	0.06141
476	0.05917	476	0.05924	476	0.0594	476	0.05942
477	0.05961	477	0.0597	477	0.05987	477	0.05989
478	0.06163	478	0.06173	478	0.06191	478	0.06194
479	0.06054	479	0.06064	479	0.06083	479	0.06086
480	0.06165	480	0.06175	480	0.06197	480	0.062
481	0.06173	481	0.06184	481	0.06207	481	0.0621
482	0.06205	482	0.06217	482	0.06241	482	0.06244
483	0.06139	483	0.06152	483	0.06177	483	0.0618
484	0.06032	484	0.06045	484	0.06071	484	0.06074
485	0.06021	485	0.06035	485	0.06063	485	0.06066
486	0.0489	486	0.04901	486	0.04925	486	0.04928
487	0.05484	487	0.05498	487	0.05526	487	0.05529
488	0.05945	488	0.0596	488	0.05992	488	0.05995
489	0.05608	489	0.05623	489	0.05654	489	0.05658
490	0.06275	490	0.06292	490	0.0633	490	0.06334
491	0.06041	491	0.06057	491	0.06095	491	0.06099
492	0.05768	492	0.05783	492	0.05822	492	0.05826
493	0.06178	493	0.06194	493	0.06238	493	0.06242
494	0.06039	494	0.06055	494	0.06101	494	0.06104
495	0.06422	495	0.06437	495	0.06489	495	0.06493
496	0.06115	496	0.06129	496	0.06181	496	0.06185
497	0.06228	497	0.06242	497	0.06298	497	0.06302
498	0.06066	498	0.06079	498	0.06136	498	0.0614
499	0.06073	499	0.06086	499	0.06146	499	0.0615
500	0.06059	500	0.06071	500	0.06134	500	0.06138
501	0.05881	501	0.05892	501	0.05956	501	0.0596
502	0.05884	502	0.05894	502	0.05961	502	0.05965
503	0.06161	503	0.06171	503	0.06244	503	0.06249
504	0.05749	504	0.05756	504	0.05828	504	0.05833
505	0.06169	505	0.06177	505	0.06257	505	0.06262
506	0.06426	506	0.06432	506	0.06519	506	0.06525
507	0.06155	507	0.0616	507	0.06246	507	0.06252
508	0.06007	508	0.06009	508	0.06097	508	0.06103
509	0.06303	509	0.06304	509	0.064	509	0.06406
510	0.06147	510	0.06147	510	0.06244	510	0.0625
511	0.0627	511	0.06269	511	0.0637	511	0.06376
512	0.06444	512	0.06442	512	0.06549	512	0.06555
513	0.06061	513	0.06058	513	0.06162	513	0.06168
514	0.05941	514	0.05937	514	0.06041	514	0.06048
515	0.0612	515	0.06115	515	0.06225	515	0.06232
516	0.06185	516	0.06178	516	0.06292	516	0.06299
517	0.05047	517	0.05041	517	0.05135	517	0.05141
518	0.0578	518	0.05772	518	0.05882	518	0.05889
519	0.05608	519	0.05601	519	0.05709	519	0.05716
520	0.06131	520	0.06122	520	0.06242	520	0.0625
521	0.06184	521	0.06174	521	0.06297	521	0.06306
522	0.06331	522	0.06321	522	0.06449	522	0.06458
523	0.05976	523	0.05966	523	0.06088	523	0.06097
524	0.06436	524	0.06425	524	0.06558	524	0.06568
525	0.06395	525	0.06384	525	0.06518	525	0.06527
526	0.06226	526	0.06214	526	0.06346	526	0.06356
527	0.05452	527	0.05443	527	0.05559	527	0.05567
528	0.06249	528	0.06239	528	0.06373	528	0.06383
529	0.06549	529	0.06538	529	0.0668	529	0.06691
530	0.06303	530	0.06292	530	0.06431	530	0.06441
531	0.06657	531	0.06647	531	0.06794	531	0.06805
532	0.06547	532	0.06536	532	0.06682	532	0.06693
533	0.05854	533	0.05845	533	0.05976	533	0.05987
534	0.06279	534	0.06269	534	0.06412	534	0.06423
535	0.06382	535	0.06373	535	0.06519	535	0.0653
536	0.06663	536	0.06654	536	0.06807	536	0.06819
537	0.06173	537	0.06165	537	0.06308	537	0.06319
538	0.06489	538	0.06481	538	0.06633	538	0.06644
539	0.06338	539	0.06331	539	0.0648	539	0.06492
540	0.06129	540	0.06122	540	0.06267	540	0.06279
541	0.05899	541	0.05892	541	0.06034	541	0.06045
542	0.06429	542	0.06422	542	0.06577	542	0.0659
543	0.06331	543	0.06324	543	0.06479	543	0.06492
544	0.06561	544	0.06555	544	0.06717	544	0.0673
545	0.0642	545	0.06415	545	0.06574	545	0.06588
546	0.06368	546	0.06363	546	0.06522	546	0.06536
547	0.06458	547	0.06453	547	0.06617	547	0.06631
548	0.06281	548	0.06277	548	0.06438	548	0.06452
549	0.06484	549	0.0648	549	0.06649	549	0.06663
550	0.0644	550	0.06437	550	0.06607	550	0.06621
551	0.06439	551	0.06435	551	0.06608	551	0.06623
552	0.06577	552	0.06573	552	0.06752	552	0.06768
553	0.06395	553	0.06391	553	0.06568	553	0.06584
554	0.06525	554	0.06521	554	0.06706	554	0.06721
555	0.06565	555	0.0656	555	0.0675	555	0.06767
556	0.06457	556	0.06451	556	0.06642	556	0.06659
557	0.063	557	0.06294	557	0.06486	557	0.06502
558	0.06437	558	0.06431	558	0.06632	558	0.06649
559	0.06089	559	0.06082	559	0.06279	559	0.06296
560	0.06197	560	0.06188	560	0.06396	560	0.06413
561	0.06553	561	0.06543	561	0.0677	561	0.0679
562	0.06235	562	0.06225	562	0.06449	562	0.06469
563	0.06463	563	0.06451	563	0.06694	563	0.06716
564	0.06328	564	0.06315	564	0.06564	564	0.06587
565	0.06356	565	0.0634	565	0.06603	565	0.06628
566	0.05997	566	0.0598	566	0.06242	566	0.06266
567	0.06371	567	0.06351	567	0.06646	567	0.06673
568	0.06291	568	0.06268	568	0.06578	568	0.06607
569	0.06108	569	0.06085	569	0.06404	569	0.06435
570	0.06081	570	0.06057	570	0.06395	570	0.06429
571	0.05844	571	0.05821	571	0.06167	571	0.06202
572	0.06128	572	0.06103	572	0.06491	572	0.06531
573	0.06102	573	0.06078	573	0.06491	573	0.06535
574	0.06014	574	0.05991	574	0.06427	574	0.06474
575	0.05814	575	0.05795	575	0.06245	575	0.06296
576	0.05696	576	0.05681	576	0.06153	576	0.06208
577	0.05764	577	0.05755	577	0.06263	577	0.06323
578	0.05505	578	0.05505	578	0.06021	578	0.06084
579	0.05497	579	0.05507	579	0.06055	579	0.06123
580	0.05494	580	0.05515	580	0.06098	580	0.06171
581	0.05425	581	0.05456	581	0.06067	581	0.06144
582	0.05405	582	0.05449	582	0.06095	582	0.06176
583	0.05359	583	0.05418	583	0.06092	583	0.06179
584	0.0524	584	0.05313	584	0.06007	584	0.06099
585	0.05095	585	0.05181	585	0.05891	585	0.05985
586	0.04865	586	0.04963	586	0.05676	586	0.05771
587	0.04869	587	0.04985	587	0.05732	587	0.05833
588	0.04652	588	0.04782	588	0.05531	588	0.05633
589	0.03935	589	0.04062	589	0.04719	589	0.0481
590	0.04093	590	0.04244	590	0.04954	590	0.05054
591	0.04291	591	0.04467	591	0.05236	591	0.05345
592	0.04112	592	0.043	592	0.05063	592	0.0517
593	0.04091	593	0.04294	593	0.05079	593	0.0519
594	0.03988	594	0.04203	594	0.04995	594	0.05108
595	0.03866	595	0.04091	595	0.04882	595	0.04992
596	0.03908	596	0.04153	596	0.04978	596	0.05091
597	0.03848	597	0.04107	597	0.04942	597	0.05056
598	0.03728	598	0.03998	598	0.04829	598	0.04943
599	0.03661	599	0.03944	599	0.04783	599	0.04897
600	0.03628	600	0.03929	600	0.04783	600	0.04899
601	0.03523	601	0.03834	601	0.04681	601	0.04795
602	0.03407	602	0.03727	602	0.04564	602	0.04677
603	0.03422	603	0.03763	603	0.04619	603	0.04735
604	0.03422	604	0.03783	604	0.04658	604	0.04775
605	0.03364	605	0.03735	605	0.04609	605	0.04728
606	0.03294	606	0.03674	606	0.04545	606	0.04666
607	0.0326	607	0.03652	607	0.04533	607	0.04654
608	0.03194	608	0.03595	608	0.04477	608	0.04597
609	0.03118	609	0.03532	609	0.04405	609	0.04526
610	0.03053	610	0.03479	610	0.04348	610	0.04471
611	0.02994	611	0.03429	611	0.04293	611	0.04414
612	0.02995	612	0.03446	612	0.04324	612	0.04445
613	0.02913	613	0.03368	613	0.04229	613	0.04347
614	0.02785	614	0.03236	614	0.04066	614	0.04179
615	0.02847	615	0.03324	615	0.04184	615	0.04303
616	0.02731	616	0.03206	616	0.04042	616	0.04159
617	0.02666	617	0.03144	617	0.03962	617	0.04076
618	0.02735	618	0.0324	618	0.04082	618	0.04198
619	0.0272	619	0.03233	619	0.04074	619	0.04192
620	0.02694	620	0.03211	620	0.04048	620	0.04168
621	0.02677	621	0.03205	621	0.04038	621	0.04159
622	0.02553	622	0.03072	622	0.03865	622	0.03983
623	0.02512	623	0.03031	623	0.03812	623	0.03928
624	0.02482	624	0.03002	624	0.03775	624	0.03888
625	0.02443	625	0.02968	625	0.03726	625	0.03839
626	0.02418	626	0.02951	626	0.03698	626	0.03812
627	0.02475	627	0.03022	627	0.03783	627	0.03897
628	0.02328	628	0.02843	628	0.03555	628	0.03661
629	0.02393	629	0.02929	629	0.03659	629	0.0377
630	0.02342	630	0.02875	630	0.03588	630	0.03698
631	0.02369	631	0.02914	631	0.0363	631	0.03739
632	0.02269	632	0.02796	632	0.03478	632	0.0358
633	0.02407	633	0.02964	633	0.0368	633	0.03789
634	0.02362	634	0.02908	634	0.03603	634	0.03712
635	0.02383	635	0.02933	635	0.03627	635	0.03738
636	0.02321	636	0.02855	636	0.03524	636	0.03634
637	0.02392	637	0.02942	637	0.03628	637	0.03738
638	0.024	638	0.0295	638	0.03635	638	0.03742
639	0.02394	639	0.02926	639	0.03603	639	0.03711
640	0.02336	640	0.02854	640	0.03511	640	0.03617
641	0.02329	641	0.0285	641	0.03496	641	0.03603
642	0.02325	642	0.02849	642	0.03486	642	0.03594
643	0.02347	643	0.02867	643	0.03509	643	0.03619
644	0.02335	644	0.02843	644	0.03481	644	0.0359
645	0.02349	645	0.02857	645	0.03493	645	0.03599
646	0.0228	646	0.02769	646	0.0338	646	0.0348
647	0.02267	647	0.02745	647	0.03352	647	0.03451
648	0.02243	648	0.02707	648	0.03307	648	0.03406
649	0.02171	649	0.02617	649	0.03196	649	0.03288
650	0.02181	650	0.02626	650	0.03205	650	0.03294

## Sheet: Figure S19d
Ta3N5		InGaN/Ta3N5		Ta3N5/Mg:GaN		In:GaN/Ta3N5/Mg:GaN
Wavelength (nm)	JAbs (mA cm-2)	Wavelength (nm)	JAbs (mA cm-2)	Wavelength (nm)	JAbs (mA cm-2)	Wavelength (nm)	JAbs (mA cm-2)
350	0	350	0	350	0	350	0
351	0.01513	351	0.01516	351	0.01514	351	0.01517
352	0.03017	352	0.03021	352	0.03019	352	0.03023
353	0.0448	353	0.04487	353	0.04484	353	0.04488
354	0.06071	354	0.0608	354	0.06076	354	0.06081
355	0.07795	355	0.07806	355	0.07802	355	0.07806
356	0.09451	356	0.09465	356	0.0946	356	0.09465
357	0.10891	357	0.10908	357	0.10903	357	0.10908
358	0.12158	358	0.12178	358	0.12173	358	0.12177
359	0.13447	359	0.1347	359	0.13463	359	0.13469
360	0.1498	360	0.15007	360	0.14999	360	0.15007
361	0.16591	361	0.1662	361	0.16613	361	0.16622
362	0.18114	362	0.18148	362	0.18139	362	0.18148
363	0.19761	363	0.19798	363	0.19788	363	0.19796
364	0.21516	364	0.21558	364	0.21546	364	0.21554
365	0.23308	365	0.23354	365	0.23339	365	0.23349
366	0.25294	366	0.25343	366	0.25326	366	0.25337
367	0.27429	367	0.27482	367	0.27463	367	0.27475
368	0.29471	368	0.29526	368	0.29506	368	0.29519
369	0.31474	369	0.31531	369	0.31512	369	0.31525
370	0.33613	370	0.3367	370	0.33652	370	0.33665
371	0.35758	371	0.35815	371	0.35799	371	0.35812
372	0.37789	372	0.37847	372	0.37831	372	0.37844
373	0.39714	373	0.39774	373	0.39758	373	0.3977
374	0.41468	374	0.41529	374	0.41514	374	0.41525
375	0.43183	375	0.43246	375	0.43231	375	0.43241
376	0.4508	376	0.45145	376	0.4513	376	0.45139
377	0.47166	377	0.47234	377	0.47219	377	0.47227
378	0.49533	378	0.49602	378	0.49588	378	0.49596
379	0.51953	379	0.52023	379	0.52011	379	0.52019
380	0.54145	380	0.54216	380	0.54204	380	0.54212
381	0.56373	381	0.56444	381	0.56433	381	0.56441
382	0.58433	382	0.58504	382	0.58495	382	0.58501
383	0.60026	383	0.60097	383	0.60089	383	0.60095
384	0.61505	384	0.61576	384	0.61568	384	0.61575
385	0.63324	385	0.63395	385	0.63387	385	0.63395
386	0.65319	386	0.65391	386	0.65383	386	0.65392
387	0.67285	387	0.67358	387	0.6735	387	0.67359
388	0.69278	388	0.69352	388	0.69345	388	0.69355
389	0.7133	389	0.71405	389	0.71398	389	0.71409
390	0.73637	390	0.73714	390	0.73707	390	0.7372
391	0.7621	391	0.76288	391	0.76282	391	0.76296
392	0.78786	392	0.78865	392	0.7886	392	0.78874
393	0.80785	393	0.80864	393	0.80861	393	0.80875
394	0.82319	394	0.82398	394	0.82397	394	0.8241
395	0.84375	395	0.84454	395	0.84455	395	0.84467
396	0.86848	396	0.86928	396	0.8693	396	0.86941
397	0.88722	397	0.88802	397	0.88806	397	0.88816
398	0.90754	398	0.90835	398	0.9084	398	0.90851
399	0.93816	399	0.93898	399	0.93903	399	0.93915
400	0.97302	400	0.97386	400	0.97391	400	0.97405
401	1.00943	401	1.01028	401	1.01033	401	1.01049
402	1.0474	402	1.04827	402	1.04832	402	1.04849
403	1.08549	403	1.08637	403	1.08642	403	1.0866
404	1.12325	404	1.12414	404	1.12421	404	1.12439
405	1.16094	405	1.16185	405	1.16192	405	1.16212
406	1.19779	406	1.19871	406	1.1988	406	1.199
407	1.23395	407	1.23487	407	1.23498	407	1.23519
408	1.27066	408	1.27159	408	1.27172	408	1.27194
409	1.30954	409	1.31048	409	1.31063	409	1.31086
410	1.34682	410	1.34778	410	1.34794	410	1.34818
411	1.38328	411	1.38426	411	1.38443	411	1.38468
412	1.42311	412	1.42411	412	1.42429	412	1.42454
413	1.46343	413	1.46444	413	1.46462	413	1.46489
414	1.50279	414	1.50381	414	1.50401	414	1.50428
415	1.54273	415	1.54376	415	1.54396	415	1.54425
416	1.58406	416	1.5851	416	1.58531	416	1.58561
417	1.62558	417	1.62663	417	1.62685	417	1.62715
418	1.66578	418	1.66684	418	1.66707	418	1.66738
419	1.70598	419	1.70705	419	1.7073	419	1.70761
420	1.74537	420	1.74645	420	1.74671	420	1.74703
421	1.7857	421	1.78679	421	1.78705	421	1.78738
422	1.8284	422	1.8295	422	1.82976	422	1.83011
423	1.87022	423	1.87135	423	1.8716	423	1.87196
424	1.91136	424	1.9125	424	1.91276	424	1.91313
425	1.95311	425	1.95427	425	1.95454	425	1.95491
426	1.99499	426	1.99616	426	1.99644	426	1.99682
427	2.03566	427	2.03685	427	2.03713	427	2.03752
428	2.07592	428	2.07713	428	2.07742	428	2.07782
429	2.11498	429	2.11621	429	2.11649	429	2.1169
430	2.14881	430	2.15006	430	2.15034	430	2.15076
431	2.17753	431	2.17878	431	2.17907	431	2.1795
432	2.21402	432	2.21528	432	2.21557	432	2.21601
433	2.2581	433	2.25937	433	2.25967	433	2.26011
434	2.29906	434	2.30035	434	2.30065	434	2.30111
435	2.34041	435	2.34171	435	2.34202	435	2.34249
436	2.38587	436	2.38718	436	2.38751	436	2.38798
437	2.43404	437	2.43536	437	2.43569	437	2.43617
438	2.47983	438	2.48116	438	2.4815	438	2.48199
439	2.52193	439	2.52327	439	2.52361	439	2.52411
440	2.56634	440	2.56769	440	2.56804	440	2.56855
441	2.61355	441	2.61492	441	2.61528	441	2.61579
442	2.6622	442	2.66359	442	2.66395	442	2.66447
443	2.71297	443	2.71438	443	2.71475	443	2.71528
444	2.76357	444	2.76499	444	2.76537	444	2.7659
445	2.81457	445	2.81601	445	2.8164	445	2.81694
446	2.86395	446	2.8654	446	2.8658	446	2.86634
447	2.91395	447	2.91541	447	2.91582	447	2.91637
448	2.9676	448	2.96906	448	2.96948	448	2.97004
449	3.02161	449	3.02309	449	3.02351	449	3.02409
450	3.07667	450	3.07816	450	3.07859	450	3.07918
451	3.13389	451	3.13538	451	3.13582	451	3.13642
452	3.19102	452	3.19251	452	3.19298	452	3.19359
453	3.24489	453	3.24637	453	3.24686	453	3.24748
454	3.29861	454	3.30009	454	3.3006	454	3.30123
455	3.35413	455	3.35561	455	3.35614	455	3.35678
456	3.41048	456	3.41196	456	3.41251	456	3.41316
457	3.4681	457	3.46957	457	3.47015	457	3.47081
458	3.52546	458	3.52692	458	3.52753	458	3.5282
459	3.58208	459	3.58353	459	3.58419	459	3.58487
460	3.63841	460	3.63986	460	3.64056	460	3.64124
461	3.69567	461	3.6971	461	3.69785	461	3.69854
462	3.7543	462	3.75572	462	3.75652	462	3.75723
463	3.81342	463	3.81482	463	3.8157	463	3.81641
464	3.87185	464	3.87325	464	3.87419	464	3.87492
465	3.92914	465	3.93054	465	3.93154	465	3.93229
466	3.98677	466	3.98819	466	3.98925	466	3.99002
467	4.04381	467	4.04524	467	4.04638	467	4.04717
468	4.10086	468	4.1023	468	4.10352	468	4.10433
469	4.15933	469	4.16079	469	4.16211	469	4.16294
470	4.21689	470	4.21838	470	4.2198	470	4.22065
471	4.27389	471	4.27542	471	4.27695	471	4.27782
472	4.33297	472	4.33454	472	4.33618	472	4.33708
473	4.39246	473	4.39409	473	4.39585	473	4.39677
474	4.45121	474	4.45289	474	4.45479	474	4.45573
475	4.51135	475	4.51309	475	4.51513	475	4.5161
476	4.57151	476	4.57333	476	4.57552	476	4.57652
477	4.6309	477	4.6328	477	4.63516	477	4.63617
478	4.69152	478	4.69351	478	4.69605	478	4.69709
479	4.75261	479	4.7547	479	4.75742	479	4.75849
480	4.8137	480	4.81589	480	4.81882	480	4.81992
481	4.87539	481	4.87769	481	4.88084	481	4.88197
482	4.93728	482	4.93969	482	4.94308	482	4.94424
483	4.999	483	5.00154	483	5.00517	483	5.00636
484	5.05986	484	5.06252	484	5.06641	484	5.06763
485	5.12012	485	5.12292	485	5.12708	485	5.12833
486	5.17468	486	5.1776	486	5.18202	486	5.1833
487	5.22655	487	5.22959	487	5.23428	487	5.23558
488	5.28369	488	5.28688	488	5.29187	488	5.2932
489	5.34146	489	5.3448	489	5.3501	489	5.35147
490	5.40087	490	5.40437	490	5.41002	490	5.41143
491	5.46245	491	5.46612	491	5.47214	491	5.47359
492	5.5215	492	5.52532	492	5.53173	492	5.53322
493	5.58123	493	5.58521	493	5.59203	493	5.59356
494	5.64231	494	5.64645	494	5.65372	494	5.65529
495	5.70462	495	5.70891	495	5.71667	495	5.71827
496	5.7673	496	5.77174	496	5.78002	496	5.78166
497	5.82902	497	5.8336	497	5.84242	497	5.8441
498	5.89049	498	5.8952	498	5.90459	498	5.90631
499	5.95118	499	5.95603	499	5.966	499	5.96776
500	6.01184	500	6.01681	500	6.0274	500	6.0292
501	6.07154	501	6.07663	501	6.08785	501	6.08969
502	6.13037	502	6.13556	502	6.14743	502	6.14931
503	6.19059	503	6.19588	503	6.20846	503	6.21038
504	6.25014	504	6.25552	504	6.26882	504	6.27079
505	6.30973	505	6.31518	505	6.32924	505	6.33127
506	6.37271	506	6.37823	506	6.39312	506	6.3952
507	6.43561	507	6.44119	507	6.45695	507	6.45909
508	6.49642	508	6.50203	508	6.51866	508	6.52086
509	6.55797	509	6.5636	509	6.58115	509	6.58341
510	6.62022	510	6.62585	510	6.64437	510	6.64669
511	6.68231	511	6.68793	511	6.70744	511	6.70982
512	6.74588	512	6.75149	512	6.77203	512	6.77447
513	6.8084	513	6.81399	513	6.83559	513	6.83809
514	6.86841	514	6.87396	514	6.8966	514	6.89917
515	6.92872	515	6.93422	515	6.95793	515	6.96057
516	6.99024	516	6.99569	516	7.02052	516	7.02322
517	7.0464	517	7.05178	517	7.07765	517	7.08042
518	7.10054	518	7.10585	518	7.13274	518	7.13557
519	7.15748	519	7.16271	519	7.19069	519	7.1936
520	7.21617	520	7.22133	520	7.25045	520	7.25343
521	7.27775	521	7.28281	521	7.31314	521	7.31621
522	7.34032	522	7.34528	522	7.37687	522	7.38003
523	7.40186	523	7.40672	523	7.43956	523	7.4428
524	7.46392	524	7.46867	524	7.50279	524	7.50613
525	7.52807	525	7.53272	525	7.56817	525	7.5716
526	7.59118	526	7.59571	526	7.63249	526	7.63602
527	7.64957	527	7.65399	527	7.69201	527	7.69563
528	7.70807	528	7.7124	528	7.75167	528	7.75538
529	7.77206	529	7.77629	529	7.81694	529	7.82075
530	7.83632	530	7.84044	530	7.88249	530	7.88641
531	7.90112	531	7.90513	531	7.94862	531	7.95264
532	7.96714	532	7.97105	532	8.016	532	8.02013
533	8.02915	533	8.03295	533	8.07929	533	8.08353
534	8.08981	534	8.09352	534	8.14123	534	8.14558
535	8.15312	535	8.15673	535	8.20588	535	8.21035
536	8.21834	536	8.22187	536	8.27251	536	8.27709
537	8.28252	537	8.28596	537	8.33809	537	8.34278
538	8.34583	538	8.34919	538	8.40279	538	8.40759
539	8.40997	539	8.41325	539	8.46836	539	8.47327
540	8.4723	540	8.47552	540	8.53209	540	8.53713
541	8.53244	541	8.53559	541	8.5936	541	8.59875
542	8.59408	542	8.59716	542	8.65665	542	8.66192
543	8.65789	543	8.66089	543	8.72193	543	8.72733
544	8.72235	544	8.72528	544	8.78791	544	8.79344
545	8.78725	545	8.79013	545	8.85437	545	8.86003
546	8.85119	546	8.85402	546	8.91985	546	8.92565
547	8.91532	547	8.9181	547	8.98554	547	8.99149
548	8.97902	548	8.98175	548	9.05082	548	9.0569
549	9.04284	549	9.04554	549	9.11625	549	9.12248
550	9.10746	550	9.11012	550	9.18253	550	9.1889
551	9.17185	551	9.17448	551	9.24861	551	9.25512
552	9.23693	552	9.23952	552	9.31541	552	9.32207
553	9.30179	553	9.30434	553	9.38201	553	9.38883
554	9.36639	554	9.3689	554	9.44838	554	9.45536
555	9.43184	555	9.43431	555	9.51566	555	9.5228
556	9.49695	556	9.49936	556	9.58262	556	9.58993
557	9.56074	557	9.56309	557	9.64826	557	9.65573
558	9.62442	558	9.62671	558	9.71385	558	9.72149
559	9.68705	559	9.68928	559	9.7784	559	9.78621
560	9.74848	560	9.75062	560	9.84178	560	9.84976
561	9.81223	561	9.81428	561	9.90761	561	9.91577
562	9.87617	562	9.87812	562	9.9737	562	9.98207
563	9.93966	563	9.9415	563	10.0394	563	10.048
564	10.0036	564	10.0053	564	10.1057	564	10.1145
565	10.067	565	10.0686	565	10.1715	565	10.1806
566	10.1288	566	10.1302	566	10.2358	566	10.2451
567	10.1906	567	10.1919	567	10.3002	567	10.3097
568	10.2539	568	10.255	568	10.3663	568	10.3762
569	10.316	569	10.3167	569	10.4312	569	10.4414
570	10.3769	570	10.3774	570	10.4952	570	10.5057
571	10.4365	571	10.4368	571	10.558	571	10.5688
572	10.4964	572	10.4964	572	10.6213	572	10.6325
573	10.5575	573	10.5573	573	10.6862	573	10.6978
574	10.6181	574	10.6177	574	10.7508	574	10.7629
575	10.6773	575	10.6766	575	10.8142	575	10.8267
576	10.7348	576	10.734	576	10.8762	576	10.8892
577	10.7921	577	10.7912	577	10.9383	577	10.9519
578	10.8484	578	10.8475	578	10.9997	578	11.0139
579	10.9034	579	10.9025	579	11.0601	579	11.075
580	10.9584	580	10.9576	580	11.1208	580	11.1364
581	11.013	581	11.0125	581	11.1816	581	11.198
582	11.0672	582	11.067	582	11.2425	582	11.2596
583	11.121	583	11.1214	583	11.3034	583	11.3214
584	11.174	584	11.175	584	11.3639	584	11.3828
585	11.2256	585	11.2275	585	11.4234	585	11.4432
586	11.2754	586	11.2782	586	11.4812	586	11.502
587	11.3241	587	11.3279	587	11.5383	587	11.56
588	11.3717	588	11.3768	588	11.5946	588	11.6173
589	11.4146	589	11.421	589	11.6458	589	11.6695
590	11.4548	590	11.4625	590	11.6942	590	11.7189
591	11.4967	591	11.5061	591	11.7451	591	11.7709
592	11.5387	592	11.5499	592	11.7966	592	11.8234
593	11.5797	593	11.5929	593	11.8473	593	11.8752
594	11.6201	594	11.6354	594	11.8977	594	11.9267
595	11.6594	595	11.6768	595	11.9471	595	11.9772
596	11.6983	596	11.7181	596	11.9964	596	12.0276
597	11.7371	597	11.7594	597	12.046	597	12.0784
598	11.7749	598	11.7999	598	12.0948	598	12.1284
599	11.8119	599	11.8396	599	12.1429	599	12.1776
600	11.8483	600	11.879	600	12.1907	600	12.2265
601	11.8841	601	11.9178	601	12.2381	601	12.275
602	11.9187	602	11.9556	602	12.2843	602	12.3224
603	11.9529	603	11.993	603	12.3302	603	12.3694
604	11.9871	604	12.0308	604	12.3766	604	12.417
605	12.021	605	12.0684	605	12.4229	605	12.4645
606	12.0543	606	12.1054	606	12.4687	606	12.5115
607	12.0871	607	12.142	607	12.5141	607	12.5581
608	12.1194	608	12.1783	608	12.5591	608	12.6043
609	12.1509	609	12.2139	609	12.6035	609	12.6499
610	12.1818	610	12.249	610	12.6473	610	12.6949
611	12.212	611	12.2835	611	12.6905	611	12.7393
612	12.2419	612	12.3179	612	12.7336	612	12.7836
613	12.2715	613	12.352	613	12.7764	613	12.8276
614	12.3	614	12.385	614	12.8178	614	12.8702
615	12.3281	615	12.4178	615	12.8591	615	12.9126
616	12.356	616	12.4504	616	12.9002	616	12.955
617	12.383	617	12.4822	617	12.9402	617	12.9961
618	12.41	618	12.5141	618	12.9805	618	13.0375
619	12.4373	619	12.5465	619	13.0212	619	13.0794
620	12.4644	620	12.5787	620	13.0618	620	13.1213
621	12.4912	621	12.6107	621	13.1023	621	13.1629
622	12.5174	622	12.6421	622	13.1418	622	13.2036
623	12.5427	623	12.6727	623	13.1802	623	13.2432
624	12.5677	624	12.7028	624	13.2181	624	13.2822
625	12.5923	625	12.7327	625	13.2556	625	13.3209
626	12.6166	626	12.7623	626	13.2927	626	13.3591
627	12.6411	627	12.7921	627	13.3301	627	13.3977
628	12.6651	628	12.8215	628	13.3668	628	13.4355
629	12.6887	629	12.8503	629	13.4029	629	13.4726
630	12.7124	630	12.8793	630	13.4391	630	13.5099
631	12.7359	631	12.9083	631	13.4752	631	13.5471
632	12.7591	632	12.9368	632	13.5108	632	13.5837
633	12.7825	633	12.9656	633	13.5465	633	13.6206
634	12.8063	634	12.995	634	13.583	634	13.6581
635	12.83	635	13.0242	635	13.6191	635	13.6953
636	12.8536	636	13.0531	636	13.6549	636	13.7322
637	12.8771	637	13.0821	637	13.6906	637	13.7691
638	12.9011	638	13.1116	638	13.727	638	13.8064
639	12.9251	639	13.141	639	13.7631	639	13.8437
640	12.9487	640	13.1699	640	13.7987	640	13.8804
641	12.972	641	13.1984	641	13.8337	641	13.9165
642	12.9953	642	13.2269	642	13.8687	642	13.9524
643	13.0187	643	13.2554	643	13.9036	643	13.9885
644	13.0421	644	13.284	644	13.9386	644	14.0245
645	13.0655	645	13.3125	645	13.9734	645	14.0605
646	13.0886	646	13.3406	646	14.0078	646	14.0959
647	13.1114	647	13.3682	647	14.0415	647	14.1305
648	13.1339	648	13.3955	648	14.0748	648	14.1648
649	13.156	649	13.4221	649	14.1073	649	14.1983
650	13.1778	650	13.4483	650	14.1393	650	14.2312
