# Supplementary material for: Interface engineering of Ta3N5 thin film photoanode for highly efficient photoelectrochemical water splitting
Source: Nat Commun. 2022 Feb 7;13:729. doi: 10.1038/s41467-022-28415-4 (PMC8821563; doi:10.1038/s41467-022-28415-4)
Supplement: Supplementary file 3 — Source Data [file 41467_2022_28415_MOESM3_ESM.zip › Source Data file/Soruce_Data_Figure_S2.xlsx]

## Sheet: Figure S2C
In:GaN/Ta3N5/Mg:GaN		Ta3N5 (PDF#89-5200)		Nb (PDF#89-4760)		NbN (PDF#89-5125)		Nb2N (PDF#75-1616)		Nb5N6 (PDF#74-0607)
2θ (degree)	Intensity (arb. units)	2θ (degree)	Intensity (arb. units)	2θ (degree)	Intensity (arb. units)	2θ (degree)	Intensity (arb. units)	2θ (degree)	Intensity (arb. units)	2θ (degree)	Intensity (arb. units)
9.99	254	8.638	0.1	38.416	100	15.742	0.1	33.751	18.4	17.071	14.7
10.02	233	17.325	39.1	55.455	13.8	31.791	58.4	36.109	23.6	19.725	30
10.05	246	19.388	0.1	69.478	23.6	35.073	38.5	38.424	100	26.199	27
10.08	251	24.546	100			35.997	100	50.256	16.8	34.536	33.4
10.11	225	26.067	7.8			38.655	2.9	60.372	15.2	35.614	45.3
10.14	251	30.202	11.1			42.774	83.5	66.469	14.1	38.747	100
10.17	226	31.509	88.7			48.056	35.2	70.984	1.5	40.084	10.7
10.2	250	35.026	59.4			54.267	35.4	72.406	12.1	43.544	52.3
10.23	280	36.143	84.7			61.258	0.4	73.871	9.4	43.843	6.9
10.26	250	39.361	23.6			62.917	28.4	76.608	2	49.628	2.7
10.29	229	43.268	1.1			65.306	0.1			52.88	0.5
10.32	257	44.238	14.7			66.428	7.6			53.894	5
10.35	219	46.853	22.2			68.963	10.4			56.728	19.7
10.38	249	47.849	6.6			72.227	21.8			56.96	8
10.41	251	50.4	9.2			74.116	2.8			61.841	24.8
10.44	258	51.238	1.6			74.673	7.8			64.694	16.9
10.47	256	53.697	24.9			76.338	0.1			65.604	2.5
10.5	250	54.525	5.5			77.39	4.8			68.359	1
10.53	254	56.885	2			79.087	8.4			72.801	18.7
10.56	245	57.559	30.2							73.448	7.1
10.59	233	57.633	32							75.414	8.9
10.62	219	59.841	8.2							76.277	1.2
10.65	234	59.913	7.1							78.652	5.6
10.68	227	60.59	2.2							78.862	5.2
10.71	233	60.685	2.1
10.74	243	62.804	9.3
10.77	263	65.758	8.7
10.8	235	66.401	5
10.83	227	66.492	4.2
10.86	244	68.579	1.6
10.89	234	69.276	11.9
10.92	240	71.346	5.1
10.95	255	72.052	5.1
10.98	228	73.897	3.1
11.01	227	74.004	5.7
11.04	255	74.68	3.6
11.07	250	76.776	3.9
11.1	253	77.358	0.7
11.13	246	79.244	3
11.16	246	79.411	2.2
11.19	206	79.905	5.6
11.22	238	--	3
11.25	250
11.28	254
11.31	220
11.34	231
11.37	237
11.4	248
11.43	258
11.46	227
11.49	263
11.52	259
11.55	241
11.58	261
11.61	263
11.64	233
11.67	230
11.7	243
11.73	217
11.76	217
11.79	230
11.82	262
11.85	272
11.88	246
11.91	236
11.94	251
11.97	234
12	226
12.03	235
12.06	237
12.09	247
12.12	239
12.15	239
12.18	261
12.21	264
12.24	228
12.27	246
12.3	219
12.33	241
12.36	224
12.39	251
12.42	252
12.45	290
12.48	250
12.51	270
12.54	237
12.57	234
12.6	226
12.63	258
12.66	248
12.69	217
12.72	260
12.75	235
12.78	220
12.81	217
12.84	232
12.87	222
12.9	210
12.93	235
12.96	248
12.99	239
13.02	258
13.05	248
13.08	253
13.11	226
13.14	235
13.17	225
13.2	244
13.23	245
13.26	228
13.29	232
13.32	255
13.35	254
13.38	216
13.41	238
13.44	237
13.47	227
13.5	198
13.53	239
13.56	252
13.59	220
13.62	231
13.65	213
13.68	228
13.71	232
13.74	227
13.77	250
13.8	248
13.83	213
13.86	243
13.89	186
13.92	222
13.95	247
13.98	234
14.01	246
14.04	233
14.07	221
14.1	199
14.13	238
14.16	250
14.19	234
14.22	232
14.25	229
14.28	224
14.31	236
14.34	230
14.37	236
14.4	249
14.43	243
14.46	187
14.49	211
14.52	227
14.55	228
14.58	230
14.61	233
14.64	233
14.67	223
14.7	226
14.73	250
14.76	216
14.79	238
14.82	250
14.85	219
14.88	214
14.91	215
14.94	211
14.97	222
15	232
15.03	227
15.06	186
15.09	250
15.12	234
15.15	219
15.18	226
15.21	234
15.24	226
15.27	212
15.3	225
15.33	212
15.36	211
15.39	228
15.42	207
15.45	207
15.48	201
15.51	220
15.54	222
15.57	223
15.6	217
15.63	227
15.66	267
15.69	220
15.72	202
15.75	229
15.78	210
15.81	215
15.84	219
15.87	210
15.9	224
15.93	222
15.96	212
15.99	225
16.02	223
16.05	227
16.08	244
16.11	206
16.14	208
16.17	238
16.2	241
16.23	241
16.26	233
16.29	226
16.32	242
16.35	231
16.38	240
16.41	238
16.44	218
16.47	227
16.5	236
16.53	256
16.56	256
16.59	222
16.62	237
16.65	257
16.68	223
16.71	266
16.74	273
16.77	272
16.8	265
16.83	266
16.86	290
16.89	310
16.92	334
16.95	354
16.98	424
17.01	477
17.04	612
17.07	775
17.1	863
17.13	1112
17.16	1358
17.19	1665
17.22	1901
17.25	2048
17.28	1965
17.31	1555
17.34	1142
17.37	735
17.4	515
17.43	430
17.46	372
17.49	339
17.52	313
17.55	281
17.58	230
17.61	263
17.64	248
17.67	232
17.7	243
17.73	233
17.76	245
17.79	236
17.82	219
17.85	226
17.88	231
17.91	200
17.94	219
17.97	210
18	259
18.03	230
18.06	220
18.09	185
18.12	225
18.15	235
18.18	225
18.21	209
18.24	207
18.27	205
18.3	219
18.33	232
18.36	212
18.39	196
18.42	216
18.45	186
18.48	201
18.51	191
18.54	200
18.57	235
18.6	206
18.63	210
18.66	224
18.69	235
18.72	216
18.75	209
18.78	211
18.81	210
18.84	208
18.87	207
18.9	220
18.93	203
18.96	234
18.99	220
19.02	219
19.05	216
19.08	228
19.11	203
19.14	219
19.17	235
19.2	246
19.23	258
19.26	233
19.29	214
19.32	273
19.35	307
19.38	289
19.41	286
19.44	309
19.47	350
19.5	402
19.53	498
19.56	620
19.59	806
19.62	1019
19.65	1207
19.68	1301
19.71	1275
19.74	1069
19.77	892
19.8	688
19.83	534
19.86	504
19.89	434
19.92	371
19.95	332
19.98	281
20.01	290
20.04	247
20.07	235
20.1	246
20.13	257
20.16	213
20.19	198
20.22	201
20.25	205
20.28	204
20.31	201
20.34	205
20.37	211
20.4	211
20.43	187
20.46	199
20.49	216
20.52	210
20.55	198
20.58	207
20.61	206
20.64	222
20.67	193
20.7	210
20.73	198
20.76	199
20.79	190
20.82	208
20.85	212
20.88	204
20.91	188
20.94	186
20.97	168
21	197
21.03	198
21.06	212
21.09	200
21.12	200
21.15	173
21.18	189
21.21	206
21.24	210
21.27	193
21.3	207
21.33	195
21.36	186
21.39	218
21.42	198
21.45	184
21.48	202
21.51	171
21.54	174
21.57	183
21.6	174
21.63	176
21.66	187
21.69	182
21.72	172
21.75	201
21.78	207
21.81	179
21.84	186
21.87	201
21.9	177
21.93	173
21.96	209
21.99	198
22.02	208
22.05	189
22.08	200
22.11	181
22.14	187
22.17	173
22.2	189
22.23	180
22.26	179
22.29	184
22.32	180
22.35	196
22.38	187
22.41	212
22.44	175
22.47	177
22.5	172
22.53	155
22.56	191
22.59	192
22.62	175
22.65	185
22.68	199
22.71	186
22.74	171
22.77	198
22.8	160
22.83	181
22.86	182
22.89	179
22.92	183
22.95	197
22.98	170
23.01	182
23.04	168
23.07	195
23.1	181
23.13	181
23.16	180
23.19	173
23.22	186
23.25	193
23.28	199
23.31	180
23.34	184
23.37	175
23.4	159
23.43	179
23.46	183
23.49	178
23.52	184
23.55	183
23.58	167
23.61	193
23.64	207
23.67	196
23.7	208
23.73	203
23.76	186
23.79	189
23.82	189
23.85	214
23.88	226
23.91	208
23.94	215
23.97	226
24	244
24.03	232
24.06	268
24.09	265
24.12	311
24.15	369
24.18	412
24.21	493
24.24	602
24.27	843
24.3	1257
24.33	1764
24.36	2430
24.39	2796
24.42	2937
24.45	2973
24.48	2536
24.51	2029
24.54	1570
24.57	1072
24.6	774
24.63	576
24.66	483
24.69	417
24.72	332
24.75	289
24.78	263
24.81	253
24.84	240
24.87	232
24.9	226
24.93	215
24.96	199
24.99	213
25.02	210
25.05	199
25.08	214
25.11	216
25.14	203
25.17	204
25.2	156
25.23	197
25.26	202
25.29	173
25.32	201
25.35	177
25.38	195
25.41	198
25.44	178
25.47	198
25.5	188
25.53	211
25.56	222
25.59	184
25.62	234
25.65	213
25.68	202
25.71	247
25.74	251
25.77	247
25.8	295
25.83	345
25.86	407
25.89	450
25.92	504
25.95	472
25.98	453
26.01	379
26.04	366
26.07	389
26.1	391
26.13	360
26.16	415
26.19	391
26.22	402
26.25	383
26.28	382
26.31	345
26.34	313
26.37	311
26.4	257
26.43	234
26.46	260
26.49	233
26.52	205
26.55	220
26.58	221
26.61	219
26.64	193
26.67	189
26.7	164
26.73	177
26.76	192
26.79	167
26.82	186
26.85	181
26.88	161
26.91	187
26.94	157
26.97	171
27	160
27.03	188
27.06	194
27.09	167
27.12	187
27.15	153
27.18	153
27.21	158
27.24	163
27.27	157
27.3	155
27.33	166
27.36	160
27.39	150
27.42	174
27.45	165
27.48	160
27.51	158
27.54	180
27.57	155
27.6	160
27.63	159
27.66	166
27.69	148
27.72	154
27.75	138
27.78	149
27.81	169
27.84	156
27.87	140
27.9	162
27.93	168
27.96	153
27.99	183
28.02	140
28.05	158
28.08	160
28.11	163
28.14	146
28.17	153
28.2	162
28.23	133
28.26	156
28.29	159
28.32	148
28.35	178
28.38	158
28.41	161
28.44	154
28.47	167
28.5	129
28.53	157
28.56	159
28.59	138
28.62	145
28.65	144
28.68	167
28.71	151
28.74	149
28.77	146
28.8	147
28.83	156
28.86	169
28.89	146
28.92	163
28.95	139
28.98	148
29.01	168
29.04	173
29.07	144
29.1	143
29.13	171
29.16	143
29.19	154
29.22	146
29.25	150
29.28	144
29.31	164
29.34	159
29.37	139
29.4	159
29.43	144
29.46	155
29.49	154
29.52	158
29.55	147
29.58	164
29.61	141
29.64	153
29.67	138
29.7	157
29.73	188
29.76	178
29.79	174
29.82	194
29.85	210
29.88	277
29.91	307
29.94	366
29.97	458
30	457
30.03	489
30.06	453
30.09	411
30.12	367
30.15	279
30.18	242
30.21	215
30.24	203
30.27	185
30.3	155
30.33	178
30.36	174
30.39	183
30.42	165
30.45	159
30.48	153
30.51	146
30.54	154
30.57	181
30.6	171
30.63	183
30.66	174
30.69	187
30.72	213
30.75	177
30.78	192
30.81	186
30.84	223
30.87	221
30.9	241
30.93	239
30.96	275
30.99	282
31.02	336
31.05	370
31.08	437
31.11	529
31.14	650
31.17	927
31.2	1297
31.23	1899
31.26	2546
31.29	3398
31.32	3997
31.35	3905
31.38	3356
31.41	2720
31.44	2217
31.47	1719
31.5	1308
31.53	1156
31.56	1302
31.59	1444
31.62	1749
31.65	1996
31.68	1947
31.71	1919
31.74	1614
31.77	1318
31.8	1099
31.83	790
31.86	698
31.89	563
31.92	541
31.95	434
31.98	436
32.01	427
32.04	415
32.07	436
32.1	461
32.13	457
32.16	454
32.19	421
32.22	411
32.25	371
32.28	294
32.31	268
32.34	238
32.37	206
32.4	166
32.43	165
32.46	164
32.49	143
32.52	178
32.55	176
32.58	156
32.61	129
32.64	160
32.67	146
32.7	160
32.73	128
32.76	143
32.79	143
32.82	135
32.85	150
32.88	154
32.91	164
32.94	135
32.97	149
33	134
33.03	150
33.06	172
33.09	144
33.12	122
33.15	132
33.18	140
33.21	180
33.24	139
33.27	153
33.3	141
33.33	129
33.36	149
33.39	135
33.42	162
33.45	169
33.48	187
33.51	205
33.54	246
33.57	309
33.6	491
33.63	634
33.66	812
33.69	916
33.72	952
33.75	866
33.78	754
33.81	581
33.84	463
33.87	340
33.9	283
33.93	237
33.96	178
33.99	165
34.02	163
34.05	155
34.08	164
34.11	167
34.14	154
34.17	159
34.2	170
34.23	179
34.26	175
34.29	164
34.32	164
34.35	201
34.38	224
34.41	243
34.44	273
34.47	256
34.5	290
34.53	345
34.56	423
34.59	451
34.62	517
34.65	646
34.68	714
34.71	818
34.74	1024
34.77	1298
34.8	1546
34.83	1794
34.86	1871
34.89	2018
34.92	1990
34.95	1837
34.98	1682
35.01	1532
35.04	1267
35.07	917
35.1	754
35.13	641
35.16	546
35.19	446
35.22	391
35.25	359
35.28	396
35.31	382
35.34	393
35.37	446
35.4	468
35.43	485
35.46	536
35.49	594
35.52	691
35.55	683
35.58	693
35.61	718
35.64	715
35.67	769
35.7	870
35.73	1053
35.76	1291
35.79	1654
35.82	2032
35.85	2367
35.88	2743
35.91	2697
35.94	2731
35.97	2485
36	2098
36.03	1811
36.06	1384
36.09	1078
36.12	875
36.15	703
36.18	540
36.21	440
36.24	334
36.27	293
36.3	308
36.33	252
36.36	238
36.39	226
36.42	189
36.45	193
36.48	178
36.51	187
36.54	160
36.57	148
36.6	161
36.63	165
36.66	155
36.69	147
36.72	164
36.75	135
36.78	151
36.81	156
36.84	151
36.87	147
36.9	164
36.93	129
36.96	146
36.99	150
37.02	150
37.05	136
37.08	140
37.11	149
37.14	135
37.17	149
37.2	125
37.23	129
37.26	133
37.29	149
37.32	118
37.35	150
37.38	150
37.41	150
37.44	159
37.47	163
37.5	145
37.53	139
37.56	134
37.59	132
37.62	137
37.65	139
37.68	151
37.71	174
37.74	163
37.77	169
37.8	188
37.83	178
37.86	190
37.89	195
37.92	193
37.95	238
37.98	259
38.01	277
38.04	307
38.07	343
38.1	509
38.13	732
38.16	1007
38.19	1461
38.22	2024
38.25	2832
38.28	3525
38.31	4188
38.34	4542
38.37	4435
38.4	4094
38.43	3473
38.46	2705
38.49	2022
38.52	1535
38.55	1248
38.58	1140
38.61	1037
38.64	1014
38.67	923
38.7	894
38.73	870
38.76	831
38.79	739
38.82	744
38.85	622
38.88	623
38.91	622
38.94	567
38.97	621
39	665
39.03	720
39.06	778
39.09	914
39.12	1031
39.15	1161
39.18	1174
39.21	1173
39.24	1137
39.27	1078
39.3	950
39.33	762
39.36	586
39.39	508
39.42	424
39.45	343
39.48	300
39.51	265
39.54	239
39.57	215
39.6	186
39.63	189
39.66	161
39.69	197
39.72	227
39.75	179
39.78	226
39.81	215
39.84	221
39.87	232
39.9	240
39.93	254
39.96	263
39.99	243
40.02	256
40.05	280
40.08	233
40.11	227
40.14	264
40.17	214
40.2	191
40.23	171
40.26	208
40.29	139
40.32	168
40.35	150
40.38	176
40.41	176
40.44	160
40.47	143
40.5	125
40.53	131
40.56	139
40.59	129
40.62	109
40.65	104
40.68	136
40.71	134
40.74	124
40.77	123
40.8	128
40.83	120
40.86	133
40.89	117
40.92	134
40.95	147
40.98	137
41.01	135
41.04	132
41.07	155
41.1	162
41.13	135
41.16	131
41.19	122
41.22	135
41.25	132
41.28	133
41.31	134
41.34	151
41.37	129
41.4	125
41.43	124
41.46	128
41.49	126
41.52	143
41.55	145
41.58	130
41.61	157
41.64	160
41.67	149
41.7	142
41.73	155
41.76	155
41.79	141
41.82	141
41.85	140
41.88	159
41.91	194
41.94	163
41.97	168
42	192
42.03	209
42.06	221
42.09	216
42.12	221
42.15	239
42.18	233
42.21	238
42.24	267
42.27	286
42.3	287
42.33	280
42.36	297
42.39	314
42.42	347
42.45	354
42.48	375
42.51	364
42.54	352
42.57	327
42.6	343
42.63	317
42.66	330
42.69	316
42.72	305
42.75	273
42.78	274
42.81	285
42.84	263
42.87	261
42.9	245
42.93	299
42.96	235
42.99	245
43.02	281
43.05	232
43.08	258
43.11	265
43.14	253
43.17	252
43.2	274
43.23	270
43.26	325
43.29	340
43.32	366
43.35	420
43.38	459
43.41	542
43.44	585
43.47	599
43.5	693
43.53	674
43.56	673
43.59	687
43.62	685
43.65	633
43.68	589
43.71	566
43.74	516
43.77	487
43.8	436
43.83	432
43.86	437
43.89	496
43.92	518
43.95	574
43.98	657
44.01	696
44.04	737
44.07	740
44.1	635
44.13	600
44.16	603
44.19	502
44.22	422
44.25	322
44.28	282
44.31	215
44.34	206
44.37	162
44.4	182
44.43	172
44.46	135
44.49	153
44.52	126
44.55	99
44.58	128
44.61	136
44.64	117
44.67	119
44.7	143
44.73	113
44.76	113
44.79	107
44.82	115
44.85	114
44.88	121
44.91	97
44.94	98
44.97	109
45	110
45.03	92
45.06	90
45.09	117
45.12	105
45.15	87
45.18	82
45.21	117
45.24	96
45.27	95
45.3	82
45.33	90
45.36	91
45.39	84
45.42	81
45.45	96
45.48	88
45.51	88
45.54	95
45.57	91
45.6	92
45.63	81
45.66	86
45.69	103
45.72	83
45.75	97
45.78	118
45.81	90
45.84	80
45.87	101
45.9	100
45.93	97
45.96	101
45.99	92
46.02	101
46.05	99
46.08	88
46.11	105
46.14	111
46.17	136
46.2	128
46.23	157
46.26	201
46.29	221
46.32	263
46.35	302
46.38	378
46.41	456
46.44	518
46.47	586
46.5	657
46.53	643
46.56	579
46.59	546
46.62	495
46.65	431
46.68	351
46.71	280
46.74	228
46.77	197
46.8	167
46.83	168
46.86	122
46.89	129
46.92	121
46.95	125
46.98	109
47.01	112
47.04	100
47.07	124
47.1	107
47.13	116
47.16	107
47.19	130
47.22	129
47.25	142
47.28	171
47.31	188
47.34	213
47.37	218
47.4	303
47.43	391
47.46	417
47.49	472
47.52	464
47.55	512
47.58	560
47.61	634
47.64	725
47.67	828
47.7	1003
47.73	1165
47.76	1228
47.79	1368
47.82	1337
47.85	1348
47.88	1324
47.91	1243
47.94	1157
47.97	1040
48	942
48.03	890
48.06	837
48.09	675
48.12	581
48.15	544
48.18	476
48.21	400
48.24	327
48.27	276
48.3	247
48.33	219
48.36	184
48.39	154
48.42	144
48.45	118
48.48	106
48.51	101
48.54	93
48.57	88
48.6	86
48.63	103
48.66	107
48.69	91
48.72	94
48.75	90
48.78	84
48.81	89
48.84	99
48.87	103
48.9	91
48.93	92
48.96	66
48.99	74
49.02	68
49.05	86
49.08	99
49.11	89
49.14	88
49.17	93
49.2	74
49.23	82
49.26	74
49.29	93
49.32	87
49.35	72
49.38	79
49.41	85
49.44	99
49.47	84
49.5	79
49.53	99
49.56	92
49.59	103
49.62	88
49.65	107
49.68	120
49.71	136
49.74	123
49.77	149
49.8	217
49.83	260
49.86	331
49.89	408
49.92	479
49.95	627
49.98	734
50.01	889
50.04	983
50.07	984
50.1	1043
50.13	1040
50.16	962
50.19	818
50.22	707
50.25	634
50.28	550
50.31	430
50.34	355
50.37	282
50.4	194
50.43	160
50.46	113
50.49	114
50.52	112
50.55	100
50.58	104
50.61	112
50.64	100
50.67	102
50.7	93
50.73	129
50.76	88
50.79	120
50.82	150
50.85	106
50.88	131
50.91	167
50.94	145
50.97	155
51	145
51.03	134
51.06	142
51.09	131
51.12	133
51.15	108
51.18	103
51.21	110
51.24	103
51.27	88
51.3	86
51.33	77
51.36	77
51.39	90
51.42	68
51.45	95
51.48	74
51.51	78
51.54	90
51.57	82
51.6	85
51.63	69
51.66	84
51.69	74
51.72	73
51.75	92
51.78	69
51.81	64
51.84	81
51.87	85
51.9	73
51.93	63
51.96	68
51.99	78
52.02	72
52.05	80
52.08	93
52.11	72
52.14	73
52.17	84
52.2	73
52.23	82
52.26	90
52.29	79
52.32	100
52.35	90
52.38	84
52.41	95
52.44	99
52.47	70
52.5	94
52.53	94
52.56	86
52.59	99
52.62	83
52.65	101
52.68	110
52.71	116
52.74	98
52.77	113
52.8	118
52.83	112
52.86	115
52.89	144
52.92	146
52.95	137
52.98	145
53.01	168
53.04	176
53.07	179
53.1	241
53.13	253
53.16	350
53.19	401
53.22	448
53.25	529
53.28	582
53.31	649
53.34	698
53.37	786
53.4	761
53.43	799
53.46	843
53.49	838
53.52	871
53.55	831
53.58	759
53.61	744
53.64	683
53.67	626
53.7	555
53.73	524
53.76	463
53.79	477
53.82	431
53.85	430
53.88	410
53.91	402
53.94	446
53.97	429
54	392
54.03	362
54.06	406
54.09	401
54.12	401
54.15	430
54.18	389
54.21	464
54.24	443
54.27	461
54.3	464
54.33	467
54.36	496
54.39	485
54.42	443
54.45	404
54.48	407
54.51	364
54.54	323
54.57	305
54.6	243
54.63	245
54.66	206
54.69	228
54.72	200
54.75	163
54.78	189
54.81	171
54.84	130
54.87	152
54.9	136
54.93	156
54.96	141
54.99	149
55.02	136
55.05	143
55.08	124
55.11	147
55.14	156
55.17	150
55.2	171
55.23	184
55.26	246
55.29	269
55.32	335
55.35	408
55.38	472
55.41	553
55.44	577
55.47	601
55.5	636
55.53	565
55.56	463
55.59	350
55.62	242
55.65	211
55.68	161
55.71	155
55.74	123
55.77	108
55.8	125
55.83	97
55.86	119
55.89	120
55.92	106
55.95	108
55.98	115
56.01	103
56.04	107
56.07	95
56.1	89
56.13	138
56.16	125
56.19	132
56.22	131
56.25	131
56.28	134
56.31	164
56.34	161
56.37	191
56.4	196
56.43	203
56.46	211
56.49	216
56.52	245
56.55	259
56.58	269
56.61	275
56.64	306
56.67	328
56.7	326
56.73	326
56.76	355
56.79	350
56.82	350
56.85	401
56.88	398
56.91	403
56.94	454
56.97	487
57	513
57.03	552
57.06	650
57.09	798
57.12	909
57.15	1011
57.18	1062
57.21	1126
57.24	1200
57.27	1205
57.3	1201
57.33	1207
57.36	1110
57.39	995
57.42	936
57.45	861
57.48	717
57.51	614
57.54	518
57.57	402
57.6	347
57.63	301
57.66	257
57.69	232
57.72	215
57.75	184
57.78	150
57.81	131
57.84	140
57.87	119
57.9	123
57.93	112
57.96	119
57.99	105
58.02	85
58.05	92
58.08	101
58.11	104
58.14	100
58.17	76
58.2	78
58.23	72
58.26	69
58.29	89
58.32	66
58.35	77
58.38	64
58.41	87
58.44	69
58.47	69
58.5	74
58.53	69
58.56	77
58.59	70
58.62	61
58.65	86
58.68	80
58.71	59
58.74	71
58.77	66
58.8	67
58.83	69
58.86	71
58.89	75
58.92	72
58.95	74
58.98	81
59.01	75
59.04	67
59.07	88
59.1	100
59.13	88
59.16	105
59.19	121
59.22	122
59.25	163
59.28	197
59.31	202
59.34	228
59.37	241
59.4	300
59.43	307
59.46	393
59.49	362
59.52	322
59.55	347
59.58	321
59.61	257
59.64	309
59.67	224
59.7	214
59.73	204
59.76	154
59.79	160
59.82	159
59.85	123
59.88	133
59.91	136
59.94	141
59.97	145
60	149
60.03	169
60.06	172
60.09	249
60.12	314
60.15	395
60.18	499
60.21	624
60.24	745
60.27	859
60.3	913
60.33	996
60.36	986
60.39	956
60.42	902
60.45	817
60.48	726
60.51	550
60.54	450
60.57	367
60.6	330
60.63	291
60.66	253
60.69	186
60.72	172
60.75	153
60.78	131
60.81	102
60.84	112
60.87	129
60.9	99
60.93	77
60.96	108
60.99	101
61.02	115
61.05	117
61.08	120
61.11	113
61.14	114
61.17	147
61.2	145
61.23	139
61.26	153
61.29	179
61.32	211
61.35	215
61.38	248
61.41	294
61.44	319
61.47	353
61.5	406
61.53	440
61.56	465
61.59	478
61.62	544
61.65	567
61.68	549
61.71	564
61.74	542
61.77	535
61.8	523
61.83	483
61.86	455
61.89	414
61.92	357
61.95	324
61.98	310
62.01	271
62.04	252
62.07	248
62.1	251
62.13	240
62.16	246
62.19	232
62.22	254
62.25	284
62.28	295
62.31	308
62.34	363
62.37	406
62.4	437
62.43	486
62.46	501
62.49	492
62.52	495
62.55	489
62.58	431
62.61	440
62.64	400
62.67	316
62.7	295
62.73	294
62.76	221
62.79	206
62.82	187
62.85	139
62.88	125
62.91	135
62.94	104
62.97	91
63	89
63.03	91
63.06	83
63.09	80
63.12	86
63.15	74
63.18	75
63.21	85
63.24	66
63.27	74
63.3	72
63.33	86
63.36	85
63.39	95
63.42	64
63.45	74
63.48	64
63.51	74
63.54	70
63.57	64
63.6	54
63.63	73
63.66	57
63.69	83
63.72	55
63.75	65
63.78	84
63.81	81
63.84	75
63.87	74
63.9	67
63.93	75
63.96	79
63.99	82
64.02	64
64.05	85
64.08	85
64.11	68
64.14	85
64.17	77
64.2	81
64.23	91
64.26	94
64.29	111
64.32	106
64.35	127
64.38	136
64.41	135
64.44	157
64.47	147
64.5	149
64.53	161
64.56	154
64.59	165
64.62	184
64.65	184
64.68	221
64.71	209
64.74	218
64.77	259
64.8	201
64.83	219
64.86	220
64.89	207
64.92	237
64.95	215
64.98	210
65.01	217
65.04	209
65.07	219
65.1	219
65.13	242
65.16	281
65.19	247
65.22	300
65.25	320
65.28	292
65.31	393
65.34	369
65.37	391
65.4	393
65.43	385
65.46	303
65.49	288
65.52	300
65.55	273
65.58	228
65.61	243
65.64	210
65.67	191
65.7	187
65.73	194
65.76	237
65.79	212
65.82	277
65.85	289
65.88	345
65.91	348
65.94	416
65.97	434
66	504
66.03	521
66.06	624
66.09	600
66.12	638
66.15	605
66.18	565
66.21	545
66.24	533
66.27	497
66.3	454
66.33	457
66.36	430
66.39	358
66.42	336
66.45	277
66.48	225
66.51	221
66.54	217
66.57	184
66.6	178
66.63	145
66.66	142
66.69	133
66.72	124
66.75	122
66.78	99
66.81	123
66.84	130
66.87	108
66.9	100
66.93	97
66.96	82
66.99	80
67.02	100
67.05	136
67.08	102
67.11	105
67.14	108
67.17	109
67.2	116
67.23	118
67.26	128
67.29	127
67.32	120
67.35	114
67.38	108
67.41	98
67.44	115
67.47	125
67.5	113
67.53	116
67.56	121
67.59	130
67.62	110
67.65	105
67.68	119
67.71	121
67.74	127
67.77	112
67.8	106
67.83	122
67.86	122
67.89	134
67.92	155
67.95	113
67.98	136
68.01	147
68.04	160
68.07	180
68.1	168
68.13	186
68.16	195
68.19	189
68.22	219
68.25	231
68.28	245
68.31	232
68.34	261
68.37	274
68.4	300
68.43	316
68.46	351
68.49	359
68.52	376
68.55	378
68.58	370
68.61	448
68.64	467
68.67	496
68.7	538
68.73	533
68.76	532
68.79	565
68.82	610
68.85	561
68.88	599
68.91	561
68.94	512
68.97	545
69	490
69.03	479
69.06	444
69.09	436
69.12	449
69.15	513
69.18	492
69.21	536
69.24	610
69.27	679
69.3	685
69.33	793
69.36	763
69.39	824
69.42	863
69.45	821
69.48	763
69.51	727
69.54	659
69.57	592
69.6	474
69.63	411
69.66	311
69.69	244
69.72	246
69.75	183
69.78	182
69.81	159
69.84	130
69.87	128
69.9	113
[truncated: 337 more rows]
