# Supplementary material for: Interface engineering of Ta3N5 thin film photoanode for highly efficient photoelectrochemical water splitting
Source: Nat Commun. 2022 Feb 7;13:729. doi: 10.1038/s41467-022-28415-4 (PMC8821563; doi:10.1038/s41467-022-28415-4)
Supplement: Supplementary file 3 — Source Data [file 41467_2022_28415_MOESM3_ESM.zip › Source Data file/Soruce_Data_Figure_S22.xlsx]

## Sheet: Figure S22
Ta3N5		In:GaN/Ta3N5/Mg:GaN
Time (min)	VOCP (V vs. RHE)	Time (min)	VOCP (V vs. RHE)
594.641	0.31138	595	0.30349
595.141	0.31152	595.5	0.3035
595.641	0.31159	596	0.30371
596.141	0.3116	596.5	0.30375
596.641	0.31129	597	0.30369
597.141	0.31155	597.5	0.30359
597.641	0.31122	598	0.30343
598.141	0.31126	598.5	0.30376
598.641	0.31116	599	0.30342
599.141	0.31131	599.5	0.30353
599.641	0.31114	600	0.30334
600.141	0.31138	600.5	0.30369
600.641	0.31107	601	0.43019
601.141	0.37809	601.5	0.47531
601.641	0.39693	602	0.49624
602.141	0.40472	602.5	0.50979
602.641	0.40974	603	0.52021
603.141	0.41303	603.5	0.52799
603.641	0.41605	604	0.5347
604.141	0.41788	604.5	0.54021
604.641	0.41962	605	0.54487
605.141	0.42118	605.5	0.54915
605.641	0.42255	606	0.55277
606.141	0.42382	606.5	0.55555
606.641	0.42487	607	0.55882
607.141	0.4255	607.5	0.56102
607.641	0.42658	608	0.56342
608.141	0.42715	608.5	0.56537
608.641	0.42776	609	0.56736
609.141	0.42831	609.5	0.56912
609.641	0.42893	610	0.57038
610.141	0.42941	610.5	0.57182
610.641	0.43004	611	0.57343
611.141	0.43053	611.5	0.57461
611.641	0.43084	612	0.57584
612.141	0.43106	612.5	0.57642
612.641	0.43139	613	0.57745
613.141	0.43175	613.5	0.5785
613.641	0.43226	614	0.57895
614.141	0.43241	614.5	0.5798
614.641	0.43246	615	0.58064
615.141	0.43299	615.5	0.58125
615.641	0.43327	616	0.58177
616.141	0.43331	616.5	0.58215
616.641	0.43377	617	0.58249
617.141	0.43357	617.5	0.583
617.641	0.43408	618	0.58318
618.141	0.43424	618.5	0.58347
618.641	0.43421	619	0.58413
619.141	0.43429	619.5	0.58406
619.641	0.43441	620	0.58453
620.141	0.43481	620.5	0.58446
620.641	0.43486	621	0.5849
621.141	0.43489	621.5	0.58482
621.641	0.43491	622	0.58494
622.141	0.43532	622.5	0.58538
622.641	0.43518	623	0.58516
623.141	0.43522	623.5	0.58525
623.641	0.43523	624	0.58559
624.141	0.43524	624.5	0.58561
624.641	0.43569	625	0.58562
625.141	0.43549	625.5	0.58528
625.641	0.43575	626	0.58554
626.141	0.43589	626.5	0.58553
626.641	0.4357	627	0.58529
627.141	0.43596	627.5	0.58522
627.641	0.4358	628	0.58502
628.141	0.43604	628.5	0.58525
628.641	0.43587	629	0.58489
629.141	0.43618	629.5	0.5847
629.641	0.43616	630	0.5847
630.141	0.43608	630.5	0.58454
630.641	0.43621	631	0.58449
