# Supplementary material for: Interface engineering of Ta3N5 thin film photoanode for highly efficient photoelectrochemical water splitting
Source: Nat Commun. 2022 Feb 7;13:729. doi: 10.1038/s41467-022-28415-4 (PMC8821563; doi:10.1038/s41467-022-28415-4)
Supplement: Supplementary file 3 — Source Data [file 41467_2022_28415_MOESM3_ESM.zip › Source Data file/Soruce_Data_Figure_S3.xlsx]

## Sheet: Figure S3b
Ta		N		O		Ga		Si
Sputter depth (nm)	Atomic concentration (%)	Sputter depth (nm)	Atomic concentration (%)	Sputter depth (nm)	Atomic concentration (%)	Sputter depth (nm)	Atomic concentration (%)	Sputter depth (nm)	Atomic concentration (%)
0	20.055	0	14.8886	0	46.4991	0	9.6157	0	8.9416
1.15	23.266	1.15	26.2713	1.15	34.8204	1.15	7.4199	1.15	8.2224
2.3	25.8726	2.3	34.8199	2.3	25.8688	2.3	5.7783	2.3	7.6604
3.45	27.9804	3.45	40.6739	3.45	19.4414	3.45	4.6658	3.45	7.2386
4.6	29.6789	4.6	44.3169	4.6	15.0808	4.6	3.9813	4.6	6.9421
5.75	31.0076	5.75	46.2969	5.75	12.314	5.75	3.5997	5.75	6.7819
6.9	31.9848	6.9	47.117	6.9	10.7136	6.9	3.3992	6.9	6.7854
8.05	32.6492	8.05	47.1983	8.05	9.9056	8.05	3.2836	8.05	6.9633
9.2	33.071	9.2	46.8709	9.2	9.5801	9.2	3.1959	9.2	7.282
10.35	33.3307	10.35	46.3846	10.35	9.5038	10.35	3.1151	10.35	7.6659
11.5	33.4947	11.5	45.9242	11.5	9.5221	11.5	3.0403	11.5	8.0186
12.65	33.6092	12.65	45.6155	12.65	9.5524	12.65	2.9748	12.65	8.2481
13.8	33.7028	13.8	45.5204	13.8	9.5699	13.8	2.9186	13.8	8.2883
14.95	33.7901	14.95	45.6378	14.95	9.5837	14.95	2.8687	14.95	8.1197
16.1	33.8759	16.1	45.9152	16.1	9.6044	16.1	2.8246	16.1	7.78
17.25	33.9645	17.25	46.2704	17.25	9.6188	17.25	2.7914	17.25	7.3549
18.4	34.0688	18.4	46.6156	18.4	9.59	18.4	2.7783	18.4	6.9472
19.55	34.2058	19.55	46.879	19.55	9.485	19.55	2.7922	19.55	6.638
20.7	34.3839	20.7	47.0185	20.7	9.3046	20.7	2.8306	20.7	6.4623
21.85	34.596	21.85	47.0261	21.85	9.0913	21.85	2.8818	21.85	6.4049
23	34.8264	23	46.9211	23	8.9092	23	2.9302	23	6.4132
24.15	35.0611	24.15	46.7371	24.15	8.8151	24.15	2.9649	24.15	6.4219
25.3	35.2853	25.3	46.5091	25.3	8.8389	25.3	2.9837	25.3	6.383
26.45	35.4743	26.45	46.2656	26.45	8.9778	26.45	2.9917	26.45	6.2906
27.6	35.5951	27.6	46.0278	27.6	9.1949	27.6	2.9968	27.6	6.1854
28.75	35.6256	28.75	45.8122	28.75	9.4235	28.75	3.0036	28.75	6.1351
29.9	35.5772	29.9	45.6323	29.9	9.5835	29.9	3.0084	29.9	6.1985
31.05	35.4988	31.05	45.4981	31.05	9.6131	31.05	2.9999	31.05	6.3901
32.2	35.4528	32.2	45.4126	32.2	9.5016	32.2	2.9665	32.2	6.6665
33.35	35.4787	33.35	45.37	33.35	9.2966	33.35	2.9063	33.35	6.9485
34.5	35.5701	34.5	45.3602	34.5	9.0766	34.5	2.8285	34.5	7.1646
35.65	35.6812	35.65	45.3792	35.65	8.908	35.65	2.7452	35.65	7.2864
36.8	35.7559	36.8	45.4369	36.8	8.8155	36.8	2.6633	36.8	7.3285
37.95	35.7616	37.95	45.5503	37.95	8.7826	37.95	2.5839	37.95	7.3217
39.1	35.7063	39.1	45.723	39.1	8.7733	39.1	2.51	39.1	7.2873
40.25	35.6285	40.25	45.9278	40.25	8.7588	40.25	2.4519	40.25	7.2331
41.4	35.5684	41.4	46.1088	41.4	8.7331	41.4	2.4233	41.4	7.1664
42.55	35.5421	42.55	46.2029	42.55	8.7152	42.55	2.4333	42.55	7.1064
43.7	35.5378	43.7	46.1613	43.7	8.7387	43.7	2.4789	43.7	7.0832
44.85	35.5359	44.85	45.9614	44.85	8.8313	44.85	2.5444	44.85	7.127
46	35.5353	46	45.6123	46	8.9922	46	2.608	46	7.2521
62	35.5596	62	45.1591	62	9.1854	62	2.6531	62	7.4428
78	35.6362	78	44.6807	78	9.3549	78	2.6752	78	7.653
94	35.7671	94	44.2737	94	9.4517	94	2.6819	94	7.8255
110	35.9168	110	44.0237	110	9.455	110	2.6842	110	7.9203
126	36.0278	126	43.9766	126	9.3763	126	2.6871	126	7.9322
142	36.0572	142	44.1236	142	9.2499	142	2.6867	142	7.8826
158	36.0071	158	44.4051	158	9.1171	158	2.6757	158	7.795
174	35.9235	174	44.7326	174	9.0112	174	2.6535	174	7.6791
190	35.8645	190	45.0182	190	8.9475	190	2.6306	190	7.5392
206	35.8652	206	45.2016	206	8.9195	206	2.6225	206	7.3912
222	35.927	222	45.266	222	8.9027	222	2.6413	222	7.263
238	36.0288	238	45.2391	238	8.8694	238	2.6903	238	7.1724
254	36.1394	254	45.1732	254	8.8084	254	2.7642	254	7.1147
270	36.2214	270	45.1121	270	8.7378	270	2.8494	270	7.0793
286	36.2383	286	45.0673	286	8.6942	286	2.9231	286	7.077
302	36.1742	302	45.0233	302	8.7052	302	2.957	302	7.1403
318	36.0512	318	44.9644	318	8.7709	318	2.9297	318	7.2839
334	35.9255	334	44.8964	334	8.8694	334	2.8419	334	7.4668
350	35.8561	350	44.8449	350	8.979	350	2.7213	350	7.5988
366	35.8693	366	44.8378	366	9.0904	366	2.6095	366	7.593
382	35.9492	382	44.8886	382	9.1993	382	2.54	382	7.423
398	36.0558	398	44.987	398	9.2932	398	2.5255	398	7.1385
414	36.1533	414	45.0987	414	9.3512	414	2.5607	414	6.8361
430	36.2237	430	45.1724	430	9.3578	430	2.6338	430	6.6123
446	36.2662	446	45.1584	446	9.3171	446	2.7323	446	6.526
462	36.2916	462	45.0341	462	9.2526	462	2.8426	462	6.579
478	36.3191	478	44.8201	478	9.1934	478	2.9507	478	6.7167
494	36.3688	494	44.5736	494	9.156	494	3.0482	494	6.8534
510	36.4476	510	44.3572	510	9.1408	510	3.1351	510	6.9193
526	36.536	526	44.2044	526	9.1441	526	3.2135	526	6.902
542	36.5902	542	44.1037	542	9.174	542	3.2771	542	6.855
558	36.5619	558	44.0136	558	9.2512	558	3.3091	558	6.8643
574	36.4274	574	43.894	574	9.3891	574	3.2945	574	6.9949
590	36.2086	590	43.7368	590	9.5703	590	3.2335	590	7.2508
606	35.9689	606	43.5756	606	9.743	606	3.1431	606	7.5694
622	35.7861	622	43.4719	622	9.8447	622	3.0453	622	7.852
638	35.714	638	43.4826	638	9.8356	638	2.9564	638	8.0114
654	35.7575	654	43.6266	654	9.7207	654	2.8851	654	8.01
670	35.8799	670	43.8732	670	9.5446	670	2.8371	670	7.865
686	36.0355	686	44.1604	686	9.3647	686	2.8174	686	7.622
702	36.1992	702	44.4292	702	9.2213	702	2.8272	702	7.3231
718	36.3704	718	44.6467	718	9.1233	718	2.8605	718	6.999
734	36.5518	734	44.8088	734	9.052	734	2.9037	734	6.6837
750	36.7286	750	44.928	750	8.9771	750	2.9394	750	6.4269
766	36.8655	766	45.0231	766	8.8749	766	2.9536	766	6.2828
767.15	36.9252	767.15	45.1132	767.15	8.7397	767.15	2.9433	767.15	6.2785
768.3	36.8953	768.3	45.2152	768.3	8.5836	768.3	2.9173	768.3	6.3887
769.45	36.8054	769.45	45.3381	769.45	8.4249	769.45	2.89	769.45	6.5417
770.6	36.7187	770.6	45.4777	770.6	8.2728	770.6	2.8707	770.6	6.6601
771.75	36.694	771.75	45.6149	771.75	8.1196	771.75	2.8592	771.75	6.7123
772.9	36.7424	772.9	45.7239	772.9	7.9492	772.9	2.8486	772.9	6.736
774.05	36.8149	774.05	45.788	774.05	7.7552	774.05	2.8341	774.05	6.8078
775.2	36.8415	775.2	45.8117	775.2	7.5538	775.2	2.8199	775.2	6.9732
776.35	36.7897	776.35	45.8175	776.35	7.3803	776.35	2.8168	776.35	7.1957
777.5	36.6881	777.5	45.8297	777.5	7.2723	777.5	2.8339	777.5	7.376
778.65	36.593	778.65	45.8584	778.65	7.2522	778.65	2.8703	778.65	7.4261
779.8	36.5367	779.8	45.8965	779.8	7.3189	779.8	2.916	779.8	7.3319
780.95	36.5074	780.95	45.9305	780.95	7.4497	780.95	2.9595	780.95	7.1529
782.1	36.4737	782.1	45.9512	782.1	7.6117	782.1	2.9962	782.1	6.9671
783.25	36.4211	783.25	45.9589	783.25	7.776	783.25	3.0286	783.25	6.8155
784.4	36.3651	784.4	45.9605	784.4	7.9268	784.4	3.0598	784.4	6.6879
785.55	36.3312	785.55	45.9677	785.55	8.0584	785.55	3.0909	785.55	6.5518
786.7	36.327	786.7	45.9945	786.7	8.1646	786.7	3.125	786.7	6.3889
787.85	36.3315	787.85	46.0532	787.85	8.2318	787.85	3.1698	787.85	6.2137
789	36.3098	789	46.149	789	8.2463	789	3.2304	789	6.0645
790.15	36.2423	790.15	46.2751	790.15	8.2054	790.15	3.295	790.15	5.9822
791.3	36.143	791.3	46.4131	791.3	8.1224	791.3	3.3318	791.3	5.9896
792.45	36.0489	792.45	46.5375	792.45	8.02	792.45	3.3072	792.45	6.0864
793.6	35.9882	793.6	46.6245	793.6	7.9196	793.6	3.2101	793.6	6.2576
794.75	35.9581	794.75	46.6614	794.75	7.8357	794.75	3.0623	794.75	6.4826
795.9	35.9317	795.9	46.6481	795.9	7.7758	795.9	2.9054	795.9	6.739
797.05	35.888	797.05	46.5896	797.05	7.7431	797.05	2.7793	797.05	6.9999
798.2	35.8315	798.2	46.4852	798.2	7.7405	798.2	2.7074	798.2	7.2355
799.35	35.7849	799.35	46.3263	799.35	7.7737	799.35	2.6952	799.35	7.4199
800.5	35.763	800.5	46.1099	800.5	7.85	800.5	2.7358	800.5	7.5413
801.65	35.757	801.65	45.8528	801.65	7.9694	801.65	2.8151	801.65	7.6057
802.8	35.7458	802.8	45.5955	802.8	8.1128	802.8	2.9156	802.8	7.6303
803.95	35.7232	803.95	45.3869	803.95	8.2416	803.95	3.0182	803.95	7.6301
805.1	35.7106	805.1	45.2638	805.1	8.3141	805.1	3.103	805.1	7.6084
806.25	35.7429	806.25	45.237	806.25	8.31	806.25	3.1531	806.25	7.5569
807.4	35.8389	807.4	45.2898	807.4	8.2451	807.4	3.1579	807.4	7.4683
808.55	35.9814	808.55	45.3902	808.55	8.162	808.55	3.1168	808.55	7.3495
809.7	36.1232	809.7	45.5078	809.7	8.1026	809.7	3.0406	809.7	7.2258
810.85	36.2132	810.85	45.6268	810.85	8.0833	810.85	2.949	810.85	7.1277
812	36.2255	812	45.7438	812	8.093	812	2.8682	812	7.0695
813.15	36.1708	813.15	45.8534	813.15	8.1131	813.15	2.8243	813.15	7.0384
814.3	36.0858	814.3	45.9391	814.3	8.1357	814.3	2.8344	814.3	7.005
815.45	36.0131	815.45	45.9844	815.45	8.1623	815.45	2.8946	815.45	6.9456
816.6	35.9852	816.6	45.9952	816.6	8.1852	816.6	2.9764	816.6	6.858
817.75	36.0151	817.75	46.0071	817.75	8.1792	817.75	3.0373	817.75	6.7612
818.9	36.0934	818.9	46.0629	818.9	8.1141	818.9	3.0451	818.9	6.6844
820.05	36.1924	820.05	46.1817	820.05	7.9799	820.05	2.9965	820.05	6.6495
821.2	36.2836	821.2	46.3485	821.2	7.7981	821.2	2.9151	821.2	6.6547
822.35	36.3599	822.35	46.5301	822.35	7.6109	822.35	2.8298	822.35	6.6693
823.5	36.4405	823.5	46.6984	823.5	7.4569	823.5	2.755	823.5	6.6492
824.65	36.5479	824.65	46.8416	824.65	7.3531	824.65	2.6865	824.65	6.5709
825.8	36.6738	825.8	46.9604	825.8	7.2904	825.8	2.614	825.8	6.4614
826.95	36.7682	826.95	47.0587	826.95	7.2446	826.95	2.5338	826.95	6.3947
828.1	36.767	828.1	47.1333	828.1	7.1942	828.1	2.453	828.1	6.4524
829.25	36.6372	829.25	47.1668	829.25	7.1383	829.25	2.3842	829.25	6.6735
830.4	36.4052	830.4	47.1336	830.4	7.099	830.4	2.338	830.4	7.0243
831.55	36.1496	831.55	47.017	831.55	7.1069	831.55	2.3193	831.55	7.4071
832.7	35.9651	832.7	46.8299	832.7	7.1786	832.7	2.3282	832.7	7.6981
833.85	35.9182	833.85	46.6164	833.85	7.3027	833.85	2.3636	833.85	7.7992
835	36.0174	835	46.4315	835	7.446	835	2.4252	835	7.6798
836.15	36.2118	836.15	46.313	836.15	7.572	836.15	2.5101	836.15	7.3931
837.3	36.4167	837.3	46.2644	837.3	7.6592	837.3	2.6057	837.3	7.054
838.45	36.5543	838.45	46.2603	838.45	7.7087	838.45	2.6898	838.45	6.7868
839.6	36.5835	839.6	46.2621	839.6	7.7384	839.6	2.7443	839.6	6.6717
840.75	36.5038	840.75	46.2345	840.75	7.7654	840.75	2.7707	840.75	6.7256
841.9	36.3416	841.9	46.1568	841.9	7.7927	841.9	2.7902	841.9	6.9186
843.05	36.1405	843.05	46.0319	843.05	7.8093	843.05	2.8229	843.05	7.1954
844.2	35.9592	844.2	45.8907	844.2	7.8057	844.2	2.865	844.2	7.4794
845.35	35.8635	845.35	45.7843	845.35	7.7898	845.35	2.8886	845.35	7.6738
846.5	35.8989	846.5	45.7587	846.5	7.7869	846.5	2.8659	846.5	7.6895
847.65	36.0557	847.65	45.8258	847.65	7.8237	847.65	2.7959	847.65	7.4989
848.8	36.2562	848.8	45.9516	848.8	7.9102	848.8	2.7104	848.8	7.1716
849.95	36.3855	849.95	46.0737	849.95	8.0351	849.95	2.6551	849.95	6.8506
851.1	36.3528	851.1	46.1394	851.1	8.1727	851.1	2.6621	851.1	6.673
852.25	36.1432	852.25	46.1354	852.25	8.2948	852.25	2.7344	852.25	6.6921
853.4	35.8209	853.4	46.09	853.4	8.3768	853.4	2.8492	853.4	6.8631
854.55	35.4861	854.55	46.0464	854.55	8.4018	854.55	2.9715	854.55	7.0942
855.7	35.2205	855.7	46.032	855.7	8.3634	855.7	3.0677	855.7	7.3164
856.85	35.0593	856.85	46.0385	856.85	8.2705	856.85	3.1152	856.85	7.5165
858	34.9983	858	46.0272	858	8.1471	858	3.1105	858	7.7169
859.15	35.0196	859.15	45.9571	859.15	8.0255	859.15	3.0727	859.15	7.925
860.3	35.1089	860.3	45.8206	860.3	7.9332	860.3	3.0383	860.3	8.099
861.45	35.2501	861.45	45.6605	861.45	7.8779	861.45	3.0461	861.45	8.1655
862.6	35.411	862.6	45.5544	862.6	7.8422	862.6	3.1182	862.6	8.0741
863.75	35.5433	863.75	45.5724	863.75	7.7949	863.75	3.2475	863.75	7.8418
864.9	35.603	864.9	45.7335	864.9	7.714	864.9	3.3971	864.9	7.5525
866.05	35.58	866.05	45.9849	866.05	7.6033	866.05	3.5146	866.05	7.3172
867.2	35.5115	867.2	46.2184	867.2	7.4911	867.2	3.5529	867.2	7.2261
868.35	35.4667	868.35	46.3169	868.35	7.4119	868.35	3.4902	868.35	7.3142
869.5	35.5098	869.5	46.2115	869.5	7.3914	869.5	3.3387	869.5	7.5486
870.65	35.6665	870.65	45.9188	870.65	7.4422	870.65	3.1383	870.65	7.8342
871.8	35.9146	871.8	45.5384	871.8	7.5648	871.8	2.9398	871.8	8.0424
872.95	36.2011	872.95	45.2117	872.95	7.7417	872.95	2.7866	872.95	8.0588
874.1	36.4714	874.1	45.0593	874.1	7.9297	874.1	2.7053	874.1	7.8344
875.25	36.6938	875.25	45.1239	875.25	8.0653	875.25	2.7042	875.25	7.4128
876.4	36.8684	876.4	45.3485	876.4	8.0912	876.4	2.7753	876.4	6.9166
877.55	37.0165	877.55	45.6068	877.55	7.9872	877.55	2.8966	877.55	6.4929
878.7	37.1577	878.7	45.7707	878.7	7.7874	878.7	3.037	878.7	6.2472
879.85	37.2881	879.85	45.7736	879.85	7.5678	879.85	3.1665	879.85	6.204
881	37.3736	881	45.6319	881	7.4132	881	3.2649	881	6.3164
882.15	37.3628	882.15	45.4216	882.15	7.3805	882.15	3.3239	882.15	6.5113
883.3	37.215	883.3	45.2344	883.3	7.4744	883.3	3.3418	883.3	6.7344
884.45	36.9296	884.45	45.1383	884.45	7.6496	884.45	3.32	884.45	6.9624
885.6	36.5606	885.6	45.1545	885.6	7.8381	885.6	3.2645	885.6	7.1823
886.75	36.1989	886.75	45.2566	886.75	7.9895	886.75	3.188	886.75	7.3671
887.9	35.929	887.9	45.3909	887.9	8.0985	887.9	3.1074	887.9	7.4741
889.05	35.7874	889.05	45.5085	889.05	8.2009	889.05	3.036	889.05	7.4672
890.2	35.7532	890.2	45.5897	890.2	8.3378	890.2	2.9789	890.2	7.3405
891.35	35.7756	891.35	45.6487	891.35	8.5125	891.35	2.937	891.35	7.1262
892.5	35.812	892.5	45.7162	892.5	8.6756	892.5	2.9145	892.5	6.8816
893.65	35.8431	893.65	45.8141	893.65	8.7535	893.65	2.9211	893.65	6.6682
894.8	35.8595	894.8	45.9387	894.8	8.7011	894.8	2.9646	894.8	6.5361
895.95	35.8454	895.95	46.062	895.95	8.5321	895.95	3.0391	895.95	6.5214
897.1	35.7817	897.1	46.1461	897.1	8.3026	897.1	3.1233	897.1	6.6464
898.25	35.6688	898.25	46.1625	898.25	8.0691	898.25	3.1919	898.25	6.9078
899.4	35.5405	899.4	46.1073	899.4	7.8613	899.4	3.2318	899.4	7.259
900.55	35.4506	900.55	46.0071	900.55	7.6898	900.55	3.2462	900.55	7.6064
901.7	35.44	901.7	45.911	901.7	7.5637	901.7	3.2471	901.7	7.8382
