# Supplementary material for: Interface engineering of Ta3N5 thin film photoanode for highly efficient photoelectrochemical water splitting
Source: Nat Commun. 2022 Feb 7;13:729. doi: 10.1038/s41467-022-28415-4 (PMC8821563; doi:10.1038/s41467-022-28415-4)
Supplement: Supplementary file 3 — Source Data [file 41467_2022_28415_MOESM3_ESM.zip › Source Data file/Soruce_Data_Figure_S4.xlsx]

## Sheet: Figure S4
In:GaN		Mg:GaN		GaN (JCPDS no:50-0792)
2θ (degree)	Intensity (arb. units)	2θ (degree)	Intensity (arb. units)	2θ (degree)	Intensity (arb. units)
29.99	1211	29.99	1103	32.485	46.8
30.02	1228	30.02	1118	34.701	36.7
30.05	1194	30.05	1237	36.959	100
30.08	1223	30.08	1114	48.267	18.1
30.11	1226	30.11	1110	57.955	23.7
30.14	1235	30.14	1152	63.684	22.7
30.17	1279	30.17	1153	68.03	3.1
30.2	1234	30.2	1187	69.346	17.7
30.23	1221	30.23	1126	70.752	9.8
30.26	1246	30.26	1187	73.23	1.7
30.29	1219	30.29	1174	78.683	2.7
30.32	1233	30.32	1089	82.411	1.6
30.35	1208	30.35	1216
30.38	1180	30.38	1211
30.41	1118	30.41	1169
30.44	1186	30.44	1185
30.47	1196	30.47	1261
30.5	1214	30.5	1166
30.53	1185	30.53	1178
30.56	1132	30.56	1103
30.59	1118	30.59	1178
30.62	1129	30.62	1132
30.65	1060	30.65	1067
30.68	1132	30.68	1163
30.71	1145	30.71	1129
30.74	1194	30.74	1120
30.77	1133	30.77	1174
30.8	1148	30.8	1098
30.83	1115	30.83	1116
30.86	1089	30.86	1117
30.89	1147	30.89	1065
30.92	1145	30.92	1135
30.95	1086	30.95	1117
30.98	1135	30.98	1088
31.01	1065	31.01	1122
31.04	1177	31.04	1083
31.07	1117	31.07	1095
31.1	1102	31.1	1139
31.13	1136	31.13	1054
31.16	1138	31.16	1021
31.19	1087	31.19	1185
31.22	1132	31.22	1167
31.25	1203	31.25	1146
31.28	1186	31.28	1178
31.31	1190	31.31	1137
31.34	1228	31.34	1128
31.37	1148	31.37	1155
31.4	1144	31.4	1102
31.43	1236	31.43	1122
31.46	1182	31.46	1160
31.49	1279	31.49	1112
31.52	1274	31.52	1169
31.55	1243	31.55	1186
31.58	1270	31.58	1136
31.61	1376	31.61	1118
31.64	1268	31.64	1117
31.67	1281	31.67	1073
31.7	1238	31.7	1164
31.73	1305	31.73	1149
31.76	1277	31.76	1106
31.79	1342	31.79	1169
31.82	1336	31.82	1068
31.85	1368	31.85	1104
31.88	1358	31.88	1150
31.91	1502	31.91	1110
31.94	1452	31.94	1168
31.97	1585	31.97	1194
32	1599	32	1159
32.03	1757	32.03	1171
32.06	1858	32.06	1250
32.09	2015	32.09	1177
32.12	2005	32.12	1192
32.15	2201	32.15	1289
32.18	2120	32.18	1295
32.21	2120	32.21	1341
32.24	2019	32.24	1395
32.27	1976	32.27	1446
32.3	1863	32.3	1519
32.33	1773	32.33	1619
32.36	1755	32.36	1654
32.39	1652	32.39	1771
32.42	1711	32.42	1774
32.45	1542	32.45	1773
32.48	1552	32.48	1685
32.51	1581	32.51	1609
32.54	1542	32.54	1598
32.57	1494	32.57	1498
32.6	1380	32.6	1438
32.63	1341	32.63	1430
32.66	1323	32.66	1314
32.69	1324	32.69	1369
32.72	1303	32.72	1253
32.75	1306	32.75	1308
32.78	1300	32.78	1326
32.81	1239	32.81	1313
32.84	1200	32.84	1290
32.87	1200	32.87	1226
32.9	1198	32.9	1219
32.93	1287	32.93	1237
32.96	1159	32.96	1203
32.99	1186	32.99	1099
33.02	1219	33.02	1110
33.05	1125	33.05	1142
33.08	1159	33.08	1160
33.11	1145	33.11	1179
33.14	1147	33.14	1162
33.17	1153	33.17	1179
33.2	1162	33.2	1180
33.23	1087	33.23	1192
33.26	1158	33.26	1110
33.29	1108	33.29	1135
33.32	1208	33.32	1146
33.35	1163	33.35	1135
33.38	1150	33.38	1161
33.41	1152	33.41	1148
33.44	1136	33.44	1096
33.47	1184	33.47	1107
33.5	1160	33.5	1147
33.53	1172	33.53	1144
33.56	1169	33.56	1179
33.59	1133	33.59	1142
33.62	1137	33.62	1189
33.65	1158	33.65	1203
33.68	1181	33.68	1220
33.71	1155	33.71	1185
33.74	1231	33.74	1148
33.77	1227	33.77	1179
33.8	1209	33.8	1191
33.83	1186	33.83	1195
33.86	1241	33.86	1212
33.89	1230	33.89	1186
33.92	1196	33.92	1218
33.95	1269	33.95	1212
33.98	1283	33.98	1194
34.01	1294	34.01	1231
34.04	1309	34.04	1250
34.07	1305	34.07	1277
34.1	1447	34.1	1258
34.13	1433	34.13	1338
34.16	1467	34.16	1379
34.19	1547	34.19	1340
34.22	1522	34.22	1378
34.25	1639	34.25	1434
34.28	1673	34.28	1463
34.31	1651	34.31	1496
34.34	1717	34.34	1500
34.37	1611	34.37	1501
34.4	1689	34.4	1628
34.43	1634	34.43	1658
34.46	1545	34.46	1619
34.49	1523	34.49	1713
34.52	1501	34.52	1671
34.55	1392	34.55	1673
34.58	1330	34.58	1781
34.61	1342	34.61	1732
34.64	1312	34.64	1683
34.67	1295	34.67	1610
34.7	1296	34.7	1558
34.73	1293	34.73	1605
34.76	1233	34.76	1557
34.79	1241	34.79	1467
34.82	1264	34.82	1395
34.85	1261	34.85	1427
34.88	1238	34.88	1453
34.91	1295	34.91	1418
34.94	1247	34.94	1336
34.97	1306	34.97	1342
35	1278	35	1389
35.03	1295	35.03	1305
35.06	1309	35.06	1384
35.09	1261	35.09	1240
35.12	1320	35.12	1279
35.15	1292	35.15	1294
35.18	1254	35.18	1246
35.21	1180	35.21	1162
35.24	1117	35.24	1151
35.27	1202	35.27	1188
35.3	1120	35.3	1118
35.33	1155	35.33	1166
35.36	1088	35.36	1138
35.39	1110	35.39	1197
35.42	1147	35.42	1158
35.45	1162	35.45	1094
35.48	1114	35.48	1148
35.51	1102	35.51	1163
35.54	1119	35.54	1078
35.57	1142	35.57	1133
35.6	1094	35.6	1164
35.63	1138	35.63	1090
35.66	1083	35.66	1162
35.69	1136	35.69	1083
35.72	1207	35.72	1080
35.75	1180	35.75	1054
35.78	1120	35.78	1106
35.81	1172	35.81	1048
35.84	1110	35.84	1072
35.87	1219	35.87	1088
35.9	1206	35.9	1105
35.93	1171	35.93	1135
35.96	1214	35.96	1131
35.99	1259	35.99	1091
36.02	1142	36.02	1125
36.05	1281	36.05	1111
36.08	1355	36.08	1109
36.11	1314	36.11	1133
36.14	1363	36.14	1121
36.17	1347	36.17	1127
36.2	1384	36.2	1131
36.23	1391	36.23	1105
36.26	1460	36.26	1146
36.29	1523	36.29	1162
36.32	1599	36.32	1143
36.35	1712	36.35	1123
36.38	1770	36.38	1207
36.41	1789	36.41	1270
36.44	1897	36.44	1229
36.47	2012	36.47	1226
36.5	1995	36.5	1204
36.53	2176	36.53	1249
36.56	2251	36.56	1235
36.59	2325	36.59	1301
36.62	2476	36.62	1228
36.65	2376	36.65	1306
36.68	2219	36.68	1403
36.71	2221	36.71	1291
36.74	2159	36.74	1420
36.77	1972	36.77	1483
36.8	1804	36.8	1539
36.83	1757	36.83	1585
36.86	1705	36.86	1582
36.89	1606	36.89	1517
36.92	1496	36.92	1475
36.95	1411	36.95	1447
36.98	1498	36.98	1382
37.01	1360	37.01	1412
37.04	1346	37.04	1341
37.07	1304	37.07	1274
37.1	1253	37.1	1222
37.13	1229	37.13	1204
37.16	1173	37.16	1213
37.19	1150	37.19	1208
37.22	1112	37.22	1123
37.25	1112	37.25	1096
37.28	1080	37.28	1054
37.31	1053	37.31	1132
37.34	1071	37.34	1094
37.37	1011	37.37	989
37.4	983	37.4	1015
37.43	999	37.43	1040
37.46	973	37.46	1003
37.49	952	37.49	991
37.52	1005	37.52	988
37.55	940	37.55	1011
37.58	853	37.58	941
37.61	910	37.61	910
37.64	960	37.64	956
37.67	948	37.67	937
37.7	915	37.7	922
37.73	895	37.73	958
37.76	959	37.76	965
37.79	917	37.79	909
37.82	867	37.82	901
37.85	907	37.85	936
37.88	868	37.88	917
37.91	840	37.91	864
37.94	920	37.94	932
37.97	826	37.97	882
38	879	38	853
38.03	894	38.03	849
38.06	945	38.06	871
38.09	918	38.09	914
38.12	893	38.12	873
38.15	865	38.15	845
38.18	909	38.18	858
38.21	916	38.21	918
38.24	897	38.24	838
38.27	896	38.27	866
38.3	870	38.3	901
38.33	874	38.33	890
38.36	819	38.36	923
38.39	846	38.39	883
38.42	806	38.42	932
38.45	829	38.45	857
38.48	826	38.48	834
38.51	793	38.51	861
38.54	792	38.54	812
38.57	818	38.57	836
38.6	770	38.6	850
38.63	818	38.63	795
38.66	815	38.66	787
38.69	807	38.69	820
38.72	775	38.72	839
38.75	740	38.75	839
38.78	790	38.78	850
38.81	769	38.81	884
38.84	776	38.84	826
38.87	792	38.87	814
38.9	800	38.9	843
38.93	730	38.93	829
38.96	751	38.96	817
38.99	774	38.99	823
39.02	765	39.02	817
39.05	753	39.05	829
39.08	726	39.08	734
39.11	748	39.11	855
39.14	788	39.14	820
39.17	775	39.17	802
39.2	761	39.2	806
39.23	695	39.23	819
39.26	731	39.26	815
39.29	727	39.29	773
39.32	751	39.32	777
39.35	725	39.35	790
39.38	707	39.38	760
39.41	699	39.41	766
39.44	714	39.44	793
39.47	731	39.47	788
39.5	709	39.5	805
39.53	782	39.53	748
39.56	752	39.56	805
39.59	710	39.59	855
39.62	747	39.62	805
39.65	763	39.65	736
39.68	753	39.68	761
39.71	780	39.71	751
39.74	691	39.74	838
39.77	699	39.77	750
39.8	741	39.8	786
39.83	701	39.83	745
39.86	703	39.86	762
39.89	744	39.89	771
39.92	731	39.92	776
39.95	721	39.95	756
39.98	667	39.98	802
40.01	724	40.01	759
40.04	661	40.04	740
40.07	697	40.07	749
40.1	706	40.1	722
40.13	693	40.13	771
40.16	685	40.16	777
40.19	711	40.19	741
40.22	697	40.22	750
40.25	717	40.25	734
40.28	769	40.28	776
40.31	670	40.31	748
40.34	720	40.34	749
40.37	673	40.37	732
40.4	731	40.4	763
40.43	632	40.43	719
40.46	723	40.46	735
40.49	679	40.49	772
40.52	727	40.52	735
40.55	686	40.55	713
40.58	705	40.58	732
40.61	728	40.61	720
40.64	628	40.64	717
40.67	612	40.67	684
40.7	635	40.7	721
40.73	678	40.73	717
40.76	664	40.76	730
40.79	701	40.79	746
40.82	729	40.82	732
40.85	710	40.85	765
40.88	699	40.88	756
40.91	669	40.91	691
40.94	688	40.94	735
40.97	675	40.97	674
41	684	41	732
41.03	694	41.03	701
41.06	682	41.06	711
41.09	689	41.09	739
41.12	667	41.12	738
41.15	671	41.15	739
41.18	664	41.18	718
41.21	685	41.21	662
41.24	648	41.24	690
41.27	641	41.27	706
41.3	678	41.3	671
41.33	656	41.33	671
41.36	665	41.36	740
41.39	673	41.39	720
41.42	659	41.42	690
41.45	695	41.45	726
41.48	713	41.48	736
41.51	676	41.51	724
41.54	669	41.54	699
41.57	658	41.57	710
41.6	654	41.6	734
41.63	694	41.63	691
41.66	647	41.66	696
41.69	673	41.69	744
41.72	705	41.72	716
41.75	648	41.75	680
41.78	693	41.78	720
41.81	691	41.81	732
41.84	690	41.84	666
41.87	646	41.87	668
41.9	699	41.9	690
41.93	713	41.93	713
41.96	660	41.96	688
41.99	709	41.99	674
42.02	679	42.02	675
42.05	697	42.05	721
42.08	701	42.08	688
42.11	698	42.11	632
42.14	656	42.14	689
42.17	680	42.17	704
42.2	632	42.2	651
42.23	698	42.23	679
42.26	735	42.26	669
42.29	652	42.29	694
42.32	706	42.32	721
42.35	664	42.35	752
42.38	630	42.38	742
42.41	669	42.41	721
42.44	689	42.44	690
42.47	654	42.47	667
42.5	678	42.5	668
42.53	684	42.53	789
42.56	666	42.56	763
42.59	695	42.59	742
42.62	695	42.62	704
42.65	690	42.65	791
42.68	665	42.68	729
42.71	663	42.71	735
42.74	697	42.74	766
42.77	682	42.77	738
42.8	665	42.8	784
42.83	713	42.83	806
42.86	703	42.86	769
42.89	674	42.89	759
42.92	713	42.92	793
42.95	668	42.95	812
42.98	645	42.98	795
43.01	685	43.01	860
43.04	681	43.04	804
43.07	723	43.07	775
43.1	722	43.1	774
43.13	684	43.13	746
43.16	675	43.16	746
43.19	685	43.19	838
43.22	645	43.22	806
43.25	634	43.25	741
43.28	663	43.28	722
43.31	647	43.31	777
43.34	643	43.34	739
43.37	671	43.37	736
43.4	658	43.4	701
43.43	676	43.43	703
43.46	699	43.46	692
43.49	719	43.49	726
43.52	694	43.52	707
43.55	640	43.55	674
43.58	637	43.58	689
43.61	687	43.61	736
43.64	650	43.64	732
43.67	657	43.67	704
43.7	682	43.7	724
43.73	623	43.73	714
43.76	670	43.76	704
43.79	655	43.79	731
43.82	683	43.82	729
43.85	742	43.85	713
43.88	695	43.88	675
43.91	628	43.91	716
43.94	664	43.94	706
43.97	600	43.97	684
44	660	44	668
44.03	659	44.03	686
44.06	667	44.06	711
44.09	628	44.09	711
44.12	673	44.12	643
44.15	675	44.15	691
44.18	663	44.18	703
44.21	702	44.21	669
44.24	673	44.24	671
44.27	620	44.27	712
44.3	672	44.3	654
44.33	649	44.33	696
44.36	655	44.36	669
44.39	666	44.39	677
44.42	758	44.42	693
44.45	720	44.45	692
44.48	686	44.48	635
44.51	652	44.51	640
44.54	641	44.54	695
44.57	665	44.57	657
44.6	623	44.6	670
44.63	653	44.63	676
44.66	668	44.66	629
44.69	679	44.69	694
44.72	667	44.72	695
44.75	666	44.75	696
44.78	678	44.78	691
44.81	666	44.81	680
44.84	654	44.84	638
44.87	651	44.87	667
44.9	619	44.9	644
44.93	698	44.93	640
44.96	661	44.96	690
44.99	674	44.99	692
45.02	677	45.02	730
45.05	653	45.05	655
45.08	645	45.08	671
45.11	624	45.11	655
45.14	684	45.14	694
45.17	684	45.17	741
45.2	630	45.2	630
45.23	691	45.23	663
45.26	652	45.26	647
45.29	680	45.29	627
45.32	664	45.32	675
45.35	700	45.35	709
45.38	679	45.38	697
45.41	693	45.41	675
45.44	685	45.44	686
45.47	664	45.47	729
45.5	660	45.5	696
45.53	653	45.53	677
45.56	657	45.56	658
45.59	700	45.59	665
45.62	700	45.62	698
45.65	665	45.65	666
45.68	673	45.68	685
45.71	701	45.71	680
45.74	700	45.74	661
45.77	713	45.77	652
45.8	683	45.8	627
45.83	643	45.83	669
45.86	690	45.86	703
45.89	736	45.89	676
45.92	694	45.92	645
45.95	662	45.95	662
45.98	686	45.98	683
46.01	662	46.01	679
46.04	641	46.04	688
46.07	684	46.07	703
46.1	693	46.1	663
46.13	678	46.13	672
46.16	661	46.16	649
46.19	671	46.19	658
46.22	674	46.22	719
46.25	658	46.25	665
46.28	694	46.28	648
46.31	634	46.31	685
46.34	608	46.34	672
46.37	684	46.37	642
46.4	644	46.4	669
46.43	652	46.43	666
46.46	694	46.46	669
46.49	682	46.49	677
46.52	680	46.52	699
46.55	623	46.55	653
46.58	672	46.58	670
46.61	672	46.61	643
46.64	660	46.64	652
46.67	666	46.67	640
46.7	682	46.7	669
46.73	704	46.73	635
46.76	677	46.76	671
46.79	682	46.79	691
46.82	681	46.82	642
46.85	703	46.85	633
46.88	683	46.88	687
46.91	613	46.91	687
46.94	682	46.94	693
46.97	640	46.97	708
47	652	47	670
47.03	641	47.03	678
47.06	661	47.06	713
47.09	671	47.09	630
47.12	699	47.12	698
47.15	705	47.15	632
47.18	678	47.18	623
47.21	648	47.21	624
47.24	672	47.24	670
47.27	717	47.27	674
47.3	701	47.3	639
47.33	666	47.33	659
47.36	640	47.36	724
47.39	641	47.39	697
47.42	717	47.42	672
47.45	686	47.45	669
47.48	678	47.48	651
47.51	705	47.51	665
47.54	726	47.54	688
47.57	711	47.57	707
47.6	729	47.6	708
47.63	737	47.63	658
47.66	771	47.66	725
47.69	702	47.69	683
47.72	740	47.72	638
47.75	714	47.75	643
47.78	787	47.78	635
47.81	753	47.81	654
47.84	815	47.84	639
47.87	792	47.87	652
47.9	786	47.9	683
47.93	811	47.93	681
47.96	794	47.96	738
47.99	810	47.99	682
48.02	803	48.02	717
48.05	754	48.05	679
48.08	771	48.08	680
48.11	782	48.11	686
48.14	752	48.14	664
48.17	748	48.17	726
48.2	774	48.2	701
48.23	781	48.23	640
48.26	748	48.26	717
48.29	749	48.29	680
48.32	722	48.32	677
48.35	740	48.35	729
48.38	710	48.38	691
48.41	699	48.41	647
48.44	715	48.44	619
48.47	707	48.47	663
48.5	684	48.5	684
48.53	655	48.53	578
48.56	701	48.56	688
48.59	699	48.59	667
48.62	749	48.62	652
48.65	635	48.65	714
48.68	674	48.68	740
48.71	662	48.71	705
48.74	641	48.74	701
48.77	647	48.77	669
48.8	656	48.8	586
48.83	674	48.83	633
48.86	691	48.86	683
48.89	643	48.89	679
48.92	674	48.92	630
48.95	677	48.95	674
48.98	675	48.98	619
49.01	638	49.01	643
49.04	615	49.04	646
49.07	640	49.07	614
49.1	635	49.1	642
49.13	675	49.13	636
49.16	641	49.16	658
49.19	697	49.19	654
49.22	638	49.22	663
49.25	643	49.25	642
49.28	655	49.28	672
49.31	609	49.31	601
49.34	629	49.34	632
49.37	679	49.37	644
49.4	628	49.4	621
49.43	671	49.43	621
49.46	654	49.46	657
49.49	649	49.49	653
49.52	648	49.52	608
49.55	638	49.55	654
49.58	628	49.58	597
49.61	642	49.61	629
49.64	644	49.64	591
49.67	634	49.67	597
49.7	616	49.7	631
49.73	608	49.73	641
49.76	668	49.76	628
49.79	608	49.79	645
49.82	628	49.82	606
49.85	591	49.85	608
49.88	593	49.88	601
49.91	596	49.91	594
49.94	630	49.94	595
49.97	590	49.97	595
50	581	50	638
50.03	596	50.03	652
50.06	592	50.06	676
50.09	615	50.09	646
50.12	618	50.12	658
50.15	589	50.15	633
50.18	613	50.18	668
50.21	624	50.21	658
50.24	604	50.24	611
50.27	618	50.27	593
50.3	644	50.3	618
50.33	598	50.33	600
50.36	624	50.36	612
50.39	588	50.39	612
50.42	620	50.42	611
50.45	629	50.45	621
50.48	616	50.48	614
50.51	618	50.51	626
50.54	631	50.54	625
50.57	634	50.57	620
50.6	576	50.6	595
50.63	579	50.63	601
50.66	579	50.66	581
50.69	609	50.69	623
50.72	669	50.72	615
50.75	603	50.75	625
50.78	583	50.78	577
50.81	593	50.81	550
50.84	585	50.84	595
50.87	615	50.87	619
50.9	594	50.9	631
50.93	593	50.93	607
50.96	633	50.96	601
50.99	599	50.99	605
51.02	610	51.02	590
51.05	568	51.05	591
51.08	619	51.08	610
51.11	557	51.11	618
51.14	588	51.14	645
51.17	585	51.17	593
51.2	601	51.2	622
51.23	611	51.23	578
51.26	596	51.26	583
51.29	615	51.29	576
51.32	599	51.32	547
51.35	591	51.35	608
51.38	546	51.38	557
51.41	590	51.41	596
51.44	623	51.44	580
51.47	601	51.47	603
51.5	628	51.5	632
51.53	577	51.53	577
51.56	578	51.56	610
51.59	624	51.59	635
51.62	607	51.62	632
51.65	575	51.65	601
51.68	580	51.68	583
51.71	594	51.71	573
51.74	568	51.74	615
51.77	613	51.77	580
51.8	605	51.8	578
51.83	570	51.83	607
51.86	605	51.86	615
51.89	618	51.89	609
51.92	603	51.92	610
51.95	606	51.95	594
51.98	592	51.98	554
52.01	580	52.01	555
52.04	556	52.04	602
52.07	564	52.07	591
52.1	546	52.1	589
52.13	611	52.13	595
52.16	582	52.16	596
52.19	582	52.19	634
52.22	583	52.22	626
52.25	639	52.25	621
52.28	593	52.28	638
52.31	646	52.31	572
52.34	577	52.34	534
52.37	552	52.37	596
52.4	532	52.4	551
52.43	582	52.43	568
52.46	595	52.46	588
52.49	550	52.49	622
52.52	582	52.52	575
52.55	582	52.55	591
52.58	589	52.58	573
52.61	616	52.61	599
52.64	600	52.64	568
52.67	572	52.67	566
52.7	549	52.7	584
52.73	586	52.73	607
52.76	571	52.76	590
52.79	609	52.79	594
52.82	597	52.82	599
52.85	566	52.85	601
52.88	581	52.88	613
52.91	568	52.91	618
52.94	601	52.94	600
52.97	566	52.97	561
53	593	53	556
53.03	616	53.03	591
53.06	591	53.06	584
53.09	564	53.09	663
53.12	614	53.12	581
53.15	612	53.15	610
53.18	638	53.18	584
53.21	588	53.21	581
53.24	556	53.24	580
53.27	629	53.27	601
53.3	603	53.3	596
53.33	542	53.33	586
53.36	555	53.36	592
53.39	603	53.39	609
53.42	598	53.42	644
53.45	600	53.45	577
53.48	562	53.48	566
53.51	570	53.51	548
53.54	601	53.54	592
53.57	558	53.57	585
53.6	569	53.6	563
53.63	553	53.63	602
53.66	578	53.66	568
53.69	606	53.69	588
53.72	609	53.72	576
53.75	610	53.75	567
53.78	597	53.78	539
53.81	582	53.81	587
53.84	588	53.84	610
53.87	618	53.87	576
53.9	568	53.9	556
53.93	566	53.93	606
53.96	604	53.96	611
53.99	581	53.99	572
54.02	555	54.02	611
54.05	554	54.05	612
54.08	560	54.08	599
54.11	588	54.11	584
54.14	586	54.14	585
54.17	560	54.17	557
54.2	552	54.2	600
54.23	546	54.23	581
54.26	580	54.26	591
54.29	582	54.29	571
54.32	549	54.32	569
54.35	605	54.35	554
54.38	648	54.38	612
54.41	588	54.41	610
54.44	601	54.44	574
54.47	586	54.47	594
54.5	548	54.5	588
54.53	604	54.53	592
54.56	606	54.56	563
54.59	590	54.59	569
54.62	586	54.62	607
54.65	574	54.65	627
54.68	562	54.68	605
54.71	584	54.71	560
54.74	538	54.74	600
54.77	597	54.77	583
54.8	620	54.8	623
54.83	592	54.83	593
54.86	591	54.86	591
54.89	585	54.89	596
54.92	576	54.92	563
54.95	580	54.95	590
54.98	588	54.98	592
55.01	604	55.01	599
55.04	588	55.04	598
55.07	576	55.07	618
55.1	587	55.1	560
55.13	584	55.13	568
55.16	587	55.16	607
55.19	576	55.19	580
55.22	612	55.22	586
55.25	574	55.25	599
55.28	543	55.28	577
55.31	587	55.31	603
55.34	586	55.34	612
55.37	598	55.37	558
55.4	586	55.4	550
55.43	559	55.43	602
55.46	582	55.46	566
55.49	645	55.49	571
55.52	565	55.52	598
55.55	600	55.55	585
55.58	565	55.58	583
55.61	587	55.61	629
55.64	638	55.64	564
55.67	548	55.67	572
55.7	582	55.7	574
55.73	562	55.73	585
55.76	564	55.76	597
55.79	644	55.79	644
55.82	592	55.82	605
55.85	582	55.85	592
55.88	508	55.88	579
55.91	613	55.91	602
55.94	531	55.94	595
55.97	548	55.97	616
56	609	56	579
56.03	594	56.03	633
56.06	545	56.06	648
56.09	579	56.09	635
56.12	601	56.12	625
56.15	636	56.15	622
56.18	570	56.18	608
56.21	567	56.21	602
56.24	650	56.24	554
56.27	617	56.27	651
56.3	639	56.3	595
56.33	608	56.33	585
56.36	575	56.36	600
56.39	613	56.39	607
56.42	599	56.42	604
56.45	596	56.45	603
56.48	648	56.48	628
56.51	623	56.51	590
56.54	604	56.54	599
56.57	628	56.57	646
56.6	612	56.6	610
56.63	606	56.63	597
56.66	600	56.66	603
56.69	624	56.69	605
56.72	610	56.72	608
56.75	580	56.75	582
56.78	633	56.78	631
56.81	646	56.81	633
56.84	608	56.84	620
56.87	613	56.87	625
56.9	606	56.9	571
56.93	690	56.93	614
56.96	665	56.96	653
56.99	643	56.99	647
57.02	678	57.02	631
57.05	690	57.05	702
57.08	646	57.08	656
57.11	680	57.11	668
57.14	683	57.14	686
57.17	719	57.17	656
57.2	718	57.2	675
57.23	751	57.23	712
57.26	754	57.26	704
57.29	771	57.29	692
57.32	832	57.32	701
57.35	839	57.35	708
57.38	879	57.38	718
57.41	881	57.41	709
57.44	1005	57.44	770
57.47	964	57.47	723
57.5	1015	57.5	760
57.53	1202	57.53	745
57.56	1201	57.56	802
57.59	1199	57.59	846
57.62	1230	57.62	894
57.65	1199	57.65	891
57.68	1184	57.68	938
57.71	1215	57.71	1040
57.74	1084	57.74	1059
57.77	1118	57.77	994
57.8	1021	57.8	1037
57.83	1012	57.83	1020
57.86	976	57.86	1099
57.89	1001	57.89	1079
57.92	971	57.92	1040
57.95	930	57.95	1014
57.98	867	57.98	986
58.01	891	58.01	974
58.04	856	58.04	966
58.07	890	58.07	909
58.1	881	58.1	879
58.13	800	58.13	830
58.16	786	58.16	837
58.19	797	58.19	866
58.22	831	58.22	802
58.25	805	58.25	809
58.28	772	58.28	719
58.31	763	58.31	786
58.34	786	58.34	774
58.37	765	58.37	748
58.4	718	58.4	811
58.43	677	58.43	710
58.46	720	58.46	725
58.49	690	58.49	707
58.52	687	58.52	749
58.55	685	58.55	743
58.58	642	58.58	690
58.61	656	58.61	668
58.64	676	58.64	699
58.67	664	58.67	666
58.7	667	58.7	644
58.73	629	58.73	652
58.76	646	58.76	681
58.79	647	58.79	713
58.82	585	58.82	680
58.85	629	58.85	732
58.88	602	58.88	626
58.91	643	58.91	667
58.94	640	58.94	653
58.97	628	58.97	693
59	618	59	674
59.03	645	59.03	634
59.06	604	59.06	633
59.09	614	59.09	633
59.12	645	59.12	649
59.15	629	59.15	689
59.18	621	59.18	689
59.21	576	59.21	701
59.24	627	59.24	615
59.27	639	59.27	662
59.3	619	59.3	623
59.33	635	59.33	671
59.36	601	59.36	591
59.39	645	59.39	612
59.42	643	59.42	664
59.45	671	59.45	605
59.48	650	59.48	600
59.51	596	59.51	649
59.54	588	59.54	674
59.57	652	59.57	629
59.6	648	59.6	622
59.63	658	59.63	669
59.66	612	59.66	645
59.69	637	59.69	619
59.72	662	59.72	642
59.75	637	59.75	621
59.78	611	59.78	641
59.81	615	59.81	632
59.84	612	59.84	680
59.87	620	59.87	619
59.9	636	59.9	603
59.93	632	59.93	636
59.96	646	59.96	593
59.99	683	59.99	600
60.02	620	60.02	613
60.05	624	60.05	657
60.08	648	60.08	623
60.11	684	60.11	615
60.14	660	60.14	610
60.17	595	60.17	616
60.2	648	60.2	619
60.23	603	60.23	616
60.26	620	60.26	677
60.29	637	60.29	612
60.32	636	60.32	624
60.35	613	60.35	610
60.38	662	60.38	679
60.41	628	60.41	630
60.44	615	60.44	604
60.47	681	60.47	610
60.5	679	60.5	612
60.53	638	60.53	630
60.56	614	60.56	651
60.59	625	60.59	653
60.62	629	60.62	610
60.65	660	60.65	649
60.68	628	60.68	601
60.71	609	60.71	664
60.74	616	60.74	632
60.77	650	60.77	632
60.8	664	60.8	590
60.83	626	60.83	591
60.86	634	60.86	599
60.89	631	60.89	558
60.92	615	60.92	603
60.95	659	60.95	601
60.98	652	60.98	610
61.01	667	61.01	625
61.04	649	61.04	605
61.07	646	61.07	619
61.1	662	61.1	630
61.13	642	61.13	602
61.16	607	61.16	595
61.19	669	61.19	618
61.22	667	61.22	662
61.25	621	61.25	680
61.28	641	61.28	606
61.31	640	61.31	625
61.34	643	61.34	659
61.37	633	61.37	643
61.4	642	61.4	666
61.43	653	61.43	658
61.46	610	61.46	613
61.49	600	61.49	669
61.52	612	61.52	668
61.55	671	61.55	640
61.58	666	61.58	668
61.61	631	61.61	617
61.64	644	61.64	652
61.67	616	61.67	669
61.7	624	61.7	661
61.73	654	61.73	637
61.76	654	61.76	606
61.79	672	61.79	652
61.82	672	61.82	669
61.85	614	61.85	692
61.88	626	61.88	666
61.91	655	61.91	645
61.94	623	61.94	650
61.97	646	61.97	632
62	667	62	620
62.03	638	62.03	711
62.06	639	62.06	664
62.09	665	62.09	687
62.12	669	62.12	664
62.15	633	62.15	669
62.18	672	62.18	698
62.21	647	62.21	710
62.24	625	62.24	691
62.27	671	62.27	676
62.3	674	62.3	678
62.33	705	62.33	727
62.36	678	62.36	669
62.39	643	62.39	659
62.42	645	62.42	722
62.45	654	62.45	693
62.48	672	62.48	662
62.51	722	62.51	684
62.54	723	62.54	669
62.57	656	62.57	705
62.6	655	62.6	662
62.63	686	62.63	699
62.66	712	62.66	742
62.69	718	62.69	697
62.72	728	62.72	665
62.75	676	62.75	652
62.78	714	62.78	718
62.81	741	62.81	688
62.84	763	62.84	725
62.87	687	62.87	672
62.9	675	62.9	737
62.93	704	62.93	712
62.96	759	62.96	675
62.99	707	62.99	723
63.02	732	63.02	732
63.05	729	63.05	693
63.08	746	63.08	662
63.11	807	63.11	692
63.14	779	63.14	707
63.17	768	63.17	660
63.2	794	63.2	690
63.23	819	63.23	698
63.26	802	63.26	689
63.29	816	63.29	690
63.32	829	63.32	659
63.35	920	63.35	727
63.38	855	63.38	674
63.41	853	63.41	682
63.44	827	63.44	663
63.47	790	63.47	687
63.5	757	63.5	648
63.53	806	63.53	706
63.56	769	63.56	697
63.59	761	63.59	651
63.62	723	63.62	735
63.65	751	63.65	771
63.68	759	63.68	741
63.71	744	63.71	663
63.74	683	63.74	678
63.77	680	63.77	685
63.8	755	63.8	668
63.83	756	63.83	629
63.86	775	63.86	713
63.89	727	63.89	650
63.92	761	63.92	707
63.95	747	63.95	667
63.98	715	63.98	644
64.01	762	64.01	604
64.04	741	64.04	620
64.07	753	64.07	664
64.1	748	64.1	677
64.13	686	64.13	697
64.16	705	64.16	686
64.19	768	64.19	638
64.22	765	64.22	683
64.25	729	64.25	683
64.28	728	64.28	658
64.31	726	64.31	629
64.34	741	64.34	640
64.37	739	64.37	647
64.4	760	64.4	648
64.43	750	64.43	643
64.46	813	64.46	640
64.49	758	64.49	649
64.52	774	64.52	632
64.55	712	64.55	618
64.58	692	64.58	628
64.61	723	64.61	632
64.64	735	64.64	624
64.67	696	64.67	615
64.7	772	64.7	641
64.73	704	64.73	599
64.76	692	64.76	650
64.79	658	64.79	664
64.82	656	64.82	672
64.85	681	64.85	653
64.88	670	64.88	626
64.91	669	64.91	634
64.94	702	64.94	610
64.97	662	64.97	659
65	648	65	625
65.03	619	65.03	639
65.06	658	65.06	646
65.09	664	65.09	607
65.12	604	65.12	592
65.15	682	65.15	673
65.18	643	65.18	624
65.21	654	65.21	661
65.24	630	65.24	677
65.27	623	65.27	643
65.3	609	65.3	657
65.33	599	65.33	576
65.36	641	65.36	598
65.39	609	65.39	652
65.42	641	65.42	606
65.45	594	65.45	641
65.48	642	65.48	647
65.51	619	65.51	688
65.54	628	65.54	644
65.57	578	65.57	669
65.6	619	65.6	610
65.63	597	65.63	628
65.66	634	65.66	617
65.69	609	65.69	604
65.72	676	65.72	602
65.75	632	65.75	648
65.78	592	65.78	679
65.81	637	65.81	669
65.84	631	65.84	570
65.87	629	65.87	585
65.9	599	65.9	616
65.93	633	65.93	635
65.96	590	65.96	622
65.99	612	65.99	633
66.02	623	66.02	693
66.05	626	66.05	687
66.08	575	66.08	650
66.11	610	66.11	593
66.14	609	66.14	598
66.17	589	66.17	646
66.2	610	66.2	595
66.23	603	66.23	619
66.26	636	66.26	601
66.29	585	66.29	633
66.32	591	66.32	644
66.35	597	66.35	625
66.38	573	66.38	626
66.41	638	66.41	624
66.44	639	66.44	605
66.47	607	66.47	624
66.5	626	66.5	623
66.53	604	66.53	620
66.56	566	66.56	633
66.59	617	66.59	571
66.62	589	66.62	598
66.65	603	66.65	626
66.68	624	66.68	628
66.71	631	66.71	654
66.74	620	66.74	630
66.77	586	66.77	641
66.8	628	66.8	655
66.83	620	66.83	611
66.86	615	66.86	592
66.89	612	66.89	620
66.92	588	66.92	692
66.95	632	66.95	638
66.98	622	66.98	637
67.01	606	67.01	640
67.04	635	67.04	595
67.07	627	67.07	579
67.1	621	67.1	600
67.13	634	67.13	616
67.16	625	67.16	650
67.19	613	67.19	621
67.22	625	67.22	632
67.25	613	67.25	655
67.28	611	67.28	640
67.31	646	67.31	673
67.34	663	67.34	661
67.37	636	67.37	634
67.4	640	67.4	646
67.43	650	67.43	604
67.46	661	67.46	635
67.49	687	67.49	659
67.52	649	67.52	649
67.55	672	67.55	667
67.58	677	67.58	646
67.61	679	67.61	634
67.64	677	67.64	666
67.67	724	67.67	680
67.7	735	67.7	633
67.73	699	67.73	647
67.76	680	67.76	690
67.79	701	67.79	653
67.82	681	67.82	671
67.85	718	67.85	722
67.88	715	67.88	677
67.91	739	67.91	717
67.94	666	67.94	677
67.97	738	67.97	683
68	695	68	682
68.03	633	68.03	665
68.06	698	68.06	659
68.09	683	68.09	655
68.12	736	68.12	648
68.15	694	68.15	708
68.18	707	68.18	718
68.21	713	68.21	681
68.24	734	68.24	687
68.27	782	68.27	661
68.3	702	68.3	654
68.33	707	68.33	614
68.36	671	68.36	684
68.39	762	68.39	709
68.42	718	68.42	722
68.45	760	68.45	727
68.48	747	68.48	694
68.51	733	68.51	688
68.54	722	68.54	699
68.57	751	68.57	696
68.6	827	68.6	761
68.63	776	68.63	734
68.66	775	68.66	721
68.69	852	68.69	728
68.72	823	68.72	739
68.75	881	68.75	697
68.78	874	68.78	765
68.81	897	68.81	710
68.84	867	68.84	714
68.87	897	68.87	808
68.9	998	68.9	836
68.93	957	68.93	792
68.96	1003	68.96	849
68.99	940	68.99	788
69.02	914	69.02	850
69.05	936	69.05	843
69.08	854	69.08	875
69.11	908	69.11	866
69.14	867	69.14	869
69.17	892	69.17	855
69.2	839	69.2	870
69.23	841	69.23	853
69.26	771	69.26	910
69.29	806	69.29	822
69.32	795	69.32	834
69.35	800	69.35	763
69.38	815	69.38	782
69.41	742	69.41	793
69.44	750	69.44	798
69.47	693	69.47	829
69.5	713	69.5	775
69.53	750	69.53	756
69.56	736	69.56	731
69.59	758	69.59	764
69.62	700	69.62	723
69.65	700	69.65	732
69.68	725	69.68	736
69.71	703	69.71	754
69.74	688	69.74	695
69.77	706	69.77	734
69.8	646	69.8	735
69.83	751	69.83	683
69.86	742	69.86	677
69.89	707	69.89	742
69.92	708	69.92	679
69.95	710	69.95	709
69.98	673	69.98	737
70.01	723	70.01	701
