# Supplementary material for: Interface engineering of Ta3N5 thin film photoanode for highly efficient photoelectrochemical water splitting
Source: Nat Commun. 2022 Feb 7;13:729. doi: 10.1038/s41467-022-28415-4 (PMC8821563; doi:10.1038/s41467-022-28415-4)
Supplement: Supplementary file 3 — Source Data [file 41467_2022_28415_MOESM3_ESM.zip › Source Data file/Soruce_Data_Figure_S5.xlsx]

## Sheet: Figure S5
GaN		Mg:GaN		In:GaN
Binding energy (eV)	Intensity (arb. units)	Binding energy (eV)	Intensity (arb. units)	Binding energy (eV)	Intensity (arb. units)
1350	357897	1350	401280	1350	429697
1349.2	360100	1349.2	401060	1349.2	429187
1348.4	359337	1348.4	401883	1348.4	431987
1347.6	359463	1347.6	399347	1347.6	430080
1346.8	358483	1346.8	403463	1346.8	432460
1346	359770	1346	402273	1346	431463
1345.2	359293	1345.2	401293	1345.2	433413
1344.4	360783	1344.4	403430	1344.4	434520
1343.6	361703	1343.6	404347	1343.6	436923
1342.8	360843	1342.8	404440	1342.8	435887
1342	361563	1342	405650	1342	435013
1341.2	361677	1341.2	404813	1341.2	437640
1340.4	362130	1340.4	406493	1340.4	436660
1339.6	361103	1339.6	405550	1339.6	438157
1338.8	364630	1338.8	406200	1338.8	437260
1338	363880	1338	407383	1338	438233
1337.2	364697	1337.2	409017	1337.2	437460
1336.4	362217	1336.4	407183	1336.4	439603
1335.6	364413	1335.6	408273	1335.6	439613
1334.8	366010	1334.8	408200	1334.8	439380
1334	362893	1334	408457	1334	437440
1333.2	361523	1333.2	407697	1333.2	436510
1332.4	363733	1332.4	410153	1332.4	436747
1331.6	363177	1331.6	409570	1331.6	438303
1330.8	364790	1330.8	408643	1330.8	441077
1330	366490	1330	407540	1330	439127
1329.2	364727	1329.2	411340	1329.2	440640
1328.4	365103	1328.4	411443	1328.4	439460
1327.6	365907	1327.6	409570	1327.6	439850
1326.8	367917	1326.8	413807	1326.8	440947
1326	368900	1326	413350	1326	442300
1325.2	372407	1325.2	414000	1325.2	444560
1324.4	372563	1324.4	416720	1324.4	444283
1323.6	369417	1323.6	414083	1323.6	446137
1322.8	373023	1322.8	415423	1322.8	446827
1322	374447	1322	415340	1322	447473
1321.2	372647	1321.2	417290	1321.2	446560
1320.4	373467	1320.4	418563	1320.4	446467
1319.6	374860	1319.6	417797	1319.6	448270
1318.8	372000	1318.8	418400	1318.8	447047
1318	371013	1318	418187	1318	446940
1317.2	372643	1317.2	418563	1317.2	447330
1316.4	371370	1316.4	417973	1316.4	447750
1315.6	373680	1315.6	416857	1315.6	447377
1314.8	371650	1314.8	417530	1314.8	450830
1314	372403	1314	416670	1314	448663
1313.2	373477	1313.2	420130	1313.2	448810
1312.4	372653	1312.4	417660	1312.4	450707
1311.6	374443	1311.6	417453	1311.6	451470
1310.8	374440	1310.8	420867	1310.8	452000
1310	373877	1310	420617	1310	453137
1309.2	377747	1309.2	421317	1309.2	458060
1308.4	382223	1308.4	424930	1308.4	461103
1307.6	384200	1307.6	432063	1307.6	466623
1306.8	388317	1306.8	439993	1306.8	471510
1306	391073	1306	452387	1306	476930
1305.2	393857	1305.2	465027	1305.2	481033
1304.4	396380	1304.4	466500	1304.4	484240
1303.6	395787	1303.6	463650	1303.6	487887
1302.8	396767	1302.8	453087	1302.8	486377
1302	396177	1302	448140	1302	480803
1301.2	390810	1301.2	443637	1301.2	478513
1300.4	390993	1300.4	440193	1300.4	472603
1299.6	387077	1299.6	437237	1299.6	471190
1298.8	387810	1298.8	434043	1298.8	468883
1298	385020	1298	432543	1298	466550
1297.2	386417	1297.2	430113	1297.2	464180
1296.4	383937	1296.4	426477	1296.4	462717
1295.6	384073	1295.6	426530	1295.6	463210
1294.8	384597	1294.8	427743	1294.8	461527
1294	385357	1294	427133	1294	457307
1293.2	383183	1293.2	427243	1293.2	460140
1292.4	385060	1292.4	429443	1292.4	459973
1291.6	385590	1291.6	429080	1291.6	460583
1290.8	384603	1290.8	427980	1290.8	462693
1290	386490	1290	428073	1290	460673
1289.2	386070	1289.2	430757	1289.2	463610
1288.4	386263	1288.4	430323	1288.4	462660
1287.6	388047	1287.6	429900	1287.6	463593
1286.8	388207	1286.8	432747	1286.8	464567
1286	389793	1286	430513	1286	466687
1285.2	390613	1285.2	432093	1285.2	465453
1284.4	393043	1284.4	434693	1284.4	466320
1283.6	390943	1283.6	434370	1283.6	468520
1282.8	390670	1282.8	433683	1282.8	470837
1282	393160	1282	436323	1282	470283
1281.2	392393	1281.2	437487	1281.2	470980
1280.4	393777	1280.4	439097	1280.4	470423
1279.6	396013	1279.6	438647	1279.6	473717
1278.8	395657	1278.8	440253	1278.8	473990
1278	396863	1278	441213	1278	473367
1277.2	398597	1277.2	442157	1277.2	475283
1276.4	399597	1276.4	443867	1276.4	476657
1275.6	398527	1275.6	444017	1275.6	480430
1274.8	401617	1274.8	445623	1274.8	476227
1274	399297	1274	446183	1274	481233
1273.2	402017	1273.2	447490	1273.2	483900
1272.4	404197	1272.4	448113	1272.4	482543
1271.6	404887	1271.6	451803	1271.6	484370
1270.8	406217	1270.8	447423	1270.8	485643
1270	406660	1270	452873	1270	484453
1269.2	407863	1269.2	453997	1269.2	483750
1268.4	408443	1268.4	455477	1268.4	487517
1267.6	409217	1267.6	456553	1267.6	489287
1266.8	411373	1266.8	455763	1266.8	492577
1266	410303	1266	457987	1266	493860
1265.2	413597	1265.2	459520	1265.2	495400
1264.4	414403	1264.4	460563	1264.4	495060
1263.6	416297	1263.6	464470	1263.6	499313
1262.8	417820	1262.8	463453	1262.8	497337
1262	419417	1262	464213	1262	498053
1261.2	419480	1261.2	463203	1261.2	501687
1260.4	421007	1260.4	466957	1260.4	501450
1259.6	422293	1259.6	468073	1259.6	502447
1258.8	422330	1258.8	469707	1258.8	504913
1258	423253	1258	467723	1258	506063
1257.2	424880	1257.2	469650	1257.2	504773
1256.4	425017	1256.4	470070	1256.4	506013
1255.6	426013	1255.6	472383	1255.6	509667
1254.8	428543	1254.8	474987	1254.8	510040
1254	427950	1254	474953	1254	512783
1253.2	430367	1253.2	477430	1253.2	513320
1252.4	431287	1252.4	477957	1252.4	514353
1251.6	432370	1251.6	479780	1251.6	513367
1250.8	433623	1250.8	482517	1250.8	515433
1250	435947	1250	482860	1250	520017
1249.2	439053	1249.2	483903	1249.2	520260
1248.4	437613	1248.4	484933	1248.4	522240
1247.6	440623	1247.6	488950	1247.6	522627
1246.8	440523	1246.8	488910	1246.8	524800
1246	439540	1246	490110	1246	524513
1245.2	442093	1245.2	492027	1245.2	523807
1244.4	443870	1244.4	492033	1244.4	529493
1243.6	445370	1243.6	495657	1243.6	530667
1242.8	445377	1242.8	494337	1242.8	531363
1242	447747	1242	494017	1242	531817
1241.2	447833	1241.2	498523	1241.2	534967
1240.4	448557	1240.4	500263	1240.4	535527
1239.6	452527	1239.6	500797	1239.6	536707
1238.8	451140	1238.8	500777	1238.8	537870
1238	452570	1238	504307	1238	537753
1237.2	452720	1237.2	505923	1237.2	537300
1236.4	455827	1236.4	506310	1236.4	541893
1235.6	456930	1235.6	506897	1235.6	542310
1234.8	460207	1234.8	507043	1234.8	544097
1234	461413	1234	509557	1234	546033
1233.2	464127	1233.2	514297	1233.2	547227
1232.4	464910	1232.4	513813	1232.4	549633
1231.6	468013	1231.6	516547	1231.6	552907
1230.8	468737	1230.8	518813	1230.8	553960
1230	471870	1230	519610	1230	552790
1229.2	473537	1229.2	521923	1229.2	555840
1228.4	473830	1228.4	521817	1228.4	560117
1227.6	473637	1227.6	521777	1227.6	558760
1226.8	476857	1226.8	526247	1226.8	560697
1226	477927	1226	525387	1226	563847
1225.2	477303	1225.2	527203	1225.2	561690
1224.4	479910	1224.4	527647	1224.4	562587
1223.6	479453	1223.6	530807	1223.6	565390
1222.8	480360	1222.8	528650	1222.8	566190
1222	483657	1222	527030	1222	565003
1221.2	480927	1221.2	527687	1221.2	567740
1220.4	480030	1220.4	527673	1220.4	568547
1219.6	479253	1219.6	525973	1219.6	568813
1218.8	479213	1218.8	526477	1218.8	568727
1218	477957	1218	527303	1218	568390
1217.2	479923	1217.2	529307	1217.2	569237
1216.4	479373	1216.4	529767	1216.4	570163
1215.6	480407	1215.6	523967	1215.6	570550
1214.8	481300	1214.8	525983	1214.8	571253
1214	480667	1214	528510	1214	571033
1213.2	481697	1213.2	528880	1213.2	570973
1212.4	482703	1212.4	531013	1212.4	572610
1211.6	484187	1211.6	529993	1211.6	574977
1210.8	484730	1210.8	532073	1210.8	575850
1210	484833	1210	533423	1210	576557
1209.2	485763	1209.2	532067	1209.2	576033
1208.4	487180	1208.4	532337	1208.4	579817
1207.6	486897	1207.6	532590	1207.6	580920
1206.8	488063	1206.8	534990	1206.8	580910
1206	490243	1206	536743	1206	579937
1205.2	491227	1205.2	539927	1205.2	581883
1204.4	490343	1204.4	538677	1204.4	582760
1203.6	492833	1203.6	538250	1203.6	585350
1202.8	492723	1202.8	538140	1202.8	587610
1202	493667	1202	541067	1202	585150
1201.2	497693	1201.2	544520	1201.2	586473
1200.4	498090	1200.4	544120	1200.4	588133
1199.6	497537	1199.6	544453	1199.6	591163
1198.8	496380	1198.8	546053	1198.8	591417
1198	497263	1198	545133	1198	592007
1197.2	504253	1197.2	547117	1197.2	593980
1196.4	501807	1196.4	547633	1196.4	595847
1195.6	504430	1195.6	550073	1195.6	597160
1194.8	507390	1194.8	550250	1194.8	599297
1194	506583	1194	555310	1194	602110
1193.2	506237	1193.2	554233	1193.2	601730
1192.4	509947	1192.4	554820	1192.4	602063
1191.6	511380	1191.6	558200	1191.6	602480
1190.8	512230	1190.8	558903	1190.8	606500
1190	513893	1190	558443	1190	604867
1189.2	512253	1189.2	558973	1189.2	608423
1188.4	513487	1188.4	560993	1188.4	609163
1187.6	516017	1187.6	563437	1187.6	609573
1186.8	517670	1186.8	562710	1186.8	608793
1186	517677	1186	564510	1186	614707
1185.2	519637	1185.2	565283	1185.2	616460
1184.4	519230	1184.4	566570	1184.4	616753
1183.6	518030	1183.6	565577	1183.6	616597
1182.8	520197	1182.8	567047	1182.8	617817
1182	517960	1182	569547	1182	619187
1181.2	520343	1181.2	570190	1181.2	619183
1180.4	523180	1180.4	573497	1180.4	619637
1179.6	524630	1179.6	572133	1179.6	621333
1178.8	525373	1178.8	573640	1178.8	622543
1178	527563	1178	573100	1178	623350
1177.2	526477	1177.2	576397	1177.2	624090
1176.4	528987	1176.4	576877	1176.4	627340
1175.6	530523	1175.6	576260	1175.6	626863
1174.8	530223	1174.8	578810	1174.8	631843
1174	532383	1174	580803	1174	631853
1173.2	534353	1173.2	582800	1173.2	637227
1172.4	534307	1172.4	581433	1172.4	638383
1171.6	534260	1171.6	584200	1171.6	638030
1170.8	536400	1170.8	589077	1170.8	642470
1170	539460	1170	588653	1170	645247
1169.2	543663	1169.2	593447	1169.2	649197
1168.4	545543	1168.4	594917	1168.4	651390
1167.6	548097	1167.6	596867	1167.6	652930
1166.8	549157	1166.8	595983	1166.8	657637
1166	553027	1166	598200	1166	663190
1165.2	556017	1165.2	603360	1165.2	662607
1164.4	556683	1164.4	606857	1164.4	665200
1163.6	554450	1163.6	605860	1163.6	664503
1162.8	552877	1162.8	606320	1162.8	662050
1162	549553	1162	600753	1162	655173
1161.2	545263	1161.2	601877	1161.2	651437
1160.4	539457	1160.4	594797	1160.4	650523
1159.6	536440	1159.6	590750	1159.6	645223
1158.8	533233	1158.8	585290	1158.8	641277
1158	532703	1158	582973	1158	636467
1157.2	526290	1157.2	579960	1157.2	630393
1156.4	521453	1156.4	576650	1156.4	628627
1155.6	519250	1155.6	574973	1155.6	621367
1154.8	517927	1154.8	569517	1154.8	618627
1154	516037	1154	565693	1154	615697
1153.2	512020	1153.2	565967	1153.2	611407
1152.4	508830	1152.4	564497	1152.4	609557
1151.6	512537	1151.6	559280	1151.6	611230
1150.8	517393	1150.8	563607	1150.8	615713
1150	524407	1150	571383	1150	627253
1149.2	536267	1149.2	581973	1149.2	649760
1148.4	564520	1148.4	605053	1148.4	688313
1147.6	630020	1147.6	662077	1147.6	793270
1146.8	786043	1146.8	787897	1146.8	1011950
1146	965480	1146	964063	1146	1246380
1145.2	912997	1145.2	1003230	1145.2	1173350
1144.4	690603	1144.4	851457	1144.4	866390
1143.6	575217	1143.6	705267	1143.6	701437
1142.8	544057	1142.8	624603	1142.8	654350
1142	534177	1142	590510	1142	635360
1141.2	529387	1141.2	577417	1141.2	628557
1140.4	530833	1140.4	573283	1140.4	629110
1139.6	532860	1139.6	577437	1139.6	628470
1138.8	535383	1138.8	578210	1138.8	632110
1138	536350	1138	579167	1138	632877
1137.2	532273	1137.2	578533	1137.2	629013
1136.4	525657	1136.4	576393	1136.4	620463
1135.6	513560	1135.6	565210	1135.6	611073
1134.8	502923	1134.8	554870	1134.8	602880
1134	492477	1134	545100	1134	587857
1133.2	482173	1133.2	535327	1133.2	575320
1132.4	476463	1132.4	526907	1132.4	564817
1131.6	466567	1131.6	516020	1131.6	554097
1130.8	454933	1130.8	503957	1130.8	541817
1130	447510	1130	496500	1130	530653
1129.2	442777	1129.2	486517	1129.2	519807
1128.4	437073	1128.4	484407	1128.4	513217
1127.6	431663	1127.6	476260	1127.6	503533
1126.8	426113	1126.8	467613	1126.8	499187
1126	422990	1126	465087	1126	496297
1125.2	419463	1125.2	460400	1125.2	493057
1124.4	422867	1124.4	461857	1124.4	498223
1123.6	429620	1123.6	466543	1123.6	509173
1122.8	445447	1122.8	481360	1122.8	533497
1122	480680	1122	510743	1122	585160
1121.2	556500	1121.2	575303	1121.2	702950
1120.4	755510	1120.4	735440	1120.4	999303
1119.6	1153910	1119.6	1060970	1119.6	1522770
1118.8	1404000	1118.8	1368680	1118.8	1831440
1118	1048090	1118	1262490	1118	1368260
1117.2	628233	1117.2	898493	1117.2	794330
1116.4	470800	1116.4	640200	1116.4	568727
1115.6	422360	1115.6	511327	1115.6	499983
1114.8	401317	1114.8	458817	1114.8	470063
1114	390840	1114	436950	1114	448723
1113.2	380727	1113.2	421870	1113.2	438373
1112.4	374157	1112.4	413877	1112.4	430820
1111.6	369023	1111.6	408340	1111.6	427750
1110.8	365540	1110.8	404717	1110.8	420527
1110	367033	1110	402977	1110	418983
1109.2	366363	1109.2	403820	1109.2	416863
1108.4	368240	1108.4	405587	1108.4	420543
1107.6	369803	1107.6	404290	1107.6	417600
1106.8	367773	1106.8	402953	1106.8	417943
1106	368047	1106	401590	1106	417750
1105.2	372120	1105.2	402387	1105.2	417753
1104.4	370773	1104.4	403660	1104.4	413597
1103.6	367930	1103.6	400963	1103.6	412547
1102.8	365220	1102.8	397097	1102.8	410543
1102	363450	1102	395200	1102	406490
1101.2	359687	1101.2	394483	1101.2	405330
1100.4	357270	1100.4	391517	1100.4	404210
1099.6	353043	1099.6	388250	1099.6	400590
1098.8	349313	1098.8	386307	1098.8	397597
1098	347660	1098	384920	1098	397217
1097.2	343353	1097.2	382050	1097.2	393520
1096.4	344330	1096.4	379167	1096.4	393203
1095.6	342390	1095.6	378720	1095.6	390990
1094.8	341793	1094.8	377823	1094.8	392657
1094	341917	1094	378657	1094	392543
1093.2	340547	1093.2	379630	1093.2	393860
1092.4	341307	1092.4	376387	1092.4	395767
1091.6	340927	1091.6	378833	1091.6	392717
1090.8	342950	1090.8	378530	1090.8	393973
1090	342077	1090	378080	1090	395383
1089.2	342157	1089.2	377840	1089.2	394800
1088.4	342770	1088.4	377443	1088.4	395987
1087.6	342927	1087.6	377943	1087.6	395580
1086.8	343293	1086.8	380230	1086.8	395467
1086	344340	1086	380303	1086	394647
1085.2	343803	1085.2	380583	1085.2	395937
1084.4	344340	1084.4	380807	1084.4	396650
1083.6	344517	1083.6	381777	1083.6	393810
1082.8	343467	1082.8	380590	1082.8	395673
1082	345610	1082	383617	1082	398273
1081.2	344543	1081.2	382773	1081.2	396607
1080.4	346663	1080.4	382620	1080.4	397517
1079.6	346037	1079.6	382970	1079.6	397487
1078.8	344200	1078.8	384303	1078.8	396517
1078	345993	1078	385933	1078	398393
1077.2	346943	1077.2	383413	1077.2	398447
1076.4	345773	1076.4	385250	1076.4	401187
1075.6	348290	1075.6	387313	1075.6	401340
1074.8	349687	1074.8	386397	1074.8	401647
1074	348963	1074	388280	1074	401733
1073.2	347757	1073.2	386767	1073.2	400813
1072.4	350400	1072.4	387923	1072.4	403017
1071.6	349300	1071.6	388360	1071.6	401620
1070.8	348267	1070.8	389857	1070.8	402620
1070	349730	1070	389313	1070	403317
1069.2	350970	1069.2	389410	1069.2	405513
1068.4	351223	1068.4	388807	1068.4	403613
1067.6	352010	1067.6	389773	1067.6	404593
1066.8	352873	1066.8	390510	1066.8	405420
1066	351653	1066	390490	1066	406073
1065.2	352717	1065.2	392980	1065.2	404880
1064.4	354257	1064.4	390663	1064.4	405160
1063.6	354683	1063.6	391517	1063.6	407720
1062.8	353193	1062.8	391443	1062.8	410377
1062	356123	1062	391383	1062	408303
1061.2	355643	1061.2	392450	1061.2	411160
1060.4	357483	1060.4	394177	1060.4	411917
1059.6	357413	1059.6	395667	1059.6	411277
1058.8	355503	1058.8	393547	1058.8	411413
1058	356860	1058	395987	1058	410533
1057.2	357427	1057.2	396773	1057.2	413233
1056.4	358263	1056.4	396630	1056.4	414430
1055.6	360387	1055.6	396223	1055.6	413267
1054.8	358150	1054.8	400607	1054.8	413090
1054	358287	1054	399283	1054	414540
1053.2	361587	1053.2	398700	1053.2	414700
1052.4	360720	1052.4	397647	1052.4	416197
1051.6	362283	1051.6	397617	1051.6	415533
1050.8	360177	1050.8	398037	1050.8	417863
1050	360950	1050	399930	1050	418803
1049.2	361593	1049.2	399847	1049.2	417773
1048.4	361847	1048.4	401210	1048.4	418630
1047.6	361113	1047.6	398760	1047.6	418260
1046.8	361780	1046.8	398690	1046.8	418617
1046	362027	1046	403623	1046	417297
1045.2	362563	1045.2	400560	1045.2	421127
1044.4	365210	1044.4	401917	1044.4	420093
1043.6	365960	1043.6	402007	1043.6	422330
1042.8	366990	1042.8	404190	1042.8	421400
1042	364280	1042	403193	1042	421930
1041.2	366183	1041.2	403760	1041.2	421587
1040.4	368323	1040.4	404103	1040.4	423583
1039.6	368000	1039.6	405177	1039.6	425430
1038.8	367950	1038.8	407023	1038.8	425060
1038	368297	1038	406977	1038	424650
1037.2	367200	1037.2	410160	1037.2	423173
1036.4	369083	1036.4	408843	1036.4	425560
1035.6	368267	1035.6	409187	1035.6	427493
1034.8	370587	1034.8	409887	1034.8	427870
1034	371690	1034	409423	1034	426620
1033.2	371727	1033.2	409830	1033.2	428497
1032.4	371293	1032.4	411610	1032.4	427917
1031.6	371690	1031.6	410810	1031.6	429827
1030.8	371267	1030.8	412023	1030.8	430087
1030	372257	1030	411783	1030	430973
1029.2	374687	1029.2	412507	1029.2	430170
1028.4	374170	1028.4	416587	1028.4	433747
1027.6	375240	1027.6	414087	1027.6	433627
1026.8	375340	1026.8	415060	1026.8	435153
1026	376823	1026	415123	1026	433450
1025.2	376983	1025.2	416977	1025.2	434430
1024.4	377827	1024.4	415260	1024.4	435840
1023.6	376780	1023.6	415640	1023.6	436613
1022.8	379963	1022.8	418520	1022.8	438463
1022	379060	1022	417430	1022	436840
1021.2	381543	1021.2	421113	1021.2	439683
1020.4	380763	1020.4	419797	1020.4	440407
1019.6	382773	1019.6	419907	1019.6	441173
1018.8	382477	1018.8	420307	1018.8	440743
1018	383323	1018	421063	1018	442840
1017.2	383877	1017.2	422397	1017.2	443437
1016.4	387017	1016.4	422600	1016.4	443577
1015.6	386633	1015.6	424897	1015.6	446730
1014.8	387503	1014.8	425127	1014.8	447303
1014	385440	1014	425160	1014	449323
1013.2	386037	1013.2	427663	1013.2	446850
1012.4	387380	1012.4	424450	1012.4	446540
1011.6	388543	1011.6	428550	1011.6	448390
1010.8	386660	1010.8	426633	1010.8	448543
1010	389430	1010	427140	1010	449680
1009.2	389940	1009.2	427170	1009.2	447987
1008.4	390510	1008.4	428413	1008.4	450443
1007.6	390253	1007.6	429727	1007.6	448410
1006.8	391623	1006.8	428383	1006.8	452340
1006	391687	1006	431390	1006	452170
1005.2	392233	1005.2	431333	1005.2	453993
1004.4	393923	1004.4	431800	1004.4	456137
1003.6	392577	1003.6	434273	1003.6	456497
1002.8	396173	1002.8	437417	1002.8	458937
1002	397900	1002	436860	1002	462973
1001.2	396703	1001.2	438313	1001.2	461070
1000.4	397993	1000.4	438657	1000.4	464570
999.6	398587	999.6	441413	999.6	466337
998.8	400867	998.8	442807	998.8	467093
998	402647	998	441443	998	470400
997.2	400890	997.2	443950	997.2	467550
996.4	401907	996.4	444200	996.4	469967
995.6	403530	995.6	444297	995.6	466630
994.8	404267	994.8	442123	994.8	466650
994	400923	994	441437	994	465487
993.2	403733	993.2	439377	993.2	463227
992.4	402127	992.4	442453	992.4	464647
991.6	403430	991.6	440947	991.6	465180
990.8	402147	990.8	438957	990.8	465280
990	401203	990	440893	990	463740
989.2	400143	989.2	440573	989.2	465687
988.4	402170	988.4	440237	988.4	465880
987.6	402130	987.6	443363	987.6	466420
986.8	400990	986.8	443187	986.8	466213
986	403653	986	443140	986	463287
985.2	402740	985.2	439983	985.2	468310
984.4	401627	984.4	444210	984.4	467600
983.6	405407	983.6	445273	983.6	470917
982.8	409240	982.8	444370	982.8	474767
982	410733	982	449770	982	478437
981.2	410767	981.2	453520	981.2	484310
980.4	415240	980.4	460930	980.4	490883
979.6	418163	979.6	463160	979.6	496330
978.8	423387	978.8	468783	978.8	502967
978	427827	978	472647	978	512920
977.2	429487	977.2	473850	977.2	511207
976.4	430913	976.4	473317	976.4	506563
975.6	432420	975.6	468413	975.6	498350
974.8	428860	974.8	462713	974.8	491760
974	428197	974	460293	974	485640
973.2	421837	973.2	454510	973.2	481697
972.4	419667	972.4	452977	972.4	476677
971.6	415937	971.6	451037	971.6	476017
970.8	412577	970.8	447250	970.8	473407
970	410537	970	444007	970	469120
969.2	408800	969.2	439060	969.2	466097
968.4	407393	968.4	437963	968.4	463123
967.6	405553	967.6	439550	967.6	462450
966.8	404680	966.8	438350	966.8	459360
966	403417	966	434040	966	457847
965.2	402137	965.2	435113	965.2	456040
964.4	402107	964.4	434893	964.4	455417
963.6	400550	963.6	434657	963.6	454673
962.8	401310	962.8	435243	962.8	458190
962	400620	962	434543	962	458273
961.2	401603	961.2	437667	961.2	454780
960.4	400870	960.4	437400	960.4	458247
959.6	402540	959.6	436697	959.6	457127
958.8	401693	958.8	437893	958.8	458860
958	403400	958	436177	958	459023
957.2	403177	957.2	436463	957.2	459523
956.4	404097	956.4	436823	956.4	460230
955.6	402810	955.6	439320	955.6	458877
954.8	404370	954.8	438157	954.8	458553
954	409360	954	436703	954	459693
953.2	406310	953.2	438247	953.2	461947
952.4	405313	952.4	439857	952.4	460590
951.6	408837	951.6	439940	951.6	463850
950.8	404883	950.8	441300	950.8	464667
950	410453	950	442127	950	465327
949.2	408227	949.2	441770	949.2	464290
948.4	407193	948.4	443237	948.4	464217
947.6	409410	947.6	443227	947.6	464837
946.8	409273	946.8	441123	946.8	463757
946	409027	946	445960	946	467727
945.2	410873	945.2	442787	945.2	463543
944.4	411533	944.4	442787	944.4	464740
943.6	411173	943.6	444067	943.6	465710
942.8	412473	942.8	443540	942.8	467137
942	413943	942	445027	942	468657
941.2	413180	941.2	446063	941.2	467917
940.4	416000	940.4	445073	940.4	468337
939.6	413537	939.6	448327	939.6	469800
938.8	414623	938.8	446957	938.8	470667
938	415600	938	446110	938	471610
937.2	413127	937.2	446147	937.2	469610
936.4	415797	936.4	449303	936.4	470330
935.6	419697	935.6	450430	935.6	469920
934.8	418507	934.8	450927	934.8	473580
934	417283	934	451073	934	472713
933.2	419523	933.2	452423	933.2	470800
932.4	417327	932.4	451753	932.4	472187
931.6	418303	931.6	453407	931.6	476293
930.8	419447	930.8	452350	930.8	477327
930	419543	930	450900	930	474607
929.2	420537	929.2	452310	929.2	476110
928.4	418593	928.4	455587	928.4	474480
927.6	420923	927.6	454500	927.6	477820
926.8	422137	926.8	453140	926.8	477277
926	422243	926	456307	926	478070
925.2	420620	925.2	453393	925.2	480763
924.4	422980	924.4	457463	924.4	479540
923.6	423533	923.6	457310	923.6	478830
922.8	424777	922.8	456827	922.8	481163
922	422770	922	457440	922	480947
921.2	426157	921.2	461547	921.2	481890
920.4	426220	920.4	460447	920.4	484450
919.6	427017	919.6	459200	919.6	487793
918.8	429767	918.8	459600	918.8	484027
918	428090	918	459313	918	484793
917.2	428203	917.2	459907	917.2	485637
916.4	428720	916.4	460843	916.4	483670
915.6	431153	915.6	463677	915.6	487467
914.8	432423	914.8	464393	914.8	487070
914	432620	914	462790	914	488053
913.2	432447	913.2	465593	913.2	491403
912.4	433737	912.4	466137	912.4	489773
911.6	435010	911.6	462523	911.6	489963
910.8	434580	910.8	465687	910.8	490433
910	434937	910	466653	910	489350
909.2	436110	909.2	467717	909.2	489097
908.4	436743	908.4	467303	908.4	494267
907.6	435483	907.6	468310	907.6	493193
906.8	438170	906.8	466863	906.8	492303
906	438703	906	468130	906	493943
905.2	439413	905.2	468403	905.2	494817
904.4	438870	904.4	469737	904.4	496157
903.6	440070	903.6	469977	903.6	493890
902.8	439277	902.8	473133	902.8	494853
902	438470	902	474313	902	496357
901.2	441290	901.2	474020	901.2	496017
900.4	444447	900.4	474430	900.4	496283
899.6	444307	899.6	476303	899.6	500320
898.8	443507	898.8	474787	898.8	499357
898	445197	898	475113	898	499280
897.2	445677	897.2	476080	897.2	499827
896.4	444030	896.4	474767	896.4	500247
895.6	446140	895.6	475557	895.6	501963
894.8	447993	894.8	476263	894.8	504123
894	449523	894	480177	894	503453
893.2	448270	893.2	481600	893.2	503843
892.4	448867	892.4	479377	892.4	502673
891.6	448507	891.6	480377	891.6	503273
890.8	448043	890.8	479463	890.8	504127
890	449170	890	480480	890	505970
889.2	451227	889.2	482120	889.2	507677
888.4	451383	888.4	479473	888.4	506163
887.6	452237	887.6	481607	887.6	506140
886.8	451320	886.8	483347	886.8	509303
886	455537	886	482243	886	510617
885.2	453783	885.2	484480	885.2	510863
884.4	454870	884.4	483253	884.4	510393
883.6	455960	883.6	484687	883.6	510637
882.8	454623	882.8	486853	882.8	512757
882	456717	882	485930	882	511877
881.2	455837	881.2	489427	881.2	513323
880.4	458887	880.4	489387	880.4	513110
879.6	461470	879.6	488913	879.6	515257
878.8	461380	878.8	489503	878.8	513943
878	459660	878	491457	878	514450
877.2	460720	877.2	492567	877.2	516593
876.4	460893	876.4	491387	876.4	518353
875.6	461330	875.6	494057	875.6	521023
874.8	463133	874.8	496387	874.8	518677
874	462707	874	494393	874	519707
873.2	460410	873.2	493100	873.2	521220
872.4	462633	872.4	491767	872.4	520947
871.6	465683	871.6	493263	871.6	521350
870.8	464937	870.8	494037	870.8	523440
870	465527	870	498993	870	521850
869.2	465147	869.2	496817	869.2	522337
868.4	466830	868.4	496797	868.4	521407
867.6	466357	867.6	497857	867.6	525020
866.8	466937	866.8	499123	866.8	526570
866	470553	866	501453	866	526803
865.2	468897	865.2	499910	865.2	526647
864.4	469960	864.4	499670	864.4	526550
863.6	468133	863.6	501107	863.6	530060
862.8	471100	862.8	498883	862.8	529287
862	469737	862	501090	862	528473
861.2	475350	861.2	504173	861.2	530027
860.4	470947	860.4	501883	860.4	534560
859.6	472633	859.6	502093	859.6	530220
858.8	473267	858.8	504457	858.8	533253
858	473383	858	503997	858	537097
857.2	476017	857.2	505367	857.2	536030
856.4	474977	856.4	508247	856.4	534800
855.6	475737	855.6	508250	855.6	535473
854.8	477170	854.8	505997	854.8	536710
854	477907	854	507167	854	537537
853.2	476703	853.2	509450	853.2	538280
852.4	477860	852.4	507770	852.4	538903
851.6	477740	851.6	509057	851.6	540017
850.8	481833	850.8	510640	850.8	539337
850	479680	850	510230	850	538663
849.2	481463	849.2	511457	849.2	540723
848.4	480683	848.4	510563	848.4	542330
847.6	481757	847.6	514820	847.6	545560
846.8	480093	846.8	511970	846.8	543590
846	482347	846	512393	846	545433
845.2	484163	845.2	512040	845.2	544850
844.4	485380	844.4	517063	844.4	545740
843.6	484790	843.6	516770	843.6	546973
842.8	487687	842.8	516440	842.8	546880
842	486667	842	519253	842	547623
841.2	488550	841.2	518783	841.2	547300
840.4	488750	840.4	518737	840.4	548907
839.6	490063	839.6	519873	839.6	548877
838.8	489137	838.8	521750	838.8	550383
838	489647	838	521000	838	552873
837.2	489200	837.2	520310	837.2	552493
836.4	492563	836.4	521783	836.4	554070
835.6	493290	835.6	524530	835.6	552327
834.8	492960	834.8	524130	834.8	555887
834	493537	834	525263	834	555567
833.2	494190	833.2	527410	833.2	556070
832.4	494800	832.4	528250	832.4	557080
831.6	496677	831.6	529870	831.6	557310
830.8	494990	830.8	526817	830.8	559150
830	495220	830	526347	830	560197
829.2	498767	829.2	528330	829.2	559397
828.4	496240	828.4	528057	828.4	557613
827.6	497867	827.6	527557	827.6	560087
826.8	498753	826.8	529487	826.8	560650
826	501590	826	531810	826	561040
825.2	502370	825.2	531153	825.2	562193
824.4	500043	824.4	530107	824.4	562503
823.6	500043	823.6	532013	823.6	565390
822.8	500783	822.8	531280	822.8	568263
822	503197	822	533333	822	565193
821.2	503623	821.2	532080	821.2	566877
820.4	504530	820.4	534937	820.4	568490
819.6	505807	819.6	535133	819.6	569800
818.8	504470	818.8	536437	818.8	569877
818	505370	818	539810	818	570507
817.2	505520	817.2	538010	817.2	568650
816.4	505930	816.4	535330	816.4	571750
815.6	511330	815.6	538293	815.6	571543
814.8	514077	814.8	538397	814.8	574120
814	509673	814	539177	814	573813
813.2	510207	813.2	543023	813.2	572400
812.4	509200	812.4	540830	812.4	573770
811.6	512390	811.6	542397	811.6	576303
810.8	513343	810.8	542807	810.8	576223
810	512837	810	545237	810	575823
809.2	512323	809.2	546297	809.2	576547
808.4	513870	808.4	544383	808.4	576863
807.6	515420	807.6	544940	807.6	580417
806.8	516363	806.8	546523	806.8	579470
806	516327	806	544720	806	580223
805.2	516160	805.2	547270	805.2	581913
804.4	518083	804.4	548553	804.4	583513
803.6	518450	803.6	548843	803.6	583373
802.8	518490	802.8	549393	802.8	582490
802	518150	802	550960	802	583677
801.2	520933	801.2	551553	801.2	584043
800.4	524103	800.4	550370	800.4	587083
799.6	522460	799.6	553013	799.6	585893
798.8	524060	798.8	551830	798.8	588340
798	523357	798	551537	798	587913
797.2	524873	797.2	555537	797.2	588413
796.4	525280	796.4	554887	796.4	591473
795.6	528070	795.6	557063	795.6	592877
794.8	527933	794.8	557823	794.8	590103
794	527107	794	556550	794	589073
793.2	527993	793.2	558137	793.2	593803
792.4	527130	792.4	557470	792.4	596707
791.6	528450	791.6	559547	791.6	593277
790.8	531397	790.8	560520	790.8	594580
790	530463	790	561873	790	593103
789.2	532673	789.2	562493	789.2	597410
788.4	535463	788.4	560930	788.4	598437
787.6	534620	787.6	560400	787.6	599007
786.8	533110	786.8	565087	786.8	601850
786	536663	786	565837	786	598930
785.2	536027	785.2	565943	785.2	601590
784.4	538207	784.4	567113	784.4	601903
783.6	535927	783.6	565380	783.6	601957
782.8	537967	782.8	567547	782.8	604637
782	539703	782	571477	782	603440
781.2	539717	781.2	570843	781.2	604963
780.4	541407	780.4	571083	780.4	606667
779.6	538620	779.6	569747	779.6	604373
778.8	539967	778.8	569363	778.8	605143
778	541997	778	573510	778	606283
777.2	541777	777.2	572790	777.2	608077
776.4	543007	776.4	574427	776.4	609503
775.6	546850	775.6	574957	775.6	610087
774.8	546037	774.8	576167	774.8	610710
774	546597	774	577773	774	611220
773.2	546403	773.2	578950	773.2	615610
772.4	547173	772.4	579880	772.4	615910
771.6	547587	771.6	576803	771.6	614630
770.8	549567	770.8	577767	770.8	615417
770	552163	770	579187	770	614483
769.2	551900	769.2	579630	769.2	615927
768.4	553397	768.4	580500	768.4	617833
767.6	552527	767.6	581767	767.6	616177
766.8	555827	766.8	580887	766.8	619567
766	555873	766	583640	766	622460
765.2	553733	765.2	582930	765.2	618240
764.4	554873	764.4	583853	764.4	620750
763.6	555857	763.6	587093	763.6	622327
762.8	558200	762.8	586297	762.8	626070
762	559543	762	587897	762	623057
761.2	559730	761.2	587930	761.2	625207
760.4	561560	760.4	591693	760.4	628133
759.6	562433	759.6	590993	759.6	627117
758.8	560810	758.8	589290	758.8	628050
758	563737	758	591437	758	631290
757.2	564493	757.2	591663	757.2	628500
756.4	566043	756.4	591957	756.4	631293
755.6	563983	755.6	592037	755.6	631933
754.8	565097	754.8	593647	754.8	632457
754	567107	754	593803	754	633793
753.2	568147	753.2	595147	753.2	633037
752.4	566083	752.4	596650	752.4	635450
751.6	568613	751.6	596590	751.6	634370
750.8	567730	750.8	598810	750.8	636453
750	567463	750	600527	750	639697
749.2	568213	749.2	599370	749.2	636900
748.4	570937	748.4	600413	748.4	639353
747.6	573300	747.6	600267	747.6	644590
746.8	574123	746.8	602233	746.8	642523
746	574647	746	602217	746	643897
745.2	575887	745.2	604823	745.2	642857
744.4	574990	744.4	606040	744.4	644367
743.6	577917	743.6	606327	743.6	645993
742.8	577083	742.8	607503	742.8	645627
742	578237	742	607350	742	645313
741.2	579420	741.2	609217	741.2	648813
740.4	582793	740.4	608270	740.4	647733
739.6	581963	739.6	610800	739.6	651473
738.8	581533	738.8	611507	738.8	651737
738	580190	738	614640	738	652910
737.2	583307	737.2	614527	737.2	655267
736.4	585240	736.4	614220	736.4	653883
735.6	585677	735.6	616937	735.6	655573
734.8	585970	734.8	616857	734.8	655577
734	586760	734	617660	734	656267
733.2	585880	733.2	620103	733.2	658990
732.4	590093	732.4	619107	732.4	661330
731.6	588530	731.6	620877	731.6	662277
730.8	593567	730.8	619320	730.8	661107
730	593010	730	620673	730	662177
729.2	592440	729.2	624473	729.2	665667
728.4	595433	728.4	621927	728.4	666853
727.6	596853	727.6	627033	727.6	667267
726.8	596790	726.8	622963	726.8	666720
726	599280	726	625113	726	668967
725.2	600363	725.2	627377	725.2	669763
724.4	597757	724.4	629313	724.4	669663
723.6	599693	723.6	629183	723.6	671610
722.8	600927	722.8	629783	722.8	672450
722	603100	722	629697	722	672383
721.2	604213	721.2	630580	721.2	674140
720.4	604697	720.4	631480	720.4	676503
719.6	607350	719.6	632710	719.6	677133
718.8	606720	718.8	634977	718.8	678713
718	607957	718	636200	718	679067
717.2	607063	717.2	636253	717.2	681960
716.4	609947	716.4	635217	716.4	682723
715.6	611523	715.6	637867	715.6	682493
714.8	612530	714.8	639093	714.8	681800
714	613850	714	639097	714	684080
713.2	611110	713.2	642217	713.2	686550
712.4	613747	712.4	640570	712.4	687843
711.6	616517	711.6	643537	711.6	688847
710.8	614297	710.8	645313	710.8	691027
710	617383	710	649530	710	693987
709.2	621247	709.2	648407	709.2	695023
708.4	618617	708.4	647853	708.4	693877
707.6	619293	707.6	650230	707.6	693000
706.8	621193	706.8	651510	706.8	695533
706	621353	706	648040	706	696933
705.2	623200	705.2	647967	705.2	697220
704.4	626177	704.4	649910	704.4	698680
703.6	623917	703.6	650617	703.6	696957
702.8	624753	702.8	651600	702.8	698307
702	625827	702	653603	702	702613
701.2	627837	701.2	654303	701.2	702903
700.4	626773	700.4	654987	700.4	701913
699.6	629407	699.6	654523	699.6	701957
698.8	629323	698.8	658377	698.8	703533
698	631407	698	659003	698	704883
697.2	630853	697.2	659947	697.2	706240
696.4	630370	696.4	659667	696.4	709167
695.6	633533	695.6	661413	695.6	708063
694.8	633877	694.8	662813	694.8	710590
694	633927	694	661553	694	713210
693.2	637657	693.2	664120	693.2	713060
692.4	637850	692.4	667053	692.4	714473
691.6	637567	691.6	668700	691.6	717763
690.8	639607	690.8	669307	690.8	716027
690	640900	690	668977	690	715587
689.2	640310	689.2	672530	689.2	716833
688.4	646050	688.4	672017	688.4	721787
687.6	647180	687.6	675300	687.6	722453
686.8	645477	686.8	675323	686.8	722470
686	651080	686	677240	686	727343
685.2	649960	685.2	676880	685.2	725320
684.4	653030	684.4	677053	684.4	728557
683.6	650793	683.6	679823	683.6	727417
682.8	652977	682.8	681567	682.8	730447
682	653387	682	681523	682	731253
681.2	654010	681.2	678900	681.2	733857
680.4	657337	680.4	682813	680.4	736267
679.6	658643	679.6	685140	679.6	734687
678.8	657987	678.8	685010	678.8	735813
678	657933	678	684630	678	736567
677.2	657050	677.2	685893	677.2	738767
676.4	659010	676.4	689810	676.4	740333
675.6	661353	675.6	688960	675.6	740350
674.8	662387	674.8	692463	674.8	742290
674	663233	674	690443	674	745093
673.2	661543	673.2	689433	673.2	743640
672.4	662867	672.4	692653	672.4	747320
671.6	664040	671.6	696087	671.6	746610
670.8	665847	670.8	694223	670.8	749187
670	668100	670	693173	670	749157
669.2	667137	669.2	694660	669.2	750650
668.4	671003	668.4	698840	668.4	753550
667.6	673423	667.6	699617	667.6	754997
666.8	675177	666.8	701480	666.8	758533
666	678713	666	704013	666	759450
665.2	678803	665.2	705240	665.2	763650
664.4	681307	664.4	710113	664.4	765507
663.6	683667	663.6	712607	663.6	771100
662.8	686707	662.8	716843	662.8	775453
662	688383	662	718197	662	779307
661.2	693703	661.2	718283	661.2	781150
660.4	693810	660.4	720357	660.4	777753
659.6	692757	659.6	721887	659.6	774833
658.8	688107	658.8	717873	658.8	774857
658	683150	658	716913	658	770240
657.2	684940	657.2	710557	657.2	767950
656.4	683433	656.4	712453	656.4	767160
655.6	683530	655.6	709167	655.6	767740
654.8	686730	654.8	714647	654.8	767467
654	686913	654	714703	654	769580
653.2	688490	653.2	717667	653.2	769843
652.4	687193	652.4	714300	652.4	771303
651.6	690537	651.6	716377	651.6	774330
650.8	692027	650.8	722190	650.8	777283
650	693967	650	720950	650	780030
649.2	696807	649.2	723403	649.2	780737
648.4	697413	648.4	730140	648.4	786513
647.6	702773	647.6	731917	647.6	789430
646.8	708290	646.8	734347	646.8	797017
646	709923	646	735860	646	800000
645.2	712643	645.2	742227	645.2	797833
644.4	711983	644.4	737287	644.4	793820
643.6	708210	643.6	736377	643.6	791140
642.8	704243	642.8	733210	642.8	789103
642	702527	642	730727	642	784997
641.2	704473	641.2	731713	641.2	785830
640.4	700303	640.4	727543	640.4	784617
639.6	702427	639.6	726750	639.6	786007
638.8	704690	638.8	727867	638.8	785867
638	703793	638	728240	638	785857
637.2	708917	637.2	731247	637.2	791303
636.4	707370	636.4	733067	636.4	793443
635.6	712547	635.6	735513	635.6	795817
634.8	715227	634.8	739583	634.8	796290
634	715827	634	744023	634	797200
633.2	719100	633.2	746160	633.2	799593
632.4	717747	632.4	747060	632.4	800990
631.6	718787	631.6	745490	631.6	800620
630.8	712747	630.8	745257	630.8	795540
630	714747	630	742777	630	794867
629.2	714033	629.2	742650	629.2	794037
628.4	712097	628.4	742423	628.4	798390
627.6	714837	627.6	744260	627.6	801537
626.8	716877	626.8	743560	626.8	800673
626	718283	626	744010	626	805390
625.2	720557	625.2	747337	625.2	805020
624.4	721603	624.4	748827	624.4	809673
623.6	725863	623.6	752137	623.6	810710
622.8	732237	622.8	756110	622.8	814757
622	734580	622	759240	622	818610
621.2	740443	621.2	766513	621.2	822227
620.4	741717	620.4	767837	620.4	826443
619.6	735830	619.6	768120	619.6	824490
618.8	736270	618.8	764043	618.8	822050
618	733663	618	762357	618	821143
617.2	734323	617.2	762050	617.2	819113
616.4	730560	616.4	761233	616.4	820733
615.6	732497	615.6	756767	615.6	824360
614.8	732793	614.8	760693	614.8	819867
614	731243	614	760333	614	822643
613.2	735277	613.2	760253	613.2	823613
612.4	737060	612.4	758860	612.4	820093
611.6	737100	611.6	759347	611.6	822547
610.8	736650	610.8	758867	610.8	824967
610	737507	610	766047	610	825423
609.2	738327	609.2	767200	609.2	828097
608.4	742107	608.4	766430	608.4	830227
607.6	743123	607.6	767087	607.6	839183
606.8	746633	606.8	776317	606.8	842570
606	752000	606	775267	606	846643
605.2	758797	605.2	780920	605.2	859503
604.4	763280	604.4	787443	604.4	864150
603.6	772943	603.6	794250	603.6	873327
602.8	776043	602.8	797927	602.8	877870
602	777750	602	804907	602	879623
601.2	776397	601.2	805730	601.2	874450
600.4	770907	600.4	801443	600.4	868867
599.6	769603	599.6	794327	599.6	862600
598.8	759153	598.8	790313	598.8	863950
598	763373	598	790533	598	864540
597.2	768163	597.2	792757	597.2	868710
596.4	772800	596.4	796503	596.4	872170
595.6	778017	595.6	801670	595.6	877497
594.8	782710	594.8	804677	594.8	878017
594	782413	594	805883	594	878390
593.2	776553	593.2	803293	593.2	869360
592.4	767917	592.4	795860	592.4	854967
591.6	754280	591.6	782787	591.6	835087
590.8	736307	590.8	767483	590.8	811083
590	721490	590	750650	590	796767
589.2	711510	589.2	738897	589.2	784773
588.4	702873	588.4	727613	588.4	775780
587.6	696643	587.6	719947	587.6	767260
586.8	690597	586.8	715360	586.8	762930
586	689350	586	712477	586	761147
585.2	687883	585.2	712193	585.2	758043
584.4	690513	584.4	707380	584.4	756033
583.6	688790	583.6	707850	583.6	757557
582.8	687687	582.8	708167	582.8	758350
582	690060	582	710960	582	762277
581.2	691683	581.2	707297	581.2	767437
580.4	695283	580.4	714720	580.4	770313
579.6	701290	579.6	715077	579.6	772417
578.8	699280	578.8	720300	578.8	779033
578	707233	578	721627	578	783857
577.2	707510	577.2	725807	577.2	783473
576.4	710360	576.4	728863	576.4	786083
575.6	712210	575.6	733490	575.6	787857
574.8	714987	574.8	731123	574.8	785537
574	708773	574	727933	574	779397
573.2	703887	573.2	723193	573.2	775837
572.4	701017	572.4	720383	572.4	771470
571.6	696870	571.6	718807	571.6	772653
570.8	697947	570.8	717177	570.8	768060
570	699560	570	714603	570	771497
569.2	705183	569.2	717340	569.2	775490
568.4	707227	568.4	720663	568.4	777070
567.6	706560	567.6	719460	567.6	774843
566.8	705703	566.8	723183	566.8	775417
566	699453	566	719817	566	769610
565.2	694453	565.2	714623	565.2	759943
564.4	690797	564.4	708450	564.4	751083
563.6	684120	563.6	699910	563.6	743883
562.8	679650	562.8	694953	562.8	736747
562	679973	562	690863	562	736530
561.2	677183	561.2	688890	561.2	731540
560.4	674670	560.4	687297	560.4	727907
559.6	674203	559.6	687143	559.6	728757
558.8	672567	558.8	685093	558.8	728137
558	673377	558	686850	558	729093
557.2	673997	557.2	687717	557.2	728603
556.4	675610	556.4	687497	556.4	733183
555.6	676143	555.6	689737	555.6	732837
554.8	679113	554.8	690990	554.8	733117
554	680887	554	692300	554	734597
553.2	683493	553.2	692090	553.2	737980
552.4	684340	552.4	696747	552.4	740347
551.6	685333	551.6	697000	551.6	743300
550.8	685380	550.8	700523	550.8	741413
550	684857	550	697557	550	745357
549.2	687450	549.2	697750	549.2	743330
548.4	692273	548.4	697963	548.4	743440
547.6	691127	547.6	697720	547.6	741620
546.8	692603	546.8	698720	546.8	744123
546	692877	546	697957	546	745260
545.2	696490	545.2	701390	545.2	745167
544.4	697037	544.4	702407	544.4	745423
543.6	699713	543.6	707130	543.6	746643
542.8	704573	542.8	706843	542.8	751167
542	706553	542	708723	542	759450
541.2	709977	541.2	713723	541.2	760483
540.4	713803	540.4	718113	540.4	765947
539.6	716307	539.6	722910	539.6	773660
538.8	721717	538.8	724923	538.8	772570
538	722273	538	724483	538	774617
537.2	719903	537.2	725467	537.2	773380
536.4	723553	536.4	728337	536.4	772850
535.6	725917	535.6	730153	535.6	779110
534.8	729223	534.8	739877	534.8	793583
534	744027	534	765470	534	821180
533.2	768430	533.2	801127	533.2	880767
532.4	793393	532.4	837553	532.4	947140
531.6	804393	531.6	843567	531.6	947433
530.8	789127	530.8	817047	530.8	859993
530	752750	530	766393	530	793270
529.2	723297	529.2	729913	529.2	771830
528.4	713950	528.4	719747	528.4	766977
527.6	715267	527.6	718830	527.6	763180
526.8	712430	526.8	715407	526.8	765480
526	710367	526	714693	526	763377
525.2	711433	525.2	717123	525.2	762873
524.4	715297	524.4	717240	524.4	771910
523.6	719697	523.6	723797	523.6	783443
522.8	731157	522.8	731627	522.8	796273
522	744183	522	741470	522	817827
521.2	765957	521.2	764293	521.2	846053
520.4	795990	520.4	786063	520.4	884307
519.6	826703	519.6	813483	519.6	912177
518.8	844290	518.8	833280	518.8	921443
518	833653	518	836167	518	904463
517.2	803717	517.2	819803	517.2	868043
516.4	767340	516.4	786840	516.4	827143
515.6	737153	515.6	756297	515.6	794417
514.8	723583	514.8	734093	514.8	772483
514	709653	514	719783	514	761610
513.2	708457	513.2	712603	513.2	761820
512.4	712613	512.4	716930	512.4	771533
511.6	723007	511.6	725333	511.6	788080
510.8	742603	510.8	734530	510.8	807437
510	757227	510	749707	510	823720
509.2	766897	509.2	756433	509.2	831233
508.4	767383	508.4	757780	508.4	822430
507.6	746110	507.6	748930	507.6	793770
506.8	716283	506.8	730330	506.8	758727
506	690307	506	700873	506	726857
505.2	669130	505.2	680540	505.2	703213
504.4	650560	504.4	660590	504.4	687263
503.6	641230	503.6	645047	503.6	666983
502.8	630487	502.8	630187	502.8	649623
502	619637	502	618137	502	638210
501.2	609580	501.2	608710	501.2	627673
500.4	605673	500.4	601133	500.4	622217
499.6	603660	499.6	597673	499.6	620060
498.8	600273	498.8	590143	498.8	616027
498	599290	498	592380	498	615727
497.2	600193	497.2	593473	497.2	620313
496.4	607300	496.4	595517	496.4	624687
495.6	621027	495.6	602883	495.6	637887
494.8	629917	494.8	613760	494.8	655137
494	643170	494	629540	494	678000
493.2	662553	493.2	645893	493.2	700490
492.4	676897	492.4	661457	492.4	715703
491.6	684407	491.6	671950	491.6	716110
490.8	676557	490.8	668723	490.8	702790
490	655913	490	655880	490	677210
489.2	632903	489.2	634727	489.2	650203
488.4	619977	488.4	617253	488.4	633777
487.6	611070	487.6	607737	487.6	621397
486.8	614503	486.8	597870	486.8	619370
486	610240	486	596463	486	620623
485.2	610720	485.2	599657	485.2	626110
484.4	613730	484.4	602507	484.4	628560
483.6	612840	483.6	602830	483.6	625137
482.8	607987	482.8	598083	482.8	616510
482	602367	482	590843	482	605583
481.2	592013	481.2	583623	481.2	596373
480.4	581263	480.4	573827	480.4	584307
479.6	574167	479.6	564310	479.6	575523
478.8	568477	478.8	556253	478.8	565857
478	567523	478	553420	478	559993
477.2	563097	477.2	548120	477.2	554240
476.4	558877	476.4	544720	476.4	550827
475.6	561700	475.6	545607	475.6	553237
474.8	560840	474.8	543443	474.8	552540
474	558357	474	542617	474	552390
473.2	561900	473.2	544247	473.2	549780
472.4	565233	472.4	544170	472.4	555020
471.6	572693	471.6	546470	471.6	553643
470.8	574303	470.8	549310	470.8	553847
470	575477	470	549973	470	556970
469.2	577370	469.2	550123	469.2	557923
468.4	576733	468.4	551807	468.4	560870
467.6	574293	467.6	550943	467.6	560747
466.8	570513	466.8	550510	466.8	560233
466	569003	466	550500	466	559237
465.2	569603	465.2	550080	465.2	561450
464.4	570893	464.4	551583	464.4	561847
463.6	569243	463.6	554103	463.6	563447
462.8	567237	462.8	554257	462.8	562403
462	568817	462	554467	462	564680
461.2	570670	461.2	555570	461.2	566677
460.4	567633	460.4	555657	460.4	571183
459.6	571253	459.6	555387	459.6	572937
458.8	571763	458.8	554707	458.8	572440
458	573367	458	553610	458	572770
457.2	572277	457.2	552463	457.2	574807
456.4	576903	456.4	552243	456.4	576807
455.6	574253	455.6	555650	455.6	578327
454.8	578600	454.8	554137	454.8	578777
454	577060	454	557137	454	583733
453.2	578467	453.2	558920	453.2	587040
452.4	580477	452.4	559613	452.4	586947
451.6	577367	451.6	552963	451.6	591733
450.8	578837	450.8	556680	450.8	595590
450	574140	450	556367	450	596600
449.2	576437	449.2	551790	449.2	600230
448.4	577327	448.4	563317	448.4	603853
447.6	578967	447.6	567457	447.6	607290
446.8	580463	446.8	570757	446.8	609583
446	600190	446	574253	446	614827
445.2	601473	445.2	576980	445.2	624080
444.4	600107	444.4	573027	444.4	631560
443.6	600853	443.6	581923	443.6	635517
442.8	600950	442.8	582670	442.8	638417
442	601280	442	582803	442	635753
441.2	601253	441.2	581580	441.2	630537
440.4	600293	440.4	572457	440.4	625910
439.6	608853	439.6	573327	439.6	618887
438.8	602950	438.8	575257	438.8	609863
438	589773	438	580800	438	601370
437.2	584470	437.2	581977	437.2	595640
436.4	579167	436.4	574827	436.4	586810
435.6	572893	435.6	568443	435.6	580137
434.8	569043	434.8	565077	434.8	578290
434	571287	434	563157	434	580020
433.2	571833	433.2	561063	433.2	582507
432.4	574167	432.4	564273	432.4	586527
431.6	577290	431.6	566583	431.6	593410
430.8	580200	430.8	572427	430.8	600270
430	593960	430	576300	430	609767
429.2	603467	429.2	587090	429.2	624987
428.4	607427	428.4	599213	428.4	643437
427.6	618713	427.6	615010	427.6	680727
426.8	662143	426.8	654430	426.8	763847
426	753317	426	729973	426	897060
425.2	912953	425.2	850837	425.2	1067520
424.4	1090810	424.4	985820	424.4	1227060
423.6	1117740	423.6	1060470	423.6	1221000
422.8	968483	422.8	1006910	422.8	1049000
422	827333	422	900407	422	887077
421.2	752700	421.2	812773	421.2	799483
420.4	725673	420.4	744320	420.4	743773
419.6	663373	419.6	679490	419.6	662950
418.8	574663	418.8	600693	418.8	556990
418	508597	418	532050	418	483357
417.2	472813	417.2	482373	417.2	442880
416.4	453390	416.4	449050	416.4	420677
415.6	439017	415.6	428650	415.6	401457
414.8	424847	414.8	413933	414.8	385920
414	413823	414	400307	414	370413
413.2	402173	413.2	387170	413.2	358987
412.4	391767	412.4	375543	412.4	346163
411.6	381473	411.6	364637	411.6	335240
410.8	375873	410.8	356393	410.8	327903
410	369313	410	350110	410	319557
409.2	362690	409.2	342943	409.2	310990
408.4	358337	408.4	339300	408.4	305857
407.6	354987	407.6	332127	407.6	303590
406.8	350930	406.8	330270	406.8	299683
406	347857	406	327073	406	299577
405.2	347347	405.2	325847	405.2	301140
404.4	351140	404.4	327150	404.4	304267
403.6	358460	403.6	329863	403.6	311713
402.8	360380	402.8	336490	402.8	315913
402	363610	402	342277	402	327497
401.2	376823	401.2	352453	401.2	346217
400.4	416000	400.4	379010	400.4	399413
399.6	523093	399.6	447523	399.6	525750
398.8	687527	398.8	574083	398.8	711390
398	751403	398	673013	398	760480
397.2	749250	397.2	689680	397.2	704613
396.4	644633	396.4	641987	396.4	610667
395.6	516050	395.6	546933	395.6	491723
394.8	431230	394.8	462330	394.8	399017
394	389460	394	403123	394	343560
393.2	358500	393.2	355797	393.2	303040
392.4	318800	392.4	314823	392.4	259507
391.6	286000	391.6	280543	391.6	220750
390.8	266977	390.8	256963	390.8	198217
390	255607	390	239753	390	186410
389.2	249553	389.2	226940	389.2	176660
388.4	244513	388.4	222170	388.4	170327
387.6	240847	387.6	217243	387.6	165720
386.8	238107	386.8	213713	386.8	163707
386	235807	386	214167	386	161620
385.2	237147	385.2	212097	385.2	159010
384.4	237547	384.4	212230	384.4	157907
383.6	239240	383.6	212693	383.6	158443
382.8	246207	382.8	214703	382.8	158193
382	252553	382	217677	382	158910
381.2	261370	381.2	217520	381.2	161110
380.4	267137	380.4	221347	380.4	161300
379.6	275620	379.6	221233	379.6	160380
378.8	285293	378.8	223733	378.8	159467
378	275200	378	219140	378	156407
377.2	251260	377.2	206930	377.2	153343
376.4	230783	376.4	198100	376.4	148623
375.6	218300	375.6	193623	375.6	146027
374.8	213270	374.8	191087	374.8	146373
374	209923	374	189397	374	146487
373.2	207887	373.2	189473	373.2	146903
372.4	206567	372.4	189170	372.4	146643
371.6	207247	371.6	190420	371.6	147760
370.8	209087	370.8	189473	370.8	148280
370	212403	370	190160	370	149960
369.2	214853	369.2	192367	369.2	147913
368.4	220127	368.4	194920	368.4	147180
367.6	227480	367.6	197683	367.6	147997
366.8	242650	366.8	201340	366.8	147500
366	256943	366	208577	366	151310
365.2	270830	365.2	213597	365.2	152403
364.4	286230	364.4	219487	364.4	153543
363.6	302280	363.6	223820	363.6	155633
362.8	299413	362.8	221523	362.8	153907
362	262583	362	203333	362	147190
361.2	221907	361.2	189107	361.2	138733
360.4	197570	360.4	179560	360.4	132743
359.6	183843	359.6	172580	359.6	130697
358.8	178770	358.8	170617	358.8	129377
358	174527	358	168163	358	129037
357.2	172260	357.2	169067	357.2	128807
356.4	169840	356.4	166797	356.4	128640
355.6	168483	355.6	169547	355.6	128853
354.8	168277	354.8	168890	354.8	128280
354	166423	354	171583	354	128413
353.2	165020	353.2	175437	353.2	128857
352.4	163323	352.4	179523	352.4	128873
351.6	162403	351.6	180573	351.6	128707
350.8	162833	350.8	180887	350.8	128547
350	163097	350	178390	350	127273
349.2	163460	349.2	174903	349.2	128023
348.4	163280	348.4	170877	348.4	129257
347.6	163150	347.6	168670	347.6	127090
346.8	162840	346.8	164570	346.8	128313
346	161750	346	163237	346	127857
345.2	163207	345.2	161787	345.2	127840
344.4	163107	344.4	162627	344.4	127080
343.6	164203	343.6	161640	343.6	128500
342.8	162403	342.8	162833	342.8	128840
342	164223	342	162980	342	128673
341.2	162830	341.2	163300	341.2	127613
340.4	164147	340.4	163520	340.4	128717
339.6	164677	339.6	165093	339.6	129707
338.8	164030	338.8	166860	338.8	129557
338	165193	338	167853	338	129840
337.2	165667	337.2	169197	337.2	130337
336.4	165070	336.4	169410	336.4	131780
335.6	166973	335.6	169480	335.6	130833
334.8	166480	334.8	167590	334.8	129643
334	165737	334	167370	334	131150
333.2	167253	333.2	166347	333.2	130060
332.4	166653	332.4	168023	332.4	131037
331.6	166087	331.6	166773	331.6	129530
330.8	166037	330.8	167297	330.8	130110
330	168107	330	166830	330	130593
329.2	166007	329.2	165533	329.2	130870
328.4	166497	328.4	166500	328.4	130517
327.6	166603	327.6	167270	327.6	130117
326.8	165863	326.8	168003	326.8	131167
326	167433	326	167240	326	130763
325.2	167970	325.2	166407	325.2	131077
324.4	166970	324.4	167457	324.4	130620
323.6	166600	323.6	166200	323.6	130003
322.8	167853	322.8	165697	322.8	129407
322	168340	322	163327	322	129920
321.2	167620	321.2	162617	321.2	130763
320.4	167683	320.4	163337	320.4	132437
319.6	167660	319.6	162897	319.6	131120
318.8	167980	318.8	162483	318.8	131037
318	167570	318	162063	318	131607
317.2	168983	317.2	161760	317.2	131333
316.4	170283	316.4	161150	316.4	131507
315.6	170137	315.6	162173	315.6	132130
314.8	169063	314.8	162167	314.8	130890
314	168453	314	162907	314	130270
313.2	169483	313.2	164477	313.2	131250
312.4	169410	312.4	166823	312.4	131770
311.6	170093	311.6	169547	311.6	132447
310.8	169997	310.8	173430	310.8	131763
310	170253	310	177233	310	132283
309.2	170527	309.2	180220	309.2	132107
308.4	172023	308.4	190823	308.4	132273
307.6	171610	307.6	206143	307.6	132640
306.8	171240	306.8	224410	306.8	133377
306	171897	306	233920	306	132967
305.2	173517	305.2	231340	305.2	134123
304.4	173090	304.4	212853	304.4	133663
303.6	174313	303.6	193573	303.6	134377
302.8	173003	302.8	176857	302.8	133573
302	173630	302	161703	302	133877
301.2	172733	301.2	154787	301.2	133867
300.4	172973	300.4	152863	300.4	134833
299.6	174200	299.6	150323	299.6	134140
298.8	172893	298.8	149000	298.8	133363
298	173007	298	148433	298	135747
297.2	172333	297.2	147397	297.2	135253
296.4	172597	296.4	147607	296.4	133703
295.6	173050	295.6	145957	295.6	132890
294.8	171970	294.8	147057	294.8	134170
294	172083	294	146070	294	134070
293.2	173330	293.2	146520	293.2	132887
292.4	175567	292.4	146430	292.4	134100
291.6	174347	291.6	147440	291.6	134707
290.8	175527	290.8	150517	290.8	136143
290	178950	290	150723	290	137000
289.2	179680	289.2	151623	289.2	137223
288.4	181473	288.4	154483	288.4	138473
287.6	187870	287.6	159857	287.6	144150
286.8	205987	286.8	179150	286.8	156503
286	228760	286	205410	286	171600
285.2	222040	285.2	200837	285.2	171280
284.4	193750	284.4	167720	284.4	151970
283.6	180217	283.6	150960	283.6	140773
282.8	175207	282.8	148570	282.8	136593
282	175330	282	148960	282	134917
281.2	174433	281.2	147827	281.2	134830
280.4	173603	280.4	147430	280.4	134897
279.6	173623	279.6	146750	279.6	136490
278.8	173633	278.8	147417	278.8	134803
278	173987	278	146080	278	135243
277.2	175320	277.2	145947	277.2	134973
276.4	175040	276.4	146733	276.4	134830
275.6	174417	275.6	145840	275.6	134497
274.8	173377	274.8	145927	274.8	135667
274	175000	274	146387	274	136013
273.2	173800	273.2	145890	273.2	135977
272.4	174650	272.4	146147	272.4	136390
271.6	175320	271.6	146927	271.6	137393
270.8	175550	270.8	147617	270.8	137753
270	176130	270	148893	270	136893
269.2	176053	269.2	147730	269.2	136867
268.4	176443	268.4	147237	268.4	136787
267.6	174813	267.6	148247	267.6	138140
266.8	175867	266.8	147247	266.8	136557
266	175573	266	146847	266	138023
265.2	174600	265.2	147317	265.2	138217
264.4	175217	264.4	147280	264.4	137520
263.6	176020	263.6	148827	263.6	137807
262.8	176850	262.8	148647	262.8	137650
262	177390	262	148250	262	138767
261.2	178537	261.2	148727	261.2	139413
260.4	179603	260.4	149133	260.4	139603
259.6	180600	259.6	148197	259.6	139127
258.8	180887	258.8	149570	258.8	140793
258	183120	258	149983	258	140037
257.2	183153	257.2	150320	257.2	140203
256.4	183577	256.4	150743	256.4	141043
255.6	184283	255.6	150793	255.6	141570
254.8	185733	254.8	151770	254.8	141367
254	184520	254	151797	254	141663
253.2	183947	253.2	151537	253.2	141930
252.4	184457	252.4	152970	252.4	141173
251.6	182653	251.6	152343	251.6	142253
250.8	184837	250.8	151637	250.8	142250
250	182320	250	152347	250	141300
249.2	182173	249.2	151980	249.2	141187
248.4	180120	248.4	150420	248.4	140630
247.6	179880	247.6	150693	247.6	141550
246.8	179387	246.8	149523	246.8	141380
246	178773	246	149880	246	141750
245.2	177800	245.2	151060	245.2	142003
244.4	177087	244.4	152087	244.4	142987
243.6	177647	243.6	151963	243.6	144223
242.8	177503	242.8	153813	242.8	144493
242	178530	242	152563	242	144573
241.2	177323	241.2	153570	241.2	145070
240.4	178530	240.4	154283	240.4	145577
239.6	181140	239.6	155127	239.6	147033
238.8	181547	238.8	155627	238.8	148047
238	182500	238	155557	238	148220
237.2	183403	237.2	154077	237.2	145757
236.4	183643	236.4	153700	236.4	145680
235.6	184977	235.6	153903	235.6	146967
234.8	186803	234.8	154380	234.8	145620
234	188917	234	154587	234	144147
233.2	190053	233.2	156177	233.2	143467
232.4	190360	232.4	155857	232.4	145223
231.6	191450	231.6	156360	231.6	144730
230.8	191830	230.8	156670	230.8	145667
230	190907	230	156057	230	143963
229.2	189720	229.2	155497	229.2	144233
228.4	189127	228.4	155837	228.4	144593
227.6	187010	227.6	154857	227.6	144440
226.8	185967	226.8	154523	226.8	144483
226	185550	226	152757	226	144530
225.2	185417	225.2	153030	225.2	144033
224.4	185003	224.4	152903	224.4	143130
223.6	185723	223.6	152957	223.6	143310
222.8	186403	222.8	151197	222.8	143727
222	186487	222	151100	222	143813
221.2	186940	221.2	151687	221.2	144110
220.4	185093	220.4	150563	220.4	144010
219.6	184420	219.6	148947	219.6	142753
218.8	180623	218.8	147363	218.8	143807
218	176883	218	145380	218	142243
217.2	173243	217.2	144863	217.2	141930
216.4	169110	216.4	143537	216.4	141287
215.6	168733	215.6	141830	215.6	141250
214.8	167620	214.8	141660	214.8	139793
214	169260	214	141603	214	142183
213.2	173257	213.2	144017	213.2	142537
212.4	180200	212.4	148213	212.4	145537
211.6	194103	211.6	155737	211.6	150887
210.8	217823	210.8	167703	210.8	156527
210	239597	210	175330	210	160207
209.2	257120	209.2	186177	209.2	165700
208.4	312780	208.4	210587	208.4	175240
207.6	394990	207.6	243970	207.6	188850
206.8	355297	206.8	227333	206.8	180933
206	285370	206	201030	206	167440
205.2	342733	205.2	220310	205.2	175107
204.4	371343	204.4	223093	204.4	179253
203.6	213527	203.6	160180	203.6	152917
202.8	142053	202.8	131797	202.8	138520
202	131867	202	127323	202	137550
201.2	129227	201.2	126910	201.2	137147
200.4	126123	200.4	126277	200.4	137493
199.6	124253	199.6	124670	199.6	136023
198.8	122970	198.8	122940	198.8	135817
198	121150	198	121767	198	135990
197.2	119793	197.2	121580	197.2	135463
196.4	118633	196.4	121727	196.4	136113
195.6	118867	195.6	120903	195.6	133640
194.8	118287	194.8	120337	194.8	135133
194	118890	194	121730	194	136790
193.2	119933	193.2	121587	193.2	136333
192.4	119330	192.4	122457	192.4	137243
191.6	118497	191.6	122453	191.6	138110
190.8	119087	190.8	122830	190.8	138250
190	119950	190	122060	190	138687
189.2	121303	189.2	123160	189.2	139627
188.4	121233	188.4	123903	188.4	139737
187.6	120767	187.6	124597	187.6	140193
186.8	122713	186.8	126223	186.8	140707
186	122467	186	127020	186	141873
185.2	122827	185.2	126953	185.2	142537
184.4	123840	184.4	126733	184.4	142563
183.6	125547	183.6	128050	183.6	143907
182.8	126530	182.8	130610	182.8	144940
182	127560	182	130497	182	147693
181.2	128830	181.2	130897	181.2	147020
180.4	129053	180.4	131423	180.4	147037
179.6	128540	179.6	131307	179.6	145757
178.8	125783	178.8	130727	178.8	145213
178	124993	178	129317	178	142813
177.2	122910	177.2	129110	177.2	141770
176.4	120493	176.4	125597	176.4	140637
175.6	120493	175.6	125157	175.6	137753
174.8	118930	174.8	123763	174.8	136843
174	118963	174	122350	174	135727
173.2	117707	173.2	121700	173.2	135587
172.4	117993	172.4	120497	172.4	134403
171.6	118767	171.6	120063	171.6	133110
170.8	116717	170.8	119923	170.8	133087
170	116877	170	119763	170	133263
169.2	116720	169.2	119753	169.2	132427
168.4	116980	168.4	119787	168.4	132427
167.6	118767	167.6	121043	167.6	133947
166.8	120470	166.8	121283	166.8	137907
166	123657	166	122437	166	141523
165.2	129363	165.2	128630	165.2	149150
164.4	138610	164.4	136600	164.4	163183
163.6	159610	163.6	151037	163.6	188777
162.8	192357	162.8	178597	162.8	232517
162	226230	162	210907	162	276297
161.2	219777	161.2	224083	161.2	269783
160.4	179227	160.4	205650	160.4	217120
159.6	147347	159.6	175923	159.6	175910
158.8	131683	158.8	152367	158.8	151880
158	124357	158	135880	158	142557
157.2	119580	157.2	125673	157.2	135903
156.4	117310	156.4	122043	156.4	133030
155.6	114743	155.6	117953	155.6	131807
154.8	114603	154.8	116787	154.8	131927
154	114630	154	117360	154	130727
153.2	112600	153.2	115860	153.2	129213
152.4	113500	152.4	115140	152.4	128033
151.6	112630	151.6	112573	151.6	126193
150.8	111477	150.8	112400	150.8	125267
150	111360	150	112040	150	125030
149.2	110843	149.2	112493	149.2	124090
148.4	111033	148.4	112140	148.4	124390
147.6	111397	147.6	111310	147.6	122703
146.8	110117	146.8	112257	146.8	122760
146	109677	146	111687	146	122233
145.2	109617	145.2	111603	145.2	122763
144.4	111020	144.4	111890	144.4	123397
143.6	110603	143.6	111873	143.6	123620
142.8	109730	142.8	111343	142.8	124340
142	110637	142	111007	142	123783
141.2	110623	141.2	112333	141.2	124430
140.4	111293	140.4	113227	140.4	123533
139.6	112307	139.6	112733	139.6	124397
138.8	113807	138.8	113207	138.8	124907
138	114640	138	114507	138	126640
137.2	114763	137.2	115010	137.2	126827
136.4	116270	136.4	115907	136.4	127893
135.6	116683	135.6	117757	135.6	129877
134.8	116447	134.8	118113	134.8	130827
134	117667	134	118603	134	132660
133.2	118817	133.2	119113	133.2	134447
132.4	120570	132.4	120757	132.4	136790
131.6	122767	131.6	123533	131.6	138250
130.8	124977	130.8	124160	130.8	140537
130	126390	130	126657	130	143803
129.2	127537	129.2	128443	129.2	144563
128.4	129080	128.4	129823	128.4	145353
127.6	129970	127.6	129170	127.6	145950
126.8	129970	126.8	129957	126.8	147457
126	130073	126	131343	126	147000
125.2	128153	125.2	130053	125.2	142450
124.4	124217	124.4	126550	124.4	138963
123.6	119013	123.6	123730	123.6	134347
122.8	113730	122.8	119987	122.8	128467
122	111007	122	115550	122	122207
121.2	106530	121.2	109933	121.2	116460
120.4	100427	120.4	106023	120.4	111853
119.6	97846.7	119.6	101430	119.6	108087
118.8	94650	118.8	98010	118.8	104693
118	93603.3	118	95063.3	118	102493
117.2	91493.3	117.2	93963.3	117.2	101303
116.4	90076.7	116.4	92406.7	116.4	99403.3
115.6	90903.3	115.6	91020	115.6	100137
114.8	93500	114.8	92503.3	114.8	102747
114	97716.7	114	95950	114	109473
113.2	106437	113.2	101510	113.2	119380
112.4	122513	112.4	113770	112.4	140133
111.6	153127	111.6	136697	111.6	178550
110.8	194527	110.8	171117	110.8	233287
110	228553	110	205773	110	274097
109.2	226720	109.2	223620	109.2	275867
108.4	227923	108.4	229773	108.4	279097
107.6	264613	107.6	252970	107.6	326537
106.8	309093	106.8	290060	106.8	382617
106	294567	106	302800	106	369777
105.2	223610	105.2	265053	105.2	276643
104.4	155370	104.4	206290	104.4	187170
103.6	116863	103.6	154653	103.6	135020
102.8	95386.7	102.8	116847	102.8	106427
102	81736.7	102	93866.7	102	89293.3
101.2	72673.3	101.2	77456.7	101.2	75210
100.4	65556.7	100.4	68756.7	100.4	65820
99.6	61373.3	99.6	61806.7	99.6	60906.7
98.8	58373.3	98.8	57623.3	98.8	57050
98	55876.7	98	53766.7	98	53300
97.2	54346.7	97.2	52006.7	97.2	51083.3
96.4	52536.7	96.4	49603.3	96.4	49490
95.6	51123.3	95.6	48366.7	95.6	47433.3
94.8	50630	94.8	46670	94.8	46403.3
94	50390	94	46403.3	94	45790
93.2	49670	93.2	46026.7	93.2	45220
92.4	49483.3	92.4	45870	92.4	44093.3
91.6	49730	91.6	46423.3	91.6	43556.7
90.8	48786.7	90.8	48593.3	90.8	42800
90	48983.3	90	51660	90	42660
89.2	49080	89.2	53343.3	89.2	43186.7
88.4	48773.3	88.4	50923.3	88.4	42463.3
87.6	49026.7	87.6	47630	87.6	42396.7
86.8	48846.7	86.8	45136.7	86.8	41836.7
86	48993.3	86	44106.7	86	42803.3
85.2	48976.7	85.2	43490	85.2	41646.7
84.4	49803.3	84.4	43100	84.4	42190
83.6	49570	83.6	43153.3	83.6	42303.3
82.8	49986.7	82.8	42840	82.8	42556.7
82	48983.3	82	42656.7	82	42373.3
81.2	49013.3	81.2	43620	81.2	42550
80.4	48976.7	80.4	43010	80.4	42243.3
79.6	49793.3	79.6	42666.7	79.6	41983.3
78.8	48893.3	78.8	42626.7	78.8	42116.7
78	49016.7	78	42713.3	78	42090
77.2	48466.7	77.2	43093.3	77.2	42186.7
76.4	47903.3	76.4	42913.3	76.4	42020
75.6	47670	75.6	42566.7	75.6	42223.3
74.8	48020	74.8	43336.7	74.8	42200
74	48096.7	74	42690	74	41913.3
73.2	47196.7	73.2	42706.7	73.2	41596.7
72.4	48136.7	72.4	43150	72.4	42160
71.6	47986.7	71.6	43153.3	71.6	41783.3
70.8	47756.7	70.8	43506.7	70.8	42633.3
70	47806.7	70	43123.3	70	43480
69.2	47693.3	69.2	43596.7	69.2	43176.7
68.4	48110	68.4	43500	68.4	43026.7
67.6	48110	67.6	43523.3	67.6	43563.3
66.8	48576.7	66.8	43356.7	66.8	43046.7
66	49123.3	66	43493.3	66	44016.7
65.2	49640	65.2	43703.3	65.2	43743.3
64.4	49493.3	64.4	43733.3	64.4	43793.3
63.6	50086.7	63.6	44253.3	63.6	44730
62.8	51666.7	62.8	45960	62.8	44533.3
62	52753.3	62	45886.7	62	44773.3
61.2	54210	61.2	46570	61.2	45013.3
60.4	55630	60.4	47216.7	60.4	45553.3
59.6	57766.7	59.6	47850	59.6	45690
58.8	57353.3	58.8	48323.3	58.8	45700
58	57403.3	58	47686.7	58	45463.3
57.2	55046.7	57.2	46993.3	57.2	45180
56.4	51776.7	56.4	45506.7	56.4	44890
55.6	50376.7	55.6	44046.7	55.6	45053.3
54.8	49273.3	54.8	44233.3	54.8	44576.7
54	48483.3	54	43633.3	54	43863.3
53.2	48656.7	53.2	44666.7	53.2	45010
52.4	48696.7	52.4	46676.7	52.4	45193.3
51.6	48960	51.6	49266.7	51.6	45563.3
50.8	49210	50.8	52023.3	50.8	45720
50	49573.3	50	51133.3	50	46346.7
49.2	50586.7	49.2	46966.7	49.2	46563.3
48.4	49243.3	48.4	44960	48.4	46530
47.6	49120	47.6	44286.7	47.6	46853.3
46.8	49186.7	46.8	44973.3	46.8	47360
46	50616.7	46	45373.3	46	49770
45.2	51150	45.2	46450	45.2	49980
44.4	50323.3	44.4	46593.3	44.4	50890
43.6	51433.3	43.6	46943.3	43.6	50756.7
42.8	52730	42.8	47003.3	42.8	52280
42	55700	42	49503.3	42	55500
41.2	59470	41.2	52543.3	41.2	58350
40.4	60603.3	40.4	53650	40.4	59313.3
39.6	61246.7	39.6	55056.7	39.6	57806.7
38.8	61273.3	38.8	54613.3	38.8	56010
38	61443.3	38	54610	38	53040
37.2	62930	37.2	55133.3	37.2	50570
36.4	66210	36.4	53873.3	36.4	49790
35.6	69120	35.6	53470	35.6	47500
34.8	69246.7	34.8	52300	34.8	45413.3
34	68183.3	34	49730	34	41946.7
33.2	66053.3	33.2	46540	33.2	39570
32.4	54733.3	32.4	40816.7	32.4	35760
31.6	41500	31.6	34286.7	31.6	32020
30.8	33606.7	30.8	30056.7	30.8	30340
30	30356.7	30	28066.7	30	28560
29.2	27800	29.2	26240	29.2	27523.3
28.4	26136.7	28.4	25290	28.4	26490
27.6	25516.7	27.6	24086.7	27.6	26520
26.8	25853.3	26.8	24643.3	26.8	26596.7
26	26210	26	25473.3	26	29006.7
25.2	27826.7	25.2	27290	25.2	34023.3
24.4	32356.7	24.4	30830	24.4	39646.7
23.6	42643.3	23.6	37660	23.6	52196.7
22.8	80453.3	22.8	60176.7	22.8	98440
22	179273	22	124637	22	222120
21.2	280730	21.2	221727	21.2	352000
20.4	194187	20.4	224637	20.4	258037
19.6	72306.7	19.6	140660	19.6	94700
18.8	39696.7	18.8	83376.7	18.8	42560
18	31920	18	49900	18	31883.3
17.2	27706.7	17.2	31316.7	17.2	26486.7
16.4	21720	16.4	22883.3	16.4	19080
15.6	15396.7	15.6	16766.7	15.6	13583.3
14.8	11296.7	14.8	12620	14.8	9843.33
14	8793.33	14	9723.33	14	8033.33
13.2	7900	13.2	8080	13.2	7513.33
12.4	7826.67	12.4	7396.67	12.4	7850
11.6	9056.67	11.6	7910	11.6	9790
10.8	12113.3	10.8	10296.7	10.8	13556.7
10	15346.7	10	12690	10	16196.7
9.2	15153.3	9.2	13780	9.2	15636.7
8.4	15516.7	8.4	14343.3	8.4	14900
7.6	18030	7.6	15603.3	7.6	15950
6.8	20876.7	6.8	16680	6.8	17420
6	22790	6	17960	6	18073.3
5.2	20260	5.2	16366.7	5.2	15503.3
4.4	14063.3	4.4	12943.3	4.4	10490
3.6	8253.33	3.6	8463.33	3.6	4960
2.8	5123.33	2.8	5026.67	2.8	2536.67
2	4463.33	2	3303.33	2	1890
1.2	4900	1.2	2753.33	1.2	1763.33
0.4	3670	0.4	2103.33	0.4	1363.33
