# Supplementary material for: Interface engineering of Ta3N5 thin film photoanode for highly efficient photoelectrochemical water splitting
Source: Nat Commun. 2022 Feb 7;13:729. doi: 10.1038/s41467-022-28415-4 (PMC8821563; doi:10.1038/s41467-022-28415-4)
Supplement: Supplementary file 3 — Source Data [file 41467_2022_28415_MOESM3_ESM.zip › Source Data file/Soruce_Data_Figure_S6.xlsx]

## Sheet: Figure S6a
Ga 3d												Mg KLL								N 1s												O 1s
XPS spectrum		Ga-N		Ga-O		N 2s		Fitting curve		Baseline		XPS spectrum		Fitting curve		Mg KLL		Baseline		XPS spectrum		Ga-N		Ga-LMM		Ga-LMM		Fitting curve		Baseline		XPS spectrum		C=O/OH		Ga-O		Fitting curve		Baseline
Binding energy (eV)	Intensity (arb. units)	Binding energy (eV)	Intensity (arb. units)	Binding energy (eV)	Intensity (arb. units)	Binding energy (eV)	Intensity (arb. units)	Binding energy (eV)	Intensity (arb. units)	Binding energy (eV)	Intensity (arb. units)	Binding energy (eV)	Intensity (arb. units)	Binding energy (eV)	Intensity (arb. units)	Binding energy (eV)	Intensity (arb. units)	Binding energy (eV)	Intensity (arb. units)	Binding energy (eV)	Intensity (arb. units)	Binding energy (eV)	Intensity (arb. units)	Binding energy (eV)	Intensity (arb. units)	Binding energy (eV)	Intensity (arb. units)	Binding energy (eV)	Intensity (arb. units)	Binding energy (eV)	Intensity (arb. units)	Binding energy (eV)	Intensity (arb. units)	Binding energy (eV)	Intensity (arb. units)	Binding energy (eV)	Intensity (arb. units)	Binding energy (eV)	Intensity (arb. units)	Binding energy (eV)	Intensity (arb. units)
23.0509	6805.41	16.3996	5678.92	16.2931	5678.92	16.9062	6559.17	16.9978	6730.44	23.0509	5678.92	310.314	100728	297.889	85944.7	297.593	85577.5	310.189	100820	402.314	89536	390.351	69070.9	389.48	67263.5	389.992	70387	389.798	69432.6	402.314	95037.6	536.389	343258	525.802	337825	526.645	338468	526.611	338439	536.589	345289
22.9259	7287.65	17.2056	5678.98	17.3322	5678.93	17.0529	6844.19	17.0389	6814.51	22.9259	5678.92	310.189	100545	298.331	86509.3	297.795	85827.5	310.064	100669	402.189	90804	391.711	71544.9	390.938	70290.7	390.296	72228.3	389.882	69826.5	402.189	94880.6	536.289	342836	527.006	338658	526.924	338750	526.712	338529	536.489	345220
22.8009	7859.56	18.0115	5743.66	18.3712	5692.66	17.1916	7166.4	17.08	6903.08	22.8009	5678.92	310.064	101505	298.754	87087	297.997	86080.5	309.939	100518	402.064	90494	393.071	72130.8	392.396	71977.5	390.586	74466.8	389.965	70247.2	402.064	94723.6	536.189	342474	528.21	339492	527.191	339118	526.812	338628	536.389	345151
22.6759	8067.68	18.0821	5785.44	18.4573	5701.21	17.3226	7517	17.1211	6996.17	22.6759	5678.92	309.939	101388	299.158	87709.3	298.199	86337.9	309.814	100366	401.939	91842	394.431	72885.8	392.525	72053.2	390.861	77135	390.049	70697.4	401.939	94566.6	536.089	343140	529.415	340335	527.445	339643	526.913	338737	536.289	345082
22.5509	9059.22	18.2185	5944.29	18.6238	5733.22	17.4461	7885.46	17.1622	7093.79	22.5509	5678.92	309.814	101622	299.544	88422.4	298.401	86601.8	309.689	100215	401.814	91094	394.545	73139.7	392.774	72265.7	391.121	80230.3	390.132	71179.4	401.814	94409.5	535.989	342425	529.521	340416	527.687	340414	527.013	338858	536.189	345012
22.4259	9568.53	18.3485	6275.65	18.7828	5799.14	17.5624	8260.62	17.2033	7195.89	22.4259	5678.92	309.689	101565	299.911	89286.4	298.603	86875	309.564	100064	401.689	91142	394.763	73657.4	393.011	72632.2	391.367	83712.7	390.216	71696	401.689	94252.5	535.889	342626	529.727	340583	527.917	341540	527.114	338997	536.089	344943
22.3009	10724.2	18.4723	6901.57	18.9347	5922.83	17.6716	8631.73	17.2443	7302.43	22.3009	5678.92	309.564	101880	300.261	90370.4	298.805	87161.3	309.439	99912.4	401.564	91130	394.971	74583.3	393.236	73270.2	391.599	87325.4	390.3	72249.9	401.564	94095.5	535.789	343374	529.923	340770	528.136	343126	527.214	339158	535.989	344874
22.1759	12199.7	18.5901	7981.58	19.0794	6136.03	17.774	8989.32	17.2854	7413.33	22.1759	5678.92	309.439	102385	300.595	91743.8	299.007	87466.1	309.314	99761	401.439	91958	395.169	75967.1	393.45	74298.5	391.819	91011	390.383	72843.8	401.439	93938.5	535.689	343350	530.11	340996	528.344	345264	527.315	339346	535.889	344805
22.0509	13932.3	18.702	9697.56	19.2173	6475.98	17.8697	9325.66	17.3265	7528.46	22.0509	5678.92	309.314	102258	300.911	93465	299.209	87796.2	309.189	99609.6	401.314	91340	395.356	77536.2	393.654	75909.3	392.025	94820.9	390.467	73480.5	401.314	93781.5	535.589	344936	530.288	341284	528.54	348008	527.415	339569	535.789	344736
21.9259	16191.2	18.8081	12227	19.3485	6980.87	17.9592	9635.11	17.3676	7647.69	21.9259	5678.92	309.189	102559	301.211	95570.3	299.411	88160.4	309.064	99458.3	401.189	92028	395.534	79422.5	393.846	78304.9	392.219	98641.8	390.55	74162.7	401.189	93624.5	535.489	343320	530.457	341662	528.726	351363	527.516	339835	535.689	344666
21.8009	18500.8	18.9087	15710.2	19.4731	7683.66	18.0424	9914.04	17.4087	7770.86	21.8009	5678.92	309.064	102733	301.496	98065.6	299.613	88569.9	308.939	99306.9	401.064	91616	395.702	81765.1	394.028	81621.7	392.4	102348	390.634	74893.1	401.064	93467.5	535.389	343649	530.617	342154	528.902	355283	527.616	340153	535.589	344597
21.6759	21971.2	19.0038	20219.4	19.5913	8605.86	18.1197	10160.7	17.4498	7897.76	21.6759	5678.92	308.939	102535	301.765	100923	299.815	89038.7	308.814	99155.6	400.939	92110	395.861	84623.7	394.2	86096.3	392.57	105845	390.718	75674.4	400.939	93310.4	535.289	344638	530.769	342782	529.068	359671	527.717	340535	535.489	344528
21.5509	26038.9	19.0937	25739.5	19.7033	9752.7	18.1913	10375.1	17.4909	8028.17	21.5509	5678.92	308.814	102977	302.019	104085	300.017	89583.2	308.689	99004.2	400.814	91944	396.01	88099.3	394.362	91712.6	392.729	109093	390.801	76509.1	400.814	93153.4	535.189	343498	530.912	343554	529.224	364391	527.817	340993	535.389	344459
21.4259	31509.3	19.1784	32163.8	19.8092	11111	18.2573	10558.2	17.532	8161.85	21.4259	5678.92	308.689	103732	302.259	107466	300.219	90223.3	308.564	98852.9	400.689	91958	396.151	92273.3	394.515	98159	392.877	112046	390.885	77399.6	400.689	92996.4	535.089	344194	531.048	344468	529.37	369292	527.918	341542	535.289	344390
21.3009	37612.5	19.2581	39306.3	19.9093	12650	18.3181	10712.1	17.5731	8298.53	21.3009	5678.92	308.564	104104	302.484	110971	300.422	90981.5	308.439	98701.5	400.564	91800	396.283	97087.3	394.658	105244	393.014	114676	390.968	78348	400.564	92839.4	534.989	344370	531.176	345508	529.508	374213	528.018	342198	535.189	344321
21.1759	45353.6	19.333	46925.8	20.0036	14325.1	18.3738	10839.5	17.6142	8437.92	21.1759	5678.92	308.439	103925	302.696	114497	300.624	91882.7	308.314	98550.1	400.439	92564	396.408	102413	394.793	112723	393.141	116977	391.052	79356.2	400.439	92682.4	534.889	344912	531.296	346646	529.636	379011	528.119	342978	535.089	344251
21.0509	54458.5	19.4033	54756.2	20.0924	16082.9	18.4247	10943.3	17.6553	8579.75	21.0509	5678.92	308.314	104966	302.895	117948	300.826	92953.8	308.189	98398.8	400.314	92908	396.524	108072	394.918	120538	393.258	118954	391.136	80425.9	400.314	92525.4	534.789	344998	531.409	347845	529.756	383562	528.219	343899	534.989	344182
20.9259	64993.2	19.469	62535.9	20.1758	17867.5	18.471	11026.6	17.6964	8723.71	20.9259	5678.92	308.189	106205	303.08	121244	301.028	94222.4	308.064	98247.4	400.189	93846	396.632	113861	395.036	128410	393.366	120611	391.219	81558.3	400.189	92368.4	534.689	345391	531.515	349068	529.868	387772	528.32	344981	534.889	344113
20.8009	76607.4	19.5303	70032.1	20.254	19625.5	18.5128	11092.4	17.7375	8869.54	20.8009	5678.92	308.064	106756	303.254	124317	301.23	95715.4	307.939	98096.1	400.064	94538	396.733	119578	395.145	135945	393.465	121973	391.303	82754.4	400.064	92211.4	534.589	344975	531.614	350277	529.971	391579	528.42	346242	534.789	344044
20.6759	89013.5	19.5874	77056.6	20.3272	21310.4	18.5505	11143.5	17.7786	9016.99	20.6759	5678.92	307.939	107233	303.415	127124	301.432	97457.3	307.814	97944.7	399.939	94814	396.826	125043	395.246	142941	393.555	123084	391.387	84014.6	399.939	92054.3	534.489	346818	531.707	351438	530.067	394949	528.521	347699	534.689	343975
20.5509	102005	19.6404	83473.8	20.3955	22885.4	18.5842	11182.5	17.8197	9165.84	20.5509	5678.92	307.814	108824	303.565	129638	301.634	99467.7	307.689	97793.4	399.814	96524	396.913	130093	395.34	149280	393.637	123977	391.47	85306.4	399.814	91897.3	534.389	346338	531.793	352524	530.156	397875	528.621	349371	534.589	343905
20.4259	112389	19.6895	89201	20.459	24324.1	18.6142	11211.8	17.8608	9315.96	20.4259	5678.92	307.689	109551	303.704	131849	301.836	101759	307.564	97642	399.689	97542	396.993	134633	395.427	154900	393.712	124683	391.554	86606.5	399.689	91740.3	534.289	346844	531.873	353516	530.237	400368	528.722	351271	534.489	343836
20.3009	121743	19.7348	94202.9	20.5181	25610.8	18.6407	11233.4	17.9019	9467.31	20.3009	5678.92	307.564	111175	303.832	133760	302.038	104335	307.439	97490.6	399.564	99126	397.067	138626	395.507	159780	393.778	125233	391.637	87936.7	399.564	91583.3	534.189	347096	531.947	354402	530.312	402456	528.822	353410	534.389	343767
20.1759	125327	19.7765	98484.1	20.5727	26739	18.6638	11248.8	17.943	9619.96	20.1759	5678.92	307.439	112553	303.95	135388	302.24	107187	307.314	97339.3	399.439	100200	397.134	142071	395.58	163940	393.838	125653	391.721	89323.1	399.439	91426.3	534.089	347975	532.015	355178	530.38	404175	528.923	355795	534.289	343698
20.0509	127347	19.8147	102079	20.6232	27710.2	18.6839	11259.7	17.9841	9774.16	20.0509	5678.92	307.314	114146	304.058	136752	302.442	110291	307.189	97187.9	399.314	102466	397.196	144980	395.647	167424	393.891	125969	391.805	90768	399.314	91269.3	533.989	348702	532.078	355844	530.442	405568	529.023	358429	534.189	343629
19.9259	121325	19.8496	105043	20.6696	28531.7	18.7011	11267.1	18.0252	9930.36	19.9259	5678.92	307.189	115701	304.157	137881	302.644	113610	307.064	97036.6	399.189	105664	397.252	147391	395.707	170290	393.938	126201	391.888	92268.6	399.189	91112.3	533.889	350459	532.136	356407	530.499	406679	529.124	361306	534.089	343559
19.8009	111550	19.8813	107443	20.7122	29214.9	18.7156	11272	18.0663	10089.3	19.8009	5678.92	307.064	117656	304.247	138801	302.846	117091	306.939	96885.2	399.064	108398	397.303	149352	395.762	172601	393.979	126368	391.972	93821.2	399.064	90913.3	533.789	350301	532.189	356875	530.549	407550	529.224	364415	533.989	343490
19.6759	95832.5	19.91	109353	20.7511	29773.9	18.7278	11275.1	18.1074	10251.9	19.6759	5678.92	306.939	119478	304.328	139542	303.048	120664	306.814	96733.9	398.939	112298	397.348	150920	395.812	174447	394.015	126485	392.055	95421.7	398.939	90641.8	533.689	352572	532.236	357257	530.594	408221	529.325	367737	533.889	343421
19.5509	79287.6	19.9359	110845	20.7864	30223.8	18.7377	11277	18.1485	10419.8	19.5509	5678.92	306.814	121111	304.401	140131	303.25	124247	306.689	96582.5	398.814	115546	397.389	152152	395.856	175876	394.046	126565	392.139	97065.5	398.814	90370.3	533.589	352345	532.28	357564	530.635	408731	529.425	371246	533.789	343352
19.4259	62247	19.959	111990	20.8184	30580.1	18.7457	11278.1	18.1896	10594.7	19.4259	5678.92	306.689	122664	304.466	140593	303.452	127747	306.564	96431.1	398.689	120284	397.425	153106	395.895	176980	394.071	126626	392.223	98747.3	398.689	90098.8	533.489	355469	532.319	357808	530.67	409110	529.526	374906	533.689	343283
19.3009	47482.2	19.9796	112852	20.8471	30857.5	18.7519	11278.7	18.2306	10779.1	19.3009	5678.92	306.564	124839	304.524	140950	303.654	131065	306.439	96279.8	398.564	124296	397.457	153832	395.93	177823	394.093	126685	392.306	100461	398.564	89827.3	533.389	356078	532.354	357999	530.701	409386	529.626	378674	533.589	343213
19.1759	36521.2	19.9977	113487	20.8729	31069.8	18.7565	11279	18.2717	10976.2	19.1759	5678.92	306.439	126647	304.576	141224	303.856	134098	306.314	96128.4	398.439	130976	397.485	154375	395.96	178455	394.111	126726	392.39	102183	398.439	89555.8	533.289	359862	532.385	358145	530.728	409584	529.727	382500	533.489	343144
19.0509	28461.9	20.0136	113944	20.8958	31229.1	18.7599	11279.1	18.3128	11189.8	19.0509	5678.92	306.314	129054	304.621	141430	304.058	136748	306.189	95977.1	398.314	137992	397.51	154775	395.987	178924	394.125	126754	392.473	103922	398.314	89284.2	533.189	360668	532.412	358256	530.751	409722	529.827	386329	533.389	343075
18.9259	22710.7	20.0273	114266	20.916	31346.4	18.7621	11279.2	18.3539	11424.6	18.9259	5678.92	306.189	130335	304.66	141584	304.26	138928	306.064	95825.7	398.189	146356	397.531	155066	396.009	179266	394.136	126773	392.557	105672	398.189	89012.7	533.089	363418	532.436	358340	530.771	409817	529.928	390099	533.289	343006
18.8009	18634.5	20.0391	114485	20.9337	31430.8	18.7635	11279.2	18.395	11686.3	18.8009	5678.92	306.064	132480	304.693	141697	304.462	140563	305.939	95674.3	398.064	155820	397.548	155273	396.028	179512	394.144	126786	392.641	107428	398.064	88741.2	532.989	365872	532.457	358401	530.787	409879	530.028	393748	533.189	342937
18.6759	16099.8	20.0491	114630	20.949	31490	18.7642	11279.2	18.4361	11981.6	18.6759	5678.92	305.939	134403	304.721	141780	304.664	141600	305.814	95523	397.939	166346	397.563	155419	396.044	179687	394.15	126795	392.724	109186	397.939	88394.6	532.889	369720	532.475	358445	530.8	409920	530.129	397210	533.089	342867
18.5509	13693.7	20.0575	114722	20.9621	31530.4	18.7644	11279.2	18.4772	12318.5	18.5509	5678.92	305.814	135650	304.745	141839	304.866	142005	305.689	95371.6	397.814	177762	397.575	155519	396.057	179809	394.154	126800	392.808	110938	397.814	87902.6	532.789	372540	532.49	358476	530.811	409945	530.229	400424	532.989	342798
18.4259	12509.3	20.0643	114779	20.9733	31557.1	18.7645	11279.2	18.5183	12706.2	18.4259	5678.92	305.689	137423	304.764	141881	305.068	141774	305.564	95220.3	397.689	188712	397.585	155588	396.068	179893	394.156	126803	392.892	112680	397.689	87410.6	532.689	375786	532.502	358498	530.819	409961	530.33	403331	532.889	342729
18.3009	11226.7	20.0697	114811	20.9825	31574.1	18.7645	11279.2	18.5594	13155.1	18.3009	5678.92	305.564	138541	304.78	141910	305.27	140926	305.439	95068.9	397.564	197350	397.592	155634	396.076	179951	394.158	126804	392.975	114407	397.564	86918.6	532.589	377016	532.513	358514	530.825	409970	530.43	405879	532.789	342660
18.1759	10248.7	20.074	114828	20.9901	31584.4	18.7647	11279.2	18.6005	13677.1	18.1759	5678.92	305.439	140195	304.792	141930	305.472	139502	305.314	94917.6	397.439	204018	397.598	155664	396.082	179989	394.158	126805	393.059	116118	397.439	86426.6	532.489	381161	532.521	358524	530.83	409975	530.531	408025	532.689	342591
18.0509	9346.87	20.0772	114837	20.9962	31590.3	18.7654	11279.2	18.6416	14285.6	18.0509	5678.92	305.314	140760	304.801	141944	305.674	137568	305.189	94766.2	397.314	206798	397.602	155684	396.087	180014	394.158	126805	393.142	117809	397.314	85934.6	532.389	384194	532.527	358531	530.833	409978	530.631	409735	532.589	342522
17.9259	9137.06	20.0795	114840	21.0009	31593.5	18.7666	11279.2	18.6827	14995.1	17.9259	5678.92	305.189	141755	304.807	141953	305.876	135206	305.064	94614.8	397.189	207592	397.604	155696	396.089	180029	394.158	126805	393.226	119483	397.189	85442.6	532.289	389041	532.532	358536	530.835	409979	530.732	410987	532.489	342452
17.8009	8473.77	20.081	114842	21.0045	31595.1	18.7687	11279.1	18.7238	15821.6	17.8009	5678.92	305.064	142376	304.811	141959	306.078	132509	304.939	94463.5	397.064	207670	397.606	155703	396.091	180038	394.159	126805	393.31	121140	397.064	84950.6	532.189	390082	532.535	358538	530.836	409980	530.832	411773	532.389	342383
17.6759	8093.06	20.0819	114842	21.007	31595.8	18.7718	11279	18.7649	16782.3	17.6759	5678.92	304.939	143482	304.814	141962	306.28	129578	304.814	94312.1	396.939	207082	397.607	155706	396.092	180043	394.16	126807	393.393	122766	396.939	84458.6	532.089	393750	532.538	358540	530.836	409980	530.933	412096	532.289	342314
17.5509	7854.48	20.0824	114842	21.0087	31596	18.7762	11278.8	18.806	17895.1	17.5509	5678.92	304.814	143029	304.815	141964	306.482	126513	304.689	94160.8	396.814	208098	397.607	155707	396.093	180044	394.162	126809	393.477	124385	396.814	83903.5	531.989	395101	532.539	358541	530.836	409980	531.033	411969	532.189	342245
17.4259	7489	20.0826	114842	21.0098	31596.1	18.7819	11278.3	18.8471	19178.9	17.4259	5678.92	304.689	143425	304.816	141964	306.684	123413	304.564	94009.4	396.689	209884	397.607	155707	396.093	180045	394.166	126813	393.56	126009	396.689	83305.9	531.889	400051	532.54	358542	530.836	409980	531.134	411420	532.089	342176
17.3009	7597.29	20.0826	114842	21.0103	31596.1	18.7893	11277.3	18.8882	20652.7	17.3009	5678.92	304.564	142150	304.816	141964	306.886	120366	304.439	93858.1	396.564	213740	397.607	155708	396.093	180045	394.171	126818	393.644	127653	396.564	82708.3	531.789	401902	532.54	358542	530.836	409980	531.234	410480	531.989	342106
17.1759	7098.14	20.0826	114842	21.0105	31596.1	18.7985	11275.7	18.9293	22335.6	17.1759	5678.92	304.439	141318	304.816	141965	307.088	117447	304.314	93706.7	396.439	215328	397.608	155709	396.093	180046	394.179	126825	393.728	129331	396.439	82110.7	531.689	403988	532.54	358542	530.837	409981	531.335	409191	531.889	342037
17.0509	7394.25	20.0828	114842	21.0105	31596.1	18.8098	11273	18.9704	24246.2	17.0509	5678.92	304.314	139819	304.816	141965	307.29	114717	304.189	93555.3	396.314	220004	397.608	155712	396.094	180050	394.189	126831	393.811	131061	396.314	81513.1	531.589	405116	532.54	358542	530.839	409982	531.435	407595	531.789	341968
16.9259	7040.61	20.0832	114842	21.0106	31596.1	18.8234	11268.8	19.0115	26401.7	16.9259	5678.92	304.189	139122	304.818	141966	307.492	112223	304.064	93404	396.189	220740	397.61	155717	396.096	180058	394.202	126849	393.895	132863	396.189	80915.5	531.489	407492	532.54	358542	530.841	409983	531.536	405737	531.689	341899
		20.0841	114842	21.0108	31596.1	18.8394	11262.4	19.0526	28817.8	16.8009	5678.92	304.064	136847	304.82	141969	307.694	109996	303.939	93252.6	396.064	219312	397.612	155726	396.098	180070	394.219	126867	393.978	134759	396.064	80317.9	531.389	406699	532.541	358543	530.845	409984	531.636	403661	531.589	341830
		20.0855	114841	21.0112	31596.1	18.858	11253	19.0937	31507.7			303.939	134435	304.823	141973	307.896	108049	303.814	93101.3	395.939	216982	397.616	155738	396.102	180086	394.239	126880	394.062	136770	395.939	79720.3	531.289	408478	532.543	358544	530.851	409984	531.737	401404	531.489	341760
		20.0876	114837	21.0122	31596	18.8795	11239.6	19.1348	34481.5			303.814	132408	304.828	141978	308.098	106387	303.689	92949.9	395.814	211954	397.621	155751	396.108	180106	394.263	126886	394.146	139014	395.814	79122.7	531.189	410275	532.545	358545	530.858	409982	531.837	399003	531.389	341691
		20.0906	114830	21.0138	31595.8	18.9041	11221	19.1759	37745.4			303.689	130433	304.836	141985	308.3	105001	303.564	92798.6	395.689	207340	397.628	155765	396.116	180126	394.292	126877	394.229	141459	395.689	78453.7	531.089	410620	532.549	358547	530.868	409974	531.938	396485	531.289	341622
		20.0944	114816	21.0162	31595.2	18.932	11195.6	19.217	41301			303.564	128059	304.845	141993	308.502	103874	303.439	92647.2	395.564	201452	397.637	155774	396.126	180143	394.325	126845	394.313	144123	395.564	77745.1	530.989	410032	532.554	358549	530.879	409958	532.038	393873	531.189	341553
		20.0995	114788	21.0195	31593.9	18.9633	11161.8	19.258	45144.7			303.439	125553	304.858	142001	308.704	102985	303.314	92495.8	395.439	195586	397.648	155772	396.138	180148	394.364	126781	394.397	146982	395.439	77036.5	530.889	411581	532.56	358551	530.894	409928	532.139	391185	531.089	341484
		20.1057	114741	21.0239	31591.1	18.9983	11117.5	19.2991	49267.3			303.314	123645	304.874	142008	308.906	102307	303.189	92344.5	395.314	190354	397.662	155751	396.153	180132	394.408	126671	394.48	150046	395.314	76328	530.789	411282	532.569	358552	530.911	409878	532.239	388436	530.989	341414
		20.1134	114663	21.0295	31586	19.0372	11060.4	19.3402	53653			303.189	121323	304.893	142011	309.108	101812	303.064	92193.1	395.189	183432	397.678	155698	396.171	180079	394.458	126500	394.564	153320	395.189	75619.4	530.689	409406	532.579	358551	530.931	409797	532.34	385637	530.889	341345
		20.1226	114541	21.0366	31577.1	19.0802	10987.9	19.3813	58279.5			303.064	119215	304.916	142007	309.31	101474	302.939	92041.8	395.064	177418	397.697	155596	396.193	179971	394.514	126249	394.647	156803	395.064	74910.8	530.589	407428	532.592	358545	530.955	409674	532.44	382798	530.789	341276
		20.1334	114355	21.0452	31562.4	19.1275	10897.4	19.4224	63117.7			302.939	117708	304.943	141992	309.512	101267	302.814	91890.4	394.939	170842	397.72	155426	396.218	179782	394.576	125899	394.731	160486	394.939	74202.2	530.489	406822	532.608	358534	530.982	409494	532.541	379933	530.689	341207
		20.1461	114084	21.0556	31539.2	19.1792	10786	19.4635	68131.7			302.814	115723	304.974	141960	309.714	101166	302.689	91739.1	394.814	164718	397.745	155159	396.247	179482	394.646	125424	394.815	164352	394.814	73689.8	530.389	403961	532.626	358513	531.014	409240	532.641	377056	530.589	341138
		20.1607	113697	21.0678	31504.3	19.2357	10650.8	19.5046	73279			302.689	114237	305.01	141905	309.916	101150	302.564	91587.7	394.689	160194	397.775	154765	396.28	179030	394.723	124798	394.898	168534	394.689	73422.8	530.289	403065	532.647	358479	531.049	408889	532.742	374184	530.489	341068
		20.1773	113159	21.0821	31453	19.2971	10489.3	19.5457	78510.8			302.564	112892	305.052	141816	310.118	101202	302.439	91436.3	394.564	154420	397.808	154205	396.317	178383	394.808	123994	394.982	172903	394.564	73155.8	530.189	400049	532.672	358426	531.089	408417	532.842	371339	530.389	340999
		20.1962	112429	21.0985	31379.9	19.3636	10299.1	19.5868	83773.1			302.439	111192	305.099	141684	310.321	101306	302.314	91285	394.439	150634	397.846	153437	396.359	177487	394.9	123151	395.065	177408	394.439	72888.8	530.089	397585	532.7	358348	531.133	407793	532.943	368545	530.289	340930
		20.2175	111458	21.1173	31278.2	19.4355	10078.6	19.6279	89007.1			302.314	110020	305.152	141495	310.523	101449	302.189	91133.6	394.314	146456	397.888	152413	396.406	176283	395.001	122201	395.149	181936	394.314	72621.7	529.989	393224	532.732	358238	531.183	406986	533.043	365828	530.189	340861
		20.2412	110189	21.1386	31140	19.5128	9827.23	19.669	94150.4			302.189	108113	305.211	141235			302.064	90982.3	394.189	141540	397.935	151081	396.458	174706	395.111	121082	395.233	186427	394.189	72354.7	529.889	390662	532.768	358088	531.237	405959	533.144	363215	530.089	340792
		20.2676	108561	21.1625	30955.7	19.5959	9545.5	19.7101	99138.4			302.064	106045	305.277	140887			301.939	90830.9	394.064	138454	397.986	149336	396.515	172689	395.23	119716	395.316	190820	394.064	72208.1	529.789	385518	532.808	357887	531.298	404674	533.244	360734	529.989	340722
		20.2967	106508	21.1893	30714.5	19.6849	9235.53	19.7512	103906			301.939	104712	305.349	140432			301.814	90679.6	393.939	134634	398.043	147174	396.579	170164	395.359	118093	395.4	195050	393.939	72208.1	529.689	381415	532.852	357627	531.363	403094	533.345	358408	529.889	340653
		20.3288	103962	21.2191	30404.2	19.78	8901.22	19.7923	108388			301.814	103215	305.429	139849			301.689	90528.2	393.814	130144	398.105	144535	396.648	167073	395.497	116214	395.484	199055	393.814	72208.1	529.589	379595	532.901	357294	531.435	401182	533.445	356258	529.789	340584
		20.3639	100858	21.2519	30011.5	19.8815	8548.34	19.8334	112523			301.689	100994	305.517	139115			301.564	90376.8	393.689	127680	398.173	141404	396.724	163367	395.646	114096	395.567	202776	393.689	72208.1	529.489	374925	532.955	356880	531.513	398905	533.546	354299	529.689	340515
		20.4022	97137	21.2881	29522.2	19.9896	8184.49	19.8745	116252			301.564	99863.8	305.612	138210			301.439	90225.5	393.564	124524	398.247	137790	396.806	159021	395.805	111736	395.651	206159	393.564	72208.1	529.389	370361	533.015	356374	531.598	396242	533.646	352542	529.589	340446
		20.4439	92753.7	21.3277	28922	20.1044	7818.78	19.9156	119521			301.439	98493.8	305.716	137111			301.314	90074.1	393.439	121552	398.327	133722	396.895	154011	395.975	109116	395.734	209147	393.439	72208.1	529.289	366804	533.079	355768	531.689	393179	533.747	350991	529.489	340377
		20.489	87684.4	21.3709	28197.2	20.2261	7461.36	19.9567	122285			301.314	96031.5	305.828	135799			301.189	89922.8	393.314	118316	398.413	129260	396.991	148376	396.157	106403	395.818	211708	393.314	72204.2	529.189	363231	533.149	355058	531.787	389722	533.847	349645	529.389	340307
		20.5377	81934.4	21.4178	27335.6	20.355	7122.55	19.9978	124504			301.189	94901.5	305.95	134258			301.064	89771.4	393.189	116484	398.506	124508	397.094	142208	396.35	103693	395.902	213789	393.189	72166.5	529.089	359256	533.225	354245	531.893	385898	533.948	348495	529.289	340238
		20.5902	75547.1	21.4687	26327.9	20.4913	6811.99	20.0389	126151			301.064	94710	306.08	132478			300.939	89620.1	393.064	113260	398.606	119606	397.206	135670	396.555	101090	395.985	215431	393.064	72128.8	528.989	355646	533.308	353334	532.006	381757	534.048	347531	529.189	340169
		20.6465	68609.5	21.5236	25169.2	20.6351	6537.62	20.08	127204			300.939	93234.6	306.221	130459			300.814	89468.7	392.939	110722	398.712	114726	397.325	128950	396.773	98701.3	396.069	216640	392.939	72091.1	528.889	353204	533.396	352341	532.127	377377	534.149	346738	529.089	340100
		20.7069	61256.7	21.5827	23860.7	20.7867	6304.81	20.1211	127656			300.814	92542.3	306.371	128209			300.689	89317.3	392.814	109346	398.827	110056	397.452	122274	397.004	96535.8	396.152	217435	392.814	72053.4	528.789	352630	533.491	351286	532.256	372859	534.25	346099	528.989	340031
		20.7714	53669.7	21.6462	22411.3	20.9463	6115.8	20.1622	127507			300.689	91972.3	306.532	125752			300.564	89166	392.689	107522	398.949	105785	397.588	115892	397.248	94670.8	396.236	217848	392.689	72015.7	528.689	349621	533.593	350200	532.394	368327	534.35	345596	528.889	339961
		20.8403	46067.6	21.7143	20838.7	21.114	5969.62	20.2033	126769			300.564	91310.8	306.703	123122			300.439	89014.6	392.564	104692	399.078	102065	397.733	110050	397.505	93268.8	396.32	217915	392.564	71978	528.589	347542	533.702	349120	532.54	363919	534.451	345208	528.789	339892
		20.9135	38693	21.7871	19170.2	21.2902	5862.4	20.2443	125464			300.439	91336.9	306.886	120372			300.314	88863.3	392.439	102968	399.216	98935.1	397.886	104964	397.776	92362.7	396.403	217679	392.439	71940.4	528.489	345334	533.818	348084	532.694	359773	534.551	344920	528.689	339823
--	--	20.9914	31789.5	21.8646	17443	21.4749	5788.18	20.2854	123623	--	--	300.314	90333.1	307.08	117567			300.189	88711.9	392.314	101106	399.362	96481.6	398.049	100661	398.062	91808.3	396.487	217183	392.314	71897.7	528.389	344048	533.941	347132	532.858	356017	534.652	344712	528.589	339754
--	--	21.0739	25576.4	21.9473	15701.9	21.6684	5739.96	20.3265	121283	--	--	300.189	89943.8	307.285	114781			300.064	88560.6	392.189	99446	399.517	94722.2	398.222	97179.9	398.362	91330.1	396.57	216468	392.189	71824.6	528.289	343276	534.073	346300	533.031	352755	534.752	344571	528.489	339685
--	--	21.1614	20222.1	22.035	13997.8	21.871	5710.71	20.3676	118492	--	--	300.064	89979.2	307.503	112097			299.939	88409.2	392.064	97608	399.681	93578.7	398.404	94650.6	398.677	91228.8	396.654	215565	392.064	71751.6	528.189	342714	534.212	345613	533.214	350051	534.853	344483	528.389	339615
--	--	21.2538	15823.7	22.1281	12382.6	22.0827	5694.26	20.4087	115301	--	--	299.939	89677.7	307.733	109598			299.814	88257.8	391.939	95808	399.853	92934.1	398.597	92993	399.008	91435.3	396.738	214498	391.939	71678.5	528.089	341942	534.359	345084	533.407	347927	534.953	344436	528.289	339546
--	--	21.3513	12396.3	22.2266	10904.9	22.3038	5685.72	20.4498	111765	--	--	299.814	89210	307.976	107357			299.689	88106.5	391.814	93552	400.035	92658.1	398.8	92062.5	399.354	91653.7	396.821	213275	391.814	71605.4	527.989	342162	534.515	344712	533.61	346360	535.054	344421	528.189	339477
--	--	21.4541	9876.29	22.3308	9604.54	22.418	5683.3	20.4909	107943	--	--	299.689	88556.9	308.232	105437			299.564	87955.1	391.689	90892	400.227	92629.9	399.014	91689.1	399.716	91934.8	396.905	211870	391.689	71532.4	527.889	341058	534.68	344484	533.823	345288	535.154	344430	528.089	339408
--	--	21.5624	8138.31	22.4408	8508.2	23.7969	5678.93	20.532	103894	--	--	299.564	89274.6	308.502	103876			299.439	87803.8	391.564	88630	400.428	92753.9	399.238	91590.5	400.095	92320.9	396.989	210268	391.564	71459.3	527.789	340338	534.853	344377	534.047	344626	535.255	344456	527.989	339339
--	--	21.6761	7020.98	22.5567	7626.27			20.5731	99676.5	--	--	299.439	88705.4	308.785	102689			299.314	87652.4	391.439	86922	400.533	92851.3	399.474	91647.8	400.291	92541.4	397.072	208449	391.439	71331	527.689	341124	535.035	344364	534.282	344278	535.355	344496	527.889	339269
--	--	21.7956	6355.95	22.6787	6952.5	--	--	20.6142	95347.9	--	--	299.314	88524.6	309.083	101865			299.189	87501.1	391.314	84568	401.642	94193.5	399.596	91735.1	402.59	95384.6	397.156	206393	391.314	71071.5	527.589	340214	535.227	344418	534.528	344152	535.456	344545	527.789	339200
--	--	21.9209	5992.16	22.807	6466.07	--	--	20.6553	90962.4	--	--	299.189	88184.6	309.395	101373			299.064	87349.7	391.189	82624	402.752	95586.9	400.862	93213.5			397.239	204057	391.189	70812	527.489	341052	535.429	344517	534.786	344173	535.556	344601	527.689	339131
--	--	21.9858	5884.64	22.9417	6136	--	--	20.6964	86569.9	--	--	299.064	88216.1	309.722	101164			298.939	87198.3	391.064	81184			402.127	94802.7			397.323	201397	391.064	70552.5	527.389	339414	535.64	344644	534.919	344219	535.657	344661	527.589	339062
--	--	22.6238	5680.43	23.0829	5926.71	--	--	20.7375	82215.5	--	--	298.939	87819.2	310.064	101182			298.814	87047	390.939	79456					--	--	397.407	198372	390.939	70293	527.289	339762	535.749	344715	536.373	345140	535.757	344724	527.489	338993
--	--	23.2618	5678.92	23.2309	5803.48	--	--	20.7786	77938.9	--	--	298.814	87986.9	310.422	101373			298.689	86895.6	390.814	78140					--	--	397.49	194950	390.814	70033.5	527.189	339235	537.037	345599			535.858	344790	527.389	338923
--	--			23.3857	5736.56	--	--	20.8197	73773.8	--	--	298.689	87753.8	310.796	101688			298.564	86744.3	390.689	76316					--	--	397.574	191110	390.689	69774	527.089	340352					535.958	344857	527.289	338854
--	--			23.4658	5716.84	--	--	20.8608	69747.9	--	--	298.564	87780.8	310.988	101879			298.439	86592.9	390.564	75254	--	--			--	--	397.657	186848	390.564	69514.5	526.989	339109					536.059	344925	527.189	338785
--	--					--	--	20.9019	65882.6	--	--	298.439	87530.8					298.314	86441.6	390.439	74666	--	--	--	--	--	--	397.741	182178	390.439	69255	526.889	339032					536.159	344993	527.089	338716
--	--	--	--			--	--	20.943	62193.7	--	--	298.314	87393.1					298.189	86290.2	390.314	72858	--	--	--	--	--	--	397.825	177132	390.314	68995.5							536.26	345062	526.989	338647
--	--	--	--	--	--	--	--	20.9841	58691.5	--	--	298.189	87407.7					298.064	86138.8	390.189	72198	--	--	--	--	--	--	397.908	171760	390.189	68736							536.36	345131	526.889	338578
--	--	--	--	--	--	--	--	21.0252	55381.2	--	--	298.064	87482.3					297.939	85987.5	390.064	70970	--	--	--	--	--	--	397.992	166066	390.064	68476.4							536.461	345201
--	--	--	--	--	--	--	--	21.0663	52263.6	--	--	297.939	87301.5					297.814	85836.1			--	--	--	--	--	--	398.075	160150	389.939	68216.9							536.561	345270
--	--	--	--	--	--	--	--	21.1074	49335.8	--	--							297.689	85684.8			--	--	--	--	--	--	398.159	154098									536.662	345339
--	--	--	--	--	--	--	--	21.1485	46591.7	--	--							297.564	85533.4			--	--	--	--	--	--	398.243	148047									536.762	345409
--	--	--	--	--	--	--	--	21.1896	44023	--	--							297.439	85382.1			--	--	--	--	--	--	398.326	142089
--	--	--	--	--	--	--	--	21.2306	41619.5	--	--											--	--	--	--	--	--	398.41	136313
--	--	--	--	--	--	--	--	21.2717	39369.8	--	--											--	--	--	--	--	--	398.494	130797
--	--	--	--	--	--	--	--	21.3128	37262.1	--	--											--	--	--	--	--	--	398.577	125610
--	--	--	--	--	--	--	--	21.3539	35284.4	--	--											--	--	--	--	--	--	398.661	120805
--	--	--	--	--	--	--	--	21.395	33425	--	--											--	--	--	--	--	--	398.744	116420
--	--	--	--	--	--	--	--	21.4361	31673	--	--											--	--	--	--	--	--	398.828	112479
--	--	--	--	--	--	--	--	21.4772	30018.2	--	--											--	--	--	--	--	--	398.912	108990
--	--	--	--	--	--	--	--	21.5183	28451.4	--	--											--	--	--	--	--	--	398.995	105949
--	--	--	--	--	--	--	--	21.5594	26964.7	--	--											--	--	--	--	--	--	399.079	103329
--	--	--	--	--	--	--	--	21.6005	25551.2	--	--											--	--	--	--	--	--	399.162	101076
--	--	--	--	--	--	--	--	21.6416	24205.2	--	--											--	--	--	--	--	--	399.246	99177.2
--	--	--	--	--	--	--	--	21.6827	22922.2	--	--											--	--	--	--	--	--	399.33	97606.8
--	--	--	--	--	--	--	--	21.7238	21698.4	--	--											--	--	--	--	--	--	399.413	96335.1
--	--	--	--	--	--	--	--	21.7649	20531.1	--	--											--	--	--	--	--	--	399.497	95323.3
--	--	--	--	--	--	--	--	21.806	19418.2	--	--											--	--	--	--	--	--	399.58	94533.6
--	--	--	--	--	--	--	--	21.8471	18358.3	--	--											--	--	--	--	--	--	399.664	93930.8
--	--	--	--	--	--	--	--	21.8882	17350.3	--	--											--	--	--	--	--	--	399.748	93482.6
--	--	--	--	--	--	--	--	21.9293	16393.5	--	--											--	--	--	--	--	--	399.831	93160.4
--	--	--	--	--	--	--	--	21.9704	15487.5	--	--											--	--	--	--	--	--	399.915	92939.3
--	--	--	--	--	--	--	--	22.0115	14631.7	--	--											--	--	--	--	--	--	399.999	92798.2
--	--	--	--	--	--	--	--	22.0526	13825.9	--	--											--	--	--	--	--	--	400.082	92719.5
--	--	--	--	--	--	--	--	22.0937	13069.4	--	--											--	--	--	--	--	--	400.166	92688.8
--	--	--	--	--	--	--	--	22.1348	12361.8	--	--											--	--	--	--	--	--	400.249	92694.5
--	--	--	--	--	--	--	--	22.1759	11702.2	--	--											--	--	--	--	--	--	400.333	92727.6
--	--	--	--	--	--	--	--	22.217	11089.7	--	--											--	--	--	--	--	--	400.417	92781
--	--	--	--	--	--	--	--	22.258	10523.1	--	--											--	--	--	--	--	--	400.5	92849.1
--	--	--	--	--	--	--	--	22.2991	10001	--	--											--	--	--	--	--	--	400.584	92928
--	--	--	--	--	--	--	--	22.3402	9521.85	--	--											--	--	--	--	--	--	400.667	93014.6
--	--	--	--	--	--	--	--	22.3813	9083.93	--	--											--	--	--	--	--	--	400.751	93106.6
--	--	--	--	--	--	--	--	22.4224	8685.31	--	--											--	--	--	--	--	--	400.835	93202.5
--	--	--	--	--	--	--	--	22.4635	8323.99	--	--											--	--	--	--	--	--	400.918	93301.1
--	--	--	--	--	--	--	--	22.5046	7997.82	--	--											--	--	--	--	--	--	401.002	93401.6
--	--	--	--	--	--	--	--	22.5457	7704.61	--	--											--	--	--	--	--	--	401.086	93503.3
--	--	--	--	--	--	--	--	22.5868	7442.14	--	--											--	--	--	--	--	--	401.169	93606
--	--	--	--	--	--	--	--	22.6279	7208.16	--	--											--	--	--	--	--	--	401.253	93709.4
--	--	--	--	--	--	--	--	22.669	7000.45	--	--											--	--	--	--	--	--	401.336	93813.2
--	--	--	--	--	--	--	--	22.7101	6816.82	--	--											--	--	--	--	--	--	401.42	93917.3
--	--	--	--	--	--	--	--	22.7512	6655.17	--	--											--	--	--	--	--	--	401.504	94021.6
--	--	--	--	--	--	--	--	22.7923	6513.44	--	--											--	--	--	--	--	--	401.587	94126.2
--	--	--	--	--	--	--	--	22.8334	6389.7	--	--											--	--	--	--	--	--	401.671	94230.8
--	--	--	--	--	--	--	--	22.8745	6282.11	--	--											--	--	--	--	--	--	401.754	94335.5
--	--	--	--	--	--	--	--	22.9156	6188.95	--	--											--	--	--	--	--	--	401.838	94440.3
--	--	--	--	--	--	--	--	22.9567	6108.6	--	--											--	--	--	--	--	--	401.922	94545.1
--	--	--	--	--	--	--	--	22.9978	6039.6	--	--											--	--	--	--	--	--	402.005	94650
--	--	--	--	--	--	--	--	23.0389	5980.57	--	--											--	--	--	--	--	--	402.089	94754.9
--	--	--	--	--	--	--	--	23.08	5930.29	--	--											--	--	--	--	--	--	402.172	94859.9
--	--	--	--	--	--	--	--	23.1211	5887.62	--	--											--	--	--	--	--	--	402.256	94964.8
--	--	--	--	--	--	--	--	23.1622	5851.56	--	--											--	--	--	--	--	--	402.34	95069.8
--	--	--	--	--	--	--	--	23.2033	5821.22	--	--											--	--	--	--	--	--	402.423	95174.8
--	--	--	--	--	--	--	--			--	--											--	--	--	--	--	--
--	--	--	--	--	--	--	--			--	--											--	--	--	--	--	--
--	--	--	--	--	--	--	--			--	--											--	--	--	--	--	--
--	--	--	--	--	--	--	--			--	--											--	--	--	--	--	--
--	--	--	--	--	--	--	--			--	--											--	--	--	--	--	--
--	--	--	--	--	--	--	--			--	--											--	--	--	--	--	--
--	--	--	--	--	--	--	--			--	--											--	--	--	--	--	--
--	--	--	--	--	--	--	--			--	--											--	--	--	--	--	--
--	--	--	--	--	--	--	--			--	--											--	--	--	--	--	--
--	--	--	--	--	--	--	--			--	--											--	--	--	--	--	--
--	--	--	--	--	--	--	--			--	--											--	--	--	--	--	--
--	--	--	--	--	--	--	--			--	--											--	--	--	--	--	--
--	--	--	--	--	--	--	--			--	--											--	--	--	--	--	--
--	--	--	--	--	--	--	--			--	--											--	--	--	--	--	--
--	--	--	--	--	--	--	--			--	--											--	--	--	--	--	--
--	--	--	--	--	--	--	--			--	--											--	--	--	--	--	--
--	--	--	--	--	--	--	--			--	--											--	--	--	--	--	--
--	--	--	--	--	--	--	--			--	--											--	--	--	--	--	--
--	--	--	--	--	--	--	--			--	--											--	--	--	--	--	--
--	--	--	--	--	--	--	--			--	--											--	--	--	--	--	--
--	--	--	--	--	--	--	--			--	--											--	--	--	--	--	--
--	--	--	--	--	--	--	--			--	--											--	--	--	--	--	--
--	--	--	--	--	--	--	--			--	--											--	--	--	--	--	--
--	--	--	--	--	--	--	--			--	--											--	--	--	--	--	--
--	--	--	--	--	--	--	--			--	--											--	--	--	--	--	--
--	--	--	--	--	--	--	--			--	--											--	--	--	--	--	--
--	--	--	--	--	--	--	--			--	--											--	--	--	--	--	--
--	--	--	--	--	--	--	--			--	--											--	--	--	--	--	--
--	--	--	--	--	--	--	--			--	--											--	--	--	--	--	--
--	--	--	--	--	--	--	--			--	--											--	--	--	--	--	--
--	--	--	--	--	--	--	--			--	--											--	--	--	--	--	--
--	--	--	--	--	--	--	--			--	--											--	--	--	--	--	--
--	--	--	--	--	--	--	--			--	--											--	--	--	--	--	--
--	--	--	--	--	--	--	--			--	--											--	--	--	--	--	--
--	--	--	--	--	--	--	--			--	--											--	--	--	--	--	--
--	--	--	--	--	--	--	--			--	--											--	--	--	--	--	--
--	--	--	--	--	--	--	--			--	--											--	--	--	--	--	--
--	--	--	--	--	--	--	--			--	--											--	--	--	--	--	--
--	--	--	--	--	--	--	--			--	--											--	--	--	--	--	--
--	--	--	--	--	--	--	--			--	--											--	--	--	--	--	--
--	--	--	--	--	--	--	--			--	--											--	--	--	--	--	--
--	--	--	--	--	--	--	--			--	--											--	--	--	--	--	--
--	--	--	--	--	--	--	--			--	--											--	--	--	--	--	--
--	--	--	--	--	--	--	--			--	--											--	--	--	--	--	--
--	--	--	--	--	--	--	--			--	--											--	--	--	--	--	--
--	--	--	--	--	--	--	--			--	--											--	--	--	--	--	--
--	--	--	--	--	--	--	--			--	--											--	--	--	--	--	--
--	--	--	--	--	--	--	--			--	--											--	--	--	--	--	--
--	--	--	--	--	--	--	--	--	--	--	--											--	--	--	--	--	--
--	--	--	--	--	--	--	--	--	--	--	--											--	--	--	--	--	--
--	--	--	--	--	--	--	--	--	--	--	--											--	--	--	--	--	--
--	--	--	--	--	--	--	--	--	--	--	--											--	--	--	--	--	--
--	--	--	--	--	--	--	--	--	--	--	--											--	--	--	--	--	--
--	--	--	--	--	--	--	--	--	--	--	--											--	--	--	--	--	--
--	--	--	--	--	--	--	--	--	--	--	--											--	--	--	--	--	--
--	--	--	--	--	--	--	--	--	--	--	--											--	--	--	--	--	--
--	--	--	--	--	--	--	--			--	--											--	--	--	--	--	--
--	--	--	--	--	--	--	--			--	--											--	--	--	--	--	--
--	--	--	--	--	--	--	--			--	--											--	--	--	--	--	--
--	--	--	--	--	--	--	--			--	--											--	--	--	--	--	--
--	--	--	--	--	--	--	--			--	--											--	--	--	--	--	--
--	--	--	--	--	--	--	--			--	--											--	--	--	--	--	--
--	--	--	--	--	--	--	--			--	--											--	--	--	--	--	--
--	--	--	--	--	--	--	--			--	--											--	--	--	--	--	--
--	--	--	--	--	--	--	--			--	--											--	--	--	--	--	--
--	--	--	--	--	--	--	--			--	--											--	--	--	--	--	--
--	--	--	--	--	--	--	--			--	--											--	--	--	--	--	--
--	--	--	--	--	--	--	--			--	--											--	--	--	--	--	--
--	--	--	--	--	--	--	--			--	--											--	--	--	--	--	--
--	--	--	--	--	--	--	--			--	--											--	--	--	--	--	--
--	--	--	--	--	--	--	--			--	--											--	--	--	--	--	--
--	--	--	--	--	--	--	--			--	--											--	--	--	--	--	--
--	--	--	--	--	--	--	--			--	--											--	--	--	--	--	--
--	--	--	--	--	--	--	--			--	--											--	--	--	--	--	--
--	--	--	--	--	--	--	--			--	--											--	--	--	--	--	--
--	--	--	--	--	--	--	--			--	--											--	--	--	--	--	--
--	--	--	--	--	--	--	--			--	--											--	--	--	--	--	--
--	--	--	--	--	--	--	--			--	--											--	--	--	--	--	--
--	--	--	--	--	--	--	--			--	--											--	--	--	--	--	--
--	--	--	--	--	--	--	--			--	--											--	--	--	--	--	--
--	--	--	--	--	--	--	--			--	--											--	--	--	--	--	--
--	--	--	--	--	--	--	--			--	--											--	--	--	--	--	--
--	--	--	--	--	--	--	--			--	--											--	--	--	--	--	--
--	--	--	--	--	--	--	--			--	--											--	--	--	--	--	--
--	--	--	--	--	--	--	--			--	--											--	--	--	--	--	--
--	--	--	--	--	--	--	--			--	--											--	--	--	--	--	--
--	--	--	--	--	--	--	--			--	--											--	--	--	--	--	--
--	--	--	--	--	--	--	--			--	--											--	--	--	--	--	--
--	--	--	--	--	--	--	--			--	--											--	--	--	--	--	--
--	--	--	--	--	--	--	--			--	--											--	--	--	--	--	--
--	--	--	--	--	--	--	--			--	--											--	--	--	--	--	--
--	--	--	--	--	--	--	--			--	--											--	--	--	--	--	--
--	--	--	--	--	--	--	--			--	--											--	--	--	--	--	--
--	--	--	--	--	--	--	--			--	--											--	--	--	--	--	--
--	--	--	--	--	--	--	--			--	--											--	--	--	--	--	--
--	--	--	--	--	--	--	--			--	--											--	--	--	--	--	--
--	--	--	--	--	--	--	--			--	--											--	--	--	--	--	--
--	--	--	--	--	--	--	--			--	--											--	--	--	--	--	--
--	--	--	--	--	--	--	--			--	--											--	--	--	--	--	--
--	--	--	--	--	--	--	--			--	--											--	--	--	--	--	--
--	--	--	--	--	--	--	--			--	--											--	--	--	--	--	--
--	--	--	--	--	--	--	--			--	--											--	--	--	--	--	--
--	--	--	--	--	--	--	--			--	--											--	--	--	--	--	--
--	--	--	--	--	--	--	--			--	--											--	--	--	--	--	--
--	--	--	--	--	--	--	--			--	--											--	--	--	--	--	--
--	--	--	--	--	--	--	--			--	--											--	--	--	--	--	--
--	--	--	--	--	--	--	--			--	--											--	--	--	--	--	--
--	--	--	--	--	--	--	--			--	--											--	--	--	--	--	--
--	--	--	--	--	--	--	--			--	--											--	--	--	--	--	--
--	--	--	--	--	--	--	--			--	--											--	--	--	--	--	--
--	--	--	--	--	--	--	--			--	--											--	--	--	--	--	--
--	--	--	--	--	--	--	--			--	--											--	--	--	--	--	--
--	--	--	--	--	--	--	--			--	--											--	--	--	--	--	--
--	--	--	--	--	--	--	--			--	--											--	--	--	--	--	--
--	--	--	--	--	--	--	--			--	--											--	--	--	--	--	--
--	--	--	--	--	--	--	--			--	--											--	--	--	--	--	--
--	--	--	--	--	--	--	--			--	--											--	--	--	--	--	--
--	--	--	--	--	--	--	--			--	--											--	--	--	--	--	--
--	--	--	--	--	--	--	--			--	--											--	--	--	--	--	--
--	--	--	--	--	--	--	--			--	--											--	--	--	--	--	--
--	--	--	--	--	--	--	--			--	--											--	--	--	--	--	--
--	--	--	--	--	--	--	--			--	--											--	--	--	--	--	--
--	--	--	--	--	--	--	--			--	--											--	--	--	--	--	--
--	--	--	--	--	--	--	--			--	--											--	--	--	--	--	--
--	--	--	--	--	--	--	--			--	--											--	--	--	--	--	--
--	--	--	--	--	--	--	--			--	--											--	--	--	--	--	--
--	--	--	--	--	--	--	--			--	--											--	--	--	--	--	--
--	--	--	--	--	--	--	--			--	--											--	--	--	--	--	--
--	--	--	--	--	--	--	--			--	--											--	--	--	--	--	--
--	--	--	--	--	--	--	--			--	--											--	--	--	--	--	--
--	--	--	--	--	--	--	--			--	--											--	--	--	--	--	--
--	--	--	--	--	--	--	--			--	--											--	--	--	--	--	--
		--	--	--	--	--	--															--	--	--	--	--	--
		--	--	--	--	--	--															--	--	--	--	--	--
		--	--	--	--	--	--															--	--	--	--	--	--
		--	--	--	--	--	--															--	--	--	--	--	--
		--	--	--	--	--	--															--	--	--	--	--	--
		--	--	--	--																	--	--	--	--	--	--
		--	--	--	--																	--	--	--	--	--	--
		--	--	--	--																	--	--	--	--
		--	--	--	--																	--	--	--	--
		--	--	--	--																	--	--	--	--
		--	--	--	--																			--	--
		--	--	--	--
		--	--	--	--
				--	--

## Sheet: Figure S6b
Ga 3d												In 3d												N 1s												O 1s
XPS spectrum		Ga-O		Ga-N		N 2s		Fitting curve		Baseline		XPS spectrum		In-O		Ga Auger		In-N		Fitting curve		Baseline		XPS spectrum		Ga-N		Ga LMM		Ga LMM		Fitting curve		Baseline		XPS spectrum		Ga-O		C=O/OH		Fitting curve		Baseline
Binding energy (eV)	Intensity (arb. units)	Binding energy (eV)	Intensity (arb. units)	Binding energy (eV)	Intensity (arb. units)	Binding energy (eV)	Intensity (arb. units)	Binding energy (eV)	Intensity (arb. units)	Binding energy (eV)	Intensity (arb. units)	Binding energy (eV)	Intensity (arb. units)	Binding energy (eV)	Intensity (arb. units)	Binding energy (eV)	Intensity (arb. units)	Binding energy (eV)	Intensity (arb. units)	Binding energy (eV)	Intensity (arb. units)	Binding energy (eV)	Intensity (arb. units)	Binding energy (eV)	Intensity (arb. units)	Binding energy (eV)	Intensity (arb. units)	Binding energy (eV)	Intensity (arb. units)	Binding energy (eV)	Intensity (arb. units)	Binding energy (eV)	Intensity (arb. units)	Binding energy (eV)	Intensity (arb. units)	Binding energy (eV)	Intensity (arb. units)	Binding energy (eV)	Intensity (arb. units)	Binding energy (eV)	Intensity (arb. units)	Binding energy (eV)	Intensity (arb. units)	Binding energy (eV)	Intensity (arb. units)
23.1066	7293.33	16.8746	5003.75	16.4139	5003.75	16.7319	5186.78	16.7634	5210.14	23.7316	7364.34	459.232	312136	427.232	315003	427.232	315003	427.232	315008	432.26	315418	459.232	311860	402.607	81810	388.999	49131	389.345	49131	389.16	50086.5	388.335	49355.5	402.732	96252.4	536.832	361278	526.303	354719	525.448	354089	527.659	355771	536.732	362410
22.9816	7686.67	17.7853	5003.77	17.2095	5003.88	16.8654	5303.99	16.8035	5243.56	23.6066	7364.34	459.107	312375	432.892	314447	430.44	314688	427.672	314969	432.489	315574	459.107	311873	402.482	83072	390.352	49131	390.53	49131	389.504	50767.3	388.419	49393.7	402.607	95766.5	536.732	361746	527.66	355772	527.057	355275	527.759	355874	536.632	362336
22.8566	8126.67	18.6961	5020.72	18.005	5091.65	16.9921	5467.1	16.8436	5281.43	23.4816	7364.34	458.982	313451	438.552	313893	433.648	314373	428.527	314901	432.717	315760	458.982	311885	402.357	82562	391.706	49559.3	391.716	49586.4	389.831	51765.3	388.502	49437.6	402.482	95280.6	536.632	361224	527.777	355893	528.665	356468	527.86	355991	536.532	362262
22.7316	8550	18.7748	5031.22	18.0749	5144.75	17.1121	5680.67	16.8838	5324.16	23.3566	7364.34	458.857	312555	438.957	313854	436.856	314057	429.346	314858	432.946	315978	458.857	311897	402.232	83342	393.059	52907.3	392.901	52706.6	390.143	53141.2	388.586	49488.1	402.357	94794.7	536.532	361020	528.003	356194	528.794	356568	527.96	356128	536.432	362188
22.6066	9453.33	18.9269	5070.28	18.2098	5339.62	17.2256	5945.24	16.9239	5372.19	23.2316	7364.34	458.732	312780	439.741	313781	440.064	313745	430.13	314856	433.174	316234	458.732	311909	402.107	82598	394.413	54498.1	393.012	52963.5	390.439	54934.7	388.67	49546	402.232	94308.9	536.432	361515	528.219	356637	529.042	356772	528.061	356293	536.332	362115
22.4816	9903.33	19.0721	5149.99	18.3386	5731.12	17.3328	6256.98	16.964	5425.94	23.1066	7364.34	458.607	313539	440.492	313717	440.311	313722	430.88	314924	433.403	316530	458.607	311922	401.982	83530	394.528	54682.9	393.226	53330.2	390.719	57156.4	388.753	49612.1	402.107	93823	536.332	361362	528.425	357331	529.28	356992	528.161	356497	536.232	362041
22.3566	11110	19.2105	5298.02	18.4614	6448.12	17.4339	6607.95	17.0042	5485.85	22.9816	7364.34	458.482	314205	441.212	313665	440.788	313681	431.597	315101	433.632	316870	458.482	311934	401.857	83740	394.75	55150.5	393.43	53882.3	390.985	59783	388.837	49687.5	401.982	93337.1	536.232	360611	528.621	358423	529.506	357250	528.262	356754	536.132	361967
22.2316	12520	19.3424	5550.21	18.5784	7654.71	17.529	6987.17	17.0443	5552.34	22.8566	7364.34	458.357	313227	441.9	313633	441.245	313648	432.281	315431	433.86	317260	458.357	311946	401.732	83036	394.961	55873.1	393.623	54768.4	391.237	62759.8	388.921	49773.2	401.857	92851.2	536.132	361436	528.807	360081	529.722	357575	528.362	357082	536.032	361893
22.1066	14263.3	19.4678	5947.35	18.6896	9534.22	17.6184	7381.93	17.0844	5625.84	22.7316	7364.34	458.232	313313	442.557	313628	441.681	313629	432.933	315965	434.089	317703	458.232	311958	401.607	83168	395.161	56926.2	393.806	56216.4	391.475	66005.7	389.004	49870.4	401.732	92365.3	536.032	361245	528.983	362473	529.927	358005	528.463	357505	535.932	361820
21.9816	16646.7	19.5869	6529.49	18.7953	12262.9	17.7022	7779.2	17.1246	5706.74	22.6066	7364.34	458.107	313844	443.185	313660	442.098	313630	433.554	316750	434.317	318204	458.107	311971	401.482	83658	395.352	58549.3	393.978	58426.1	391.699	69832.2	389.088	49980.4	401.607	91879.4	535.932	360711	529.15	365737	530.121	358580	528.563	358049	535.832	361746
21.8566	18936.7	19.7	7409.47	18.8956	15978.2	17.7805	8166.95	17.1647	5795.4	22.4816	7364.34	457.982	313964	443.783	313739	442.495	313662	434.145	317822	434.546	318765	457.982	311983	401.357	83446	395.532	61544.7	394.142	61561.2	391.909	73886.9	389.171	50104.5	401.482	91393.5	535.832	361601	529.308	369949	530.306	359339	528.664	358750	535.732	361672
21.7316	22640	19.8071	8674.63	18.9906	20750.8	17.8537	8534.99	17.2048	5892.15	22.3566	7364.34	457.857	314704	444.353	313876	442.873	313734	434.707	319198	434.774	319391	457.857	311995	401.232	83632	395.703	65911.7	394.296	65753.8	392.108	77874.2	389.255	50244.1	401.357	90907.6	535.732	361359	529.457	375102	530.481	360310	528.764	359647	535.632	361598
21.6066	27140	19.9084	10216.2	19.0805	26565.5	17.9218	8875.55	17.245	5997.26	22.2316	7364.34	457.732	313703	444.896	314076	443.233	313856	435.239	320876	435.003	320084	457.732	312008	401.107	83634	395.864	71689.1	394.441	71039.3	392.293	81684.6	389.339	50400.9	401.232	90421.7	535.632	360480	529.598	381107	530.647	361502	528.865	360785	535.532	361525
21.4816	32413.3	20.004	11955.4	19.1653	33317.9	17.9851	9183.42	17.2851	6110.97	22.1066	7364.34	457.607	313996	445.411	314342	443.574	314036	435.744	322828	435.232	320849	457.607	312020	400.982	84258	396.016	79040	394.577	77339.6	392.467	85258.3	389.422	50576.5	401.107	89935.9	535.532	361278	529.73	387795	530.803	362909	528.965	362215	535.432	361451
21.3566	38816.7	20.0943	13853.7	19.2454	40825.3	18.0436	9455.79	17.3253	6233.41	21.9816	7364.34	457.482	314133	445.899	314673	443.899	314278	436.221	325007	435.46	321686	457.482	312032	400.857	84834	396.159	87974.7	394.704	84491	392.629	88554.4	389.506	50772.5	400.982	89450	535.432	361532	529.855	394945	530.951	364502	529.066	363991	535.332	361377
21.2316	46940	20.1792	15859	19.3207	48849.5	18.0977	9691.97	17.3654	6364.67	21.8566	7364.34	457.357	314038	446.362	315062	444.206	314581	436.672	327350	435.689	322597	457.357	312044	400.732	84528	396.293	98336.3	394.824	92248.2	392.78	91539.5	389.589	50990.8	400.857	88964.1	535.332	362341	529.971	402309	531.089	366236	529.166	366171	535.232	361303
21.1066	56346.7	20.2589	17900	19.3914	57125.1	18.1475	9892.94	17.4055	6504.75	21.7316	7364.34	457.232	314309	446.8	315497	444.496	314941	437.097	329787	435.917	323582	457.232	312057	400.607	85350	396.419	109926	394.935	100275	392.92	94185	389.673	51233.4	400.732	88478.2	535.232	362161	530.08	409640	531.22	368056	529.267	368809	535.132	361230
20.9816	67850	20.3337	19908.5	19.4578	65387.8	18.1931	10060.9	17.4457	6653.54	21.6066	7364.34	457.107	314055	447.214	315966	444.771	315348	437.497	332244	436.146	324642	457.107	312069	400.482	85764	396.536	122425	395.039	108258	393.05	96395	389.757	51502.1	400.607	87992.3	535.132	362671	530.182	416719	531.342	369904	529.367	371959	535.032	361156
20.8566	79023.3	20.4037	21774.5	19.5199	73398.1	18.2347	10198.8	17.4858	6810.86	21.4816	7334.4	456.982	314713	447.604	316453	445.03	315788	437.873	334654	436.374	325773	456.982	312081	400.357	87320	396.646	135271	395.135	115927	393.17	98219.9	389.84	51799	400.482	87506.4	535.032	361391	530.277	423365	531.456	371723	529.468	375664	534.932	361082
20.7316	91860	20.469	23502.1	19.5778	80958.1	18.2725	10310.2	17.5259	6976.41	21.3566	7268.17	456.857	313228	447.971	316943	445.273	316248	438.225	336959	436.603	326974	456.857	312093	400.232	88176	396.749	147908	395.225	123067	393.28	99763.4	389.924	52126.2	400.357	87020.5	534.932	361364	530.365	429448	531.563	373463	529.568	379956	534.832	361008
20.6066	105233	20.5297	25096.4	19.6317	87942	18.3068	10398.6	17.5661	7149.78	21.2316	7201.94	456.732	314659	448.316	317423	445.502	316711	438.555	339112	436.832	328241	456.732	312106	400.107	88922	396.844	159950	395.307	129526	393.381	101050	390.008	52485.8	400.232	86534.6	534.832	361794	530.447	434886	531.662	375086	529.669	384849	534.732	360935
20.4816	116513	20.5862	26535	19.6818	94253.9	18.3376	10467.6	17.6062	7330.49	21.1066	7135.71	456.607	314999	448.639	317880	445.716	317165	438.863	341082	437.06	329567	456.607	312118	399.982	90486	396.932	171101	395.383	135284	393.474	102108	390.091	52880	400.107	86048.7	534.732	362015	530.522	439644	531.755	376564	529.769	390336	534.632	360861
20.3566	125993	20.6385	27806.4	19.7281	99821.6	18.3652	10520.4	17.6463	7517.92	20.9816	7069.47	456.482	314666	448.942	318305	445.917	317597	439.149	342848	437.289	330947	456.482	312130	399.857	93718	397.013	181159	395.452	140351	393.558	102967	390.175	53310.8	399.982	85562.9	534.632	363090	530.591	443724	531.84	377881	529.87	396385	534.532	360787
20.2316	131220	20.6867	28908.6	19.771	104711	18.3897	10560.2	17.6865	7711.4	20.8566	7003.24	456.357	314674	449.224	318693	446.104	317998	439.415	344402	437.517	332371	456.357	312143	399.732	96064	397.088	190016	395.516	144686	393.634	103657	390.258	53780.5	399.857	85077	534.532	363766	530.655	447157	531.919	379031	529.97	402933	534.432	360713
20.1066	133617	20.7311	29847	19.8103	108876	18.4114	10589.4	17.7266	7910.15	20.7316	6937.01	456.232	314973	449.487	319038	446.279	318363	439.661	345747	437.746	333831	456.232	312155	399.607	98960	397.156	197647	395.573	148323	393.702	104207	390.342	54291	399.732	84591.1	534.432	364860	530.713	449992	531.992	380018	530.071	409891	534.332	360640
19.9816	128913	20.7718	30632.4	19.8465	112359	18.4303	10610.5	17.7667	8113.34	20.6066	6870.78	456.107	314740	449.731	319341	446.441	318687	439.889	346891	437.974	335316	456.107	312167	399.482	102436	397.219	204089	395.625	151284	393.763	104646	390.426	54844.5	399.607	84105.2	534.332	365499	530.765	452294	532.058	380848	530.171	417138	534.232	360566
19.8566	120087	20.809	31278.8	19.8794	115224	18.4468	10625.3	17.8069	8320.13	20.4816	6804.55	455.982	315902	449.957	319601	446.591	318969	440.098	347848	438.203	336813	455.982	312179	399.357	106990	397.276	209426	395.672	153654	393.817	104992	390.509	55442.8	399.482	83619.3	534.232	366165	530.813	454130	532.119	381537	530.272	424526	534.132	360492
19.7316	105357	20.8428	31802.5	19.9094	117545	18.4608	10635.4	17.847	8529.62	20.3566	6738.32	455.857	315589	450.165	319821	446.729	319210	440.29	348638	438.432	338310	455.857	312192	399.232	111070	397.327	213769	395.714	155519	393.865	105258	390.593	56087.8	399.357	83133.4	534.132	367520	530.856	455570	532.174	382098	530.372	431886	534.032	360419
19.6066	87806.7	20.8733	32219.8	19.9365	119394	18.4728	10642	17.8871	8740.97	20.2316	6459.19	455.732	315501	450.357	320004	446.856	319413	440.465	349278	438.66	339794	455.732	312204	399.107	117910	397.373	217229	395.752	156963	393.907	105458	390.676	56781.1	399.232	82647.5	534.032	365939	530.894	456679	532.224	382549	530.473	439031	533.932	360345
19.4816	70080	20.9009	32547.3	19.9609	120844	18.4827	10646.3	17.9273	8953.41	20.1066	6122.31	455.607	316271	450.533	320153	446.973	319580	440.624	349790	438.889	341248	455.607	312216	398.982	123534	397.415	219924	395.785	158063	393.944	105609	390.76	57524.1	399.107	82161.6	533.932	369548	530.929	457517	532.269	382905	530.573	445768	533.832	360271
19.3566	54156.7	20.9255	32799.9	19.9828	121963	18.4908	10648.8	17.9674	9166.27	19.9816	5785.43	455.482	316051	450.694	320272	447.08	319716	440.768	350191	439.117	342660	455.482	312228	398.857	132032	397.452	222009	395.814	158888	393.975	105719	390.844	58318.2	398.982	81675.7	533.832	370536	530.959	458138	532.309	383183	530.674	451907	533.732	360197
19.2316	42030	20.9474	32991.5	20.0022	122812	18.4974	10650.3	18.0075	9379.06	19.8566	5448.54	455.357	316366	450.84	320366	447.177	319824	440.898	350502	439.346	344012	455.357	312241	398.732	139456	397.484	223590	395.839	159496	394.001	105800	390.927	59164.3	398.857	81189.9	533.732	371939	530.985	458590	532.345	383395	530.774	457268	533.632	360124
19.1066	32650	20.9667	33134.3	20.0193	123445	18.5024	10651.1	18.0477	9591.54	19.7316	5111.66	455.232	316423	450.972	320438	447.264	319908	441.014	350737	439.574	345290	455.232	312253	398.607	150082	397.513	224727	395.86	159938	394.023	105859	391.011	60063.2	398.732	80704	533.632	373154	531.008	458910	532.377	383556	530.875	461695	533.532	360050
18.9816	25556.7	20.9836	33238.7	20.0343	123907	18.5062	10651.5	18.0878	9803.77	19.6066	5003.75	455.107	315779	451.091	320493	447.343	319972	441.117	350912	439.803	346480	455.107	312265	398.482	160800	397.537	225559	395.878	160255	394.041	105900	391.094	61015.3	398.607	79860.7	533.532	376966	531.028	459132	532.404	383675	530.975	465064	533.432	359976
18.8566	20373.3	20.9983	33313.5	20.0473	124239	18.509	10651.7	18.1279	10016.2	19.4816	5003.75	454.982	316963	451.197	320533	447.414	320020	441.208	351038	440.032	347567	454.982	312278	398.357	175086	397.559	226157	395.893	160477	394.056	105930	391.178	62020.6	398.482	79015.5	533.432	378186	531.044	459281	532.428	383762	531.076	467286	533.332	359902
18.7316	17250	21.0108	33365.9	20.0585	124471	18.5108	10651.7	18.1681	10229.8	19.3566	5003.75	454.857	316973	451.292	320561	447.477	320056	441.288	351128	440.26	348538	454.857	312290	398.232	189472	397.577	226578	395.906	160632	394.067	105950	391.262	63078.8	398.357	78170.4	533.332	382014	531.058	459378	532.449	383825	531.176	468318	533.232	359829
18.6066	14383.3	21.0215	33401.7	20.0679	124630	18.5119	10651.8	18.2082	10446	19.2316	5003.75	454.732	316853	451.376	320581	447.532	320081	441.357	351190	440.489	349381	454.732	312302	398.107	206184	397.591	226871	395.916	160737	394.076	105964	391.345	64189.3	398.232	77325.2	533.232	385094	531.069	459439	532.466	383869	531.277	468160	533.132	359755
18.4816	12683.3	21.0303	33425.7	20.0758	124736	18.5125	10651.8	18.2483	10667	19.1066	5003.75	454.607	317765	451.449	320594	447.581	320098	441.416	351231	440.717	350086	454.607	312314	397.982	223014	397.604	227070	395.923	160809	394.082	105973	391.429	65350.9	398.107	76480	533.132	387820	531.078	459476	532.481	383900	531.377	466858	533.032	359681
18.3566	11273.3	21.0376	33441.2	20.0822	124805	18.5127	10651.8	18.2885	10895.8	18.9816	5003.75	454.482	318361	451.512	320602	447.623	320109	441.466	351257	440.946	350643	454.482	312327	397.857	238352	397.613	227203	395.929	160855	394.086	105979	391.513	66601.7	397.982	75634.9	533.032	390900	531.085	459498	532.492	383921	531.478	464495	532.932	359607
18.2316	9620	21.0434	33451	20.0874	124849	18.5127	10651.8	18.3286	11136.3	18.8566	5003.75	454.357	317767	451.566	320606	447.659	320116	441.508	351273	441.174	351048	454.357	312339	397.732	251098	397.621	227290	395.933	160886	394.088	105982	391.596	67967.6	397.857	74789.7	532.932	394288	531.091	459510	532.502	383935	531.578	461189	532.832	359534
18.1066	9080	21.0479	33457	20.0914	124876	18.5128	10651.8	18.3687	11393.2	18.7316	5003.75	454.232	317088	451.612	320608	447.689	320120	441.542	351281	441.403	351295	454.232	312351	397.607	255802	397.627	227347	395.936	160904	394.089	105984	391.68	69481.9	397.732	73944.6	532.832	398259	531.095	459516	532.509	383944	531.679	457082	532.732	359460
17.9816	8473.33	21.0513	33460.6	20.0944	124892	18.5129	10651.8	18.4089	11672.4	18.6066	5003.75	454.107	318461	451.651	320608	447.715	320122	441.569	351285	441.632	351382	454.107	312364	397.482	256310	397.631	227382	395.938	160915	394.09	105985	391.763	71052.8	397.607	73099.4	532.732	401622	531.097	459519	532.515	383950	531.779	452333	532.632	359386
17.8566	7686.67	21.0538	33462.6	20.0966	124901	18.5134	10651.8	18.449	11981.1	18.4816	5003.75	453.982	319005	451.682	320608	447.735	320123	441.591	351287	441.86	351310	453.982	312376	397.357	248436	397.634	227403	395.939	160920	394.09	105985	391.847	72662	397.482	72254.3	532.632	406404	531.099	459521	532.519	383954	531.88	447106	532.532	359312
17.7316	7373.33	21.0554	33463.8	20.098	124906	18.5144	10651.7	18.4891	12327.6	18.3566	5003.75	453.857	319248	451.707	320606	447.752	320123	441.607	351287	442.089	351083	453.857	312388	397.232	238462	397.635	227416	395.939	160922	394.09	105985	391.931	74305.3	397.357	71186.7	532.532	411940	531.099	459522	532.522	383956	531.98	441563	532.432	359239
17.6066	7250	21.0564	33464.4	20.0989	124909	18.516	10651.7	18.5293	12721.6	18.2316	5003.75	453.732	318671	451.727	320605	447.765	320122	441.618	351287	442.317	350706	453.732	312400	397.107	229010	397.636	227422	395.939	160923	394.09	105986	392.014	75978.2	397.232	69993.6	532.432	416454	531.1	459522	532.523	383957	532.081	435854	532.332	359165
17.4816	6846.67	21.0569	33464.7	20.0993	124910	18.5184	10651.6	18.5694	13174.2	18.1066	5003.75	453.607	319645	451.742	320604	447.775	320122	441.626	351286	442.546	350189	453.607	312413	396.982	222956	397.637	227424	395.939	160923	394.092	105987	392.098	77675.7	397.107	68800.4	532.332	421834	531.1	459522	532.524	383958	532.181	430115	532.232	359091
17.3566	6820	21.0571	33464.8	20.0995	124910	18.5217	10651.3	18.6095	13697.6	17.9816	5003.75	453.482	318739	451.752	320603	447.782	320121	441.631	351286	442.774	349543	453.482	312425	396.857	218956	397.637	227424	395.939	160925	394.094	105990	392.181	79386	396.982	67607.3	532.232	427208	531.1	459522	532.524	383958	532.282	424457	532.132	359017
17.2316	6583.33	21.0571	33464.8	20.0995	124910	18.5261	10650.7	18.6497	14305.9	17.8566	5003.75	453.357	319625	451.759	320603	447.786	320121	441.633	351286	443.003	348781	453.357	312437	396.732	218550	397.637	227424	395.94	160930	394.098	105995	392.265	81105.5	396.857	66414.2	532.132	432748	531.1	459522	532.524	383958	532.382	418971	532.032	358944
17.1066	6666.67	21.0571	33464.8	20.0996	124911	18.5317	10649.6	18.6898	15013.9	17.7316	5003.75	453.232	319537	451.763	320602	447.789	320120	441.634	351286	443.232	347919	453.232	312449	396.607	220026	397.637	227426	395.942	160939	394.104	106001	392.349	82827.3	396.732	65221	532.032	437754	531.101	459522	532.524	383958	532.483	413724	531.932	358870
16.9816	6350	21.0573	33464.9	20.0997	124911	18.5388	10647.6	18.7299	15838.1	17.6066	5003.75	453.107	319724	451.766	320602	447.791	320120	441.634	351286	443.46	346975	453.107	312462	396.482	219638	397.638	227431	395.945	160953	394.112	106010	392.432	84549.6	396.607	64027.9	531.932	441775	531.102	459523	532.525	383958	532.583	408760	531.832	358796
16.8566	6370	21.0578	33465.1	20.1002	124912	18.5474	10644.4	18.7701	16795.6	17.4816	5003.75	452.982	321053	451.766	320602	447.791	320120	441.634	351286	443.689	345968	452.982	312474	396.357	221012	397.639	227441	395.949	160972	394.122	106019	392.516	86265.6	396.482	62834.8	531.832	449115	531.105	459524	532.525	383959	532.684	404104	531.732	358722
		21.0587	33465.5	20.1012	124914	18.5577	10639.4	18.8102	17904.6	17.3566	5003.75	452.857	319952	451.767	320602	447.791	320120	441.635	351286	443.917	344917	452.857	312486	396.232	219236	397.642	227456	395.954	160994	394.136	106028	392.599	87968.4	396.357	61871.9	531.732	455289	531.108	459523	532.527	383960	532.784	399767	531.632	358649
		21.0601	33466.1	20.1027	124917	18.57	10631.8	18.8503	19183.7	17.2316	5003.75	452.732	320431	451.767	320602	447.791	320120	441.637	351285	444.146	343842	452.732	312499	396.107	216218	397.646	227475	395.961	161015	394.153	106035	392.683	89651.3	396.232	61123.6	531.632	458752	531.113	459520	532.529	383961	532.885	395745	531.532	358575
		21.0623	33466.6	20.1051	124919	18.5842	10620.6	18.8905	20651.7	17.1066	5003.75	452.607	321009	451.767	320602	447.792	320120	441.641	351285	444.374	342763	452.607	312511	395.982	210082	397.651	227496	395.971	161030	394.174	106036	392.767	91307.6	396.107	60375.3	531.532	463550	531.12	459511	532.533	383963	532.985	392030	531.432	358501
		21.0654	33466.8	20.1083	124919	18.6007	10604.7	18.9306	22327.2	16.9816	5003.75	452.482	321567	451.768	320602	447.794	320120	441.648	351284	444.603	341696	452.482	312523	395.857	204638	397.658	227513	395.983	161028	394.199	106028	392.85	92931.1	395.982	59627	531.432	465280	531.128	459490	532.538	383966	533.086	388606	531.332	358427
		21.0695	33466	20.1126	124912	18.6194	10582.6	18.9707	24228.1	16.8566	5003.75	452.357	321395	451.771	320602	447.796	320120	441.658	351282	444.832	340658	452.357	312535	395.732	196114	397.667	227517	395.997	160994	394.229	106005	392.934	94500.7	395.857	58878.7	531.332	468016	531.139	459452	532.545	383967	533.186	385456	531.232	358354
		21.0748	33463.3	20.1182	124893	18.6407	10552.6	19.0109	26371	16.7316	5003.75	452.232	321505	451.775	320601	447.801	320119	441.673	351279	445.06	339663	452.232	312548	395.607	187994	397.678	227494	396.015	160908	394.264	105958	393.018	95976.3	395.732	58130.4	531.232	469882	531.152	459385	532.553	383968	533.287	382565	531.132	358280
		21.0813	33457.3	20.1252	124851	18.6647	10512.5	19.051	28771			452.107	322148	451.781	320601	447.809	320118	441.692	351275	445.289	338720	452.107	312560	395.482	178696	397.692	227424	396.035	160744	394.304	105880	393.101	97339.7	395.607	57382.1	531.132	467830	531.167	459277	532.564	383966	533.387	379916	531.032	358206
		21.0893	33445.9	20.1336	124776	18.6914	10460	19.0911	31440.5			451.982	322411	451.789	320600	447.819	320117	441.716	351267	445.517	337835	451.982	312572	395.357	170458	397.708	227280	396.059	160468	394.349	105758	393.185	98654.8	395.482	56633.8	531.032	466520	531.186	459110	532.577	383959	533.488	377496	530.932	358132
		21.0989	33426.3	20.1438	124648	18.7212	10392.6	19.1313	34389.3			451.857	322739	451.8	320598	447.832	320115	441.747	351254	445.746	337013	451.857	312584	395.232	163320	397.728	227025	396.087	160038	394.401	105578	393.268	99921.9	395.357	56096.8	530.932	464645	531.207	458861	532.593	383945	533.588	375293	530.832	358059
		21.1103	33395	20.1558	124445	18.754	10307.1	19.1714	37623.4			451.732	321611	451.814	320596	447.849	320111	441.784	351235	445.974	336251	451.732	312597	395.107	156792	397.751	226612	396.118	159401	394.459	105324	393.352	101144	395.232	55858.9	530.832	461568	531.231	458501	532.611	383920	533.689	373299	530.732	357985
		21.1235	33347.4	20.1698	124139	18.7901	10200.7	19.2115	41144.5			451.607	322453	451.832	320594	447.871	320106	441.829	351206	446.203	335544	451.607	312609	394.982	150756	397.777	225984	396.154	158499	394.524	104976	393.436	102327	395.107	55621	530.732	455569	531.26	457998	532.633	383879	533.789	371503	530.632	357911
		21.1388	33277.6	20.186	123693	18.8297	10070.2	19.2517	44949.9			451.482	322419	451.854	320590	447.897	320099	441.881	351164	446.432	334887	451.482	312621	394.857	143730	397.807	225069	396.194	157261	394.596	104512	393.519	103482	394.982	55383	530.632	449259	531.292	457309	532.658	383816	533.89	369899	530.532	357837
		21.1562	33178.5	20.2045	123063	18.8729	9912.53	19.2918	49031.3			451.357	323289	451.88	320586	447.929	320089	441.943	351103	446.66	334267	451.357	312634	394.732	138392	397.841	223786	396.239	155613	394.676	103923	393.603	104621	394.857	55145.1	530.532	443709	531.327	456389	532.687	383725	533.99	368478	530.432	357764
		21.176	33041.7	20.2254	122198	18.9198	9725.1	19.3319	53375			451.232	322388	451.91	320580	447.966	320074	442.014	351018	446.889	333675	451.232	312646	394.607	133342	397.879	222038	396.289	153475	394.764	103185	393.686	105772	394.732	54907.2	530.432	435284	531.368	455182	532.719	383595	534.091	367231	530.332	357690
		21.1982	32857.3	20.2489	121027	18.9706	9505.86	19.3721	57961.4			451.107	323212	451.946	320572	448.009	320053	442.095	350902	447.117	333099	451.107	312658	394.482	128240	397.922	219719	396.344	150769	394.86	102279	393.77	106962	394.607	54714.8	530.332	428048	531.412	453630	532.756	383418	534.191	366149	530.232	357616
		21.223	32613.7	20.2752	119488	19.0255	9253.75	19.4122	62764.5			450.982	323284	451.987	320561	448.059	320025	442.187	350746	447.346	332527	450.982	312670	394.357	122912	397.969	216718	396.404	147506	394.965	101160	393.854	108221	394.482	54548.8	530.232	419739	531.461	451670	532.796	383181	534.292	365221	530.132	357542
		21.2506	32298.2	20.3044	117507	19.0846	8969.02	19.4523	67752.7			450.857	323193	452.035	320548	448.116	319987	442.291	350539	447.574	331951	450.857	312683	394.232	118678	398.022	212919	396.471	143582	395.079	99804.2	393.937	109571	394.357	54382.8	530.132	414112	531.515	449237	532.842	382872	534.392	364436	530.032	357469
		21.2811	31896.8	20.3367	115007	19.1481	8653.57	19.4925	72888			450.732	323676	452.088	320530	448.181	319936	442.406	350269	447.803	331362	450.732	312695	394.107	114834	398.08	208216	396.543	139061	395.203	98190.9	394.021	111050	394.232	54216.8	530.032	405342	531.575	446270	532.892	382476	534.493	363780	529.932	357395
		21.3147	31394.9	20.3723	111883	19.2162	8311.22	19.5326	78127.2			450.607	324000	452.148	320508	448.254	319870	442.535	349923	448.032	330756	450.607	312707	393.982	109992	398.143	202517	396.622	133874	395.336	96307.8	394.105	112701	394.107	54050.8	529.932	399062	531.639	442716	532.947	381979	534.593	363243	529.832	357321
		21.3514	30777.6	20.4112	108047	19.2889	7947.95	19.5727	83421.6			450.482	324475	452.215	320480	448.336	319785	442.677	349486	448.26	330132	450.482	312719	393.857	107532	398.212	195765	396.707	128065	395.48	94446.6	394.188	114570	393.982	53884.8	529.832	393352	531.71	438534	533.007	381367	534.694	362809	529.732	357247
		21.3915	30030.8	20.4536	103474	19.3665	7571.75	19.6129	88724			450.357	323761	452.29	320445	448.426	319678	442.833	348940	448.489	329490	450.357	312732	393.732	104446	398.287	187950	396.799	121754	395.634	92654.7	394.272	116704	393.857	53718.8	529.732	388176	531.786	433708	533.072	380626	534.794	362467	529.632	357174
		21.435	29142.4	20.4998	98124.8	19.449	7192.45	19.653	94001.7			450.232	325015	452.373	320401	448.526	319543	443.004	348269	448.717	328836	450.232	312744	393.607	101822	398.368	179123	396.898	115126	395.799	90673.4	394.355	119148	393.732	53552.8	529.632	382208	531.868	428250	533.144	379746	534.895	362204	529.532	357100
		21.4822	28103.5	20.5497	91991.7	19.5367	6821.04	19.6931	99166.8			450.107	324923	452.463	320347	448.636	319378	443.19	347455	448.946	328175	450.107	312756	393.482	100036	398.456	169415	397.004	108423	395.976	88543.9	394.439	121942	393.607	53422	529.532	378864	531.957	422210	533.221	378720	534.995	362008	529.432	357026
		21.5332	26895.8	20.6037	85109.3	19.6298	6488.86	19.7333	104162			449.982	326088	452.563	320281	448.757	319177	443.393	346479	449.174	327514	449.982	312769	393.357	98422	398.55	159042	397.118	101927	396.164	86328.7	394.523	125123	393.482	53304.4	529.432	374319	532.052	415682	533.305	377547	535.096	361868	529.332	356952
		21.5881	25535.4	20.6618	77563.1	19.7283	6251.55	19.7734	108995			449.857	325202	452.671	320201	448.889	318936	443.613	345327	449.403	326864	449.857	312781	393.232	96198	398.651	148306	397.24	95934.4	396.365	84121.9	394.606	128713	393.357	53186.9	529.332	372232	532.154	408806	533.395	376235	535.196	361775	529.232	356879
		21.647	24024	20.7243	69495.1	19.8324	6242.3	19.8135	113536			449.732	326151	452.789	320105	449.031	318654	443.85	343985	449.632	326231	449.732	312793	393.107	93832	398.76	137499	397.37	90709.4	396.578	82531.1	394.69	132742	393.232	53069.4	529.232	369370	532.263	401764	533.491	374799	535.297	361720	529.132	356805
		21.7102	22386.5	20.7911	61103.9	19.9423	6299.09	19.8537	117728			449.607	326030	452.917	319991	449.186	318326	444.105	342445	449.86	325624	449.607	312805	392.982	92950	398.876	126872	397.509	86311	396.804	81388.1	394.773	137203	393.107	52951.9	529.132	366261	532.379	394772	533.595	373264	535.397	361696	529.032	356731
		21.7777	20658.2	20.8626	52637.4	20.0582	6418.58	19.8938	121519			449.482	327902	453.054	319855	449.353	317954	444.379	340705	450.089	325049	449.482	312818	392.857	91162	399	117069	397.656	82820.3	397.044	80579.3	394.857	142072	392.982	52834.4	529.032	364094	532.503	388064	533.705	371668	535.498	361695	528.932	356657
		21.8497	18879.8	20.9389	44376.3	20.1802	6599.87	19.9339	124862			449.357	326320	453.203	319697	449.534	317539	444.673	338772	450.317	324510	449.357	312830	392.732	90218	399.132	108460	397.812	80458.6	397.297	80195.9	394.941	147292	392.857	52544.3	528.932	363442	532.634	381867	533.823	370054	535.598	361714	528.832	356584
		21.9263	17100	21.0201	36608.7	20.3084	6803.42	19.9741	127715			449.232	326835	453.362	319513	449.727	317085	444.988	336661	450.546	324010	449.232	312842	392.607	88902	399.272	101312	397.977	79147	397.564	79955	395.024	152800	392.732	52229.2	528.832	362694	532.774	376380	533.949	368475	535.699	361747	528.732	356510
		22.0078	15372.4	21.1063	29598.8	20.443	6884.55	20.0142	130044			449.107	326941	453.533	319301	449.934	316599	445.323	334400	450.774	323549	449.107	312855	392.482	86644	399.421	95755.2	398.151	78728.9	397.845	79826.7	395.108	158513	392.607	51914.1	528.732	361320	532.921	371744	534.083	366984	535.799	361792	528.632	356436
		22.0941	13750.6	21.1978	23554.3	20.5842	6913.43	20.0543	131825			448.982	327329	453.716	319060	450.156	316092	445.679	332028	451.003	323125	448.982	312867	392.357	84738	399.578	91769.8	398.336	79008.2	398.142	80212.7	395.191	164333	392.482	51598.9	528.632	360954	533.078	368028	534.224	365632	535.9	361845	528.532	356362
		22.1856	12283.4	21.2946	18599.6	20.7321	6964.72	20.0945	133038			448.857	328090	453.911	318788	450.392	315577	446.058	329594	451.232	322734	448.857	312879	392.232	81948	399.744	89200.5	398.53	79789.4	398.453	81095.3	395.275	170151	392.357	51283.8	528.532	360571	533.242	365224	534.374	364462	536	361904	528.432	356289
		22.2822	11008.8	21.397	14761.2	20.8869	7032	20.1346	133677			448.732	328918	454.118	318484	450.643	315068	446.46	327157	451.46	322372	448.732	312891	392.107	79722	399.92	87798.2	398.734	80898.2	398.78	82289.4	395.359	175853	392.232	50968.7	528.432	360001	533.416	363249	534.533	363501	536.101	361967	528.332	356215
		22.3843	9949.77	21.5051	11963.2	20.9669	7070.05	20.1747	133742			448.607	329468	454.338	318148	450.911	314582	446.886	324780	451.689	322033	448.607	312904	391.982	77280	400.105	87275.2	398.84	81239.6	399.123	83033.7	395.442	181511	392.107	50641.8	528.332	359981	533.599	361971	534.7	362761	536.201	362034	528.232	356141
		22.4918	9112.07	21.619	10038.3	21.8198	7364.38	20.2149	133244			448.482	328994	454.572	317781	451.194	314131	447.336	322528	451.917	321712	448.482	312916	391.857	74816	400.3	87357.5	399.889	85204.3	399.483	84059.8	395.526	186894	391.982	50304.2	528.232	358106	533.791	361231	534.876	362236	536.302	362103	528.132	356067
		22.6051	8484.18	21.7389	8799.33	22.6728	7364.34	20.255	132190			448.357	329201	454.819	317385	451.494	313729	447.811	320461	452.146	321401	448.357	312928	391.732	71878	400.504	87822.5	400.938	89281.1	399.859	85304.7	395.61	191898	391.857	49966.7	528.132	359226	533.993	360871	535.062	361906	536.402	362173	528.032	355994
		22.7241	8040.58	21.8649	8073.2	23.5257	7364.34	20.2951	130609			448.232	329920	455.081	316964	451.811	313384	448.312	318626	452.374	321095	448.232	312940	391.607	69840	400.611	88146.8	401.987	93358.4	400.252	86715.7	395.693	196381	391.732	49629.1	528.032	359241	534.204	360760	535.257	361736	536.503	362245	527.932	355920
		22.849	7746.85	21.9973	7683.9			20.3353	128545			448.107	330768	455.357	316521	452.146	313099	448.838	317056	452.603	320790	448.107	312953	391.482	66860	401.714	92297.3	403.036	97435.6	400.455	87470.8	395.777	200296	391.607	49291.6	527.932	357548	534.314	360764	535.462	361693	536.603	362318	527.832	355846
		22.9801	7565.67	22.1361	7494.6			20.3754	126003			447.982	330392	455.648	316064	452.499	312873	449.392	315765	452.832	320480	447.982	312965	391.357	64632	402.818	96586.5			402.714	96184.6	395.86	203627	391.482	49131	527.832	357546	535.445	361461	535.676	361739	536.704	362391	527.732	355772
		23.1174	7462.24	22.2815	7411.87	--	--	20.4155	123027			447.857	330841	455.954	315598	452.871	312700	449.974	314745	453.06	320163	447.857	312977	391.232	63250							395.944	206393	391.357	49131	527.732	358284	536.576	362295	535.902	361846	536.804	362464	527.632	355699
		23.1885	7430.46	22.3567	7391.8	--	--	20.4557	119700			447.732	331632	456.276	315132	453.261	312569	450.584	313973	453.289	319837	447.732	312990	391.107	61580							396.028	208648	391.232	49131	527.632	357385	537.707	363129	536.018	361914	536.905	362538	527.532	355625
		23.8695	7365.12	23.315	7364.35	--	--	20.4958	116075			447.607	332590	456.614	314674	453.671	312472	451.223	313411	453.517	319500	447.607	313002	390.982	59576					--	--	396.111	210476	391.107	49131	527.532	357575			537.261	362800			527.432	355551
						--	--	20.5359	112204			447.482	332624	456.969	314232	454.101	312396	451.892	313017	453.746	319152	447.482	313014	390.857	57616			--	--	--	--	396.195	211986	390.982	49131	527.432	358170							527.332	355477
						--	--	20.5761	108140			447.357	332649	457.341	313816	454.552	312334	452.591	312745	453.974	318795	447.357	313026	390.732	56696	--	--	--	--	--	--	396.278	213304	390.857	49131	527.332	357899							527.232	355404
		--	--	--	--	--	--	20.6162	103936			447.232	332672	457.729	313431	455.023	312279	453.321	312556	454.203	318429	447.232	313039	390.607	56026	--	--	--	--	--	--	396.362	214573	390.732	49131	527.232	356381							527.132	355330
		--	--	--	--	--	--	20.6563	99641.7			447.107	333698	458.136	313084	455.516	312227	454.083	312419	454.432	318057	447.107	313051	390.482	54886	--	--	--	--	--	--	396.446	216047	390.607	49131	527.132	356892	--	--					527.032	355256
		--	--	--	--	--	--	20.6965	95302.9			446.982	334164	458.56	312777	455.771	312201	454.476	312362	454.66	317681	446.982	313063	390.357	53878	--	--	--	--	--	--	396.529	217792	390.482	49131	527.032	356911	--	--	--	--			526.932	355182
		--	--	--	--	--	--	20.7366	90962.7			446.857	334683	459.003	312511	459.232	311860	459.232	311860	454.889	317303	446.857	313075	390.232	53004	--	--	--	--	--	--	396.613	219875	390.357	49131	526.932	356296	--	--	--	--			526.832	355109
		--	--	--	--	--	--	20.7767	86659.6			446.732	333957	--	--	--	--	--	--	455.117	316927	446.732	313088	390.107	52000	--	--	--	--	--	--	396.696	222280	390.232	49131	526.832	356502	--	--	--	--			526.732	355035
		--	--	--	--	--	--	20.8169	82427			446.607	334910	--	--	--	--	--	--	455.346	316555	446.607	313100	389.982	50782	--	--	--	--	--	--	396.78	225017	390.107	49131	526.732	356471	--	--	--	--
		--	--	--	--	--	--	20.857	78293.3			446.482	334649	--	--	--	--	--	--	455.574	316190	446.482	313112	389.857	50806	--	--	--	--	--	--	396.864	228048	389.982	49131	526.632	356162	--	--	--	--
		--	--	--	--	--	--	20.8971	74281.8			446.357	334685	--	--	--	--	--	--	455.803	315834	446.357	313125	389.732	50148	--	--	--	--	--	--	396.947	231289	389.857	49131	526.532	357768	--	--	--	--
		--	--	--	--	--	--	20.9373	70410.7			446.232	335625	--	--	--	--	--	--	456.032	315490	446.232	313137			--	--	--	--	--	--	397.031	234615	389.732	49131	526.432	356594	--	--	--	--
		--	--	--	--	--	--	20.9774	66693.3			446.107	337323	--	--	--	--	--	--	456.26	315159	446.107	313149			--	--	--	--	--	--	397.115	237863					--	--	--	--
		--	--	--	--	--	--	21.0175	63138.5			445.982	335549	--	--	--	--	--	--	456.489	314843	445.982	313161			--	--	--	--	--	--	397.198	240844					--	--	--	--
		--	--	--	--	--	--	21.0577	59751.1			445.857	337323	--	--	--	--	--	--	456.717	314544	445.857	313174			--	--	--	--	--	--	397.282	243356					--	--	--	--
		--	--	--	--	--	--	21.0978	56532.5			445.732	336781	--	--	--	--	--	--	456.946	314262	445.732	313186			--	--	--	--	--	--	397.365	245188					--	--	--	--
		--	--	--	--	--	--	21.138	53480.9			445.607	338137	--	--	--	--	--	--	457.174	313997	445.607	313198			--	--	--	--	--	--	397.449	246082					--	--	--	--
		--	--	--	--	--	--	21.1781	50592.2			445.482	336965	--	--	--	--	--	--	457.403	313751	445.482	313210			--	--	--	--	--	--	397.533	245859					--	--	--	--
		--	--	--	--	--	--	21.2182	47860.6			445.357	338353	--	--	--	--	--	--	457.632	313524	445.357	313223			--	--	--	--	--	--	397.616	244425					--	--	--	--
		--	--	--	--	--	--	21.2584	45278.6			445.232	338087	--	--	--	--	--	--	457.86	313314	445.232	313235			--	--	--	--	--	--	397.7	241755					--	--	--	--
		--	--	--	--	--	--	21.2985	42838.2			445.107	339103	--	--	--	--	--	--	458.089	313121	445.107	313247			--	--	--	--	--	--	397.783	237821					--	--	--	--
		--	--	--	--	--	--	21.3386	40530.9			444.982	338994	--	--	--	--	--	--	458.317	312946	444.982	313260			--	--	--	--	--	--	397.867	232644					--	--	--	--
		--	--	--	--	--	--	21.3788	38348			444.857	340588	--	--	--	--	--	--	458.546	312786	444.857	313272			--	--	--	--	--	--	397.951	226298					--	--	--	--
		--	--	--	--	--	--	21.4189	36281.2			444.732	341498	--	--	--	--	--	--	458.774	312642	444.732	313284			--	--	--	--	--	--	398.034	218906					--	--	--	--
		--	--	--	--	--	--	21.459	34322.8			444.607	341181	--	--	--	--	--	--	459.003	312512	444.607	313296			--	--	--	--	--	--	398.118	210626					--	--	--	--
		--	--	--	--	--	--	21.4992	32460.6			444.482	341356	--	--	--	--	--	--	459.232	312394	444.482	313309			--	--	--	--	--	--	398.202	201650					--	--	--	--
		--	--	--	--	--	--	21.5393	30686.8			444.357	342365	--	--	--	--	--	--			444.357	313321			--	--	--	--	--	--	398.285	192187					--	--	--	--
		--	--	--	--	--	--	21.5794	29002.3			444.232	342021	--	--	--	--	--	--			444.232	313333			--	--	--	--	--	--	398.369	182453					--	--	--	--
		--	--	--	--	--	--	21.6196	27399.6			444.107	343081	--	--	--	--	--	--			444.107	313346			--	--	--	--	--	--	398.452	172663					--	--	--	--
		--	--	--	--	--	--	21.6597	25871.2			443.982	345435	--	--	--	--	--	--			443.982	313358			--	--	--	--	--	--	398.536	163017					--	--	--	--
		--	--	--	--	--	--	21.6998	24420.6			443.857	344987	--	--	--	--	--	--			443.857	313370			--	--	--	--	--	--	398.62	153698					--	--	--	--
		--	--	--	--	--	--	21.74	23045.1			443.732	346018	--	--	--	--	--	--			443.732	313382			--	--	--	--	--	--	398.703	144857					--	--	--	--
		--	--	--	--	--	--	21.7801	21742.8			443.607	346699	--	--	--	--	--	--			443.607	313395			--	--	--	--	--	--	398.787	136461					--	--	--	--
		--	--	--	--	--	--	21.8202	20512.1			443.482	347559	--	--	--	--	--	--			443.482	313407			--	--	--	--	--	--	398.87	128677					--	--	--	--
		--	--	--	--	--	--	21.8604	19351.4			443.357	346504	--	--	--	--	--	--			443.357	313419			--	--	--	--	--	--	398.954	121646					--	--	--	--
		--	--	--	--	--	--	21.9005	18259.7			443.232	349563	--	--	--	--	--	--			443.232	313431			--	--	--	--	--	--	399.038	115394					--	--	--	--
		--	--	--	--	--	--	21.9406	17235.8			443.107	348959	--	--	--	--	--	--			443.107	313444			--	--	--	--	--	--	399.121	109924					--	--	--	--
		--	--	--	--	--	--	21.9808	16278.5			442.982	348959	--	--	--	--	--	--			442.982	313456			--	--	--	--	--	--	399.205	105213					--	--	--	--
		--	--	--	--	--	--	22.0209	15386.5			442.857	349327	--	--	--	--	--	--			442.857	313468			--	--	--	--	--	--	399.288	101221					--	--	--	--
		--	--	--	--	--	--	22.061	14558.4			442.732	350761	--	--	--	--	--	--			442.732	313481			--	--	--	--	--	--	399.372	97895.3					--	--	--	--
		--	--	--	--	--	--	22.1012	13792.6			442.607	351024	--	--	--	--	--	--			442.607	313493			--	--	--	--	--	--	399.456	95172.9					--	--	--	--
		--	--	--	--	--	--	22.1413	13087.1			442.482	349539	--	--	--	--	--	--			442.482	313505			--	--	--	--	--	--	399.539	92986.7					--	--	--	--
		--	--	--	--	--	--	22.1814	12440			442.357	351054	--	--	--	--	--	--			442.357	313517			--	--	--	--	--	--	399.623	91268.5					--	--	--	--
		--	--	--	--	--	--	22.2216	11848.9			442.232	352332	--	--	--	--	--	--			442.232	313530			--	--	--	--	--	--	399.707	89951.6					--	--	--	--
		--	--	--	--	--	--	22.2617	11311.3			442.107	351216	--	--	--	--	--	--			442.107	313542			--	--	--	--	--	--	399.79	88973.2					--	--	--	--
		--	--	--	--	--	--	22.3018	10824.6			441.982	351501	--	--	--	--	--	--			441.982	313554			--	--	--	--	--	--	399.874	88275.8					--	--	--	--
		--	--	--	--	--	--	22.342	10385.9			441.857	351160	--	--	--	--	--	--			441.857	313566			--	--	--	--	--	--	399.957	87808.2					--	--	--	--
		--	--	--	--	--	--	22.3821	9992.27			441.732	351506	--	--	--	--	--	--			441.732	313579			--	--	--	--	--	--	400.041	87525.7					--	--	--	--
		--	--	--	--	--	--	22.4222	9640.73			441.607	351387									441.607	313591			--	--	--	--	--	--	400.125	87390.4					--	--	--	--
		--	--	--	--	--	--	22.4624	9328.22			441.482	350473									441.482	313603			--	--	--	--	--	--	400.208	87370.2					--	--	--	--
		--	--	--	--	--	--	22.5025	9051.71			441.357	351349									441.357	313616			--	--	--	--	--	--	400.292	87439.1					--	--	--	--
		--	--	--	--	--	--	22.5426	8808.18			441.232	350293									441.232	313628			--	--	--	--	--	--	400.375	87575.9					--	--	--	--
		--	--	--	--	--	--	22.5828	8594.71			441.107	350707									441.107	313640			--	--	--	--	--	--	400.459	87763.9					--	--	--	--
		--	--	--	--	--	--	22.6229	8408.47			440.982	349178									440.982	313652			--	--	--	--	--	--	400.543	87990.1					--	--	--	--
		--	--	--	--	--	--	22.663	8246.73			440.857	350015									440.857	313665			--	--	--	--	--	--	400.626	88244.2					--	--	--	--
		--	--	--	--	--	--	22.7032	8106.95			440.732	349817									440.732	313677			--	--	--	--	--	--	400.71	88518.8					--	--	--	--
		--	--	--	--	--	--	22.7433	7986.7			440.607	349203									440.607	313689			--	--	--	--	--	--	400.793	88808.1					--	--	--	--
		--	--	--	--	--	--	22.7834	7883.74			440.482	349344									440.482	313701			--	--	--	--	--	--	400.877	89107.9					--	--	--	--
		--	--	--	--	--	--	22.8236	7796			440.357	348009									440.357	313714			--	--	--	--	--	--	400.961	89415.1					--	--	--	--
		--	--	--	--	--	--	22.8637	7721.58			440.232	348133									440.232	313726			--	--	--	--	--	--	401.044	89727.6					--	--	--	--
		--	--	--	--	--	--	22.9038	7658.74			440.107	347346									440.107	313738			--	--	--	--	--	--	401.128	90043.7					--	--	--	--
		--	--	--	--	--	--	22.944	7605.93			439.982	347251									439.982	313751			--	--	--	--	--	--	401.212	90362.3					--	--	--	--
		--	--	--	--	--	--	22.9841	7561.77			439.857	347041									439.857	313763			--	--	--	--	--	--	401.295	90682.8					--	--	--	--
		--	--	--	--	--	--	23.0242	7524.99			439.732	345508									439.732	313775			--	--	--	--	--	--	401.379	91004.5					--	--	--	--
		--	--	--	--	--	--	23.0644	7494.52			439.607	345218									439.607	313787			--	--	--	--	--	--	401.462	91327					--	--	--	--
		--	--	--	--	--	--	23.1045	7469.38			439.482	345526									439.482	313800			--	--	--	--	--	--	401.546	91650.2					--	--	--	--
		--	--	--	--	--	--	23.1446	7448.73			439.357	344484									439.357	313812			--	--	--	--	--	--	401.63	91973.8					--	--	--	--
		--	--	--	--	--	--	23.1848	7431.86			439.232	343751									439.232	313824			--	--	--	--	--	--	401.713	92297.8					--	--	--	--
		--	--	--	--	--	--	23.2249	7418.13			439.107	342675									439.107	313837			--	--	--	--	--	--	401.797	92622					--	--	--	--
		--	--	--	--	--	--	23.265	7407.02			438.982	342201									438.982	313849			--	--	--	--	--	--	401.88	92946.3					--	--	--	--
		--	--	--	--	--	--	23.3052	7398.05			438.857	341813									438.857	313861			--	--	--	--	--	--	401.964	93270.8					--	--	--	--
		--	--	--	--	--	--	23.3453	7390.86			438.732	341149									438.732	313873			--	--	--	--	--	--	402.048	93595.4					--	--	--	--
		--	--	--	--	--	--	23.3854	7385.11			438.607	339678									438.607	313886			--	--	--	--	--	--	402.131	93920.1					--	--	--	--
		--	--	--	--	--	--	23.4256	7380.54			438.482	338432									438.482	313898			--	--	--	--	--	--	402.215	94244.9					--	--	--	--
		--	--	--	--	--	--	23.4657	7376.92			438.357	338207									438.357	313910			--	--	--	--	--	--	402.298	94569.7					--	--	--	--
		--	--	--	--	--	--	23.5058	7374.07			438.232	337698									438.232	313922			--	--	--	--	--	--	402.382	94894.5					--	--	--	--
		--	--	--	--	--	--	23.546	7371.84			438.107	338067									438.107	313935			--	--	--	--	--	--							--	--	--	--
		--	--	--	--	--	--	23.5861	7370.09			437.982	335745									437.982	313947			--	--	--	--	--	--							--	--	--	--
		--	--	--	--	--	--	23.6262	7368.73			437.857	335651									437.857	313959			--	--	--	--	--	--							--	--	--	--
		--	--	--	--	--	--	23.6664	7367.68			437.732	333713									437.732	313972			--	--	--	--	--	--							--	--	--	--
		--	--	--	--	--	--	23.7065	7366.87			437.607	334678									437.607	313984			--	--	--	--	--	--							--	--	--	--
		--	--	--	--	--	--	23.7466	7366.25			437.482	332901									437.482	313996			--	--	--	--	--	--							--	--	--	--
		--	--	--	--	--	--	23.7868	7365.77			437.357	331527									437.357	314008			--	--	--	--	--	--							--	--	--	--
		--	--	--	--	--	--					437.232	330781									437.232	314021			--	--	--	--	--	--							--	--	--	--
		--	--	--	--	--	--					437.107	329992									437.107	314033			--	--	--	--	--	--							--	--	--	--
		--	--	--	--	--	--					436.982	329316									436.982	314045			--	--	--	--	--	--							--	--	--	--
		--	--	--	--	--	--					436.857	328386									436.857	314057			--	--	--	--	--	--							--	--	--	--
		--	--	--	--	--	--					436.732	328793									436.732	314070			--	--	--	--	--	--							--	--	--	--
		--	--	--	--	--	--					436.607	327525									436.607	314082			--	--	--	--	--	--							--	--	--	--
		--	--	--	--	--	--					436.482	326078									436.482	314094			--	--	--	--	--	--							--	--	--	--
		--	--	--	--	--	--					436.357	324777									436.357	314107			--	--	--	--	--	--							--	--	--	--
		--	--	--	--	--	--					436.232	325637									436.232	314119			--	--	--	--	--	--							--	--	--	--
		--	--	--	--	--	--					436.107	324417									436.107	314131			--	--	--	--	--	--							--	--	--	--
		--	--	--	--	--	--					435.982	323179									435.982	314143			--	--	--	--	--	--							--	--	--	--
		--	--	--	--	--	--					435.857	322215									435.857	314156			--	--	--	--	--	--							--	--	--	--
		--	--	--	--	--	--					435.732	322093									435.732	314168			--	--	--	--	--	--							--	--	--	--
		--	--	--	--	--	--					435.607	322293									435.607	314180			--	--	--	--	--	--							--	--	--	--
		--	--	--	--	--	--					435.482	320238									435.482	314192			--	--	--	--	--	--							--	--	--	--
		--	--	--	--	--	--					435.357	318640									435.357	314205			--	--	--	--	--	--							--	--	--	--
		--	--	--	--	--	--					435.232	320097									435.232	314217			--	--	--	--	--	--							--	--	--	--
		--	--	--	--	--	--					435.107	318619									435.107	314229			--	--	--	--	--	--							--	--	--	--
		--	--	--	--	--	--					434.982	318163									434.982	314242			--	--	--	--	--	--							--	--	--	--
		--	--	--	--	--	--					434.857	316843									434.857	314254			--	--	--	--	--	--							--	--	--	--
		--	--	--	--	--	--					434.732	317339									434.732	314266			--	--	--	--	--	--							--	--	--	--
		--	--	--	--	--	--					434.607	317164									434.607	314278			--	--	--	--	--	--									--	--
		--	--	--	--	--	--					434.482	315945									434.482	314291			--	--	--	--	--	--
		--	--	--	--	--	--					434.357	315166									434.357	314303			--	--	--	--	--	--
		--	--	--	--	--	--					434.232	315122									434.232	314315			--	--	--	--	--	--
		--	--	--	--	--	--					434.107	315543									434.107	314328			--	--	--	--	--	--
		--	--	--	--	--	--					433.982	315061									433.982	314340			--	--	--	--	--	--
		--	--	--	--	--	--					433.857	315578									433.857	314352			--	--	--	--	--	--
		--	--	--	--	--	--					433.732	315643									433.732	314364			--	--	--	--	--	--
		--	--	--	--	--	--					433.607	315522									433.607	314377			--	--	--	--	--	--
		--	--	--	--	--	--					433.482	315753									433.482	314389			--	--	--	--	--	--
		--	--	--	--	--	--					433.357	315247									433.357	314401			--	--	--	--	--	--
		--	--	--	--	--	--					433.232	316233									433.232	314413			--	--	--	--	--	--
		--	--	--	--	--	--					433.107	315919									433.107	314426			--	--	--	--	--	--
		--	--	--	--	--	--					432.982	315178									432.982	314438			--	--	--	--	--	--
		--	--	--	--	--	--					432.857	315933									432.857	314450			--	--	--	--	--	--
		--	--	--	--	--	--					432.732	316701									432.732	314463			--	--	--	--	--	--
		--	--	--	--	--	--															432.607	314475			--	--	--	--	--	--
		--	--	--	--	--	--															432.482	314487			--	--	--	--	--	--
		--	--	--	--	--	--																			--	--	--	--	--	--
		--	--	--	--	--	--																			--	--	--	--	--	--
		--	--	--	--	--	--																			--	--	--	--	--	--
		--	--	--	--	--	--																			--	--	--	--	--	--
		--	--	--	--	--	--																			--	--	--	--	--	--
		--	--	--	--	--	--																			--	--	--	--	--	--
		--	--	--	--	--	--																			--	--	--	--	--	--
		--	--	--	--	--	--																			--	--	--	--	--	--
		--	--	--	--	--	--																			--	--	--	--	--	--
		--	--	--	--	--	--																			--	--	--	--	--	--
		--	--	--	--	--	--																			--	--	--	--	--	--
		--	--	--	--	--	--																			--	--	--	--	--	--
		--	--	--	--	--	--																			--	--	--	--	--	--
		--	--	--	--	--	--																			--	--	--	--	--	--
		--	--	--	--	--	--																			--	--	--	--	--	--
		--	--	--	--	--	--																			--	--	--	--	--	--
		--	--	--	--	--	--																			--	--	--	--	--	--
		--	--	--	--	--	--																			--	--	--	--	--	--
		--	--	--	--	--	--																			--	--	--	--	--	--
		--	--	--	--	--	--																			--	--	--	--	--	--
		--	--	--	--	--	--																			--	--	--	--	--	--
		--	--	--	--	--	--																			--	--	--	--	--	--
		--	--	--	--	--	--																			--	--	--	--	--	--
		--	--	--	--	--	--																			--	--	--	--	--	--
		--	--	--	--	--	--																			--	--	--	--	--	--
		--	--	--	--	--	--																			--	--	--	--	--	--
		--	--	--	--	--	--																			--	--	--	--	--	--
		--	--	--	--	--	--																			--	--	--	--	--	--
		--	--	--	--	--	--																			--	--	--	--	--	--
		--	--	--	--	--	--																			--	--	--	--	--	--
		--	--	--	--	--	--																			--	--	--	--	--	--
		--	--	--	--	--	--																			--	--	--	--	--	--
		--	--	--	--	--	--																			--	--	--	--	--	--
		--	--	--	--	--	--																			--	--	--	--	--	--
		--	--	--	--	--	--																			--	--	--	--	--	--
		--	--	--	--	--	--																			--	--	--	--	--	--
		--	--	--	--	--	--																			--	--	--	--	--	--
		--	--	--	--	--	--																			--	--	--	--	--	--
		--	--	--	--	--	--																			--	--	--	--	--	--
		--	--	--	--	--	--																			--	--	--	--	--	--
		--	--	--	--	--	--																			--	--	--	--	--	--
		--	--	--	--	--	--																			--	--	--	--	--	--
		--	--	--	--	--	--																			--	--	--	--	--	--
		--	--	--	--	--	--																			--	--	--	--	--	--
		--	--	--	--	--	--																			--	--	--	--	--	--
		--	--	--	--	--	--																			--	--	--	--	--	--
		--	--	--	--	--	--																			--	--	--	--	--	--
		--	--	--	--	--	--																			--	--	--	--	--	--
		--	--	--	--	--	--																			--	--	--	--	--	--
		--	--	--	--	--	--																			--	--	--	--	--	--
		--	--	--	--	--	--																			--	--	--	--	--	--
		--	--	--	--	--	--																			--	--	--	--	--	--
		--	--	--	--	--	--																			--	--	--	--	--	--
		--	--	--	--	--	--																			--	--	--	--	--	--
		--	--	--	--	--	--																			--	--	--	--	--	--
		--	--	--	--	--	--																			--	--	--	--	--	--
		--	--	--	--	--	--																			--	--	--	--	--	--
		--	--	--	--	--	--																			--	--	--	--	--	--
		--	--	--	--	--	--																			--	--	--	--	--	--
		--	--	--	--	--	--																			--	--	--	--	--	--
		--	--	--	--	--	--																			--	--	--	--	--	--
		--	--	--	--	--	--																			--	--	--	--	--	--
		--	--	--	--	--	--																			--	--	--	--	--	--
		--	--	--	--	--	--																			--	--	--	--	--	--
		--	--	--	--	--	--																			--	--	--	--	--	--
		--	--	--	--	--	--																			--	--	--	--	--	--
		--	--	--	--	--	--																			--	--	--	--	--	--
		--	--	--	--	--	--																			--	--	--	--	--	--
		--	--	--	--	--	--																			--	--	--	--	--	--
		--	--	--	--	--	--																			--	--	--	--	--	--
		--	--	--	--	--	--																			--	--	--	--	--	--
		--	--	--	--	--	--																			--	--	--	--	--	--
		--	--	--	--	--	--																			--	--	--	--	--	--
		--	--	--	--	--	--																			--	--	--	--	--	--
		--	--	--	--	--	--																			--	--	--	--	--	--
		--	--	--	--	--	--																			--	--	--	--	--	--
		--	--	--	--																					--	--	--	--	--	--
		--	--	--	--																					--	--	--	--	--	--
		--	--	--	--																					--	--	--	--
		--	--	--	--																					--	--
		--	--	--	--
