# Supplementary material for: Interface engineering of Ta3N5 thin film photoanode for highly efficient photoelectrochemical water splitting
Source: Nat Commun. 2022 Feb 7;13:729. doi: 10.1038/s41467-022-28415-4 (PMC8821563; doi:10.1038/s41467-022-28415-4)
Supplement: Supplementary file 3 — Source Data [file 41467_2022_28415_MOESM3_ESM.zip › Source Data file/Soruce_Data_Figure_S7.xlsx]

## Sheet: Figure S7
In:GaN		Mg:GaN
Energy (eV)	(αhν)2	Energy (eV)	(αhν)2
4.50909	283.179	4.50909	124.546
4.49275	271.275	4.49275	120.962
4.47653	270.202	4.47653	118.72
4.46043	249.745	4.46043	116.131
4.44444	254.722	4.44444	112.926
4.42857	259.997	4.42857	111.652
4.41281	256.875	4.41281	108.548
4.39716	241.615	4.39716	105.058
4.38163	243.589	4.38163	101.826
4.3662	232.197	4.3662	97.6283
4.35088	259.714	4.35088	96.1748
4.33566	197.943	4.33566	93.1454
4.32056	220.387	4.32056	92.8302
4.30556	206.8	4.30556	90.7045
4.29066	214.95	4.29066	87.0896
4.27586	219.256	4.27586	85.3012
4.26117	211.757	4.26117	83.1543
4.24658	217.013	4.24658	82.5086
4.23208	228.908	4.23208	79.815
4.21769	206.608	4.21769	77.7036
4.20339	186.623	4.20339	75.3424
4.18919	204.784	4.18919	74.9067
4.17508	195.74	4.17508	71.6913
4.16107	171.694	4.16107	70.7202
4.14716	170.223	4.14716	68.7956
4.13333	183.465	4.13333	67.3844
4.1196	162.882	4.1196	66.1309
4.10596	185.378	4.10596	64.4352
4.09241	171.39	4.09241	62.9022
4.07895	142.25	4.07895	61.3336
4.06557	160.796	4.06557	60.1728
4.05229	148.875	4.05229	58.1003
4.03909	144.391	4.03909	57.7224
4.02597	160.115	4.02597	55.9543
4.01294	160.094	4.01294	54.8175
4	135.862	4	53.3484
3.98714	138.628	3.98714	51.8511
3.97436	148.968	3.97436	50.7802
3.96166	144.854	3.96166	49.5598
3.94904	127.204	3.94904	48.7471
3.93651	122.011	3.93651	47.3484
3.92405	112.502	3.92405	46.4054
3.91167	113.871	3.91167	45.6891
3.89937	126.555	3.89937	44.6174
3.88715	119.309	3.88715	43.3599
3.875	104.336	3.875	42.5821
3.86293	98.7132	3.86293	41.4672
3.85093	102.575	3.85093	40.5207
3.83901	100.551	3.83901	39.3498
3.82716	104.731	3.82716	38.3451
3.81538	98.5579	3.81538	37.7805
3.80368	99.1625	3.80368	37.3164
3.79205	90.6653	3.79205	35.8973
3.78049	86.1388	3.78049	35.3184
3.769	87.5095	3.769	34.3931
3.75758	87.4712	3.75758	33.442
3.74622	82.9387	3.74622	32.8097
3.73494	79.8159	3.73494	32.2296
3.72372	74.955	3.72372	31.4071
3.71257	77.6805	3.71257	30.6001
3.70149	71.3485	3.70149	29.5663
3.69048	71.1733	3.69048	28.7934
3.67953	69.9492	3.67953	28.0743
3.66864	69.2303	3.66864	27.3684
3.65782	64.5809	3.65782	26.6
3.64706	64.6113	3.64706	25.8842
3.63636	59.9921	3.63636	25.2552
3.62573	59.4179	3.62573	24.6736
3.61516	56.2176	3.61516	23.6077
3.60465	53.7033	3.60465	23.0188
3.5942	53.34	3.5942	22.1014
3.58382	52.0967	3.58382	21.5393
3.57349	49.9112	3.57349	20.7915
3.56322	48.4272	3.56322	20.0611
3.55301	45.7162	3.55301	19.5045
3.54286	43.9865	3.54286	18.8356
3.53276	42.3916	3.53276	18.3028
3.52273	40.6551	3.52273	17.5142
3.51275	38.7893	3.51275	16.8625
3.50282	37.1907	3.50282	16.2268
3.49296	35.9689	3.49296	15.524
3.48315	34.12	3.48315	14.9482
3.47339	32.7658	3.47339	14.2812
3.46369	31.33	3.46369	13.6586
3.45404	29.8962	3.45404	13.0034
3.44444	28.3201	3.44444	12.3677
3.4349	27.0446	3.4349	11.7514
3.42541	25.701	3.42541	11.177
3.41598	24.4662	3.41598	10.6201
3.40659	23.1699	3.40659	10.0803
3.39726	22.0432	3.39726	9.51545
3.38798	20.6722	3.38798	8.94958
3.37875	19.7107	3.37875	8.48254
3.36957	18.8064	3.36957	8.01136
3.36043	17.8711	3.36043	7.55609
3.35135	17.0199	3.35135	7.13439
3.34232	16.1938	3.34232	6.74431
3.33333	15.4711	3.33333	6.36721
3.3244	14.7176	3.3244	6.00289
3.31551	14.0613	3.31551	5.65117
3.30667	13.3991	3.30667	5.34239
3.29787	12.8507	3.29787	5.02904
3.28912	12.2935	3.28912	4.75541
3.28042	11.7515	3.28042	4.49081
3.27177	11.2464	3.27177	4.23513
3.26316	10.7978	3.26316	4.00126
3.25459	10.3606	3.25459	3.76258
3.24607	9.91426	3.24607	3.55688
3.2376	9.51988	3.2376	3.34613
3.22917	9.13551	3.22917	3.1658
3.22078	8.79916	3.22078	2.99137
3.21244	8.45213	3.21244	2.82275
3.20413	8.13208	3.20413	2.67031
3.19588	7.83769	3.19588	2.53302
3.18766	7.5502	3.18766	2.39016
3.17949	7.25239	3.17949	2.26171
3.17136	6.99555	3.17136	2.14671
3.16327	6.74462	3.16327	2.03528
3.15522	6.51561	3.15522	1.92736
3.14721	6.29169	3.14721	1.83142
3.13924	6.08828	3.13924	1.74668
3.13131	5.8892	3.13131	1.66436
3.12343	5.69441	3.12343	1.58443
3.11558	5.51849	3.11558	1.51451
3.10777	5.34618	3.10777	1.4465
3.1	5.17745	3.1	1.38768
3.09227	5.02609	3.09227	1.32325
3.08458	4.86411	3.08458	1.26758
3.07692	4.7323	3.07692	1.22018
3.06931	4.57663	3.06931	1.1739
3.06173	4.45012	3.06173	1.12874
3.05419	4.31329	3.05419	1.08468
3.04668	4.19173	3.04668	1.04793
3.03922	4.07248	3.03922	1.012
3.03178	3.95553	3.03178	0.97686
3.02439	3.84084	3.02439	0.94251
3.01703	3.72838	3.01703	0.90894
3.00971	3.61812	3.00971	0.88178
3.00242	3.51004	3.00242	0.84961
2.99517	3.40411	2.99517	0.82362
2.98795	3.31117	2.98795	0.79816
2.98077	3.20927	2.98077	0.77847
2.97362	3.11992	2.97362	0.75394
2.96651	3.03226	2.96651	0.735
2.95943	2.94626	2.95943	0.71639
2.95238	2.8619	2.95238	0.6981
2.94537	2.78898	2.94537	0.68014
2.93839	2.70766	2.93839	0.66249
2.93144	2.62792	2.93144	0.64987
2.92453	2.55909	2.92453	0.63278
2.91765	2.4915	2.91765	0.62057
2.9108	2.41605	2.9108	0.60855
2.90398	2.35102	2.90398	0.59669
2.8972	2.29593	2.8972	0.58501
2.89044	2.23311	2.89044	0.5735
2.88372	2.17144	2.88372	0.56215
2.87703	2.11092	2.87703	0.55097
2.87037	2.05153	2.87037	0.53995
2.86374	1.99325	2.86374	0.5291
2.85714	1.94403	2.85714	0.52252
2.85057	1.88781	2.85057	0.51193
2.84404	1.84038	2.84404	0.5015
2.83753	1.79376	2.83753	0.4952
2.83105	1.74047	2.83105	0.48503
2.8246	1.69557	2.8246	0.4789
2.81818	1.64422	2.81818	0.46898
2.81179	1.601	2.81179	0.46302
2.80543	1.55854	2.80543	0.45334
2.7991	1.51685	2.7991	0.44754
2.79279	1.4759	2.79279	0.44181
2.78652	1.43569	2.78652	0.43246
2.78027	1.40279	2.78027	0.42688
2.77405	1.36393	2.77405	0.42137
2.76786	1.32579	2.76786	0.41235
2.76169	1.29463	2.76169	0.40698
2.75556	1.26398	2.75556	0.40167
2.74945	1.22772	2.74945	0.39297
2.74336	1.19815	2.74336	0.38781
2.73731	1.16907	2.73731	0.37933
2.73128	1.14047	2.73128	0.37431
2.72527	1.11235	2.72527	0.36934
2.7193	1.0847	2.7193	0.36116
2.71335	1.05752	2.71335	0.35633
2.70742	1.0308	2.70742	0.34836
2.70153	1.00454	2.70153	0.34367
2.69565	0.97872	2.69565	0.3359
2.6898	0.95336	2.6898	0.33134
2.68398	0.93361	2.68398	0.32377
2.67819	0.90904	2.67819	0.31632
2.67241	0.8849	2.67241	0.31196
2.66667	0.86614	2.66667	0.3047
2.66094	0.84277	2.66094	0.29756
2.65525	0.82464	2.65525	0.29341
2.64957	0.80202	2.64957	0.28645
2.64392	0.78449	2.64392	0.27961
2.6383	0.76261	2.6383	0.27288
2.6327	0.74567	2.6327	0.26626
2.62712	0.729	2.62712	0.25975
2.62156	0.71258	2.62156	0.256
2.61603	0.69641	2.61603	0.24966
2.61053	0.6805	2.61053	0.24343
2.60504	0.66484	2.60504	0.23731
2.59958	0.64943	2.59958	0.23129
2.59414	0.63426	2.59414	0.22537
2.58873	0.61933	2.58873	0.21955
2.58333	0.60866	2.58333	0.21383
2.57796	0.59415	2.57796	0.20821
2.57261	0.57987	2.57261	0.20269
2.56729	0.56583	2.56729	0.19726
2.56198	0.55583	2.56198	0.19193
2.5567	0.54218	2.5567	0.1867
2.55144	0.52876	2.55144	0.18155
2.5462	0.51923	2.5462	0.1765
2.54098	0.5062	2.54098	0.16945
2.53579	0.49695	2.53579	0.16461
2.53061	0.4843	2.53061	0.15987
2.52546	0.47534	2.52546	0.15521
2.52033	0.46306	2.52033	0.15064
2.51521	0.45438	2.51521	0.14425
2.51012	0.44247	2.51012	0.13988
2.50505	0.43405	2.50505	0.1356
2.5	0.42576	2.5	0.13141
2.49497	0.41757	2.49497	0.12729
2.48996	0.40632	2.48996	0.12326
2.48497	0.39839	2.48497	0.11931
2.48	0.39058	2.48	0.11544
2.47505	0.38287	2.47505	0.11164
2.47012	0.37527	2.47012	0.10793
2.46521	0.36777	2.46521	0.10429
2.46032	0.36038	2.46032	0.10073
2.45545	0.35309	2.45545	0.09725
2.45059	0.34591	2.45059	0.09383
2.44576	0.33883	2.44576	0.0905
2.44094	0.33185	2.44094	0.08723
2.43615	0.32497	2.43615	0.08404
2.43137	0.31818	2.43137	0.08092
2.42661	0.3115	2.42661	0.07787
2.42188	0.30491	2.42188	0.0749
2.41715	0.29842	2.41715	0.07199
2.41245	0.29202	2.41245	0.07042
2.40777	0.28572	2.40777	0.06762
2.4031	0.2795	2.4031	0.06489
2.39845	0.27339	2.39845	0.06342
2.39382	0.26736	2.39382	0.06079
2.38921	0.26387	2.38921	0.05823
2.38462	0.25799	2.38462	0.05686
2.38004	0.25219	2.38004	0.0544
2.37548	0.24649	2.37548	0.05309
2.37094	0.2432	2.37094	0.05181
2.36641	0.23764	2.36641	0.04948
2.3619	0.23216	2.3619	0.04825
2.35741	0.22902	2.35741	0.04704
2.35294	0.22367	2.35294	0.04484
2.34848	0.21841	2.34848	0.04369
2.34405	0.21541	2.34405	0.04255
2.33962	0.21028	2.33962	0.04143
2.33522	0.20524	2.33522	0.04033
2.33083	0.20236	2.33083	0.03925
2.32645	0.19745	2.32645	0.03819
2.3221	0.19466	2.3221	0.03715
2.31776	0.18987	2.31776	0.03612
2.31343	0.18516	2.31343	0.03511
2.30912	0.18249	2.30912	0.03498
2.30483	0.1779	2.30483	0.034
2.30056	0.17339	2.30056	0.03303
2.2963	0.17084	2.2963	0.03208
2.29205	0.16645	2.29205	0.03196
2.28782	0.16398	2.28782	0.03103
2.28361	0.15971	2.28361	0.03092
2.27941	0.15731	2.27941	0.03001
2.27523	0.15315	2.27523	0.0299
2.27106	0.14906	2.27106	0.02979
2.26691	0.14677	2.26691	0.02891
2.26277	0.1428	2.26277	0.0288
2.25865	0.14058	2.25865	0.0287
2.25455	0.13671	2.25455	0.02859
2.25045	0.13456	2.25045	0.02849
2.24638	0.13243	2.24638	0.02763
2.24231	0.12872	2.24231	0.02753
2.23827	0.12665	2.23827	0.02743
2.23423	0.12304	2.23423	0.02734
2.23022	0.12104	2.23022	0.02724
2.22621	0.11754	2.22621	0.02714
2.22222	0.1156	2.22222	0.02704
2.21825	0.1122	2.21825	0.02695
2.21429	0.11032	2.21429	0.02758
2.21034	0.10701	2.21034	0.02748
2.20641	0.1052	2.20641	0.02738
2.20249	0.10199	2.20249	0.02729
2.19858	0.10023	2.19858	0.02719
2.19469	0.09712	2.19469	0.02782
2.19081	0.09542	2.19081	0.02772
2.18695	0.09241	2.18695	0.02763
2.1831	0.09076	2.1831	0.02826
2.17926	0.08784	2.17926	0.02816
2.17544	0.08625	2.17544	0.02806
2.17163	0.08468	2.17163	0.02869
2.16783	0.08188	2.16783	0.02859
2.16405	0.08037	2.16405	0.02849
2.16028	0.07887	2.16028	0.02913
2.15652	0.0762	2.15652	0.02902
2.15278	0.07475	2.15278	0.02966
2.14905	0.07216	2.14905	0.02956
2.14533	0.07077	2.14533	0.0302
2.14162	0.06939	2.14162	0.03009
2.13793	0.06692	2.13793	0.03073
2.13425	0.06559	2.13425	0.03063
2.13058	0.06428	2.13058	0.03127
2.12693	0.06193	2.12693	0.03116
2.12329	0.06066	2.12329	0.03181
2.11966	0.05942	2.11966	0.0317
2.11604	0.05717	2.11604	0.03235
2.11244	0.05598	2.11244	0.03224
2.10884	0.05479	2.10884	0.03289
2.10526	0.05266	2.10526	0.03278
2.10169	0.05152	2.10169	0.03343
2.09814	0.0504	2.09814	0.03332
2.09459	0.04837	2.09459	0.03398
2.09106	0.04729	2.09106	0.03386
2.08754	0.04623	2.08754	0.03452
2.08403	0.04519	2.08403	0.0344
2.08054	0.04329	2.08054	0.03506
2.07705	0.04228	2.07705	0.03494
2.07358	0.04129	2.07358	0.03483
2.07012	0.04032	2.07012	0.03549
2.06667	0.03936	2.06667	0.03537
2.06323	0.03842	2.06323	0.03603
2.0598	0.03749	2.0598	0.03591
2.05638	0.03579	2.05638	0.03657
2.05298	0.0349	2.05298	0.03645
2.04959	0.03403	2.04959	0.03633
2.0462	0.03316	2.0462	0.037
2.04283	0.03232	2.04283	0.03687
2.03947	0.03148	2.03947	0.03754
2.03612	0.03066	2.03612	0.03742
2.03279	0.02986	2.03279	0.03729
2.02946	0.02906	2.02946	0.03796
2.02614	0.02828	2.02614	0.03783
2.02284	0.02751	2.02284	0.03771
2.01954	0.02676	2.01954	0.03759
2.01626	0.02602	2.01626	0.03825
2.01299	0.02529	2.01299	0.03813
2.00972	0.02457	2.00972	0.038
2.00647	0.02387	2.00647	0.03788
2.00323	0.02318	2.00323	0.03854
2	0.0225	2	0.03842
1.99678	0.02183	1.99678	0.03829
