# Supplementary material for: Interface engineering of Ta3N5 thin film photoanode for highly efficient photoelectrochemical water splitting
Source: Nat Commun. 2022 Feb 7;13:729. doi: 10.1038/s41467-022-28415-4 (PMC8821563; doi:10.1038/s41467-022-28415-4)
Supplement: Supplementary file 3 — Source Data [file 41467_2022_28415_MOESM3_ESM.zip › Source Data file/Soruce_Data_Figure_S8.xlsx]

## Sheet: Figure S8a
GaN		In:GaN
Potential (V vs. RHE)	Current (mA)	Potential (V vs. RHE)	Current (mA)
0.47991	0.07037	0.58983	0.19952
0.47791	0.07029	0.58783	0.19918
0.4759	0.07027	0.58585	0.19805
0.47392	0.07016	0.58382	0.19758
0.47191	0.07017	0.58183	0.19662
0.46992	0.07004	0.57983	0.19601
0.4679	0.07007	0.57783	0.19517
0.4659	0.06993	0.57584	0.19435
0.46391	0.06994	0.57383	0.19377
0.4619	0.06984	0.57186	0.19268
0.45991	0.06982	0.56985	0.1923
0.45791	0.06975	0.56784	0.19102
0.45592	0.0697	0.56585	0.19073
0.45392	0.06965	0.56384	0.18944
0.45191	0.06957	0.56187	0.1891
0.44992	0.06957	0.55985	0.18782
0.44791	0.06944	0.55785	0.18742
0.44592	0.06947	0.55584	0.18629
0.44392	0.06934	0.55385	0.18571
0.44191	0.06936	0.55186	0.18466
0.43992	0.06925	0.54984	0.18393
0.4379	0.06925	0.54786	0.18305
0.43593	0.06915	0.54584	0.18209
0.43391	0.06912	0.54384	0.18143
0.43192	0.06906	0.54186	0.18017
0.42991	0.06899	0.53986	0.1797
0.42792	0.06898	0.53787	0.17835
0.42592	0.06887	0.53586	0.17788
0.42391	0.06888	0.53386	0.1765
0.42191	0.06876	0.53185	0.17595
0.41994	0.06878	0.52986	0.17466
0.41792	0.06865	0.52787	0.17403
0.41594	0.06867	0.52586	0.17275
0.41395	0.06856	0.52386	0.17203
0.41194	0.06855	0.52188	0.17087
0.40995	0.06847	0.51987	0.1699
0.40794	0.0684	0.51786	0.16894
0.40594	0.06837	0.51587	0.16773
0.40394	0.06827	0.51387	0.16694
0.40195	0.06827	0.51187	0.16556
0.39994	0.06814	0.50986	0.16488
0.39794	0.06816	0.50788	0.16327
0.39595	0.06802	0.50586	0.1627
0.39394	0.06804	0.50388	0.16107
0.39193	0.06791	0.50187	0.16038
0.38994	0.0679	0.49987	0.15876
0.38794	0.06781	0.49789	0.15796
0.38595	0.06775	0.49588	0.15645
0.38395	0.0677	0.49388	0.15538
0.38194	0.06761	0.49189	0.15413
0.37994	0.06759	0.48988	0.15284
0.37795	0.06745	0.4879	0.15169
0.37595	0.06747	0.48588	0.15016
0.37397	0.06732	0.4839	0.14922
0.37196	0.06733	0.48189	0.14746
0.36995	0.06719	0.4799	0.14654
0.36795	0.06718	0.47789	0.1447
0.36596	0.06705	0.4759	0.14375
0.36395	0.06702	0.4739	0.14182
0.36196	0.06693	0.47189	0.14087
0.35995	0.06684	0.46989	0.13902
0.35796	0.0668	0.46791	0.13785
0.35597	0.06666	0.46589	0.13611
0.35395	0.06665	0.46391	0.13471
0.35196	0.06649	0.4619	0.13309
0.34997	0.06649	0.45992	0.13138
0.34796	0.06634	0.4579	0.13
0.34595	0.06631	0.45591	0.12801
0.34395	0.06617	0.45392	0.12675
0.34195	0.06611	0.45192	0.12456
0.33996	0.06601	0.44991	0.12335
0.33798	0.06591	0.44791	0.1211
0.33598	0.06585	0.44591	0.11982
0.33324	0.06577	0.44392	0.11751
0.33049	0.06571	0.44189	0.11605
0.32849	0.06565	0.4399	0.11383
0.32651	0.06555	0.4379	0.11225
0.3245	0.06544	0.43589	0.1101
0.32249	0.06531	0.43391	0.10824
0.32049	0.06523	0.43191	0.10622
0.3185	0.06514	0.42992	0.10408
0.31649	0.06496	0.4279	0.10232
0.31449	0.06492	0.4259	0.09984
0.3125	0.06474	0.42391	0.09813
0.31049	0.0647	0.42191	0.09543
0.3085	0.06451	0.41993	0.09385
0.30649	0.06444	0.41721	0.09125
0.30449	0.06427	0.41447	0.08929
0.3025	0.06416	0.41247	0.08722
0.3005	0.06401	0.41046	0.08468
0.2985	0.06389	0.40847	0.08224
0.2965	0.06375	0.40646	0.08006
0.29449	0.06357	0.40448	0.0772
0.2925	0.06349	0.40246	0.0752
0.2905	0.06326	0.40047	0.07211
0.28851	0.06321	0.39846	0.06999
0.28651	0.06299	0.39646	0.06694
0.28452	0.06291	0.39447	0.06468
0.28252	0.06269	0.39246	0.06162
0.2805	0.06258	0.39047	0.05915
0.27852	0.06239	0.38847	0.05623
0.27652	0.06223	0.38647	0.05359
0.27452	0.06207	0.38447	0.05057
0.27252	0.06188	0.38248	0.04768
0.27052	0.06174	0.38047	0.04481
0.26853	0.06149	0.37847	0.04158
0.26652	0.06141	0.37647	0.0389
0.26452	0.06114	0.37446	0.03526
0.26254	0.06101	0.37247	0.03259
0.26053	0.06078	0.37048	0.02898
0.25854	0.06063	0.36848	0.02611
0.25654	0.0604	0.36649	0.02225
0.25453	0.06021	0.36448	0.01951
0.25254	0.06001	0.36247	0.01564
0.25053	0.05979	0.36048	0.01249
0.24856	0.05967	0.35848	0.00853
0.24653	0.05934	0.3565	0.00524
0.24454	0.05922	0.35449	0.00151
0.24254	0.0589	0.35249	-0.00218
0.24055	0.05878	0.35048	-0.00581
0.23854	0.05843	0.34847	-0.01011
0.23653	0.0583	0.34649	-0.01352
0.23453	0.05798	0.34447	-0.01795
0.23254	0.0578	0.34247	-0.0213
0.23054	0.05755	0.34049	-0.02613
0.22854	0.05733	0.3385	-0.02947
0.22655	0.05708	0.3365	-0.03435
0.22456	0.05677	0.3345	-0.03816
0.22255	0.05658	0.3325	-0.043
0.22056	0.05625	0.33049	-0.04695
0.21855	0.0561	0.3285	-0.05177
0.21655	0.05572	0.3265	-0.05617
0.21455	0.05551	0.3245	-0.06083
0.21254	0.05519	0.3225	-0.0656
0.21054	0.05496	0.32051	-0.07024
0.20853	0.05465	0.31851	-0.07543
0.20654	0.05437	0.31651	-0.07982
0.20455	0.05408	0.31451	-0.08542
0.20253	0.05376	0.31252	-0.0899
0.20055	0.05352	0.31051	-0.09567
0.19854	0.0531	0.30852	-0.1004
0.19654	0.05289	0.30651	-0.10622
0.19453	0.05247	0.30452	-0.11114
0.19253	0.05224	0.30251	-0.11723
0.19054	0.05183	0.30051	-0.12249
0.18854	0.05154	0.29852	-0.12841
0.18654	0.05114	0.29651	-0.13439
0.18455	0.05083	0.29451	-0.14023
0.18254	0.05044	0.29252	-0.14642
0.18056	0.05006	0.29052	-0.15223
0.17856	0.04974	0.28852	-0.15904
0.17656	0.04928	0.28652	-0.16471
0.17457	0.04896	0.28452	-0.17204
0.17255	0.04849	0.28252	-0.17784
0.17057	0.04815	0.28052	-0.18562
0.16856	0.04765	0.27854	-0.19162
0.16657	0.0473	0.27653	-0.19925
0.16456	0.04681	0.27453	-0.2059
0.16257	0.04642	0.27252	-0.21352
0.16058	0.04595	0.27051	-0.22085
0.15857	0.04547	0.26852	-0.22854
0.15657	0.045	0.26652	-0.23601
0.15457	0.04447	0.26454	-0.24367
0.15257	0.04404	0.26255	-0.25189
0.15058	0.04342	0.26055	-0.25966
0.14856	0.04299	0.25855	-0.26849
0.14657	0.04237	0.25655	-0.27614
0.14457	0.04191	0.25455	-0.28549
0.14258	0.04125	0.25254	-0.29324
0.14058	0.04075	0.25054	-0.30296
0.13858	0.04015	0.24855	-0.31136
0.13657	0.03955	0.24653	-0.32106
0.13457	0.03898	0.24454	-0.3301
0.13258	0.0383	0.24255	-0.34005
0.13058	0.0377	0.24056	-0.34966
0.12858	0.03701	0.23857	-0.35966
0.12659	0.03644	0.23655	-0.36983
0.12458	0.03565	0.23456	-0.37989
0.12258	0.03502	0.23256	-0.39089
0.12058	0.03422	0.23056	-0.40094
0.11859	0.03354	0.22857	-0.41277
0.11659	0.03275	0.22656	-0.42277
0.11459	0.03201	0.22457	-0.43509
0.11259	0.03124	0.22255	-0.44551
0.11058	0.03037	0.22057	-0.45779
0.10859	0.0296	0.21858	-0.469
0.1066	0.02868	0.21657	-0.48138
0.1046	0.02793	0.21457	-0.49321
0.10186	0.02687	0.21256	-0.50588
0.09914	0.02597	0.21058	-0.51848
0.09713	0.02508	0.20858	-0.53124
0.09513	0.0241	0.20658	-0.54442
0.09315	0.02314	0.20457	-0.55724
0.09113	0.02215	0.20257	-0.57136
0.08913	0.02097	0.20058	-0.58414
0.08714	0.01997	0.19857	-0.59884
0.08514	0.01885	0.19659	-0.61189
0.08314	0.01776	0.19458	-0.62702
0.08113	0.01656	0.19257	-0.64046
0.07914	0.0154	0.19057	-0.65615
0.07713	0.01416	0.18857	-0.67016
0.07513	0.01297	0.18657	-0.68588
0.07316	0.01172	0.18458	-0.70091
0.07114	0.01038	0.18257	-0.71681
0.06914	0.00913	0.18059	-0.7326
0.06716	0.00771	0.17859	-0.74864
0.06514	0.00643	0.17658	-0.76529
0.06316	0.00488	0.17458	-0.78105
0.06116	0.00353	0.1726	-0.79881
0.05914	0.00188	0.17058	-0.81488
0.05714	0.000528207	0.16858	-0.83307
0.05516	-0.00109	0.1666	-0.84935
0.05315	-0.00269	0.1646	-0.86792
0.05117	-0.00427	0.1626	-0.88487
0.04916	-0.00608	0.15988	-0.90775
0.04716	-0.00767	0.15711	-0.93141
0.04517	-0.00944	0.15512	-0.95045
0.04317	-0.01115	0.15312	-0.96817
0.04116	-0.01318	0.15112	-0.9879
0.03915	-0.01485	0.14911	-1.00576
0.03716	-0.01689	0.14712	-1.02615
0.03516	-0.01877	0.14512	-1.04392
0.03316	-0.02081	0.14312	-1.06474
0.03116	-0.02287	0.14112	-1.08311
0.02917	-0.02498	0.13912	-1.10397
0.02718	-0.02712	0.13711	-1.12295
0.02519	-0.02926	0.13512	-1.14364
0.02318	-0.03151	0.13311	-1.16376
0.02117	-0.03371	0.13113	-1.18407
0.01917	-0.0362	0.12912	-1.20431
0.01717	-0.03834	0.12713	-1.22473
0.01518	-0.04084	0.12513	-1.24609
0.01319	-0.04317	0.12312	-1.26605
0.01118	-0.04573	0.12113	-1.28804
0.00918	-0.04836	0.11912	-1.30789
0.00718	-0.05099	0.11713	-1.33039
0.0052	-0.05365	0.11513	-1.35024
0.00319	-0.05644	0.11313	-1.37285
0.0012	-0.05933	0.11113	-1.39299
-0.000798	-0.0621	0.10913	-1.41565
-0.00281	-0.06513	0.10714	-1.43622
-0.00482	-0.06786	0.10513	-1.45826
-0.00681	-0.071	0.10315	-1.47962
-0.0088	-0.07383	0.10116	-1.50136
-0.01081	-0.07699	0.09915	-1.52338
-0.01281	-0.07998	0.09715	-1.54484
-0.0148	-0.08317	0.09514	-1.56753
-0.0168	-0.08626	0.09317	-1.58851
-0.0188	-0.08943	0.09115	-1.6119
-0.02081	-0.09274	0.08913	-1.63284
-0.02282	-0.09594	0.08714	-1.65676
-0.02482	-0.09943	0.08513	-1.67759
-0.02682	-0.10263	0.08314	-1.70153
-0.0288	-0.10618	0.08115	-1.72273
-0.03081	-0.10962	0.07915	-1.74652
-0.0328	-0.11332	0.07715	-1.76825
-0.0348	-0.11691	0.07514	-1.7914
-0.0368	-0.12062	0.07315	-1.81373
-0.03881	-0.12429	0.07115	-1.83653
-0.0408	-0.12807	0.06916	-1.85944
-0.04281	-0.13191	0.06716	-1.88167
-0.04481	-0.13562	0.06514	-1.90533
-0.0468	-0.13959	0.06316	-1.92706
-0.04878	-0.14326	0.06116	-1.95179
-0.0508	-0.14724	0.05915	-1.97338
-0.05278	-0.15088	0.05716	-1.99859
-0.05479	-0.15497	0.05515	-2.02036
-0.05679	-0.1587	0.05317	-2.0457
-0.05878	-0.16274	0.05116	-2.06832
-0.0608	-0.16656	0.04916	-2.09357
-0.06278	-0.17052	0.04715	-2.11688
-0.06478	-0.17447	0.04516	-2.1423
-0.06679	-0.17831	0.04315	-2.1672
-0.06879	-0.18249	0.04114	-2.19251
-0.07078	-0.18629	0.03917	-2.21835
-0.07278	-0.19055	0.03714	-2.24332
-0.07479	-0.19446	0.03515	-2.27029
-0.07679	-0.1987	0.03313	-2.29548
-0.07879	-0.20261	0.03115	-2.32399
-0.0808	-0.20698	0.02916	-2.34925
-0.08279	-0.21109	0.02716	-2.37858
-0.08479	-0.2153	0.02517	-2.4045
-0.08678	-0.21962	0.02316	-2.43439
-0.08879	-0.2238	0.02117	-2.46132
-0.09079	-0.22832	0.01917	-2.49137
-0.09279	-0.23235	0.01717	-2.51969
-0.09479	-0.23692	0.01517	-2.55001
-0.09678	-0.24102	0.01316	-2.57956
-0.09878	-0.24565	0.01117	-2.61018
-0.10079	-0.24979	0.00916	-2.64172
-0.10278	-0.25443	0.00717	-2.67267
-0.10477	-0.25878	0.00519	-2.70583
-0.10679	-0.26345	0.00317	-2.73688
-0.10879	-0.26804	0.00117	-2.77183
-0.11078	-0.27257	-0.00082768	-2.80365
-0.11277	-0.27742	-0.00282	-2.83949
-0.11479	-0.28206	-0.00481	-2.87168
-0.11678	-0.2871	-0.00682	-2.90851
-0.11878	-0.29183	-0.00882	-2.94225
-0.12078	-0.29713	-0.01083	-2.97965
-0.12277	-0.3019	-0.01282	-3.01473
-0.12478	-0.30722	-0.01481	-3.05232
-0.12677	-0.31228	-0.01682	-3.08982
-0.12877	-0.31773	-0.01881	-3.12769
-0.13077	-0.32296	-0.02082	-3.16705
-0.13275	-0.32834	-0.02282	-3.20518
-0.13477	-0.33395	-0.02481	-3.24628
-0.13675	-0.33933	-0.02681	-3.2849
-0.13875	-0.34522	-0.02882	-3.32769
-0.14075	-0.35074	-0.03082	-3.36709
-0.14274	-0.35697	-0.03281	-3.41104
-0.14475	-0.36263	-0.03481	-3.45133
-0.14747	-0.3704	-0.03681	-3.49656
-0.15022	-0.37862	-0.03882	-3.53875
-0.15221	-0.38516	-0.04081	-3.58501
-0.15422	-0.39157	-0.04281	-3.63106
-0.15622	-0.39855	-0.04481	-3.67735
-0.15823	-0.40516	-0.04681	-3.72982
-0.16022	-0.41244	-0.0488	-3.77934
-0.16222	-0.41928	-0.0508	-3.82738
-0.16421	-0.427	-0.05279	-3.87433
-0.16621	-0.43423	-0.05479	-3.92518
-0.16821	-0.44203	-0.0568	-3.97252
-0.1702	-0.44975	-0.0588	-4.02484
-0.1722	-0.45774	-0.06079	-4.07341
-0.1742	-0.46597	-0.06279	-4.12687
-0.1762	-0.47406	-0.06478	-4.17607
-0.1782	-0.48278	-0.06679	-4.23036
-0.18019	-0.49103	-0.06879	-4.28146
-0.18219	-0.50014	-0.07079	-4.33668
-0.18419	-0.5087	-0.07279	-4.39101
-0.1862	-0.51834	-0.07479	-4.44693
-0.1882	-0.52734	-0.07679	-4.50321
-0.19019	-0.53708	-0.07879	-4.5592
-0.1922	-0.54667	-0.08079	-4.61757
-0.1942	-0.55679	-0.08279	-4.67403
-0.19622	-0.56704	-0.08479	-4.73482
-0.1982	-0.57744	-0.08678	-4.79151
-0.20019	-0.58853	-0.08877	-4.85446
-0.20219	-0.5995	-0.09079	-4.91267
-0.20418	-0.61158	-0.09277	-4.9766
-0.20618	-0.62331	-0.09479	-5.03618
-0.20818	-0.63605	-0.09679	-5.10097
-0.21017	-0.6483	-0.09877	-5.1625
-0.21218	-0.66133	-0.10078	-5.2273
-0.21417	-0.67408	-0.10277	-5.29118
-0.21618	-0.68756	-0.10477	-5.35624
-0.21818	-0.70093	-0.10678	-5.42225
-0.22017	-0.71464	-0.10878	-5.48775
-0.22218	-0.72893	-0.11078	-5.55622
-0.22416	-0.74311	-0.11277	-5.62106
-0.22617	-0.75823	-0.11478	-5.69129
-0.22817	-0.77305	-0.11677	-5.75596
-0.23015	-0.7891	-0.11877	-5.82773
-0.23216	-0.80468	-0.12078	-5.89352
-0.23415	-0.82161	-0.12276	-5.96594
-0.23618	-0.83826	-0.12477	-6.03289
-0.23818	-0.8559	-0.12675	-6.10539
-0.24016	-0.8737	-0.12876	-6.17449
-0.24217	-0.8921	-0.13076	-6.24725
-0.24416	-0.91133	-0.13275	-6.31923
-0.24617	-0.9307	-0.13477	-6.39187
-0.24817	-0.95156	-0.13675	-6.46616
-0.25015	-0.97199	-0.13876	-6.53928
-0.25217	-0.99402	-0.14075	-6.61634
-0.25415	-1.01526	-0.14275	-6.68908
-0.25615	-1.03799	-0.14476	-6.76849
-0.25815	-1.06023	-0.14675	-6.84191
-0.26015	-1.0837	-0.14876	-6.92283
-0.26216	-1.10741	-0.15075	-6.99733
-0.26416	-1.13175	-0.15275	-7.07886
-0.26616	-1.15672	-0.15476	-7.15567
-0.26816	-1.18185	-0.15674	-7.23815
-0.27016	-1.20844	-0.15876	-7.3172
-0.27216	-1.23454	-0.16075	-7.39984
-0.27415	-1.26264	-0.16275	-7.48249
-0.27616	-1.29008	-0.16475	-7.56501
-0.27813	-1.31947	-0.16674	-7.65028
-0.28015	-1.34841	-0.16875	-7.73208
-0.28216	-1.3789	-0.17073	-7.81918
-0.28413	-1.40945	-0.17274	-7.9007
-0.28615	-1.44088	-0.17473	-7.9893
-0.28813	-1.47321	-0.17673	-8.07103
-0.29014	-1.5056	-0.17874	-8.16121
-0.29213	-1.53957	-0.18072	-8.2445
-0.29413	-1.57301	-0.18274	-8.33536
-0.29614	-1.60868	-0.18473	-8.42083
-0.29813	-1.64345	-0.18674	-8.51217
-0.30014	-1.68039	-0.18873	-8.60057
-0.30213	-1.71649	-0.19073	-8.69182
-0.30413	-1.75464	-0.19274	-8.78304
-0.30612	-1.79277	-0.19473	-8.87431
-0.30812	-1.83187	-0.19674	-8.96762
-0.31014	-1.87185	-0.19874	-9.05757
-0.31214	-1.91217	-0.20073	-9.15285
-0.31414	-1.9544	-0.20275	-9.24213
-0.31614	-1.99595	-0.20472	-9.33996
-0.31813	-2.03997	-0.20671	-9.42908
-0.32014	-2.08303	-0.20871	-9.52765
-0.32214	-2.12881	-0.2107	-9.61832
-0.32413	-2.17395	-0.21272	-9.71736
-0.32614	-2.22126	-0.21471	-9.81096
-0.32812	-2.26841	-0.21671	-9.90964
-0.33012	-2.31704	-0.21871	-10.005
-0.33213	-2.36655	-0.22072	-10.1024
-0.33412	-2.41644	-0.22272	-10.2002
-0.33613	-2.46827	-0.22471	-10.2964
-0.33813	-2.51925	-0.22672	-10.3965
-0.33963	-2.56012	-0.22871	-10.4923
-0.34023	-2.57448	-0.2307	-10.5953
-0.33913	-2.57464	-0.23271	-10.6921
-0.33711	-2.5756	-0.23545	-10.8216
-0.33513	-2.57579	-0.23814	-10.9523
-0.33313	-2.57469	-0.24016	-11.0556
-0.33113	-2.57425	-0.24216	-11.1602
-0.32912	-2.57157	-0.24415	-11.2644
-0.32713	-2.57077	-0.24615	-11.3697
-0.32515	-2.56733	-0.24815	-11.4782
-0.32314	-2.56561	-0.25015	-11.5822
-0.32114	-2.56154	-0.25216	-11.6933
-0.31915	-2.55852	-0.25414	-11.7968
-0.31714	-2.55417	-0.25615	-11.9217
-0.31515	-2.55003	-0.25814	-12.0285
-0.31314	-2.54547	-0.26015	-12.1434
-0.31114	-2.54014	-0.26214	-12.2489
-0.30914	-2.53551	-0.26415	-12.3622
-0.30714	-2.52937	-0.26614	-12.4692
-0.30515	-2.52468	-0.26814	-12.5823
-0.30316	-2.51774	-0.27014	-12.6933
-0.30115	-2.51257	-0.27213	-12.8054
-0.29915	-2.50527	-0.27415	-12.9186
-0.29715	-2.4992	-0.27615	-13.03
-0.29516	-2.49181	-0.27814	-13.1464
-0.29316	-2.48495	-0.28014	-13.258
-0.29115	-2.47741	-0.28214	-13.3788
-0.28915	-2.46943	-0.28414	-13.4894
-0.28715	-2.46181	-0.28615	-13.612
-0.28517	-2.45279	-0.28813	-13.7234
-0.28317	-2.44498	-0.29013	-13.8472
-0.28118	-2.43519	-0.29213	-13.9609
-0.27918	-2.42708	-0.29413	-14.0833
-0.27718	-2.4169	-0.29614	-14.2001
-0.27519	-2.40821	-0.29814	-14.3217
-0.27318	-2.39811	-0.30012	-14.4413
-0.27118	-2.38875	-0.30212	-14.5609
-0.26917	-2.37877	-0.30413	-14.6834
-0.26718	-2.36865	-0.30612	-14.802
-0.26518	-2.35908	-0.30812	-14.929
-0.26317	-2.34831	-0.31013	-15.0468
-0.26119	-2.33899	-0.31213	-15.1763
-0.25916	-2.32776	-0.31413	-15.2953
-0.25717	-2.31827	-0.31613	-15.4266
-0.25517	-2.30691	-0.31812	-15.5456
-0.25318	-2.29718	-0.32014	-15.677
-0.25117	-2.28604	-0.32213	-15.7975
-0.24918	-2.27562	-0.32414	-15.9269
-0.24718	-2.26427	-0.32612	-16.0512
-0.24518	-2.25323	-0.32812	-16.1793
-0.24319	-2.24242	-0.33014	-16.3058
-0.24119	-2.23065	-0.33213	-16.4333
-0.23917	-2.22016	-0.33414	-16.565
-0.23719	-2.20804	-0.33612	-16.6884
-0.23518	-2.19767	-0.33812	-16.8229
-0.23318	-2.18525	-0.33965	-16.915
-0.23118	-2.17419	-0.34018	-16.9463
-0.22917	-2.16136	-0.33914	-16.9118
-0.22719	-2.14936	-0.33713	-16.8281
-0.2252	-2.13627	-0.33515	-16.7479
-0.22318	-2.12325	-0.33314	-16.6688
-0.22118	-2.11013	-0.33114	-16.5859
-0.21918	-2.09642	-0.32916	-16.5083
-0.21719	-2.08375	-0.32715	-16.4218
-0.2152	-2.06981	-0.32515	-16.3451
-0.2132	-2.05739	-0.32315	-16.2609
-0.2112	-2.04351	-0.32115	-16.1873
-0.20919	-2.0309	-0.31915	-16.1025
-0.20719	-2.01714	-0.31716	-16.0291
-0.20518	-2.00445	-0.31516	-15.9446
-0.20321	-1.99085	-0.31316	-15.8705
-0.20118	-1.97773	-0.31116	-15.7896
-0.1992	-1.96426	-0.30916	-15.7139
-0.19722	-1.95065	-0.30715	-15.6345
-0.19521	-1.93745	-0.30516	-15.5565
-0.19321	-1.92326	-0.30316	-15.4795
-0.19121	-1.91031	-0.30117	-15.4024
-0.18921	-1.89599	-0.29916	-15.3286
-0.18723	-1.88303	-0.29715	-15.2467
-0.18522	-1.86868	-0.29515	-15.1725
-0.18322	-1.85564	-0.29314	-15.0909
-0.18121	-1.8415	-0.29116	-15.019
-0.17921	-1.82829	-0.28915	-14.9348
-0.17722	-1.81465	-0.28715	-14.8637
-0.17521	-1.80114	-0.28516	-14.7848
-0.17322	-1.78807	-0.28316	-14.7146
-0.17122	-1.7744	-0.28118	-14.6391
-0.16923	-1.7617	-0.27916	-14.5663
-0.16722	-1.74782	-0.27718	-14.4919
-0.16523	-1.73532	-0.27518	-14.4191
-0.16323	-1.72145	-0.27317	-14.3473
-0.16123	-1.70887	-0.27117	-14.2715
-0.15924	-1.69521	-0.26916	-14.2002
-0.15723	-1.68246	-0.26718	-14.1248
-0.15524	-1.6692	-0.26516	-14.056
-0.15324	-1.65597	-0.26316	-13.9782
-0.15123	-1.64304	-0.26117	-13.9094
-0.14923	-1.62966	-0.25918	-13.833
-0.14724	-1.61726	-0.25717	-13.7657
-0.14524	-1.60385	-0.25517	-13.6907
-0.14324	-1.59152	-0.25317	-13.6203
-0.14124	-1.57811	-0.25118	-13.5478
-0.13925	-1.56581	-0.24918	-13.48
-0.13724	-1.55245	-0.24717	-13.411
-0.13524	-1.53991	-0.24517	-13.3432
-0.13324	-1.52675	-0.24318	-13.2766
-0.13124	-1.5137	-0.24118	-13.2075
-0.12925	-1.50068	-0.23916	-13.1431
-0.12723	-1.48716	-0.23718	-13.0749
-0.12527	-1.47437	-0.23516	-13.012
-0.12326	-1.46056	-0.23318	-12.9485
-0.12126	-1.44782	-0.23117	-12.9153
-0.11926	-1.43377	-0.22918	-12.8437
-0.11725	-1.42105	-0.22718	-12.7815
-0.11526	-1.40728	-0.22518	-12.7108
-0.11326	-1.39435	-0.22318	-12.645
-0.11127	-1.38082	-0.22118	-12.5734
-0.10926	-1.36787	-0.21918	-12.5062
-0.10726	-1.3548	-0.21719	-12.4365
-0.10526	-1.34169	-0.21519	-12.3678
-0.10325	-1.32902	-0.21319	-12.3008
-0.10126	-1.31583	-0.21119	-12.2311
-0.09926	-1.30357	-0.20919	-12.1652
-0.09726	-1.29028	-0.20719	-12.0948
-0.09526	-1.27812	-0.20518	-12.0313
-0.09326	-1.26506	-0.20321	-11.9625
-0.09127	-1.25282	-0.20122	-11.9025
-0.08928	-1.23991	-0.19921	-11.8347
-0.08727	-1.22766	-0.19721	-11.7739
-0.08526	-1.21508	-0.1952	-11.707
-0.08327	-1.20271	-0.1932	-11.6452
-0.08127	-1.19066	-0.1912	-11.5785
-0.07926	-1.17805	-0.1892	-11.514
-0.07727	-1.1663	-0.18721	-11.4476
-0.07528	-1.15381	-0.18521	-11.3812
-0.07327	-1.14233	-0.1832	-11.3153
-0.07129	-1.12996	-0.1812	-11.2469
-0.06928	-1.11859	-0.1792	-11.1817
-0.06728	-1.10652	-0.17722	-11.1123
-0.06527	-1.09508	-0.1752	-11.0494
-0.06327	-1.08341	-0.17321	-10.9803
-0.06128	-1.0719	-0.1712	-10.9175
-0.05927	-1.06062	-0.16921	-10.8476
-0.05728	-1.0491	-0.1672	-10.784
-0.05528	-1.03818	-0.16521	-10.7148
-0.05327	-1.02667	-0.16321	-10.65
-0.05128	-1.01609	-0.16121	-10.5818
-0.04927	-1.00472	-0.15923	-10.5171
-0.0473	-0.99417	-0.15721	-10.4512
-0.0453	-0.98302	-0.15521	-10.3849
-0.04329	-0.97251	-0.15322	-10.3192
-0.04129	-0.96162	-0.15122	-10.2525
-0.03929	-0.95105	-0.14924	-10.189
-0.03729	-0.94041	-0.14723	-10.1219
-0.03529	-0.92973	-0.14524	-10.0585
-0.03328	-0.91953	-0.14323	-9.98971
-0.03129	-0.90876	-0.14123	-9.92876
-0.0293	-0.89872	-0.13925	-9.86036
-0.02729	-0.88799	-0.13723	-9.79719
-0.0253	-0.87814	-0.13522	-9.72884
-0.02329	-0.86755	-0.13323	-9.66658
-0.02129	-0.85824	-0.13124	-9.59927
-0.01929	-0.84826	-0.12924	-9.53553
-0.01728	-0.83847	-0.12724	-9.46934
-0.01528	-0.82845	-0.12526	-9.404
-0.0133	-0.81856	-0.12325	-9.33847
-0.0113	-0.80886	-0.12125	-9.27275
-0.0093	-0.79892	-0.11924	-9.20929
-0.0073	-0.78943	-0.11724	-9.14123
-0.0053	-0.77949	-0.11526	-9.08072
-0.00331	-0.77031	-0.11325	-9.01411
-0.00131	-0.76064	-0.11125	-8.95486
0.00070559	-0.75168	-0.10924	-8.89109
0.0027	-0.7424	-0.10725	-8.8338
0.00471	-0.7336	-0.10525	-8.77016
0.00669	-0.72461	-0.10324	-8.71236
0.00869	-0.71587	-0.10125	-8.65147
0.0107	-0.70715	-0.09925	-8.59379
0.0127	-0.69824	-0.09725	-8.53441
0.01469	-0.68992	-0.09526	-8.47512
0.01669	-0.68115	-0.09324	-8.41871
0.01869	-0.67304	-0.09125	-8.35833
0.02069	-0.66434	-0.08925	-8.30117
0.0227	-0.6563	-0.08727	-8.24034
0.02469	-0.64762	-0.08527	-8.18272
0.02669	-0.6395	-0.08326	-8.1211
0.02869	-0.63105	-0.08126	-8.06251
0.03068	-0.62273	-0.07926	-8.00045
0.03267	-0.61449	-0.07726	-7.94337
0.03466	-0.6061	-0.07526	-7.881
0.03666	-0.598	-0.07326	-7.82461
0.03867	-0.58952	-0.07126	-7.76427
0.04067	-0.58168	-0.06927	-7.70674
0.04267	-0.5732	-0.06726	-7.64836
0.04469	-0.56523	-0.06526	-7.58894
0.04669	-0.55672	-0.06327	-7.53172
0.04869	-0.54873	-0.06127	-7.47295
0.05068	-0.54046	-0.05926	-7.41766
0.05268	-0.53249	-0.05726	-7.35703
0.05468	-0.52439	-0.05525	-7.30267
0.05668	-0.51633	-0.05325	-7.24396
0.05868	-0.50855	-0.05126	-7.19023
0.06067	-0.50047	-0.04927	-7.13076
0.06268	-0.49287	-0.04729	-7.07638
0.06467	-0.48493	-0.04529	-7.01685
0.06667	-0.47748	-0.04328	-6.96167
0.06868	-0.46961	-0.04128	-6.90429
0.07067	-0.46233	-0.03928	-6.84929
0.07266	-0.45466	-0.03729	-6.79367
0.07467	-0.44737	-0.03527	-6.73726
0.07667	-0.44003	-0.03328	-6.68249
0.07867	-0.43278	-0.03129	-6.62666
0.08066	-0.42571	-0.0293	-6.57226
0.08266	-0.41838	-0.02728	-6.51537
0.08466	-0.41143	-0.02528	-6.46296
0.08665	-0.40418	-0.02328	-6.40532
0.08867	-0.39733	-0.02129	-6.35431
0.09066	-0.39018	-0.01928	-6.29875
0.09267	-0.38348	-0.01729	-6.2469
0.09465	-0.37648	-0.01529	-6.1911
0.09666	-0.36982	-0.0133	-6.13927
0.09865	-0.36305	-0.01129	-6.08406
0.10066	-0.3565	-0.00929	-6.03144
0.10267	-0.34995	-0.00729	-5.9774
0.10465	-0.34347	-0.00529	-5.92429
0.10666	-0.33728	-0.00329	-5.87043
0.10865	-0.33095	-0.00129	-5.81504
0.11064	-0.32494	0.0007038	-5.76198
0.11264	-0.31853	0.0027	-5.70565
0.11463	-0.31266	0.0047	-5.65404
0.11664	-0.30636	0.0067	-5.59837
0.11863	-0.30047	0.00869	-5.54791
0.12064	-0.29426	0.01071	-5.49184
0.12264	-0.2885	0.01269	-5.44104
0.12463	-0.28259	0.0147	-5.38589
0.12663	-0.27677	0.0167	-5.33483
0.12862	-0.27112	0.01869	-5.28197
0.13063	-0.2654	0.02067	-5.2307
0.13261	-0.26003	0.02269	-5.17699
0.1346	-0.25434	0.02469	-5.12457
0.13661	-0.24913	0.02668	-5.07309
0.13862	-0.24362	0.02867	-5.01983
0.14063	-0.23845	0.03067	-4.96879
0.14261	-0.23299	0.03266	-4.91551
0.14462	-0.22796	0.03467	-4.86697
0.14662	-0.22285	0.03665	-4.81267
0.14861	-0.21765	0.03865	-4.76394
0.15063	-0.21287	0.04068	-4.71255
0.15262	-0.20783	0.04268	-4.66667
0.15461	-0.20308	0.04469	-4.6173
0.15662	-0.19814	0.04667	-4.57098
0.15861	-0.19364	0.04867	-4.52283
0.16061	-0.18877	0.05067	-4.4776
0.16261	-0.18423	0.05268	-4.43064
0.16461	-0.1796	0.05467	-4.38393
0.16661	-0.17513	0.05667	-4.33961
0.16861	-0.17055	0.05868	-4.29293
0.17062	-0.16615	0.06067	-4.24925
0.1726	-0.16177	0.06343	-4.20449
0.1746	-0.15741	0.06617	-4.14762
0.17662	-0.15323	0.06817	-4.10498
0.17862	-0.14886	0.07015	-4.06067
0.18062	-0.14482	0.07216	-4.01865
0.1826	-0.14052	0.07416	-3.97664
0.1846	-0.1366	0.07616	-3.93476
0.1866	-0.13252	0.07816	-3.89429
0.18859	-0.12861	0.08014	-3.85245
0.1906	-0.12463	0.08215	-3.81373
0.19258	-0.1209	0.08414	-3.77277
0.19459	-0.11707	0.08615	-3.73531
0.1966	-0.11329	0.08815	-3.69454
0.19938	-0.10883	0.09013	-3.65765
0.20219	-0.10461	0.09215	-3.61683
0.20418	-0.10102	0.09414	-3.57923
0.20617	-0.09769	0.09613	-3.53833
0.2082	-0.09418	0.09814	-3.49972
0.21019	-0.09086	0.10015	-3.45886
0.21219	-0.08752	0.10215	-3.41859
0.21419	-0.08433	0.10413	-3.37759
0.2162	-0.08121	0.10614	-3.33558
0.21819	-0.07801	0.10814	-3.29525
0.2202	-0.07505	0.11013	-3.25382
0.22219	-0.07189	0.11214	-3.21481
0.22419	-0.06906	0.11411	-3.17432
0.22619	-0.06599	0.11612	-3.13824
0.22819	-0.06316	0.11812	-3.09891
0.23018	-0.06023	0.12013	-3.06327
0.23219	-0.0575	0.12213	-3.02436
0.23418	-0.05464	0.12412	-2.98826
0.23618	-0.05191	0.12612	-2.94956
0.23818	-0.04926	0.12812	-2.91304
0.24019	-0.04652	0.13012	-2.87527
0.24218	-0.04404	0.13212	-2.83886
0.24417	-0.04137	0.13412	-2.80225
0.24618	-0.03896	0.13612	-2.76586
0.24818	-0.0364	0.13813	-2.73038
0.25018	-0.03411	0.14012	-2.69334
0.25216	-0.03159	0.14212	-2.65887
0.25417	-0.02934	0.14412	-2.62172
0.25618	-0.02697	0.14613	-2.58741
0.25818	-0.02473	0.14812	-2.55024
0.26017	-0.02253	0.15012	-2.51642
0.26217	-0.02034	0.15212	-2.47983
0.26416	-0.01827	0.15412	-2.44663
0.26615	-0.01608	0.15612	-2.41172
0.26815	-0.01425	0.15811	-2.37932
0.27015	-0.01205	0.16011	-2.34689
0.27215	-0.01022	0.16212	-2.3144
0.27416	-0.00821	0.16411	-2.28202
0.27615	-0.00644	0.16611	-2.24966
0.27815	-0.00453	0.1681	-2.21837
0.28015	-0.00266	0.17011	-2.18526
0.28215	-0.000877474	0.17211	-2.15428
0.28415	0.000903482	0.17411	-2.12035
0.28615	0.00256	0.17611	-2.0896
0.28814	0.00421	0.1781	-2.05594
0.29015	0.00581	0.18011	-2.02542
0.29216	0.00759	0.18211	-1.99257
0.29415	0.00907	0.1841	-1.96255
0.29615	0.01073	0.1861	-1.93065
0.29816	0.01219	0.18808	-1.90031
0.30015	0.0138	0.19008	-1.86948
0.30214	0.01511	0.19208	-1.83915
0.30414	0.01664	0.19408	-1.80927
0.30615	0.01807	0.19609	-1.77898
0.30816	0.01943	0.19809	-1.74952
0.31014	0.02083	0.2001	-1.71886
0.31215	0.02204	0.20207	-1.69046
0.31415	0.02345	0.20408	-1.66007
0.31614	0.02464	0.20609	-1.63241
0.31814	0.02596	0.20808	-1.60229
0.32014	0.02713	0.21009	-1.57542
0.32214	0.02837	0.21207	-1.54576
0.32414	0.02945	0.21408	-1.51807
0.32614	0.03069	0.21608	-1.48943
0.32813	0.03177	0.21809	-1.4622
0.33015	0.03294	0.22009	-1.4345
0.33216	0.03409	0.22208	-1.40761
0.33413	0.03503	0.22408	-1.38134
0.33614	0.03622	0.22608	-1.35513
0.33813	0.03716	0.22808	-1.33055
0.34013	0.03827	0.23007	-1.30497
0.34213	0.03916	0.23207	-1.28129
0.34412	0.04018	0.23408	-1.25583
0.34611	0.041	0.23607	-1.23314
0.34812	0.04211	0.23807	-1.20761
0.35011	0.04302	0.24007	-1.18527
0.35212	0.0439	0.24206	-1.16085
0.35412	0.04484	0.24406	-1.13845
0.35613	0.04563	0.24607	-1.11465
0.35812	0.04665	0.24806	-1.09283
0.36012	0.04738	0.25005	-1.07024
0.36211	0.04834	0.25205	-1.0486
0.36411	0.04902	0.25406	-1.02734
0.36612	0.04996	0.25605	-1.00602
0.36811	0.05074	0.25806	-0.98589
0.37087	0.05216	0.26006	-0.96481
0.37365	0.05346	0.26204	-0.9455
0.37565	0.05434	0.26405	-0.92442
0.37766	0.05499	0.26604	-0.90545
0.37964	0.0558	0.26804	-0.88457
0.38164	0.05644	0.27003	-0.86622
0.38364	0.05725	0.27203	-0.84571
0.38554	0.05784	0.27404	-0.82773
0.38649	0.0583	0.27603	-0.80802
0.38753	0.05857	0.27804	-0.79015
0.38953	0.05927	0.28005	-0.77147
0.39153	0.05994	0.28204	-0.75323
0.39353	0.06068	0.28403	-0.7352
0.39555	0.06126	0.28602	-0.71704
0.39754	0.06204	0.28803	-0.69951
0.39953	0.06257	0.29002	-0.68149
0.40154	0.06333	0.29204	-0.66439
0.40352	0.06386	0.29403	-0.64624
0.40552	0.06461	0.29602	-0.63002
0.40754	0.06522	0.29803	-0.612
0.40953	0.0659	0.30002	-0.59606
0.41152	0.06651	0.30204	-0.57877
0.41353	0.06714	0.30403	-0.56346
0.41552	0.06783	0.30602	-0.54695
0.41751	0.06839	0.30802	-0.53226
0.41953	0.06914	0.31	-0.51683
0.4215	0.06967	0.31203	-0.50191
0.42351	0.07041	0.31402	-0.48735
0.42552	0.07096	0.31601	-0.47287
0.42749	0.07169	0.31802	-0.45907
0.4295	0.07226	0.32002	-0.44472
0.4315	0.07296	0.32201	-0.43182
0.43351	0.07358	0.32402	-0.41731
0.4355	0.07423	0.32601	-0.40535
0.4375	0.07493	0.328	-0.39111
0.43949	0.0755	0.33001	-0.37922
0.44149	0.07629	0.33201	-0.36577
0.4435	0.07683	0.334	-0.35374
0.44552	0.0776	0.336	-0.34086
0.44749	0.07818	0.338	-0.3291
0.4495	0.07897	0.33999	-0.31675
0.4515	0.07957	0.34199	-0.30525
0.4535	0.08033	0.34399	-0.29376
0.4555	0.08098	0.34599	-0.28218
0.4575	0.08168	0.34799	-0.2714
0.45951	0.08244	0.35	-0.25981
0.46149	0.0831	0.352	-0.24969
0.4635	0.08393	0.35473	-0.23593
0.46551	0.08457	0.3575	-0.22189
0.4675	0.08545	0.35949	-0.21221
0.4695	0.08611	0.36149	-0.20149
0.47151	0.08697	0.36348	-0.19175
0.47351	0.08767	0.36549	-0.18176
0.47548	0.08854	0.36749	-0.17216
0.47749	0.08934	0.36949	-0.16289
0.4795	0.09014	0.37149	-0.15293
0.48149	0.09103	0.37348	-0.14452
0.48349	0.09181	0.3755	-0.13454
0.48549	0.09277	0.37749	-0.12671
0.48748	0.09356	0.37948	-0.11689
0.48948	0.09457	0.38149	-0.10919
0.4915	0.09537	0.3835	-0.09983
0.49348	0.09642	0.38549	-0.0922
0.49549	0.09729	0.38748	-0.08329
0.4975	0.09833	0.38949	-0.07595
0.49948	0.09929	0.39149	-0.06767
0.50147	0.10028	0.39349	-0.06049
0.50348	0.10132	0.39548	-0.05277
0.50547	0.1023	0.39748	-0.04534
0.50747	0.10349	0.39948	-0.03818
0.50947	0.10445	0.40148	-0.0301
0.51148	0.1057	0.40349	-0.02377
0.5135	0.10671	0.40549	-0.01572
0.51547	0.10794	0.40748	-0.00946
0.51747	0.10902	0.40949	-0.0016
0.51946	0.1103	0.41148	0.00446
0.52147	0.11147	0.41349	0.01194
0.52346	0.11271	0.41549	0.01786
0.52692	0.11434	0.41747	0.02519
0.52892	0.11579	0.41948	0.0309
0.53091	0.11703	0.42148	0.03778
0.53292	0.1185	0.42346	0.04368
0.53491	0.11979	0.42546	0.04992
0.53691	0.1213	0.42745	0.05608
0.53892	0.12267	0.42945	0.06176
0.5409	0.1241	0.43146	0.06831
0.5429	0.12568	0.43346	0.07344
0.5449	0.1271	0.43546	0.08028
0.5469	0.12883	0.43745	0.08503
0.54891	0.13018	0.43945	0.09172
0.5509	0.132	0.44145	0.09637
0.5529	0.13345	0.44344	0.10262
0.5549	0.13524	0.44546	0.10763
0.5569	0.13685	0.44745	0.11367
0.55891	0.13879	0.44945	0.11879
0.56092	0.14039	0.45145	0.1245
0.5629	0.14225	0.45345	0.12971
0.56489	0.14405	0.45545	0.13501
0.56691	0.14586	0.45745	0.14068
0.5689	0.14789	0.45945	0.14547
0.5709	0.14967	0.46144	0.15131
0.5729	0.15168	0.46345	0.15575
0.57489	0.15365	0.46621	0.1643
0.5769	0.15568	0.46897	0.17254
0.57888	0.15769	0.47097	0.17703
0.58089	0.15988	0.47296	0.18257
0.58289	0.16193	0.47497	0.18751
0.58489	0.16408	0.47696	0.19258
0.5869	0.16631	0.47897	0.19784
0.58888	0.16841	0.48097	0.20242
0.59089	0.1708	0.48296	0.20806
0.59287	0.1729	0.48497	0.21237
0.59488	0.17541	0.48697	0.21827
0.59688	0.17758	0.48896	0.22235
0.59888	0.18014	0.49095	0.22837
0.60089	0.18234	0.49295	0.23247
0.60287	0.18486	0.49439	0.23691
0.60488	0.18733	0.49495	0.23849
0.60688	0.18983	0.49595	0.24083
0.60889	0.19234	0.49795	0.2453
0.61088	0.19481	0.49994	0.25113
0.61288	0.19756	0.50194	0.25549
0.61488	0.19996	0.50395	0.26151
0.61686	0.20271	0.50593	0.26581
0.61886	0.20523	0.50795	0.27189
0.62089	0.20811	0.50995	0.27635
0.62287	0.21065	0.51196	0.28228
0.62488	0.21351	0.51394	0.28698
0.62688	0.21616	0.51593	0.2928
0.62887	0.21896	0.51794	0.29789
0.63088	0.22177	0.51994	0.30337
0.63287	0.22443	0.52267	0.31056
0.63487	0.22745	0.52541	0.31714
0.63686	0.23008	0.5274	0.3219
0.63886	0.23309	0.5294	0.32839
0.64087	0.2358	0.5314	0.33328
0.64286	0.23881	0.5334	0.33986
0.64486	0.24153	0.5354	0.34523
0.64686	0.24448	0.53741	0.35141
0.64887	0.2474	0.53939	0.35717
0.65088	0.25038	0.54139	0.36312
0.65287	0.25328	0.54339	0.36937
0.65486	0.25609	0.54539	0.37516
0.65684	0.2591	0.5474	0.38227
0.65885	0.26184	0.54939	0.38784
0.66085	0.26502	0.5514	0.39499
0.66284	0.26769	0.55339	0.40077
0.66486	0.27072	0.5554	0.40825
0.66685	0.2735	0.55739	0.41415
0.66885	0.27647	0.55939	0.42164
0.67083	0.27924	0.56139	0.42792
0.67284	0.28208	0.56339	0.43564
0.67484	0.28492	0.56538	0.44233
0.67684	0.28768	0.56738	0.44969
0.67885	0.29065	0.56938	0.45688
0.68083	0.29323	0.57137	0.46423
0.68284	0.29618	0.57339	0.47225
0.68483	0.29871	0.57538	0.47928
0.68684	0.30154	0.57737	0.48797
0.68885	0.3041	0.57937	0.49508
0.69084	0.30689	0.58137	0.50399
0.69284	0.30945	0.58337	0.51141
0.69483	0.31201	0.58538	0.52066
0.69683	0.31466	0.58736	0.52828
0.69884	0.31704	0.58936	0.53751
0.70083	0.31971	0.59137	0.54571
0.70283	0.32193	0.59336	0.55498
0.70483	0.3246	0.59536	0.56418
0.70683	0.32671	0.59737	0.57347
0.70884	0.32936	0.59937	0.58302
0.71083	0.33144	0.60136	0.5918
0.71283	0.33392	0.60337	0.60225
0.71483	0.33601	0.60537	0.61123
0.71683	0.33824	0.60736	0.62211
0.71884	0.34039	0.60936	0.63109
0.72082	0.34241	0.61137	0.64239
0.72283	0.3447	0.61336	0.65182
0.72483	0.34653	0.61536	0.6632
0.72684	0.34878	0.61735	0.67335
0.72882	0.35042	0.61935	0.68472
0.73082	0.35263	0.62136	0.69546
0.73282	0.35423	0.62335	0.70684
0.73481	0.35624	0.62535	0.71834
0.7368	0.35785	0.62734	0.72968
0.7388	0.35974	0.62935	0.74205
0.74081	0.36149	0.63135	0.75316
0.74282	0.36313	0.63335	0.76618
0.7448	0.3648	0.63533	0.77734
0.74682	0.36617	0.63733	0.79094
0.74881	0.368	0.63934	0.80232
0.75079	0.36921	0.64136	0.81604
0.75279	0.37093	0.64335	0.82805
0.7548	0.37211	0.64535	0.84172
0.75681	0.37375	0.64734	0.8543
0.7588	0.37492	0.64936	0.86809
0.76081	0.3764	0.65134	0.88141
0.7628	0.37764	0.65335	0.89479
0.76482	0.37891	0.65535	0.90898
0.76681	0.38018	0.65732	0.92201
0.76881	0.3812	0.65932	0.93689
0.77081	0.38255	0.66133	0.94991
0.77279	0.38329	0.66334	0.9653
0.77481	0.38474	0.66533	0.9782
0.77681	0.38543	0.66732	0.99379
0.7788	0.38671	0.66934	1.00712
0.7808	0.38743	0.67132	1.02253
0.7828	0.38858	0.67333	1.03632
0.7848	0.38934	0.67533	1.05145
0.7868	0.39018	0.67732	1.06591
0.78879	0.39115	0.67932	1.08061
0.79079	0.39178	0.68132	1.09553
0.7928	0.39278	0.68332	1.10999
0.7948	0.3933	0.68531	1.12543
0.79679	0.39425	0.68732	1.13955
0.7988	0.39467	0.68933	1.15548
0.80078	0.39561	0.69132	1.16904
0.80279	0.39605	0.69333	1.18535
0.80481	0.39689	0.69532	1.19876
0.80679	0.39735	0.69732	1.21464
0.80879	0.39801	0.69932	1.22824
0.8108	0.39862	0.70132	1.24404
0.81277	0.39898	0.70333	1.25792
0.81479	0.39962	0.70532	1.27291
0.81678	0.39988	0.70732	1.28732
0.81878	0.40064	0.71005	1.30938
0.82078	0.40079	0.71281	1.32815
0.82277	0.40149	0.71481	1.34335
0.82478	0.40166	0.7168	1.35588
0.82676	0.40219	0.7188	1.37116
0.82877	0.40244	0.7208	1.38359
0.83077	0.40279	0.7228	1.39816
0.83277	0.40315	0.7248	1.41079
0.83477	0.40344	0.72679	1.42462
0.83676	0.40387	0.7288	1.43763
0.83876	0.40396	0.73077	1.45024
0.84077	0.4045	0.7328	1.46341
0.84276	0.40446	0.73477	1.4754
0.84476	0.40501	0.73678	1.48841
0.84676	0.40504	0.73878	1.49961
0.84876	0.40542	0.74077	1.51293
0.85076	0.40548	0.74278	1.52348
0.85275	0.4057	0.74478	1.53643
0.85475	0.40589	0.74678	1.54629
0.85674	0.40594	0.74877	1.55871
0.85875	0.40625	0.75076	1.56831
0.86077	0.40623	0.75278	1.57997
0.86278	0.40664	0.75478	1.58972
0.86478	0.40651	0.75678	1.60045
0.86676	0.40694	0.75877	1.61016
0.86877	0.40676	0.76078	1.6199
0.87078	0.40712	0.76276	1.62947
0.87278	0.40691	0.76477	1.6382
0.87477	0.40708	0.76677	1.6483
0.87677	0.40709	0.76877	1.6559
0.87876	0.40708	0.77077	1.66583
0.88076	0.40731	0.77278	1.67264
0.88276	0.40713	0.77477	1.68226
0.88475	0.40735	0.77679	1.68866
0.88674	0.40716	0.77876	1.69779
0.88876	0.40746	0.78077	1.70392
0.89075	0.40726	0.78276	1.71202
0.89275	0.4075	0.78476	1.71809
0.89475	0.4073	0.78677	1.72532
0.89674	0.40742	0.78875	1.73172
0.89876	0.40724	0.79076	1.73799
0.90074	0.40723	0.79276	1.74432
0.90274	0.40721	0.79475	1.74931
0.90474	0.40698	0.79677	1.75605
0.90674	0.40715	0.79876	1.76008
0.90875	0.40684	0.80075	1.76652
0.91074	0.40702	0.80276	1.7701
0.91274	0.40665	0.80476	1.77641
0.91475	0.40681	0.80676	1.77965
0.91673	0.40639	0.80876	1.78564
0.91874	0.40646	0.81077	1.78863
0.92074	0.40624	0.81275	1.79367
0.92274	0.40615	0.81475	1.79685
0.92474	0.406	0.81675	1.80077
0.92671	0.4057	0.81875	1.80418
0.92873	0.40571	0.82075	1.80701
0.93072	0.40528	0.82275	1.81061
0.93271	0.40542	0.82475	1.81281
0.93473	0.40501	0.82673	1.81654
0.93672	0.40501	0.82873	1.81815
0.93873	0.40459	0.83074	1.82177
0.94073	0.40465	0.83274	1.82277
0.94273	0.40426	0.83474	1.82644
0.94472	0.40413	0.83674	1.82715
0.94671	0.40383	0.83874	1.83027
0.94872	0.40363	0.84074	1.83089
0.95071	0.40346	0.84273	1.83348
0.95272	0.40305	0.84474	1.83447
0.95471	0.40301	0.84673	1.83602
0.95671	0.40255	0.84874	1.83726
0.95871	0.40256	0.85073	1.83793
0.9598	0.40224	0.85271	1.83937
0.95871	0.39508	0.85473	1.83949
0.9567	0.38105	0.85673	1.84093
0.9547	0.36684	0.85872	1.84033
0.95271	0.35362	0.86074	1.84252
0.95071	0.34104	0.86274	1.8414
0.9487	0.3295	0.86475	1.84314
0.94672	0.31878	0.86675	1.84178
0.94471	0.30875	0.86874	1.84323
0.94272	0.29958	0.87074	1.84197
0.94072	0.29074	0.87273	1.84244
0.93873	0.28285	0.87474	1.84161
0.93671	0.27516	0.87672	1.84137
0.93472	0.26828	0.87875	1.8408
0.93273	0.26154	0.88074	1.83973
0.93074	0.25545	0.88274	1.83948
0.92872	0.24949	0.88474	1.83781
0.92673	0.24393	0.88673	1.83782
0.92472	0.23864	0.88872	1.8355
0.92273	0.23365	0.89072	1.83592
0.92074	0.22896	0.89272	1.83345
0.91873	0.2244	0.89472	1.83362
0.91673	0.2202	0.89671	1.83081
0.91473	0.21601	0.89872	1.83078
0.91275	0.21216	0.90071	1.82803
0.91073	0.20833	0.90271	1.82753
0.90872	0.20485	0.90472	1.82521
0.90673	0.20132	0.90671	1.82422
0.90474	0.1981	0.90872	1.82225
0.90273	0.19486	0.91071	1.82038
0.90071	0.19181	0.91272	1.81925
0.89873	0.1889	0.91472	1.81656
0.89672	0.18607	0.91672	1.81554
0.89473	0.1834	0.91873	1.81258
0.89273	0.18073	0.92071	1.81163
0.89073	0.17819	0.92273	1.80832
0.88875	0.17569	0.92472	1.80735
0.88674	0.17346	0.92672	1.80381
0.88475	0.17101	0.92871	1.80272
0.88274	0.16884	0.93071	1.79942
0.88074	0.16665	0.93273	1.798
0.87875	0.16464	0.9347	1.79512
0.87674	0.16253	0.93671	1.79305
0.87475	0.16057	0.93871	1.79045
0.87276	0.1587	0.94071	1.78773
0.87075	0.15681	0.94272	1.78562
0.86874	0.155	0.94471	1.78241
0.86675	0.15321	0.94671	1.78076
0.86476	0.15154	0.94869	1.77695
0.86276	0.14983	0.95069	1.77544
0.86075	0.14825	0.9527	1.77173
0.85874	0.1466	0.95469	1.77037
0.85672	0.14517	0.9567	1.76649
0.85473	0.14355	0.9587	1.76505
0.85273	0.14215	0.9598	1.76316
0.85073	0.14067	0.95871	1.72595
0.84872	0.13929	0.95669	1.6581
0.84674	0.13797	0.95469	1.58992
0.84476	0.13658	0.9527	1.52649
0.84275	0.13537	0.9507	1.46577
0.84076	0.13401	0.9487	1.40961
0.83874	0.13287	0.9467	1.3569
0.83675	0.13155	0.9447	1.30736
0.83475	0.13048	0.94271	1.26193
0.83275	0.12925	0.94069	1.21825
0.83074	0.12814	0.93871	1.1785
0.82876	0.12698	0.9367	1.13983
0.82676	0.12593	0.93468	1.10499
0.82474	0.12484	0.9327	1.0707
0.82275	0.12382	0.9307	1.03996
0.82075	0.12284	0.92871	1.00943
0.81876	0.1218	0.9267	0.98178
0.81676	0.12089	0.92472	0.95456
0.81476	0.11983	0.9227	0.92956
0.81276	0.11898	0.92072	0.90548
0.81077	0.11798	0.91871	0.88274
0.80877	0.11716	0.91671	0.86089
0.80677	0.1162	0.91471	0.84
0.80477	0.11537	0.91272	0.82037
0.80278	0.11449	0.91071	0.80121
0.80077	0.11371	0.90871	0.78338
0.79878	0.11289	0.9067	0.76554
0.79679	0.11209	0.90472	0.74969
0.79477	0.11134	0.90271	0.73311
0.79277	0.11052	0.90071	0.71844
0.79078	0.10978	0.89872	0.70319
0.78878	0.10899	0.89672	0.68962
0.78678	0.1083	0.89472	0.67566
0.78479	0.10755	0.89272	0.66301
0.78279	0.10689	0.89072	0.65007
0.78078	0.10621	0.88798	0.63249
0.77878	0.10555	0.88525	0.61546
0.77678	0.10485	0.88324	0.60474
0.77478	0.1042	0.88124	0.59379
0.77279	0.10362	0.87924	0.58401
0.77079	0.10294	0.87723	0.57358
0.76878	0.10242	0.87525	0.56457
0.76679	0.10176	0.87324	0.5548
0.76479	0.10122	0.87125	0.54628
0.76279	0.10053	0.86925	0.53717
0.76079	0.10001	0.86724	0.52907
0.75879	0.09942	0.86524	0.52054
0.75679	0.09886	0.86323	0.5128
0.75478	0.09831	0.86123	0.50489
0.7528	0.09785	0.85923	0.49753
0.7508	0.09733	0.85723	0.49027
0.74879	0.09677	0.85522	0.48323
0.74679	0.09633	0.85322	0.47655
0.74479	0.09572	0.85123	0.46959
0.7428	0.09529	0.84923	0.46349
0.74079	0.09482	0.84721	0.45689
0.7388	0.0944	0.84524	0.45121
0.7368	0.09389	0.84324	0.44493
0.7348	0.09345	0.84123	0.43944
0.73281	0.09298	0.83923	0.43357
0.7308	0.09254	0.83723	0.42841
0.72882	0.09211	0.83525	0.42297
0.72681	0.09166	0.83324	0.41782
0.72482	0.0913	0.83124	0.41279
0.7228	0.0909	0.82924	0.4078
0.7208	0.09053	0.82724	0.40307
0.71881	0.09005	0.82525	0.3983
0.71682	0.08973	0.82323	0.39385
0.71482	0.0893	0.82125	0.38921
0.71281	0.08895	0.81924	0.38519
0.71081	0.08857	0.81725	0.38067
0.70882	0.08825	0.81524	0.37692
0.70605	0.08745	0.81324	0.37247
0.70329	0.08699	0.81125	0.36911
0.70128	0.08659	0.80925	0.36489
0.69929	0.08635	0.80725	0.36145
0.69729	0.08594	0.80525	0.35749
0.69529	0.08567	0.80325	0.35423
0.69329	0.08532	0.80125	0.3505
0.69128	0.08506	0.79924	0.34728
0.6893	0.08472	0.79726	0.34394
0.68729	0.08445	0.79527	0.34077
0.68529	0.08413	0.79326	0.33768
0.68328	0.08383	0.79126	0.33448
0.68128	0.0836	0.78925	0.33172
0.67929	0.08326	0.78726	0.3285
0.67729	0.08305	0.78528	0.32607
0.6753	0.08273	0.78326	0.32272
0.6733	0.08253	0.78127	0.32045
0.67129	0.0822	0.77926	0.31736
0.66929	0.08199	0.77727	0.31513
0.6673	0.08171	0.77527	0.31228
0.6653	0.08149	0.77326	0.30989
0.6633	0.08125	0.77126	0.30738
0.6613	0.081	0.76926	0.30518
0.65931	0.08081	0.76729	0.30273
0.6573	0.08052	0.76529	0.30051
0.65531	0.08034	0.76327	0.29819
0.65332	0.08008	0.76128	0.29596
0.65132	0.07993	0.75927	0.29403
0.64931	0.07964	0.75728	0.29159
0.64733	0.07951	0.75527	0.28985
0.64532	0.07927	0.75328	0.28753
0.64332	0.07909	0.75128	0.28603
0.6413	0.07886	0.74927	0.28367
0.63932	0.07868	0.74729	0.28212
0.63731	0.07849	0.74528	0.28001
0.63532	0.07828	0.74328	0.27851
0.6333	0.07813	0.74127	0.27653
0.63132	0.0779	0.7393	0.27498
0.62932	0.07781	0.73728	0.27308
0.62731	0.07755	0.73527	0.27166
0.62533	0.07747	0.73329	0.26971
0.62331	0.07723	0.73128	0.26821
0.62134	0.07711	0.7293	0.26683
0.61933	0.07692	0.7273	0.26516
0.61733	0.07679	0.72529	0.26384
0.61533	0.0766	0.72329	0.26212
0.61333	0.07646	0.72129	0.26101
0.61133	0.07634	0.7193	0.25919
0.60935	0.07613	0.71731	0.25823
0.60733	0.07606	0.71529	0.25649
0.60532	0.07585	0.7133	0.25548
0.60332	0.07578	0.71131	0.25384
0.60132	0.07559	0.7093	0.25291
0.59933	0.07551	0.70731	0.25143
0.59733	0.07533	0.7053	0.25025
0.59532	0.07523	0.7033	0.24903
0.59332	0.07507	0.7013	0.24783
0.59133	0.07494	0.69931	0.24674
0.58933	0.07486	0.69652	0.24415
0.58734	0.0747	0.69376	0.24131
0.58534	0.07461	0.69177	0.24062
0.58333	0.07446	0.68978	0.23918
0.58136	0.07443	0.68778	0.23843
0.57936	0.07424	0.68577	0.23716
0.57734	0.07418	0.68377	0.23634
0.57535	0.07403	0.68177	0.23518
0.57336	0.07392	0.67976	0.23421
0.57136	0.07383	0.67777	0.23336
0.56936	0.07374	0.67576	0.23224
0.56736	0.07362	0.67377	0.23153
0.56535	0.07351	0.67176	0.23024
0.56336	0.07347	0.66977	0.2297
0.56136	0.0733	0.66778	0.22841
0.55936	0.07329	0.66578	0.22795
0.55736	0.07311	0.66378	0.22666
0.55535	0.07308	0.66177	0.22624
0.55336	0.07295	0.65979	0.22506
0.55135	0.07289	0.65778	0.22447
0.54935	0.07281	0.65578	0.22338
0.54735	0.07275	0.65381	0.22282
0.54536	0.07262	0.6518	0.22186
0.54336	0.07254	0.64982	0.22115
0.54136	0.07249	0.6478	0.22034
0.53937	0.07236	0.6458	0.21948
0.53737	0.07235	0.64379	0.21883
0.53537	0.0722	0.6418	0.21782
0.53336	0.07221	0.63981	0.21738
0.53137	0.07205	0.63781	0.2163
0.52937	0.07204	0.63582	0.21593
0.52737	0.07192	0.63382	0.21477
0.52462	0.07188	0.6318	0.21443
0.52188	0.07152	0.62982	0.21334
0.51985	0.07151	0.62782	0.21294
0.51787	0.07137	0.62582	0.21193
0.51588	0.07138	0.62381	0.21143
0.51388	0.07125	0.62182	0.21063
0.51188	0.07125	0.61982	0.20993
0.50987	0.07113	0.61781	0.20927
0.50788	0.0711	0.61582	0.20848
0.50587	0.07103	0.61382	0.20796
0.50389	0.07096	0.61182	0.20695
0.50188	0.07092	0.60982	0.20656
0.49989	0.07083	0.60781	0.20548
0.4979	0.07082	0.60582	0.20525
0.49589	0.07071	0.6038	0.20411
0.4939	0.07071	0.60181	0.20384
0.4919	0.0706	0.59982	0.20274
0.4899	0.0706	0.59781	0.20237
0.48789	0.0705	0.59504	0.20115
0.48589	0.07048	0.59233	0.20002
0.4839	0.07041	0.59031	0.19907
0.48189	0.07035	--	--
0.4799	0.07032	--	--
--	--	--	--
--	--	--	--
--	--	--	--
--	--	--	--
--	--	--	--
--	--	--	--
--	--	--	--
--	--	--	--
--	--	--	--
--	--	--	--
--	--	--	--
--	--	--	--
--	--	--	--
--	--	--	--
--	--	--	--
--	--	--	--
--	--	--	--
--	--	--	--
--	--	--	--
--	--	--	--
--	--	--	--
--	--	--	--
--	--	--	--
--	--	--	--
--	--	--	--
--	--	--	--
--	--	--	--
--	--	--	--
--	--	--	--
--	--	--	--
--	--	--	--
--	--	--	--
--	--	--	--
--	--	--	--
--	--	--	--
--	--	--	--
--	--	--	--
--	--	--	--
--	--	--	--
--	--	--	--
--	--	--	--
--	--	--	--
--	--	--	--
--	--	--	--
--	--	--	--
--	--	--	--
--	--	--	--
--	--	--	--
--	--	--	--
--	--	--	--
--	--	--	--
--	--	--	--
--	--	--	--
--	--	--	--
--	--	--	--
--	--	--	--
--	--	--	--
--	--	--	--
--	--	--	--
--	--	--	--
--	--	--	--
--	--	--	--
--	--	--	--
--	--	--	--
--	--	--	--
--	--	--	--
--	--	--	--
--	--	--	--
--	--	--	--
--	--	--	--
--	--	--	--
--	--	--	--
--	--	--	--
--	--	--	--
--	--	--	--
--	--	--	--
--	--	--	--
--	--	--	--
--	--	--	--
--	--	--	--
--	--	--	--
--	--	--	--
--	--	--	--
--	--	--	--
--	--	--	--
--	--	--	--
--	--	--	--
--	--	--	--
--	--	--	--
--	--	--	--
--	--	--	--
--	--	--	--
--	--	--	--
--	--	--	--
--	--	--	--
--	--	--	--
--	--	--	--
--	--	--	--
--	--	--	--
--	--	--	--
--	--	--	--
--	--	--	--
--	--	--	--
--	--	--	--
--	--	--	--
--	--	--	--
--	--	--	--
--	--	--	--
--	--	--	--
--	--	--	--
--	--	--	--
--	--	--	--
--	--	--	--
--	--	--	--
--	--	--	--
--	--	--	--
--	--	--	--
--	--	--	--
--	--	--	--
--	--	--	--
--	--	--	--
--	--	--	--
--	--	--	--
--	--	--	--
--	--	--	--
--	--	--	--
--	--	--	--
--	--	--	--
--	--	--	--
--	--	--	--
--	--	--	--
--	--	--	--
--	--	--	--
--	--	--	--
--	--	--	--
--	--	--	--
--	--	--	--
--	--	--	--
--	--	--	--
--	--	--	--
--	--	--	--
--	--	--	--
--	--	--	--
--	--	--	--
--	--	--	--
--	--	--	--
--	--	--	--
--	--	--	--
--	--	--	--
--	--	--	--
--	--	--	--
--	--	--	--
--	--	--	--
--	--	--	--
--	--	--	--
--	--	--	--
--	--	--	--
--	--	--	--
--	--	--	--
--	--	--	--
--	--	--	--
--	--	--	--
--	--	--	--
--	--	--	--
--	--	--	--
--	--	--	--
--	--	--	--
--	--	--	--
--	--	--	--
--	--	--	--
--	--	--	--
--	--	--	--
--	--	--	--
--	--	--	--
--	--	--	--
--	--	--	--
--	--	--	--
--	--	--	--
--	--	--	--
--	--	--	--
--	--	--	--
--	--	--	--
--	--	--	--
--	--	--	--
--	--	--	--
--	--	--	--
--	--	--	--
--	--	--	--
--	--	--	--
--	--	--	--
--	--	--	--
--	--	--	--
--	--	--	--
--	--	--	--
--	--	--	--
--	--	--	--
--	--	--	--
--	--	--	--
--	--	--	--
--	--	--	--
--	--	--	--
--	--	--	--
--	--	--	--
--	--	--	--
--	--	--	--
--	--	--	--
--	--	--	--
--	--	--	--
--	--	--	--
--	--	--	--
--	--	--	--
--	--	--	--
--	--	--	--
--	--	--	--
--	--	--	--
--	--	--	--
--	--	--	--
--	--	--	--
--	--	--	--
--	--	--	--
--	--	--	--
--	--	--	--
--	--	--	--
--	--	--	--
--	--	--	--
--	--	--	--
--	--	--	--
--	--	--	--
--	--	--	--
--	--	--	--
--	--	--	--
--	--	--	--
--	--	--	--
--	--	--	--
--	--	--	--
--	--	--	--
--	--	--	--
--	--	--	--
--	--	--	--
--	--	--	--
--	--	--	--
--	--	--	--
--	--	--	--
--	--	--	--
--	--	--	--
--	--	--	--
--	--	--	--
--	--	--	--
--	--	--	--
--	--	--	--
--	--	--	--
--	--	--	--
--	--	--	--
--	--	--	--
--	--	--	--
--	--	--	--
--	--	--	--
--	--	--	--
--	--	--	--
--	--	--	--
--	--	--	--
--	--	--	--
--	--	--	--
--	--	--	--
--	--	--	--
--	--	--	--
--	--	--	--
--	--	--	--
--	--	--	--
--	--	--	--
--	--	--	--
--	--	--	--
--	--	--	--
--	--	--	--
--	--	--	--
--	--	--	--
--	--	--	--
--	--	--	--
--	--	--	--
--	--	--	--
--	--	--	--
--	--	--	--
--	--	--	--
--	--	--	--
--	--	--	--
--	--	--	--
--	--	--	--
--	--	--	--
--	--	--	--
--	--	--	--
--	--	--	--
--	--	--	--
--	--	--	--
--	--	--	--
--	--	--	--
--	--	--	--
--	--	--	--
--	--	--	--
--	--	--	--
--	--	--	--
--	--	--	--
--	--	--	--
--	--	--	--
--	--	--	--
--	--	--	--
--	--	--	--
--	--	--	--
--	--	--	--
--	--	--	--
--	--	--	--
--	--	--	--
--	--	--	--
--	--	--	--
--	--	--	--
--	--	--	--
--	--	--	--
--	--	--	--
--	--	--	--
--	--	--	--
--	--	--	--
--	--	--	--
--	--	--	--
--	--	--	--
--	--	--	--
--	--	--	--
--	--	--	--
--	--	--	--
--	--	--	--
--	--	--	--
--	--	--	--
--	--	--	--
--	--	--	--
--	--	--	--
--	--	--	--
--	--	--	--
--	--	--	--
--	--	--	--
--	--	--	--
--	--	--	--
--	--	--	--
--	--	--	--
--	--	--	--
--	--	--	--
--	--	--	--
--	--	--	--
--	--	--	--
--	--	--	--
--	--	--	--
--	--	--	--
--	--	--	--
--	--	--	--
--	--	--	--
--	--	--	--
--	--	--	--
--	--	--	--
--	--	--	--
--	--	--	--
--	--	--	--
--	--	--	--
--	--	--	--
--	--	--	--
--	--	--	--
--	--	--	--
--	--	--	--
--	--	--	--
--	--	--	--
--	--	--	--
--	--	--	--
--	--	--	--
--	--	--	--
--	--	--	--
--	--	--	--
--	--	--	--
--	--	--	--
--	--	--	--
--	--	--	--
--	--	--	--
--	--	--	--
--	--	--	--
--	--	--	--
--	--	--	--
--	--	--	--
--	--	--	--
--	--	--	--
--	--	--	--
--	--	--	--
--	--	--	--
--	--	--	--
--	--	--	--
--	--	--	--
--	--	--	--
--	--	--	--
--	--	--	--
--	--	--	--
--	--	--	--
--	--	--	--
--	--	--	--
--	--	--	--
--	--	--	--
--	--	--	--
--	--	--	--
--	--	--	--
--	--	--	--
--	--	--	--
--	--	--	--
--	--	--	--
--	--	--	--
--	--	--	--
--	--	--	--
--	--	--	--
--	--	--	--
--	--	--	--
--	--	--	--
--	--	--	--
--	--	--	--
--	--	--	--
--	--	--	--
--	--	--	--
--	--	--	--
--	--	--	--
--	--	--	--
--	--	--	--
--	--	--	--
--	--	--	--
--	--	--	--
--	--	--	--
--	--	--	--
--	--	--	--
--	--	--	--
--	--	--	--
--	--	--	--
--	--	--	--
--	--	--	--
--	--	--	--
--	--	--	--
--	--	--	--
--	--	--	--
--	--	--	--
--	--	--	--
--	--	--	--
--	--	--	--
--	--	--	--
--	--	--	--
--	--	--	--
--	--	--	--
--	--	--	--
--	--	--	--
--	--	--	--
--	--	--	--
--	--	--	--
--	--	--	--
--	--	--	--
--	--	--	--
--	--	--	--
--	--	--	--
--	--	--	--
--	--	--	--
--	--	--	--
--	--	--	--
--	--	--	--
--	--	--	--
--	--	--	--
--	--	--	--
--	--	--	--
--	--	--	--
--	--	--	--
--	--	--	--
--	--	--	--
--	--	--	--
--	--	--	--
--	--	--	--
--	--	--	--
--	--	--	--
--	--	--	--
--	--	--	--
--	--	--	--
--	--	--	--
--	--	--	--
--	--	--	--
--	--	--	--
--	--	--	--
--	--	--	--
--	--	--	--
--	--	--	--
--	--	--	--
--	--	--	--
--	--	--	--
--	--	--	--
--	--	--	--
--	--	--	--
--	--	--	--
--	--	--	--
--	--	--	--
--	--	--	--
--	--	--	--
--	--	--	--
--	--	--	--
--	--	--	--
--	--	--	--
--	--	--	--
--	--	--	--
--	--	--	--
--	--	--	--
--	--	--	--
--	--	--	--
--	--	--	--
--	--	--	--
--	--	--	--
--	--	--	--
--	--	--	--
--	--	--	--
--	--	--	--
--	--	--	--
--	--	--	--
--	--	--	--
--	--	--	--
--	--	--	--
--	--	--	--
--	--	--	--
--	--	--	--
--	--	--	--
--	--	--	--
--	--	--	--
--	--	--	--
--	--	--	--
--	--	--	--
--	--	--	--
--	--	--	--
--	--	--	--
--	--	--	--
--	--	--	--
--	--	--	--
--	--	--	--
--	--	--	--
--	--	--	--
--	--	--	--
--	--	--	--
--	--	--	--
--	--	--	--
--	--	--	--
--	--	--	--
--	--	--	--
--	--	--	--
--	--	--	--
--	--	--	--
--	--	--	--
--	--	--	--
--	--	--	--
--	--	--	--
--	--	--	--
--	--	--	--
--	--	--	--
--	--	--	--
--	--	--	--
--	--	--	--
--	--	--	--
--	--	--	--
--	--	--	--
--	--	--	--
--	--	--	--
--	--	--	--
--	--	--	--
--	--	--	--
--	--	--	--
--	--	--	--
--	--	--	--
--	--	--	--
--	--	--	--
--	--	--	--
--	--	--	--
--	--	--	--
--	--	--	--
--	--	--	--
--	--	--	--
--	--	--	--
--	--	--	--
--	--	--	--
--	--	--	--
--	--	--	--
--	--	--	--
--	--	--	--
--	--	--	--
--	--	--	--
--	--	--	--
--	--	--	--
--	--	--	--
--	--	--	--
--	--	--	--
--	--	--	--
--	--	--	--
--	--	--	--
--	--	--	--
--	--	--	--
--	--	--	--
--	--	--	--
--	--	--	--
--	--	--	--
--	--	--	--
--	--	--	--
--	--	--	--
--	--	--	--
--	--	--	--
--	--	--	--
--	--	--	--
--	--	--	--
--	--	--	--
--	--	--	--
--	--	--	--
--	--	--	--
--	--	--	--
--	--	--	--
--	--	--	--
--	--	--	--
--	--	--	--
--	--	--	--
--	--	--	--
--	--	--	--
--	--	--	--
--	--	--	--
--	--	--	--
--	--	--	--
--	--	--	--
--	--	--	--
--	--	--	--
--	--	--	--
--	--	--	--
--	--	--	--
--	--	--	--
--	--	--	--
--	--	--	--
--	--	--	--
--	--	--	--
--	--	--	--
--	--	--	--
--	--	--	--
--	--	--	--
--	--	--	--
--	--	--	--
--	--	--	--
--	--	--	--
--	--	--	--
--	--	--	--
--	--	--	--
--	--	--	--
--	--	--	--
--	--	--	--
--	--	--	--
--	--	--	--
--	--	--	--
--	--	--	--
--	--	--	--
--	--	--	--
--	--	--	--
--	--	--	--
--	--	--	--
--	--	--	--
--	--	--	--
--	--	--	--
--	--	--	--
--	--	--	--
--	--	--	--
--	--	--	--
--	--	--	--
--	--	--	--
--	--	--	--
--	--	--	--
--	--	--	--
--	--	--	--
--	--	--	--
--	--	--	--
--	--	--	--
--	--	--	--
--	--	--	--
--	--	--	--
--	--	--	--
--	--	--	--
--	--	--	--
--	--	--	--
--	--	--	--
--	--	--	--
--	--	--	--
--	--	--	--
--	--	--	--
--	--	--	--
--	--	--	--
--	--	--	--
--	--	--	--
--	--	--	--
--	--	--	--
--	--	--	--
--	--	--	--
--	--	--	--
--	--	--	--
--	--	--	--
--	--	--	--
--	--	--	--
--	--	--	--
--	--	--	--
--	--	--	--
[truncated: 598 more rows]

## Sheet: Figure S8c
GaN
Binding energy (eV)	Intensity (arb. units)
22	118400
21.99	116825
21.98	116000
21.97	115288
21.96	116688
21.95	116338
21.94	114438
21.93	113538
21.92	115962
21.91	116462
21.9	113738
21.89	113862
21.88	111612
21.87	114875
21.86	109650
21.85	111938
21.84	111788
21.83	112100
21.82	110688
21.81	109900
21.8	110150
21.79	109962
21.78	109112
21.77	110050
21.76	107125
21.75	105912
21.74	108912
21.73	109275
21.72	107425
21.71	107375
21.7	105988
21.69	106550
21.68	107288
21.67	106775
21.66	104638
21.65	104988
21.64	104750
21.63	104750
21.62	101300
21.61	102475
21.6	102212
21.59	102550
21.58	102925
21.57	102750
21.56	101038
21.55	99325
21.54	99425
21.53	101350
21.52	100100
21.51	98675
21.5	101062
21.49	99425
21.48	99975
21.47	99337.5
21.46	98662.5
21.45	98587.5
21.44	96337.5
21.43	98162.5
21.42	99300
21.41	97762.5
21.4	99150
21.39	96512.5
21.38	97137.5
21.37	95550
21.36	93962.5
21.35	95500
21.34	94700
21.33	94975
21.32	96625
21.31	92962.5
21.3	94000
21.29	93400
21.28	92537.5
21.27	92200
21.26	91825
21.25	92575
21.24	91850
21.23	90162.5
21.22	90637.5
21.21	90762.5
21.2	90300
21.19	91112.5
21.18	90862.5
21.17	90675
21.16	90975
21.15	91612.5
21.14	89850
21.13	90612.5
21.12	87300
21.11	88575
21.1	89912.5
21.09	87825
21.08	89000
21.07	87425
21.06	87762.5
21.05	87937.5
21.04	86150
21.03	86737.5
21.02	83837.5
21.01	87937.5
21	87637.5
20.99	86862.5
20.98	84937.5
20.97	87212.5
20.96	85225
20.95	85362.5
20.94	85525
20.93	84887.5
20.92	84550
20.91	83875
20.9	83762.5
20.89	83275
20.88	82762.5
20.87	81937.5
20.86	82712.5
20.85	80437.5
20.84	81737.5
20.83	82237.5
20.82	81462.5
20.81	81450
20.8	81025
20.79	81262.5
20.78	81437.5
20.77	79687.5
20.76	80887.5
20.75	81087.5
20.74	82525
20.73	81062.5
20.72	78675
20.71	80125
20.7	81100
20.69	79512.5
20.68	78875
20.67	80512.5
20.66	79150
20.65	78100
20.64	77112.5
20.63	78837.5
20.62	77350
20.61	77512.5
20.6	77750
20.59	78500
20.58	79100
20.57	78525
20.56	76900
20.55	78037.5
20.54	76612.5
20.53	76112.5
20.52	73512.5
20.51	75287.5
20.5	76137.5
20.49	76512.5
20.48	77125
20.47	75825
20.46	77162.5
20.45	77012.5
20.44	76037.5
20.43	76737.5
20.42	75887.5
20.41	75650
20.4	73650
20.39	75100
20.38	75425
20.37	74762.5
20.36	74800
20.35	73662.5
20.34	73925
20.33	74537.5
20.32	74950
20.31	74437.5
20.3	76125
20.29	75650
20.28	76800
20.27	74975
20.26	75412.5
20.25	76250
20.24	75825
20.23	77662.5
20.22	74937.5
20.21	76462.5
20.2	77787.5
20.19	76625
20.18	78062.5
20.17	79375
20.16	78437.5
20.15	77187.5
20.14	77450
20.13	76987.5
20.12	77012.5
20.11	77450
20.1	77787.5
20.09	78687.5
20.08	78900
20.07	78825
20.06	81225
20.05	78287.5
20.04	80150
20.03	79450
20.02	80262.5
20.01	80400
20	82225
19.99	80450
19.98	81350
19.97	81787.5
19.96	82862.5
19.95	81400
19.94	82487.5
19.93	82812.5
19.92	84287.5
19.91	84100
19.9	86525
19.89	85112.5
19.88	86150
19.87	87300
19.86	88112.5
19.85	86500
19.84	86875
19.83	87137.5
19.82	88100
19.81	88712.5
19.8	87787.5
19.79	89575
19.78	91287.5
19.77	90800
19.76	90625
19.75	90712.5
19.74	92125
19.73	95575
19.72	95937.5
19.71	95000
19.7	95800
19.69	96925
19.68	93362.5
19.67	95450
19.66	97262.5
19.65	96800
19.64	98025
19.63	98887.5
19.62	100525
19.61	100312
19.6	101950
19.59	100900
19.58	102025
19.57	103750
19.56	105562
19.55	103388
19.54	104575
19.53	106550
19.52	108012
19.51	108100
19.5	110088
19.49	109550
19.48	111088
19.47	113750
19.46	114888
19.45	115575
19.44	114988
19.43	116825
19.42	117612
19.41	118200
19.4	120988
19.39	121038
19.38	124388
19.37	124512
19.36	125325
19.35	127175
19.34	126362
19.33	129675
19.32	130762
19.31	131900
19.3	133312
19.29	135050
19.28	134888
19.27	137275
19.26	139575
19.25	139400
19.24	142850
19.23	140762
19.22	142975
19.21	147612
19.2	148562
19.19	150475
19.18	150250
19.17	155125
19.16	154012
19.15	156475
19.14	156775
19.13	157362
19.12	160250
19.11	161800
19.1	162250
19.09	165512
19.08	168475
19.07	169612
19.06	173750
19.05	173712
19.04	177575
19.03	176788
19.02	179512
19.01	181225
19	183700
18.99	186338
18.98	189900
18.97	188812
18.96	192075
18.95	194638
18.94	195050
18.93	197112
18.92	198412
18.91	198138
18.9	200462
18.89	202375
18.88	208700
18.87	208700
18.86	213788
18.85	216850
18.84	214862
18.83	219038
18.82	221688
18.81	219588
18.8	224812
18.79	227262
18.78	227062
18.77	226325
18.76	230012
18.75	235562
18.74	233638
18.73	238512
18.72	242900
18.71	244762
18.7	249225
18.69	249600
18.68	251762
18.67	250512
18.66	251962
18.65	252000
18.64	256912
18.63	262925
18.62	262612
18.61	259638
18.6	264225
18.59	266812
18.58	267250
18.57	269738
18.56	272738
18.55	273738
18.54	276475
18.53	281475
18.52	279062
18.51	280075
18.5	283975
18.49	286162
18.48	286250
18.47	289662
18.46	290338
18.45	294325
18.44	295188
18.43	295562
18.42	301125
18.41	300750
18.4	302438
18.39	303788
18.38	308500
18.37	306300
18.36	309425
18.35	312838
18.34	312100
18.33	316638
18.32	322825
18.31	321888
18.3	321175
18.29	324425
18.28	325375
18.27	325838
18.26	328900
18.25	328675
18.24	328912
18.23	334912
18.22	334362
18.21	335475
18.2	336312
18.19	341012
18.18	346325
18.17	340862
18.16	345062
18.15	348925
18.14	346225
18.13	348750
18.12	351238
18.11	350275
18.1	358475
18.09	361662
18.08	357900
18.07	358962
18.06	366062
18.05	367625
18.04	370775
18.03	372225
18.02	370275
18.01	374712
18	378750
17.99	380175
17.98	380600
17.97	385000
17.96	389338
17.95	392000
17.94	393812
17.93	398975
17.92	406900
17.91	408700
17.9	413075
17.89	414800
17.88	420388
17.87	429275
17.86	432650
17.85	434500
17.84	443212
17.83	448700
17.82	455975
17.81	464612
17.8	468825
17.79	477038
17.78	490388
17.77	497112
17.76	507338
17.75	518238
17.74	521112
17.73	536062
17.72	544425
17.71	555875
17.7	564488
17.69	579038
17.68	588038
17.67	607625
17.66	631700
17.65	653125
17.64	679700
17.63	709688
17.62	756462
17.61	810462
17.6	871712
17.59	949500
17.58	1049280
17.57	1167890
17.56	1313290
17.55	1479530
17.54	1687140
17.53	1907260
17.52	2178500
17.51	2495080
17.5	2824360
17.49	3181090
17.48	3566190
17.47	3996490
17.46	4402340
17.45	4835350
17.44	5283350
17.43	5753050
17.42	6214750
17.41	6665500
17.4	7111330
17.39	7554840
17.38	7984810
17.37	8378390
17.36	8765280
17.35	9116000
17.34	9475690
17.33	9779450
17.32	10051700
17.31	10351800
17.3	10599200
17.29	10805100
17.28	11035700
17.27	11229900
17.26	11411400
17.25	11603600
17.24	11727400
17.23	11869900
17.22	11993700
17.21	12133200
17.2	12236300
17.19	12315600
17.18	12433200
17.17	12519800
17.16	12593500
17.15	12643600
17.14	12736400
17.13	12766600
17.12	12807500
17.11	12867400
17.1	12925500
17.09	12931600
17.08	12961900
17.07	12998000
17.06	13005900
17.05	13025900
17.04	13057600
17.03	13077100
17.02	13080800
17.01	13089100
17	13089600
16.99	13093600
16.98	13099600
16.97	13096300
16.96	13078800
16.95	13093700
16.94	13078600
16.93	13088000
16.92	13079400
16.91	13076600
16.9	13068000
16.89	13061100
16.88	13069100
16.87	13064900
16.86	13041100
16.85	13039200
16.84	13033800
16.83	13032400
16.82	13020200
16.81	13013300
16.8	13014900
16.79	12988700
16.78	12986900
16.77	12996800
16.76	12947200
16.75	12943700
16.74	12915400
16.73	12934900
16.72	12909300
16.71	12886900
16.7	12870000
16.69	12857600
16.68	12827400
16.67	12840100
16.66	12797800
16.65	12777900
16.64	12773500
16.63	12768600
16.62	12740900
16.61	12698200
16.6	12686100
16.59	12659400
16.58	12646200
16.57	12634800
16.56	12591200
16.55	12608300
16.54	12543900
16.53	12538800
16.52	12516000
16.51	12491600
16.5	12492500
16.49	12450200
16.48	12428400
16.47	12406100
16.46	12370300
16.45	12343200
16.44	12344600
16.43	12289500
16.42	12288200
16.41	12247000
16.4	12222300
16.39	12201100
16.38	12166800
16.37	12140600
16.36	12115000
16.35	12080700
16.34	12058200
16.33	12057400
16.32	12011600
16.31	11979100
16.3	11948000
16.29	11898600
16.28	11862900
16.27	11833800
16.26	11810500
16.25	11757700
16.24	11726900
16.23	11672500
16.22	11633800
16.21	11585800
16.2	11548800
16.19	11506200
16.18	11477000
16.17	11419100
16.16	11381300
16.15	11339000
16.14	11290900
16.13	11241700
16.12	11190900
16.11	11131700
16.1	11109600
16.09	11050200
16.08	11006800
16.07	10938600
16.06	10902600
16.05	10837900
16.04	10799600
16.03	10745400
16.02	10720400
16.01	10636800
16	10597300
15.99	10550800
15.98	10484800
15.97	10443400
15.96	10382200
15.95	10332900
15.94	10283100
15.93	10208300
15.92	10165600
15.91	10112300
15.9	10047300
15.89	9996860
15.88	9943900
15.87	9885190
15.86	9831940
15.85	9774890
15.84	9727610
15.83	9664610
15.82	9600710
15.81	9561900
15.8	9480840
15.79	9433100
15.78	9378490
15.77	9335240
15.76	9281310
15.75	9222090
15.74	9175050
15.73	9109740
15.72	9054250
15.71	8996080
15.7	8943490
15.69	8880550
15.68	8826130
15.67	8771500
15.66	8718630
15.65	8669280
15.64	8605750
15.63	8544840
15.62	8521790
15.61	8456500
15.6	8396510
15.59	8345990
15.58	8290830
15.57	8235510
15.56	8201460
15.55	8152440
15.54	8101110
15.53	8027360
15.52	7990130
15.51	7945510
15.5	7902850
15.49	7837430
15.48	7778850
15.47	7743310
15.46	7687680
15.45	7649150
15.44	7605830
15.43	7535300
15.42	7493600
15.41	7435960
15.4	7401190
15.39	7362150
15.38	7330040
15.37	7264550
15.36	7222700
15.35	7178790
15.34	7148480
15.33	7101030
15.32	7048460
15.31	7012330
15.3	6970630
15.29	6943180
15.28	6899940
15.27	6851660
15.26	6817290
15.25	6765460
15.24	6719480
15.23	6688850
15.22	6659650
15.21	6603090
15.2	6568350
15.19	6528240
15.18	6490210
15.17	6456210
15.16	6415630
15.15	6378190
15.14	6329150
15.13	6305100
15.12	6271740
15.11	6241800
15.1	6197990
15.09	6160960
15.08	6128580
15.07	6096780
15.06	6063850
15.05	6036210
15.04	5979440
15.03	5947360
15.02	5937060
15.01	5878960
15	5852950
14.99	5819310
14.98	5780960
14.97	5752350
14.96	5729600
14.95	5693550
14.94	5665950
14.93	5629290
14.92	5602090
14.91	5564330
14.9	5548330
14.89	5509810
14.88	5481800
14.87	5469880
14.86	5421800
14.85	5381740
14.84	5361790
14.83	5341140
14.82	5296140
14.81	5278060
14.8	5257080
14.79	5228160
14.78	5195040
14.77	5174040
14.76	5159690
14.75	5096800
14.74	5093430
14.73	5064730
14.72	5038010
14.71	5020430
14.7	5001090
14.69	4974110
14.68	4943600
14.67	4911710
14.66	4896280
14.65	4856780
14.64	4853910
14.63	4825190
14.62	4808240
14.61	4785530
14.6	4756390
14.59	4722110
14.58	4721860
14.57	4701800
14.56	4672230
14.55	4651650
14.54	4631460
14.53	4618840
14.52	4590760
14.51	4570850
14.5	4546010
14.49	4538380
14.48	4510760
14.47	4493580
14.46	4473850
14.45	4457860
14.44	4444410
14.43	4421980
14.42	4401490
14.41	4380260
14.4	4367810
14.39	4361140
14.38	4331850
14.37	4325740
14.36	4302310
14.35	4276000
14.34	4279350
14.33	4253060
14.32	4235750
14.31	4215790
14.3	4203180
14.29	4186240
14.28	4172350
14.27	4164030
14.26	4129040
14.25	4119080
14.24	4115830
14.23	4102490
14.22	4099010
14.21	4077260
14.2	4050760
14.19	4025700
14.18	4017090
14.17	3996940
14.16	3977660
14.15	3978910
14.14	3967990
14.13	3939160
14.12	3936350
14.11	3906050
14.1	3897090
14.09	3886330
14.08	3865660
14.07	3861140
14.06	3844810
14.05	3824750
14.04	3804890
14.03	3783310
14.02	3772110
14.01	3761850
14	3743380
13.99	3725960
13.98	3713860
13.97	3712510
13.96	3683440
13.95	3663650
13.94	3656710
13.93	3636380
13.92	3623910
13.91	3598930
13.9	3593880
13.89	3565150
13.88	3560040
13.87	3548750
13.86	3523460
13.85	3510760
13.84	3500990
13.83	3485660
13.82	3465890
13.81	3446060
13.8	3442990
13.79	3419360
13.78	3393440
13.77	3381580
13.76	3355810
13.75	3345740
13.74	3330980
13.73	3323140
13.72	3286150
13.71	3279160
13.7	3263830
13.69	3254250
13.68	3233960
13.67	3215690
13.66	3207690
13.65	3184860
13.64	3167110
13.63	3153680
13.62	3140630
13.61	3110090
13.6	3104040
13.59	3091710
13.58	3055540
13.57	3060160
13.56	3039750
13.55	3025430
13.54	3002660
13.53	2989830
13.52	2971310
13.51	2956280
13.5	2941490
13.49	2925060
13.48	2907810
13.47	2890550
13.46	2870210
13.45	2859630
13.44	2843400
13.43	2826300
13.42	2820560
13.41	2813990
13.4	2800530
13.39	2770260
13.38	2749910
13.37	2749640
13.36	2728590
13.35	2711860
13.34	2705310
13.33	2687800
13.32	2671600
13.31	2651500
13.3	2649530
13.29	2631150
13.28	2621390
13.27	2603110
13.26	2587790
13.25	2579400
13.24	2565740
13.23	2552200
13.22	2542380
13.21	2534340
13.2	2517710
13.19	2515610
13.18	2495360
13.17	2484110
13.16	2465540
13.15	2457210
13.14	2445790
13.13	2435100
13.12	2413280
13.11	2407050
13.1	2404040
13.09	2401930
13.08	2383410
13.07	2378740
13.06	2364450
13.05	2353460
13.04	2339850
13.03	2327000
13.02	2312430
13.01	2311530
13	2298490
12.99	2288010
12.98	2278300
12.97	2270300
12.96	2258480
12.95	2247810
12.94	2247640
12.93	2239280
12.92	2232350
12.91	2217150
12.9	2214150
12.89	2202230
12.88	2191250
12.87	2188160
12.86	2175000
12.85	2171080
12.84	2166630
12.83	2160090
12.82	2149490
12.81	2140650
12.8	2136600
12.79	2116010
12.78	2126550
12.77	2122850
12.76	2106210
12.75	2095500
12.74	2100650
12.73	2084660
12.72	2076150
12.71	2069680
12.7	2065830
12.69	2061610
12.68	2049910
12.67	2044890
12.66	2045530
12.65	2028460
12.64	2022630
12.63	2021690
12.62	2013000
12.61	2000210
12.6	2000000
12.59	1994880
12.58	1993850
12.57	1991200
12.56	1980580
12.55	1970150
12.54	1966650
12.53	1957290
12.52	1961110
12.51	1951150
12.5	1949790
12.49	1950040
12.48	1936750
12.47	1937500
12.46	1934290
12.45	1937780
12.44	1924350
12.43	1925660
12.42	1924530
12.41	1915890
12.4	1911210
12.39	1909210
12.38	1903900
12.37	1909130
12.36	1891010
12.35	1895790
12.34	1895900
12.33	1888680
12.32	1886580
12.31	1884280
12.3	1883930
12.29	1878140
12.28	1877260
12.27	1866280
12.26	1879040
12.25	1871510
12.24	1875460
12.23	1875360
12.22	1865580
12.21	1864130
12.2	1865260
12.19	1861740
12.18	1862730
12.17	1855860
12.16	1859660
12.15	1851200
12.14	1855730
12.13	1846380
12.12	1847550
12.11	1844850
12.1	1850940
12.09	1850150
12.08	1840490
12.07	1840580
12.06	1844330
12.05	1843800
12.04	1835640
12.03	1844580
12.02	1843580
12.01	1842380
12	1840200
11.99	1835350
11.98	1841340
11.97	1839510
11.96	1833210
11.95	1833790
11.94	1822050
11.93	1833760
11.92	1831350
11.91	1826710
11.9	1828940
11.89	1838180
11.88	1829510
11.87	1827940
11.86	1829230
11.85	1833230
11.84	1833010
11.83	1826160
11.82	1827240
11.81	1835790
11.8	1832590
11.79	1823810
11.78	1833990
11.77	1833180
11.76	1837980
11.75	1825800
11.74	1828180
11.73	1834050
11.72	1829150
11.71	1840310
11.7	1827350
11.69	1836650
11.68	1832040
11.67	1834190
11.66	1836190
11.65	1830580
11.64	1828860
11.63	1833810
11.62	1831800
11.61	1837490
11.6	1835940
11.59	1825690
11.58	1839780
11.57	1831690
11.56	1836290
11.55	1836380
11.54	1835050
11.53	1826700
11.52	1823700
11.51	1837200
11.5	1822890
11.49	1834360
11.48	1833000
11.47	1825210
11.46	1828300
11.45	1834750
11.44	1833760
11.43	1824760
11.42	1834590
11.41	1831380
11.4	1842550
11.39	1829530
11.38	1827200
11.37	1825890
11.36	1844230
11.35	1841680
11.34	1833990
11.33	1839140
11.32	1833650
11.31	1828600
11.3	1842190
11.29	1844290
11.28	1842950
11.27	1847850
11.26	1845060
11.25	1847560
11.24	1846030
11.23	1848050
11.22	1839990
11.21	1845880
11.2	1846940
11.19	1852450
11.18	1851880
11.17	1855290
11.16	1845200
11.15	1852280
11.14	1849790
11.13	1855300
11.12	1851940
11.11	1851760
11.1	1854230
11.09	1855650
11.08	1855130
11.07	1852990
11.06	1855430
11.05	1848810
11.04	1850210
11.03	1845990
11.02	1853900
11.01	1850990
11	1859700
10.99	1860690
10.98	1856260
10.97	1855830
10.96	1854380
10.95	1851040
10.94	1857110
10.93	1858490
10.92	1867180
10.91	1861060
10.9	1863110
10.89	1866940
10.88	1864890
10.87	1865400
10.86	1862440
10.85	1861700
10.84	1856960
10.83	1855590
10.82	1862730
10.81	1856860
10.8	1855600
10.79	1860830
10.78	1863830
10.77	1866110
10.76	1862350
10.75	1855890
10.74	1861900
10.73	1872060
10.72	1866110
10.71	1856050
10.7	1857400
10.69	1865690
10.68	1862100
10.67	1860150
10.66	1865860
10.65	1856360
10.64	1857810
10.63	1858500
10.62	1865930
10.61	1849380
10.6	1858090
10.59	1858510
10.58	1856010
10.57	1860740
10.56	1857310
10.55	1855890
10.54	1852350
10.53	1862150
10.52	1860160
10.51	1855410
10.5	1858080
10.49	1856130
10.48	1865960
10.47	1864350
10.46	1856230
10.45	1865230
10.44	1864980
10.43	1868960
10.42	1865630
10.41	1863230
10.4	1857780
10.39	1854090
10.38	1856530
10.37	1856650
10.36	1861460
10.35	1861610
10.34	1861830
10.33	1868450
10.32	1862260
10.31	1866190
10.3	1863710
10.29	1875950
10.28	1867960
10.27	1869350
10.26	1874740
10.25	1864500
10.24	1860860
10.23	1864440
10.22	1875690
10.21	1872260
10.2	1863590
10.19	1866730
10.18	1869050
10.17	1868060
10.16	1864550
10.15	1867010
10.14	1862380
10.13	1861910
10.12	1868440
10.11	1861380
10.1	1857610
10.09	1867300
10.08	1868790
10.07	1871430
10.06	1859790
10.05	1857790
10.04	1856360
10.03	1866050
10.02	1863510
10.01	1862630
10	1860340
9.99	1861710
9.98	1860550
9.97	1853250
9.96	1864160
9.95	1857860
9.94	1864180
9.93	1863780
9.92	1861900
9.91	1856330
9.9	1861340
9.89	1868180
9.88	1859030
9.87	1865430
9.86	1865940
9.85	1856690
9.84	1858910
9.83	1854980
9.82	1849790
9.81	1859730
9.8	1867080
9.79	1860860
9.78	1861690
9.77	1858090
9.76	1867780
9.75	1859400
9.74	1858980
9.73	1859390
9.72	1856390
9.71	1859530
9.7	1854210
9.69	1857390
9.68	1859660
9.67	1853660
9.66	1859780
9.65	1859490
9.64	1864110
9.63	1861860
9.62	1856590
9.61	1854150
9.6	1861190
9.59	1858710
9.58	1865280
9.57	1850600
9.56	1855960
9.55	1864010
9.54	1861580
9.53	1864110
9.52	1862990
9.51	1855210
9.5	1854260
9.49	1849330
9.48	1862860
9.47	1860750
9.46	1861830
9.45	1862300
9.44	1856260
9.43	1855110
9.42	1851700
9.41	1861090
9.4	1850600
9.39	1854660
9.38	1852830
9.37	1860840
9.36	1846840
9.35	1853030
9.34	1852190
9.33	1848650
9.32	1855180
9.31	1851410
9.3	1857340
9.29	1853160
9.28	1850460
9.27	1854140
9.26	1854710
9.25	1853450
9.24	1850660
9.23	1852440
9.22	1869190
9.21	1849280
9.2	1851730
9.19	1843650
9.18	1846010
9.17	1848890
9.16	1859490
9.15	1848700
9.14	1853740
9.13	1861150
9.12	1857060
9.11	1852100
9.1	1849510
9.09	1850360
9.08	1846010
9.07	1851450
9.06	1847890
9.05	1859130
9.04	1853560
9.03	1853500
9.02	1852500
9.01	1853030
9	1856230
8.99	1851510
8.98	1856300
8.97	1858680
8.96	1858050
8.95	1854110
8.94	1851540
8.93	1855280
8.92	1857390
8.91	1854340
8.9	1855230
8.89	1853580
8.88	1855510
8.87	1852690
8.86	1855190
8.85	1855650
8.84	1853400
8.83	1851490
8.82	1858790
8.81	1866110
8.8	1866340
8.79	1859560
8.78	1862200
8.77	1859290
8.76	1854550
8.75	1854380
8.74	1856990
8.73	1859490
8.72	1860900
8.71	1858250
8.7	1862510
8.69	1870110
8.68	1866350
8.67	1855680
8.66	1854810
8.65	1857240
8.64	1855430
8.63	1853950
8.62	1864680
8.61	1862240
8.6	1862260
8.59	1858080
8.58	1858880
8.57	1861510
8.56	1854630
8.55	1855140
8.54	1853090
8.53	1855910
8.52	1861150
8.51	1855190
8.5	1862630
8.49	1862300
8.48	1862190
8.47	1860810
8.46	1867010
8.45	1867630
8.44	1861010
8.43	1862430
8.42	1856450
8.41	1870530
8.4	1872800
8.39	1864700
8.38	1864350
8.37	1866610
8.36	1861240
8.35	1868460
8.34	1878100
8.33	1871910
8.32	1868690
8.31	1876930
8.3	1871930
8.29	1867710
8.28	1870910
8.27	1869200
8.26	1868140
8.25	1873950
8.24	1864640
8.23	1869260
8.22	1863700
8.21	1866490
8.2	1879960
8.19	1872760
8.18	1868950
8.17	1860650
8.16	1866660
8.15	1866650
8.14	1870550
8.13	1873680
8.12	1875110
8.11	1863460
8.1	1878990
8.09	1870840
8.08	1877930
8.07	1876110
8.06	1879010
8.05	1872710
8.04	1875110
8.03	1869360
8.02	1879790
8.01	1875590
8	1889780
7.99	1873990
7.98	1883130
7.97	1880050
7.96	1875350
7.95	1891040
7.94	1885640
7.93	1883310
7.92	1878890
7.91	1876130
7.9	1877000
7.89	1875100
7.88	1875160
7.87	1885240
7.86	1881140
7.85	1883260
7.84	1878140
7.83	1876350
7.82	1880100
7.81	1878580
7.8	1876690
7.79	1880210
7.78	1872640
7.77	1880080
7.76	1881280
7.75	1877960
7.74	1879780
7.73	1873900
7.72	1881760
7.71	1880740
7.7	1889480
7.69	1875630
7.68	1877130
7.67	1877660
7.66	1874800
7.65	1876830
7.64	1881160
7.63	1881730
7.62	1879350
7.61	1883510
7.6	1876650
7.59	1872760
7.58	1879290
7.57	1874760
7.56	1884130
7.55	1872540
7.54	1876010
7.53	1876310
7.52	1880900
7.51	1877160
7.5	1873890
7.49	1874500
7.48	1867160
7.47	1861750
7.46	1873890
7.45	1868760
7.44	1868430
7.43	1876950
7.42	1865390
7.41	1871860
7.4	1865510
7.39	1869230
7.38	1864660
7.37	1866040
7.36	1862330
7.35	1867210
7.34	1871310
7.33	1870960
7.32	1866790
7.31	1858680
7.3	1869030
7.29	1863740
7.28	1863690
7.27	1854800
7.26	1866430
7.25	1861350
7.24	1867200
7.23	1857340
7.22	1867290
7.21	1861060
7.2	1863130
7.19	1861150
7.18	1854610
7.17	1855830
7.16	1858680
7.15	1855990
7.14	1856230
7.13	1858450
7.12	1854980
7.11	1858300
7.1	1851210
7.09	1857850
7.08	1849310
7.07	1850660
7.06	1842050
7.05	1846210
7.04	1865500
7.03	1848950
7.02	1842900
7.01	1841150
7	1834830
6.99	1849450
6.98	1851190
6.97	1843730
6.96	1837140
6.95	1843980
6.94	1838980
6.93	1841130
6.92	1843540
6.91	1835190
6.9	1830700
6.89	1831040
6.88	1823300
6.87	1832860
6.86	1828960
6.85	1825080
6.84	1815980
6.83	1827910
6.82	1825150
6.81	1819660
6.8	1812930
6.79	1818330
6.78	1816450
6.77	1810390
6.76	1815200
6.75	1816640
6.74	1801990
6.73	1802190
6.72	1803330
6.71	1806930
6.7	1796600
6.69	1802240
6.68	1800110
6.67	1798000
6.66	1792230
6.65	1790680
6.64	1787340
6.63	1782750
6.62	1783040
6.61	1778130
6.6	1777340
6.59	1786010
6.58	1781900
6.57	1769640
6.56	1767410
6.55	1762930
6.54	1762590
6.53	1765680
6.52	1756560
6.51	1748540
6.5	1750960
6.49	1755380
6.48	1753300
6.47	1742430
6.46	1751810
6.45	1734780
6.44	1738180
6.43	1734300
6.42	1731860
6.41	1734200
6.4	1727990
6.39	1722850
6.38	1724130
6.37	1714790
6.36	1713930
6.35	1705340
6.34	1710450
6.33	1711490
6.32	1706900
6.31	1701660
6.3	1702590
6.29	1700790
6.28	1696760
6.27	1692860
6.26	1685760
6.25	1685890
6.24	1682690
6.23	1677730
6.22	1672730
6.21	1669430
6.2	1665850
6.19	1664550
6.18	1661810
6.17	1649590
6.16	1650790
6.15	1645130
6.14	1633340
6.13	1636290
6.12	1632990
6.11	1633030
6.1	1626410
6.09	1622250
6.08	1619290
6.07	1615380
6.06	1611780
6.05	1606410
6.04	1599040
6.03	1595850
6.02	1591750
6.01	1589810
6	1581340
5.99	1586960
5.98	1577330
5.97	1575160
5.96	1565080
5.95	1560060
5.94	1555540
5.93	1558630
5.92	1553600
5.91	1552150
5.9	1532360
5.89	1536380
5.88	1528250
5.87	1518900
5.86	1518580
5.85	1515700
5.84	1511540
5.83	1500510
5.82	1493850
5.81	1498240
5.8	1483600
5.79	1480110
5.78	1475530
5.77	1467190
5.76	1462890
5.75	1459890
5.74	1457040
5.73	1450450
5.72	1441760
5.71	1437280
5.7	1433640
5.69	1432130
5.68	1417300
5.67	1410700
5.66	1404050
5.65	1398560
5.64	1392240
5.63	1387490
5.62	1381660
5.61	1390460
5.6	1374460
5.59	1365840
5.58	1363560
5.57	1358540
5.56	1355030
5.55	1337950
5.54	1343060
5.53	1332190
5.52	1326340
5.51	1322310
5.5	1319510
5.49	1309090
5.48	1312540
5.47	1291680
5.46	1285910
5.45	1281160
5.44	1279590
5.43	1280510
5.42	1269040
5.41	1260780
5.4	1257290
5.39	1249890
5.38	1252880
5.37	1245760
5.36	1233900
5.35	1229680
5.34	1225890
5.33	1223080
5.32	1213130
5.31	1209910
5.3	1204160
5.29	1205150
5.28	1191230
5.27	1180940
5.26	1175210
5.25	1180450
5.24	1166650
5.23	1163880
5.22	1157210
5.21	1153900
5.2	1144760
5.19	1137910
5.18	1133300
5.17	1123610
5.16	1122480
5.15	1108510
5.14	1109960
5.13	1108230
5.12	1101390
5.11	1090890
5.1	1086830
5.09	1082510
5.08	1071190
5.07	1065980
5.06	1066250
5.05	1062330
5.04	1050350
5.03	1043780
5.02	1040280
5.01	1029560
5	1028060
4.99	1023350
4.98	1021960
4.97	1013330
4.96	1005910
4.95	990062
4.94	985388
4.93	976250
4.92	980525
4.91	970875
4.9	963288
4.89	957475
4.88	951762
4.87	948638
4.86	939225
4.85	930438
4.84	921938
4.83	921738
4.82	914638
4.81	910662
4.8	905288
4.79	899312
4.78	890475
4.77	880725
4.76	873450
4.75	870412
4.74	866675
4.73	852700
4.72	848812
4.71	837188
4.7	833000
4.69	827738
4.68	817088
4.67	812925
4.66	806925
4.65	793712
4.64	793450
4.63	784825
4.62	774212
4.61	767562
4.6	765588
4.59	753075
4.58	748338
4.57	746225
4.56	732112
4.55	731500
4.54	715688
4.53	711250
4.52	707388
4.51	701212
4.5	690900
4.49	688012
4.48	680925
4.47	671138
4.46	664738
4.45	658025
4.44	652550
4.43	649600
4.42	643038
4.41	638812
4.4	622850
4.39	618100
4.38	613738
4.37	607025
4.36	596212
4.35	595675
4.34	583800
4.33	579262
4.32	575562
4.31	563650
4.3	560850
4.29	552312
4.28	550462
4.27	543500
4.26	534712
4.25	529862
4.24	523512
4.23	524638
4.22	507762
4.21	507962
4.2	501650
4.19	494400
4.18	492700
4.17	482050
4.16	475112
4.15	471638
4.14	466312
4.13	462450
4.12	456425
4.11	447512
4.1	443000
4.09	439012
4.08	436212
4.07	429988
4.06	424475
4.05	419900
4.04	412588
4.03	408600
4.02	401888
4.01	395525
4	396075
3.99	387462
3.98	380738
3.97	378338
3.96	373012
3.95	370312
3.94	364725
3.93	358825
3.92	351438
3.91	347062
3.9	342288
3.89	338638
3.88	334812
3.87	330238
3.86	324975
3.85	322325
3.84	319525
3.83	315300
3.82	309738
3.81	307912
3.8	302325
3.79	295125
3.78	293525
3.77	288138
3.76	282312
3.75	282625
3.74	273875
3.73	268975
3.72	265412
3.71	259750
3.7	259388
3.69	255162
3.68	254288
3.67	248462
3.66	243050
3.65	237250
3.64	236575
3.63	230538
3.62	226712
3.61	226038
3.6	221388
3.59	220688
3.58	218188
3.57	211888
3.56	207212
3.55	205012
3.54	201712
3.53	195538
3.52	197188
3.51	191988
3.5	187588
3.49	189025
3.48	185725
3.47	183125
3.46	176762
3.45	178688
3.44	175250
3.43	169775
3.42	168988
3.41	164888
3.4	164600
3.39	162175
3.38	159650
3.37	154138
3.36	155862
3.35	154750
3.34	152362
3.33	146375
3.32	147800
3.31	145412
3.3	141550
3.29	141400
3.28	138575
3.27	134812
3.26	134212
3.25	134075
3.24	134362
3.23	131988
3.22	128075
3.21	127850
3.2	126125
3.19	123262
3.18	122025
3.17	119200
3.16	117212
3.15	117325
3.14	113650
3.13	113288
3.12	110625
3.11	111538
3.1	110188
3.09	108000
3.08	105375
3.07	104738
3.06	104100
3.05	104338
3.04	100475
3.03	99075
3.02	99225
3.01	96075
3	96487.5
2.99	94850
2.98	92100
2.97	93362.5
2.96	92512.5
2.95	88737.5
2.94	88412.5
2.93	87450
2.92	84475
2.91	84525
2.9	85075
2.89	82162.5
2.88	82400
2.87	81475
2.86	78762.5
2.85	79000
2.84	77062.5
2.83	74187.5
2.82	74675
2.81	73737.5
2.8	75950
2.79	73387.5
2.78	72212.5
2.77	70500
2.76	70087.5
2.75	69412.5
2.74	68162.5
2.73	68075
2.72	67175
2.71	64987.5
2.7	64550
2.69	64150
2.68	62625
2.67	61737.5
2.66	58900
2.65	58412.5
2.64	60475
2.63	59062.5
2.62	56887.5
2.61	57087.5
2.6	57750
2.59	54037.5
2.58	53550
2.57	53475
2.56	52512.5
2.55	51900
2.54	52500
2.53	50950
2.52	50100
2.51	49575
2.5	47875
2.49	46962.5
2.48	47525
2.47	45337.5
2.46	44562.5
2.45	42650
2.44	43050
2.43	44100
2.42	43187.5
2.41	42387.5
2.4	41562.5
2.39	40462.5
2.38	39562.5
2.37	39512.5
2.36	38987.5
2.35	37437.5
2.34	37700
2.33	37050
2.32	34387.5
2.31	35337.5
2.3	34675
2.29	33750
2.28	32862.5
2.27	31187.5
2.26	33400
2.25	32012.5
2.24	31525
2.23	31550
2.22	31050
2.21	30550
2.2	30050
2.19	28775
2.18	28625
2.17	29225
2.16	28700
2.15	27362.5
2.14	27112.5
2.13	25962.5
2.12	27150
2.11	26100
2.1	26062.5
2.09	26825
2.08	25187.5
2.07	24762.5
2.06	24600
2.05	24162.5
2.04	24462.5
2.03	23262.5
[truncated: 403 more rows]
