# Supplementary material for: Interface engineering of Ta3N5 thin film photoanode for highly efficient photoelectrochemical water splitting
Source: Nat Commun. 2022 Feb 7;13:729. doi: 10.1038/s41467-022-28415-4 (PMC8821563; doi:10.1038/s41467-022-28415-4)
Supplement: Supplementary file 3 — Source Data [file 41467_2022_28415_MOESM3_ESM.zip › Source Data file/Soruce_Data_Figure_S9.xlsx]

## Sheet: Figure S9a
Ta3N5
Trpl spectrum		IRF		Fitting curve
Time (ns)	Intensity (Counts)	Time (ns)	Intensity (Counts)	Time (ns)	Intensity (Counts)
0	3	0.0989	2	0	0
0.025	13	0.1239	2	0.025	0
0.05	10	0.1489	3	0.05	0
0.075	10	0.1739	0	0.075	0
0.1	13	0.1989	0	0.1	0
0.125	12	0.2239	0	0.125	0
0.15	19	0.2489	1	0.15	0
0.175	20	0.2739	1	0.175	0
0.2	13	0.2989	0	0.2	0
0.225	22	0.3239	0	0.225	0
0.25	18	0.3489	2	0.25	0
0.275	17	0.3739	1	0.275	0
0.3	15	0.3989	2	0.3	0
0.325	17	0.4239	0	0.325	0
0.35	16	0.4489	0	0.35	0
0.375	16	0.4739	1	0.375	0
0.4	15	0.4989	1	0.4	0
0.425	25	0.5239	1	0.425	0
0.45	14	0.5489	0	0.45	0
0.475	20	0.5739	1	0.475	0
0.5	16	0.5989	0	0.5	0
0.525	17	0.6239	1	0.525	0
0.55	11	0.6489	1	0.55	0
0.575	17	0.6739	2	0.575	0
0.6	21	0.6989	1	0.6	0
0.625	18	0.7239	1	0.625	0
0.65	18	0.7489	2	0.65	0
0.675	9	0.7739	1	0.675	0
0.7	15	0.7989	1	0.7	0
0.725	22	0.8239	0	0.725	0
0.75	17	0.8489	1	0.75	0
0.775	13	0.8739	0	0.775	0
0.8	16	0.8989	1	0.8	0
0.825	13	0.9239	1	0.825	0
0.85	11	0.9489	1	0.85	0
0.875	18	0.9739	2	0.875	0
0.9	15	0.9989	0	0.9	0
0.925	18	1.0239	1	0.925	0
0.95	24	1.0489	0	0.95	0
0.975	19	1.0739	2	0.975	0
1	16	1.0989	0	1	0
1.025	12	1.1239	1	1.025	0
1.05	9	1.1489	0	1.05	0
1.075	19	1.1739	1	1.075	0
1.1	20	1.1989	1	1.1	13.318
1.125	14	1.2239	0	1.125	13.402
1.15	18	1.2489	0	1.15	13.313
1.175	12	1.2739	1	1.175	13.413
1.2	12	1.2989	2	1.2	13.486
1.225	6	1.3239	1	1.225	13.383
1.25	20	1.3489	0	1.25	13.312
1.275	17	1.3739	1	1.275	13.428
1.3	19	1.3989	0	1.3	13.68
1.325	14	1.4239	2	1.325	13.714
1.35	12	1.4489	0	1.35	13.596
1.375	8	1.4739	0	1.375	13.669
1.4	17	1.4989	4	1.4	13.577
1.425	14	1.5239	0	1.425	13.825
1.45	12	1.5489	1	1.45	13.691
1.475	17	1.5739	1	1.475	13.623
1.5	19	1.5989	0	1.5	14.208
1.525	11	1.6239	4	1.525	14.022
1.55	8	1.6489	0	1.55	14.063
1.575	15	1.6739	0	1.575	14.095
1.6	11	1.6989	1	1.6	13.99
1.625	21	1.7239	1	1.625	14.55
1.65	18	1.7489	0	1.65	14.338
1.675	17	1.7739	0	1.675	14.197
1.7	14	1.7989	0	1.7	14.255
1.725	10	1.8239	0	1.725	14.292
1.75	14	1.8489	0	1.75	14.157
1.775	12	1.8739	1	1.775	14.051
1.8	22	1.8989	1	1.8	13.96
1.825	17	1.9239	2	1.825	13.879
1.85	23	1.9489	1	1.85	13.813
1.875	16	1.9739	4	1.875	13.92
1.9	12	1.9989	3	1.9	14.007
1.925	19	2.0239	6	1.925	14.239
1.95	18	2.0489	8	1.95	14.289
1.975	19	2.0739	22	1.975	14.838
2	17	2.0989	51	2	15.152
2.025	14	2.1239	240	2.025	15.958
2.05	15	2.1489	924	2.05	17.092
2.075	31	2.1739	2589	2.075	20.642
2.1	67	2.1989	5384	2.1	29.928
2.125	121	2.2239	8153	2.125	74.603
2.15	343	2.2489	10000	2.15	238.983
2.175	770	2.2739	9804	2.175	676.159
2.2	1580	2.2989	8928	2.2	1532.41
2.225	2691	2.3239	8016	2.225	2736.76
2.25	3935	2.3489	7683	2.25	4084.77
2.275	5209	2.3739	8324	2.275	5235.5
2.3	6290	2.3989	8369	2.3	6136.2
2.325	6934	2.4239	8202	2.325	6837.22
2.35	7810	2.4489	7195	2.35	7472.86
2.375	8114	2.4739	5828	2.375	8202.56
2.4	8934	2.4989	4601	2.4	8899.78
2.425	9285	2.5239	3572	2.425	9529.03
2.45	9617	2.5489	2719	2.45	9958.45
2.475	9715	2.5739	2259	2.475	10161.5
2.5	10000	2.5989	1875	2.5	10193.4
2.525	9841	2.6239	1538	2.525	10103.1
2.55	9731	2.6489	1346	2.55	9928.07
2.575	9652	2.6739	1027	2.575	9734.57
2.6	9406	2.6989	845	2.6	9525.84
2.625	9191	2.7239	704	2.625	9304.54
2.65	9041	2.7489	576	2.65	9089.64
2.675	8739	2.7739	402	2.675	8854.51
2.7	8408	2.7989	337	2.7	8622.59
2.725	8489	2.8239	303	2.725	8396.64
2.75	8172	2.8489	210	2.75	8174.81
2.775	7977	2.8739	167	2.775	7947.7
2.8	7705	2.8989	159	2.8	7733.44
2.825	7508	2.9239	137	2.825	7532.98
2.85	7507	2.9489	107	2.85	7333.67
2.875	7485	2.9739	83	2.875	7143.86
2.9	7094	2.9989	89	2.9	6967.28
2.925	6912	3.0239	104	2.925	6799.11
2.95	6817	3.0489	77	2.95	6636.9
2.975	6537	3.0739	88	2.975	6481.22
3	6511	3.0989	79	3	6336.3
3.025	6198	3.1239	53	3.025	6201.74
3.05	6200	3.1489	54	3.05	6069.48
3.075	6132	3.1739	64	3.075	5946.05
3.1	6015	3.1989	71	3.1	5826.79
3.125	5962	3.2239	73	3.125	5708.89
3.15	5817	3.2489	57	3.15	5597.17
3.175	5725	3.2739	72	3.175	5492.29
3.2	5560	3.2989	65	3.2	5392.9
3.225	5509	3.3239	69	3.225	5297.56
3.25	5504	3.3489	68	3.25	5203.29
3.275	5272	3.3739	80	3.275	5115.39
3.3	5362	3.3989	85	3.3	5029.43
3.325	5183	3.4239	79	3.325	4947.32
3.35	5142	3.4489	85	3.35	4867.98
3.375	5086	3.4739	86	3.375	4793.41
3.4	5038	3.4989	126	3.4	4721.84
3.425	5065	3.5239	136	3.425	4651.4
3.45	4788	3.5489	127	3.45	4584.25
3.475	4805	3.5739	128	3.475	4519.52
3.5	4711	3.5989	145	3.5	4463.41
3.525	4694	3.6239	146	3.525	4409.5
3.55	4512	3.6489	130	3.55	4354.86
3.575	4467	3.6739	152	3.575	4301.88
3.6	4486	3.6989	139	3.6	4253.04
3.625	4491	3.7239	112	3.625	4205.02
3.65	4378	3.7489	100	3.65	4155.45
3.675	4295	3.7739	93	3.675	4110.98
3.7	4317	3.7989	80	3.7	4064.8
3.725	4332	3.8239	70	3.725	4015.28
3.75	4184	3.8489	55	3.75	3965.72
3.775	4064	3.8739	51	3.775	3916.83
3.8	4120	3.8989	43	3.8	3867.47
3.825	4001	3.9239	30	3.825	3818.24
3.85	3959	3.9489	44	3.85	3768.35
3.875	3950	3.9739	33	3.875	3719.75
3.9	3914	3.9989	25	3.9	3671.48
3.925	3762	4.0239	21	3.925	3622.89
3.95	3791	4.0489	15	3.95	3578.43
3.975	3761	4.0739	23	3.975	3533.18
4	3713	4.0989	9	4	3488.03
4.025	3581	4.1239	11	4.025	3443.7
4.05	3553	4.1489	14	4.05	3399.84
4.075	3534	4.1739	18	4.075	3358.63
4.1	3447	4.1989	6	4.1	3316.08
4.125	3503	4.2239	7	4.125	3275.3
4.15	3417	4.2489	12	4.15	3236.17
4.175	3189	4.2739	10	4.175	3198.54
4.2	3306	4.2989	14	4.2	3159.71
4.225	3300	4.3239	10	4.225	3122.25
4.25	3200	4.3489	6	4.25	3086.57
4.275	3097	4.3739	6	4.275	3051.31
4.3	3187	4.3989	9	4.3	3017.48
4.325	3118	4.4239	9	4.325	2983.6
4.35	2915	4.4489	4	4.35	2949.82
4.375	3082	4.4739	12	4.375	2916.92
4.4	3018	4.4989	4	4.4	2885.26
4.425	2976	4.5239	14	4.425	2854.18
4.45	2913	4.5489	6	4.45	2822.92
4.475	2880	4.5739	9	4.475	2793.69
4.5	2812	4.5989	5	4.5	2763.62
4.525	2792	4.6239	7	4.525	2735.88
4.55	2763	4.6489	6	4.55	2707.15
4.575	2751	4.6739	3	4.575	2679.56
4.6	2730	4.6989	2	4.6	2651.79
4.625	2741	4.7239	11	4.625	2624.97
4.65	2612	4.7489	6	4.65	2598.43
4.675	2661	4.7739	8	4.675	2571.9
4.7	2583	4.7989	8	4.7	2545.84
4.725	2520	4.8239	10	4.725	2521.78
4.75	2607	4.8489	5	4.75	2497.13
4.775	2506	4.8739	6	4.775	2473.26
4.8	2472	4.8989	10	4.8	2449.79
4.825	2416	4.9239	9	4.825	2426.98
4.85	2584	4.9489	8	4.85	2403.66
4.875	2319	4.9739	7	4.875	2381.03
4.9	2417	4.9989	2	4.9	2359.45
4.925	2390	5.0239	4	4.925	2337.94
4.95	2403	5.0489	8	4.95	2316.58
4.975	2209	5.0739	6	4.975	2295.37
5	2425	5.0989	9	5	2273.71
5.025	2328	5.1239	3	5.025	2252.91
5.05	2222	5.1489	6	5.05	2233.12
5.075	2214	5.1739	5	5.075	2213.22
5.1	2210	5.1989	3	5.1	2194.1
5.125	2061	5.2239	6	5.125	2174.22
5.15	2169	5.2489	4	5.15	2155.25
5.175	2130	5.2739	5	5.175	2136.37
5.2	2095	5.2989	4	5.2	2117.47
5.225	2101	5.3239	9	5.225	2099.42
5.25	2034	5.3489	5	5.25	2081.25
5.275	2072	5.3739	6	5.275	2063.55
5.3	2094	5.3989	2	5.3	2045.96
5.325	2027	5.4239	3	5.325	2029.45
5.35	2021	5.4489	7	5.35	2012.39
5.375	2003	5.4739	3	5.375	1995.76
5.4	1949	5.4989	6	5.4	1978.69
5.425	1896	5.5239	5	5.425	1962.17
5.45	1975	5.5489	3	5.45	1946.54
5.475	1939	5.5739	6	5.475	1930.39
5.5	1942	5.5989	4	5.5	1915.02
5.525	1858	5.6239	4	5.525	1899.62
5.55	1901	5.6489	7	5.55	1884.12
5.575	1822	5.6739	2	5.575	1869.38
5.6	1867	5.6989	3	5.6	1854.44
5.625	1774	5.7239	6	5.625	1839.76
5.65	1787	5.7489	5	5.65	1825.74
5.675	1756	5.7739	4	5.675	1811
5.7	1786	5.7989	5	5.7	1796.75
5.725	1778	5.8239	4	5.725	1783.19
5.75	1789	5.8489	1	5.75	1769.57
5.775	1764	5.8739	5	5.775	1755.95
5.8	1654	5.8989	2	5.8	1742.69
5.825	1728	5.9239	4	5.825	1729.39
5.85	1678	5.9489	3	5.85	1715.81
5.875	1709	5.9739	3	5.875	1703.13
5.9	1673	5.9989	3	5.9	1690.07
5.925	1693	6.0239	2	5.925	1677.55
5.95	1673	6.0489	4	5.95	1664.99
5.975	1544	6.0739	2	5.975	1652.6
6	1603	6.0989	2	6	1640.36
6.025	1602	6.1239	4	6.025	1628.13
6.05	1610	6.1489	5	6.05	1616.39
6.075	1589	6.1739	7	6.075	1604.42
6.1	1460	6.1989	8	6.1	1592.65
6.125	1560	6.2239	3	6.125	1581.38
6.15	1528	6.2489	2	6.15	1570.38
6.175	1523	6.2739	3	6.175	1559.79
6.2	1473	6.2989	2	6.2	1549.37
6.225	1423	6.3239	3	6.225	1538.15
6.25	1501	6.3489	0	6.25	1527
6.275	1518	6.3739	2	6.275	1516.21
6.3	1476	6.3989	9	6.3	1505.39
6.325	1485	6.4239	1	6.325	1494.88
6.35	1462	6.4489	4	6.35	1483.99
6.375	1435	6.4739	2	6.375	1473.7
6.4	1400	6.4989	4	6.4	1464.62
6.425	1373	6.5239	1	6.425	1454.13
6.45	1410	6.5489	6	6.45	1444.36
6.475	1382	6.5739	2	6.475	1434.36
6.5	1459	6.5989	5	6.5	1424.81
6.525	1309	6.6239	3	6.525	1414.88
6.55	1430	6.6489	2	6.55	1405.93
6.575	1305	6.6739	4	6.575	1396.32
6.6	1299	6.6989	0	6.6	1387.36
6.625	1319	6.7239	7	6.625	1378.09
6.65	1354	6.7489	0	6.65	1368.81
6.675	1326	6.7739	3	6.675	1359.96
6.7	1286	6.7989	3	6.7	1350.56
6.725	1316	6.8239	3	6.725	1342.47
6.75	1292	6.8489	2	6.75	1333.17
6.775	1282	6.8739	2	6.775	1324.59
6.8	1166	6.8989	2	6.8	1316.08
6.825	1229	6.9239	6	6.825	1307.64
6.85	1242	6.9489	4	6.85	1299.11
6.875	1261	6.9739	3	6.875	1290.7
6.9	1258	6.9989	2	6.9	1282.42
6.925	1259	7.0239	3	6.925	1274.88
6.95	1181	7.0489	3	6.95	1266.97
6.975	1287	7.0739	4	6.975	1258.96
7	1237	7.0989	1	7	1250.9
7.025	1199	7.1239	2	7.025	1243.12
7.05	1232	7.1489	3	7.05	1235.42
7.075	1172	7.1739	2	7.075	1227.94
7.1	1162	7.1989	1	7.1	1220.01
7.125	1163	7.2239	3	7.125	1212.4
7.15	1154	7.2489	1	7.15	1205.04
7.175	1128	7.2739	2	7.175	1197.54
7.2	1141	7.2989	1	7.2	1189.99
7.225	1101	7.3239	2	7.225	1182.87
7.25	1177	7.3489	3	7.25	1175.46
7.275	1143	7.3739	0	7.275	1168.32
7.3	1138	7.3989	1	7.3	1161.08
7.325	1081	7.4239	6	7.325	1154.11
7.35	1079	7.4489	3	7.35	1147.33
7.375	1152	7.4739	3	7.375	1140.1
7.4	1102	7.4989	5	7.4	1133.21
7.425	1085	7.5239	3	7.425	1127.19
7.45	1063	7.5489	4	7.45	1120.6
7.475	1048	7.5739	2	7.475	1114.1
7.5	1156	7.5989	6	7.5	1107.97
7.525	1013	7.6239	3	7.525	1101.52
7.55	1092	7.6489	1	7.55	1095.3
7.575	973	7.6739	3	7.575	1088.81
7.6	1021	7.6989	0	7.6	1083.07
7.625	1037	7.7239	1	7.625	1076.78
7.65	1021	7.7489	2	7.65	1070.26
7.675	971	7.7739	2	7.675	1064.18
7.7	1045	7.7989	5	7.7	1057.65
7.725	984	7.8239	0	7.725	1051.44
7.75	970	7.8489	4	7.75	1045.46
7.775	926	7.8739	1	7.775	1039.54
7.8	1005	7.8989	3	7.8	1034.12
7.825	939	7.9239	0	7.825	1027.87
7.85	947	7.9489	2	7.85	1022.4
7.875	956	7.9739	0	7.875	1016.44
7.9	957	7.9989	1	7.9	1010.89
7.925	968	8.0239	1	7.925	1004.88
7.95	921	8.0489	3	7.95	999.303
7.975	937	8.0739	1	7.975	993.434
8	920	8.0989	4	8	987.833
8.025	890	8.1239	2	8.025	982.295
8.05	916	8.1489	0	8.05	977.126
8.075	936	8.1739	3	8.075	971.635
8.1	959	8.1989	1	8.1	966.704
8.125	859	8.2239	2	8.125	961.394
8.15	964	8.2489	3	8.15	955.838
8.175	917	8.2739	3	8.175	950.881
8.2	911	8.2989	1	8.2	945.587
8.225	902	8.3239	3	8.225	940.541
8.25	847	8.3489	2	8.25	935.693
8.275	846	8.3739	1	8.275	930.834
8.3	860	8.3989	4	8.3	925.678
8.325	890	8.4239	4	8.325	920.937
8.35	872	8.4489	4	8.35	916.024
8.375	871	8.4739	1	8.375	911.02
8.4	839	8.4989	4	8.4	906.589
8.425	813	8.5239	2	8.425	902.124
8.45	832	8.5489	1	8.45	897.635
8.475	872	8.5739	1	8.475	892.683
8.5	798	8.5989	0	8.5	888.328
8.525	794	8.6239	1	8.525	883.616
8.55	847	8.6489	2	8.55	878.806
8.575	801	8.6739	4	8.575	874.073
8.6	822	8.6989	2	8.6	869.244
8.625	788	8.7239	1	8.625	864.672
8.65	881	8.7489	1	8.65	860.316
8.675	817	8.7739	4	8.675	856.285
8.7	821	8.7989	1	8.7	851.873
8.725	821	8.8239	3	8.725	847.35
8.75	775	8.8489	4	8.75	842.924
8.775	774	8.8739	2	8.775	839.027
8.8	751	8.8989	1	8.8	834.6
8.825	771	8.9239	4	8.825	830.595
8.85	782	8.9489	3	8.85	826.737
8.875	761	8.9739	2	8.875	822.519
8.9	780	8.9989	3	8.9	818.223
8.925	806	9.0239	2	8.925	814.494
8.95	846	9.0489	2	8.95	810.554
8.975	791	9.0739	0	8.975	806.48
9	744	9.0989	2	9	802.621
9.025	776	9.1239	3	9.025	798.607
9.05	712	9.1489	0	9.05	794.627
9.075	744	9.1739	5	9.075	790.371
9.1	751	9.1989	0	9.1	786.552
9.125	687	9.2239	2	9.125	782.882
9.15	761	9.2489	3	9.15	778.74
9.175	754	9.2739	1	9.175	775.491
9.2	729	9.2989	4	9.2	771.338
9.225	716	9.3239	6	9.225	767.644
9.25	701	9.3489	2	9.25	764.118
9.275	773	9.3739	3	9.275	760.271
9.3	700	9.3989	1	9.3	757.006
9.325	724	9.4239	0	9.325	754
9.35	698	9.4489	1	9.35	750.261
9.375	710	9.4739	0	9.375	746.764
9.4	670	9.4989	2	9.4	742.952
9.425	661	9.5239	1	9.425	739.067
9.45	689	9.5489	1	9.45	735.429
9.475	680	9.5739	2	9.475	731.672
9.5	690	9.5989	3	9.5	728.304
9.525	673	9.6239	1	9.525	724.758
9.55	672	9.6489	3	9.55	721.259
9.575	682	9.6739	3	9.575	717.966
9.6	710	9.6989	2	9.6	714.824
9.625	658	9.7239	0	9.625	711.345
9.65	658	9.7489	2	9.65	708.26
9.675	658	9.7739	5	9.675	705.147
9.7	659	9.7989	0	9.7	701.853
9.725	663	9.8239	0	9.725	698.279
9.75	723	9.8489	3	9.75	695.153
9.775	615	9.8739	2	9.775	692.485
9.8	681	9.8989	1	9.8	688.904
9.825	656	9.9239	3	9.825	685.466
9.85	671	9.9489	2	9.85	682.591
9.875	643	9.9739	1	9.875	679.5
9.9	603	9.9989	3	9.9	676.278
9.925	612	10.0239	2	9.925	673.432
9.95	660	10.0489	0	9.95	670.387
9.975	617	10.0739	2	9.975	667.219
10	639	10.0989	1	10	664.43
10.025	595	10.1239	3	10.025	661.435
10.05	606	10.1489	3	10.05	658.149
10.075	679	10.1739	1	10.075	655.275
10.1	630	10.1989	2	10.1	652.243
10.125	592	10.2239	1	10.125	649.58
10.15	617	10.2489	3	10.15	646.872
10.175	587	10.2739	4	10.175	643.831
10.2	602	10.2989	0	10.2	641.013
10.225	597	10.3239	3	10.225	638.055
10.25	568	10.3489	4	10.25	635.484
10.275	585	10.3739	1	10.275	633.02
10.3	604	10.3989	2	10.3	629.875
10.325	568	10.4239	2	10.325	627.347
10.35	570	10.4489	1	10.35	624.935
10.375	604	10.4739	6	10.375	621.993
10.4	551	10.4989	0	10.4	619.298
10.425	610	10.5239	4	10.425	616.613
10.45	615	10.5489	0	10.45	613.818
10.475	529	10.5739	3	10.475	611.858
10.5	591	10.5989	1	10.5	608.81
10.525	574	10.6239	4	10.525	606.524
10.55	527	10.6489	2	10.55	603.547
10.575	543	10.6739	2	10.575	601.157
10.6	597	10.6989	4	10.6	598.428
10.625	547	10.7239	1	10.625	596.237
10.65	557	10.7489	0	10.65	593.659
10.675	583	10.7739	4	10.675	591.136
10.7	563	10.7989	1	10.7	588.948
10.725	548	10.8239	2	10.725	586.212
10.75	547	10.8489	1	10.75	583.419
10.775	531	10.8739	2	10.775	581.347
10.8	577	10.8989	2	10.8	578.71
10.825	515	10.9239	1	10.825	576.294
10.85	539	10.9489	0	10.85	573.731
10.875	546	10.9739	2	10.875	571.376
10.9	551	10.9989	0	10.9	569.015
10.925	502	11.0239	0	10.925	566.489
10.95	547	11.0489	0	10.95	563.853
10.975	533	11.0739	2	10.975	561.597
11	535	11.0989	1	11	558.988
11.025	527	11.1239	2	11.025	556.439
11.05	553	11.1489	1	11.05	553.948
11.075	507	11.1739	2	11.075	551.812
11.1	525	11.1989	0	11.1	549.484
11.125	496	11.2239	0	11.125	547.334
11.15	547	11.2489	0	11.15	545.012
11.175	528	11.2739	2	11.175	542.872
11.2	517	11.2989	1	11.2	540.388
11.225	515	11.3239	1	11.225	537.969
11.25	525	11.3489	1	11.25	535.605
11.275	478	11.3739	1	11.275	533.596
11.3	460	11.3989	1	11.3	531.383
11.325	493	11.4239	0	11.325	529.189
11.35	509	11.4489	4	11.35	527.012
11.375	467	11.4739	3	11.375	524.85
11.4	494	11.4989	0	11.4	522.693
11.425	528	11.5239	1	11.425	520.413
11.45	483	11.5489	0	11.45	518.836
11.475	456	11.5739	0	11.475	516.976
11.5	481	11.5989	3	11.5	514.61
11.525	493	11.6239	2	11.525	512.489
11.55	459	11.6489	0	11.55	510.222
11.575	486	11.6739	4	11.575	508.025
11.6	426	11.6989	0	11.6	506.352
11.625	445	11.7239	1	11.625	504.432
11.65	484	11.7489	2	11.65	502.209
11.675	469	11.7739	1	11.675	500.688
11.7	410	11.7989	2	11.7	498.425
11.725	497	11.8239	2	11.725	496.418
11.75	468	11.8489	1	11.75	494.589
11.775	431	11.8739	0	11.775	492.584
11.8	453	11.8989	2	11.8	490.773
11.825	445	11.9239	3	11.825	488.944
11.85	478	11.9489	0	11.85	486.94
11.875	441	11.9739	2	11.875	484.82
11.9	458	11.9989	1	11.9	483.093
11.925	448	12.0239	1	11.925	481.483
11.95	494	12.0489	1	11.95	479.35
11.975	448	12.0739	1	11.975	477.617
12	489	12.0989	2	12	475.701
12.025	456	12.1239	3	12.025	473.811
12.05	433	12.1489	1	12.05	471.941
12.075	434	12.1739	1	12.075	470.095
12.1	498	12.1989	1	12.1	468.435
12.125	464	12.2239	1	12.125	466.91
12.15	457	12.2489	1	12.15	465.015
12.175	412	12.2739	1	12.175	463.166
12.2	398	12.2989	0	12.2	461.344
12.225	421	12.3239	0	12.225	459.541
12.25	478	12.3489	1	12.25	457.753
12.275	376	12.3739	2	12.275	455.973
12.3	419	12.3989	0	12.3	454.039
12.325	456	12.4239	1	12.325	452.156
12.35	446	12.4489	1	12.35	450.476
12.375	421	12.4739	1	12.375	448.939
12.4	420	12.4989	2	12.4	447.047
12.425	449	12.5239	1	12.425	445.373
12.45	437	12.5489	1	12.45	443.699
12.475	405	12.5739	1	12.475	442.038
12.5	435	12.5989	3	12.5	440.542
12.525	437	12.6239	1	12.525	438.859
12.55	423	12.6489	2	12.55	437.196
12.575	417	12.6739	3	12.575	435.565
12.6	402	12.6989	0	12.6	434.262
12.625	404	12.7239	2	12.625	432.583
12.65	412	12.7489	5	12.65	431.114
12.675	396	12.7739	0	12.675	429.78
12.7	423	12.7989	0	12.7	427.929
12.725	413	12.8239	0	12.725	426.511
12.75	390	12.8489	2	12.75	425.535
12.775	416	12.8739	1	12.775	423.63
12.8	398	12.8989	4	12.8	421.827
12.825	413	12.9239	1	12.825	420.097
12.85	364	12.9489	0	12.85	418.726
12.875	347	12.9739	0	12.875	417.177
12.9	417	12.9989	1	12.9	416.121
12.925	379	13.0239	3	12.925	414.479
12.95	365	13.0489	2	12.95	412.723
12.975	344	13.0739	0	12.975	411.035
13	418	13.0989	1	13	409.565
13.025	382	13.1239	0	13.025	408.414
13.05	395	13.1489	7	13.05	407.024
13.075	397	13.1739	0	13.075	405.311
13.1	393	13.1989	1	13.1	403.822
13.125	380	13.2239	3	13.125	402.226
13.15	396	13.2489	1	13.15	401.78
13.175	392	13.2739	3	13.175	399.988
13.2	355	13.2989	1	13.2	398.492
13.225	366	13.3239	1	13.225	397.343
13.25	396	13.3489	1	13.25	395.834
13.275	352	13.3739	0	13.275	394.683
13.3	367	13.3989	0	13.3	393.163
13.325	331	13.4239	1	13.325	391.687
13.35	411	13.4489	3	13.35	390.23
13.375	384	13.4739	1	13.375	388.626
13.4	366	13.4989	1	13.4	387.074
13.425	386	13.5239	2	13.425	385.734
13.45	346	13.5489	3	13.45	384.702
13.475	348	13.5739	0	13.475	383.277
13.5	369	13.5989	0	13.5	381.892
13.525	365	13.6239	2	13.525	380.699
13.55	372	13.6489	2	13.55	379.631
13.575	362	13.6739	0	13.575	378.028
13.6	346	13.6989	1	13.6	376.513
13.625	322	13.7239	0	13.625	375.372
13.65	367	13.7489	2	13.65	374.182
13.675	380	13.7739	2	13.675	372.652
13.7	347	13.7989	1	13.7	371.339
13.725	367	13.8239	4	13.725	369.876
13.75	338	13.8489	3	13.75	368.784
13.775	350	13.8739	1	13.775	367.647
13.8	323	13.8989	1	13.8	366.349
13.825	338	13.9239	2	13.825	365.567
13.85	358	13.9489	1	13.85	364.525
13.875	368	13.9739	3	13.875	363.139
13.9	324	13.9989	1	13.9	361.816
13.925	324	14.0239	0	13.925	360.681
13.95	332	14.0489	1	13.95	359.383
13.975	338	14.0739	0	13.975	358.431
14	365	14.0989	2	14	357.095
14.025	356	14.1239	3	14.025	355.639
14.05	330	14.1489	1	14.05	354.398
14.075	307	14.1739	2	14.075	353.009
14.1	376	14.1989	2	14.1	351.996
14.125	363	14.2239	2	14.125	351.098
14.15	324	14.2489	0	14.15	349.829
14.175	374	14.2739	1	14.175	348.763
14.2	380	14.2989	0	14.2	347.688
14.225	295	14.3239	0	14.225	346.594
14.25	302	14.3489	0	14.25	345.174
14.275	324	14.3739	1	14.275	343.977
14.3	333	14.3989	0	14.3	342.62
14.325	315	14.4239	1	14.325	341.301
14.35	353	14.4489	2	14.35	340.016
14.375	365	14.4739	2	14.375	338.909
14.4	313	14.4989	0	14.4	337.629
14.425	326	14.5239	1	14.425	336.549
14.45	336	14.5489	0	14.45	335.624
14.475	296	14.5739	2	14.475	334.649
14.5	308	14.5989	2	14.5	333.334
14.525	325	14.6239	1	14.525	332.23
14.55	315	14.6489	3	14.55	330.975
14.575	316	14.6739	1	14.575	330.086
14.6	337	14.6989	0	14.6	329.149
14.625	293	14.7239	4	14.625	328.043
14.65	312	14.7489	0	14.65	327.276
14.675	317	14.7739	0	14.675	326.119
14.7	327	14.7989	2	14.7	324.862
14.725	319	14.8239	0	14.725	324.291
14.75	318	14.8489	2	14.75	322.96
14.775	330	14.8739	1	14.775	321.719
14.8	320	14.8989	3	14.8	320.838
14.825	309	14.9239	1	14.825	319.602
14.85	291	14.9489	1	14.85	318.738
14.875	308	14.9739	1	14.875	317.689
14.9	284	14.9989	0	14.9	316.972
14.925	303	15.0239	1	14.925	315.871
14.95	306	15.0489	1	14.95	314.804
14.975	278	15.0739	0	14.975	313.749
15	313	15.0989	2	15	312.548
15.025	307	15.1239	5	15.025	311.553
15.05	345	15.1489	0	15.05	310.545
15.075	306	15.1739	0	15.075	309.387
15.1	279	15.1989	1	15.1	308.619
15.125	301	15.2239	2	15.125	308.272
15.15	273	15.2489	1	15.15	306.981
15.175	313	15.2739	0	15.175	305.79
15.2	290	15.2989	1	15.2	304.823
15.225	290	15.3239	0	15.225	304.011
15.25	299	15.3489	2	15.25	302.997
15.275	330	15.3739	2	15.275	301.844
15.3	284	15.3989	5	15.3	300.891
15.325	305	15.4239	2	15.325	299.783
15.35	278	15.4489	0	15.35	299.038
15.375	282	15.4739	0	15.375	298.276
15.4	308	15.4989	0	15.4	297.968
15.425	281	15.5239	2	15.425	297.044
15.45	302	15.5489	1	15.45	295.822
15.475	304	15.5739	2	15.475	294.679
15.5	282	15.5989	2	15.5	293.592
15.525	294	15.6239	1	15.525	292.858
15.55	292	15.6489	2	15.55	291.923
15.575	292	15.6739	0	15.575	291.166
15.6	284	15.6989	2	15.6	290.38
15.625	250	15.7239	2	15.625	289.423
15.65	281	15.7489	4	15.65	288.643
15.675	277	15.7739	0	15.675	287.529
15.7	296	15.7989	1	15.7	286.802
15.725	303	15.8239	0	15.725	286.061
15.75	276	15.8489	2	15.75	285.607
15.775	271	15.8739	1	15.775	284.427
15.8	266	15.8989	0	15.8	283.491
15.825	292	15.9239	1	15.825	282.42
15.85	268	15.9489	0	15.85	281.715
15.875	255	15.9739	0	15.875	280.801
15.9	264	15.9989	5	15.9	279.743
15.925	277	16.0239	1	15.925	278.885
15.95	261	16.0489	1	15.95	277.856
15.975	249	16.0739	0	15.975	276.895
16	293	16.0989	1	16	276.756
16.025	268	16.1239	0	16.025	275.811
16.05	272	16.1489	1	16.05	274.908
16.075	277	16.1739	2	16.075	273.87
16.1	274	16.1989	2	16.1	273.036
16.125	235	16.2239	0	16.125	272.039
16.15	277	16.2489	3	16.15	271.247
16.175	304	16.2739	3	16.175	270.612
16.2	286	16.2989	0	16.2	269.928
16.225	271	16.3239	0	16.225	268.917
16.25	267	16.3489	2	16.25	268.46
16.275	252	16.3739	0	16.275	267.915
16.3	260	16.3989	2	16.3	266.838
16.325	250	16.4239	1	16.325	265.85
16.35	286	16.4489	0	16.35	265.219
16.375	228	16.4739	2	16.375	264.233
16.4	272	16.4989	1	16.4	263.618
16.425	248	16.5239	1	16.425	262.792
16.45	237	16.5489	1	16.45	261.83
16.475	264	16.5739	1	16.475	261.233
16.5	230	16.5989	0	16.5	260.431
16.525	238	16.6239	1	16.525	259.642
16.55	259	16.6489	2	16.55	258.861
16.575	217	16.6739	3	16.575	258.078
16.6	248	16.6989	0	16.6	257.141
16.625	254	16.7239	4	16.625	256.414
16.65	265	16.7489	0	16.65	255.851
16.675	272	16.7739	1	16.675	255.399
16.7	248	16.7989	1	16.7	254.43
16.725	223	16.8239	1	16.725	254.162
16.75	244	16.8489	2	16.75	253.148
16.775	247	16.8739	0	16.775	252.376
16.8	222	16.8989	0	16.8	251.614
16.825	250	16.9239	3	16.825	250.867
16.85	239	16.9489	0	16.85	250.277
16.875	238	16.9739	0	16.875	249.329
16.9	219	16.9989	0	16.9	248.454
16.925	238	17.0239	1	16.925	248.083
16.95	237	17.0489	0	16.95	247.14
16.975	246	17.0739	0	16.975	246.25
17	239	17.0989	2	17	245.399
17.025	244	17.1239	2	17.025	244.726
17.05	250	17.1489	2	17.05	243.87
17.075	216	17.1739	1	17.075	243.055
17.1	255	17.1989	2	17.1	242.588
17.125	240	17.2239	0	17.125	242.07
17.15	240	17.2489	1	17.15	241.519
17.175	234	17.2739	0	17.175	240.796
17.2	253	17.2989	2	17.2	240.245
17.225	239	17.3239	0	17.225	239.35
17.25	228	17.3489	1	17.25	238.666
17.275	246	17.3739	0	17.275	237.827
17.3	244	17.3989	1	17.3	237.339
17.325	249	17.4239	1	17.325	236.484
17.35	232	17.4489	0	17.35	235.828
17.375	241	17.4739	0	17.375	235.007
17.4	240	17.4989	1	17.4	234.381
17.425	248	17.5239	1	17.425	233.735
17.45	236	17.5489	2	17.45	232.918
17.475	218	17.5739	1	17.475	232.138
17.5	219	17.5989	2	17.5	231.543
17.525	203	17.6239	1	17.525	230.937
17.55	232	17.6489	0	17.55	230.482
17.575	231	17.6739	2	17.575	229.835
17.6	238	17.6989	0	17.6	229.358
17.625	251	17.7239	2	17.625	228.683
17.65	232	17.7489	2	17.65	227.875
17.675	212	17.7739	1	17.675	227.424
17.7	213	17.7989	1	17.7	226.616
17.725	229	17.8239	2	17.725	226.184
17.75	205	17.8489	2	17.75	225.706
17.775	242	17.8739	1	17.775	225.043
17.8	216	17.8989	0	17.8	224.407
17.825	216	17.9239	1	17.825	223.949
17.85	210	17.9489	0	17.85	223.458
17.875	247	17.9739	3	17.875	222.78
17.9	203	17.9989	2	17.9	221.968
17.925	233	18.0239	0	17.925	221.358
17.95	220	18.0489	1	17.95	220.6
17.975	202	18.0739	2	17.975	220.363
18	223	18.0989	1	18	219.871
18.025	211	18.1239	3	18.025	219.047
18.05	221	18.1489	1	18.05	218.453
18.075	219	18.1739	3	18.075	218.017
18.1	248	18.1989	2	18.1	217.401
18.125	219	18.2239	1	18.125	217.119
18.15	195	18.2489	1	18.15	216.466
18.175	202	18.2739	2	18.175	216.171
18.2	207	18.2989	0	18.2	215.658
18.225	211	18.3239	3	18.225	214.983
18.25	214	18.3489	1	18.25	214.35
18.275	212	18.3739	2	18.275	213.886
18.3	223	18.3989	2	18.3	213.091
18.325	215	18.4239	0	18.325	212.834
18.35	195	18.4489	0	18.35	212.188
18.375	208	18.4739	1	18.375	211.738
18.4	228	18.4989	4	18.4	211.258
18.425	230	18.5239	0	18.425	210.437
18.45	206	18.5489	1	18.45	209.683
18.475	202	18.5739	2	18.475	209.149
18.5	223	18.5989	1	18.5	209.075
18.525	205	18.6239	0	18.525	208.247
18.55	206	18.6489	2	18.55	207.666
18.575	204	18.6739	0	18.575	207.252
18.6	209	18.6989	1	18.6	206.638
18.625	195	18.7239	1	18.625	205.891
18.65	214	18.7489	2	18.65	205.504
18.675	206	18.7739	2	18.675	204.755
18.7	218	18.7989	1	18.7	204.215
18.725	210	18.8239	1	18.725	203.677
18.75	210	18.8489	0	18.75	203.305
18.775	220	18.8739	2	18.775	202.895
18.8	217	18.8989	0	18.8	202.303
18.825	200	18.9239	1	18.825	201.726
18.85	206	18.9489	1	18.85	201.01
18.875	205	18.9739	0	18.875	200.65
18.9	202	18.9989	2	18.9	199.925
18.925	213	19.0239	0	18.925	199.409
18.95	205	19.0489	4	18.95	198.879
18.975	202	19.0739	0	18.975	198.197
19	190	19.0989	0	19	197.864
19.025	196	19.1239	0	19.025	197.187
19.05	186	19.1489	0	19.05	197.183
19.075	213	19.1739	1	19.075	196.414
19.1	179	19.1989	1	19.1	195.713
19.125	213	19.2239	0	19.125	195.048
19.15	203	19.2489	2	19.15	194.412
19.175	213	19.2739	1	19.175	193.957
19.2	183	19.2989	0	19.2	193.476
19.225	209	19.3239	1	19.225	192.834
19.25	186	19.3489	0	19.25	192.546
19.275	186	19.3739	1	19.275	192.038
19.3	196	19.3989	0	19.3	191.379
19.325	192	19.4239	2	19.325	190.914
19.35	187	19.4489	2	19.35	190.278
19.375	197	19.4739	2	19.375	189.828
19.4	194	19.4989	2	19.4	189.211
19.425	202	19.5239	3	19.425	188.952
19.45	210	19.5489	0	19.45	188.646
19.475	186	19.5739	0	19.475	188.315
19.5	192	19.5989	1	19.5	187.977
19.525	190	19.6239	0	19.525	187.772
19.55	163	19.6489	2	19.55	187.031
19.575	194	19.6739	2	19.575	186.368
19.6	187	19.6989	1	19.6	185.9
19.625	187	19.7239	1	19.625	185.273
19.65	173	19.7489	0	19.65	185.007
19.675	173	19.7739	0	19.675	184.69
19.7	183	19.7989	2	19.7	184.184
19.725	181	19.8239	2	19.725	183.69
19.75	183	19.8489	2	19.75	183.039
19.775	182	19.8739	4	19.775	182.44
19.8	197	19.8989	0	19.8	182.195
19.825	170	19.9239	1	19.825	181.902
19.85	161	19.9489	0	19.85	181.6
19.875	198	19.9739	2	19.875	181.587
19.9	174	19.9989	0	19.9	180.846
19.925	196	20.0239	0	19.925	180.346
19.95	191	20.0489	0	19.95	179.707
19.975	158	20.0739	2	19.975	179.423
20	191	20.0989	0	20	178.769
20.025	208	20.1239	1	20.025	178.157
20.05	166	20.1489	0	20.05	177.587
20.075	166	20.1739	2	20.075	177.349
20.1	181	20.1989	1	20.1	176.736
20.125	186	20.2239	1	20.125	176.32
20.15	160	20.2489	1	20.15	175.741
20.175	201	20.2739	1	20.175	175.515
20.2	170	20.2989	2	20.2	175.076
20.225	179	20.3239	2	20.225	174.645
20.25	176	20.3489	1	20.25	174.217
20.275	184	20.3739	1	20.275	173.799
20.3	162	20.3989	0	20.3	173.548
20.325	159	20.4239	0	20.325	173.261
20.35	188	20.4489	0	20.35	172.791
20.375	163	20.4739	2	20.375	172.334
20.4	189	20.4989	1	20.4	171.722
20.425	179	20.5239	0	20.425	171.147
20.45	195	20.5489	1	20.45	170.61
20.475	169	20.5739	1	20.475	170.412
20.5	179	20.5989	3	20.5	169.989
20.525	177	20.6239	0	20.525	169.413
20.55	169	20.6489	0	20.55	169.037
20.575	158	20.6739	0	20.575	168.663
20.6	180	20.6989	1	20.6	168.595
20.625	171	20.7239	2	20.625	167.964
20.65	198	20.7489	2	20.65	167.39
20.675	191	20.7739	0	20.675	166.854
20.7	156	20.7989	5	20.7	166.51
20.725	171	20.8239	2	20.725	166.314
20.75	181	20.8489	3	20.75	166.063
20.775	156	20.8739	0	20.775	165.497
20.8	159	20.8989	1	20.8	165.788
20.825	180	20.9239	0	20.825	165.459
20.85	162	20.9489	1	20.85	165.295
20.875	182	20.9739	1	20.875	164.617
20.9	163	20.9989	0	20.9	164.174
20.925	191	21.0239	1	20.925	163.582
20.95	166	21.0489	2	20.95	163.194
20.975	152	21.0739	2	20.975	162.792
21	180	21.0989	1	21	162.23
21.025	165	21.1239	3	21.025	161.873
21.05	173	21.1489	1	21.05	161.672
21.075	166	21.1739	1	21.075	161.428
21.1	186	21.1989	2	21.1	161.014
21.125	178	21.2239	0	21.125	160.937
21.15	150	21.2489	2	21.15	160.476
21.175	171	21.2739	2	21.175	160.055
21.2	162	21.2989	0	21.2	159.802
21.225	171	21.3239	0	21.225	159.21
21.25	172	21.3489	2	21.25	159
21.275	172	21.3739	0	21.275	158.743
21.3	165	21.3989	2	21.3	158.135
21.325	180	21.4239	1	21.325	157.596
21.35	166	21.4489	1	21.35	157.403
21.375	145	21.4739	4	21.375	156.85
21.4	169	21.4989	1	21.4	156.661
21.425	179	21.5239	1	21.425	156.267
21.45	179	21.5489	1	21.45	155.907
21.475	161	21.5739	3	21.475	156.029
21.5	165	21.5989	0	21.5	155.562
21.525	174	21.6239	2	21.525	155.139
21.55	145	21.6489	1	21.55	154.752
21.575	158	21.6739	1	21.575	154.686
21.6	159	21.6989	0	21.6	154.081
21.625	134	21.7239	0	21.625	153.864
21.65	143	21.7489	0	21.65	153.454
21.675	157	21.7739	1	21.675	153.052
21.7	150	21.7989	1	21.7	152.495
21.725	137	21.8239	0	21.725	151.974
21.75	170	21.8489	0	21.75	151.484
21.775	152	21.8739	0	21.775	151.175
21.8	147	21.8989	2	21.8	150.839
21.825	173	21.9239	1	21.825	150.329
21.85	164	21.9489	0	21.85	149.847
21.875	139	21.9739	1	21.875	149.397
21.9	162	21.9989	4	21.9	149.282
21.925	163	22.0239	2	21.925	148.94
21.95	146	22.0489	1	21.95	148.442
21.975	135	22.0739	1	21.975	148.166
22	125	22.0989	0	22	148.36
22.025	165	22.1239	1	22.025	148.115
22.05	172	22.1489	1	22.05	147.709
22.075	134	22.1739	3	22.075	147.327
22.1	153	22.1989	1	22.1	146.801
22.125	144	22.2239	1	22.125	146.481
22.15	138	22.2489	1	22.15	146.167
22.175	161	22.2739	0	22.175	146.169
22.2	132	22.2989	1	22.2	145.775
22.225	147	22.3239	1	22.225	145.41
22.25	146	22.3489	0	22.25	145.051
22.275	123	22.3739	1	22.275	144.54
22.3	146	22.3989	0	22.3	144.231
22.325	139	22.4239	0	22.325	143.905
22.35	150	22.4489	0	22.35	143.417
22.375	150	22.4739	1	22.375	143.118
22.4	145	22.4989	1	22.4	142.64
22.425	164	22.5239	1	22.425	142.187
22.45	151	22.5489	1	22.45	141.759
22.475	156	22.5739	0	22.475	141.506
22.5	146	22.5989	2	22.5	141.231
22.525	165	22.6239	1	22.525	140.946
22.55	151	22.6489	2	22.55	140.648
22.575	150	22.6739	1	22.575	140.195
22.6	162	22.6989	0	22.6	140.097
22.625	153	22.7239	1	22.625	139.794
22.65	189	22.7489	2	22.65	139.657
22.675	139	22.7739	2	22.675	139.318
22.7	144	22.7989	2	22.7	138.835
22.725	144	22.8239	0	22.725	138.563
22.75	142	22.8489	1	22.75	138.449
22.775	143	22.8739	1	22.775	138.299
22.8	147	22.8989	1	22.8	138.115
22.825	142	22.9239	4	22.825	137.594
22.85	153	22.9489	1	22.85	137.294
22.875	151	22.9739	0	22.875	136.992
22.9	171	22.9989	1	22.9	136.712
22.925	152	23.0239	1	22.925	136.909
22.95	153	23.0489	1	22.95	136.509
22.975	124	23.0739	5	22.975	135.992
23	139	23.0989	0	23	135.692
23.025	150	23.1239	2	23.025	135.389
23.05	138	23.1489	1	23.05	135.117
23.075	121	23.1739	1	23.075	135.473
23.1	133	23.1989	1	23.1	134.891
23.125	135	23.2239	1	23.125	134.72
23.15	151	23.2489	0	23.15	134.365
23.175	152	23.2739	1	23.175	134.031
23.2	148	23.2989	1	23.2	133.709
23.225	136	23.3239	4	23.225	133.387
23.25	129	23.3489	0	23.25	132.911
23.275	143	23.3739	0	23.275	132.636
23.3	137	23.3989	0	23.3	132.374
23.325	124	23.4239	0	23.325	132.577
23.35	136	23.4489	1	23.35	132.022
23.375	146	23.4739	3	23.375	131.538
23.4	150	23.4989	0	23.4	131.092
23.425	153	23.5239	0	23.425	130.676
23.45	143	23.5489	1	23.45	130.455
23.475	143	23.5739	0	23.475	130.524
23.5	135	23.5989	0	23.5	130.023
23.525	148	23.6239	1	23.525	129.585
23.55	129	23.6489	3	23.55	129.334
23.575	128	23.6739	3	23.575	128.902
23.6	133	23.6989	2	23.6	128.503
23.625	122	23.7239	3	23.625	128.3
23.65	133	23.7489	1	23.65	128.409
23.675	113	23.7739	0	23.675	128.439
23.7	114	23.7989	3	23.7	128.271
23.725	139	23.8239	4	23.725	128.259
23.75	122	23.8489	1	23.75	127.875
23.775	140	23.8739	2	23.775	127.39
23.8	133	23.8989	0	23.8	127.463
23.825	135	23.9239	0	23.825	127.615
23.85	146	23.9489	1	23.85	127.211
23.875	130	23.9739	0	23.875	127.013
23.9	151	23.9989	0	23.9	126.479
23.925	149	24.0239	1	23.925	126.012
23.95	113	24.0489	1	23.95	125.737
23.975	107	24.0739	0	23.975	125.286
24	142	24.0989	1	24	124.872
24.025	119	24.1239	2	24.025	124.643
24.05	141	24.1489	0	24.05	124.388
24.075	102	24.1739	1	24.075	123.966
24.1	131	24.1989	2	24.1	123.748
24.125	132	24.2239	2	24.125	123.665
24.15	118	24.2489	1	24.15	123.22
24.175	148	24.2739	2	24.175	122.991
24.2	133	24.2989	4	24.2	122.92
24.225	117	24.3239	0	24.225	122.806
24.25	117	24.3489	0	24.25	122.514
24.275	134	24.3739	1	24.275	122.424
24.3	120	24.3989	2	24.3	122.613
24.325	122	24.4239	0	24.325	122.063
24.35	126	24.4489	0	24.35	121.602
24.375	137	24.4739	1	24.375	121.356
24.4	115	24.4989	0	24.4	121.255
24.425	137	24.5239	1	24.425	120.788
24.45	133	24.5489	1	24.45	120.375
24.475	116	24.5739	3	24.475	120.146
24.5	140	24.5989	1	24.5	119.744
24.525	109	24.6239	0	24.525	119.533
24.55	124	24.6489	2	24.55	119.321
24.575	136	24.6739	1	24.575	119.421
24.6	118	24.6989	1	24.6	119.115
24.625	112	24.7239	1	24.625	118.683
24.65	121	24.7489	0	24.65	118.619
24.675	107	24.7739	1	24.675	118.351
24.7	132	24.7989	0	24.7	118.093
24.725	112	24.8239	1	24.725	117.833
24.75	121	24.8489	1	24.75	117.419
24.775	138	24.8739	2	24.775	117.196
24.8	124	24.8989	1	24.8	116.803
24.825	115	24.9239	1	24.825	116.603
24.85	119	24.9489	1	24.85	116.395
24.875	126	24.9739	0	24.875	116.339
24.9	131	24.9989	0	24.9	116.083
24.925	136	25.0239	3	24.925	115.839
24.95	111	25.0489	2	24.95	115.593
24.975	123	25.0739	0	24.975	115.183
25	118	25.0989	1	25	114.83
25.025	120	25.1239	2	25.025	114.986
25.05	118	25.1489	2	25.05	114.879
25.075	128	25.1739	0	25.075	114.436
25.1	115	25.1989	1	25.1	114.22
25.125	97	25.2239	1	25.125	114.167
25.15	122	25.2489	0	25.15	114.066
25.175	137	25.2739	1	25.175	113.624
25.2	114	25.2989	1	25.2	113.399
25.225	117	25.3239	0	25.225	113.163
25.25	136	25.3489	1	25.25	112.768
25.275	108	25.3739	0	25.275	112.571
25.3	117	25.3989	1	25.3	112.354
25.325	123	25.4239	4	25.325	111.973
25.35	127	25.4489	0	25.35	111.78
25.375	137	25.4739	1	25.375	111.415
25.4	114	25.4989	0	25.4	111.263
25.425	107	25.5239	1	25.425	111.562
25.45	104	25.5489	0	25.45	111.104
25.475	126	25.5739	0	25.475	110.872
25.5	112	25.5989	1	25.5	110.485
25.525	121	25.6239	1	25.525	110.288
25.55	110	25.6489	0	25.55	109.914
25.575	128	25.6739	2	25.575	109.573
25.6	117	25.6989	0	25.6	109.415
25.625	122	25.7239	0	25.625	109.228
25.65	120	25.7489	1	25.65	108.881
25.675	121	25.7739	1	25.675	108.877
25.7	112	25.7989	1	25.7	108.494
25.725	116	25.8239	1	25.725	108.155
25.75	119	25.8489	0	25.75	108.002
25.775	114	25.8739	0	25.775	107.83
25.8	122	25.8989	1	25.8	107.649
25.825	116	25.9239	0	25.825	107.455
25.85	126	25.9489	0	25.85	107.093
25.875	122	25.9739	0	25.875	106.768
25.9	107	25.9989	0	25.9	106.617
25.925	113	26.0239	0	25.925	106.28
25.95	118	26.0489	2	25.95	105.964
25.975	121	26.0739	2	25.975	105.661
26	99	26.0989	2	26	105.366
26.025	121	26.1239	1	26.025	105.093
26.05	132	26.1489	0	26.05	105.157
26.075	91	26.1739	1	26.075	105.163
26.1	112	26.1989	1	26.1	105.13
26.125	110	26.2239	1	26.125	104.905
26.15	106	26.2489	1	26.15	104.538
26.175	125	26.2739	0	26.175	104.376
26.2	123	26.2989	1	26.2	104.204
26.225	122	26.3239	1	26.225	104.027
26.25	117	26.3489	0	26.25	103.84
26.275	136	26.3739	1	26.275	103.494
26.3	119	26.3989	1	26.3	103.344
26.325	113	26.4239	0	26.325	103.172
26.35	106	26.4489	2	26.35	102.836
26.375	102	26.4739	3	26.375	102.693
26.4	124	26.4989	1	26.4	102.528
26.425	144	26.5239	1	26.425	102.204
26.45	132	26.5489	1	26.45	102.248
26.475	89	26.5739	3	26.475	102.395
26.5	108	26.5989	1	26.5	102.154
26.525	128	26.6239	1	26.525	101.942
26.55	109	26.6489	1	26.55	101.758
26.575	122	26.6739	2	26.575	101.898
26.6	98	26.6989	2	26.6	101.646
26.625	100	26.7239	0	26.625	101.423
26.65	103	26.7489	0	26.65	101.222
26.675	107	26.7739	1	26.675	101.194
26.7	97	26.7989	0	26.7	101.125
26.725	113	26.8239	2	26.725	100.708
26.75	117	26.8489	1	26.75	100.353
26.775	105	26.8739	0	26.775	100.185
26.8	99	26.8989	0	26.8	99.852
26.825	105	26.9239	0	26.825	99.87
26.85	113	26.9489	1	26.85	99.669
26.875	117	26.9739	2	26.875	99.307
26.9	104	26.9989	1	26.9	98.981
26.925	109	27.0239	1	26.925	98.681
26.95	91	27.0489	0	26.95	98.568
26.975	105	27.0739	0	26.975	98.591
27	110	27.0989	0	27	98.406
27.025	115	27.1239	0	27.025	98.222
27.05	126	27.1489	0	27.05	97.876
27.075	102	27.1739	1	27.075	97.561
27.1	119	27.1989	1	27.1	97.265
27.125	112	27.2239	0	27.125	96.98
27.15	113	27.2489	0	27.15	96.711
27.175	99	27.2739	0	27.175	96.615
27.2	106	27.2989	1	27.2	96.487
27.225	94	27.3239	2	27.225	96.179
27.25	90	27.3489	0	27.25	95.896
27.275	124	27.3739	0	27.275	95.633
27.3	112	27.3989	0	27.3	95.553
27.325	111	27.4239	0	27.325	95.598
27.35	116	27.4489	0	27.35	95.267
27.375	98	27.4739	1	27.375	94.974
27.4	120	27.4989	1	27.4	94.699
27.425	111	27.5239	2	27.425	94.436
27.45	104	27.5489	0	27.45	94.188
27.475	101	27.5739	0	27.475	94.112
27.5	91	27.5989	1	27.5	94.017
27.525	109	27.6239	1	27.525	94.06
27.55	103	27.6489	0	27.55	93.731
27.575	87	27.6739	0	27.575	93.45
27.6	110	27.6989	0	27.6	93.354
27.625	115	27.7239	4	27.625	93.232
27.65	86	27.7489	0	27.65	92.934
27.675	91	27.7739	0	27.675	92.661
27.7	99	27.7989	1	27.7	92.433
27.725	98	27.8239	1	27.725	92.848
27.75	126	27.8489	0	27.75	92.48
27.775	98	27.8739	1	27.775	92.178
27.8	110	27.8989	0	27.8	92.073
27.825	105	27.9239	2	27.825	91.944
27.85	93	27.9489	1	27.85	91.649
27.875	91	27.9739	0	27.875	91.54
27.9	107	27.9989	2	27.9	91.264
27.925	94	28.0239	1	27.925	91.336
27.95	94	28.0489	1	27.95	91.186
27.975	112	28.0739	1	27.975	90.888
28	117	28.0989	2	28	90.948
28.025	91	28.1239	1	28.025	90.797
28.05	103	28.1489	1	28.05	90.652
28.075	100	28.1739	1	28.075	90.518
28.1	104	28.1989	0	28.1	90.543
28.125	87	28.2239	2	28.125	90.371
28.15	90	28.2489	0	28.15	90.212
28.175	98	28.2739	0	28.175	90.052
28.2	99	28.2989	1	28.2	89.743
28.225	102	28.3239	1	28.225	89.785
28.25	90	28.3489	2	28.25	89.45
28.275	97	28.3739	2	28.275	89.162
28.3	101	28.3989	1	28.3	89.062
28.325	94	28.4239	1	28.325	88.952
28.35	93	28.4489	1	28.35	88.999
28.375	96	28.4739	1	28.375	89.003
28.4	98	28.4989	3	28.4	88.822
28.425	112	28.5239	0	28.425	88.658
28.45	94	28.5489	0	28.45	88.503
28.475	88	28.5739	0	28.475	88.367
28.5	99	28.5989	0	28.5	88.542
28.525	103	28.6239	1	28.525	88.159
28.55	87	28.6489	2	28.55	87.834
28.575	106	28.6739	2	28.575	87.541
28.6	92	28.6989	0	28.6	87.273
28.625	108	28.7239	0	28.625	87.192
28.65	112	28.7489	1	28.65	87.255
28.675	85	28.7739	0	28.675	87.262
28.7	94	28.7989	2	28.7	86.914
28.725	99	28.8239	1	28.725	86.621
28.75	102	28.8489	0	28.75	86.512
28.775	92	28.8739	0	28.775	86.236
28.8	102	28.8989	1	28.8	86.308
28.825	74	28.9239	0	28.825	86.158
28.85	92	28.9489	2	28.85	85.848
28.875	89	28.9739	1	28.875	85.578
28.9	92	28.9989	0	28.9	85.485
28.925	82	29.0239	1	28.925	85.222
28.95	101	29.0489	0	28.95	85.304
28.975	91	29.0739	0	28.975	85.164
29	106	29.0989	1	29	84.87
29.025	79	29.1239	2	29.025	84.767
29.05	126	29.1489	1	29.05	84.483
29.075	102	29.1739	4	29.075	84.232
29.1	88	29.1989	0	29.1	84.169
29.125	105	29.2239	1	29.125	84.242
29.15	87	29.2489	0	29.15	84.131
29.175	82	29.2739	2	29.175	84.495
29.2	83	29.2989	1	29.2	84.111
29.225	96	29.3239	1	29.225	83.958
29.25	78	29.3489	0	29.25	83.659
29.275	86	29.3739	3	29.275	83.718
29.3	77	29.3989	0	29.3	83.568
29.325	61	29.4239	3	29.325	83.42
29.35	82	29.4489	0	29.35	83.132
29.375	97	29.4739	1	29.375	83.353
29.4	81	29.4989	0	29.4	83.024
29.425	107	29.5239	2	29.425	83.223
29.45	75	29.5489	0	29.45	82.867
29.475	92	29.5739	3	29.475	82.725
29.5	117	29.5989	1	29.5	82.431
29.525	81	29.6239	1	29.525	82.485
29.55	100	29.6489	1	29.55	82.186
29.575	94	29.6739	2	29.575	82.409
29.6	97	29.6989	1	29.6	82.228
29.625	94	29.7239	1	29.625	82.07
29.65	104	29.7489	0	29.65	81.93
29.675	92	29.7739	1	29.675	81.954
29.7	91	29.7989	1	29.7	81.784
29.725	96	29.8239	2	29.725	81.622
29.75	82	29.8489	1	29.75	81.309
29.775	98	29.8739	0	29.775	81.197
29.8	94	29.8989	1	29.8	81.083
29.825	92	29.9239	2	29.825	81.123
29.85	86	29.9489	2	29.85	80.956
29.875	87	29.9739	1	29.875	80.644
29.9	90	29.9989	0	29.9	80.543
29.925	87	30.0239	1	29.925	80.598
29.95	97	30.0489	1	29.95	80.61
29.975	107	30.0739	3	29.975	80.429
30	79	30.0989	0	30	80.108
30.025	78	30.1239	0	30.025	79.994
30.05	93	30.1489	0	30.05	79.887
30.075	87	30.1739	2	30.075	80.085
30.1	79	30.1989	0	30.1	79.722
30.125	85	30.2239	0	30.125	79.417
30.15	100	30.2489	0	30.15	79.158
30.175	96	30.2739	1	30.175	79.233
30.2	97	30.2989	1	30.2	78.926
30.225	91	30.3239	0	30.225	78.656
30.25	94	30.3489	0	30.25	78.413
30.275	81	30.3739	0	30.275	78.349
30.3	84	30.3989	1	30.3	78.254
30.325	83	30.4239	0	30.325	77.983
30.35	93	30.4489	0	30.35	77.738
30.375	88	30.4739	2	30.375	77.514
30.4	100	30.4989	1	30.4	77.459
30.425	95	30.5239	1	30.425	77.213
30.45	94	30.5489	1	30.45	77.001
30.475	99	30.5739	1	30.475	77.124
30.5	87	30.5989	4	30.5	77.027
30.525	109	30.6239	0	30.525	76.93
30.55	98	30.6489	0	30.55	76.833
30.575	107	30.6739	0	30.575	76.757
30.6	78	30.6989	1	30.6	77.148
30.625	89	30.7239	1	30.625	76.779
30.65	79	30.7489	1	30.65	76.48
30.675	85	30.7739	2	30.675	76.225
30.7	88	30.7989	2	30.7	76.155
30.725	90	30.8239	1	30.725	76.067
30.75	82	30.8489	1	30.75	75.979
30.775	71	30.8739	2	30.775	76.053
30.8	96	30.8989	1	30.8	76.086
30.825	91	30.9239	1	30.825	75.933
30.85	85	30.9489	0	30.85	75.807
30.875	85	30.9739	2	30.875	75.848
30.9	98	30.9989	2	30.9	75.697
30.925	82	31.0239	2	30.925	75.553
30.95	93	31.0489	0	30.95	75.266
30.975	66	31.0739	0	30.975	75.347
31	88	31.0989	1	31	75.386
31.025	82	31.1239	0	31.025	75.388
31.05	97	31.1489	2	31.05	75.044
31.075	85	31.1739	1	31.075	74.761
31.1	89	31.1989	1	31.1	74.666
31.125	80	31.2239	0	31.125	74.405
31.15	101	31.2489	1	31.15	74.495
31.175	78	31.2739	0	31.175	74.372
31.2	86	31.2989	2	31.2	74.248
31.225	89	31.3239	1	31.225	73.968
31.25	81	31.3489	0	31.25	73.879
31.275	102	31.3739	1	31.275	73.627
31.3	85	31.3989	1	31.3	73.724
31.325	85	31.4239	0	31.325	73.601
31.35	83	31.4489	2	31.35	73.324
31.375	83	31.4739	1	31.375	73.248
31.4	65	31.4989	0	31.4	73.151
31.425	77	31.5239	0	31.425	72.898
31.45	88	31.5489	0	31.45	72.997
31.475	88	31.5739	0	31.475	72.877
31.5	85	31.5989	2	31.5	72.596
31.525	88	31.6239	1	31.525	72.349
31.55	69	31.6489	1	31.55	72.12
31.575	91	31.6739	1	31.575	71.919
31.6	81	31.6989	3	31.6	72.051
31.625	91	31.7239	1	31.625	71.96
31.65	82	31.7489	0	31.65	71.872
31.675	84	31.7739	1	31.675	71.798
31.7	72	31.7989	2	31.7	72.04
31.725	80	31.8239	1	31.725	71.878
31.75	78	31.8489	0	31.75	71.584
31.775	92	31.8739	0	31.775	71.507
31.8	90	31.8989	3	31.8	71.579
31.825	74	31.9239	2	31.825	71.444
31.85	76	31.9489	2	31.85	71.154
31.875	76	31.9739	0	31.875	70.925
31.9	81	31.9989	1	31.9	71.206
31.925	65	32.0239	1	31.925	71.241
31.95	93	32.0489	3	31.95	71.249
31.975	73	32.0739	2	31.975	70.923
32	94	32.0989	2	32	70.817
32.025	77	32.1239	1	32.025	70.725
32.05	62	32.1489	0	32.05	70.957
32.075	94	32.1739	1	32.075	70.961
32.1	83	32.1989	0	32.1	70.955
32.125	86	32.2239	1	32.125	70.77
32.15	84	32.2489	1	32.15	70.454
32.175	76	32.2739	1	32.175	70.34
32.2	89	32.2989	0	32.2	70.062
32.225	82	32.3239	1	32.225	69.981
32.25	71	32.3489	0	32.25	69.886
32.275	76	32.3739	0	32.275	69.779
32.3	67	32.3989	0	32.3	69.511
32.325	78	32.4239	0	32.325	69.432
32.35	64	32.4489	0	32.35	69.174
32.375	79	32.4739	3	32.375	68.94
32.4	90	32.4989	0	32.4	68.721
32.425	77	32.5239	0	32.425	68.513
32.45	73	32.5489	0	32.45	68.334
32.475	89	32.5739	0	32.475	68.638
32.5	61	32.5989	2	32.5	68.355
32.525	78	32.6239	1	32.525	68.116
32.55	75	32.6489	0	32.55	67.901
32.575	74	32.6739	1	32.575	67.713
32.6	96	32.6989	1	32.6	67.859
32.625	84	32.7239	1	32.625	67.775
32.65	83	32.7489	2	32.65	67.534
32.675	65	32.7739	0	32.675	67.489
32.7	87	32.7989	0	32.7	67.43
32.725	77	32.8239	1	32.725	67.37
32.75	73	32.8489	2	32.75	67.456
32.775	80	32.8739	1	32.775	67.177
32.8	79	32.8989	0	32.8	66.947
32.825	79	32.9239	0	32.825	66.914
32.85	84	32.9489	1	32.85	67.021
32.875	72	32.9739	2	32.875	66.915
32.9	73	32.9989	1	32.9	66.651
32.925	100	33.0239	4	32.925	66.43
32.95	75	33.0489	1	32.95	66.402
32.975	70	33.0739	2	32.975	66.512
33	76	33.0989	0	33	66.439
33.025	85	33.1239	0	33.025	66.85
33.05	65	33.1489	1	33.05	66.68
33.075	96	33.1739	0	33.075	66.702
33.1	81	33.1989	0	33.1	66.38
33.125	91	33.2239	1	33.125	66.119
33.15	80	33.2489	1	33.15	66.045
33.175	63	33.2739	1	33.175	65.792
33.2	69	33.2989	0	33.2	65.573
33.225	69	33.3239	0	33.225	65.535
33.25	73	33.3489	2	33.25	65.477
33.275	71	33.3739	1	33.275	65.401
33.3	67	33.3989	2	33.3	65.155
33.325	79	33.4239	1	33.325	64.952
33.35	58	33.4489	0	33.35	65.09
33.375	73	33.4739	0	33.375	65.017
33.4	74	33.4989	0	33.4	65.105
33.425	72	33.5239	1	33.425	64.99
33.45	87	33.5489	1	33.45	64.722
33.475	56	33.5739	1	33.475	64.49
33.5	79	33.5989	0	33.5	64.286
33.525	80	33.6239	1	33.525	64.26
33.55	57	33.6489	1	33.55	64.213
33.575	80	33.6739	1	33.575	64.147
33.6	71	33.6989	0	33.6	63.918
33.625	76	33.7239	0	33.625	63.882
33.65	80	33.7489	0	33.65	63.83
33.675	83	33.7739	0	33.675	63.763
33.7	65	33.7989	0	33.7	63.525
33.725	82	33.8239	0	33.725	63.315
33.75	62	33.8489	1	33.75	63.121
33.775	73	33.8739	3	33.775	62.937
33.8	84	33.8989	0	33.8	62.76
33.825	91	33.9239	0	33.825	62.597
33.85	61	33.9489	3	33.85	62.619
33.875	75	33.9739	1	33.875	62.925
33.9	58	33.9989	1	33.9	62.655
33.925	84	34.0239	4	33.925	62.458
33.95	72	34.0489	0	33.95	62.769
33.975	78	34.0739	0	33.975	62.667
34	68	34.0989	0	34	62.606
34.025	63	34.1239	1	34.025	63.021
34.05	76	34.1489	0	34.05	62.681
34.075	62	34.1739	1	34.075	62.413
34.1	68	34.1989	0	34.1	62.189
34.125	66	34.2239	1	34.125	62.145
34.15	72	34.2489	0	34.15	61.924
34.175	69	34.2739	2	34.175	61.885
34.2	65	34.2989	1	34.2	61.671
34.225	58	34.3239	1	34.225	61.638
34.25	72	34.3489	1	34.25	61.437
34.275	76	34.3739	1	34.275	61.582
34.3	85	34.3989	0	34.3	61.512
34.325	75	34.4239	2	34.325	61.445
34.35	76	34.4489	2	34.35	61.381
34.375	76	34.4739	1	34.375	61.308
34.4	72	34.4989	1	34.4	61.083
34.425	59	34.5239	1	34.425	61.221
34.45	58	34.5489	0	34.45	61.306
34.475	89	34.5739	1	34.475	61.201
34.5	65	34.5989	0	34.5	61.112
34.525	88	34.6239	2	34.525	61.022
34.55	58	34.6489	0	34.55	60.777
34.575	66	34.6739	2	34.575	60.723
34.6	57	34.6989	1	34.6	60.506
34.625	64	34.7239	0	34.625	60.632
34.65	65	34.7489	2	34.65	60.394
34.675	68	34.7739	0	34.675	60.517
34.7	81	34.7989	1	34.7	60.424
34.725	76	34.8239	0	34.725	60.188
34.75	72	34.8489	0	34.75	60.304
34.775	64	34.8739	0	34.775	60.052
34.8	71	34.8989	0	34.8	59.997
34.825	76	34.9239	1	34.825	59.766
34.85	84	34.9489	0	34.85	59.561
34.875	56	34.9739	1	34.875	59.372
34.9	66	34.9989	1	34.9	59.2
34.925	82	35.0239	1	34.925	59.195
34.95	64	35.0489	0	34.95	59.006
34.975	64	35.0739	0	34.975	59.001
35	75	35.0989	1	35	58.976
35.025	66	35.1239	1	35.025	58.932
35.05	77	35.1489	0	35.05	58.716
35.075	75	35.1739	0	35.075	58.535
35.1	60	35.1989	0	35.1	58.534
35.125	72	35.2239	1	35.125	58.503
35.15	77	35.2489	1	35.15	58.295
35.175	71	35.2739	0	35.175	58.112
35.2	72	35.2989	0	35.2	57.95
35.225	62	35.3239	0	35.225	57.963
35.25	76	35.3489	0	35.25	57.943
35.275	69	35.3739	0	35.275	57.743
35.3	66	35.3989	1	35.3	57.568
35.325	71	35.4239	0	35.325	57.405
35.35	71	35.4489	2	35.35	57.25
35.375	80	35.4739	0	35.375	57.108
35.4	59	35.4989	1	35.4	57.129
35.425	84	35.5239	1	35.425	56.972
35.45	74	35.5489	3	35.45	57.148
35.475	54	35.5739	0	35.475	56.947
35.5	73	35.5989	0	35.5	56.943
35.525	63	35.6239	1	35.525	56.941
35.55	59	35.6489	2	35.55	57.239
35.575	62	35.6739	3	35.575	56.972
35.6	62	35.6989	0	35.6	56.766
35.625	82	35.7239	0	35.625	56.761
35.65	70	35.7489	1	35.65	56.914
35.675	56	35.7739	2	35.675	57.172
35.7	68	35.7989	1	35.7	56.878
35.725	83	35.8239	0	35.725	56.653
35.75	57	35.8489	0	35.75	56.633
35.775	78	35.8739	1	35.775	56.758
35.8	57	35.8989	2	35.8	56.672
35.825	69	35.9239	2	35.825	56.431
35.85	73	35.9489	0	35.85	56.233
35.875	80	35.9739	0	35.875	56.228
35.9	77	35.9989	1	35.9	56.371
35.925	69	36.0239	1	35.925	56.458
35.95	59	36.0489	1	35.95	56.191
35.975	78	36.0739	0	35.975	55.98
36	71	36.0989	1	36	55.96
36.025	70	36.1239	3	36.025	55.924
36.05	79	36.1489	1	36.05	55.872
36.075	65	36.1739	2	36.075	55.658
36.1	67	36.1989	1	36.1	55.655
36.125	59	36.2239	0	36.125	55.953
36.15	64	36.2489	1	36.15	55.858
36.175	56	36.2739	0	36.175	55.943
36.2	65	36.2989	3	36.2	55.835
36.225	72	36.3239	2	36.225	55.585
36.25	82	36.3489	2	36.25	55.533
36.275	53	36.3739	0	36.275	55.329
36.3	66	36.3989	1	36.3	55.643
36.325	49	36.4239	1	36.325	55.714
36.35	61	36.4489	0	36.35	55.758
36.375	79	36.4739	1	36.375	55.47
36.4	65	36.4989	1	36.4	55.402
36.425	67	36.5239	0	36.425	55.325
36.45	51	36.5489	2	36.45	55.089
36.475	52	36.5739	0	36.475	55.052
36.5	75	36.5989	0	36.5	54.994
36.525	53	36.6239	0	36.525	54.78
36.55	72	36.6489	0	36.55	54.912
36.575	52	36.6739	0	36.575	54.666
36.6	55	36.6989	0	36.6	54.458
36.625	63	36.7239	1	36.625	54.27
36.65	62	36.7489	1	36.65	54.095
36.675	57	36.7739	2	36.675	53.928
36.7	71	36.7989	2	36.7	53.776
36.725	85	36.8239	1	36.725	53.796
36.75	55	36.8489	0	36.75	53.797
36.775	46	36.8739	2	36.775	53.951
36.8	82	36.8989	1	36.8	54.059
36.825	64	36.9239	0	36.825	53.97
36.85	58	36.9489	1	36.85	53.746
36.875	74	36.9739	1	36.875	53.884
36.9	72	36.9989	0	36.9	53.807
36.925	80	37.0239	1	36.925	53.579
36.95	63	37.0489	2	36.95	53.553
36.975	59	37.0739	1	36.975	53.507
37	56	37.0989	1	37	53.296
37.025	62	37.1239	3	37.025	53.288
37.05	60	37.1489	1	37.05	53.423
37.075	52	37.1739	1	37.075	53.354
37.1	56	37.1989	3	37.1	53.309
37.125	62	37.2239	0	37.125	53.586
37.15	77	37.2489	1	37.15	53.469
37.175	58	37.2739	0	37.175	53.395
37.2	77	37.2989	1	37.2	53.643
37.225	60	37.3239	2	37.225	53.344
37.25	58	37.3489	1	37.25	53.265
37.275	65	37.3739	1	37.275	53.028
37.3	52	37.3989	0	37.3	52.998
37.325	52	37.4239	1	37.325	53.115
37.35	52	37.4489	0	37.35	53.029
37.375	56	37.4739	0	37.375	52.947
37.4	52	37.4989	0	37.4	52.713
37.425	64	37.5239	1	37.425	52.671
37.45	76	37.5489	0	37.45	52.45
37.475	55	37.5739	1	37.475	52.256
37.5	55	37.5989	1	37.5	52.085
37.525	44	37.6239	1	37.525	52.082
37.55	76	37.6489	0	37.55	51.898
37.575	54	37.6739	3	37.575	51.9
37.6	61	37.6989	0	37.6	51.882
37.625	62	37.7239	1	37.625	51.847
37.65	69	37.7489	0	37.65	51.662
37.675	62	37.7739	0	37.675	51.981
37.7	57	37.7989	0	37.7	51.731
37.725	45	37.8239	1	37.725	51.688
37.75	53	37.8489	1	37.75	51.475
37.775	61	37.8739	1	37.775	51.288
37.8	66	37.8989	0	37.8	51.126
37.825	48	37.9239	0	37.825	51.14
37.85	59	37.9489	1	37.85	51.131
37.875	68	37.9739	0	37.875	51.102
37.9	48	37.9989	0	37.9	50.901
37.925	59	38.0239	1	37.925	50.734
37.95	64	38.0489	1	37.95	50.741
37.975	52	38.0739	3	37.975	50.559
38	68	38.0989	0	38	50.405
38.025	63	38.1239	0	38.025	50.429
38.05	61	38.1489	3	38.05	50.444
38.075	65	38.1739	0	38.075	50.756
38.1	62	38.1989	1	38.1	50.501
38.125	60	38.2239	1	38.125	50.322
38.15	55	38.2489	1	38.15	50.645
38.175	43	38.2739	0	38.175	50.399
38.2	62	38.2989	1	38.2	50.369
38.225	59	38.3239	1	38.225	50.334
38.25	61	38.3489	0	38.25	50.288
38.275	63	38.3739	2	38.275	50.082
38.3	76	38.3989	0	38.3	50.072
38.325	63	38.4239	0	38.325	50.041
38.35	70	38.4489	0	38.35	49.852
38.375	61	38.4739	0	38.375	50.007
38.4	43	38.4989	1	38.4	49.783
38.425	62	38.5239	0	38.425	49.596
38.45	56	38.5489	2	38.45	49.429
38.475	56	38.5739	0	38.475	49.28
38.5	53	38.5989	0	38.5	49.299
38.525	60	38.6239	1	38.525	49.142
38.55	57	38.6489	0	38.55	49.321
38.575	50	38.6739	0	38.575	49.115
38.6	57	38.6989	1	38.6	48.951
38.625	61	38.7239	0	38.625	48.963
38.65	48	38.7489	1	38.65	48.788
38.675	56	38.7739	1	38.675	48.641
38.7	57	38.7989	1	38.7	48.664
38.725	55	38.8239	0	38.725	48.505
38.75	50	38.8489	1	38.75	48.53
38.775	56	38.8739	0	38.775	48.535
38.8	49	38.8989	1	38.8	48.522
38.825	63	38.9239	0	38.825	48.343
38.85	56	38.9489	1	38.85	48.349
38.875	59	38.9739	0	38.875	48.18
38.9	51	38.9989	1	38.9	48.192
38.925	50	39.0239	0	38.925	48.027
38.95	62	39.0489	1	38.95	48.041
38.975	48	39.0739	1	38.975	47.878
39	58	39.0989	1	39	47.894
39.025	53	39.1239	0	39.025	47.732
39.05	50	39.1489	0	39.05	47.757
39.075	51	39.1739	0	39.075	47.763
39.1	67	39.1989	2	39.1	47.751
39.125	60	39.2239	3	39.125	47.566
39.15	44	39.2489	1	39.15	47.408
39.175	56	39.2739	3	39.175	47.28
39.2	66	39.2989	0	39.2	47.5
39.225	60	39.3239	1	39.225	47.816
39.25	40	39.3489	1	39.25	47.753
39.275	55	39.3739	0	39.275	48.025
39.3	45	39.3989	2	39.3	47.755
39.325	54	39.4239	0	39.325	47.713
39.35	57	39.4489	1	39.35	47.664
39.375	61	39.4739	1	39.375	47.464
39.4	64	39.4989	1	39.4	47.613
39.425	57	39.5239	2	39.425	47.394
39.45	71	39.5489	1	39.45	47.379
39.475	63	39.5739	2	39.475	47.355
39.5	46	39.5989	0	39.5	47.333
39.525	56	39.6239	1	39.525	47.467
39.55	55	39.6489	1	39.55	47.411
39.575	57	39.6739	0	39.575	47.517
39.6	54	39.6989	2	39.6	47.274
39.625	50	39.7239	2	39.625	47.243
39.65	49	39.7489	3	39.65	47.199
39.675	53	39.7739	1	39.675	47.001
39.7	55	39.7989	1	39.7	47.166
39.725	58	39.8239	0	39.725	47.293
39.75	55	39.8489	0	39.75	47.548
39.775	52	39.8739	0	39.775	47.424
39.8	57	39.8989	0	39.8	47.327
39.825	61	39.9239	1	39.825	47.081
39.85	54	39.9489	1	39.85	46.873
39.875	62	39.9739	1	39.875	46.687
39.9	49	39.9989	0	39.9	46.524
39.925	57	40.0239	1	39.925	46.538
39.95	49	40.0489	2	39.95	46.529
39.975	59	40.0739	1	39.975	46.501
40	53	40.0989	0	40	46.31
40.025	49	40.1239	0	40.025	46.32
40.05	64	40.1489	1	40.05	46.472
40.075	64	40.1739	1	40.075	46.412
40.1	71	40.1989	2	40.1	46.195
40.125	61	40.2239	2	40.125	46.02
40.15	53	40.2489	1	40.15	46.03
40.175	51	40.2739	1	40.175	46.028
40.2	52	40.2989	1	40.2	46.183
40.225	52	40.3239	0	40.225	46.294
40.25	48	40.3489	1	40.25	46.219
40.275	52	40.3739	2	40.275	46.161
40.3	68	40.3989	3	40.3	46.104
40.325	61	40.4239	0	40.325	45.891
40.35	60	40.4489	0	40.35	45.885
40.375	57	40.4739	1	40.375	46.04
40.4	47	40.4989	1	40.4	46.302
40.425	50	40.5239	2	40.425	46.014
40.45	53	40.5489	0	40.45	45.797
40.475	59	40.5739	2	40.475	45.779
40.5	46	40.5989	2	40.5	45.755
40.525	56	40.6239	0	40.525	45.877
40.55	52	40.6489	1	40.55	45.648
40.575	46	40.6739	1	40.575	45.796
40.6	63	40.6989	0	40.6	45.89
40.625	52	40.7239	1	40.625	45.638
40.65	58	40.7489	1	40.65	45.601
40.675	34	40.7739	1	40.675	45.552
40.7	47	40.7989	1	40.7	45.343
40.725	42	40.8239	1	40.725	45.33
40.75	48	40.8489	0	40.75	45.304
40.775	66	40.8739	0	40.775	45.272
40.8	50	40.8989	1	40.8	45.236
40.825	69	40.9239	0	40.825	45.192
40.85	42	40.9489	1	40.85	44.981
40.875	40	40.9739	2	40.875	44.808
40.9	35	40.9989	1	40.9	44.81
40.925	39	41.0239	1	40.925	44.634
40.95	47	41.0489	1	40.95	44.653
40.975	59	41.0739	1	40.975	44.813
41	52	41.0989	0	41	44.766
41.025	50	41.1239	1	41.025	44.727
41.05	54	41.1489	0	41.05	44.691
41.075	51	41.1739	0	41.075	44.649
41.1	46	41.1989	2	41.1	44.448
41.125	49	41.2239	1	41.125	44.436
41.15	42	41.2489	1	41.15	44.244
41.175	64	41.2739	2	41.175	44.092
41.2	58	41.2989	1	41.2	44.28
41.225	59	41.3239	0	41.225	44.248
41.25	59	41.3489	1	41.25	44.227
41.275	55	41.3739	1	41.275	44.364
41.3	49	41.3989	0	41.3	44.297
41.325	59	41.4239	1	41.325	44.083
41.35	44	41.4489	0	41.35	44.072
41.375	64	41.4739	0	41.375	44.042
41.4	60	41.4989	0	41.4	43.849
41.425	46	41.5239	2	41.425	43.842
41.45	48	41.5489	0	41.45	43.655
41.475	38	41.5739	2	41.475	43.492
41.5	51	41.5989	0	41.5	43.358
41.525	66	41.6239	0	41.525	43.55
41.55	54	41.6489	1	41.55	43.369
41.575	44	41.6739	2	41.575	43.538
41.6	47	41.6989	4	41.6	43.33
41.625	52	41.7239	0	41.625	43.166
41.65	58	41.7489	0	41.65	43.196
41.675	46	41.7739	1	41.675	43.386
41.7	51	41.7989	1	41.7	43.839
41.725	45	41.8239	0	41.725	43.541
41.75	55	41.8489	0	41.75	43.324
41.775	46	41.8739	1	41.775	43.311
41.8	53	41.8989	0	41.8	43.28
41.825	50	41.9239	2	41.825	43.078
41.85	58	41.9489	0	41.85	42.912
41.875	56	41.9739	1	41.875	42.922
41.9	55	41.9989	0	41.9	42.761
41.925	45	42.0239	1	41.925	42.938
41.95	43	42.0489	0	41.95	42.741
41.975	60	42.0739	1	41.975	42.738
42	63	42.0989	0	42	42.564
42.025	42	42.1239	0	42.025	42.573
42.05	43	42.1489	1	42.05	42.406
42.075	45	42.1739	1	42.075	42.42
42.1	62	42.1989	0	42.1	42.25
42.125	52	42.2239	0	42.125	42.109
42.15	50	42.2489	1	42.15	42.146
42.175	51	42.2739	2	42.175	42.153
42.2	51	42.2989	0	42.2	41.982
42.225	50	42.3239	2	42.225	41.842
42.25	49	42.3489	0	42.25	41.89
42.275	54	42.3739	1	42.275	42.066
42.3	58	42.3989	1	42.3	41.881
42.325	50	42.4239	2	42.325	42.052
42.35	63	42.4489	1	42.35	41.855
42.375	53	42.4739	0	42.375	41.862
42.4	58	42.4989	1	42.4	41.866
42.425	55	42.5239	0	42.425	42.022
42.45	40	42.5489	1	42.45	41.97
42.475	51	42.5739	2	42.475	41.77
42.5	42	42.5989	0	42.5	41.765
42.525	45	42.6239	2	42.525	41.589
42.55	33	42.6489	0	42.55	41.613
42.575	52	42.6739	2	42.575	41.771
42.6	49	42.6989	1	42.6	41.573
42.625	61	42.7239	0	42.625	41.732
42.65	36	42.7489	1	42.65	41.533
42.675	46	42.7739	1	42.675	41.697
42.7	64	42.7989	1	42.7	41.648
42.725	54	42.8239	1	42.725	41.447
42.75	40	42.8489	0	42.75	41.448
42.775	59	42.8739	0	42.775	41.436
42.8	50	42.8989	1	42.8	41.419
42.825	54	42.9239	2	42.825	41.392
42.85	52	42.9489	1	42.85	41.196
42.875	37	42.9739	0	42.875	41.038
42.9	49	42.9989	1	42.9	41.071
42.925	48	43.0239	2	42.925	41.242
42.95	55	43.0489	0	42.95	41.197
42.975	53	43.0739	1	42.975	41.003
43	55	43.0989	0	43	41.016
43.025	41	43.1239	1	43.025	41.168
43.05	51	43.1489	1	43.05	40.957
43.075	44	43.1739	3	43.075	40.946
43.1	49	43.1989	0	43.1	40.768
43.125	59	43.2239	1	43.125	40.781
43.15	46	43.2489	0	43.15	40.795
43.175	45	43.2739	1	43.175	41.11
43.2	52	43.2989	2	43.2	40.867
43.225	41	43.3239	1	43.225	40.839
43.25	62	43.3489	1	43.25	40.649
43.275	53	43.3739	1	43.275	40.663
43.3	52	43.3989	1	43.3	40.821
43.325	55	43.4239	0	43.325	40.775
43.35	34	43.4489	2	43.35	40.739
43.375	35	43.4739	0	43.375	40.707
43.4	49	43.4989	2	43.4	40.67
43.425	57	43.5239	0	43.425	40.482
43.45	50	43.5489	3	43.45	40.643
43.475	49	43.5739	1	43.475	40.442
43.5	48	43.5989	2	43.5	40.597
43.525	46	43.6239	2	43.525	40.401
43.55	36	43.6489	0	43.55	40.727
43.575	52	43.6739	3	43.575	40.657
43.6	64	43.6989	0	43.6	40.776
43.625	37	43.7239	1	43.625	40.858
43.65	43	43.7489	0	43.65	40.618
43.675	55	43.7739	1	43.675	40.907
43.7	52	43.7989	0	43.7	40.64
43.725	43	43.8239	0	43.725	40.589
43.75	57	43.8489	2	43.75	40.38
43.775	50	43.8739	1	43.775	40.36
43.8	34	43.8989	1	43.8	40.163
43.825	50	43.9239	0	43.825	40.006
43.85	47	43.9489	0	43.85	40.19
43.875	52	43.9739	0	43.875	40.156
43.9	52	43.9989	0	43.9	40.118
43.925	51	44.0239	0	43.925	39.916
43.95	51	44.0489	1	43.95	39.744
43.975	48	44.0739	0	43.975	39.591
44	42	44.0989	1	44	39.448
44.025	46	44.1239	3	44.025	39.321
44.05	44	44.1489	2	44.05	39.358
44.075	35	44.1739	0	44.075	39.212
44.1	50	44.1989	0	44.1	39.265
44.125	47	44.2239	0	44.125	39.622
44.15	38	44.2489	0	44.15	39.725
44.175	46	44.2739	1	44.175	39.484
44.2	47	44.2989	1	44.2	39.296
44.225	31	44.3239	1	44.225	39.134
44.25	47	44.3489	1	44.25	38.996
44.275	44	44.3739	1	44.275	39.034
44.3	37	44.3989	1	44.3	39.048
44.325	44	44.4239	0	44.325	39.052
44.35	41	44.4489	1	44.35	39.049
44.375	41	44.4739	2	44.375	39.041
44.4	40	44.4989	2	44.4	39.024
44.425	59	44.5239	2	44.425	38.845
44.45	44	44.5489	0	44.45	38.87
44.475	44	44.5739	2	44.475	39.046
44.5	41	44.5989	0	44.5	39.183
44.525	39	44.6239	2	44.525	39.284
44.55	48	44.6489	0	44.55	39.053
44.575	49	44.6739	3	44.575	39.191
44.6	39	44.6989	1	44.6	38.978
44.625	53	44.7239	2	44.625	39.124
44.65	40	44.7489	0	44.65	38.922
44.675	49	44.7739	2	44.675	39.244
44.7	33	44.7989	3	44.7	39.172
44.725	42	44.8239	1	44.725	39.273
44.75	40	44.8489	1	44.75	39.037
44.775	36	44.8739	1	44.775	39.191
44.8	41	44.8989	0	44.8	39.46
44.825	43	44.9239	2	44.825	39.347
44.85	49	44.9489	1	44.85	39.267
44.875	38	44.9739	0	44.875	39.195
44.9	38	44.9989	0	44.9	38.981
44.925	38	45.0239	0	44.925	39.127
44.95	46	45.0489	0	44.95	39.059
44.975	38	45.0739	2	44.975	38.834
45	34	45.0989	2	45	38.646
45.025	39	45.1239	2	45.025	38.478
45.05	42	45.1489	2	45.05	38.338
45.075	53	45.1739	1	45.075	38.541
45.1	43	45.1989	0	45.1	38.69
45.125	42	45.2239	1	45.125	38.809
45.15	49	45.2489	0	45.15	38.903
45.175	42	45.2739	0	45.175	38.812
45.2	45	45.2989	0	45.2	38.584
45.225	45	45.3239	3	45.225	38.556
45.25	42	45.3489	0	45.25	38.354
45.275	35	45.3739	1	45.275	38.18
45.3	51	45.3989	0	45.3	38.046
45.325	48	45.4239	0	45.325	38.398
45.35	60	45.4489	0	45.35	38.175
45.375	55	45.4739	1	45.375	38.158
45.4	40	45.4989	0	45.4	37.968
45.425	47	45.5239	2	45.425	37.805
45.45	47	45.5489	1	45.45	37.665
45.475	60	45.5739	0	45.475	37.695
45.5	45	45.5989	0	45.5	37.55
45.525	45	45.6239	0	45.525	37.749
45.55	42	45.6489	0	45.55	37.723
45.575	51	45.6739	1	45.575	37.535
45.6	35	45.6989	1	45.6	37.377
45.625	39	45.7239	0	45.625	37.237
45.65	43	45.7489	0	45.65	37.115
45.675	40	45.7739	1	45.675	37.166
45.7	45	45.7989	0	45.7	37.184
45.725	34	45.8239	0	45.725	37.023
45.75	51	45.8489	2	45.75	36.893
45.775	41	45.8739	1	45.775	36.935
45.8	62	45.8989	1	45.8	36.787
45.825	42	45.9239	0	45.825	36.674
45.85	48	45.9489	0	45.85	36.896
45.875	43	45.9739	0	45.875	36.896
45.9	34	45.9989	0	45.9	36.889
45.925	43	46.0239	4	45.925	36.716
45.95	44	46.0489	0	45.95	36.571
45.975	41	46.0739	0	45.975	36.442
46	44	46.0989	0	46	36.352
46.025	38	46.1239	0	46.025	36.904
46.05	40	46.1489	3	46.05	36.672
46.075	52	46.1739	0	46.075	36.498
46.1	34	46.1989	0	46.1	36.353
46.125	48	46.2239	0	46.125	36.245
46.15	49	46.2489	2	46.15	36.623
46.175	40	46.2739	2	46.175	36.417
46.2	40	46.2989	0	46.2	36.256
46.225	36	46.3239	0	46.225	36.133
46.25	40	46.3489	0	46.25	36.356
46.275	47	46.3739	1	46.275	36.51
46.3	39	46.3989	3	46.3	36.302
46.325	34	46.4239	4	46.325	36.139
46.35	54	46.4489	0	46.35	36.005
46.375	48	46.4739	1	46.375	36.067
46.4	44	46.4989	0	46.4	36.446
46.425	36	46.5239	2	46.425	36.887
46.45	38	46.5489	1	46.45	36.599
46.475	41	46.5739	0	46.475	36.549
46.5	47	46.5989	0	46.5	36.357
46.525	47	46.6239	2	46.525	36.524
46.55	40	46.6489	0	46.55	36.476
46.575	36	46.6739	0	46.575	36.27
46.6	33	46.6989	1	46.6	36.116
46.625	38	46.7239	1	46.625	36.298
46.65	25	46.7489	1	46.65	36.098
46.675	42	46.7739	1	46.675	35.942
46.7	46	46.7989	1	46.7	35.972
46.725	42	46.8239	0	46.725	35.982
46.75	32	46.8489	1	46.75	35.983
46.775	46	46.8739	1	46.775	35.98
46.8	37	46.8989	0	46.8	35.965
46.825	57	46.9239	1	46.825	35.79
46.85	61	46.9489	1	46.85	35.811
46.875	39	46.9739	0	46.875	35.809
46.9	38	46.9989	0	46.9	35.642
46.925	36	47.0239	1	46.925	35.668
46.95	47	47.0489	1	46.95	35.67
46.975	44	47.0739	0	46.975	35.498
47	39	47.0989	2	47	35.361
47.025	39	47.1239	1	47.025	35.404
47.05	41	47.1489	0	47.05	35.419
47.075	40	47.1739	1	47.075	35.271
47.1	43	47.1989	1	47.1	35.473
47.125	40	47.2239	2	47.125	35.453
47.15	27	47.2489	1	47.15	35.279
47.175	37	47.2739	3	47.175	35.303
47.2	41	47.2989	1	47.2	35.32
47.225	42	47.3239	2	47.225	35.49
47.25	41	47.3489	1	47.25	35.473
47.275	40	47.3739	0	47.275	35.784
47.3	36	47.3989	2	47.3	35.712
47.325	35	47.4239	0	47.325	35.828
47.35	42	47.4489	4	47.35	35.751
47.375	44	47.4739	3	47.375	35.543
47.4	41	47.4989	2	47.4	35.693
47.425	46	47.5239	1	47.425	35.502
47.45	43	47.5489	3	47.45	36.009
47.475	34	47.5739	0	47.475	36.241
47.5	55	47.5989	2	47.5	36.273
47.525	47	47.6239	1	47.525	36.168
47.55	53	47.6489	0	47.55	36.408
47.575	45	47.6739	2	47.575	36.118
47.6	42	47.6989	0	47.6	36.222
47.625	43	47.7239	0	47.625	36.125
47.65	46	47.7489	0	47.65	35.896
47.675	38	47.7739	1	47.675	36.025
47.7	36	47.7989	3	47.7	35.783
47.725	45	47.8239	0	47.725	35.584
47.75	32	47.8489	0	47.75	35.417
47.775	35	47.8739	0	47.775	35.446
47.8	35	47.8989	2	47.8	35.765
47.825	36	47.9239	2	47.825	35.515
47.85	37	47.9489	0	47.85	35.318
47.875	52	47.9739	0	47.875	35.165
47.9	36	47.9989	0	47.9	35.36
47.925	39	48.0239	0	47.925	35.488
47.95	32	48.0489	2	47.95	35.257
47.975	38	48.0739	1	47.975	35.073
48	35	48.0989	1	48	34.913
48.025	38	48.1239	1	48.025	34.782
48.05	40	48.1489	0	48.05	34.986
48.075	35	48.1739	1	48.075	34.969
48.1	45	48.1989	0	48.1	34.955
48.125	48	48.2239	2	48.125	34.933
48.15	43	48.2489	0	48.15	34.751
48.175	32	48.2739	0	48.175	34.759
48.2	42	48.2989	1	48.2	34.601
48.225	37	48.3239	1	48.225	34.784
48.25	42	48.3489	0	48.25	34.587
48.275	41	48.3739	0	48.275	34.434
48.3	56	48.3989	0	48.3	34.466
48.325	35	48.4239	0	48.325	34.471
48.35	42	48.4489	1	48.35	34.3
48.375	42	48.4739	0	48.375	34.156
48.4	45	48.4989	0	48.4	34.025
48.425	42	48.5239	1	48.425	33.911
48.45	39	48.5489	1	48.45	33.963
48.475	28	48.5739	2	48.475	33.822
48.5	50	48.5989	0	48.5	33.707
48.525	39	48.6239	2	48.525	33.769
48.55	47	48.6489	1	48.55	33.813
48.575	38	48.6739	1	48.575	33.994
48.6	39	48.6989	3	48.6	33.821
48.625	39	48.7239	1	48.625	34.011
48.65	41	48.7489	2	48.65	33.993
48.675	50	48.7739	1	48.675	33.997
48.7	31	48.7989	1	48.7	34.321
48.725	37	48.8239	0	48.725	34.258
48.75	37	48.8489	0	48.75	34.381
48.775	42	48.8739	1	48.775	34.318
48.8	41	48.8989	0	48.8	34.267
48.825	42	48.9239	1	48.825	34.058
48.85	39	48.9489	2	48.85	33.893
48.875	39	48.9739	2	48.875	33.907
48.9	47	48.9989	1	48.9	33.745
48.925	41	49.0239	2	48.925	33.779
48.95	37	49.0489	0	48.95	33.963
48.975	38	49.0739	1	48.975	34.099
49	41	49.0989	4	49	34.054
49.025	32	49.1239	0	49.025	34.178
49.05	50	49.1489	1	49.05	33.953
49.075	34	49.1739	1	49.075	33.965
49.1	21	49.1989	0	49.1	34.439
49.125	50	49.2239	0	49.125	34.161
49.15	37	49.2489	1	49.15	34.12
49.175	28	49.2739	2	49.175	34.077
49.2	37	49.2989	0	49.2	33.87
49.225	36	49.3239	2	49.225	33.704
49.25	41	49.3489	1	49.25	33.731
49.275	36	49.3739	1	49.275	33.891
49.3	45	49.3989	1	49.3	33.694
49.325	37	49.4239	0	49.325	33.863
49.35	42	49.4489	2	49.35	33.825
49.375	40	49.4739	0	49.375	33.796
49.4	33	49.4989	1	49.4	33.763
49.425	38	49.5239	2	49.425	33.581
49.45	45	49.5489	0	49.45	33.748
49.475	39	49.5739	0	49.475	33.547
49.5	40	49.5989	0	49.5	33.558
49.525	39	49.6239	3	49.525	33.71
49.55	37	49.6489	1	49.55	33.493
49.575	38	49.6739	3	49.575	33.319
49.6	46	49.6989	1	49.6	33.191
49.625	43	49.7239	3	49.625	33.559
49.65	51	49.7489	1	49.65	33.526
49.675	34	49.7739	1	49.675	33.827
49.7	36	49.7989	1	49.7	33.756
49.725	40	49.8239	1	49.725	34.031
49.75	35	49.8489	2	49.75	33.926
49.775	46	49.8739	0	49.775	33.854
49.8	40	49.8989	0	49.8	33.798
49.825	35	49.9239	0	49.825	33.759
49.85	36	49.9489	0	49.85	33.875
49.875	37	49.9739	1	49.875	33.632
49.9	38	49.9989	0	49.9	33.436
[truncated: 2,004 more rows]

## Sheet: Figure S9b
Ta3N5/Mg:GaN
Trpl spectrum		IRF		Fitting curve
Time (ns)	Intensity (Counts)	Time (ns)	Intensity (Counts)	Time (ns)	Intensity (Counts)
0	21	0.0385	3	0	0
0.025	91	0.0635	3	0.025	0
0.05	94	0.0885	1	0.05	0
0.075	85	0.1135	0	0.075	0
0.1	98	0.1385	1	0.1	0
0.125	80	0.1635	5	0.125	0
0.15	87	0.1885	1	0.15	0
0.175	70	0.2135	1	0.175	0
0.2	89	0.2385	0	0.2	0
0.225	74	0.2635	1	0.225	0
0.25	84	0.2885	1	0.25	0
0.275	74	0.3135	2	0.275	0
0.3	90	0.3385	0	0.3	0
0.325	93	0.3635	4	0.325	0
0.35	85	0.3885	0	0.35	0
0.375	81	0.4135	3	0.375	0
0.4	94	0.4385	1	0.4	0
0.425	90	0.4635	0	0.425	0
0.45	65	0.4885	1	0.45	0
0.475	82	0.5135	3	0.475	0
0.5	92	0.5385	0	0.5	0
0.525	81	0.5635	2	0.525	0
0.55	94	0.5885	0	0.55	0
0.575	98	0.6135	2	0.575	0
0.6	63	0.6385	3	0.6	0
0.625	84	0.6635	0	0.625	0
0.65	70	0.6885	2	0.65	0
0.675	70	0.7135	2	0.675	0
0.7	64	0.7385	1	0.7	0
0.725	92	0.7635	3	0.725	0
0.75	83	0.7885	0	0.75	0
0.775	88	0.8135	0	0.775	0
0.8	82	0.8385	4	0.8	0
0.825	80	0.8635	1	0.825	0
0.85	99	0.8885	1	0.85	0
0.875	89	0.9135	1	0.875	0
0.9	76	0.9385	0	0.9	0
0.925	77	0.9635	3	0.925	0
0.95	96	0.9885	0	0.95	0
0.975	80	1.0135	1	0.975	0
1	75	1.0385	0	1	0
1.025	69	1.0635	1	1.025	0
1.05	89	1.0885	2	1.05	0
1.075	80	1.1135	1	1.075	0
1.1	87	1.1385	1	1.1	0
1.125	64	1.1635	3	1.125	0
1.15	83	1.1885	0	1.15	0
1.175	72	1.2135	0	1.175	0
1.2	92	1.2385	1	1.2	0
1.225	87	1.2635	4	1.225	0
1.25	88	1.2885	4	1.25	0
1.275	86	1.3135	2	1.275	0
1.3	100	1.3385	3	1.3	0
1.325	74	1.3635	4	1.325	0
1.35	97	1.3885	2	1.35	81.642
1.375	77	1.4135	3	1.375	81.642
1.4	75	1.4385	3	1.4	81.673
1.425	85	1.4635	1	1.425	81.763
1.45	86	1.4885	1	1.45	81.813
1.475	74	1.5135	0	1.475	81.738
1.5	73	1.5385	2	1.5	81.58
1.525	93	1.5635	3	1.525	81.432
1.55	91	1.5885	5	1.55	81.417
1.575	88	1.6135	0	1.575	81.583
1.6	101	1.6385	3	1.6	81.73
1.625	84	1.6635	1	1.625	81.715
1.65	85	1.6885	4	1.65	81.681
1.675	81	1.7135	1	1.675	81.708
1.7	69	1.7385	2	1.7	81.766
1.725	79	1.7635	3	1.725	81.754
1.75	73	1.7885	4	1.75	81.751
1.775	71	1.8135	1	1.775	81.872
1.8	86	1.8385	1	1.8	81.98
1.825	91	1.8635	5	1.825	81.928
1.85	55	1.8885	1	1.85	81.923
1.875	79	1.9135	5	1.875	82.038
1.9	78	1.9385	8	1.9	82.143
1.925	67	1.9635	15	1.925	82.472
1.95	69	1.9885	9	1.95	83.309
1.975	88	2.0135	32	1.975	84.433
2	90	2.0385	118	2	86.074
2.025	97	2.0635	627	2.025	91.641
2.05	184	2.0885	2017	2.05	119.153
2.075	370	2.1135	4678	2.075	223.522
2.1	733	2.1385	7766	2.1	507.977
2.125	1342	2.1635	9487	2.125	1081.25
2.15	2158	2.1885	10000	2.15	1949.73
2.175	3079	2.2135	9051	2.175	2991.95
2.2	4007	2.2385	7955	2.2	4044.97
2.225	4870	2.2635	7392	2.225	4984.9
2.25	5556	2.2885	7624	2.25	5787.99
2.275	6141	2.3135	7876	2.275	6517.01
2.3	6850	2.3385	7842	2.3	7240.39
2.325	7435	2.3635	6895	2.325	7972.41
2.35	7952	2.3885	5711	2.35	8666.12
2.375	8442	2.4135	4543	2.375	9251.64
2.4	8883	2.4385	3516	2.4	9694.34
2.425	9151	2.4635	2726	2.425	9999.31
2.45	9364	2.4885	2134	2.45	10188.2
2.475	9611	2.5135	1850	2.475	10289.3
2.5	9627	2.5385	1680	2.5	10333
2.525	9613	2.5635	1466	2.525	10347.7
2.55	9660	2.5885	1289	2.55	10346.8
2.575	9808	2.6135	1135	2.575	10331
2.6	10000	2.6385	927	2.6	10301.3
2.625	9855	2.6635	807	2.625	10258
2.65	9716	2.6885	663	2.65	10200.9
2.675	9970	2.7135	569	2.675	10132.8
2.7	9949	2.7385	479	2.7	10056.2
2.725	9769	2.7635	438	2.725	9973.33
2.75	9614	2.7885	379	2.75	9886.97
2.775	9509	2.8135	296	2.775	9799.33
2.8	9560	2.8385	244	2.8	9709.51
2.825	9388	2.8635	241	2.825	9616.21
2.85	9488	2.8885	206	2.85	9522.05
2.875	9272	2.9135	168	2.875	9429.64
2.9	9503	2.9385	138	2.9	9337.92
2.925	9366	2.9635	122	2.925	9245.8
2.95	9156	2.9885	128	2.95	9153.96
2.975	9167	3.0135	101	2.975	9064.02
3	8917	3.0385	94	3	8976.42
3.025	8926	3.0635	81	3.025	8890.15
3.05	9005	3.0885	78	3.05	8805.17
3.075	8927	3.1135	72	3.075	8721.84
3.1	8619	3.1385	81	3.1	8640.36
3.125	8653	3.1635	65	3.125	8561.16
3.15	8725	3.1885	79	3.15	8484.13
3.175	8722	3.2135	55	3.175	8408.95
3.2	8476	3.2385	70	3.2	8335.46
3.225	8229	3.2635	81	3.225	8263.3
3.25	8376	3.2885	71	3.25	8193.59
3.275	8388	3.3135	95	3.275	8126.4
3.3	8239	3.3385	94	3.3	8061.26
3.325	8332	3.3635	100	3.325	7998.8
3.35	8097	3.3885	106	3.35	7938.55
3.375	8195	3.4135	113	3.375	7880.13
3.4	8131	3.4385	129	3.4	7823.72
3.425	8114	3.4635	156	3.425	7769.59
3.45	7968	3.4885	138	3.45	7718.6
3.475	8032	3.5135	131	3.475	7670.1
3.5	7662	3.5385	121	3.5	7621.92
3.525	7862	3.5635	115	3.525	7573.4
3.55	7869	3.5885	106	3.55	7524.83
3.575	7691	3.6135	103	3.575	7476.31
3.6	7743	3.6385	100	3.6	7427.94
3.625	7718	3.6635	95	3.625	7380.02
3.65	7624	3.6885	80	3.65	7332.62
3.675	7612	3.7135	76	3.675	7285.28
3.7	7368	3.7385	66	3.7	7237.66
3.725	7480	3.7635	61	3.725	7189.99
3.75	7517	3.7885	41	3.75	7142.36
3.775	7406	3.8135	35	3.775	7094.44
3.8	7320	3.8385	23	3.8	7045.87
3.825	7419	3.8635	38	3.825	6996.94
3.85	7077	3.8885	26	3.85	6948.53
3.875	7240	3.9135	26	3.875	6901.24
3.9	7195	3.9385	23	3.9	6854.48
3.925	7031	3.9635	18	3.925	6808.09
3.95	6922	3.9885	17	3.95	6762.17
3.975	6888	4.0135	18	3.975	6716.6
4	6812	4.0385	22	4	6671.63
4.025	6903	4.0635	11	4.025	6627.57
4.05	7002	4.0885	16	4.05	6584.12
4.075	6911	4.1135	7	4.075	6540.95
4.1	6773	4.1385	8	4.1	6498.17
4.125	6765	4.1635	12	4.125	6455.66
4.15	6741	4.1885	13	4.15	6413.75
4.175	6704	4.2135	12	4.175	6372.78
4.2	6590	4.2385	11	4.2	6332.54
4.225	6615	4.2635	6	4.225	6292.81
4.25	6528	4.2885	11	4.25	6253.38
4.275	6406	4.3135	13	4.275	6214.32
4.3	6317	4.3385	11	4.3	6176.05
4.325	6263	4.3635	7	4.325	6138.49
4.35	6312	4.3885	8	4.35	6101.24
4.375	6247	4.4135	8	4.375	6064.2
4.4	6420	4.4385	5	4.4	6027.61
4.425	6170	4.4635	6	4.425	5991.43
4.45	6131	4.4885	6	4.45	5955.57
4.475	6050	4.5135	10	4.475	5920.15
4.5	5934	4.5385	8	4.5	5885.34
4.525	6201	4.5635	5	4.525	5851.14
4.55	6104	4.5885	7	4.55	5817.25
4.575	6044	4.6135	11	4.575	5783.59
4.6	5982	4.6385	10	4.6	5750.51
4.625	5850	4.6635	9	4.625	5718.1
4.65	5818	4.6885	10	4.65	5686.07
4.675	5744	4.7135	9	4.675	5654.35
4.7	5899	4.7385	12	4.7	5622.99
4.725	5658	4.7635	10	4.725	5592.05
4.75	5654	4.7885	11	4.75	5561.55
4.775	5739	4.8135	4	4.775	5531.38
4.8	5661	4.8385	4	4.8	5501.32
4.825	5610	4.8635	5	4.825	5471.2
4.85	5587	4.8885	2	4.85	5441.26
4.875	5553	4.9135	7	4.875	5411.63
4.9	5767	4.9385	8	4.9	5382.34
4.925	5538	4.9635	5	4.925	5353.62
4.95	5516	4.9885	4	4.95	5325.32
4.975	5473	5.0135	7	4.975	5297.13
5	5463	5.0385	4	5	5269.18
5.025	5462	5.0635	8	5.025	5241.59
5.05	5345	5.0885	4	5.05	5214.32
5.075	5414	5.1135	5	5.075	5187.35
5.1	5367	5.1385	4	5.1	5160.56
5.125	5183	5.1635	7	5.125	5133.96
5.15	5162	5.1885	7	5.15	5107.7
5.175	5295	5.2135	6	5.175	5081.86
5.2	5249	5.2385	7	5.2	5056.32
5.225	5140	5.2635	5	5.225	5030.99
5.25	5210	5.2885	7	5.25	5005.88
5.275	5074	5.3135	7	5.275	4980.98
5.3	5139	5.3385	5	5.3	4956.38
5.325	5107	5.3635	5	5.325	4932.02
5.35	5049	5.3885	4	5.35	4907.75
5.375	4917	5.4135	2	5.375	4883.64
5.4	5112	5.4385	6	5.4	4859.63
5.425	5003	5.4635	5	5.425	4835.83
5.45	4952	5.4885	7	5.45	4812.42
5.475	4926	5.5135	4	5.475	4789.33
5.5	4954	5.5385	8	5.5	4766.46
5.525	4984	5.5635	9	5.525	4743.78
5.55	4888	5.5885	8	5.55	4721.5
5.575	4872	5.6135	5	5.575	4699.56
5.6	4849	5.6385	5	5.6	4677.67
5.625	4789	5.6635	6	5.625	4655.75
5.65	4677	5.6885	4	5.65	4633.98
5.675	4754	5.7135	2	5.675	4612.41
5.7	4728	5.7385	3	5.7	4590.87
5.725	4526	5.7635	0	5.725	4569.38
5.75	4696	5.7885	7	5.75	4547.99
5.775	4448	5.8135	3	5.775	4526.87
5.8	4761	5.8385	4	5.8	4506.15
5.825	4589	5.8635	5	5.825	4485.59
5.85	4561	5.8885	2	5.85	4465.19
5.875	4448	5.9135	4	5.875	4444.95
5.9	4550	5.9385	2	5.9	4424.79
5.925	4467	5.9635	3	5.925	4404.77
5.95	4566	5.9885	2	5.95	4384.89
5.975	4468	6.0135	2	5.975	4365.15
6	4389	6.0385	3	6	4345.54
6.025	4340	6.0635	5	6.025	4326.1
6.05	4491	6.0885	3	6.05	4306.95
6.075	4406	6.1135	4	6.075	4288.04
6.1	4342	6.1385	2	6.1	4269.25
6.125	4310	6.1635	3	6.125	4250.54
6.15	4340	6.1885	4	6.15	4231.91
6.175	4407	6.2135	7	6.175	4213.48
6.2	4349	6.2385	3	6.2	4195.38
6.225	4229	6.2635	3	6.225	4177.5
6.25	4374	6.2885	2	6.25	4159.58
6.275	4232	6.3135	3	6.275	4141.66
6.3	4103	6.3385	4	6.3	4123.86
6.325	4269	6.3635	5	6.325	4106.26
6.35	4130	6.3885	2	6.35	4088.93
6.375	4205	6.4135	2	6.375	4071.71
6.4	4140	6.4385	6	6.4	4054.47
6.425	4080	6.4635	4	6.425	4037.4
6.45	4175	6.4885	2	6.45	4020.64
6.475	3990	6.5135	5	6.475	4003.93
6.5	4102	6.5385	3	6.5	3987.26
6.525	4179	6.5635	4	6.525	3970.78
6.55	3968	6.5885	2	6.55	3954.41
6.575	4050	6.6135	4	6.575	3938.11
6.6	3936	6.6385	2	6.6	3921.89
6.625	3841	6.6635	1	6.625	3905.8
6.65	3947	6.6885	9	6.65	3889.72
6.675	4040	6.7135	2	6.675	3873.91
6.7	3993	6.7385	4	6.7	3858.45
6.725	3887	6.7635	6	6.725	3842.94
6.75	3782	6.7885	4	6.75	3827.53
6.775	3858	6.8135	2	6.775	3812.35
6.8	3862	6.8385	2	6.8	3797.14
6.825	3799	6.8635	7	6.825	3781.86
6.85	3863	6.8885	2	6.85	3766.79
6.875	3826	6.9135	3	6.875	3751.98
6.9	3913	6.9385	0	6.9	3737.14
6.925	3707	6.9635	5	6.925	3722.22
6.95	3679	6.9885	2	6.95	3707.41
6.975	3717	7.0135	1	6.975	3692.85
7	3742	7.0385	2	7	3678.3
7.025	3654	7.0635	4	7.025	3663.74
7.05	3652	7.0885	3	7.05	3649.39
7.075	3694	7.1135	3	7.075	3635.26
7.1	3537	7.1385	5	7.1	3621.21
7.125	3626	7.1635	3	7.125	3607.28
7.15	3685	7.1885	4	7.15	3593.51
7.175	3580	7.2135	5	7.175	3579.79
7.2	3643	7.2385	1	7.2	3566.2
7.225	3583	7.2635	2	7.225	3552.66
7.25	3623	7.2885	0	7.25	3539.01
7.275	3549	7.3135	4	7.275	3525.35
7.3	3504	7.3385	7	7.3	3511.82
7.325	3599	7.3635	5	7.325	3498.67
7.35	3537	7.3885	5	7.35	3485.83
7.375	3514	7.4135	3	7.375	3473.02
7.4	3495	7.4385	4	7.4	3460.17
7.425	3434	7.4635	3	7.425	3447.3
7.45	3437	7.4885	2	7.45	3434.49
7.475	3466	7.5135	1	7.475	3421.7
7.5	3454	7.5385	2	7.5	3408.87
7.525	3375	7.5635	2	7.525	3396.07
7.55	3423	7.5885	0	7.55	3383.4
7.575	3365	7.6135	2	7.575	3370.78
7.6	3413	7.6385	5	7.6	3358.18
7.625	3377	7.6635	2	7.625	3345.83
7.65	3318	7.6885	1	7.65	3333.7
7.675	3336	7.7135	2	7.675	3321.5
7.7	3397	7.7385	3	7.7	3309.27
7.725	3262	7.7635	6	7.725	3297.18
7.75	3237	7.7885	4	7.75	3285.36
7.775	3254	7.8135	2	7.775	3273.75
7.8	3212	7.8385	2	7.8	3262.1
7.825	3363	7.8635	4	7.825	3250.34
7.85	3224	7.8885	1	7.85	3238.66
7.875	3278	7.9135	1	7.875	3227.07
7.9	3213	7.9385	3	7.9	3215.44
7.925	3132	7.9635	2	7.925	3203.86
7.95	3129	7.9885	5	7.95	3192.44
7.975	3188	8.0135	2	7.975	3181.18
8	3288	8.0385	1	8	3170.05
8.025	3216	8.0635	5	8.025	3158.84
8.05	3100	8.0885	4	8.05	3147.69
8.075	3123	8.1135	1	8.075	3136.79
8.1	3038	8.1385	1	8.1	3125.9
8.125	3158	8.1635	4	8.125	3114.86
8.15	3137	8.1885	2	8.15	3103.91
8.175	3127	8.2135	0	8.175	3093.14
8.2	3139	8.2385	1	8.2	3082.33
8.225	3027	8.2635	5	8.225	3071.44
8.25	3066	8.2885	0	8.25	3060.75
8.275	3067	8.3135	4	8.275	3050.24
8.3	3008	8.3385	0	8.3	3039.72
8.325	2969	8.3635	7	8.325	3029.24
8.35	3132	8.3885	5	8.35	3018.91
8.375	3016	8.4135	4	8.375	3008.89
8.4	3141	8.4385	1	8.4	2998.95
8.425	3026	8.4635	1	8.425	2988.85
8.45	2966	8.4885	5	8.45	2978.59
8.475	2974	8.5135	5	8.475	2968.44
8.5	2873	8.5385	4	8.5	2958.6
8.525	2962	8.5635	3	8.525	2948.88
8.55	3019	8.5885	2	8.55	2939.12
8.575	2985	8.6135	2	8.575	2929.29
8.6	3021	8.6385	1	8.6	2919.42
8.625	3015	8.6635	2	8.625	2909.56
8.65	2805	8.6885	1	8.65	2899.72
8.675	2995	8.7135	1	8.675	2889.95
8.7	2909	8.7385	3	8.7	2880.2
8.725	2866	8.7635	2	8.725	2870.55
8.75	2828	8.7885	0	8.75	2861.05
8.775	2812	8.8135	3	8.775	2851.52
8.8	2857	8.8385	3	8.8	2841.99
8.825	2837	8.8635	3	8.825	2832.65
8.85	2744	8.8885	1	8.85	2823.44
8.875	2736	8.9135	2	8.875	2814.21
8.9	2767	8.9385	0	8.9	2804.94
8.925	2753	8.9635	1	8.925	2795.66
8.95	2711	8.9885	3	8.95	2786.37
8.975	2734	9.0135	3	8.975	2777.21
9	2702	9.0385	1	9	2768.25
9.025	2706	9.0635	2	9.025	2759.33
9.05	2804	9.0885	1	9.05	2750.36
9.075	2696	9.1135	2	9.075	2741.41
9.1	2674	9.1385	1	9.1	2732.51
9.125	2615	9.1635	6	9.125	2723.66
9.15	2707	9.1885	1	9.15	2714.98
9.175	2654	9.2135	5	9.175	2706.47
9.2	2734	9.2385	3	9.2	2697.95
9.225	2684	9.2635	2	9.225	2689.51
9.25	2741	9.2885	3	9.25	2681.06
9.275	2682	9.3135	1	9.275	2672.58
9.3	2619	9.3385	2	9.3	2664.11
9.325	2630	9.3635	3	9.325	2655.62
9.35	2588	9.3885	2	9.35	2647.21
9.375	2671	9.4135	2	9.375	2638.91
9.4	2612	9.4385	2	9.4	2630.62
9.425	2561	9.4635	3	9.425	2622.34
9.45	2514	9.4885	3	9.45	2614.13
9.475	2544	9.5135	3	9.475	2606.03
9.5	2509	9.5385	0	9.5	2598
9.525	2622	9.5635	0	9.525	2589.9
9.55	2594	9.5885	5	9.55	2581.67
9.575	2539	9.6135	0	9.575	2573.56
9.6	2554	9.6385	2	9.6	2565.64
9.625	2517	9.6635	5	9.625	2557.65
9.65	2500	9.6885	3	9.65	2549.79
9.675	2526	9.7135	3	9.675	2542.14
9.7	2517	9.7385	1	9.7	2534.47
9.725	2516	9.7635	1	9.725	2526.73
9.75	2458	9.7885	3	9.75	2518.89
9.775	2399	9.8135	3	9.775	2511.11
9.8	2465	9.8385	1	9.8	2503.5
9.825	2412	9.8635	4	9.825	2495.91
9.85	2459	9.8885	2	9.85	2488.33
9.875	2422	9.9135	4	9.875	2480.86
9.9	2448	9.9385	2	9.9	2473.44
9.925	2459	9.9635	1	9.925	2466.05
9.95	2430	9.9885	0	9.95	2458.61
9.975	2373	10.0135	2	9.975	2451.05
10	2387	10.0385	2	10	2443.5
10.025	2412	10.0635	5	10.025	2436.1
10.05	2381	10.0885	3	10.05	2428.89
10.075	2346	10.1135	0	10.075	2421.82
10.1	2435	10.1385	2	10.1	2414.65
10.125	2430	10.1635	3	10.125	2407.33
10.15	2352	10.1885	3	10.15	2400.12
10.175	2384	10.2135	2	10.175	2393.08
10.2	2459	10.2385	2	10.2	2386.05
10.225	2420	10.2635	0	10.225	2378.99
10.25	2317	10.2885	2	10.25	2371.88
10.275	2352	10.3135	4	10.275	2364.75
10.3	2296	10.3385	3	10.3	2357.78
10.325	2288	10.3635	3	10.325	2350.99
10.35	2318	10.3885	3	10.35	2344.22
10.375	2264	10.4135	3	10.375	2337.46
10.4	2322	10.4385	4	10.4	2330.71
10.425	2238	10.4635	5	10.425	2324.03
10.45	2272	10.4885	1	10.45	2317.48
10.475	2198	10.5135	2	10.475	2310.91
10.5	2283	10.5385	2	10.5	2304.17
10.525	2295	10.5635	0	10.525	2297.43
10.55	2250	10.5885	3	10.55	2290.68
10.575	2212	10.6135	5	10.575	2283.94
10.6	2290	10.6385	2	10.6	2277.43
10.625	2216	10.6635	0	10.625	2271.06
10.65	2221	10.6885	1	10.65	2264.52
10.675	2247	10.7135	1	10.675	2257.83
10.7	2175	10.7385	2	10.7	2251.19
10.725	2295	10.7635	2	10.725	2244.65
10.75	2208	10.7885	5	10.75	2238.2
10.775	2222	10.8135	3	10.775	2231.91
10.8	2225	10.8385	1	10.8	2225.75
10.825	2206	10.8635	1	10.825	2219.51
10.85	2138	10.8885	3	10.85	2213.12
10.875	2244	10.9135	1	10.875	2206.77
10.9	2195	10.9385	1	10.9	2200.52
10.925	2120	10.9635	0	10.925	2194.22
10.95	2172	10.9885	2	10.95	2187.87
10.975	2066	11.0135	2	10.975	2181.55
11	2120	11.0385	2	11	2175.36
11.025	2127	11.0635	4	11.025	2169.26
11.05	2082	11.0885	1	11.05	2163.24
11.075	2118	11.1135	5	11.075	2157.28
11.1	2112	11.1385	4	11.1	2151.33
11.125	2094	11.1635	1	11.125	2145.54
11.15	2128	11.1885	7	11.15	2139.72
11.175	2083	11.2135	2	11.175	2133.89
11.2	2087	11.2385	5	11.2	2128.22
11.225	2045	11.2635	2	11.225	2122.53
11.25	2125	11.2885	4	11.25	2116.79
11.275	2110	11.3135	2	11.275	2111.05
11.3	2062	11.3385	2	11.3	2105.31
11.325	2110	11.3635	2	11.325	2099.52
11.35	2089	11.3885	1	11.35	2093.71
11.375	1937	11.4135	4	11.375	2087.89
11.4	2082	11.4385	2	11.4	2082.14
11.425	1979	11.4635	3	11.425	2076.5
11.45	2062	11.4885	2	11.45	2070.89
11.475	1996	11.5135	2	11.475	2065.26
11.5	2032	11.5385	1	11.5	2059.63
11.525	2005	11.5635	1	11.525	2053.97
11.55	2014	11.5885	1	11.55	2048.27
11.575	2037	11.6135	3	11.575	2042.57
11.6	1966	11.6385	1	11.6	2036.97
11.625	2020	11.6635	3	11.625	2031.45
11.65	1974	11.6885	2	11.65	2025.95
11.675	1970	11.7135	1	11.675	2020.51
11.7	1985	11.7385	2	11.7	2015.05
11.725	1941	11.7635	1	11.725	2009.56
11.75	1983	11.7885	5	11.75	2004.09
11.775	2057	11.8135	3	11.775	1998.75
11.8	1923	11.8385	1	11.8	1993.58
11.825	1956	11.8635	5	11.825	1988.34
11.85	1960	11.8885	3	11.85	1983.08
11.875	1899	11.9135	0	11.875	1977.96
11.9	1923	11.9385	3	11.9	1972.75
11.925	1873	11.9635	3	11.925	1967.41
11.95	1904	11.9885	6	11.95	1962.21
11.975	1899	12.0135	2	11.975	1957.21
12	1935	12.0385	4	12	1952.27
12.025	1943	12.0635	0	12.025	1947.26
12.05	1797	12.0885	1	12.05	1942.14
12.075	1909	12.1135	1	12.075	1936.88
12.1	1867	12.1385	2	12.1	1931.61
12.125	1837	12.1635	1	12.125	1926.43
12.15	1799	12.1885	7	12.15	1921.31
12.175	1918	12.2135	0	12.175	1916.36
12.2	1924	12.2385	2	12.2	1911.54
12.225	1908	12.2635	2	12.225	1906.54
12.25	1821	12.2885	3	12.25	1901.49
12.275	1860	12.3135	4	12.275	1896.55
12.3	1823	12.3385	4	12.3	1891.72
12.325	1781	12.3635	2	12.325	1887
12.35	1785	12.3885	0	12.35	1882.26
12.375	1745	12.4135	2	12.375	1877.34
12.4	1834	12.4385	5	12.4	1872.33
12.425	1872	12.4635	1	12.425	1867.51
12.45	1832	12.4885	1	12.45	1862.83
12.475	1765	12.5135	2	12.475	1857.99
12.5	1772	12.5385	4	12.5	1853.1
12.525	1806	12.5635	4	12.525	1848.36
12.55	1865	12.5885	2	12.55	1843.79
12.575	1796	12.6135	4	12.575	1839.22
12.6	1841	12.6385	1	12.6	1834.6
12.625	1813	12.6635	6	12.625	1829.97
12.65	1765	12.6885	0	12.65	1825.39
12.675	1767	12.7135	2	12.675	1820.87
12.7	1728	12.7385	3	12.7	1816.18
12.725	1657	12.7635	1	12.725	1811.51
12.75	1799	12.7885	3	12.75	1806.92
12.775	1788	12.8135	1	12.775	1802.31
12.8	1653	12.8385	7	12.8	1797.73
12.825	1762	12.8635	4	12.825	1793.29
12.85	1719	12.8885	0	12.85	1789.08
12.875	1734	12.9135	2	12.875	1784.73
12.9	1711	12.9385	0	12.9	1780.12
12.925	1722	12.9635	2	12.925	1775.49
12.95	1727	12.9885	1	12.95	1770.89
12.975	1738	13.0135	1	12.975	1766.34
13	1732	13.0385	1	13	1761.82
13.025	1760	13.0635	1	13.025	1757.28
13.05	1773	13.0885	1	13.05	1752.76
13.075	1774	13.1135	1	13.075	1748.27
13.1	1696	13.1385	1	13.1	1743.79
13.125	1669	13.1635	2	13.125	1739.34
13.15	1757	13.1885	1	13.15	1734.93
13.175	1659	13.2135	0	13.175	1730.58
13.2	1716	13.2385	5	13.2	1726.17
13.225	1668	13.2635	3	13.225	1721.85
13.25	1665	13.2885	0	13.25	1717.77
13.275	1619	13.3135	2	13.275	1713.61
13.3	1615	13.3385	2	13.3	1709.29
13.325	1684	13.3635	3	13.325	1705.02
13.35	1707	13.3885	4	13.35	1700.87
13.375	1738	13.4135	3	13.375	1696.82
13.4	1718	13.4385	3	13.4	1692.83
13.425	1721	13.4635	2	13.425	1688.82
13.45	1638	13.4885	5	13.45	1684.76
13.475	1601	13.5135	3	13.475	1680.76
13.5	1663	13.5385	3	13.5	1676.85
13.525	1642	13.5635	1	13.525	1672.91
13.55	1607	13.5885	0	13.55	1668.87
13.575	1698	13.6135	1	13.575	1664.69
13.6	1643	13.6385	1	13.6	1660.44
13.625	1586	13.6635	4	13.625	1656.26
13.65	1683	13.6885	0	13.65	1652.22
13.675	1617	13.7135	3	13.675	1648.25
13.7	1540	13.7385	1	13.7	1644.23
13.725	1649	13.7635	0	13.725	1640.23
13.75	1628	13.7885	0	13.75	1636.18
13.775	1628	13.8135	3	13.775	1632.03
13.8	1504	13.8385	2	13.8	1627.97
13.825	1552	13.8635	1	13.825	1624.08
13.85	1556	13.8885	3	13.85	1620.19
13.875	1528	13.9135	2	13.875	1616.29
13.9	1558	13.9385	5	13.9	1612.46
13.925	1598	13.9635	1	13.925	1608.74
13.95	1637	13.9885	3	13.95	1605.05
13.975	1542	14.0135	1	13.975	1601.28
14	1514	14.0385	2	14	1597.45
14.025	1519	14.0635	2	14.025	1593.62
14.05	1567	14.0885	1	14.05	1589.8
14.075	1511	14.1135	1	14.075	1586
14.1	1454	14.1385	1	14.1	1582.15
14.125	1537	14.1635	1	14.125	1578.29
14.15	1520	14.1885	2	14.15	1574.44
14.175	1575	14.2135	3	14.175	1570.65
14.2	1490	14.2385	4	14.2	1566.97
14.225	1482	14.2635	1	14.225	1563.41
14.25	1499	14.2885	4	14.25	1559.86
14.275	1478	14.3135	1	14.275	1556.25
14.3	1472	14.3385	1	14.3	1552.66
14.325	1531	14.3635	0	14.325	1548.98
14.35	1480	14.3885	2	14.35	1545.2
14.375	1587	14.4135	1	14.375	1541.44
14.4	1509	14.4385	2	14.4	1537.77
14.425	1549	14.4635	3	14.425	1534.13
14.45	1449	14.4885	4	14.45	1530.58
14.475	1490	14.5135	3	14.475	1527.15
14.5	1430	14.5385	6	14.5	1523.79
14.525	1459	14.5635	4	14.525	1520.5
14.55	1423	14.5885	2	14.55	1517.29
14.575	1480	14.6135	3	14.575	1513.99
14.6	1525	14.6385	2	14.6	1510.55
14.625	1448	14.6635	1	14.625	1507.09
14.65	1481	14.6885	1	14.65	1503.59
14.675	1549	14.7135	3	14.675	1500.01
14.7	1510	14.7385	1	14.7	1496.48
14.725	1457	14.7635	2	14.725	1493.03
14.75	1437	14.7885	3	14.75	1489.56
14.775	1451	14.8135	2	14.775	1486.14
14.8	1437	14.8385	3	14.8	1482.79
14.825	1479	14.8635	5	14.825	1479.45
14.85	1479	14.8885	3	14.85	1476.22
14.875	1451	14.9135	1	14.875	1473.08
14.9	1510	14.9385	5	14.9	1469.81
14.925	1393	14.9635	3	14.925	1466.49
14.95	1498	14.9885	2	14.95	1463.32
14.975	1471	15.0135	1	14.975	1460.11
15	1431	15.0385	0	15	1456.76
15.025	1399	15.0635	1	15.025	1453.31
15.05	1410	15.0885	2	15.05	1449.82
15.075	1410	15.1135	2	15.075	1446.41
15.1	1370	15.1385	3	15.1	1443.11
15.125	1460	15.1635	2	15.125	1439.89
15.15	1353	15.1885	3	15.15	1436.7
15.175	1335	15.2135	2	15.175	1433.51
15.2	1454	15.2385	1	15.2	1430.34
15.225	1458	15.2635	1	15.225	1427.11
15.25	1362	15.2885	2	15.25	1423.8
15.275	1352	15.3135	1	15.275	1420.51
15.3	1394	15.3385	2	15.3	1417.27
15.325	1376	15.3635	1	15.325	1414.04
15.35	1389	15.3885	2	15.35	1410.83
15.375	1317	15.4135	2	15.375	1407.62
15.4	1387	15.4385	0	15.4	1404.46
15.425	1380	15.4635	2	15.425	1401.27
15.45	1392	15.4885	2	15.45	1398.04
15.475	1353	15.5135	2	15.475	1394.88
15.5	1377	15.5385	3	15.5	1391.8
15.525	1325	15.5635	1	15.525	1388.76
15.55	1312	15.5885	5	15.55	1385.72
15.575	1311	15.6135	0	15.575	1382.72
15.6	1381	15.6385	2	15.6	1379.76
15.625	1472	15.6635	0	15.625	1376.67
15.65	1306	15.6885	1	15.65	1373.51
15.675	1358	15.7135	2	15.675	1370.34
15.7	1305	15.7385	5	15.7	1367.22
15.725	1269	15.7635	2	15.725	1364.3
15.75	1264	15.7885	0	15.75	1361.49
15.775	1375	15.8135	0	15.775	1358.53
15.8	1313	15.8385	4	15.8	1355.36
15.825	1259	15.8635	1	15.825	1352.29
15.85	1335	15.8885	4	15.85	1349.38
15.875	1335	15.9135	2	15.875	1346.51
15.9	1302	15.9385	1	15.9	1343.67
15.925	1356	15.9635	1	15.925	1340.77
15.95	1308	15.9885	1	15.95	1337.76
15.975	1348	16.0135	2	15.975	1334.73
16	1290	16.0385	0	16	1331.76
16.025	1325	16.0635	1	16.025	1328.79
16.05	1267	16.0885	1	16.05	1325.77
16.075	1236	16.1135	1	16.075	1322.77
16.1	1315	16.1385	2	16.1	1319.81
16.125	1274	16.1635	1	16.125	1316.9
16.15	1333	16.1885	1	16.15	1314.02
16.175	1261	16.2135	0	16.175	1311.12
16.2	1319	16.2385	2	16.2	1308.17
16.225	1260	16.2635	3	16.225	1305.23
16.25	1242	16.2885	3	16.25	1302.44
16.275	1297	16.3135	1	16.275	1299.77
16.3	1257	16.3385	0	16.3	1297.06
16.325	1266	16.3635	2	16.325	1294.2
16.35	1283	16.3885	0	16.35	1291.3
16.375	1247	16.4135	2	16.375	1288.45
16.4	1250	16.4385	0	16.4	1285.6
16.425	1181	16.4635	1	16.425	1282.77
16.45	1226	16.4885	1	16.45	1279.92
16.475	1217	16.5135	0	16.475	1277.08
16.5	1189	16.5385	3	16.5	1274.25
16.525	1290	16.5635	3	16.525	1271.46
16.55	1219	16.5885	2	16.55	1268.84
16.575	1223	16.6135	1	16.575	1266.28
16.6	1248	16.6385	0	16.6	1263.62
16.625	1249	16.6635	0	16.625	1260.85
16.65	1241	16.6885	1	16.65	1258
16.675	1192	16.7135	2	16.675	1255.17
16.7	1232	16.7385	1	16.7	1252.45
16.725	1235	16.7635	1	16.725	1249.8
16.75	1238	16.7885	2	16.75	1247.11
16.775	1196	16.8135	4	16.775	1244.44
16.8	1232	16.8385	0	16.8	1241.9
16.825	1175	16.8635	0	16.825	1239.39
16.85	1240	16.8885	1	16.85	1236.7
16.875	1179	16.9135	2	16.875	1233.93
16.9	1232	16.9385	2	16.9	1231.27
16.925	1217	16.9635	3	16.925	1228.72
16.95	1280	16.9885	3	16.95	1226.22
16.975	1188	17.0135	3	16.975	1223.79
17	1259	17.0385	2	17	1221.39
17.025	1235	17.0635	2	17.025	1218.96
17.05	1236	17.0885	1	17.05	1216.48
17.075	1203	17.1135	3	17.075	1213.93
17.1	1208	17.1385	1	17.1	1211.4
17.125	1181	17.1635	6	17.125	1208.92
17.15	1179	17.1885	2	17.15	1206.53
17.175	1192	17.2135	1	17.175	1204.27
17.2	1196	17.2385	2	17.2	1201.87
17.225	1155	17.2635	1	17.225	1199.33
17.25	1142	17.2885	2	17.25	1196.8
17.275	1248	17.3135	0	17.275	1194.29
17.3	1149	17.3385	1	17.3	1191.76
17.325	1203	17.3635	1	17.325	1189.17
17.35	1148	17.3885	3	17.35	1186.6
17.375	1211	17.4135	1	17.375	1184.14
17.4	1142	17.4385	1	17.4	1181.74
17.425	1155	17.4635	0	17.425	1179.29
17.45	1147	17.4885	1	17.45	1176.75
17.475	1141	17.5135	1	17.475	1174.19
17.5	1125	17.5385	1	17.5	1171.68
17.525	1140	17.5635	4	17.525	1169.21
17.55	1098	17.5885	0	17.55	1166.84
17.575	1153	17.6135	3	17.575	1164.54
17.6	1196	17.6385	1	17.6	1162.16
17.625	1122	17.6635	1	17.625	1159.81
17.65	1101	17.6885	1	17.65	1157.42
17.675	1165	17.7135	3	17.675	1154.98
17.7	1143	17.7385	6	17.7	1152.62
17.725	1168	17.7635	2	17.725	1150.48
17.75	1105	17.7885	1	17.75	1148.46
17.775	1098	17.8135	3	17.775	1146.23
17.8	1106	17.8385	3	17.8	1143.89
17.825	1112	17.8635	0	17.825	1141.67
17.85	1130	17.8885	1	17.85	1139.41
17.875	1090	17.9135	2	17.875	1137
17.9	1169	17.9385	3	17.9	1134.61
17.925	1075	17.9635	2	17.925	1132.36
17.95	1075	17.9885	0	17.95	1130.17
17.975	1036	18.0135	2	17.975	1127.89
18	1159	18.0385	2	18	1125.53
18.025	1105	18.0635	4	18.025	1123.24
18.05	1063	18.0885	1	18.05	1121.09
18.075	1151	18.1135	4	18.075	1118.96
18.1	1079	18.1385	0	18.1	1116.8
18.125	1033	18.1635	1	18.125	1114.62
18.15	1108	18.1885	2	18.15	1112.31
18.175	1054	18.2135	5	18.175	1110
18.2	1091	18.2385	3	18.2	1107.88
18.225	1048	18.2635	1	18.225	1105.92
18.25	1075	18.2885	2	18.25	1103.85
18.275	1094	18.3135	2	18.275	1101.63
18.3	1075	18.3385	3	18.3	1099.43
18.325	1075	18.3635	2	18.325	1097.3
18.35	1059	18.3885	1	18.35	1095.2
18.375	1063	18.4135	0	18.375	1093.04
18.4	1115	18.4385	2	18.4	1090.77
18.425	1082	18.4635	2	18.425	1088.48
18.45	1088	18.4885	1	18.45	1086.3
18.475	1063	18.5135	0	18.475	1084.16
18.5	1044	18.5385	1	18.5	1081.92
18.525	1058	18.5635	2	18.525	1079.64
18.55	1103	18.5885	5	18.55	1077.44
18.575	1032	18.6135	1	18.575	1075.43
18.6	1103	18.6385	1	18.6	1073.5
18.625	1009	18.6635	6	18.625	1071.41
18.65	1020	18.6885	2	18.65	1069.37
18.675	1004	18.7135	2	18.675	1067.52
18.7	1025	18.7385	0	18.7	1065.55
18.725	1044	18.7635	2	18.725	1063.41
18.75	1040	18.7885	4	18.75	1061.23
18.775	1001	18.8135	0	18.775	1059.19
18.8	1029	18.8385	1	18.8	1057.2
18.825	1033	18.8635	1	18.825	1055.06
18.85	1039	18.8885	3	18.85	1052.88
18.875	1035	18.9135	1	18.875	1050.81
18.9	1017	18.9385	5	18.9	1048.8
18.925	1046	18.9635	3	18.925	1046.85
18.95	991	18.9885	6	18.95	1045.04
18.975	1002	19.0135	2	18.975	1043.3
19	1044	19.0385	2	19	1041.56
19.025	1035	19.0635	4	19.025	1039.65
19.05	963	19.0885	1	19.05	1037.69
19.075	1051	19.1135	4	19.075	1035.78
19.1	1052	19.1385	1	19.1	1033.84
19.125	1014	19.1635	1	19.125	1031.91
19.15	1077	19.1885	1	19.15	1029.88
19.175	969	19.2135	4	19.175	1027.78
19.2	1025	19.2385	3	19.2	1025.79
19.225	1013	19.2635	2	19.225	1023.96
19.25	955	19.2885	3	19.25	1022.12
19.275	974	19.3135	0	19.275	1020.22
19.3	965	19.3385	1	19.3	1018.27
19.325	1006	19.3635	1	19.325	1016.2
19.35	1050	19.3885	1	19.35	1014.12
19.375	935	19.4135	2	19.375	1012.08
19.4	969	19.4385	1	19.4	1010.08
19.425	1002	19.4635	3	19.425	1008.12
19.45	965	19.4885	2	19.45	1006.19
19.475	999	19.5135	3	19.475	1004.33
19.5	950	19.5385	1	19.5	1002.5
19.525	933	19.5635	2	19.525	1000.65
19.55	966	19.5885	0	19.55	998.729
19.575	1006	19.6135	1	19.575	996.76
19.6	949	19.6385	2	19.6	994.738
19.625	901	19.6635	2	19.625	992.765
19.65	987	19.6885	4	19.65	990.891
19.675	941	19.7135	1	19.675	989.112
19.7	1031	19.7385	3	19.7	987.359
19.725	995	19.7635	1	19.725	985.543
19.75	955	19.7885	2	19.75	983.704
19.775	987	19.8135	3	19.775	981.837
19.8	986	19.8385	2	19.8	980.013
19.825	930	19.8635	0	19.825	978.252
19.85	959	19.8885	3	19.85	976.396
19.875	960	19.9135	4	19.875	974.49
19.9	990	19.9385	3	19.9	972.755
19.925	966	19.9635	1	19.925	971.136
19.95	895	19.9885	2	19.95	969.414
19.975	932	20.0135	2	19.975	967.575
20	1000	20.0385	0	20	965.75
20.025	980	20.0635	0	20.025	963.898
20.05	913	20.0885	1	20.05	961.932
20.075	948	20.1135	0	20.075	959.953
20.1	988	20.1385	2	20.1	958.018
20.125	864	20.1635	3	20.125	956.124
20.15	950	20.1885	0	20.15	954.363
20.175	956	20.2135	1	20.175	952.626
20.2	935	20.2385	4	20.2	950.766
20.225	902	20.2635	0	20.225	948.986
20.25	938	20.2885	0	20.25	947.296
20.275	926	20.3135	1	20.275	945.446
20.3	919	20.3385	3	20.3	943.525
20.325	913	20.3635	1	20.325	941.738
20.35	921	20.3885	1	20.35	940.046
20.375	872	20.4135	1	20.375	938.286
20.4	912	20.4385	2	20.4	936.477
20.425	870	20.4635	1	20.425	934.706
20.45	927	20.4885	3	20.45	932.97
20.475	975	20.5135	1	20.475	931.268
20.5	871	20.5385	0	20.5	929.6
20.525	945	20.5635	4	20.525	927.837
20.55	958	20.5885	2	20.55	926.089
20.575	820	20.6135	1	20.575	924.503
20.6	882	20.6385	1	20.6	922.872
20.625	897	20.6635	2	20.625	921.124
20.65	907	20.6885	2	20.65	919.388
20.675	941	20.7135	1	20.675	917.722
20.7	874	20.7385	1	20.7	916.054
20.725	905	20.7635	2	20.725	914.331
20.75	879	20.7885	5	20.75	912.615
20.775	918	20.8135	3	20.775	911.065
20.8	970	20.8385	0	20.8	909.662
20.825	904	20.8635	1	20.825	908.117
20.85	844	20.8885	4	20.85	906.363
20.875	867	20.9135	2	20.875	904.695
20.9	891	20.9385	1	20.9	903.183
20.925	865	20.9635	2	20.925	901.598
20.95	896	20.9885	2	20.95	899.931
20.975	971	21.0135	2	20.975	898.304
21	895	21.0385	3	21	896.711
21.025	799	21.0635	2	21.025	895.152
21.05	931	21.0885	2	21.05	893.626
21.075	896	21.1135	0	21.075	892.068
21.1	885	21.1385	1	21.1	890.422
21.125	880	21.1635	0	21.125	888.691
21.15	853	21.1885	2	21.15	886.945
21.175	817	21.2135	0	21.175	885.24
21.2	865	21.2385	1	21.2	883.577
21.225	871	21.2635	2	21.225	881.883
21.25	860	21.2885	1	21.25	880.233
21.275	853	21.3135	2	21.275	878.647
21.3	814	21.3385	1	21.3	877.063
21.325	834	21.3635	1	21.325	875.481
21.35	857	21.3885	3	21.35	873.871
21.375	833	21.4135	0	21.375	872.303
21.4	888	21.4385	0	21.4	870.763
21.425	831	21.4635	2	21.425	869.099
21.45	902	21.4885	0	21.45	867.423
21.475	833	21.5135	2	21.475	865.815
21.5	874	21.5385	1	21.5	864.21
21.525	828	21.5635	1	21.525	862.644
21.55	857	21.5885	4	21.55	861.077
21.575	851	21.6135	1	21.575	859.581
21.6	842	21.6385	1	21.6	858.175
21.625	903	21.6635	3	21.625	856.666
21.65	848	21.6885	1	21.65	855.138
21.675	850	21.7135	2	21.675	853.677
21.7	812	21.7385	2	21.7	852.182
21.725	819	21.7635	4	21.725	850.695
21.75	876	21.7885	4	21.75	849.304
21.775	844	21.8135	3	21.775	848.034
21.8	850	21.8385	1	21.8	846.784
21.825	835	21.8635	0	21.825	845.401
21.85	819	21.8885	4	21.85	843.838
21.875	829	21.9135	3	21.875	842.297
21.9	815	21.9385	2	21.9	840.951
21.925	813	21.9635	1	21.925	839.622
21.95	798	21.9885	2	21.95	838.169
21.975	839	22.0135	2	21.975	836.664
22	825	22.0385	2	22	835.201
22.025	817	22.0635	0	22.025	833.77
22.05	868	22.0885	1	22.05	832.28
22.075	756	22.1135	1	22.075	830.704
22.1	865	22.1385	2	22.1	829.144
22.125	807	22.1635	3	22.125	827.652
22.15	773	22.1885	5	22.15	826.259
22.175	798	22.2135	0	22.175	825.021
22.2	799	22.2385	5	22.2	823.766
22.225	865	22.2635	4	22.225	822.417
22.25	807	22.2885	0	22.25	821.204
22.275	832	22.3135	1	22.275	819.939
22.3	789	22.3385	0	22.3	818.43
22.325	845	22.3635	2	22.325	816.851
22.35	814	22.3885	3	22.35	815.317
22.375	859	22.4135	1	22.375	813.918
22.4	793	22.4385	0	22.4	812.578
22.425	693	22.4635	3	22.425	811.109
22.45	765	22.4885	3	22.45	809.625
22.475	813	22.5135	2	22.475	808.306
22.5	817	22.5385	0	22.5	807.037
22.525	785	22.5635	0	22.525	805.642
22.55	802	22.5885	0	22.55	804.099
22.575	755	22.6135	1	22.575	802.514
22.6	785	22.6385	0	22.6	800.974
22.625	780	22.6635	4	22.625	799.471
22.65	766	22.6885	3	22.65	798.07
22.675	800	22.7135	1	22.675	796.857
22.7	789	22.7385	0	22.7	795.626
22.725	771	22.7635	2	22.725	794.208
22.75	789	22.7885	1	22.75	792.741
22.775	801	22.8135	2	22.775	791.348
22.8	720	22.8385	0	22.8	789.985
22.825	754	22.8635	1	22.825	788.596
22.85	784	22.8885	1	22.85	787.147
22.875	797	22.9135	1	22.875	785.711
22.9	742	22.9385	0	22.9	784.311
22.925	798	22.9635	0	22.925	782.883
22.95	805	22.9885	2	22.95	781.398
22.975	779	23.0135	2	22.975	779.959
23	838	23.0385	3	23	778.65
23.025	804	23.0635	3	23.025	777.427
23.05	813	23.0885	3	23.05	776.262
23.075	766	23.1135	0	23.075	775.121
23.1	737	23.1385	1	23.1	773.88
23.125	807	23.1635	3	23.125	772.487
23.15	750	23.1885	1	23.15	771.144
23.175	760	23.2135	1	23.175	769.895
23.2	800	23.2385	4	23.2	768.581
23.225	759	23.2635	0	23.225	767.307
23.25	774	23.2885	3	23.25	766.095
23.275	759	23.3135	0	23.275	764.817
23.3	736	23.3385	2	23.3	763.518
23.325	754	23.3635	2	23.325	762.188
23.35	738	23.3885	0	23.35	760.901
23.375	745	23.4135	0	23.375	759.611
23.4	737	23.4385	1	23.4	758.202
23.425	718	23.4635	0	23.425	756.776
23.45	724	23.4885	2	23.45	755.391
23.475	740	23.5135	1	23.475	754.043
23.5	746	23.5385	2	23.5	752.761
23.525	745	23.5635	1	23.525	751.51
23.55	726	23.5885	2	23.55	750.26
23.575	708	23.6135	0	23.575	749.01
23.6	737	23.6385	2	23.6	747.732
23.625	769	23.6635	2	23.625	746.425
23.65	760	23.6885	1	23.65	745.191
23.675	771	23.7135	2	23.675	743.984
23.7	727	23.7385	2	23.7	742.747
23.725	741	23.7635	1	23.725	741.546
23.75	708	23.7885	3	23.75	740.342
23.775	712	23.8135	3	23.775	739.144
23.8	691	23.8385	1	23.8	738.04
23.825	701	23.8635	3	23.825	736.928
23.85	709	23.8885	1	23.85	735.755
23.875	771	23.9135	0	23.875	734.586
23.9	725	23.9385	0	23.9	733.322
23.925	737	23.9635	2	23.925	731.946
23.95	719	23.9885	1	23.95	730.619
23.975	791	24.0135	1	23.975	729.39
24	761	24.0385	0	24	728.157
24.025	698	24.0635	2	24.025	726.869
24.05	742	24.0885	2	24.05	725.588
24.075	712	24.1135	2	24.075	724.408
24.1	740	24.1385	2	24.1	723.286
24.125	765	24.1635	1	24.125	722.161
24.15	715	24.1885	0	24.15	721.003
24.175	691	24.2135	2	24.175	719.754
24.2	700	24.2385	3	24.2	718.485
24.225	722	24.2635	0	24.225	717.351
24.25	696	24.2885	0	24.25	716.239
24.275	736	24.3135	3	24.275	714.969
24.3	702	24.3385	0	24.3	713.719
24.325	728	24.3635	1	24.325	712.564
24.35	711	24.3885	3	24.35	711.34
24.375	729	24.4135	1	24.375	710.163
24.4	717	24.4385	2	24.4	709.076
24.425	662	24.4635	1	24.425	707.953
24.45	741	24.4885	4	24.45	706.804
24.475	694	24.5135	3	24.475	705.721
24.5	665	24.5385	2	24.5	704.76
24.525	709	24.5635	5	24.525	703.787
24.55	690	24.5885	3	24.55	702.815
24.575	754	24.6135	0	24.575	701.933
24.6	673	24.6385	1	24.6	700.91
24.625	706	24.6635	2	24.625	699.681
24.65	615	24.6885	2	24.65	698.471
24.675	734	24.7135	1	24.675	697.359
24.7	712	24.7385	1	24.7	696.248
24.725	695	24.7635	1	24.725	695.078
24.75	695	24.7885	0	24.75	693.884
24.775	701	24.8135	1	24.775	692.665
24.8	708	24.8385	0	24.8	691.424
24.825	677	24.8635	4	24.825	690.193
24.85	658	24.8885	3	24.85	689.063
24.875	714	24.9135	2	24.875	688.121
24.9	658	24.9385	3	24.9	687.191
24.925	661	24.9635	0	24.925	686.196
24.95	703	24.9885	2	24.95	685.138
24.975	661	25.0135	3	24.975	683.992
25	666	25.0385	1	25	682.922
25.025	714	25.0635	4	25.025	681.909
25.05	670	25.0885	0	25.05	680.896
25.075	688	25.1135	2	25.075	679.884
25.1	652	25.1385	1	25.1	678.774
25.125	693	25.1635	1	25.125	677.648
25.15	705	25.1885	3	25.15	676.524
25.175	659	25.2135	3	25.175	675.441
25.2	709	25.2385	2	25.2	674.482
25.225	679	25.2635	0	25.225	673.546
25.25	683	25.2885	3	25.25	672.481
25.275	669	25.3135	2	25.275	671.366
25.3	652	25.3385	3	25.3	670.352
25.325	636	25.3635	2	25.325	669.395
25.35	670	25.3885	3	25.35	668.438
25.375	682	25.4135	3	25.375	667.477
25.4	658	25.4385	2	25.4	666.549
25.425	662	25.4635	1	25.425	665.618
25.45	663	25.4885	1	25.45	664.591
25.475	641	25.5135	1	25.475	663.479
25.5	623	25.5385	2	25.5	662.349
25.525	620	25.5635	2	25.525	661.257
25.55	649	25.5885	2	25.55	660.232
25.575	689	25.6135	0	25.575	659.236
25.6	647	25.6385	2	25.6	658.178
25.625	666	25.6635	0	25.625	657.063
25.65	639	25.6885	0	25.65	655.961
25.675	620	25.7135	1	25.675	654.795
25.7	632	25.7385	1	25.7	653.614
25.725	653	25.7635	2	25.725	652.503
25.75	626	25.7885	3	25.75	651.457
25.775	648	25.8135	1	25.775	650.504
25.8	671	25.8385	2	25.8	649.576
25.825	692	25.8635	0	25.825	648.581
25.85	612	25.8885	2	25.85	647.53
25.875	642	25.9135	1	25.875	646.451
25.9	615	25.9385	2	25.9	645.413
25.925	653	25.9635	4	25.925	644.406
25.95	592	25.9885	4	25.95	643.497
25.975	647	26.0135	2	25.975	642.737
26	652	26.0385	1	26	641.96
26.025	625	26.0635	1	26.025	641.023
26.05	633	26.0885	0	26.05	639.969
26.075	584	26.1135	1	26.075	638.865
26.1	689	26.1385	4	26.1	637.74
26.125	639	26.1635	1	26.125	636.752
26.15	676	26.1885	3	26.15	635.885
26.175	671	26.2135	1	26.175	634.976
26.2	626	26.2385	4	26.2	634.041
26.225	593	26.2635	4	26.225	633.135
26.25	619	26.2885	2	26.25	632.359
26.275	625	26.3135	1	26.275	631.597
26.3	616	26.3385	0	26.3	630.675
26.325	633	26.3635	1	26.325	629.607
26.35	563	26.3885	2	26.35	628.491
26.375	618	26.4135	2	26.375	627.452
26.4	619	26.4385	3	26.4	626.508
26.425	623	26.4635	1	26.425	625.625
26.45	597	26.4885	1	26.45	624.738
26.475	645	26.5135	2	26.475	623.753
26.5	671	26.5385	1	26.5	622.75
26.525	636	26.5635	5	26.525	621.783
26.55	666	26.5885	3	26.55	620.912
26.575	642	26.6135	2	26.575	620.194
26.6	625	26.6385	1	26.6	619.426
26.625	589	26.6635	0	26.625	618.504
26.65	610	26.6885	2	26.65	617.464
26.675	601	26.7135	2	26.675	616.407
26.7	644	26.7385	2	26.7	615.457
26.725	660	26.7635	1	26.725	614.562
26.75	644	26.7885	0	26.75	613.639
26.775	622	26.8135	1	26.775	612.621
26.8	637	26.8385	2	26.8	611.555
26.825	622	26.8635	0	26.825	610.561
26.85	548	26.8885	2	26.85	609.598
26.875	592	26.9135	2	26.875	608.606
26.9	598	26.9385	1	26.9	607.684
26.925	589	26.9635	3	26.925	606.788
26.95	644	26.9885	1	26.95	605.893
26.975	619	27.0135	3	26.975	605.033
27	602	27.0385	1	27	604.167
27.025	609	27.0635	2	27.025	603.305
27.05	628	27.0885	0	27.05	602.408
27.075	593	27.1135	2	27.075	601.454
27.1	595	27.1385	1	27.1	600.474
27.125	635	27.1635	0	27.125	599.535
27.15	598	27.1885	3	27.15	598.564
27.175	627	27.2135	0	27.175	597.601
27.2	653	27.2385	1	27.2	596.704
27.225	585	27.2635	3	27.225	595.74
27.25	590	27.2885	3	27.25	594.82
27.275	551	27.3135	1	27.275	594.056
27.3	606	27.3385	6	27.3	593.278
27.325	591	27.3635	1	27.325	592.532
27.35	580	27.3885	2	27.35	591.876
27.375	580	27.4135	0	27.375	591.077
27.4	604	27.4385	1	27.4	590.136
27.425	595	27.4635	0	27.425	589.139
27.45	573	27.4885	2	27.45	588.126
27.475	599	27.5135	2	27.475	587.151
27.5	575	27.5385	4	27.5	586.279
27.525	586	27.5635	3	27.525	585.526
27.55	594	27.5885	3	27.55	584.86
27.575	600	27.6135	0	27.575	584.18
27.6	572	27.6385	4	27.6	583.372
27.625	604	27.6635	1	27.625	582.509
27.65	570	27.6885	1	27.65	581.716
27.675	595	27.7135	2	27.675	580.853
27.7	553	27.7385	0	27.7	579.938
27.725	559	27.7635	2	27.725	579.031
27.75	593	27.7885	1	27.75	578.095
27.775	563	27.8135	3	27.775	577.201
27.8	583	27.8385	0	27.8	576.369
27.825	572	27.8635	1	27.825	575.537
27.85	586	27.8885	2	27.85	574.608
27.875	563	27.9135	3	27.875	573.694
27.9	570	27.9385	1	27.9	572.908
27.925	557	27.9635	1	27.925	572.145
27.95	545	27.9885	3	27.95	571.285
27.975	580	28.0135	0	27.975	570.436
28	615	28.0385	0	28	569.617
28.025	549	28.0635	0	28.025	568.672
28.05	617	28.0885	1	28.05	567.648
28.075	541	28.1135	0	28.075	566.666
28.1	630	28.1385	1	28.1	565.722
28.125	549	28.1635	1	28.125	564.782
28.15	548	28.1885	2	28.15	563.879
28.175	582	28.2135	3	28.175	563.038
28.2	547	28.2385	2	28.2	562.293
28.225	518	28.2635	3	28.225	561.599
28.25	591	28.2885	1	28.25	560.899
28.275	542	28.3135	3	28.275	560.165
28.3	552	28.3385	2	28.3	559.399
28.325	572	28.3635	1	28.325	558.668
28.35	531	28.3885	0	28.35	557.9
28.375	584	28.4135	4	28.375	557.012
28.4	569	28.4385	2	28.4	556.168
28.425	538	28.4635	3	28.425	555.482
28.45	547	28.4885	2	28.45	554.814
28.475	579	28.5135	1	28.475	554.115
28.5	564	28.5385	1	28.5	553.35
28.525	538	28.5635	1	28.525	552.496
28.55	528	28.5885	2	28.55	551.62
28.575	510	28.6135	3	28.575	550.783
28.6	551	28.6385	2	28.6	550.045
28.625	561	28.6635	0	28.625	549.363
28.65	547	28.6885	2	28.65	548.578
28.675	531	28.7135	2	28.675	547.71
28.7	563	28.7385	1	28.7	546.915
28.725	511	28.7635	1	28.725	546.146
28.75	544	28.7885	2	28.75	545.318
28.775	555	28.8135	3	28.775	544.497
28.8	555	28.8385	3	28.8	543.771
28.825	518	28.8635	1	28.825	543.136
28.85	550	28.8885	1	28.85	542.458
28.875	503	28.9135	3	28.875	541.657
28.9	548	28.9385	1	28.9	540.867
28.925	563	28.9635	5	28.925	540.141
28.95	594	28.9885	1	28.95	539.476
28.975	541	29.0135	0	28.975	538.869
29	548	29.0385	2	29	538.094
29.025	573	29.0635	2	29.025	537.21
29.05	556	29.0885	2	29.05	536.433
29.075	577	29.1135	2	29.075	535.714
29.1	559	29.1385	0	29.1	534.995
29.125	565	29.1635	2	29.125	534.213
29.15	494	29.1885	5	29.15	533.373
29.175	534	29.2135	1	29.175	532.703
29.2	552	29.2385	2	29.2	532.145
29.225	589	29.2635	2	29.225	531.449
29.25	546	29.2885	1	29.25	530.7
29.275	559	29.3135	4	29.275	529.954
29.3	546	29.3385	2	29.3	529.244
29.325	539	29.3635	3	29.325	528.627
29.35	541	29.3885	2	29.35	528.001
29.375	553	29.4135	2	29.375	527.345
29.4	514	29.4385	2	29.4	526.656
29.425	524	29.4635	3	29.425	525.941
29.45	568	29.4885	1	29.45	525.259
29.475	502	29.5135	4	29.475	524.577
29.5	539	29.5385	0	29.5	523.896
29.525	541	29.5635	3	29.525	523.216
29.55	532	29.5885	0	29.55	522.472
29.575	507	29.6135	3	29.575	521.706
29.6	567	29.6385	2	29.6	520.945
29.625	524	29.6635	1	29.625	520.253
29.65	492	29.6885	1	29.65	519.553
29.675	541	29.7135	0	29.675	518.763
29.7	517	29.7385	4	29.7	517.919
29.725	540	29.7635	0	29.725	517.15
29.75	495	29.7885	3	29.75	516.474
29.775	512	29.8135	1	29.775	515.758
29.8	505	29.8385	1	29.8	515.051
29.825	532	29.8635	0	29.825	514.308
29.85	493	29.8885	1	29.85	513.479
29.875	528	29.9135	0	29.875	512.628
29.9	546	29.9385	3	29.9	511.785
29.925	492	29.9635	1	29.925	511.01
29.95	508	29.9885	0	29.95	510.331
29.975	511	30.0135	1	29.975	509.58
30	495	30.0385	0	30	508.743
30.025	482	30.0635	2	30.025	507.915
30.05	546	30.0885	1	30.05	507.124
30.075	515	30.1135	2	30.075	506.4
30.1	558	30.1385	2	30.1	505.702
30.125	536	30.1635	3	30.125	505.037
30.15	512	30.1885	1	30.15	504.429
30.175	494	30.2135	2	30.175	503.817
30.2	503	30.2385	1	30.2	503.138
30.225	504	30.2635	2	30.225	502.434
30.25	500	30.2885	1	30.25	501.732
30.275	471	30.3135	0	30.275	501.033
30.3	498	30.3385	2	30.3	500.271
30.325	479	30.3635	2	30.325	499.488
30.35	507	30.3885	2	30.35	498.805
30.375	509	30.4135	1	30.375	498.179
30.4	486	30.4385	1	30.4	497.518
30.425	461	30.4635	1	30.425	496.795
30.45	498	30.4885	2	30.45	496.048
30.475	506	30.5135	2	30.475	495.338
30.5	520	30.5385	4	30.5	494.692
30.525	526	30.5635	2	30.525	494.135
30.55	468	30.5885	2	30.55	493.635
30.575	508	30.6135	2	30.575	493.06
30.6	521	30.6385	3	30.6	492.428
30.625	502	30.6635	0	30.625	491.829
30.65	499	30.6885	2	30.65	491.196
30.675	486	30.7135	2	30.675	490.471
30.7	491	30.7385	1	30.7	489.791
30.725	525	30.7635	1	30.725	489.139
30.75	486	30.7885	0	30.75	488.425
30.775	472	30.8135	2	30.775	487.656
30.8	502	30.8385	2	30.8	486.896
30.825	465	30.8635	0	30.825	486.237
30.85	506	30.8885	1	30.85	485.57
30.875	483	30.9135	3	30.875	484.812
30.9	483	30.9385	2	30.9	484.128
30.925	482	30.9635	1	30.925	483.566
30.95	490	30.9885	0	30.95	482.963
30.975	476	31.0135	2	30.975	482.236
31	439	31.0385	0	31	481.489
31.025	489	31.0635	2	31.025	480.778
31.05	482	31.0885	4	31.05	480.069
31.075	477	31.1135	3	31.075	479.492
31.1	489	31.1385	1	31.1	479.06
31.125	491	31.1635	4	31.125	478.549
31.15	464	31.1885	1	31.15	477.979
31.175	479	31.2135	5	31.175	477.44
31.2	471	31.2385	0	31.2	476.93
31.225	470	31.2635	1	31.225	476.417
31.25	445	31.2885	2	31.25	475.74
31.275	495	31.3135	3	31.275	475.021
31.3	478	31.3385	5	31.3	474.431
31.325	488	31.3635	2	31.325	473.994
31.35	492	31.3885	0	31.35	473.606
31.375	444	31.4135	3	31.375	473.017
31.4	471	31.4385	0	31.4	472.318
31.425	462	31.4635	0	31.425	471.661
31.45	482	31.4885	5	31.45	470.908
31.475	487	31.5135	1	31.475	470.238
31.5	474	31.5385	1	31.5	469.752
31.525	474	31.5635	4	31.525	469.154
31.55	523	31.5885	5	31.55	468.54
31.575	491	31.6135	1	31.575	468.145
31.6	479	31.6385	2	31.6	467.76
31.625	499	31.6635	2	31.625	467.181
31.65	427	31.6885	0	31.65	466.552
31.675	478	31.7135	0	31.675	465.895
31.7	465	31.7385	3	31.7	465.12
31.725	457	31.7635	0	31.725	464.394
31.75	457	31.7885	3	31.75	463.764
31.775	449	31.8135	1	31.775	463.13
31.8	484	31.8385	4	31.8	462.534
31.825	481	31.8635	5	31.825	461.996
31.85	480	31.8885	2	31.85	461.615
31.875	462	31.9135	1	31.875	461.276
31.9	492	31.9385	2	31.9	460.738
31.925	455	31.9635	2	31.925	460.087
31.95	469	31.9885	3	31.95	459.477
31.975	474	32.0135	0	31.975	458.933
32	465	32.0385	1	32	458.352
32.025	459	32.0635	1	32.025	457.649
32.05	490	32.0885	1	32.05	456.931
32.075	476	32.1135	0	32.075	456.248
32.1	469	32.1385	3	32.1	455.538
32.125	431	32.1635	1	32.125	454.869
32.15	480	32.1885	1	32.15	454.295
32.175	433	32.2135	1	32.175	453.681
32.2	483	32.2385	1	32.2	453.012
32.225	474	32.2635	2	32.225	452.347
32.25	447	32.2885	2	32.25	451.718
32.275	465	32.3135	3	32.275	451.152
32.3	439	32.3385	1	32.3	450.645
32.325	496	32.3635	1	32.325	450.133
32.35	432	32.3885	2	32.35	449.522
32.375	455	32.4135	3	32.375	448.891
32.4	435	32.4385	2	32.4	448.358
32.425	471	32.4635	2	32.425	447.88
32.45	447	32.4885	2	32.45	447.365
32.475	467	32.5135	2	32.475	446.822
32.5	471	32.5385	4	32.5	446.279
32.525	497	32.5635	1	32.525	445.8
32.55	447	32.5885	0	32.55	445.347
32.575	451	32.6135	1	32.575	444.73
32.6	442	32.6385	1	32.6	444.004
32.625	456	32.6635	0	32.625	443.322
32.65	441	32.6885	1	32.65	442.643
32.675	445	32.7135	1	32.675	441.939
32.7	467	32.7385	1	32.7	441.273
32.725	392	32.7635	2	32.725	440.641
32.75	440	32.7885	3	32.75	440.042
32.775	437	32.8135	0	32.775	439.537
32.8	412	32.8385	2	32.8	439.023
32.825	473	32.8635	1	32.825	438.413
32.85	435	32.8885	1	32.85	437.814
32.875	396	32.9135	2	32.875	437.212
32.9	437	32.9385	3	32.9	436.617
32.925	426	32.9635	1	32.925	436.115
32.95	403	32.9885	2	32.95	435.639
32.975	448	33.0135	2	32.975	435.096
33	411	33.0385	0	33	434.558
33.025	383	33.0635	2	33.025	433.986
33.05	433	33.0885	3	33.05	433.357
33.075	428	33.1135	1	33.075	432.832
33.1	452	33.1385	0	33.1	432.36
33.125	443	33.1635	0	33.125	431.758
33.15	452	33.1885	1	33.15	431.042
33.175	452	33.2135	2	33.175	430.339
33.2	443	33.2385	0	33.2	429.737
33.225	420	33.2635	2	33.225	429.163
33.25	416	33.2885	2	33.25	428.557
33.275	442	33.3135	1	33.275	428.021
33.3	424	33.3385	3	33.3	427.508
33.325	411	33.3635	2	33.325	426.995
33.35	422	33.3885	1	33.35	426.545
33.375	427	33.4135	1	33.375	426.054
33.4	385	33.4385	2	33.4	425.471
33.425	412	33.4635	1	33.425	424.898
33.45	414	33.4885	4	33.45	424.356
33.475	451	33.5135	4	33.475	423.878
33.5	415	33.5385	3	33.5	423.555
33.525	400	33.5635	1	33.525	423.275
33.55	429	33.5885	1	33.55	422.86
33.575	422	33.6135	3	33.575	422.292
33.6	387	33.6385	1	33.6	421.738
33.625	380	33.6635	1	33.625	421.248
33.65	461	33.6885	1	33.65	420.692
33.675	415	33.7135	1	33.675	420.083
33.7	387	33.7385	1	33.7	419.48
33.725	405	33.7635	1	33.725	418.881
33.75	426	33.7885	1	33.75	418.286
33.775	436	33.8135	1	33.775	417.695
33.8	418	33.8385	1	33.8	417.107
33.825	427	33.8635	1	33.825	416.522
33.85	419	33.8885	2	33.85	415.939
33.875	426	33.9135	1	33.875	415.391
33.9	455	33.9385	0	33.9	414.873
33.925	412	33.9635	3	33.925	414.29
33.95	441	33.9885	0	33.95	413.715
33.975	417	34.0135	0	33.975	413.204
34	399	34.0385	0	34	412.593
34.025	441	34.0635	1	34.025	411.901
34.05	414	34.0885	2	34.05	411.25
34.075	420	34.1135	0	34.075	410.697
34.1	443	34.1385	4	34.1	410.17
34.125	419	34.1635	2	34.125	409.675
34.15	445	34.1885	0	34.15	409.304
34.175	388	34.2135	1	34.175	408.852
34.2	396	34.2385	0	34.2	408.25
34.225	411	34.2635	2	34.225	407.628
34.25	408	34.2885	2	34.25	407.042
34.275	429	34.3135	2	34.275	406.555
34.3	439	34.3385	2	34.3	406.123
34.325	431	34.3635	1	34.325	405.686
34.35	412	34.3885	2	34.35	405.216
34.375	410	34.4135	0	34.375	404.715
34.4	408	34.4385	2	34.4	404.185
34.425	416	34.4635	1	34.425	403.627
34.45	392	34.4885	1	34.45	403.107
34.475	387	34.5135	0	34.475	402.584
34.5	406	34.5385	1	34.5	402.002
34.525	397	34.5635	2	34.525	401.394
34.55	371	34.5885	0	34.55	400.858
34.575	413	34.6135	1	34.575	400.348
34.6	421	34.6385	3	34.6	399.775
34.625	404	34.6635	3	34.625	399.274
34.65	400	34.6885	4	34.65	398.925
34.675	390	34.7135	3	34.675	398.657
34.7	430	34.7385	0	34.7	398.408
34.725	439	34.7635	2	34.725	398.022
34.75	383	34.7885	3	34.75	397.485
34.775	399	34.8135	2	34.775	397.025
34.8	393	34.8385	0	34.8	396.653
34.825	435	34.8635	1	34.825	396.182
34.85	388	34.8885	0	34.85	395.592
34.875	399	34.9135	1	34.875	394.983
34.9	392	34.9385	2	34.9	394.38
34.925	420	34.9635	2	34.925	393.848
34.95	405	34.9885	2	34.95	393.409
34.975	412	35.0135	1	34.975	392.994
35	352	35.0385	1	35	392.545
35.025	393	35.0635	3	35.025	392.034
35.05	419	35.0885	1	35.05	391.561
35.075	381	35.1135	2	35.075	391.148
35.1	382	35.1385	2	35.1	390.699
35.125	381	35.1635	0	35.125	390.254
35.15	379	35.1885	0	35.15	389.774
35.175	401	35.2135	3	35.175	389.173
35.2	367	35.2385	1	35.2	388.618
35.225	399	35.2635	3	35.225	388.19
35.25	406	35.2885	4	35.25	387.783
35.275	387	35.3135	1	35.275	387.472
35.3	408	35.3385	2	35.3	387.178
35.325	380	35.3635	1	35.325	386.752
35.35	401	35.3885	1	35.35	386.272
35.375	416	35.4135	1	35.375	385.763
35.4	396	35.4385	2	35.4	385.23
35.425	389	35.4635	2	35.425	384.735
35.45	412	35.4885	1	35.45	384.303
35.475	368	35.5135	0	35.475	383.866
35.5	395	35.5385	2	35.5	383.335
35.525	375	35.5635	1	35.525	382.783
35.55	391	35.5885	2	35.55	382.299
35.575	408	35.6135	2	35.575	381.843
35.6	426	35.6385	1	35.6	381.42
35.625	372	35.6635	3	35.625	380.992
35.65	403	35.6885	1	35.65	380.566
35.675	404	35.7135	0	35.675	380.17
35.7	390	35.7385	3	35.7	379.674
35.725	392	35.7635	3	35.725	379.16
35.75	395	35.7885	2	35.75	378.806
35.775	396	35.8135	1	35.775	378.501
35.8	351	35.8385	0	35.8	378.096
35.825	392	35.8635	2	35.825	377.569
35.85	389	35.8885	1	35.85	377.023
35.875	388	35.9135	1	35.875	376.546
35.9	396	35.9385	0	35.9	376.066
35.925	370	35.9635	3	35.925	375.527
35.95	392	35.9885	0	35.95	375.027
35.975	387	36.0135	2	35.975	374.591
36	407	36.0385	2	36	374.118
36.025	362	36.0635	1	36.025	373.683
36.05	331	36.0885	0	36.05	373.273
36.075	387	36.1135	1	36.075	372.768
36.1	376	36.1385	1	36.1	372.21
36.125	389	36.1635	1	36.125	371.69
36.15	362	36.1885	3	36.15	371.203
36.175	364	36.2135	0	36.175	370.781
36.2	351	36.2385	1	36.2	370.384
36.225	375	36.2635	0	36.225	369.888
36.25	360	36.2885	1	36.25	369.341
36.275	392	36.3135	2	36.275	368.798
36.3	362	36.3385	1	36.3	368.325
36.325	373	36.3635	4	36.325	367.91
36.35	386	36.3885	1	36.35	367.555
36.375	392	36.4135	1	36.375	367.257
36.4	377	36.4385	0	36.4	366.853
36.425	360	36.4635	1	36.425	366.333
36.45	368	36.4885	3	36.45	365.789
36.475	367	36.5135	0	36.475	365.349
36.5	359	36.5385	5	36.5	364.964
36.525	369	36.5635	0	36.525	364.608
36.55	363	36.5885	1	36.55	364.313
36.575	396	36.6135	0	36.575	363.878
36.6	389	36.6385	2	36.6	363.332
36.625	385	36.6635	1	36.625	362.826
36.65	347	36.6885	2	36.65	362.388
36.675	347	36.7135	2	36.675	361.976
36.7	373	36.7385	0	36.7	361.596
36.725	388	36.7635	1	36.725	361.179
36.75	377	36.7885	1	36.75	360.672
36.775	393	36.8135	2	36.775	360.174
36.8	386	36.8385	2	36.8	359.741
36.825	387	36.8635	2	36.825	359.369
36.85	351	36.8885	3	36.85	359.024
36.875	343	36.9135	2	36.875	358.706
36.9	370	36.9385	0	36.9	358.415
36.925	361	36.9635	2	36.925	358.023
36.95	368	36.9885	2	36.95	357.543
36.975	349	37.0135	1	36.975	357.137
37	364	37.0385	0	37	356.756
37.025	345	37.0635	4	37.025	356.281
37.05	320	37.0885	1	37.05	355.847
37.075	338	37.1135	1	37.075	355.538
37.1	358	37.1385	0	37.1	355.153
37.125	360	37.1635	3	37.125	354.65
37.15	369	37.1885	2	37.15	354.188
37.175	392	37.2135	0	37.175	353.853
37.2	378	37.2385	1	37.2	353.476
37.225	349	37.2635	2	37.225	352.977
37.25	350	37.2885	0	37.25	352.521
37.275	371	37.3135	3	37.275	352.095
37.3	390	37.3385	2	37.3	351.669
37.325	372	37.3635	1	37.325	351.341
37.35	396	37.3885	2	37.35	351.002
37.375	346	37.4135	2	37.375	350.601
37.4	391	37.4385	2	37.4	350.235
37.425	349	37.4635	2	37.425	349.897
37.45	383	37.4885	1	37.45	349.557
37.475	344	37.5135	1	37.475	349.185
37.5	361	37.5385	1	37.5	348.75
37.525	351	37.5635	2	37.525	348.292
37.55	377	37.5885	1	37.55	347.869
37.575	345	37.6135	2	37.575	347.478
37.6	413	37.6385	3	37.6	347.086
37.625	345	37.6635	2	37.625	346.759
37.65	351	37.6885	5	37.65	346.487
37.675	326	37.7135	2	37.675	346.273
37.7	328	37.7385	1	37.7	346.114
37.725	357	37.7635	3	37.725	345.813
37.75	333	37.7885	2	37.75	345.43
37.775	344	37.8135	1	37.775	345.115
37.8	370	37.8385	2	37.8	344.762
37.825	358	37.8635	2	37.825	344.352
37.85	396	37.8885	2	37.85	343.98
37.875	382	37.9135	0	37.875	343.637
37.9	350	37.9385	1	37.9	343.23
37.925	316	37.9635	0	37.925	342.735
37.95	364	37.9885	0	37.95	342.22
37.975	361	38.0135	1	37.975	341.678
38	331	38.0385	3	38	341.148
38.025	365	38.0635	0	38.025	340.748
38.05	368	38.0885	1	38.05	340.404
38.075	349	38.1135	1	38.075	339.959
38.1	370	38.1385	2	38.1	339.494
38.125	295	38.1635	1	38.125	339.094
38.15	364	38.1885	1	38.15	338.723
38.175	364	38.2135	3	38.175	338.318
38.2	349	38.2385	3	38.2	337.949
38.225	359	38.2635	2	38.225	337.703
38.25	318	38.2885	0	38.25	337.475
38.275	382	38.3135	0	38.275	337.116
38.3	342	38.3385	3	38.3	336.606
38.325	327	38.3635	0	38.325	336.145
38.35	334	38.3885	1	38.35	335.778
38.375	346	38.4135	0	38.375	335.342
38.4	346	38.4385	2	38.4	334.853
38.425	348	38.4635	3	38.425	334.401
38.45	357	38.4885	1	38.45	334.078
38.475	368	38.5135	0	38.475	333.807
38.5	359	38.5385	1	38.5	333.403
38.525	347	38.5635	0	38.525	332.915
38.55	372	38.5885	3	38.55	332.435
38.575	356	38.6135	2	38.575	332.023
38.6	364	38.6385	1	38.6	331.737
38.625	359	38.6635	4	38.625	331.436
38.65	333	38.6885	2	38.65	331.137
38.675	364	38.7135	1	38.675	330.93
38.7	367	38.7385	1	38.7	330.645
38.725	327	38.7635	1	38.725	330.241
38.75	316	38.7885	1	38.75	329.813
38.775	343	38.8135	2	38.775	329.39
38.8	324	38.8385	5	38.8	329.002
38.825	331	38.8635	0	38.825	328.773
38.85	328	38.8885	0	38.85	328.592
38.875	306	38.9135	3	38.875	328.179
38.9	316	38.9385	1	38.9	327.726
38.925	346	38.9635	0	38.925	327.401
38.95	340	38.9885	1	38.95	327.005
38.975	313	39.0135	1	38.975	326.524
39	322	39.0385	2	39	326.083
39.025	342	39.0635	2	39.025	325.706
39.05	347	39.0885	5	39.05	325.392
39.075	360	39.1135	1	39.075	325.198
39.1	326	39.1385	1	39.1	325.053
39.125	382	39.1635	1	39.125	324.738
39.15	342	39.1885	2	39.15	324.312
39.175	328	39.2135	1	39.175	323.924
39.2	359	39.2385	1	39.2	323.569
39.225	332	39.2635	2	39.225	323.182
39.25	309	39.2885	0	39.25	322.8
39.275	302	39.3135	0	39.275	322.418
39.3	347	39.3385	1	39.3	321.943
39.325	365	39.3635	0	39.325	321.45
39.35	307	39.3885	0	39.35	320.994
39.375	347	39.4135	2	39.375	320.507
39.4	344	39.4385	1	39.4	320.061
39.425	317	39.4635	2	39.425	319.709
39.45	298	39.4885	2	39.45	319.381
39.475	330	39.5135	1	39.475	319.085
39.5	339	39.5385	1	39.5	318.782
39.525	338	39.5635	3	39.525	318.414
39.55	337	39.5885	1	39.55	318.084
39.575	305	39.6135	0	39.575	317.813
39.6	321	39.6385	1	39.6	317.441
39.625	322	39.6635	2	39.625	316.984
39.65	307	39.6885	0	39.65	316.6
39.675	296	39.7135	1	39.675	316.242
39.7	318	39.7385	1	39.7	315.822
39.725	298	39.7635	3	39.725	315.41
39.75	352	39.7885	2	39.75	315.093
39.775	328	39.8135	0	39.775	314.865
39.8	343	39.8385	1	39.8	314.563
39.825	330	39.8635	3	39.825	314.14
39.85	290	39.8885	1	39.85	313.79
39.875	347	39.9135	0	39.875	313.53
39.9	346	39.9385	2	39.9	313.167
39.925	329	39.9635	1	39.925	312.752
39.95	329	39.9885	3	39.95	312.404
39.975	303	40.0135	2	39.975	312.115
40	333	40.0385	1	40	311.888
40.025	340	40.0635	2	40.025	311.618
40.05	322	40.0885	1	40.05	311.288
40.075	314	40.1135	1	40.075	310.961
40.1	328	40.1385	3	40.1	310.602
40.125	312	40.1635	1	40.125	310.281
40.15	334	40.1885	2	40.15	310.021
40.175	307	40.2135	1	40.175	309.721
40.2	343	40.2385	3	40.2	309.395
40.225	325	40.2635	3	40.225	309.101
40.25	317	40.2885	2	40.25	308.901
40.275	317	40.3135	0	40.275	308.721
40.3	332	40.3385	1	40.3	308.409
40.325	304	40.3635	2	40.325	307.981
40.35	312	40.3885	3	40.35	307.597
40.375	356	40.4135	0	40.375	307.339
40.4	322	40.4385	1	40.4	307.073
40.425	327	40.4635	2	40.425	306.678
40.45	278	40.4885	0	40.45	306.298
40.475	311	40.5135	1	40.475	305.949
40.5	323	40.5385	0	40.5	305.537
40.525	325	40.5635	2	40.525	305.102
40.55	306	40.5885	4	40.55	304.703
40.575	302	40.6135	2	40.575	304.466
40.6	302	40.6385	5	40.6	304.339
40.625	283	40.6635	1	40.625	304.232
40.65	308	40.6885	2	40.65	304.116
40.675	334	40.7135	0	40.675	303.864
40.7	337	40.7385	1	40.7	303.498
40.725	322	40.7635	2	40.725	303.075
40.75	287	40.7885	0	40.75	302.697
40.775	335	40.8135	1	40.775	302.348
40.8	305	40.8385	1	40.8	301.938
40.825	301	40.8635	2	40.825	301.538
40.85	319	40.8885	0	40.85	301.202
40.875	300	40.9135	3	40.875	300.864
40.9	330	40.9385	0	40.9	300.527
40.925	305	40.9635	5	40.925	300.223
40.95	355	40.9885	1	40.95	299.979
40.975	326	41.0135	3	40.975	299.826
41	312	41.0385	3	41	299.626
41.025	330	41.0635	1	41.025	299.431
41.05	307	41.0885	1	41.05	299.226
41.075	258	41.1135	0	41.075	298.897
41.1	310	41.1385	0	41.1	298.482
41.125	297	41.1635	2	41.125	298.013
41.15	304	41.1885	0	41.15	297.59
41.175	313	41.2135	5	41.175	297.231
41.2	306	41.2385	2	41.2	296.964
41.225	280	41.2635	1	41.225	296.852
41.25	311	41.2885	2	41.25	296.654
41.275	329	41.3135	2	41.275	296.337
41.3	315	41.3385	1	41.3	296.056
41.325	316	41.3635	0	41.325	295.774
41.35	308	41.3885	1	41.35	295.398
41.375	317	41.4135	1	41.375	294.968
41.4	309	41.4385	1	41.4	294.579
41.425	337	41.4635	1	41.425	294.222
41.45	299	41.4885	2	41.45	293.867
41.475	308	41.5135	3	41.475	293.545
41.5	325	41.5385	0	41.5	293.317
41.525	321	41.5635	2	41.525	293.079
41.55	296	41.5885	2	41.55	292.745
41.575	319	41.6135	1	41.575	292.452
41.6	316	41.6385	1	41.6	292.184
41.625	302	41.6635	2	41.625	291.853
41.65	313	41.6885	0	41.65	291.528
41.675	290	41.7135	1	41.675	291.204
41.7	316	41.7385	0	41.7	290.817
41.725	280	41.7635	2	41.725	290.408
41.75	307	41.7885	4	41.75	290.034
41.775	268	41.8135	0	41.775	289.822
41.8	319	41.8385	2	41.8	289.657
41.825	300	41.8635	3	41.825	289.359
41.85	285	41.8885	2	41.85	289.103
41.875	333	41.9135	3	41.875	288.934
41.9	311	41.9385	2	41.9	288.758
41.925	292	41.9635	2	41.925	288.579
41.95	284	41.9885	0	41.95	288.364
41.975	270	42.0135	1	41.975	288.056
42	296	42.0385	0	42	287.66
42.025	293	42.0635	4	42.025	287.244
42.05	267	42.0885	1	42.05	286.93
42.075	284	42.1135	2	42.075	286.739
42.1	311	42.1385	1	42.1	286.504
42.125	311	42.1635	0	42.125	286.21
42.15	308	42.1885	4	42.15	285.853
42.175	273	42.2135	3	42.175	285.538
42.2	282	42.2385	4	42.2	285.411
42.225	287	42.2635	3	42.225	285.36
42.25	298	42.2885	1	42.25	285.3
42.275	272	42.3135	1	42.275	285.135
42.3	243	42.3385	2	42.3	284.816
42.325	284	42.3635	0	42.325	284.48
42.35	298	42.3885	3	42.35	284.148
42.375	320	42.4135	3	42.375	283.819
42.4	292	42.4385	2	42.4	283.622
42.425	323	42.4635	2	42.425	283.475
42.45	294	42.4885	2	42.45	283.261
42.475	297	42.5135	2	42.475	283.017
42.5	277	42.5385	3	42.5	282.774
42.525	282	42.5635	0	42.525	282.563
42.55	294	42.5885	2	42.55	282.317
42.575	272	42.6135	1	42.575	281.979
42.6	286	42.6385	2	42.6	281.653
42.625	314	42.6635	2	42.625	281.357
42.65	276	42.6885	2	42.65	281.096
42.675	274	42.7135	3	42.675	280.863
42.7	273	42.7385	2	42.7	280.66
42.725	294	42.7635	1	42.725	280.485
42.75	294	42.7885	5	42.75	280.241
42.775	295	42.8135	2	42.775	280.034
42.8	314	42.8385	3	42.8	279.951
42.825	279	42.8635	2	42.825	279.819
42.85	300	42.8885	1	42.85	279.628
42.875	281	42.9135	0	42.875	279.373
42.9	290	42.9385	4	42.9	278.999
42.925	262	42.9635	0	42.925	278.669
42.95	264	42.9885	1	42.95	278.435
42.975	261	43.0135	2	42.975	278.098
43	259	43.0385	3	43	277.747
43.025	297	43.0635	4	43.025	277.521
43.05	274	43.0885	6	43.05	277.415
43.075	276	43.1135	3	43.075	277.455
43.1	282	43.1385	1	43.1	277.537
43.125	300	43.1635	4	43.125	277.415
43.15	281	43.1885	0	43.15	277.178
43.175	283	43.2135	1	43.175	276.947
43.2	312	43.2385	1	43.2	276.59
43.225	271	43.2635	0	43.225	276.189
43.25	284	43.2885	4	43.25	275.794
43.275	265	43.3135	0	43.275	275.471
43.3	288	43.3385	3	43.3	275.241
43.325	291	43.3635	1	43.325	274.972
43.35	299	43.3885	1	43.35	274.711
43.375	297	43.4135	0	43.375	274.411
43.4	270	43.4385	2	43.4	274.026
43.425	295	43.4635	2	43.425	273.65
43.45	291	43.4885	1	43.45	273.373
43.475	273	43.5135	2	43.475	273.121
43.5	297	43.5385	3	43.5	272.838
43.525	265	43.5635	0	43.525	272.62
43.55	283	43.5885	1	43.55	272.395
43.575	266	43.6135	1	43.575	272.044
43.6	298	43.6385	1	43.6	271.674
43.625	275	43.6635	0	43.625	271.339
43.65	268	43.6885	2	43.65	270.974
43.675	259	43.7135	0	43.675	270.616
43.7	282	43.7385	0	43.7	270.292
43.725	247	43.7635	0	43.725	269.903
43.75	246	43.7885	0	43.75	269.461
43.775	266	43.8135	1	43.775	269.028
43.8	319	43.8385	1	43.8	268.631
43.825	255	43.8635	3	43.825	268.299
43.85	272	43.8885	1	43.85	268.061
43.875	297	43.9135	1	43.875	267.876
43.9	298	43.9385	2	43.9	267.62
43.925	281	43.9635	0	43.925	267.338
43.95	307	43.9885	0	43.95	267.054
43.975	334	44.0135	1	43.975	266.677
44	252	44.0385	1	44	266.28
44.025	268	44.0635	1	44.025	265.951
44.05	267	44.0885	2	44.05	265.652
44.075	269	44.1135	1	44.075	265.385
44.1	277	44.1385	0	44.1	265.144
44.125	281	44.1635	0	44.125	264.838
44.15	295	44.1885	2	44.15	264.443
44.175	293	44.2135	1	44.175	264.089
44.2	268	44.2385	0	44.2	263.83
44.225	266	44.2635	0	44.225	263.533
44.25	281	44.2885	3	44.25	263.146
44.275	272	44.3135	3	44.275	262.831
44.3	275	44.3385	0	44.3	262.703
44.325	284	44.3635	2	44.325	262.555
44.35	295	44.3885	0	44.35	262.28
44.375	278	44.4135	1	44.375	261.982
44.4	283	44.4385	1	44.4	261.652
44.425	254	44.4635	1	44.425	261.33
44.45	269	44.4885	2	44.45	261.04
44.475	276	44.5135	0	44.475	260.783
44.5	250	44.5385	2	44.5	260.521
44.525	241	44.5635	1	44.525	260.23
44.55	286	44.5885	0	44.55	259.974
44.575	267	44.6135	0	44.575	259.681
44.6	268	44.6385	0	44.6	259.299
44.625	276	44.6635	0	44.625	258.895
44.65	254	44.6885	1	44.65	258.497
44.675	247	44.7135	0	44.675	258.136
44.7	281	44.7385	1	44.7	257.808
44.725	254	44.7635	1	44.725	257.478
44.75	269	44.7885	0	44.75	257.184
44.775	258	44.8135	0	44.775	256.885
44.8	267	44.8385	1	44.8	256.526
44.825	279	44.8635	3	44.825	256.172
44.85	304	44.8885	1	44.85	255.949
44.875	266	44.9135	2	44.875	255.808
44.9	260	44.9385	1	44.9	255.625
44.925	245	44.9635	1	44.925	255.412
44.95	288	44.9885	0	44.95	255.165
44.975	274	45.0135	2	44.975	254.858
45	262	45.0385	0	45	254.557
45.025	241	45.0635	1	45.025	254.289
45.05	238	45.0885	5	45.05	253.988
45.075	264	45.1135	2	45.075	253.82
45.1	278	45.1385	1	45.1	253.828
45.125	235	45.1635	0	45.125	253.719
45.15	256	45.1885	0	45.15	253.426
45.175	286	45.2135	2	45.175	253.05
45.2	253	45.2385	1	45.2	252.717
45.225	260	45.2635	0	45.225	252.48
45.25	281	45.2885	1	45.25	252.205
45.275	241	45.3135	1	45.275	251.873
45.3	263	45.3385	1	45.3	251.578
45.325	254	45.3635	0	45.325	251.315
45.35	268	45.3885	0	45.35	251.018
45.375	278	45.4135	3	45.375	250.661
45.4	265	45.4385	0	45.4	250.377
45.425	260	45.4635	2	45.425	250.183
45.45	246	45.4885	2	45.45	249.95
45.475	271	45.5135	3	45.475	249.752
45.5	240	45.5385	5	45.5	249.642
45.525	268	45.5635	0	45.525	249.65
45.55	252	45.5885	5	45.55	249.639
45.575	250	45.6135	1	45.575	249.529
45.6	300	45.6385	4	45.6	249.455
45.625	259	45.6635	0	45.625	249.368
45.65	261	45.6885	1	45.65	249.222
45.675	221	45.7135	0	45.675	248.946
45.7	274	45.7385	3	45.7	248.594
45.725	230	45.7635	1	45.725	248.312
45.75	241	45.7885	1	45.75	248.126
45.775	241	45.8135	2	45.775	247.899
45.8	258	45.8385	3	45.8	247.648
45.825	262	45.8635	2	45.825	247.493
45.85	285	45.8885	1	45.85	247.392
45.875	280	45.9135	4	45.875	247.222
45.9	253	45.9385	2	45.9	247.056
45.925	254	45.9635	1	45.925	246.983
45.95	272	45.9885	0	45.95	246.833
45.975	221	46.0135	1	45.975	246.532
46	257	46.0385	1	46	246.18
46.025	262	46.0635	2	46.025	245.87
46.05	265	46.0885	3	46.05	245.624
46.075	243	46.1135	1	46.075	245.472
46.1	269	46.1385	3	46.1	245.342
46.125	263	46.1635	2	46.125	245.177
46.15	271	46.1885	3	46.15	245.045
46.175	277	46.2135	0	46.175	244.938
46.2	269	46.2385	2	46.2	244.764
46.225	299	46.2635	1	46.225	244.497
46.25	243	46.2885	1	46.25	244.242
46.275	273	46.3135	3	46.275	243.985
46.3	275	46.3385	0	46.3	243.766
46.325	267	46.3635	1	46.325	243.575
46.35	243	46.3885	0	46.35	243.286
46.375	236	46.4135	1	46.375	242.946
46.4	230	46.4385	2	46.4	242.612
46.425	228	46.4635	2	46.425	242.347
46.45	246	46.4885	3	46.45	242.174
46.475	232	46.5135	3	46.475	242.056
46.5	273	46.5385	0	46.5	241.995
46.525	242	46.5635	1	46.525	241.861
46.55	239	46.5885	1	46.55	241.57
46.575	244	46.6135	1	46.575	241.262
46.6	253	46.6385	2	46.6	240.988
46.625	261	46.6635	1	46.625	240.749
46.65	252	46.6885	2	46.65	240.54
46.675	245	46.7135	1	46.675	240.33
46.7	298	46.7385	2	46.7	240.12
46.725	275	46.7635	0	46.725	239.908
46.75	242	46.7885	2	46.75	239.666
46.775	271	46.8135	2	46.775	239.396
46.8	270	46.8385	0	46.8	239.194
46.825	235	46.8635	1	46.825	238.984
46.85	237	46.8885	2	46.85	238.683
46.875	246	46.9135	0	46.875	238.423
46.9	238	46.9385	2	46.9	238.191
46.925	245	46.9635	1	46.925	237.928
46.95	226	46.9885	2	46.95	237.702
46.975	213	47.0135	1	46.975	237.503
47	250	47.0385	1	47	237.303
47.025	248	47.0635	1	47.025	237.07
47.05	251	47.0885	0	47.05	236.809
47.075	277	47.1135	1	47.075	236.519
47.1	247	47.1385	1	47.1	236.203
47.125	274	47.1635	4	47.125	235.924
47.15	243	47.1885	1	47.15	235.771
47.175	216	47.2135	3	47.175	235.703
47.2	229	47.2385	2	47.2	235.592
47.225	259	47.2635	0	47.225	235.482
47.25	262	47.2885	1	47.25	235.301
47.275	231	47.3135	1	47.275	235
47.3	217	47.3385	1	47.3	234.711
47.325	250	47.3635	2	47.325	234.454
47.35	234	47.3885	1	47.35	234.232
47.375	264	47.4135	2	47.375	234.039
47.4	245	47.4385	0	47.4	233.844
47.425	243	47.4635	0	47.425	233.617
47.45	238	47.4885	2	47.45	233.297
47.475	229	47.5135	1	47.475	232.989
47.5	246	47.5385	0	47.5	232.778
47.525	244	47.5635	2	47.525	232.528
47.55	235	47.5885	0	47.55	232.253
47.575	243	47.6135	2	47.575	232.012
47.6	261	47.6385	3	47.6	231.768
47.625	264	47.6635	2	47.625	231.623
47.65	237	47.6885	3	47.65	231.562
47.675	252	47.7135	2	47.675	231.491
47.7	246	47.7385	1	47.7	231.416
47.725	216	47.7635	2	47.725	231.271
47.75	245	47.7885	3	47.75	231.069
47.775	238	47.8135	1	47.775	230.934
47.8	253	47.8385	2	47.8	230.823
47.825	247	47.8635	2	47.825	230.647
47.85	249	47.8885	3	47.85	230.476
47.875	236	47.9135	2	47.875	230.366
47.9	211	47.9385	0	47.9	230.283
47.925	258	47.9635	2	47.925	230.099
47.95	239	47.9885	0	47.95	229.829
47.975	242	48.0135	2	47.975	229.568
48	227	48.0385	1	48	229.308
48.025	253	48.0635	1	48.025	229.086
48.05	215	48.0885	2	48.05	228.86
48.075	212	48.1135	2	48.075	228.639
48.1	240	48.1385	1	48.1	228.479
48.125	213	48.1635	0	48.125	228.315
48.15	261	48.1885	0	48.15	228.056
48.175	235	48.2135	2	48.175	227.71
48.2	255	48.2385	0	48.2	227.408
48.225	250	48.2635	3	48.225	227.169
48.25	253	48.2885	1	48.25	226.96
48.275	253	48.3135	3	48.275	226.814
48.3	244	48.3385	0	48.3	226.69
48.325	208	48.3635	0	48.325	226.533
48.35	233	48.3885	1	48.35	226.247
48.375	235	48.4135	0	48.375	225.913
48.4	251	48.4385	0	48.4	225.616
48.425	215	48.4635	2	48.425	225.289
48.45	188	48.4885	1	48.45	225.002
48.475	224	48.5135	4	48.475	224.809
48.5	233	48.5385	0	48.5	224.705
48.525	241	48.5635	2	48.525	224.623
48.55	254	48.5885	0	48.55	224.437
48.575	226	48.6135	2	48.575	224.198
48.6	233	48.6385	2	48.6	223.96
48.625	222	48.6635	0	48.625	223.79
48.65	209	48.6885	1	48.65	223.612
48.675	249	48.7135	0	48.675	223.342
48.7	237	48.7385	1	48.7	223.048
48.725	218	48.7635	2	48.725	222.758
48.75	237	48.7885	4	48.75	222.537
48.775	247	48.8135	1	48.775	222.47
48.8	234	48.8385	1	48.8	222.45
48.825	235	48.8635	1	48.825	222.294
48.85	235	48.8885	0	48.85	222.053
48.875	237	48.9135	2	48.875	221.784
48.9	236	48.9385	3	48.9	221.523
48.925	238	48.9635	2	48.925	221.391
48.95	239	48.9885	2	48.95	221.342
48.975	241	49.0135	2	48.975	221.252
49	241	49.0385	1	49	221.131
49.025	232	49.0635	3	49.025	220.976
49.05	217	49.0885	5	49.05	220.824
49.075	247	49.1135	3	49.075	220.831
49.1	216	49.1385	2	49.1	220.946
49.125	227	49.1635	2	49.125	220.95
49.15	219	49.1885	3	49.15	220.83
49.175	220	49.2135	1	49.175	220.716
49.2	239	49.2385	3	49.2	220.602
49.225	216	49.2635	3	49.225	220.456
49.25	229	49.2885	0	49.25	220.378
49.275	210	49.3135	0	49.275	220.259
49.3	227	49.3385	2	49.3	219.954
49.325	245	49.3635	1	49.325	219.638
49.35	230	49.3885	1	49.35	219.421
49.375	213	49.4135	2	49.375	219.201
49.4	220	49.4385	0	49.4	218.986
49.425	229	49.4635	0	49.425	218.77
49.45	213	49.4885	1	49.45	218.461
49.475	211	49.5135	1	49.475	218.133
49.5	238	49.5385	2	49.5	217.873
49.525	227	49.5635	1	49.525	217.675
49.55	219	49.5885	2	49.55	217.506
49.575	237	49.6135	0	49.575	217.333
49.6	202	49.6385	4	49.6	217.129
49.625	233	49.6635	2	49.625	216.959
49.65	234	49.6885	3	49.65	216.913
49.675	208	49.7135	2	49.675	216.883
49.7	228	49.7385	1	49.7	216.819
49.725	224	49.7635	1	49.725	216.687
49.75	207	49.7885	3	49.75	216.465
49.775	230	49.8135	2	49.775	216.283
49.8	229	49.8385	4	49.8	216.194
49.825	200	49.8635	2	49.825	216.161
49.85	209	49.8885	5	49.85	216.152
49.875	227	49.9135	1	49.875	216.167
49.9	212	49.9385	1	49.9	216.176
[truncated: 2,004 more rows]

## Sheet: Figure S9c
In:GaN/Ta3N5
Trpl spectrum		IRF		Fitting curve
Time (ns)	Intensity (Counts)	Time (ns)	Intensity (Counts)	Time (ns)	Intensity (Counts)
0	25	0.0318	1	0	0
0.025	101	0.0568	0	0.025	0
0.05	95	0.0818	2	0.05	0
0.075	84	0.1068	2	0.075	0
0.1	86	0.1318	1	0.1	0
0.125	96	0.1568	3	0.125	0
0.15	87	0.1818	5	0.15	0
0.175	104	0.2068	2	0.175	0
0.2	89	0.2318	6	0.2	0
0.225	79	0.2568	4	0.225	0
0.25	88	0.2818	3	0.25	0
0.275	84	0.3068	3	0.275	0
0.3	95	0.3318	3	0.3	0
0.325	92	0.3568	5	0.325	0
0.35	92	0.3818	2	0.35	0
0.375	86	0.4068	1	0.375	0
0.4	95	0.4318	5	0.4	0
0.425	85	0.4568	1	0.425	0
0.45	82	0.4818	3	0.45	0
0.475	105	0.5068	4	0.475	0
0.5	77	0.5318	3	0.5	0
0.525	67	0.5568	2	0.525	0
0.55	103	0.5818	0	0.55	0
0.575	82	0.6068	1	0.575	0
0.6	88	0.6318	3	0.6	0
0.625	105	0.6568	3	0.625	0
0.65	87	0.6818	5	0.65	0
0.675	100	0.7068	6	0.675	0
0.7	105	0.7318	3	0.7	0
0.725	82	0.7568	5	0.725	0
0.75	91	0.7818	2	0.75	0
0.775	90	0.8068	2	0.775	0
0.8	85	0.8318	3	0.8	0
0.825	86	0.8568	3	0.825	0
0.85	95	0.8818	5	0.85	0
0.875	83	0.9068	2	0.875	0
0.9	105	0.9318	1	0.9	0
0.925	81	0.9568	1	0.925	0
0.95	100	0.9818	2	0.95	0
0.975	82	1.0068	2	0.975	0
1	76	1.0318	4	1	0
1.025	91	1.0568	2	1.025	0
1.05	109	1.0818	4	1.05	0
1.075	98	1.1068	4	1.075	0
1.1	96	1.1318	5	1.1	0
1.125	93	1.1568	5	1.125	0
1.15	90	1.1818	2	1.15	0
1.175	79	1.2068	3	1.175	0
1.2	90	1.2318	8	1.2	0
1.225	86	1.2568	1	1.225	0
1.25	81	1.2818	0	1.25	0
1.275	80	1.3068	5	1.275	0
1.3	111	1.3318	1	1.3	0
1.325	87	1.3568	3	1.325	0
1.35	87	1.3818	2	1.35	0
1.375	97	1.4068	1	1.375	0
1.4	102	1.4318	2	1.4	0
1.425	93	1.4568	1	1.425	0
1.45	95	1.4818	4	1.45	0
1.475	98	1.5068	1	1.475	0
1.5	95	1.5318	3	1.5	0
1.525	97	1.5568	3	1.525	0
1.55	76	1.5818	0	1.55	0
1.575	102	1.6068	3	1.575	0
1.6	89	1.6318	3	1.6	0
1.625	98	1.6568	3	1.625	0
1.65	101	1.6818	4	1.65	0
1.675	72	1.7068	3	1.675	0
1.7	96	1.7318	4	1.7	0
1.725	86	1.7568	2	1.725	0
1.75	84	1.7818	2	1.75	0
1.775	94	1.8068	4	1.775	86.549
1.8	87	1.8318	2	1.8	86.554
1.825	99	1.8568	2	1.825	86.515
1.85	79	1.8818	5	1.85	86.388
1.875	75	1.9068	1	1.875	86.347
1.9	78	1.9318	1	1.9	86.342
1.925	95	1.9568	7	1.925	86.138
1.95	78	1.9818	2	1.95	86.102
1.975	80	2.0068	3	1.975	86.251
2	97	2.0318	3	2	86.221
2.025	91	2.0568	4	2.025	86.166
2.05	98	2.0818	2	2.05	86.17
2.075	81	2.1068	3	2.075	86.158
2.1	84	2.1318	2	2.1	86.078
2.125	97	2.1568	3	2.125	85.989
2.15	95	2.1818	3	2.15	85.898
2.175	97	2.2068	4	2.175	85.854
2.2	78	2.2318	4	2.2	85.867
2.225	99	2.2568	9	2.225	85.94
2.25	81	2.2818	5	2.25	86.218
2.275	85	2.3068	13	2.275	86.642
2.3	88	2.3318	65	2.3	87.19
2.325	91	2.3568	197	2.325	90.143
2.35	139	2.3818	738	2.35	101.429
2.375	215	2.4068	2287	2.375	142.147
2.4	424	2.4318	4710	2.4	276.681
2.425	813	2.4568	7513	2.425	604.681
2.45	1322	2.4818	9582	2.45	1204.67
2.475	2269	2.5068	10000	2.475	2076.39
2.5	3226	2.5318	9114	2.5	3107.38
2.525	4204	2.5568	8165	2.525	4128.15
2.55	5004	2.5818	7892	2.55	5030.95
2.575	5735	2.6068	8219	2.575	5824.37
2.6	6481	2.6318	8437	2.6	6579.91
2.625	7164	2.6568	8199	2.625	7345.08
2.65	7564	2.6818	7446	2.65	8105.5
2.675	8306	2.7068	6160	2.675	8811.22
2.7	8785	2.7318	4812	2.7	9404.48
2.725	9068	2.7568	3790	2.725	9845.89
2.75	9506	2.7818	2974	2.75	10141.4
2.775	9527	2.8068	2406	2.775	10323.7
2.8	9716	2.8318	1941	2.8	10424.2
2.825	9698	2.8568	1682	2.825	10467.5
2.85	9818	2.8818	1387	2.85	10472.5
2.875	9842	2.9068	1217	2.875	10452.3
2.9	10000	2.9318	1051	2.9	10412.4
2.925	9812	2.9568	811	2.925	10359.5
2.95	9634	2.9818	646	2.95	10292.5
2.975	9834	3.0068	518	2.975	10209.4
3	9741	3.0318	402	3	10114.9
3.025	9915	3.0568	291	3.025	10012.6
3.05	9500	3.0818	259	3.05	9903.81
3.075	9601	3.1068	243	3.075	9791.72
3.1	9752	3.1318	209	3.1	9681.52
3.125	9555	3.1568	167	3.125	9574.33
3.15	9468	3.1818	106	3.15	9468.41
3.175	9254	3.2068	121	3.175	9361.84
3.2	9179	3.2318	125	3.2	9255.98
3.225	9194	3.2568	126	3.225	9154.56
3.25	8875	3.2818	87	3.25	9057.7
3.275	8878	3.3068	72	3.275	8963.08
3.3	8900	3.3318	66	3.3	8868.86
3.325	8798	3.3568	69	3.325	8776.06
3.35	8761	3.3818	80	3.35	8685.85
3.375	8663	3.4068	66	3.375	8599.07
3.4	8582	3.4318	63	3.4	8515.18
3.425	8628	3.4568	67	3.425	8432.97
3.45	8519	3.4818	55	3.45	8352.86
3.475	8282	3.5068	72	3.475	8274.75
3.5	8378	3.5318	64	3.5	8198.75
3.525	8300	3.5568	82	3.525	8125.31
3.55	8060	3.5818	70	3.55	8054.24
3.575	7962	3.6068	77	3.575	7985.47
3.6	8032	3.6318	78	3.6	7918.2
3.625	8055	3.6568	93	3.625	7852.78
3.65	7946	3.6818	97	3.65	7789.66
3.675	7876	3.7068	117	3.675	7729.06
3.7	7852	3.7318	122	3.7	7671.06
3.725	7839	3.7568	118	3.725	7615.78
3.75	7735	3.7818	135	3.75	7562.13
3.775	7791	3.8068	163	3.775	7510.03
3.8	7666	3.8318	115	3.8	7461.02
3.825	7581	3.8568	129	3.825	7413.13
3.85	7507	3.8818	134	3.85	7364.15
3.875	7602	3.9068	119	3.875	7316.36
3.9	7496	3.9318	125	3.9	7269.51
3.925	7490	3.9568	94	3.925	7222.93
3.95	7436	3.9818	95	3.95	7176.17
3.975	7407	4.0068	100	3.975	7128.54
4	7225	4.0318	86	4	7081.59
4.025	7247	4.0568	69	4.025	7035.36
4.05	7219	4.0818	63	4.05	6988.57
4.075	7272	4.1068	48	4.075	6941.16
4.1	7063	4.1318	53	4.1	6893.45
4.125	7065	4.1568	31	4.125	6845.83
4.15	6907	4.1818	41	4.15	6798.35
4.175	6927	4.2068	29	4.175	6750.87
4.2	6855	4.2318	28	4.2	6704.07
4.225	6898	4.2568	23	4.225	6657.52
4.25	6716	4.2818	17	4.25	6611.35
4.275	6874	4.3068	18	4.275	6565.45
4.3	6728	4.3318	20	4.3	6519.92
4.325	6638	4.3568	19	4.325	6475.23
4.35	6710	4.3818	22	4.35	6431.38
4.375	6503	4.4068	15	4.375	6388.34
4.4	6550	4.4318	11	4.4	6345.88
4.425	6582	4.4568	12	4.425	6303.53
4.45	6460	4.4818	6	4.45	6261.52
4.475	6390	4.5068	6	4.475	6219.94
4.5	6359	4.5318	13	4.5	6178.63
4.525	6514	4.5568	9	4.525	6138.13
4.55	6238	4.5818	13	4.55	6098.51
4.575	6251	4.6068	2	4.575	6059.48
4.6	6177	4.6318	16	4.6	6020.76
4.625	6386	4.6568	10	4.625	5982.5
4.65	6149	4.6818	6	4.65	5945.23
4.675	6178	4.7068	7	4.675	5908.18
4.7	6184	4.7318	7	4.7	5871.31
4.725	5870	4.7568	12	4.725	5834.93
4.75	5930	4.7818	12	4.75	5799.25
4.775	5925	4.8068	8	4.775	5764.34
4.8	5974	4.8318	11	4.8	5729.81
4.825	5931	4.8568	11	4.825	5695.57
4.85	5979	4.8818	13	4.85	5661.88
4.875	5798	4.9068	6	4.875	5628.73
4.9	5832	4.9318	7	4.9	5595.85
4.925	5740	4.9568	9	4.925	5562.99
4.95	5718	4.9818	15	4.95	5530.56
4.975	5822	5.0068	6	4.975	5498.9
5	5531	5.0318	14	5	5467.68
5.025	5548	5.0568	14	5.025	5436.66
5.05	5676	5.0818	14	5.05	5406.35
5.075	5611	5.1068	2	5.075	5376.51
5.1	5464	5.1318	6	5.1	5346.53
5.125	5445	5.1568	5	5.125	5316.31
5.15	5428	5.1818	8	5.15	5286.45
5.175	5420	5.2068	3	5.175	5257.06
5.2	5368	5.2318	6	5.2	5227.99
5.225	5269	5.2568	7	5.225	5199.1
5.25	5337	5.2818	7	5.25	5170.68
5.275	5358	5.3068	8	5.275	5142.68
5.3	5167	5.3318	6	5.3	5115.04
5.325	5236	5.3568	5	5.325	5087.67
5.35	5151	5.3818	6	5.35	5060.45
5.375	5264	5.4068	10	5.375	5033.45
5.4	5200	5.4318	5	5.4	5006.95
5.425	5280	5.4568	6	5.425	4980.79
5.45	5072	5.4818	3	5.45	4954.69
5.475	5143	5.5068	6	5.475	4928.71
5.5	5081	5.5318	5	5.5	4902.96
5.525	5000	5.5568	12	5.525	4877.57
5.55	5025	5.5818	4	5.55	4852.69
5.575	4779	5.6068	6	5.575	4828.17
5.6	4988	5.6318	7	5.6	4803.58
5.625	4867	5.6568	4	5.625	4779.25
5.65	4958	5.6818	2	5.65	4755.14
5.675	4844	5.7068	6	5.675	4731.02
5.7	4860	5.7318	9	5.7	4707.13
5.725	4977	5.7568	5	5.725	4683.8
5.75	4858	5.7818	5	5.75	4660.79
5.775	4779	5.8068	4	5.775	4637.78
5.8	4732	5.8318	2	5.8	4614.89
5.825	4716	5.8568	11	5.825	4592.08
5.85	4663	5.8818	5	5.85	4569.68
5.875	4755	5.9068	4	5.875	4547.8
5.9	4705	5.9318	4	5.9	4525.85
5.925	4608	5.9568	11	5.925	4503.92
5.95	4579	5.9818	7	5.95	4482.45
5.975	4586	6.0068	7	5.975	4461.46
6	4621	6.0318	7	6	4440.51
6.025	4520	6.0568	6	6.025	4419.67
6.05	4503	6.0818	5	6.05	4398.97
6.075	4445	6.1068	3	6.075	4378.35
6.1	4556	6.1318	6	6.1	4357.76
6.125	4466	6.1568	11	6.125	4337.33
6.15	4430	6.1818	5	6.15	4317.43
6.175	4365	6.2068	8	6.175	4297.83
6.2	4373	6.2318	4	6.2	4278.2
6.225	4463	6.2568	5	6.225	4258.67
6.25	4260	6.2818	3	6.25	4239.16
6.275	4253	6.3068	7	6.275	4219.72
6.3	4267	6.3318	9	6.3	4200.5
6.325	4273	6.3568	5	6.325	4181.74
6.35	4394	6.3818	5	6.35	4163.17
6.375	4242	6.4068	4	6.375	4144.52
6.4	4208	6.4318	6	6.4	4125.93
6.425	4213	6.4568	8	6.425	4107.5
6.45	4038	6.4818	6	6.45	4089.41
6.475	4129	6.5068	0	6.475	4071.55
6.5	4172	6.5318	4	6.5	4053.51
6.525	4139	6.5568	2	6.525	4035.35
6.55	4110	6.5818	5	6.55	4017.43
6.575	3962	6.6068	8	6.575	3999.72
6.6	4120	6.6318	8	6.6	3982.42
6.625	3897	6.6568	2	6.625	3965.5
6.65	4038	6.6818	7	6.65	3948.51
6.675	4025	6.7068	8	6.675	3931.46
6.7	3826	6.7318	6	6.7	3914.8
6.725	3933	6.7568	4	6.725	3898.34
6.75	3865	6.7818	2	6.75	3881.8
6.775	3870	6.8068	3	6.775	3865.16
6.8	3894	6.8318	5	6.8	3848.53
6.825	3982	6.8568	3	6.825	3832.14
6.85	3836	6.8818	3	6.85	3815.95
6.875	3862	6.9068	3	6.875	3799.79
6.9	3665	6.9318	1	6.9	3783.72
6.925	3767	6.9568	8	6.925	3767.71
6.95	3728	6.9818	5	6.95	3751.95
6.975	3728	7.0068	7	6.975	3736.61
7	3830	7.0318	5	7	3721.38
7.025	3754	7.0568	6	7.025	3706.24
7.05	3854	7.0818	5	7.05	3691.16
7.075	3772	7.1068	4	7.075	3676.17
7.1	3845	7.1318	11	7.1	3661.21
7.125	3730	7.1568	6	7.125	3646.54
7.15	3649	7.1818	2	7.15	3632.2
7.175	3555	7.2068	6	7.175	3617.6
7.2	3682	7.2318	4	7.2	3602.93
7.225	3566	7.2568	5	7.225	3588.47
7.25	3680	7.2818	3	7.25	3574.1
7.275	3647	7.3068	4	7.275	3559.78
7.3	3731	7.3318	2	7.3	3545.49
7.325	3618	7.3568	6	7.325	3531.26
7.35	3584	7.3818	5	7.35	3517.19
7.375	3585	7.4068	4	7.375	3503.39
7.4	3405	7.4318	4	7.4	3489.65
7.425	3525	7.4568	3	7.425	3475.92
7.45	3489	7.4818	6	7.45	3462.24
7.475	3532	7.5068	2	7.475	3448.69
7.5	3478	7.5318	7	7.5	3435.26
7.525	3513	7.5568	7	7.525	3421.92
7.55	3393	7.5818	3	7.55	3408.91
7.575	3637	7.6068	6	7.575	3395.91
7.6	3467	7.6318	4	7.6	3382.85
7.625	3483	7.6568	1	7.625	3369.93
7.65	3348	7.6818	2	7.65	3356.9
7.675	3353	7.7068	4	7.675	3343.78
7.7	3324	7.7318	3	7.7	3330.84
7.725	3276	7.7568	4	7.725	3318.11
7.75	3427	7.7818	6	7.75	3305.47
7.775	3285	7.8068	5	7.775	3293.03
7.8	3270	7.8318	4	7.8	3280.78
7.825	3306	7.8568	6	7.825	3268.52
7.85	3350	7.8818	2	7.85	3256.34
7.875	3222	7.9068	5	7.875	3244.2
7.9	3243	7.9318	2	7.9	3232.02
7.925	3246	7.9568	4	7.925	3219.93
7.95	3159	7.9818	3	7.95	3207.87
7.975	3279	8.0068	3	7.975	3195.92
8	3176	8.0318	3	8	3184.02
8.025	3199	8.0568	10	8.025	3172.18
8.05	3116	8.0818	4	8.05	3160.69
8.075	3162	8.1068	6	8.075	3149.47
8.1	3137	8.1318	6	8.1	3138.12
8.125	3085	8.1568	4	8.125	3126.86
8.15	3074	8.1818	1	8.15	3115.63
8.175	3103	8.2068	2	8.175	3104.22
8.2	3144	8.2318	2	8.2	3092.7
8.225	3231	8.2568	7	8.225	3081.28
8.25	3100	8.2818	9	8.25	3070.15
8.275	3062	8.3068	2	8.275	3059.48
8.3	3051	8.3318	3	8.3	3048.8
8.325	3004	8.3568	2	8.325	3037.8
8.35	3077	8.3818	6	8.35	3026.78
8.375	3066	8.4068	6	8.375	3015.95
8.4	2978	8.4318	2	8.4	3005.42
8.425	3028	8.4568	6	8.425	2994.86
8.45	2988	8.4818	0	8.45	2984.26
8.475	3031	8.5068	8	8.475	2973.68
8.5	2991	8.5318	4	8.5	2963.16
8.525	2905	8.5568	3	8.525	2952.95
8.55	2886	8.5818	1	8.55	2942.65
8.575	2960	8.6068	4	8.575	2932.19
8.6	2923	8.6318	5	8.6	2921.78
8.625	2964	8.6568	4	8.625	2911.63
8.65	2979	8.6818	2	8.65	2901.62
8.675	2883	8.7068	7	8.675	2891.53
8.7	2848	8.7318	5	8.7	2881.55
8.725	2915	8.7568	4	8.725	2871.83
8.75	2825	8.7818	6	8.75	2862.09
8.775	2877	8.8068	6	8.775	2852.37
8.8	2855	8.8318	3	8.8	2842.81
8.825	2788	8.8568	2	8.825	2833.22
8.85	2831	8.8818	6	8.85	2823.46
8.875	2783	8.9068	2	8.875	2813.8
8.9	2795	8.9318	6	8.9	2804.28
8.925	2790	8.9568	4	8.925	2794.79
8.95	2778	8.9818	1	8.95	2785.45
8.975	2864	9.0068	5	8.975	2775.99
9	2799	9.0318	3	9	2766.52
9.025	2679	9.0568	5	9.025	2757.23
9.05	2807	9.0818	2	9.05	2748.01
9.075	2702	9.1068	5	9.075	2738.82
9.1	2706	9.1318	5	9.1	2729.64
9.125	2771	9.1568	3	9.125	2720.65
9.15	2754	9.1818	4	9.15	2711.68
9.175	2793	9.2068	3	9.175	2702.67
9.2	2734	9.2318	2	9.2	2693.7
9.225	2698	9.2568	6	9.225	2684.7
9.25	2545	9.2818	5	9.25	2675.82
9.275	2721	9.3068	1	9.275	2667.19
9.3	2658	9.3318	4	9.3	2658.46
9.325	2704	9.3568	2	9.325	2649.61
9.35	2682	9.3818	2	9.35	2640.86
9.375	2675	9.4068	5	9.375	2632.09
9.4	2530	9.4318	5	9.4	2623.45
9.425	2561	9.4568	5	9.425	2615.06
9.45	2669	9.4818	2	9.45	2606.74
9.475	2546	9.5068	6	9.475	2598.35
9.5	2618	9.5318	4	9.5	2589.97
9.525	2632	9.5568	2	9.525	2581.76
9.55	2640	9.5818	2	9.55	2573.45
9.575	2617	9.6068	5	9.575	2565.03
9.6	2578	9.6318	6	9.6	2556.73
9.625	2565	9.6568	4	9.625	2548.72
9.65	2537	9.6818	2	9.65	2540.77
9.675	2591	9.7068	7	9.675	2532.68
9.7	2463	9.7318	6	9.7	2524.66
9.725	2511	9.7568	2	9.725	2516.92
9.75	2495	9.7818	3	9.75	2509.08
9.775	2446	9.8068	6	9.775	2501.05
9.8	2474	9.8318	2	9.8	2493.18
9.825	2405	9.8568	2	9.825	2485.4
9.85	2420	9.8818	2	9.85	2477.46
9.875	2497	9.9068	3	9.875	2469.5
9.9	2466	9.9318	3	9.9	2461.62
9.925	2434	9.9568	2	9.925	2453.86
9.95	2427	9.9818	5	9.95	2446.11
9.975	2396	10.0068	1	9.975	2438.46
10	2355	10.0318	3	10	2430.87
10.025	2296	10.0568	4	10.025	2423.19
10.05	2375	10.0818	2	10.05	2415.64
10.075	2357	10.1068	3	10.075	2408.16
10.1	2335	10.1318	3	10.1	2400.64
10.125	2440	10.1568	2	10.125	2393.19
10.15	2331	10.1818	4	10.15	2385.75
10.175	2419	10.2068	2	10.175	2378.37
10.2	2322	10.2318	5	10.2	2371.07
10.225	2359	10.2568	5	10.225	2363.81
10.25	2335	10.2818	3	10.25	2356.75
10.275	2364	10.3068	6	10.275	2349.68
10.3	2298	10.3318	2	10.3	2342.64
10.325	2354	10.3568	2	10.325	2335.63
10.35	2218	10.3818	3	10.35	2328.45
10.375	2275	10.4068	4	10.375	2321.28
10.4	2280	10.4318	4	10.4	2314.26
10.425	2267	10.4568	0	10.425	2307.34
10.45	2204	10.4818	5	10.45	2300.33
10.475	2258	10.5068	6	10.475	2293.29
10.5	2244	10.5318	1	10.5	2286.57
10.525	2273	10.5568	6	10.525	2279.83
10.55	2252	10.5818	4	10.55	2273.02
10.575	2206	10.6068	8	10.575	2266.39
10.6	2239	10.6318	1	10.6	2259.9
10.625	2197	10.6568	2	10.625	2253.38
10.65	2288	10.6818	2	10.65	2246.56
10.675	2212	10.7068	4	10.675	2239.71
10.7	2245	10.7318	8	10.7	2233.01
10.725	2222	10.7568	8	10.725	2226.62
10.75	2135	10.7818	4	10.75	2220.54
10.775	2083	10.8068	4	10.775	2214.37
10.8	2069	10.8318	4	10.8	2207.98
10.825	2151	10.8568	3	10.825	2201.55
10.85	2229	10.8818	2	10.85	2195.11
10.875	2084	10.9068	4	10.875	2188.61
10.9	2147	10.9318	9	10.9	2182.14
10.925	2110	10.9568	9	10.925	2176
10.95	2071	10.9818	8	10.95	2170.24
10.975	2161	11.0068	6	10.975	2164.53
11	2055	11.0318	4	11	2158.68
11.025	2204	11.0568	1	11.025	2152.64
11.05	2039	11.0818	0	11.05	2146.34
11.075	2038	11.1068	4	11.075	2139.83
11.1	2010	11.1318	6	11.1	2133.41
11.125	2098	11.1568	5	11.125	2127.34
11.15	2094	11.1818	7	11.15	2121.45
11.175	2124	11.2068	4	11.175	2115.63
11.2	1997	11.2318	4	11.2	2109.82
11.225	2089	11.2568	2	11.225	2103.88
11.25	2035	11.2818	2	11.25	2097.84
11.275	2118	11.3068	5	11.275	2091.7
11.3	2046	11.3318	4	11.3	2085.68
11.325	2022	11.3568	5	11.325	2079.84
11.35	2069	11.3818	5	11.35	2074.06
11.375	2044	11.4068	4	11.375	2068.35
11.4	1999	11.4318	5	11.4	2062.63
11.425	2026	11.4568	4	11.425	2056.91
11.45	2026	11.4818	6	11.45	2051.23
11.475	2003	11.5068	3	11.475	2045.6
11.5	1990	11.5318	2	11.5	2039.98
11.525	2025	11.5568	3	11.525	2034.2
11.55	1984	11.5818	4	11.55	2028.37
11.575	1945	11.6068	4	11.575	2022.66
11.6	1947	11.6318	2	11.6	2017.06
11.625	2003	11.6568	6	11.625	2011.43
11.65	2011	11.6818	6	11.65	2005.85
11.675	1858	11.7068	1	11.675	2000.51
11.7	1950	11.7318	5	11.7	1995.06
11.725	1847	11.7568	3	11.725	1989.47
11.75	1939	11.7818	4	11.75	1984
11.775	2049	11.8068	2	11.775	1978.54
11.8	1878	11.8318	6	11.8	1973.05
11.825	1950	11.8568	4	11.825	1967.64
11.85	1984	11.8818	2	11.85	1962.39
11.875	1894	11.9068	7	11.875	1957.02
11.9	1811	11.9318	7	11.9	1951.71
11.925	1893	11.9568	2	11.925	1946.7
11.95	1887	11.9818	3	11.95	1941.6
11.975	1791	12.0068	2	11.975	1936.24
12	1849	12.0318	5	12	1930.84
12.025	1925	12.0568	4	12.025	1925.55
12.05	1916	12.0818	5	12.05	1920.41
12.075	1821	12.1068	6	12.075	1915.33
12.1	1896	12.1318	4	12.1	1910.34
12.125	1834	12.1568	3	12.125	1905.37
12.15	1931	12.1818	3	12.15	1900.27
12.175	1796	12.2068	7	12.175	1895.1
12.2	1850	12.2318	2	12.2	1890.09
12.225	1952	12.2568	4	12.225	1885.16
12.25	1855	12.2818	2	12.25	1880.08
12.275	1835	12.3068	6	12.275	1874.98
12.3	1853	12.3318	1	12.3	1869.98
12.325	1901	12.3568	3	12.325	1865.02
12.35	1837	12.3818	3	12.35	1859.92
12.375	1839	12.4068	1	12.375	1854.88
12.4	1823	12.4318	3	12.4	1849.83
12.425	1860	12.4568	1	12.425	1844.75
12.45	1829	12.4818	4	12.45	1839.72
12.475	1770	12.5068	3	12.475	1834.73
12.5	1833	12.5318	6	12.5	1829.88
12.525	1827	12.5568	5	12.525	1825.16
12.55	1874	12.5818	6	12.55	1820.58
12.575	1784	12.6068	3	12.575	1816.04
12.6	1730	12.6318	2	12.6	1811.43
12.625	1745	12.6568	4	12.625	1806.63
12.65	1774	12.6818	5	12.65	1801.82
12.675	1775	12.7068	4	12.675	1797.18
12.7	1752	12.7318	5	12.7	1792.62
12.725	1768	12.7568	4	12.725	1788.07
12.75	1736	12.7818	4	12.75	1783.53
12.775	1724	12.8068	3	12.775	1778.97
12.8	1741	12.8318	1	12.8	1774.37
12.825	1750	12.8568	7	12.825	1769.65
12.85	1721	12.8818	3	12.85	1765.04
12.875	1655	12.9068	4	12.875	1760.64
12.9	1707	12.9318	6	12.9	1756.15
12.925	1727	12.9568	1	12.925	1751.74
12.95	1705	12.9818	4	12.95	1747.3
12.975	1674	13.0068	6	12.975	1742.71
13	1695	13.0318	2	13	1738.33
13.025	1683	13.0568	3	13.025	1733.98
13.05	1720	13.0818	4	13.05	1729.47
13.075	1719	13.1068	5	13.075	1725.01
13.1	1687	13.1318	0	13.1	1720.7
13.125	1606	13.1568	2	13.125	1716.28
13.15	1592	13.1818	3	13.15	1711.67
13.175	1683	13.2068	5	13.175	1707.16
13.2	1552	13.2318	4	13.2	1702.85
13.225	1673	13.2568	6	13.225	1698.66
13.25	1634	13.2818	1	13.25	1694.53
13.275	1630	13.3068	4	13.275	1690.32
13.3	1609	13.3318	5	13.3	1685.97
13.325	1688	13.3568	5	13.325	1681.78
13.35	1618	13.3818	4	13.35	1677.71
13.375	1554	13.4068	2	13.375	1673.64
13.4	1630	13.4318	2	13.4	1669.43
13.425	1614	13.4568	0	13.425	1665.1
13.45	1669	13.4818	3	13.45	1660.69
13.475	1665	13.5068	3	13.475	1656.3
13.5	1559	13.5318	4	13.5	1652.08
13.525	1614	13.5568	4	13.525	1647.97
13.55	1595	13.5818	4	13.55	1643.94
13.575	1624	13.6068	2	13.575	1639.93
13.6	1588	13.6318	6	13.6	1635.87
13.625	1670	13.6568	2	13.625	1631.84
13.65	1547	13.6818	1	13.65	1627.89
13.675	1604	13.7068	4	13.675	1623.73
13.7	1556	13.7318	3	13.7	1619.58
13.725	1563	13.7568	4	13.725	1615.58
13.75	1566	13.7818	1	13.75	1611.62
13.775	1567	13.8068	3	13.775	1607.61
13.8	1568	13.8318	4	13.8	1603.52
13.825	1477	13.8568	1	13.825	1599.56
13.85	1499	13.8818	1	13.85	1595.6
13.875	1617	13.9068	3	13.875	1591.49
13.9	1530	13.9318	2	13.9	1587.42
13.925	1521	13.9568	0	13.925	1583.46
13.95	1537	13.9818	1	13.95	1579.41
13.975	1548	14.0068	6	13.975	1575.28
14	1520	14.0318	2	14	1571.39
14.025	1493	14.0568	0	14.025	1567.69
14.05	1522	14.0818	0	14.05	1563.76
14.075	1508	14.1068	3	14.075	1559.64
14.1	1534	14.1318	9	14.1	1555.64
14.125	1569	14.1568	1	14.125	1552.08
14.15	1521	14.1818	4	14.15	1548.63
14.175	1523	14.2068	1	14.175	1544.9
14.2	1518	14.2318	6	14.2	1541.12
14.225	1477	14.2568	5	14.225	1537.41
14.25	1460	14.2818	1	14.25	1533.93
14.275	1534	14.3068	4	14.275	1530.34
14.3	1500	14.3318	8	14.3	1526.59
14.325	1422	14.3568	4	14.325	1523.14
14.35	1494	14.3818	4	14.35	1519.85
14.375	1457	14.4068	3	14.375	1516.37
14.4	1455	14.4318	3	14.4	1512.78
14.425	1525	14.4568	5	14.425	1509.16
14.45	1451	14.4818	4	14.45	1505.61
14.475	1456	14.5068	2	14.475	1502.16
14.5	1418	14.5318	7	14.5	1498.61
14.525	1468	14.5568	5	14.525	1495.13
14.55	1458	14.5818	3	14.55	1491.87
14.575	1432	14.6068	4	14.575	1488.48
14.6	1388	14.6318	2	14.6	1484.99
14.625	1392	14.6568	2	14.625	1481.46
14.65	1363	14.6818	2	14.65	1477.84
14.675	1394	14.7068	4	14.675	1474.21
14.7	1397	14.7318	4	14.7	1470.68
14.725	1453	14.7568	2	14.725	1467.28
14.75	1429	14.7818	5	14.75	1463.86
14.775	1385	14.8068	7	14.775	1460.43
14.8	1418	14.8318	1	14.8	1457.25
14.825	1380	14.8568	1	14.825	1454.01
14.85	1394	14.8818	4	14.85	1450.44
14.875	1362	14.9068	3	14.875	1446.9
14.9	1398	14.9318	4	14.9	1443.54
14.925	1408	14.9568	2	14.925	1440.21
14.95	1386	14.9818	2	14.95	1436.87
14.975	1363	15.0068	4	14.975	1433.42
15	1426	15.0318	3	15	1430.04
15.025	1374	15.0568	6	15.025	1426.75
15.05	1358	15.0818	1	15.05	1423.57
15.075	1348	15.1068	6	15.075	1420.37
15.1	1395	15.1318	6	15.1	1417.1
15.125	1425	15.1568	3	15.125	1414.08
15.15	1306	15.1818	0	15.15	1411.03
15.175	1444	15.2068	3	15.175	1407.67
15.2	1408	15.2318	5	15.2	1404.22
15.225	1397	15.2568	3	15.225	1401
15.25	1370	15.2818	5	15.25	1397.89
15.275	1367	15.3068	4	15.275	1394.78
15.3	1356	15.3318	3	15.3	1391.72
15.325	1415	15.3568	4	15.325	1388.6
15.35	1398	15.3818	7	15.35	1385.46
15.375	1358	15.4068	1	15.375	1382.48
15.4	1399	15.4318	6	15.4	1379.49
15.425	1318	15.4568	5	15.425	1376.37
15.45	1346	15.4818	4	15.45	1373.43
15.475	1368	15.5068	4	15.475	1370.48
15.5	1303	15.5318	6	15.5	1367.46
15.525	1452	15.5568	0	15.525	1364.51
15.55	1343	15.5818	3	15.55	1361.46
15.575	1281	15.6068	3	15.575	1358.2
15.6	1339	15.6318	3	15.6	1355.04
15.625	1313	15.6568	4	15.625	1351.95
15.65	1308	15.6818	4	15.65	1348.92
15.675	1277	15.7068	2	15.675	1345.95
15.7	1276	15.7318	4	15.7	1342.94
15.725	1332	15.7568	5	15.725	1339.89
15.75	1311	15.7818	2	15.75	1336.98
15.775	1269	15.8068	3	15.775	1334.06
15.8	1294	15.8318	4	15.8	1331.01
15.825	1326	15.8568	5	15.825	1328.03
15.85	1243	15.8818	6	15.85	1325.17
15.875	1212	15.9068	7	15.875	1322.44
15.9	1248	15.9318	2	15.9	1319.83
15.925	1204	15.9568	3	15.925	1317.11
15.95	1283	15.9818	0	15.95	1314.13
15.975	1257	16.0068	3	15.975	1311.03
16	1278	16.0318	3	16	1307.89
16.025	1303	16.0568	2	16.025	1304.92
16.05	1218	16.0818	1	16.05	1301.97
16.075	1286	16.1068	5	16.075	1298.93
16.1	1244	16.1318	3	16.1	1295.98
16.125	1249	16.1568	7	16.125	1293.2
16.15	1297	16.1818	6	16.15	1290.53
16.175	1238	16.2068	4	16.175	1288.03
16.2	1184	16.2318	3	16.2	1285.45
16.225	1263	16.2568	4	16.225	1282.69
16.25	1289	16.2818	6	16.25	1279.89
16.275	1227	16.3068	5	16.275	1277.22
16.3	1309	16.3318	2	16.3	1274.66
16.325	1260	16.3568	5	16.325	1271.96
16.35	1223	16.3818	1	16.35	1269.18
16.375	1247	16.4068	3	16.375	1266.39
16.4	1156	16.4318	4	16.4	1263.5
16.425	1226	16.4568	3	16.425	1260.71
16.45	1244	16.4818	2	16.45	1258
16.475	1229	16.5068	6	16.475	1255.21
16.5	1280	16.5318	4	16.5	1252.51
16.525	1177	16.5568	3	16.525	1249.97
16.55	1205	16.5818	3	16.55	1247.35
16.575	1216	16.6068	2	16.575	1244.62
16.6	1233	16.6318	2	16.6	1241.86
16.625	1166	16.6568	2	16.625	1239.05
16.65	1193	16.6818	5	16.65	1236.23
16.675	1179	16.7068	5	16.675	1233.55
16.7	1192	16.7318	2	16.7	1231.06
16.725	1202	16.7568	2	16.725	1228.51
16.75	1225	16.7818	3	16.75	1225.78
16.775	1178	16.8068	6	16.775	1223.04
16.8	1209	16.8318	3	16.8	1220.5
16.825	1136	16.8568	2	16.825	1218.06
16.85	1170	16.8818	2	16.85	1215.44
16.875	1144	16.9068	3	16.875	1212.71
16.9	1157	16.9318	0	16.9	1210.02
16.925	1157	16.9568	6	16.925	1207.3
16.95	1182	16.9818	1	16.95	1204.64
16.975	1169	17.0068	2	16.975	1202.13
17	1133	17.0318	2	17	1199.46
17.025	1116	17.0568	7	17.025	1196.77
17.05	1158	17.0818	3	17.05	1194.3
17.075	1153	17.1068	2	17.075	1192
17.1	1165	17.1318	4	17.1	1189.5
17.125	1112	17.1568	2	17.125	1186.94
17.15	1085	17.1818	6	17.15	1184.43
17.175	1122	17.2068	0	17.175	1181.99
17.2	1128	17.2318	6	17.2	1179.54
17.225	1079	17.2568	1	17.225	1177.02
17.25	1151	17.2818	4	17.25	1174.59
17.275	1166	17.3068	3	17.275	1172.07
17.3	1196	17.3318	4	17.3	1169.62
17.325	1132	17.3568	4	17.325	1167.22
17.35	1136	17.3818	5	17.35	1164.86
17.375	1119	17.4068	4	17.375	1162.56
17.4	1092	17.4318	7	17.4	1160.29
17.425	1147	17.4568	3	17.425	1158.09
17.45	1150	17.4818	2	17.45	1155.91
17.475	1062	17.5068	3	17.475	1153.49
17.5	1076	17.5318	4	17.5	1150.99
17.525	1149	17.5568	2	17.525	1148.59
17.55	1113	17.5818	1	17.55	1146.2
17.575	1140	17.6068	3	17.575	1143.67
17.6	1103	17.6318	4	17.6	1141.14
17.625	1109	17.6568	2	17.625	1138.77
17.65	1133	17.6818	3	17.65	1136.43
17.675	1060	17.7068	2	17.675	1134.02
17.7	1126	17.7318	6	17.7	1131.62
17.725	1116	17.7568	1	17.725	1129.33
17.75	1133	17.7818	3	17.75	1127.08
17.775	1107	17.8068	2	17.775	1124.67
17.8	1087	17.8318	1	17.8	1122.28
17.825	1108	17.8568	4	17.825	1119.83
17.85	1042	17.8818	3	17.85	1117.42
17.875	1081	17.9068	5	17.875	1115.17
17.9	1074	17.9318	7	17.9	1112.98
17.925	1096	17.9568	7	17.925	1110.97
17.95	1118	17.9818	3	17.95	1109.12
17.975	1068	18.0068	2	17.975	1107.14
18	1129	18.0318	4	18	1104.87
18.025	1071	18.0568	1	18.025	1102.56
18.05	1095	18.0818	3	18.05	1100.25
18.075	1029	18.1068	2	18.075	1097.88
18.1	1064	18.1318	1	18.1	1095.56
18.125	1054	18.1568	0	18.125	1093.19
18.15	1031	18.1818	1	18.15	1090.7
18.175	1057	18.2068	0	18.175	1088.2
18.2	1103	18.2318	4	18.2	1085.72
18.225	1044	18.2568	5	18.225	1083.37
18.25	1005	18.2818	3	18.25	1081.29
18.275	899	18.3068	3	18.275	1079.27
18.3	1130	18.3318	5	18.3	1077.14
18.325	1080	18.3568	2	18.325	1075.05
18.35	1029	18.3818	1	18.35	1072.97
18.375	1041	18.4068	0	18.375	1070.71
18.4	1081	18.4318	3	18.4	1068.3
18.425	1078	18.4568	4	18.425	1065.95
18.45	1029	18.4818	3	18.45	1063.82
18.475	1003	18.5068	5	18.475	1061.77
18.5	1037	18.5318	3	18.5	1059.76
18.525	1115	18.5568	2	18.525	1057.77
18.55	1007	18.5818	8	18.55	1055.66
18.575	993	18.6068	6	18.575	1053.68
18.6	1093	18.6318	4	18.6	1051.99
18.625	1029	18.6568	4	18.625	1050.19
18.65	978	18.6818	4	18.65	1048.22
18.675	1027	18.7068	2	18.675	1046.22
18.7	1025	18.7318	3	18.7	1044.16
18.725	961	18.7568	3	18.725	1042.02
18.75	1053	18.7818	2	18.75	1039.91
18.775	1093	18.8068	1	18.775	1037.8
18.8	1064	18.8318	2	18.8	1035.6
18.825	1004	18.8568	2	18.825	1033.37
18.85	1020	18.8818	2	18.85	1031.19
18.875	969	18.9068	9	18.875	1029.05
18.9	983	18.9318	5	18.9	1027.18
18.925	1025	18.9568	3	18.925	1025.6
18.95	1024	18.9818	5	18.95	1023.79
18.975	988	19.0068	3	18.975	1021.87
19	969	19.0318	3	19	1019.96
19.025	980	19.0568	6	19.025	1017.97
19.05	989	19.0818	3	19.05	1016.07
19.075	980	19.1068	4	19.075	1014.24
19.1	975	19.1318	7	19.1	1012.32
19.125	997	19.1568	5	19.125	1010.53
19.15	961	19.1818	5	19.15	1008.87
19.175	975	19.2068	1	19.175	1007.13
19.2	921	19.2318	7	19.2	1005.2
19.225	945	19.2568	4	19.225	1003.25
19.25	940	19.2818	4	19.25	1001.52
19.275	967	19.3068	7	19.275	999.694
19.3	918	19.3318	4	19.3	997.936
19.325	1011	19.3568	4	19.325	996.254
19.35	945	19.3818	3	19.35	994.435
19.375	959	19.4068	3	19.375	992.529
19.4	927	19.4318	3	19.4	990.572
19.425	898	19.4568	3	19.425	988.609
19.45	947	19.4818	1	19.45	986.657
19.475	953	19.5068	5	19.475	984.639
19.5	972	19.5318	5	19.5	982.661
19.525	1000	19.5568	1	19.525	980.91
19.55	912	19.5818	2	19.55	979.072
19.575	1036	19.6068	2	19.575	977.026
19.6	965	19.6318	2	19.6	974.988
19.625	931	19.6568	7	19.625	972.982
19.65	909	19.6818	8	19.65	971.179
19.675	995	19.7068	4	19.675	969.728
19.7	923	19.7318	2	19.7	968.259
19.725	942	19.7568	3	19.725	966.468
19.75	962	19.7818	1	19.75	964.528
19.775	936	19.8068	3	19.775	962.555
19.8	940	19.8318	8	19.8	960.564
19.825	934	19.8568	4	19.825	958.87
19.85	974	19.8818	8	19.85	957.37
19.875	857	19.9068	1	19.875	955.85
19.9	919	19.9318	1	19.9	954.235
19.925	930	19.9568	5	19.925	952.251
19.95	918	19.9818	5	19.95	950.319
19.975	916	20.0068	4	19.975	948.652
20	917	20.0318	1	20	947.015
20.025	932	20.0568	6	20.025	945.201
20.05	909	20.0818	3	20.05	943.38
20.075	910	20.1068	3	20.075	941.716
20.1	921	20.1318	2	20.1	939.953
20.125	884	20.1568	2	20.125	938.104
20.15	949	20.1818	1	20.15	936.204
20.175	909	20.2068	3	20.175	934.259
20.2	891	20.2318	2	20.2	932.345
20.225	886	20.2568	3	20.225	930.509
20.25	891	20.2818	4	20.25	928.694
20.275	931	20.3068	4	20.275	926.965
20.3	938	20.3318	5	20.3	925.322
20.325	824	20.3568	2	20.325	923.732
20.35	899	20.3818	2	20.35	922.089
20.375	916	20.4068	4	20.375	920.277
20.4	892	20.4318	2	20.4	918.5
20.425	874	20.4568	2	20.425	916.779
20.45	943	20.4818	0	20.45	914.973
20.475	905	20.5068	4	20.475	913.065
20.5	872	20.5318	1	20.5	911.201
20.525	902	20.5568	3	20.525	909.447
20.55	893	20.5818	2	20.55	907.656
20.575	900	20.6068	5	20.575	905.908
20.6	896	20.6318	3	20.6	904.252
20.625	908	20.6568	1	20.625	902.692
20.65	850	20.6818	2	20.65	900.98
20.675	887	20.7068	5	20.675	899.15
20.7	906	20.7318	2	20.7	897.478
20.725	852	20.7568	2	20.725	895.899
20.75	867	20.7818	3	20.75	894.185
20.775	872	20.8068	2	20.775	892.462
20.8	885	20.8318	2	20.8	890.773
20.825	878	20.8568	2	20.825	889.043
20.85	890	20.8818	3	20.85	887.304
20.875	892	20.9068	4	20.875	885.611
20.9	902	20.9318	2	20.9	884.024
20.925	857	20.9568	4	20.925	882.443
20.95	850	20.9818	2	20.95	880.83
20.975	852	21.0068	2	20.975	879.236
21	882	21.0318	3	21	877.554
21.025	819	21.0568	6	21.025	875.884
21.05	803	21.0818	2	21.05	874.399
21.075	827	21.1068	3	21.075	872.962
21.1	835	21.1318	6	21.1	871.363
21.125	799	21.1568	2	21.125	869.877
21.15	844	21.1818	4	21.15	868.445
21.175	826	21.2068	3	21.175	866.887
21.2	795	21.2318	6	21.2	865.352
21.225	861	21.2568	3	21.225	863.913
21.25	886	21.2818	7	21.25	862.524
21.275	829	21.3068	5	21.275	861.152
21.3	829	21.3318	4	21.3	859.9
21.325	816	21.3568	2	21.325	858.547
21.35	882	21.3818	1	21.35	857.018
21.375	852	21.4068	2	21.375	855.318
21.4	838	21.4318	5	21.4	853.573
21.425	879	21.4568	5	21.425	852.007
21.45	794	21.4818	3	21.45	850.65
21.475	879	21.5068	4	21.475	849.265
21.5	825	21.5318	2	21.5	847.791
21.525	802	21.5568	2	21.525	846.271
21.55	869	21.5818	2	21.55	844.651
21.575	815	21.6068	1	21.575	843.005
21.6	781	21.6318	2	21.6	841.334
21.625	834	21.6568	4	21.625	839.651
21.65	854	21.6818	4	21.65	838.098
21.675	786	21.7068	2	21.675	836.694
21.7	754	21.7318	6	21.7	835.247
21.725	814	21.7568	6	21.725	833.827
21.75	834	21.7818	1	21.75	832.624
21.775	813	21.8068	5	21.775	831.29
21.8	795	21.8318	3	21.8	829.794
21.825	766	21.8568	4	21.825	828.395
21.85	848	21.8818	1	21.85	826.981
21.875	775	21.9068	2	21.875	825.481
21.9	796	21.9318	0	21.9	823.859
21.925	801	21.9568	4	21.925	822.182
21.95	763	21.9818	6	21.95	820.565
21.975	821	22.0068	3	21.975	819.25
22	830	22.0318	3	22	818.013
22.025	801	22.0568	3	22.025	816.613
22.05	823	22.0818	3	22.05	815.165
22.075	773	22.1068	3	22.075	813.721
22.1	705	22.1318	4	22.1	812.284
22.125	798	22.1568	5	22.125	810.889
22.15	789	22.1818	1	22.15	809.598
22.175	778	22.2068	1	22.175	808.231
22.2	813	22.2318	3	22.2	806.634
22.225	780	22.2568	1	22.225	805.057
22.25	786	22.2818	6	22.25	803.542
22.275	842	22.3068	4	22.275	802.135
22.3	763	22.3318	1	22.3	800.932
22.325	777	22.3568	2	22.325	799.569
22.35	789	22.3818	2	22.35	798.023
22.375	764	22.4068	2	22.375	796.5
22.4	799	22.4318	3	22.4	795.004
22.425	760	22.4568	6	22.425	793.554
22.45	806	22.4818	4	22.45	792.286
22.475	730	22.5068	3	22.475	791.144
22.5	756	22.5318	2	22.5	789.883
22.525	720	22.5568	3	22.525	788.483
22.55	770	22.5818	6	22.55	787.051
22.575	780	22.6068	4	22.575	785.785
22.6	770	22.6318	3	22.6	784.649
22.625	795	22.6568	3	22.625	783.396
22.65	787	22.6818	2	22.65	782.043
22.675	807	22.7068	1	22.675	780.644
22.7	734	22.7318	5	22.7	779.15
22.725	787	22.7568	6	22.725	777.74
22.75	755	22.7818	1	22.75	776.611
22.775	752	22.8068	2	22.775	775.415
22.8	766	22.8318	3	22.8	773.958
22.825	686	22.8568	2	22.825	772.524
22.85	730	22.8818	2	22.85	771.144
22.875	740	22.9068	0	22.875	769.725
22.9	793	22.9318	0	22.9	768.218
22.925	753	22.9568	5	22.925	766.596
22.95	753	22.9818	6	22.95	765.148
22.975	783	23.0068	6	22.975	764.06
23	805	23.0318	3	23	763.11
23.025	768	23.0568	3	23.025	762.046
23.05	761	23.0818	2	23.05	760.789
23.075	770	23.1068	6	23.075	759.442
23.1	757	23.1318	6	23.1	758.199
23.125	762	23.1568	1	23.125	757.189
23.15	770	23.1818	2	23.15	756.05
23.175	791	23.2068	7	23.175	754.634
23.2	758	23.2318	1	23.2	753.399
23.225	748	23.2568	1	23.225	752.267
23.25	790	23.2818	5	23.25	750.846
23.275	748	23.3068	2	23.275	749.483
23.3	738	23.3318	1	23.3	748.265
23.325	713	23.3568	4	23.325	746.893
23.35	727	23.3818	3	23.35	745.53
23.375	766	23.4068	3	23.375	744.305
23.4	693	23.4318	2	23.4	743.071
23.425	737	23.4568	7	23.425	741.783
23.45	687	23.4818	4	23.45	740.629
23.475	709	23.5068	4	23.475	739.655
23.5	683	23.5318	4	23.5	738.57
23.525	760	23.5568	5	23.525	737.431
23.55	756	23.5818	2	23.55	736.331
23.575	730	23.6068	4	23.575	735.18
23.6	713	23.6318	1	23.6	733.935
23.625	775	23.6568	5	23.625	732.657
23.65	743	23.6818	0	23.65	731.386
23.675	740	23.7068	4	23.675	730.129
23.7	750	23.7318	3	23.7	728.787
23.725	730	23.7568	2	23.725	727.579
23.75	724	23.7818	2	23.75	726.344
23.775	732	23.8068	4	23.775	725.031
23.8	713	23.8318	2	23.8	723.785
23.825	699	23.8568	1	23.825	722.592
23.85	757	23.8818	6	23.85	721.273
23.875	707	23.9068	6	23.875	720.055
23.9	752	23.9318	2	23.9	719.137
23.925	715	23.9568	3	23.925	718.143
23.95	728	23.9818	3	23.95	716.928
23.975	688	24.0068	3	23.975	715.714
24	699	24.0318	4	24	714.524
24.025	696	24.0568	5	24.025	713.376
24.05	734	24.0818	3	24.05	712.332
24.075	715	24.1068	3	24.075	711.289
24.1	704	24.1318	4	24.1	710.136
24.125	697	24.1568	4	24.125	708.99
24.15	728	24.1818	5	24.15	707.91
24.175	704	24.2068	1	24.175	706.888
24.2	695	24.2318	2	24.2	705.773
24.225	658	24.2568	3	24.225	704.465
24.25	687	24.2818	4	24.25	703.2
24.275	649	24.3068	5	24.275	702.066
24.3	687	24.3318	2	24.3	701.049
24.325	703	24.3568	2	24.325	699.996
24.35	690	24.3818	4	24.35	698.769
24.375	706	24.4068	2	24.375	697.576
24.4	669	24.4318	0	24.4	696.438
24.425	674	24.4568	2	24.425	695.137
24.45	682	24.4818	4	24.45	693.761
24.475	691	24.5068	3	24.475	692.567
24.5	642	24.5318	3	24.5	691.5
24.525	672	24.5568	2	24.525	690.401
24.55	672	24.5818	0	24.55	689.247
24.575	664	24.6068	4	24.575	687.957
24.6	680	24.6318	4	24.6	686.688
24.625	701	24.6568	5	24.625	685.644
24.65	729	24.6818	5	24.65	684.706
24.675	693	24.7068	0	24.675	683.822
24.7	612	24.7318	3	24.7	682.757
24.725	660	24.7568	5	24.725	681.495
24.75	644	24.7818	3	24.75	680.423
24.775	656	24.8068	3	24.775	679.454
24.8	674	24.8318	2	24.8	678.392
24.825	598	24.8568	1	24.825	677.257
24.85	651	24.8818	0	24.85	676.028
24.875	647	24.9068	1	24.875	674.689
24.9	705	24.9318	5	24.9	673.326
24.925	723	24.9568	2	24.925	672.172
24.95	684	24.9818	2	24.95	671.176
24.975	664	25.0068	1	24.975	670.056
25	653	25.0318	4	25	668.847
25.025	649	25.0568	4	25.025	667.699
25.05	677	25.0818	8	25.05	666.726
25.075	637	25.1068	2	25.075	665.954
25.1	657	25.1318	3	25.1	665.19
25.125	665	25.1568	5	25.125	664.148
25.15	670	25.1818	2	25.15	663.145
25.175	630	25.2068	3	25.175	662.172
25.2	664	25.2318	5	25.2	661.087
25.225	685	25.2568	3	25.225	660.093
25.25	624	25.2818	3	25.25	659.166
25.275	619	25.3068	1	25.275	658.149
25.3	656	25.3318	6	25.3	657.021
25.325	673	25.3568	3	25.325	655.968
25.35	585	25.3818	1	25.35	655.083
25.375	621	25.4068	4	25.375	654.016
25.4	614	25.4318	8	25.4	652.891
25.425	670	25.4568	2	25.425	652.082
25.45	659	25.4818	2	25.45	651.338
25.475	645	25.5068	7	25.475	650.277
25.5	615	25.5318	3	25.5	649.31
25.525	630	25.5568	1	25.525	648.505
25.55	667	25.5818	2	25.55	647.457
25.575	591	25.6068	4	25.575	646.256
25.6	639	25.6318	5	25.6	645.174
25.625	674	25.6568	4	25.625	644.281
25.65	661	25.6818	3	25.65	643.442
25.675	649	25.7068	5	25.675	642.516
25.7	652	25.7318	1	25.7	641.585
25.725	635	25.7568	4	25.725	640.61
25.75	655	25.7818	3	25.75	639.539
25.775	588	25.8068	5	25.775	638.556
25.8	650	25.8318	5	25.8	637.64
25.825	626	25.8568	2	25.825	636.832
25.85	629	25.8818	6	25.85	635.94
25.875	598	25.9068	3	25.875	635.011
25.9	612	25.9318	3	25.9	634.17
25.925	648	25.9568	2	25.925	633.207
25.95	613	25.9818	4	25.95	632.157
25.975	581	26.0068	7	25.975	631.131
26	604	26.0318	2	26	630.334
26.025	641	26.0568	4	26.025	629.563
26.05	610	26.0818	1	26.05	628.6
26.075	646	26.1068	2	26.075	627.566
26.1	639	26.1318	3	26.1	626.425
26.125	640	26.1568	0	26.125	625.345
26.15	610	26.1818	2	26.15	624.239
26.175	603	26.2068	4	26.175	623.047
26.2	605	26.2318	5	26.2	622.015
26.225	635	26.2568	3	26.225	621.186
26.25	628	26.2818	3	26.25	620.371
26.275	635	26.3068	1	26.275	619.444
26.3	592	26.3318	3	26.3	618.405
26.325	594	26.3568	3	26.325	617.326
26.35	597	26.3818	3	26.35	616.346
26.375	627	26.4068	1	26.375	615.403
26.4	616	26.4318	1	26.4	614.385
26.425	595	26.4568	4	26.425	613.248
26.45	626	26.4818	3	26.45	612.2
26.475	587	26.5068	4	26.475	611.307
26.5	640	26.5318	3	26.5	610.441
26.525	591	26.5568	3	26.525	609.58
26.55	656	26.5818	1	26.55	608.67
26.575	601	26.6068	4	26.575	607.667
26.6	627	26.6318	1	26.6	606.659
26.625	575	26.6568	6	26.625	605.697
26.65	624	26.6818	3	26.65	604.796
26.675	628	26.7068	2	26.675	604.037
26.7	592	26.7318	3	26.7	603.136
26.725	596	26.7568	1	26.725	602.158
26.75	544	26.7818	2	26.75	601.156
26.775	627	26.8068	4	26.775	600.089
26.8	615	26.8318	5	26.8	599.136
26.825	603	26.8568	2	26.825	598.368
26.85	586	26.8818	4	26.85	597.577
26.875	639	26.9068	3	26.875	596.687
26.9	588	26.9318	2	26.9	595.833
26.925	601	26.9568	7	26.925	594.915
26.95	521	26.9818	4	26.95	594.112
26.975	585	27.0068	4	26.975	593.488
27	619	27.0318	2	27	592.754
27.025	587	27.0568	4	27.025	591.886
27.05	576	27.0818	1	27.05	590.975
27.075	584	27.1068	3	27.075	590.045
27.1	578	27.1318	5	27.1	589.045
27.125	596	27.1568	2	27.125	588.202
27.15	598	27.1818	6	27.15	587.406
27.175	578	27.2068	3	27.175	586.607
27.2	597	27.2318	3	27.2	585.89
27.225	600	27.2568	4	27.225	585.052
27.25	574	27.2818	3	27.25	584.201
27.275	584	27.3068	1	27.275	583.378
27.3	564	27.3318	2	27.3	582.435
27.325	597	27.3568	6	27.325	581.395
27.35	545	27.3818	5	27.35	580.545
27.375	609	27.4068	0	27.375	579.928
27.4	567	27.4318	3	27.4	579.115
27.425	586	27.4568	3	27.425	578.087
27.45	547	27.4818	4	27.45	577.171
27.475	571	27.5068	2	27.475	576.352
27.5	550	27.5318	4	27.5	575.52
27.525	562	27.5568	4	27.525	574.657
27.55	516	27.5818	1	27.55	573.886
27.575	566	27.6068	4	27.575	573.034
27.6	570	27.6318	1	27.6	572.11
27.625	586	27.6568	1	27.625	571.216
27.65	571	27.6818	0	27.65	570.189
27.675	567	27.7068	7	27.675	569.082
27.7	567	27.7318	1	27.7	568.193
27.725	567	27.7568	2	27.725	567.498
27.75	586	27.7818	1	27.75	566.58
27.775	538	27.8068	2	27.775	565.586
27.8	547	27.8318	4	27.8	564.593
27.825	590	27.8568	2	27.825	563.728
27.85	577	27.8818	1	27.85	562.932
27.875	567	27.9068	4	27.875	562.005
27.9	547	27.9318	4	27.9	561.102
27.925	544	27.9568	4	27.925	560.372
27.95	594	27.9818	5	27.95	559.69
27.975	525	28.0068	2	27.975	559.041
28	571	28.0318	6	28	558.333
28.025	535	28.0568	5	28.025	557.606
28.05	563	28.0818	3	28.05	557.038
28.075	596	28.1068	5	28.075	556.393
28.1	564	28.1318	2	28.1	555.679
28.125	540	28.1568	5	28.125	554.94
28.15	534	28.1818	1	28.15	554.166
28.175	542	28.2068	0	28.175	553.377
28.2	577	28.2318	2	28.2	552.354
28.225	554	28.2568	4	28.225	551.292
28.25	558	28.2818	1	28.25	550.427
28.275	549	28.3068	3	28.275	549.61
28.3	538	28.3318	1	28.3	548.72
28.325	544	28.3568	4	28.325	547.827
28.35	591	28.3818	2	28.35	546.966
28.375	559	28.4068	3	28.375	546.185
28.4	551	28.4318	3	28.4	545.368
28.425	506	28.4568	1	28.425	544.581
28.45	550	28.4818	2	28.45	543.735
28.475	529	28.5068	3	28.475	542.805
28.5	525	28.5318	1	28.5	541.95
28.525	542	28.5568	0	28.525	541.103
28.55	515	28.5818	4	28.55	540.111
28.575	526	28.6068	3	28.575	539.185
28.6	520	28.6318	4	28.6	538.46
28.625	542	28.6568	2	28.625	537.777
28.65	541	28.6818	1	28.65	537.057
28.675	526	28.7068	1	28.675	536.187
28.7	523	28.7318	6	28.7	535.228
28.725	510	28.7568	2	28.725	534.452
28.75	545	28.7818	2	28.75	533.837
28.775	546	28.8068	2	28.775	533.05
28.8	582	28.8318	2	28.8	532.196
28.825	536	28.8568	5	28.825	531.349
28.85	558	28.8818	3	28.85	530.621
28.875	525	28.9068	1	28.875	530.001
28.9	563	28.9318	4	28.9	529.226
28.925	500	28.9568	2	28.925	528.41
28.95	575	28.9818	3	28.95	527.675
28.975	549	29.0068	4	28.975	526.906
29	513	29.0318	2	29	526.203
29.025	474	29.0568	4	29.025	525.505
29.05	562	29.0818	5	29.05	524.772
29.075	518	29.1068	5	29.075	524.171
29.1	528	29.1318	3	29.1	523.663
29.125	519	29.1568	2	29.125	523.087
29.15	535	29.1818	3	29.15	522.343
29.175	518	29.2068	4	29.175	521.544
29.2	528	29.2318	4	29.2	520.837
29.225	535	29.2568	3	29.225	520.211
29.25	546	29.2818	7	29.25	519.56
29.275	498	29.3068	3	29.275	519.001
29.3	558	29.3318	3	29.3	518.516
29.325	497	29.3568	2	29.325	517.843
29.35	525	29.3818	6	29.35	517.064
29.375	534	29.4068	1	29.375	516.384
29.4	479	29.4318	2	29.4	515.746
29.425	509	29.4568	2	29.425	514.904
29.45	540	29.4818	4	29.45	514.045
29.475	497	29.5068	3	29.475	513.289
29.5	530	29.5318	4	29.5	512.625
29.525	535	29.5568	1	29.525	511.968
29.55	500	29.5818	3	29.55	511.24
29.575	461	29.6068	2	29.575	510.423
29.6	563	29.6318	1	29.6	509.646
29.625	518	29.6568	2	29.625	508.808
29.65	573	29.6818	3	29.65	507.935
29.675	508	29.7068	4	29.675	507.154
29.7	468	29.7318	3	29.7	506.494
29.725	465	29.7568	1	29.725	505.873
29.75	545	29.7818	4	29.75	505.126
29.775	474	29.8068	3	29.775	504.355
29.8	508	29.8318	2	29.8	503.703
29.825	511	29.8568	1	29.825	503.001
29.85	442	29.8818	8	29.85	502.182
29.875	510	29.9068	1	29.875	501.557
29.9	504	29.9318	2	29.9	501.084
29.925	483	29.9568	0	29.925	500.322
29.95	495	29.9818	0	29.95	499.429
29.975	508	30.0068	4	29.975	498.442
30	512	30.0318	3	30	497.587
30.025	479	30.0568	1	30.025	496.952
30.05	504	30.0818	2	30.05	496.242
30.075	513	30.1068	4	30.075	495.428
30.1	491	30.1318	2	30.1	494.724
30.125	483	30.1568	4	30.125	494.087
30.15	493	30.1818	1	30.15	493.434
30.175	507	30.2068	2	30.175	492.754
30.2	488	30.2318	2	30.2	491.961
30.225	545	30.2568	6	30.225	491.184
30.25	523	30.2818	4	30.25	490.583
30.275	460	30.3068	2	30.275	490.153
30.3	483	30.3318	1	30.3	489.58
30.325	492	30.3568	1	30.325	488.805
30.35	468	30.3818	4	30.35	487.939
30.375	483	30.4068	4	30.375	487.184
30.4	506	30.4318	2	30.4	486.621
30.425	482	30.4568	3	30.425	486.028
30.45	487	30.4818	6	30.45	485.345
30.475	457	30.5068	2	30.475	484.808
30.5	493	30.5318	6	30.5	484.319
30.525	517	30.5568	3	30.525	483.778
30.55	476	30.5818	6	30.55	483.3
30.575	466	30.6068	6	30.575	482.815
30.6	479	30.6318	3	30.6	482.461
30.625	452	30.6568	1	30.625	482.035
30.65	455	30.6818	1	30.65	481.338
30.675	490	30.7068	4	30.675	480.473
30.7	464	30.7318	3	30.7	479.703
30.725	490	30.7568	2	30.725	479.092
30.75	508	30.7818	5	30.75	478.431
30.775	518	30.8068	6	30.775	477.808
30.8	476	30.8318	3	30.8	477.395
30.825	470	30.8568	2	30.825	476.97
30.85	495	30.8818	7	30.85	476.332
30.875	516	30.9068	4	30.875	475.772
30.9	467	30.9318	2	30.9	475.395
30.925	485	30.9568	2	30.925	474.832
30.95	464	30.9818	2	30.95	474.092
30.975	520	31.0068	0	30.975	473.327
31	469	31.0318	2	31	472.495
31.025	487	31.0568	2	31.025	471.626
31.05	445	31.0818	2	31.05	470.859
31.075	496	31.1068	2	31.075	470.133
31.1	482	31.1318	5	31.1	469.409
31.125	504	31.1568	1	31.125	468.805
31.15	431	31.1818	2	31.15	468.233
31.175	471	31.2068	2	31.175	467.498
31.2	474	31.2318	5	31.2	466.76
31.225	458	31.2568	4	31.225	466.162
31.25	459	31.2818	3	31.25	465.712
31.275	461	31.3068	4	31.275	465.205
31.3	411	31.3318	3	31.3	464.652
31.325	452	31.3568	3	31.325	464.104
31.35	474	31.3818	1	31.35	463.512
31.375	463	31.4068	2	31.375	462.827
31.4	495	31.4318	5	31.4	462.06
31.425	498	31.4568	5	31.425	461.446
31.45	471	31.4818	2	31.45	461.038
31.475	472	31.5068	4	31.475	460.558
31.5	454	31.5318	6	31.5	459.961
31.525	442	31.5568	3	31.525	459.518
31.55	477	31.5818	1	31.55	459.114
31.575	469	31.6068	2	31.575	458.475
31.6	468	31.6318	3	31.6	457.701
31.625	514	31.6568	1	31.625	457.006
31.65	441	31.6818	2	31.65	456.321
31.675	467	31.7068	1	31.675	455.571
31.7	448	31.7318	3	31.7	454.817
31.725	463	31.7568	5	31.725	454.102
31.75	426	31.7818	1	31.75	453.577
31.775	451	31.8068	3	31.775	453.054
31.8	445	31.8318	7	31.8	452.387
31.825	473	31.8568	4	31.825	451.934
31.85	469	31.8818	4	31.85	451.647
31.875	444	31.9068	2	31.875	451.226
31.9	452	31.9318	2	31.9	450.673
31.925	429	31.9568	4	31.925	449.997
31.95	441	31.9818	2	31.95	449.37
31.975	457	32.0068	4	31.975	448.798
32	433	32.0318	2	32	448.212
32.025	476	32.0568	2	32.025	447.641
32.05	470	32.0818	4	32.05	446.983
32.075	435	32.1068	5	32.075	446.37
32.1	452	32.1318	4	32.1	445.924
32.125	463	32.1568	4	32.125	445.531
32.15	462	32.1818	2	32.15	445.086
32.175	435	32.2068	4	32.175	444.544
32.2	435	32.2318	5	32.2	443.955
32.225	466	32.2568	3	32.225	443.5
32.25	416	32.2818	4	32.25	443.062
32.275	454	32.3068	2	32.275	442.551
32.3	437	32.3318	2	32.3	441.991
32.325	420	32.3568	6	32.325	441.328
32.35	456	32.3818	3	32.35	440.79
32.375	438	32.4068	2	32.375	440.389
32.4	424	32.4318	2	32.4	439.826
32.425	454	32.4568	3	32.425	439.149
32.45	445	32.4818	6	32.45	438.501
32.475	430	32.5068	6	32.475	438.038
32.5	448	32.5318	4	32.5	437.776
32.525	435	32.5568	2	32.525	437.477
32.55	418	32.5818	2	32.55	436.967
32.575	446	32.6068	6	32.575	436.299
32.6	437	32.6318	2	32.6	435.76
32.625	420	32.6568	4	32.625	435.321
32.65	448	32.6818	5	32.65	434.775
32.675	432	32.7068	1	32.675	434.325
32.7	454	32.7318	4	32.7	433.817
32.725	411	32.7568	4	32.725	433.191
32.75	458	32.7818	4	32.75	432.691
32.775	433	32.8068	2	32.775	432.244
32.8	408	32.8318	4	32.8	431.717
32.825	450	32.8568	6	32.825	431.143
32.85	418	32.8818	2	32.85	430.74
32.875	427	32.9068	2	32.875	430.34
32.9	406	32.9318	5	32.9	429.719
32.925	447	32.9568	1	32.925	429.151
32.95	439	32.9818	4	32.95	428.623
32.975	442	33.0068	6	32.975	428.013
33	431	33.0318	1	33	427.601
33.025	391	33.0568	0	33.025	427.173
33.05	429	33.0818	6	33.05	426.423
33.075	422	33.1068	4	33.075	425.767
33.1	410	33.1318	7	33.1	425.4
33.125	440	33.1568	4	33.125	425.121
33.15	445	33.1818	4	33.15	424.867
33.175	432	33.2068	3	33.175	424.468
33.2	443	33.2318	4	33.2	423.977
33.225	416	33.2568	4	33.225	423.465
33.25	427	33.2818	5	33.25	423.003
33.275	423	33.3068	6	33.275	422.596
33.3	431	33.3318	1	33.3	422.289
33.325	411	33.3568	4	33.325	421.863
33.35	436	33.3818	5	33.35	421.255
33.375	401	33.4068	3	33.375	420.796
33.4	415	33.4318	3	33.4	420.377
33.425	447	33.4568	2	33.425	419.847
33.45	427	33.4818	6	33.45	419.248
33.475	429	33.5068	1	33.475	418.746
33.5	394	33.5318	5	33.5	418.288
33.525	465	33.5568	5	33.525	417.739
33.55	404	33.5818	4	33.55	417.357
33.575	417	33.6068	4	33.575	417.003
33.6	403	33.6318	4	33.6	416.579
33.625	436	33.6568	4	33.625	416.138
33.65	424	33.6818	8	33.65	415.699
33.675	428	33.7068	4	33.675	415.412
33.7	427	33.7318	4	33.7	415.216
33.725	439	33.7568	2	33.725	414.829
33.75	443	33.7818	4	33.75	414.294
33.775	402	33.8068	4	33.775	413.718
33.8	423	33.8318	4	33.8	413.241
33.825	390	33.8568	5	33.825	412.802
33.85	399	33.8818	5	33.85	412.4
33.875	403	33.9068	2	33.875	412.059
33.9	393	33.9318	1	33.9	411.617
33.925	405	33.9568	2	33.925	410.949
33.95	413	33.9818	2	33.95	410.217
33.975	419	34.0068	1	33.975	409.543
34	403	34.0318	1	34	408.858
34.025	416	34.0568	2	34.025	408.119
34.05	425	34.0818	5	34.05	407.41
34.075	371	34.1068	5	34.075	406.887
34.1	411	34.1318	2	34.1	406.568
34.125	393	34.1568	3	34.125	406.176
34.15	433	34.1818	2	34.15	405.63
34.175	393	34.2068	0	34.175	405.058
34.2	425	34.2318	7	34.2	404.371
34.225	464	34.2568	2	34.225	403.818
34.25	438	34.2818	6	34.25	403.479
34.275	433	34.3068	2	34.275	403.096
34.3	440	34.3318	4	34.3	402.717
34.325	429	34.3568	0	34.325	402.231
34.35	418	34.3818	4	34.35	401.649
34.375	419	34.4068	4	34.375	401.011
34.4	402	34.4318	1	34.4	400.561
34.425	468	34.4568	3	34.425	400.067
34.45	388	34.4818	5	34.45	399.46
34.475	415	34.5068	1	34.475	399.009
34.5	379	34.5318	3	34.5	398.565
34.525	377	34.5568	1	34.525	397.981
34.55	418	34.5818	1	34.55	397.379
34.575	410	34.6068	1	34.575	396.694
34.6	380	34.6318	3	34.6	395.983
34.625	392	34.6568	2	34.625	395.359
34.65	390	34.6818	4	34.65	394.826
34.675	386	34.7068	6	34.675	394.342
34.7	376	34.7318	5	34.7	394.041
34.725	379	34.7568	8	34.725	393.852
34.75	447	34.7818	3	34.75	393.736
34.775	407	34.8068	5	34.775	393.585
34.8	389	34.8318	6	34.8	393.238
34.825	417	34.8568	4	34.825	392.968
34.85	422	34.8818	5	34.85	392.715
34.875	403	34.9068	3	34.875	392.388
34.9	403	34.9318	3	34.9	392.011
34.925	365	34.9568	4	34.925	391.528
34.95	384	34.9818	5	34.95	391.054
34.975	373	35.0068	3	34.975	390.685
35	390	35.0318	4	35	390.32
35.025	419	35.0568	1	35.025	389.882
35.05	374	35.0818	4	35.05	389.36
35.075	405	35.1068	2	35.075	388.789
35.1	438	35.1318	2	35.1	388.285
35.125	398	35.1568	4	35.125	387.711
35.15	368	35.1818	1	35.15	387.185
35.175	381	35.2068	0	35.175	386.673
35.2	392	35.2318	3	35.2	385.973
35.225	438	35.2568	5	35.225	385.284
35.25	392	35.2818	1	35.25	384.853
35.275	386	35.3068	7	35.275	384.443
35.3	421	35.3318	1	35.3	384.042
35.325	386	35.3568	4	35.325	383.715
35.35	384	35.3818	3	35.35	383.228
35.375	368	35.4068	4	35.375	382.786
35.4	393	35.4318	4	35.4	382.375
35.425	411	35.4568	1	35.425	382.007
35.45	409	35.4818	2	35.45	381.54
35.475	398	35.5068	7	35.475	380.924
35.5	397	35.5318	1	35.5	380.522
35.525	431	35.5568	3	35.525	380.218
35.55	390	35.5818	0	35.55	379.696
35.575	352	35.6068	2	35.575	379.083
35.6	364	35.6318	10	35.6	378.405
35.625	409	35.6568	4	35.625	378.117
35.65	403	35.6818	3	35.65	378.127
35.675	384	35.7068	5	35.675	377.84
35.7	369	35.7318	4	35.7	377.457
35.725	372	35.7568	0	35.725	377.146
35.75	370	35.7818	7	35.75	376.652
35.775	395	35.8068	8	35.775	376.164
35.8	388	35.8318	3	35.8	376.089
35.825	383	35.8568	3	35.825	375.993
35.85	389	35.8818	4	35.85	375.586
35.875	396	35.9068	5	35.875	375.136
35.9	382	35.9318	1	35.9	374.793
35.925	373	35.9568	4	35.925	374.376
35.95	379	35.9818	4	35.95	373.844
35.975	377	36.0068	1	35.975	373.438
36	398	36.0318	6	36	372.971
36.025	364	36.0568	2	36.025	372.511
36.05	396	36.0818	1	36.05	372.16
36.075	395	36.1068	2	36.075	371.607
36.1	350	36.1318	2	36.1	370.967
36.125	366	36.1568	1	36.125	370.384
36.15	368	36.1818	1	36.15	369.786
36.175	389	36.2068	2	36.175	369.133
36.2	360	36.2318	2	36.2	368.51
36.225	387	36.2568	2	36.225	367.956
36.25	394	36.2818	2	36.25	367.423
36.275	382	36.3068	3	36.275	366.892
36.3	378	36.3318	1	36.3	366.401
36.325	397	36.3568	5	36.325	365.898
36.35	405	36.3818	5	36.35	365.441
36.375	374	36.4068	2	36.375	365.201
36.4	402	36.4318	0	36.4	364.905
36.425	377	36.4568	3	36.425	364.337
36.45	386	36.4818	3	36.45	363.716
36.475	361	36.5068	5	36.475	363.258
36.5	388	36.5318	2	36.5	362.929
36.525	382	36.5568	5	36.525	362.606
36.55	342	36.5818	2	36.55	362.239
36.575	387	36.6068	4	36.575	361.892
36.6	388	36.6318	4	36.6	361.483
36.625	357	36.6568	4	36.625	361.149
36.65	375	36.6818	2	36.65	360.847
36.675	377	36.7068	3	36.675	360.464
36.7	396	36.7318	4	36.7	359.995
36.725	377	36.7568	4	36.725	359.598
36.75	339	36.7818	2	36.75	359.282
36.775	368	36.8068	2	36.775	358.903
36.8	366	36.8318	1	36.8	358.398
36.825	338	36.8568	1	36.825	357.826
36.85	375	36.8818	1	36.85	357.201
36.875	374	36.9068	3	36.875	356.569
36.9	322	36.9318	5	36.9	356.023
36.925	380	36.9568	3	36.925	355.684
36.95	365	36.9818	5	36.95	355.421
36.975	384	37.0068	2	36.975	355.135
37	327	37.0318	1	37	354.82
37.025	386	37.0568	6	37.025	354.311
37.05	378	37.0818	2	37.05	353.885
37.075	311	37.1068	2	37.075	353.604
37.1	380	37.1318	5	37.1	353.154
37.125	337	37.1568	5	37.125	352.753
37.15	342	37.1818	2	37.15	352.541
37.175	400	37.2068	3	37.175	352.258
37.2	347	37.2318	1	37.2	351.822
37.225	400	37.2568	2	37.225	351.323
37.25	361	37.2818	5	37.25	350.763
37.275	367	37.3068	3	37.275	350.353
37.3	394	37.3318	3	37.3	350.073
37.325	385	37.3568	4	37.325	349.715
37.35	333	37.3818	4	37.35	349.357
37.375	346	37.4068	3	37.375	349.063
37.4	379	37.4318	5	37.4	348.744
37.425	360	37.4568	1	37.425	348.438
37.45	348	37.4818	0	37.45	348.084
37.475	352	37.5068	2	37.475	347.477
37.5	333	37.5318	5	37.5	346.827
37.525	337	37.5568	1	37.525	346.412
37.55	380	37.5818	1	37.55	346.068
37.575	357	37.6068	4	37.575	345.521
37.6	356	37.6318	4	37.6	345.027
37.625	362	37.6568	2	37.625	344.725
37.65	365	37.6818	1	37.65	344.393
37.675	339	37.7068	7	37.675	343.894
37.7	377	37.7318	2	37.7	343.534
37.725	380	37.7568	4	37.725	343.34
37.75	347	37.7818	8	37.75	343.005
37.775	344	37.8068	5	37.775	342.859
37.8	373	37.8318	4	37.8	342.877
37.825	382	37.8568	3	37.825	342.72
37.85	343	37.8818	4	37.85	342.404
37.875	304	37.9068	0	37.875	342.049
37.9	320	37.9318	1	37.9	341.59
37.925	368	37.9568	1	37.925	340.945
37.95	337	37.9818	5	37.95	340.308
37.975	346	38.0068	2	37.975	339.854
38	349	38.0318	4	38	339.539
38.025	339	38.0568	3	38.025	339.178
38.05	366	38.0818	2	38.05	338.849
38.075	315	38.1068	3	38.075	338.453
38.1	366	38.1318	0	38.1	338.017
38.125	350	38.1568	3	38.125	337.515
38.15	365	38.1818	3	38.15	336.963
38.175	308	38.2068	1	38.175	336.555
38.2	349	38.2318	4	38.2	336.125
38.225	350	38.2568	5	38.225	335.684
38.25	326	38.2818	5	38.25	335.437
38.275	325	38.3068	3	38.275	335.299
38.3	300	38.3318	4	38.3	335.089
38.325	348	38.3568	4	38.325	334.788
38.35	353	38.3818	2	38.35	334.514
38.375	332	38.4068	3	38.375	334.178
38.4	361	38.4318	5	38.4	333.757
38.425	343	38.4568	4	38.425	333.446
38.45	357	38.4818	3	38.45	333.239
38.475	331	38.5068	4	38.475	332.959
38.5	350	38.5318	4	38.5	332.636
38.525	335	38.5568	4	38.525	332.359
38.55	345	38.5818	4	38.55	332.098
38.575	339	38.6068	3	38.575	331.835
38.6	369	38.6318	5	38.6	331.531
38.625	363	38.6568	4	38.625	331.243
38.65	308	38.6818	0	38.65	331.024
38.675	318	38.7068	3	38.675	330.62
38.7	339	38.7318	2	38.7	330.068
38.725	378	38.7568	2	38.725	329.607
38.75	381	38.7818	6	38.75	329.143
38.775	344	38.8068	4	38.775	328.82
38.8	333	38.8318	4	38.8	328.669
38.825	334	38.8568	3	38.825	328.453
38.85	351	38.8818	2	38.85	328.157
38.875	364	38.9068	3	38.875	327.76
38.9	317	38.9318	2	38.9	327.328
38.925	348	38.9568	6	38.925	326.907
38.95	338	38.9818	1	38.95	326.599
38.975	333	39.0068	3	38.975	326.332
39	321	39.0318	2	39	325.894
39.025	333	39.0568	2	39.025	325.461
39.05	322	39.0818	1	39.05	325.005
39.075	326	39.1068	5	39.075	324.499
39.1	364	39.1318	3	39.1	324.091
39.125	307	39.1568	3	39.125	323.841
39.15	349	39.1818	1	39.15	323.53
39.175	355	39.2068	2	39.175	323.104
39.2	372	39.2318	1	39.2	322.597
39.225	324	39.2568	5	39.225	322.086
39.25	313	39.2818	7	39.25	321.692
39.275	336	39.3068	7	39.275	321.608
39.3	331	39.3318	4	39.3	321.706
39.325	303	39.3568	2	39.325	321.701
39.35	324	39.3818	0	39.35	321.42
39.375	321	39.4068	3	39.375	320.887
39.4	344	39.4318	5	39.4	320.323
39.425	331	39.4568	1	39.425	320.003
39.45	351	39.4818	4	39.45	319.706
39.475	330	39.5068	5	39.475	319.307
39.5	324	39.5318	4	39.5	319.067
39.525	339	39.5568	3	39.525	318.901
39.55	297	39.5818	2	39.55	318.644
39.575	337	39.6068	1	39.575	318.266
39.6	311	39.6318	4	39.6	317.774
39.625	338	39.6568	3	39.625	317.327
39.65	320	39.6818	3	39.65	317.019
39.675	326	39.7068	1	39.675	316.699
39.7	315	39.7318	2	39.7	316.283
39.725	315	39.7568	6	39.725	315.785
39.75	314	39.7818	6	39.75	315.476
39.775	307	39.8068	2	39.775	315.434
39.8	326	39.8318	2	39.8	315.293
39.825	313	39.8568	4	39.825	314.893
39.85	322	39.8818	3	39.85	314.507
39.875	321	39.9068	2	39.875	314.214
39.9	307	39.9318	3	39.9	313.854
39.925	289	39.9568	2	39.925	313.454
39.95	309	39.9818	2	39.95	313.065
39.975	337	40.0068	1	39.975	312.636
40	314	40.0318	0	40	312.154
40.025	315	40.0568	1	40.025	311.579
40.05	305	40.0818	2	40.05	310.973
40.075	341	40.1068	3	40.075	310.461
40.1	325	40.1318	2	40.1	310.074
40.125	329	40.1568	0	40.125	309.725
40.15	309	40.1818	2	40.15	309.255
40.175	315	40.2068	3	40.175	308.721
40.2	343	40.2318	1	40.2	308.324
40.225	355	40.2568	4	40.225	307.948
40.25	279	40.2818	1	40.25	307.579
40.275	314	40.3068	2	40.275	307.248
40.3	339	40.3318	2	40.3	306.817
40.325	337	40.3568	4	40.325	306.4
40.35	313	40.3818	5	40.35	306.08
40.375	330	40.4068	3	40.375	305.922
40.4	302	40.4318	4	40.4	305.776
40.425	344	40.4568	3	40.425	305.55
40.45	333	40.4818	5	40.45	305.311
40.475	333	40.5068	1	40.475	305.103
40.5	307	40.5318	2	40.5	304.845
40.525	313	40.5568	3	40.525	304.408
40.55	313	40.5818	7	40.55	304.011
40.575	323	40.6068	3	40.575	303.853
40.6	337	40.6318	3	40.6	303.802
40.625	301	40.6568	6	40.625	303.558
40.65	312	40.6818	3	40.65	303.359
40.675	297	40.7068	2	40.675	303.23
40.7	317	40.7318	2	40.7	302.922
40.725	288	40.7568	2	40.725	302.501
40.75	315	40.7818	4	40.75	302.072
40.775	326	40.8068	5	40.775	301.727
40.8	292	40.8318	1	40.8	301.549
40.825	304	40.8568	5	40.825	301.307
40.85	321	40.8818	4	40.85	300.983
40.875	290	40.9068	1	40.875	300.805
40.9	293	40.9318	0	40.9	300.514
40.925	316	40.9568	4	40.925	299.98
40.95	298	40.9818	4	40.95	299.498
40.975	306	41.0068	3	40.975	299.257
41	318	41.0318	2	41	299.045
41.025	327	41.0568	7	41.025	298.725
41.05	294	41.0818	2	41.05	298.518
41.075	300	41.1068	2	41.075	298.412
41.1	271	41.1318	5	41.1	298.073
41.125	296	41.1568	3	41.125	297.762
41.15	319	41.1818	3	41.15	297.568
41.175	292	41.2068	4	41.175	297.296
41.2	280	41.2318	2	41.2	297.028
41.225	318	41.2568	2	41.225	296.747
41.25	301	41.2818	4	41.25	296.358
41.275	286	41.3068	1	41.275	296.017
41.3	299	41.3318	4	41.3	295.69
41.325	289	41.3568	4	41.325	295.326
41.35	319	41.3818	3	41.35	295.101
41.375	301	41.4068	5	41.375	294.886
41.4	325	41.4318	2	41.4	294.683
41.425	343	41.4568	2	41.425	294.468
41.45	310	41.4818	2	41.45	294.099
41.475	289	41.5068	5	41.475	293.681
41.5	315	41.5318	1	41.5	293.387
41.525	330	41.5568	5	41.525	293.129
41.55	276	41.5818	5	41.55	292.823
41.575	271	41.6068	3	41.575	292.698
41.6	332	41.6318	4	41.6	292.561
41.625	328	41.6568	6	41.625	292.329
41.65	332	41.6818	2	41.65	292.202
41.675	300	41.7068	2	41.675	292.06
41.7	312	41.7318	5	41.7	291.698
41.725	299	41.7568	5	41.725	291.387
41.75	295	41.7818	1	41.75	291.269
41.775	311	41.8068	3	41.775	291.042
41.8	302	41.8318	2	41.8	290.642
41.825	290	41.8568	2	41.825	290.266
41.85	289	41.8818	3	41.85	289.869
41.875	316	41.9068	3	41.875	289.499
41.9	297	41.9318	1	41.9	289.195
41.925	288	41.9568	5	41.925	288.832
41.95	331	41.9818	3	41.95	288.501
41.975	284	42.0068	1	41.975	288.31
42	284	42.0318	1	42	287.982
42.025	291	42.0568	2	42.025	287.496
42.05	288	42.0818	2	42.05	287.024
42.075	316	42.1068	2	42.075	286.622
42.1	279	42.1318	4	42.1	286.241
42.125	323	42.1568	6	42.125	285.94
42.15	281	42.1818	5	42.15	285.839
42.175	323	42.2068	2	42.175	285.849
42.2	294	42.2318	3	42.2	285.704
42.225	285	42.2568	3	42.225	285.385
42.25	284	42.2818	4	42.25	285.083
42.275	249	42.3068	2	42.275	284.84
42.3	291	42.3318	3	42.3	284.582
42.325	294	42.3568	4	42.325	284.255
42.35	285	42.3818	5	42.35	283.997
42.375	295	42.4068	1	42.375	283.858
42.4	286	42.4318	5	42.4	283.64
42.425	268	42.4568	4	42.425	283.34
42.45	276	42.4818	5	42.45	283.187
42.475	304	42.5068	2	42.475	283.074
42.5	312	42.5318	3	42.5	282.886
42.525	303	42.5568	5	42.525	282.563
42.55	324	42.5818	1	42.55	282.333
42.575	276	42.6068	4	42.575	282.093
42.6	286	42.6318	4	42.6	281.752
42.625	277	42.6568	4	42.625	281.535
42.65	272	42.6818	3	42.65	281.368
42.675	291	42.7068	3	42.675	281.16
42.7	315	42.7318	3	42.7	280.887
42.725	277	42.7568	3	42.725	280.599
42.75	288	42.7818	0	42.75	280.314
42.775	281	42.8068	3	42.775	279.915
42.8	275	42.8318	1	42.8	279.451
42.825	283	42.8568	2	42.825	279.055
42.85	290	42.8818	5	42.85	278.631
42.875	309	42.9068	3	42.875	278.354
42.9	283	42.9318	8	42.9	278.205
42.925	254	42.9568	1	42.925	278.167
42.95	319	42.9818	6	42.95	278.128
42.975	284	43.0068	5	42.975	277.92
43	260	43.0318	1	43	277.864
43.025	283	43.0568	5	43.025	277.674
43.05	271	43.0818	2	43.05	277.368
43.075	273	43.1068	1	43.075	277.133
43.1	296	43.1318	5	43.1	276.745
43.125	276	43.1568	2	43.125	276.401
43.15	263	43.1818	4	43.15	276.18
43.175	280	43.2068	4	43.175	275.917
43.2	264	43.2318	4	43.2	275.727
43.225	300	43.2568	0	43.225	275.569
43.25	278	43.2818	1	43.25	275.254
43.275	289	43.3068	5	43.275	274.729
43.3	302	43.3318	4	43.3	274.367
43.325	271	43.3568	4	43.325	274.238
43.35	256	43.3818	1	43.35	274.109
43.375	276	43.4068	3	43.375	273.841
43.4	261	43.4318	3	43.4	273.462
43.425	274	43.4568	5	43.425	273.164
43.45	266	43.4818	4	43.45	272.981
43.475	293	43.5068	8	43.475	272.879
43.5	285	43.5318	3	43.5	272.897
43.525	288	43.5568	4	43.525	272.944
43.55	285	43.5818	2	43.55	272.775
43.575	282	43.6068	1	43.575	272.504
43.6	284	43.6318	2	43.6	272.093
43.625	286	43.6568	3	43.625	271.635
43.65	298	43.6818	3	43.65	271.271
43.675	266	43.7068	4	43.675	270.992
43.7	301	43.7318	3	43.7	270.77
43.725	262	43.7568	4	43.725	270.569
43.75	288	43.7818	5	43.75	270.359
43.775	298	43.8068	2	43.775	270.23
43.8	253	43.8318	4	43.8	270.063
43.825	267	43.8568	5	43.825	269.799
43.85	262	43.8818	3	43.85	269.649
43.875	274	43.9068	1	43.875	269.517
43.9	282	43.9318	1	43.9	269.196
43.925	280	43.9568	8	43.925	268.721
43.95	273	43.9818	2	43.95	268.492
43.975	250	44.0068	4	43.975	268.471
44	257	44.0318	2	44	268.262
44.025	297	44.0568	4	44.025	267.994
44.05	305	44.0818	4	44.05	267.719
44.075	288	44.1068	6	44.075	267.534
44.1	235	44.1318	4	44.1	267.461
44.125	289	44.1568	3	44.125	267.429
44.15	270	44.1818	6	44.15	267.26
44.175	256	44.2068	4	44.175	267.107
44.2	268	44.2318	4	44.2	267.049
44.225	256	44.2568	2	44.225	266.911
44.25	276	44.2818	4	44.25	266.661
44.275	312	44.3068	4	44.275	266.366
44.3	294	44.3318	3	44.3	266.168
44.325	270	44.3568	5	44.325	265.966
44.35	262	44.3818	6	44.35	265.777
44.375	273	44.4068	5	44.375	265.735
44.4	242	44.4318	5	44.4	265.744
44.425	279	44.4568	1	44.425	265.7
44.45	291	44.4818	3	44.45	265.48
44.475	276	44.5068	2	44.475	265.089
44.5	260	44.5318	3	44.5	264.726
44.525	257	44.5568	3	44.525	264.384
44.55	296	44.5818	3	44.55	264.092
44.575	277	44.6068	4	44.575	263.82
44.6	271	44.6318	3	44.6	263.589
44.625	295	44.6568	2	44.625	263.381
44.65	268	44.6818	2	44.65	263.088
44.675	271	44.7068	5	44.675	262.719
44.7	286	44.7318	1	44.7	262.454
44.725	248	44.7568	3	44.725	262.224
44.75	264	44.7818	2	44.75	261.873
44.775	308	44.8068	7	44.775	261.543
44.8	257	44.8318	4	44.8	261.383
44.825	277	44.8568	2	44.825	261.397
44.85	278	44.8818	1	44.85	261.223
44.875	260	44.9068	1	44.875	260.83
44.9	295	44.9318	1	44.9	260.35
44.925	270	44.9568	3	44.925	259.865
44.95	277	44.9818	3	44.95	259.469
44.975	270	45.0068	5	44.975	259.202
45	292	45.0318	4	45	259.046
45.025	272	45.0568	3	45.025	258.97
45.05	268	45.0818	3	45.05	258.82
45.075	244	45.1068	3	45.075	258.585
45.1	251	45.1318	4	45.1	258.335
45.125	270	45.1568	4	45.125	258.124
45.15	286	45.1818	4	45.15	257.976
45.175	244	45.2068	5	45.175	257.843
45.2	272	45.2318	4	45.2	257.744
45.225	267	45.2568	1	45.225	257.664
45.25	280	45.2818	3	45.25	257.42
45.275	264	45.3068	4	45.275	257.051
45.3	291	45.3318	3	45.3	256.801
45.325	316	45.3568	3	45.325	256.614
45.35	281	45.3818	2	45.35	256.378
45.375	253	45.4068	1	45.375	256.088
45.4	275	45.4318	4	45.4	255.701
45.425	284	45.4568	3	45.425	255.356
45.45	253	45.4818	3	45.45	255.149
45.475	291	45.5068	2	45.475	254.93
45.5	266	45.5318	3	45.5	254.653
45.525	286	45.5568	3	45.525	254.354
45.55	259	45.5818	4	45.55	254.104
45.575	272	45.6068	5	45.575	253.909
45.6	277	45.6318	4	45.6	253.813
45.625	259	45.6568	3	45.625	253.754
45.65	275	45.6818	6	45.65	253.603
45.675	268	45.7068	2	45.675	253.485
45.7	281	45.7318	3	45.7	253.381
45.725	248	45.7568	3	45.725	253.115
45.75	264	45.7818	2	45.75	252.845
45.775	266	45.8068	2	45.775	252.56
45.8	269	45.8318	5	45.8	252.216
45.825	278	45.8568	4	45.825	251.976
45.85	265	45.8818	1	45.85	251.886
45.875	234	45.9068	5	45.875	251.665
45.9	252	45.9318	5	45.9	251.391
45.925	246	45.9568	3	45.925	251.319
45.95	268	45.9818	4	45.95	251.234
45.975	296	46.0068	2	45.975	251.057
46	249	46.0318	2	46	250.831
46.025	256	46.0568	5	46.025	250.499
46.05	239	46.0818	3	46.05	250.255
46.075	258	46.1068	2	46.075	250.124
46.1	275	46.1318	3	46.1	249.878
46.125	264	46.1568	4	46.125	249.574
46.15	291	46.1818	1	46.15	249.359
46.175	245	46.2068	3	46.175	249.109
46.2	257	46.2318	0	46.2	248.767
46.225	276	46.2568	3	46.225	248.389
46.25	254	46.2818	2	46.25	247.98
46.275	273	46.3068	2	46.275	247.676
46.3	239	46.3318	3	46.3	247.364
46.325	265	46.3568	2	46.325	247.074
46.35	277	46.3818	0	46.35	246.81
46.375	249	46.4068	0	46.375	246.425
46.4	251	46.4318	3	46.4	245.903
46.425	271	46.4568	3	46.425	245.473
46.45	254	46.4818	2	46.45	245.238
46.475	229	46.5068	2	46.475	245.014
46.5	270	46.5318	1	46.5	244.723
46.525	267	46.5568	1	46.525	244.377
46.55	288	46.5818	3	46.55	243.973
46.575	274	46.6068	2	46.575	243.634
46.6	267	46.6318	2	46.6	243.386
46.625	288	46.6568	4	46.625	243.107
46.65	267	46.6818	5	46.65	242.888
46.675	243	46.7068	4	46.675	242.83
46.7	252	46.7318	4	46.7	242.822
46.725	270	46.7568	1	46.725	242.759
46.75	233	46.7818	4	46.75	242.556
46.775	254	46.8068	6	46.775	242.283
46.8	252	46.8318	0	46.8	242.225
46.825	291	46.8568	3	46.825	242.11
46.85	262	46.8818	3	46.85	241.765
46.875	239	46.9068	1	46.875	241.51
46.9	249	46.9318	2	46.9	241.235
46.925	246	46.9568	3	46.925	240.876
46.95	244	46.9818	0	46.95	240.589
46.975	231	47.0068	6	46.975	240.27
47	262	47.0318	5	47	240.015
47.025	235	47.0568	7	47.025	240.045
47.05	252	47.0818	3	47.05	240.181
47.075	264	47.1068	0	47.075	240.255
47.1	240	47.1318	0	47.1	239.987
47.125	245	47.1568	2	47.125	239.468
47.15	253	47.1818	4	47.15	238.992
47.175	237	47.2068	2	47.175	238.731
47.2	229	47.2318	3	47.2	238.555
47.225	268	47.2568	1	47.225	238.323
47.25	250	47.2818	4	47.25	238.042
47.275	249	47.3068	4	47.275	237.77
47.3	251	47.3318	2	47.3	237.655
47.325	260	47.3568	2	47.325	237.509
47.35	242	47.3818	2	47.35	237.234
47.375	241	47.4068	2	47.375	236.928
47.4	226	47.4318	1	47.4	236.628
47.425	242	47.4568	1	47.425	236.293
47.45	241	47.4818	4	47.45	235.899
47.475	228	47.5068	5	47.475	235.611
47.5	216	47.5318	2	47.5	235.551
47.525	268	47.5568	0	47.525	235.482
47.55	263	47.5818	1	47.55	235.157
47.575	232	47.6068	4	47.575	234.698
47.6	243	47.6318	3	47.6	234.395
47.625	276	47.6568	3	47.625	234.262
47.65	232	47.6818	4	47.65	234.114
47.675	247	47.7068	2	47.675	233.981
47.7	278	47.7318	0	47.7	233.83
47.725	216	47.7568	3	47.725	233.493
47.75	229	47.7818	3	47.75	233.117
47.775	274	47.8068	3	47.775	232.903
47.8	241	47.8318	3	47.8	232.74
47.825	223	47.8568	5	47.825	232.574
47.85	226	47.8818	1	47.85	232.482
47.875	237	47.9068	2	47.875	232.356
47.9	253	47.9318	4	47.9	232.05
47.925	235	47.9568	3	47.925	231.819
47.95	240	47.9818	3	47.95	231.695
47.975	252	48.0068	2	47.975	231.539
48	222	48.0318	1	48	231.326
48.025	263	48.0568	1	48.025	231.013
48.05	266	48.0818	3	48.05	230.625
48.075	246	48.1068	4	48.075	230.306
48.1	242	48.1318	2	48.1	230.155
48.125	219	48.1568	1	48.125	230.02
48.15	241	48.1818	1	48.15	229.734
48.175	243	48.2068	3	48.175	229.355
48.2	248	48.2318	0	48.2	229.043
48.225	267	48.2568	2	48.225	228.745
48.25	268	48.2818	1	48.25	228.374
48.275	256	48.3068	5	48.275	228.043
48.3	206	48.3318	4	48.3	227.841
48.325	229	48.3568	2	48.325	227.831
48.35	216	48.3818	4	48.35	227.74
48.375	252	48.4068	3	48.375	227.578
48.4	227	48.4318	3	48.4	227.465
48.425	247	48.4568	1	48.425	227.323
48.45	254	48.4818	6	48.45	227.084
48.475	244	48.5068	0	48.475	226.916
48.5	257	48.5318	3	48.5	226.795
48.525	268	48.5568	3	48.525	226.497
48.55	218	48.5818	4	48.55	226.289
48.575	230	48.6068	4	48.575	226.172
48.6	238	48.6318	2	48.6	226.113
48.625	241	48.6568	4	48.625	225.99
48.65	228	48.6818	8	48.65	225.816
48.675	235	48.7068	3	48.675	225.886
48.7	246	48.7318	4	48.7	226.04
48.725	235	48.7568	3	48.725	225.974
48.75	245	48.7818	2	48.75	225.843
48.775	255	48.8068	6	48.775	225.632
48.8	226	48.8318	2	48.8	225.498
48.825	233	48.8568	1	48.825	225.445
48.85	247	48.8818	5	48.85	225.168
48.875	235	48.9068	4	48.875	224.918
48.9	235	48.9318	2	48.9	224.869
48.925	255	48.9568	0	48.925	224.746
48.95	224	48.9818	9	48.95	224.4
48.975	220	49.0068	3	48.975	224.25
49	265	49.0318	2	49	224.397
49.025	244	49.0568	5	49.025	224.273
49.05	237	49.0818	0	49.05	224.094
49.075	270	49.1068	0	49.075	223.898
49.1	236	49.1318	2	49.1	223.445
49.125	206	49.1568	0	49.125	222.994
49.15	270	49.1818	3	49.15	222.606
49.175	250	49.2068	1	49.175	222.25
49.2	256	49.2318	2	49.2	221.975
49.225	234	49.2568	5	49.225	221.667
49.25	238	49.2818	3	49.25	221.504
49.275	265	49.3068	7	49.275	221.466
49.3	244	49.3318	1	49.3	221.501
49.325	241	49.3568	3	49.325	221.509
49.35	235	49.3818	4	49.35	221.281
49.375	241	49.4068	2	49.375	221.115
49.4	238	49.4318	3	49.4	220.972
49.425	221	49.4568	3	49.425	220.759
49.45	227	49.4818	4	49.45	220.576
49.475	225	49.5068	0	49.475	220.451
49.5	245	49.5318	2	49.5	220.232
49.525	245	49.5568	2	49.525	219.859
49.55	234	49.5818	2	49.55	219.551
49.575	248	49.6068	4	49.575	219.284
49.6	213	49.6318	5	49.6	219.097
49.625	196	49.6568	4	49.625	219.072
49.65	220	49.6818	2	49.65	219.097
49.675	218	49.7068	2	49.675	218.99
49.7	257	49.7318	1	49.7	218.739
49.725	229	49.7568	4	49.725	218.419
49.75	244	49.7818	6	49.75	218.161
49.775	223	49.8068	4	49.775	218.154
49.8	213	49.8318	2	49.8	218.239
49.825	238	49.8568	4	49.825	218.144
49.85	236	49.8818	1	49.85	217.964
49.875	203	49.9068	2	49.875	217.762
49.9	237	49.9318	4	49.9	217.449
[truncated: 2,004 more rows]

## Sheet: Figure S9d
In:GaN/Ta3N5/Mg:GaN
Trpl spectrum		IRF		Fitting curve
Time (ns)	Intensity (Counts)	Time (ns)	Intensity (Counts)	Time (ns)	Intensity (Counts)
0	16	-0.0086	3	0	0
0.025	87	0.0164	3	0.025	0
0.05	90	0.0414	1	0.05	0
0.075	101	0.0664	3	0.075	0
0.1	77	0.0914	4	0.1	0
0.125	87	0.1164	0	0.125	0
0.15	95	0.1414	1	0.15	0
0.175	96	0.1664	1	0.175	0
0.2	86	0.1914	2	0.2	0
0.225	97	0.2164	4	0.225	0
0.25	90	0.2414	1	0.25	0
0.275	93	0.2664	5	0.275	0
0.3	92	0.2914	0	0.3	0
0.325	87	0.3164	0	0.325	0
0.35	86	0.3414	2	0.35	0
0.375	89	0.3664	4	0.375	0
0.4	89	0.3914	1	0.4	0
0.425	87	0.4164	1	0.425	0
0.45	89	0.4414	1	0.45	0
0.475	91	0.4664	1	0.475	0
0.5	90	0.4914	2	0.5	0
0.525	74	0.5164	1	0.525	0
0.55	73	0.5414	4	0.55	0
0.575	86	0.5664	1	0.575	0
0.6	96	0.5914	4	0.6	0
0.625	90	0.6164	2	0.625	0
0.65	87	0.6414	4	0.65	0
0.675	106	0.6664	3	0.675	0
0.7	101	0.6914	3	0.7	0
0.725	82	0.7164	1	0.725	0
0.75	77	0.7414	3	0.75	0
0.775	105	0.7664	2	0.775	0
0.8	89	0.7914	3	0.8	0
0.825	109	0.8164	2	0.825	0
0.85	90	0.8414	6	0.85	0
0.875	93	0.8664	1	0.875	0
0.9	83	0.8914	0	0.9	0
0.925	93	0.9164	3	0.925	0
0.95	81	0.9414	3	0.95	0
0.975	75	0.9664	3	0.975	0
1	82	0.9914	2	1	0
1.025	89	1.0164	2	1.025	0
1.05	76	1.0414	3	1.05	0
1.075	93	1.0664	3	1.075	0
1.1	107	1.0914	3	1.1	0
1.125	90	1.1164	2	1.125	0
1.15	98	1.1414	2	1.15	0
1.175	83	1.1664	2	1.175	0
1.2	88	1.1914	4	1.2	0
1.225	84	1.2164	1	1.225	0
1.25	91	1.2414	4	1.25	0
1.275	72	1.2664	6	1.275	0
1.3	96	1.2914	1	1.3	0
1.325	92	1.3164	4	1.325	0
1.35	92	1.3414	1	1.35	0
1.375	84	1.3664	1	1.375	0
1.4	100	1.3914	0	1.4	73.571
1.425	107	1.4164	2	1.425	72.125
1.45	90	1.4414	5	1.45	70.959
1.475	88	1.4664	1	1.475	69.85
1.5	87	1.4914	2	1.5	68.538
1.525	86	1.5164	3	1.525	67.364
1.55	86	1.5414	3	1.55	66.287
1.575	87	1.5664	6	1.575	65.334
1.6	97	1.5914	1	1.6	64.385
1.625	98	1.6164	2	1.625	63.155
1.65	82	1.6414	2	1.65	62.02
1.675	97	1.6664	3	1.675	60.941
1.7	96	1.6914	2	1.7	59.898
1.725	79	1.7164	1	1.725	58.76
1.75	97	1.7414	1	1.75	57.583
1.775	88	1.7664	4	1.775	56.555
1.8	83	1.7914	5	1.8	55.77
1.825	97	1.8164	2	1.825	54.938
1.85	70	1.8414	5	1.85	54.026
1.875	87	1.8664	2	1.875	53.206
1.9	83	1.8914	4	1.9	52.291
1.925	86	1.9164	8	1.925	51.692
1.95	100	1.9414	9	1.95	51.411
1.975	106	1.9664	12	1.975	51.34
2	88	1.9914	20	2	51.987
2.025	113	2.0164	73	2.025	56.337
2.05	128	2.0414	334	2.05	78.64
2.075	246	2.0664	1295	2.075	166.142
2.1	512	2.0914	3481	2.1	417.07
2.125	1012	2.1164	6328	2.125	934.049
2.15	1794	2.1414	8963	2.15	1736.82
2.175	2697	2.1664	10000	2.175	2729
2.2	3771	2.1914	9381	2.2	3728.58
2.225	4578	2.2164	8229	2.225	4609.15
2.25	5490	2.2414	7760	2.25	5374.15
2.275	6228	2.2664	7925	2.275	6103.1
2.3	6673	2.2914	8438	2.3	6852.59
2.325	7248	2.3164	8469	2.325	7622.4
2.35	7846	2.3414	7904	2.35	8351.97
2.375	8327	2.3664	6607	2.375	8972.92
2.4	8671	2.3914	5313	2.4	9441.59
2.425	9224	2.4164	4130	2.425	9769.61
2.45	9510	2.4414	3225	2.45	9981.42
2.475	9685	2.4664	2594	2.475	10110.5
2.5	9704	2.4914	2101	2.5	10182.6
2.525	9904	2.5164	1729	2.525	10213.3
2.55	9871	2.5414	1565	2.55	10219.1
2.575	9861	2.5664	1329	2.575	10210.7
2.6	10000	2.5914	1179	2.6	10186.2
2.625	9798	2.6164	1000	2.625	10149.9
2.65	9777	2.6414	851	2.65	10100.5
2.675	9981	2.6664	635	2.675	10037.5
2.7	9723	2.6914	556	2.7	9962.05
2.725	9660	2.7164	459	2.725	9882.58
2.75	9654	2.7414	392	2.75	9798.71
2.775	9573	2.7664	320	2.775	9712
2.8	9670	2.7914	265	2.8	9622.75
2.825	9470	2.8164	257	2.825	9533.59
2.85	9419	2.8414	193	2.85	9445.2
2.875	9336	2.8664	181	2.875	9355.74
2.9	9389	2.8914	168	2.9	9268.42
2.925	9380	2.9164	137	2.925	9182.17
2.95	9169	2.9414	119	2.95	9096.22
2.975	9043	2.9664	123	2.975	9012.15
3	9022	2.9914	106	3	8930.33
3.025	8914	3.0164	84	3.025	8849.06
3.05	8757	3.0414	89	3.05	8769
3.075	8942	3.0664	86	3.075	8691.5
3.1	8841	3.0914	81	3.1	8615.78
3.125	8712	3.1164	78	3.125	8541.66
3.15	8699	3.1414	72	3.15	8469.05
3.175	8732	3.1664	71	3.175	8397.91
3.2	8396	3.1914	79	3.2	8328.76
3.225	8338	3.2164	60	3.225	8261.03
3.25	8448	3.2414	58	3.25	8193.65
3.275	8230	3.2664	84	3.275	8128.8
3.3	8317	3.2914	79	3.3	8066.91
3.325	8128	3.3164	73	3.325	8005.85
3.35	8101	3.3414	92	3.35	7946.52
3.375	7863	3.3664	98	3.375	7890.01
3.4	8016	3.3914	113	3.4	7835.77
3.425	8066	3.4164	144	3.425	7784.82
3.45	7952	3.4414	125	3.45	7736.17
3.475	7953	3.4664	147	3.475	7688.03
3.5	7776	3.4914	145	3.5	7642.17
3.525	7775	3.5164	144	3.525	7596.91
3.55	7615	3.5414	136	3.55	7552.12
3.575	7495	3.5664	154	3.575	7508.23
3.6	7503	3.5914	115	3.6	7464.66
3.625	7509	3.6164	112	3.625	7419.08
3.65	7512	3.6414	95	3.65	7373.53
3.675	7562	3.6664	113	3.675	7328.33
3.7	7477	3.6914	78	3.7	7283.75
3.725	7330	3.7164	93	3.725	7238.15
3.75	7256	3.7414	63	3.75	7193.14
3.775	7265	3.7664	66	3.775	7146.96
3.8	7258	3.7914	41	3.8	7100.77
3.825	7346	3.8164	40	3.825	7053.69
3.85	7019	3.8414	37	3.85	7007.26
3.875	7173	3.8664	35	3.875	6961.32
3.9	6901	3.8914	26	3.9	6915.63
3.925	7052	3.9164	19	3.925	6869.79
3.95	6922	3.9414	18	3.95	6824.19
3.975	6835	3.9664	14	3.975	6779.14
4	6871	3.9914	21	4	6734.84
4.025	6823	4.0164	24	4.025	6691.8
4.05	6817	4.0414	20	4.05	6649.42
4.075	6613	4.0664	19	4.075	6607.35
4.1	6738	4.0914	18	4.1	6565.75
4.125	6632	4.1164	12	4.125	6524.43
4.15	6635	4.1414	11	4.15	6483.26
4.175	6553	4.1664	13	4.175	6442.7
4.2	6661	4.1914	14	4.2	6402.89
4.225	6470	4.2164	15	4.225	6363.7
4.25	6520	4.2414	11	4.25	6324.95
4.275	6394	4.2664	15	4.275	6286.57
4.3	6432	4.2914	5	4.3	6248.58
4.325	6397	4.3164	13	4.325	6210.73
4.35	6348	4.3414	9	4.35	6173.74
4.375	6115	4.3664	12	4.375	6137.08
4.4	6292	4.3914	11	4.4	6101.01
4.425	6172	4.4164	6	4.425	6065.11
4.45	6203	4.4414	5	4.45	6029.27
4.475	6042	4.4664	7	4.475	5993.91
4.5	5999	4.4914	11	4.5	5959.31
4.525	6191	4.5164	17	4.525	5925.6
4.55	5846	4.5414	8	4.55	5892.29
4.575	5939	4.5664	10	4.575	5858.84
4.6	5859	4.5914	10	4.6	5825.9
4.625	5867	4.6164	7	4.625	5793.24
4.65	5886	4.6414	17	4.65	5761.15
4.675	5828	4.6664	12	4.675	5729.87
4.7	5827	4.6914	13	4.7	5698.62
4.725	5782	4.7164	9	4.725	5667.62
4.75	5633	4.7414	14	4.75	5636.88
4.775	5757	4.7664	9	4.775	5606.58
4.8	5630	4.7914	7	4.8	5576.2
4.825	5553	4.8164	10	4.825	5546.13
4.85	5469	4.8414	6	4.85	5516.41
4.875	5586	4.8664	5	4.875	5486.7
4.9	5484	4.8914	11	4.9	5457.49
4.925	5518	4.9164	6	4.925	5428.77
4.95	5438	4.9414	5	4.95	5399.97
4.975	5428	4.9664	10	4.975	5371.62
5	5464	4.9914	9	5	5343.83
5.025	5437	5.0164	6	5.025	5316.12
5.05	5338	5.0414	7	5.05	5288.52
5.075	5260	5.0664	5	5.075	5261.19
5.1	5274	5.0914	9	5.1	5234.15
5.125	5328	5.1164	6	5.125	5207.52
5.15	5328	5.1414	6	5.15	5180.96
5.175	5295	5.1664	11	5.175	5154.85
5.2	5173	5.1914	9	5.2	5129.24
5.225	5230	5.2164	8	5.225	5103.67
5.25	5069	5.2414	5	5.25	5078.15
5.275	5121	5.2664	5	5.275	5052.66
5.3	5091	5.2914	7	5.3	5027.52
5.325	5038	5.3164	7	5.325	5002.72
5.35	4998	5.3414	5	5.35	4978.08
5.375	5007	5.3664	8	5.375	4953.63
5.4	5122	5.3914	2	5.4	4929.36
5.425	4940	5.4164	4	5.425	4905.02
5.45	5001	5.4414	9	5.45	4881.22
5.475	4951	5.4664	5	5.475	4857.8
5.5	4780	5.4914	5	5.5	4834.3
5.525	4730	5.5164	3	5.525	4810.94
5.55	4821	5.5414	5	5.55	4787.74
5.575	4883	5.5664	7	5.575	4764.97
5.6	4703	5.5914	8	5.6	4742.55
5.625	4786	5.6164	4	5.625	4720.23
5.65	4788	5.6414	11	5.65	4698.11
5.675	4690	5.6664	5	5.675	4676.41
5.7	4784	5.6914	10	5.7	4654.67
5.725	4773	5.7164	8	5.725	4633.35
5.75	4704	5.7414	3	5.75	4611.86
5.775	4595	5.7664	4	5.775	4590.26
5.8	4644	5.7914	6	5.8	4569.02
5.825	4687	5.8164	9	5.825	4548.2
5.85	4581	5.8414	6	5.85	4527.61
5.875	4475	5.8664	7	5.875	4507.03
5.9	4456	5.8914	5	5.9	4486.59
5.925	4545	5.9164	7	5.925	4466.27
5.95	4479	5.9414	6	5.95	4446.18
5.975	4374	5.9664	2	5.975	4426.04
6	4415	5.9914	6	6	4405.96
6.025	4335	6.0164	8	6.025	4386.39
6.05	4439	6.0414	4	6.05	4366.92
6.075	4396	6.0664	3	6.075	4347.3
6.1	4199	6.0914	5	6.1	4327.84
6.125	4249	6.1164	1	6.125	4308.53
6.15	4432	6.1414	8	6.15	4289.37
6.175	4319	6.1664	1	6.175	4270.56
6.2	4341	6.1914	10	6.2	4251.77
6.225	4279	6.2164	3	6.225	4233.43
6.25	4184	6.2414	1	6.25	4214.67
6.275	4168	6.2664	3	6.275	4196.02
6.3	4212	6.2914	2	6.3	4177.62
6.325	4148	6.3164	7	6.325	4159.47
6.35	4264	6.3414	1	6.35	4141.56
6.375	3981	6.3664	6	6.375	4123.59
6.4	4158	6.3914	5	6.4	4106.03
6.425	4025	6.4164	4	6.425	4088.49
6.45	4228	6.4414	5	6.45	4071.05
6.475	4087	6.4664	4	6.475	4053.77
6.5	4184	6.4914	5	6.5	4036.57
6.525	4133	6.5164	4	6.525	4019.52
6.55	4114	6.5414	2	6.55	4002.44
6.575	4119	6.5664	4	6.575	3985.43
6.6	4095	6.5914	3	6.6	3968.66
6.625	4004	6.6164	8	6.625	3952.14
6.65	3923	6.6414	7	6.65	3936.03
6.675	3989	6.6664	6	6.675	3919.89
6.7	3888	6.6914	4	6.7	3903.73
6.725	3801	6.7164	10	6.725	3887.77
6.75	3925	6.7414	1	6.75	3871.95
6.775	3946	6.7664	6	6.775	3855.86
6.8	3852	6.7914	8	6.8	3840.29
6.825	3892	6.8164	6	6.825	3824.87
6.85	3831	6.8414	5	6.85	3809.38
6.875	3776	6.8664	8	6.875	3794.03
6.9	3807	6.8914	4	6.9	3778.81
6.925	3794	6.9164	1	6.925	3763.31
6.95	3795	6.9414	5	6.95	3747.88
6.975	3741	6.9664	4	6.975	3732.8
7	3871	6.9914	5	7	3717.8
7.025	3807	7.0164	9	7.025	3703.11
7.05	3710	7.0414	2	7.05	3688.51
7.075	3671	7.0664	8	7.075	3673.76
7.1	3715	7.0914	5	7.1	3659.39
7.125	3723	7.1164	4	7.125	3644.87
7.15	3683	7.1414	6	7.15	3630.46
7.175	3776	7.1664	4	7.175	3616.18
7.2	3653	7.1914	3	7.2	3601.82
7.225	3659	7.2164	4	7.225	3587.54
7.25	3503	7.2414	5	7.25	3573.46
7.275	3437	7.2664	4	7.275	3559.49
7.3	3520	7.2914	2	7.3	3545.44
7.325	3562	7.3164	2	7.325	3531.37
7.35	3490	7.3414	4	7.35	3517.48
7.375	3358	7.3664	4	7.375	3503.81
7.4	3525	7.3914	4	7.4	3490.22
7.425	3409	7.4164	2	7.425	3476.64
7.45	3455	7.4414	6	7.45	3463.18
7.475	3470	7.4664	5	7.475	3450.04
7.5	3482	7.4914	10	7.5	3437.12
7.525	3531	7.5164	8	7.525	3424.5
7.55	3431	7.5414	6	7.55	3411.71
7.575	3442	7.5664	2	7.575	3398.7
7.6	3489	7.5914	4	7.6	3385.59
7.625	3410	7.6164	4	7.625	3372.72
7.65	3384	7.6414	8	7.65	3360.08
7.675	3380	7.6664	3	7.675	3347.57
7.7	3376	7.6914	6	7.7	3334.92
7.725	3307	7.7164	3	7.725	3322.44
7.75	3438	7.7414	8	7.75	3310.02
7.775	3170	7.7664	2	7.775	3297.78
7.8	3182	7.7914	8	7.8	3285.45
7.825	3212	7.8164	7	7.825	3273.56
7.85	3235	7.8414	8	7.85	3261.7
7.875	3235	7.8664	8	7.875	3249.96
7.9	3205	7.8914	4	7.9	3238.12
7.925	3220	7.9164	7	7.925	3226.2
7.95	3087	7.9414	5	7.95	3214.48
7.975	3098	7.9664	9	7.975	3202.85
8	3185	7.9914	6	8	3191.41
8.025	3144	8.0164	2	8.025	3179.68
8.05	3172	8.0414	8	8.05	3167.99
8.075	3136	8.0664	1	8.075	3156.48
8.1	3174	8.0914	2	8.1	3144.61
8.125	3186	8.1164	1	8.125	3132.86
8.15	3247	8.1414	7	8.15	3121.36
8.175	3098	8.1664	1	8.175	3110.08
8.2	3141	8.1914	3	8.2	3098.54
8.225	3129	8.2164	4	8.225	3087.25
8.25	3056	8.2414	4	8.25	3076.09
8.275	3131	8.2664	3	8.275	3064.95
8.3	3063	8.2914	1	8.3	3053.72
8.325	3129	8.3164	5	8.325	3042.6
8.35	2970	8.3414	5	8.35	3031.82
8.375	3016	8.3664	7	8.375	3021.18
8.4	2969	8.3914	7	8.4	3010.71
8.425	3073	8.4164	3	8.425	3000.11
8.45	2992	8.4414	3	8.45	2989.3
8.475	2993	8.4664	2	8.475	2978.52
8.5	3074	8.4914	4	8.5	2967.83
8.525	2961	8.5164	6	8.525	2957.42
8.55	2872	8.5414	4	8.55	2947.1
8.575	2970	8.5664	4	8.575	2936.7
8.6	3006	8.5914	3	8.6	2926.33
8.625	2914	8.6164	7	8.625	2916.11
8.65	2903	8.6414	5	8.65	2906.11
8.675	2850	8.6664	3	8.675	2895.95
8.7	2849	8.6914	5	8.7	2885.81
8.725	2827	8.7164	7	8.725	2875.93
8.75	2876	8.7414	3	8.75	2866.04
8.775	2817	8.7664	1	8.775	2855.87
8.8	2881	8.7914	3	8.8	2845.71
8.825	2779	8.8164	3	8.825	2835.73
8.85	2834	8.8414	1	8.85	2825.74
8.875	2829	8.8664	3	8.875	2815.76
8.9	2779	8.8914	7	8.9	2806.16
8.925	2781	8.9164	10	8.925	2796.97
8.95	2886	8.9414	4	8.95	2787.76
8.975	2874	8.9664	4	8.975	2778.17
9	2770	8.9914	2	9	2768.55
9.025	2837	9.0164	2	9.025	2758.87
9.05	2663	9.0414	5	9.05	2749.37
9.075	2823	9.0664	4	9.075	2740.08
9.1	2731	9.0914	5	9.1	2730.82
9.125	2717	9.1164	6	9.125	2721.7
9.15	2621	9.1414	5	9.15	2712.65
9.175	2783	9.1664	4	9.175	2703.52
9.2	2788	9.1914	3	9.2	2694.34
9.225	2738	9.2164	5	9.225	2685.21
9.25	2679	9.2414	1	9.25	2676.1
9.275	2706	9.2664	2	9.275	2666.83
9.3	2683	9.2914	8	9.3	2657.93
9.325	2659	9.3164	7	9.325	2649.43
9.35	2662	9.3414	4	9.35	2640.75
9.375	2716	9.3664	4	9.375	2631.91
9.4	2677	9.3914	3	9.4	2623.08
9.425	2538	9.4164	5	9.425	2614.31
9.45	2614	9.4414	4	9.45	2605.68
9.475	2572	9.4664	2	9.475	2596.93
9.5	2564	9.4914	3	9.5	2588.14
9.525	2605	9.5164	1	9.525	2579.37
9.55	2564	9.5414	2	9.55	2570.59
9.575	2524	9.5664	8	9.575	2562.16
9.6	2606	9.5914	1	9.6	2553.86
9.625	2508	9.6164	1	9.625	2545.14
9.65	2470	9.6414	5	9.65	2536.65
9.675	2532	9.6664	5	9.675	2528.46
9.7	2627	9.6914	5	9.7	2520.29
9.725	2558	9.7164	2	9.725	2512.05
9.75	2525	9.7414	5	9.75	2503.76
9.775	2534	9.7664	4	9.775	2495.67
9.8	2512	9.7914	2	9.8	2487.47
9.825	2412	9.8164	4	9.825	2479.27
9.85	2399	9.8414	5	9.85	2471.27
9.875	2450	9.8664	3	9.875	2463.31
9.9	2519	9.8914	7	9.9	2455.4
9.925	2402	9.9164	3	9.925	2447.64
9.95	2442	9.9414	6	9.95	2439.76
9.975	2403	9.9664	4	9.975	2432.04
10	2400	9.9914	6	10	2424.29
10.025	2478	10.0164	4	10.025	2416.63
10.05	2396	10.0414	3	10.05	2408.83
10.075	2349	10.0664	4	10.075	2401.16
10.1	2404	10.0914	3	10.1	2394.73
10.125	2359	10.1164	5	10.125	2388.28
10.15	2383	10.1414	5	10.15	2381.83
10.175	2228	10.1664	0	10.175	2375.39
10.2	2320	10.1914	6	10.2	2368.95
10.225	2331	10.2164	4	10.225	2362.52
10.25	2375	10.2414	2	10.25	2356.1
10.275	2386	10.2664	4	10.275	2349.7
10.3	2338	10.2914	4	10.3	2343.31
10.325	2299	10.3164	2	10.325	2336.94
10.35	2327	10.3414	2	10.35	2330.58
10.375	2353	10.3664	0	10.375	2324.24
10.4	2296	10.3914	0	10.4	2317.92
10.425	2343	10.4164	4	10.425	2311.63
10.45	2304	10.4414	3	10.45	2305.35
10.475	2329	10.4664	5	10.475	2299.09
10.5	2276	10.4914	3	10.5	2292.84
10.525	2212	10.5164	5	10.525	2286.63
10.55	2347	10.5414	1	10.55	2280.43
10.575	2300	10.5664	1	10.575	2274.25
10.6	2239	10.5914	0	10.6	2268.09
10.625	2173	10.6164	6	10.625	2261.96
10.65	2345	10.6414	6	10.65	2255.85
10.675	2333	10.6664	5	10.675	2249.75
10.7	2186	10.6914	1	10.7	2243.68
10.725	2215	10.7164	2	10.725	2237.63
10.75	2188	10.7414	3	10.75	2231.6
10.775	2136	10.7664	4	10.775	2225.59
10.8	2280	10.7914	4	10.8	2219.61
10.825	2167	10.8164	6	10.825	2213.64
10.85	2197	10.8414	4	10.85	2207.7
10.875	2195	10.8664	2	10.875	2201.78
10.9	2189	10.8914	2	10.9	2195.88
10.925	2155	10.9164	1	10.925	2190
10.95	2145	10.9414	2	10.95	2184.15
10.975	2208	10.9664	4	10.975	2178.32
11	2156	10.9914	1	11	2172.51
11.025	2138	11.0164	4	11.025	2166.72
11.05	2176	11.0414	1	11.05	2160.95
11.075	2115	11.0664	3	11.075	2155.2
11.1	2120	11.0914	3	11.1	2149.47
11.125	2094	11.1164	6	11.125	2143.77
11.15	2095	11.1414	5	11.15	2138.09
11.175	2193	11.1664	2	11.175	2132.42
11.2	2062	11.1914	0	11.2	2126.78
11.225	2025	11.2164	1	11.225	2121.16
11.25	2126	11.2414	4	11.25	2115.57
11.275	2088	11.2664	2	11.275	2109.99
11.3	2064	11.2914	1	11.3	2104.43
11.325	2119	11.3164	6	11.325	2098.9
11.35	2105	11.3414	3	11.35	2093.38
11.375	2060	11.3664	3	11.375	2087.89
11.4	2075	11.3914	2	11.4	2082.42
11.425	2089	11.4164	3	11.425	2076.97
11.45	2013	11.4414	4	11.45	2071.53
11.475	2049	11.4664	2	11.475	2066.12
11.5	2017	11.4914	2	11.5	2060.73
11.525	2000	11.5164	2	11.525	2055.36
11.55	1983	11.5414	2	11.55	2050.01
11.575	2071	11.5664	3	11.575	2044.68
11.6	2107	11.5914	4	11.6	2039.37
11.625	2059	11.6164	5	11.625	2034.08
11.65	2136	11.6414	6	11.65	2028.81
11.675	2020	11.6664	4	11.675	2023.56
11.7	1992	11.6914	1	11.7	2018.33
11.725	2041	11.7164	6	11.725	2013.12
11.75	2049	11.7414	3	11.75	2007.93
11.775	2015	11.7664	7	11.775	2002.76
11.8	2030	11.7914	2	11.8	1997.6
11.825	1985	11.8164	4	11.825	1992.47
11.85	1911	11.8414	3	11.85	1987.36
11.875	1866	11.8664	4	11.875	1982.26
11.9	1922	11.8914	6	11.9	1977.19
11.925	1940	11.9164	3	11.925	1972.13
11.95	1959	11.9414	2	11.95	1967.1
11.975	1999	11.9664	5	11.975	1962.08
12	1984	11.9914	1	12	1957.08
12.025	1987	12.0164	2	12.025	1952.1
12.05	1922	12.0414	1	12.05	1947.13
12.075	1933	12.0664	2	12.075	1942.19
12.1	1941	12.0914	5	12.1	1937.26
12.125	1907	12.1164	3	12.125	1932.36
12.15	1904	12.1414	6	12.15	1927.46
12.175	1833	12.1664	6	12.175	1922.6
12.2	1940	12.1914	0	12.2	1917.74
12.225	1822	12.2164	3	12.225	1912.91
12.25	1907	12.2414	2	12.25	1908.09
12.275	1907	12.2664	1	12.275	1903.29
12.3	1844	12.2914	4	12.3	1898.51
12.325	1790	12.3164	6	12.325	1893.75
12.35	1849	12.3414	1	12.35	1889
12.375	1829	12.3664	10	12.375	1884.28
12.4	1883	12.3914	1	12.4	1879.56
12.425	1778	12.4164	6	12.425	1874.87
12.45	1828	12.4414	5	12.45	1870.19
12.475	1823	12.4664	7	12.475	1865.53
12.5	1835	12.4914	3	12.5	1860.89
12.525	1801	12.5164	4	12.525	1856.27
12.55	1838	12.5414	6	12.55	1851.66
12.575	1833	12.5664	3	12.575	1847.07
12.6	1822	12.5914	1	12.6	1842.49
12.625	1863	12.6164	3	12.625	1837.93
12.65	1886	12.6414	4	12.65	1833.39
12.675	1841	12.6664	8	12.675	1828.87
12.7	1761	12.6914	6	12.7	1824.36
12.725	1752	12.7164	0	12.725	1819.87
12.75	1892	12.7414	6	12.75	1815.4
12.775	1777	12.7664	1	12.775	1810.94
12.8	1769	12.7914	3	12.8	1806.49
12.825	1807	12.8164	1	12.825	1802.07
12.85	1741	12.8414	4	12.85	1797.66
12.875	1857	12.8664	8	12.875	1793.26
12.9	1746	12.8914	2	12.9	1788.88
12.925	1813	12.9164	3	12.925	1784.52
12.95	1741	12.9414	2	12.95	1780.17
12.975	1730	12.9664	2	12.975	1775.84
13	1773	12.9914	0	13	1771.52
13.025	1708	13.0164	3	13.025	1767.22
13.05	1724	13.0414	2	13.05	1762.94
13.075	1716	13.0664	5	13.075	1758.67
13.1	1797	13.0914	2	13.1	1754.41
13.125	1735	13.1164	4	13.125	1750.17
13.15	1790	13.1414	3	13.15	1745.95
13.175	1701	13.1664	3	13.175	1741.74
13.2	1708	13.1914	5	13.2	1737.55
13.225	1746	13.2164	0	13.225	1733.37
13.25	1679	13.2414	4	13.25	1729.2
13.275	1669	13.2664	5	13.275	1725.05
13.3	1716	13.2914	3	13.3	1720.92
13.325	1710	13.3164	3	13.325	1716.8
13.35	1686	13.3414	2	13.35	1712.69
13.375	1678	13.3664	2	13.375	1708.6
13.4	1715	13.3914	3	13.4	1704.52
13.425	1743	13.4164	0	13.425	1700.46
13.45	1654	13.4414	4	13.45	1696.41
13.475	1715	13.4664	5	13.475	1692.38
13.5	1674	13.4914	3	13.5	1688.36
13.525	1653	13.5164	0	13.525	1684.35
13.55	1665	13.5414	3	13.55	1680.36
13.575	1629	13.5664	6	13.575	1676.38
13.6	1632	13.5914	4	13.6	1672.42
13.625	1696	13.6164	4	13.625	1668.47
13.65	1628	13.6414	2	13.65	1664.53
13.675	1643	13.6664	5	13.675	1660.61
13.7	1653	13.6914	2	13.7	1656.7
13.725	1584	13.7164	2	13.725	1652.81
13.75	1546	13.7414	6	13.75	1648.93
13.775	1675	13.7664	3	13.775	1645.06
13.8	1607	13.7914	2	13.8	1641.2
13.825	1611	13.8164	1	13.825	1637.36
13.85	1631	13.8414	2	13.85	1633.53
13.875	1586	13.8664	0	13.875	1629.72
13.9	1587	13.8914	2	13.9	1625.92
13.925	1576	13.9164	3	13.925	1622.13
13.95	1638	13.9414	1	13.95	1618.35
13.975	1614	13.9664	3	13.975	1614.59
14	1543	13.9914	3	14	1610.84
14.025	1660	14.0164	2	14.025	1607.1
14.05	1585	14.0414	5	14.05	1603.38
14.075	1680	14.0664	2	14.075	1599.67
14.1	1599	14.0914	6	14.1	1595.97
14.125	1583	14.1164	2	14.125	1592.28
14.15	1593	14.1414	3	14.15	1588.61
14.175	1461	14.1664	1	14.175	1584.95
14.2	1620	14.1914	2	14.2	1581.3
14.225	1495	14.2164	4	14.225	1577.66
14.25	1549	14.2414	2	14.25	1574.04
14.275	1528	14.2664	2	14.275	1570.43
14.3	1525	14.2914	4	14.3	1566.83
14.325	1560	14.3164	1	14.325	1563.24
14.35	1560	14.3414	0	14.35	1559.67
14.375	1537	14.3664	6	14.375	1556.11
14.4	1484	14.3914	0	14.4	1552.55
14.425	1538	14.4164	5	14.425	1549.02
14.45	1520	14.4414	4	14.45	1545.49
14.475	1540	14.4664	2	14.475	1541.97
14.5	1520	14.4914	3	14.5	1538.47
14.525	1460	14.5164	3	14.525	1534.98
14.55	1488	14.5414	3	14.55	1531.5
14.575	1541	14.5664	2	14.575	1528.03
14.6	1494	14.5914	4	14.6	1524.57
14.625	1484	14.6164	4	14.625	1521.13
14.65	1491	14.6414	4	14.65	1517.69
14.675	1503	14.6664	2	14.675	1514.27
14.7	1507	14.6914	4	14.7	1510.86
14.725	1478	14.7164	2	14.725	1507.46
14.75	1498	14.7414	3	14.75	1504.07
14.775	1461	14.7664	4	14.775	1500.69
14.8	1448	14.7914	8	14.8	1497.33
14.825	1468	14.8164	6	14.825	1493.97
14.85	1468	14.8414	4	14.85	1490.63
14.875	1448	14.8664	4	14.875	1487.3
14.9	1450	14.8914	3	14.9	1483.97
14.925	1457	14.9164	3	14.925	1480.66
14.95	1490	14.9414	0	14.95	1477.36
14.975	1475	14.9664	6	14.975	1474.07
15	1386	14.9914	4	15	1470.8
15.025	1428	15.0164	5	15.025	1467.53
15.05	1476	15.0414	4	15.05	1464.27
15.075	1434	15.0664	11	15.075	1461.03
15.1	1394	15.0914	5	15.1	1457.79
15.125	1454	15.1164	6	15.125	1454.56
15.15	1440	15.1414	2	15.15	1451.35
15.175	1384	15.1664	6	15.175	1448.14
15.2	1438	15.1914	1	15.2	1444.95
15.225	1468	15.2164	3	15.225	1441.77
15.25	1435	15.2414	4	15.25	1438.59
15.275	1356	15.2664	2	15.275	1435.43
15.3	1526	15.2914	5	15.3	1432.28
15.325	1365	15.3164	3	15.325	1429.14
15.35	1408	15.3414	4	15.35	1426
15.375	1372	15.3664	1	15.375	1422.88
15.4	1397	15.3914	4	15.4	1419.77
15.425	1383	15.4164	0	15.425	1416.67
15.45	1383	15.4414	6	15.45	1413.57
15.475	1327	15.4664	2	15.475	1410.49
15.5	1411	15.4914	6	15.5	1407.42
15.525	1395	15.5164	6	15.525	1404.36
15.55	1432	15.5414	2	15.55	1401.31
15.575	1341	15.5664	3	15.575	1398.26
15.6	1333	15.5914	0	15.6	1395.23
15.625	1434	15.6164	9	15.625	1392.2
15.65	1389	15.6414	1	15.65	1389.19
15.675	1318	15.6664	4	15.675	1386.19
15.7	1322	15.6914	2	15.7	1383.19
15.725	1375	15.7164	1	15.725	1380.21
15.75	1365	15.7414	3	15.75	1377.23
15.775	1325	15.7664	5	15.775	1374.26
15.8	1400	15.7914	0	15.8	1371.31
15.825	1319	15.8164	4	15.825	1368.36
15.85	1310	15.8414	5	15.85	1365.42
15.875	1306	15.8664	0	15.875	1362.49
15.9	1390	15.8914	9	15.9	1359.57
15.925	1360	15.9164	2	15.925	1356.66
15.95	1338	15.9414	1	15.95	1353.76
15.975	1232	15.9664	5	15.975	1350.87
16	1288	15.9914	3	16	1347.98
16.025	1311	16.0164	1	16.025	1345.11
16.05	1321	16.0414	3	16.05	1342.24
16.075	1315	16.0664	1	16.075	1339.39
16.1	1323	16.0914	7	16.1	1336.54
16.125	1322	16.1164	6	16.125	1333.7
16.15	1303	16.1414	2	16.15	1330.87
16.175	1310	16.1664	4	16.175	1328.05
16.2	1293	16.1914	3	16.2	1325.24
16.225	1288	16.2164	3	16.225	1322.43
16.25	1282	16.2414	4	16.25	1319.64
16.275	1334	16.2664	1	16.275	1316.85
16.3	1244	16.2914	3	16.3	1314.08
16.325	1251	16.3164	2	16.325	1311.31
16.35	1305	16.3414	2	16.35	1308.55
16.375	1251	16.3664	3	16.375	1305.79
16.4	1259	16.3914	6	16.4	1303.05
16.425	1271	16.4164	2	16.425	1300.32
16.45	1278	16.4414	5	16.45	1297.59
16.475	1257	16.4664	2	16.475	1294.87
16.5	1259	16.4914	1	16.5	1292.16
16.525	1233	16.5164	1	16.525	1289.46
16.55	1289	16.5414	1	16.55	1286.77
16.575	1237	16.5664	5	16.575	1284.08
16.6	1309	16.5914	6	16.6	1281.41
16.625	1291	16.6164	5	16.625	1278.74
16.65	1319	16.6414	6	16.65	1276.08
16.675	1260	16.6664	5	16.675	1273.42
16.7	1280	16.6914	2	16.7	1270.78
16.725	1158	16.7164	6	16.725	1268.14
16.75	1244	16.7414	6	16.75	1265.52
16.775	1191	16.7664	7	16.775	1262.89
16.8	1210	16.7914	5	16.8	1260.28
16.825	1214	16.8164	5	16.825	1257.68
16.85	1265	16.8414	12	16.85	1255.08
16.875	1281	16.8664	5	16.875	1252.49
16.9	1261	16.8914	2	16.9	1249.91
16.925	1124	16.9164	1	16.925	1247.34
16.95	1206	16.9414	2	16.95	1244.78
16.975	1157	16.9664	2	16.975	1242.22
17	1239	16.9914	4	17	1239.67
17.025	1272	17.0164	2	17.025	1237.12
17.05	1215	17.0414	4	17.05	1234.59
17.075	1154	17.0664	1	17.075	1232.06
17.1	1148	17.0914	4	17.1	1229.54
17.125	1220	17.1164	4	17.125	1227.03
17.15	1184	17.1414	3	17.15	1224.53
17.175	1232	17.1664	3	17.175	1222.03
17.2	1159	17.1914	2	17.2	1219.54
17.225	1197	17.2164	1	17.225	1217.06
17.25	1161	17.2414	3	17.25	1214.59
17.275	1174	17.2664	2	17.275	1212.12
17.3	1220	17.2914	2	17.3	1209.66
17.325	1249	17.3164	3	17.325	1207.2
17.35	1170	17.3414	0	17.35	1204.76
17.375	1152	17.3664	3	17.375	1202.32
17.4	1161	17.3914	3	17.4	1199.89
17.425	1173	17.4164	6	17.425	1197.47
17.45	1225	17.4414	1	17.45	1195.05
17.475	1127	17.4664	2	17.475	1192.64
17.5	1148	17.4914	2	17.5	1190.24
17.525	1113	17.5164	2	17.525	1187.84
17.55	1153	17.5414	7	17.55	1185.46
17.575	1097	17.5664	1	17.575	1183.08
17.6	1172	17.5914	0	17.6	1180.7
17.625	1123	17.6164	3	17.625	1178.33
17.65	1117	17.6414	3	17.65	1175.97
17.675	1104	17.6664	3	17.675	1173.62
17.7	1131	17.6914	3	17.7	1171.27
17.725	1108	17.7164	3	17.725	1168.93
17.75	1225	17.7414	4	17.75	1166.6
17.775	1159	17.7664	3	17.775	1164.28
17.8	1133	17.7914	3	17.8	1161.95
17.825	1145	17.8164	3	17.825	1159.64
17.85	1075	17.8414	3	17.85	1157.34
17.875	1123	17.8664	4	17.875	1155.04
17.9	1140	17.8914	2	17.9	1152.75
17.925	1108	17.9164	1	17.925	1150.46
17.95	1165	17.9414	0	17.95	1148.18
17.975	1099	17.9664	2	17.975	1145.91
18	1099	17.9914	4	18	1143.64
18.025	1065	18.0164	3	18.025	1141.38
18.05	1129	18.0414	9	18.05	1139.13
18.075	1099	18.0664	5	18.075	1136.88
18.1	1161	18.0914	2	18.1	1134.64
18.125	1104	18.1164	2	18.125	1132.41
18.15	1074	18.1414	0	18.15	1130.18
18.175	1093	18.1664	5	18.175	1127.96
18.2	1121	18.1914	1	18.2	1125.75
18.225	1027	18.2164	5	18.225	1123.54
18.25	1112	18.2414	3	18.25	1121.34
18.275	1116	18.2664	2	18.275	1119.14
18.3	1134	18.2914	4	18.3	1116.96
18.325	1060	18.3164	2	18.325	1114.77
18.35	1123	18.3414	6	18.35	1112.6
18.375	1078	18.3664	2	18.375	1110.42
18.4	1101	18.3914	3	18.4	1108.26
18.425	1069	18.4164	3	18.425	1106.1
18.45	1077	18.4414	1	18.45	1103.95
18.475	1105	18.4664	3	18.475	1101.81
18.5	1058	18.4914	2	18.5	1099.67
18.525	1028	18.5164	4	18.525	1097.53
18.55	1064	18.5414	3	18.55	1095.41
18.575	1107	18.5664	6	18.575	1093.28
18.6	1055	18.5914	5	18.6	1091.17
18.625	1107	18.6164	3	18.625	1089.06
18.65	1039	18.6414	1	18.65	1086.96
18.675	1069	18.6664	1	18.675	1084.86
18.7	1122	18.6914	4	18.7	1082.77
18.725	1114	18.7164	3	18.725	1080.68
18.75	1064	18.7414	1	18.75	1078.6
18.775	1026	18.7664	2	18.775	1076.53
18.8	1125	18.7914	4	18.8	1074.46
18.825	1025	18.8164	2	18.825	1072.39
18.85	1040	18.8414	5	18.85	1070.34
18.875	1045	18.8664	2	18.875	1068.29
18.9	996	18.8914	5	18.9	1066.24
18.925	999	18.9164	3	18.925	1064.2
18.95	1003	18.9414	0	18.95	1062.17
18.975	1070	18.9664	3	18.975	1060.14
19	1067	18.9914	7	19	1058.12
19.025	1022	19.0164	5	19.025	1056.1
19.05	1015	19.0414	3	19.05	1054.09
19.075	1073	19.0664	0	19.075	1052.08
19.1	1003	19.0914	4	19.1	1050.08
19.125	1037	19.1164	3	19.125	1048.09
19.15	1028	19.1414	3	19.15	1046.1
19.175	1042	19.1664	4	19.175	1044.12
19.2	1008	19.1914	2	19.2	1042.14
19.225	1026	19.2164	6	19.225	1040.16
19.25	943	19.2414	6	19.25	1038.2
19.275	1044	19.2664	4	19.275	1036.24
19.3	1064	19.2914	0	19.3	1034.28
19.325	1009	19.3164	6	19.325	1032.33
19.35	979	19.3414	2	19.35	1030.38
19.375	1063	19.3664	9	19.375	1028.44
19.4	970	19.3914	5	19.4	1026.51
19.425	988	19.4164	1	19.425	1024.58
19.45	1037	19.4414	2	19.45	1022.65
19.475	1042	19.4664	3	19.475	1020.73
19.5	1038	19.4914	9	19.5	1018.82
19.525	974	19.5164	5	19.525	1016.91
19.55	948	19.5414	4	19.55	1015.01
19.575	1020	19.5664	1	19.575	1013.11
19.6	1010	19.5914	2	19.6	1011.22
19.625	949	19.6164	4	19.625	1009.33
19.65	1014	19.6414	3	19.65	1007.45
19.675	969	19.6664	1	19.675	1005.57
19.7	983	19.6914	3	19.7	1003.7
19.725	932	19.7164	1	19.725	1001.83
19.75	986	19.7414	3	19.75	999.967
19.775	1004	19.7664	1	19.775	998.11
19.8	980	19.7914	3	19.8	996.257
19.825	952	19.8164	3	19.825	994.41
19.85	973	19.8414	3	19.85	992.568
19.875	981	19.8664	2	19.875	990.73
19.9	960	19.8914	3	19.9	988.898
19.925	970	19.9164	0	19.925	987.071
19.95	925	19.9414	1	19.95	985.248
19.975	1003	19.9664	4	19.975	983.431
20	957	19.9914	1	20	981.617
20.025	941	20.0164	4	20.025	979.81
20.05	1009	20.0414	3	20.05	978.007
20.075	950	20.0664	4	20.075	976.209
20.1	966	20.0914	4	20.1	974.415
20.125	932	20.1164	8	20.125	972.627
20.15	963	20.1414	5	20.15	970.844
20.175	936	20.1664	2	20.175	969.064
20.2	964	20.1914	4	20.2	967.29
20.225	940	20.2164	3	20.225	965.521
20.25	989	20.2414	6	20.25	963.756
20.275	935	20.2664	5	20.275	961.996
20.3	980	20.2914	6	20.3	960.24
20.325	948	20.3164	3	20.325	958.489
20.35	913	20.3414	2	20.35	956.743
20.375	934	20.3664	2	20.375	955.002
20.4	881	20.3914	0	20.4	953.266
20.425	929	20.4164	2	20.425	951.534
20.45	934	20.4414	3	20.45	949.805
20.475	936	20.4664	2	20.475	948.083
20.5	876	20.4914	3	20.5	946.364
20.525	951	20.5164	4	20.525	944.651
20.55	849	20.5414	3	20.55	942.941
20.575	876	20.5664	3	20.575	941.236
20.6	936	20.5914	3	20.6	939.535
20.625	894	20.6164	4	20.625	937.84
20.65	934	20.6414	6	20.65	936.148
20.675	864	20.6664	3	20.675	934.461
20.7	871	20.6914	5	20.7	932.778
20.725	898	20.7164	1	20.725	931.1
20.75	922	20.7414	3	20.75	929.426
20.775	926	20.7664	3	20.775	927.757
20.8	895	20.7914	6	20.8	926.091
20.825	857	20.8164	1	20.825	924.431
20.85	864	20.8414	4	20.85	922.775
20.875	963	20.8664	2	20.875	921.122
20.9	931	20.8914	8	20.9	919.475
20.925	954	20.9164	4	20.925	917.832
20.95	899	20.9414	2	20.95	916.192
20.975	924	20.9664	3	20.975	914.558
21	856	20.9914	3	21	912.927
21.025	902	21.0164	3	21.025	911.301
21.05	906	21.0414	1	21.05	909.679
21.075	885	21.0664	5	21.075	908.061
21.1	876	21.0914	4	21.1	906.447
21.125	985	21.1164	3	21.125	904.838
21.15	904	21.1414	2	21.15	903.232
21.175	869	21.1664	2	21.175	901.63
21.2	851	21.1914	4	21.2	900.034
21.225	901	21.2164	3	21.225	898.441
21.25	915	21.2414	4	21.25	896.852
21.275	835	21.2664	5	21.275	895.267
21.3	838	21.2914	3	21.3	893.687
21.325	870	21.3164	5	21.325	892.109
21.35	897	21.3414	3	21.35	890.537
21.375	921	21.3664	2	21.375	888.969
21.4	876	21.3914	6	21.4	887.404
21.425	944	21.4164	0	21.425	885.844
21.45	861	21.4414	0	21.45	884.288
21.475	887	21.4664	0	21.475	882.735
21.5	844	21.4914	2	21.5	881.186
21.525	840	21.5164	2	21.525	879.642
21.55	880	21.5414	2	21.55	878.102
21.575	894	21.5664	3	21.575	876.564
21.6	870	21.5914	3	21.6	875.032
21.625	866	21.6164	3	21.625	873.503
21.65	861	21.6414	4	21.65	871.979
21.675	868	21.6664	1	21.675	870.457
21.7	894	21.6914	2	21.7	868.94
21.725	844	21.7164	4	21.725	867.427
21.75	844	21.7414	4	21.75	865.917
21.775	848	21.7664	1	21.775	864.411
21.8	870	21.7914	5	21.8	862.91
21.825	857	21.8164	7	21.825	861.412
21.85	846	21.8414	2	21.85	859.917
21.875	885	21.8664	2	21.875	858.426
21.9	785	21.8914	4	21.9	856.94
21.925	805	21.9164	2	21.925	855.457
21.95	866	21.9414	1	21.95	853.978
21.975	794	21.9664	3	21.975	852.503
22	846	21.9914	3	22	851.031
22.025	826	22.0164	3	22.025	849.562
22.05	836	22.0414	6	22.05	848.098
22.075	796	22.0664	3	22.075	846.637
22.1	864	22.0914	3	22.1	845.18
22.125	841	22.1164	2	22.125	843.727
22.15	807	22.1414	4	22.15	842.277
22.175	861	22.1664	3	22.175	840.831
22.2	807	22.1914	4	22.2	839.389
22.225	765	22.2164	4	22.225	837.95
22.25	857	22.2414	2	22.25	836.514
22.275	837	22.2664	3	22.275	835.083
22.3	851	22.2914	2	22.3	833.655
22.325	837	22.3164	3	22.325	832.23
22.35	839	22.3414	2	22.35	830.81
22.375	829	22.3664	5	22.375	829.392
22.4	809	22.3914	4	22.4	827.978
22.425	846	22.4164	2	22.425	826.568
22.45	816	22.4414	7	22.45	825.161
22.475	780	22.4664	2	22.475	823.758
22.5	834	22.4914	2	22.5	822.358
22.525	846	22.5164	2	22.525	820.962
22.55	835	22.5414	8	22.55	819.568
22.575	829	22.5664	5	22.575	818.179
22.6	822	22.5914	3	22.6	816.793
22.625	829	22.6164	3	22.625	815.41
22.65	765	22.6414	2	22.65	814.03
22.675	821	22.6664	4	22.675	812.655
22.7	796	22.6914	1	22.7	811.282
22.725	802	22.7164	8	22.725	809.913
22.75	753	22.7414	2	22.75	808.548
22.775	794	22.7664	3	22.775	807.186
22.8	751	22.7914	2	22.8	805.827
22.825	822	22.8164	6	22.825	804.47
22.85	798	22.8414	3	22.85	803.118
22.875	870	22.8664	2	22.875	801.77
22.9	755	22.8914	3	22.9	800.424
22.925	815	22.9164	4	22.925	799.082
22.95	791	22.9414	8	22.95	797.743
22.975	768	22.9664	2	22.975	796.407
23	808	22.9914	3	23	795.075
23.025	763	23.0164	5	23.025	793.745
23.05	793	23.0414	2	23.05	792.419
23.075	771	23.0664	0	23.075	791.096
23.1	777	23.0914	6	23.1	789.777
23.125	770	23.1164	1	23.125	788.46
23.15	772	23.1414	2	23.15	787.147
23.175	794	23.1664	5	23.175	785.837
23.2	775	23.1914	3	23.2	784.53
23.225	808	23.2164	2	23.225	783.227
23.25	727	23.2414	5	23.25	781.926
23.275	737	23.2664	5	23.275	780.629
23.3	824	23.2914	2	23.3	779.335
23.325	755	23.3164	5	23.325	778.044
23.35	785	23.3414	4	23.35	776.756
23.375	787	23.3664	1	23.375	775.472
23.4	747	23.3914	3	23.4	774.189
23.425	723	23.4164	4	23.425	772.911
23.45	751	23.4414	1	23.45	771.635
23.475	761	23.4664	0	23.475	770.363
23.5	729	23.4914	2	23.5	769.094
23.525	807	23.5164	5	23.525	767.827
23.55	788	23.5414	5	23.55	766.564
23.575	771	23.5664	3	23.575	765.305
23.6	742	23.5914	5	23.6	764.047
23.625	754	23.6164	3	23.625	762.793
23.65	744	23.6414	1	23.65	761.542
23.675	753	23.6664	4	23.675	760.294
23.7	790	23.6914	1	23.7	759.049
23.725	791	23.7164	2	23.725	757.807
23.75	748	23.7414	5	23.75	756.568
23.775	735	23.7664	1	23.775	755.331
23.8	786	23.7914	3	23.8	754.098
23.825	710	23.8164	4	23.825	752.868
23.85	785	23.8414	3	23.85	751.641
23.875	768	23.8664	1	23.875	750.416
23.9	750	23.8914	4	23.9	749.194
23.925	760	23.9164	2	23.925	747.976
23.95	702	23.9414	3	23.95	746.76
23.975	746	23.9664	2	23.975	745.548
24	742	23.9914	9	24	744.337
24.025	731	24.0164	1	24.025	743.13
24.05	739	24.0414	2	24.05	741.926
24.075	720	24.0664	1	24.075	740.725
24.1	685	24.0914	2	24.1	739.526
24.125	761	24.1164	4	24.125	738.331
24.15	753	24.1414	3	24.15	737.137
24.175	783	24.1664	1	24.175	735.948
24.2	688	24.1914	1	24.2	734.76
24.225	744	24.2164	2	24.225	733.576
24.25	744	24.2414	5	24.25	732.394
24.275	678	24.2664	2	24.275	731.216
24.3	731	24.2914	2	24.3	730.04
24.325	697	24.3164	4	24.325	728.866
24.35	737	24.3414	1	24.35	727.696
24.375	803	24.3664	1	24.375	726.528
24.4	731	24.3914	0	24.4	725.364
24.425	677	24.4164	5	24.425	724.201
24.45	682	24.4414	0	24.45	723.041
24.475	680	24.4664	3	24.475	721.884
24.5	707	24.4914	2	24.5	720.731
24.525	754	24.5164	3	24.525	719.579
24.55	731	24.5414	1	24.55	718.431
24.575	727	24.5664	4	24.575	717.284
24.6	750	24.5914	4	24.6	716.141
24.625	741	24.6164	6	24.625	715.001
24.65	676	24.6414	2	24.65	713.862
24.675	647	24.6664	4	24.675	712.727
24.7	683	24.6914	2	24.7	711.594
24.725	687	24.7164	2	24.725	710.464
24.75	685	24.7414	0	24.75	709.337
24.775	701	24.7664	3	24.775	708.212
24.8	705	24.7914	5	24.8	707.089
24.825	706	24.8164	5	24.825	705.97
24.85	667	24.8414	2	24.85	704.853
24.875	683	24.8664	2	24.875	703.739
24.9	699	24.8914	2	24.9	702.627
24.925	716	24.9164	1	24.925	701.518
24.95	641	24.9414	1	24.95	700.411
24.975	694	24.9664	3	24.975	699.307
25	724	24.9914	4	25	698.205
25.025	743	25.0164	2	25.025	697.107
25.05	633	25.0414	3	25.05	696.011
25.075	703	25.0664	2	25.075	694.916
25.1	682	25.0914	1	25.1	693.825
25.125	655	25.1164	0	25.125	692.736
25.15	658	25.1414	5	25.15	691.65
25.175	712	25.1664	3	25.175	690.566
25.2	707	25.1914	3	25.2	689.485
25.225	686	25.2164	2	25.225	688.405
25.25	659	25.2414	1	25.25	687.329
25.275	655	25.2664	4	25.275	686.255
25.3	667	25.2914	1	25.3	685.184
25.325	694	25.3164	2	25.325	684.114
25.35	646	25.3414	2	25.35	683.048
25.375	688	25.3664	4	25.375	681.984
25.4	678	25.3914	2	25.4	680.922
25.425	685	25.4164	4	25.425	679.863
25.45	647	25.4414	4	25.45	678.807
25.475	669	25.4664	2	25.475	677.751
25.5	642	25.4914	5	25.5	676.7
25.525	689	25.5164	8	25.525	675.65
25.55	651	25.5414	1	25.55	674.602
25.575	626	25.5664	2	25.575	673.558
25.6	628	25.5914	2	25.6	672.515
25.625	677	25.6164	2	25.625	671.475
25.65	678	25.6414	4	25.65	670.438
25.675	676	25.6664	5	25.675	669.402
25.7	683	25.6914	2	25.7	668.37
25.725	655	25.7164	1	25.725	667.339
25.75	711	25.7414	4	25.75	666.31
25.775	667	25.7664	2	25.775	665.284
25.8	638	25.7914	1	25.8	664.262
25.825	623	25.8164	3	25.825	663.239
25.85	601	25.8414	2	25.85	662.22
25.875	638	25.8664	3	25.875	661.203
25.9	619	25.8914	2	25.9	660.189
25.925	673	25.9164	3	25.925	659.176
25.95	664	25.9414	1	25.95	658.167
25.975	636	25.9664	5	25.975	657.159
26	641	25.9914	1	26	656.154
26.025	662	26.0164	5	26.025	655.151
26.05	666	26.0414	4	26.05	654.15
26.075	644	26.0664	4	26.075	653.152
26.1	590	26.0914	4	26.1	652.155
26.125	634	26.1164	3	26.125	651.162
26.15	647	26.1414	4	26.15	650.169
26.175	630	26.1664	4	26.175	649.18
26.2	673	26.1914	3	26.2	648.192
26.225	693	26.2164	1	26.225	647.208
26.25	645	26.2414	2	26.25	646.224
26.275	623	26.2664	2	26.275	645.243
26.3	693	26.2914	6	26.3	644.265
26.325	619	26.3164	2	26.325	643.288
26.35	682	26.3414	4	26.35	642.314
26.375	640	26.3664	4	26.375	641.342
26.4	626	26.3914	4	26.4	640.372
26.425	663	26.4164	1	26.425	639.405
26.45	638	26.4414	2	26.45	638.439
26.475	617	26.4664	4	26.475	637.475
26.5	646	26.4914	0	26.5	636.514
26.525	662	26.5164	2	26.525	635.556
26.55	639	26.5414	4	26.55	634.598
26.575	632	26.5664	4	26.575	633.643
26.6	601	26.5914	5	26.6	632.69
26.625	657	26.6164	2	26.625	631.74
26.65	631	26.6414	3	26.65	630.791
26.675	644	26.6664	3	26.675	629.845
26.7	598	26.6914	1	26.7	628.901
26.725	628	26.7164	1	26.725	627.959
26.75	620	26.7414	4	26.75	627.018
26.775	638	26.7664	3	26.775	626.08
26.8	630	26.7914	1	26.8	625.144
26.825	640	26.8164	3	26.825	624.211
26.85	643	26.8414	6	26.85	623.278
26.875	629	26.8664	5	26.875	622.349
26.9	602	26.8914	1	26.9	621.421
26.925	669	26.9164	5	26.925	620.495
26.95	636	26.9414	6	26.95	619.571
26.975	651	26.9664	3	26.975	618.65
27	587	26.9914	7	27	617.73
27.025	601	27.0164	2	27.025	616.813
27.05	639	27.0414	2	27.05	615.897
27.075	620	27.0664	3	27.075	614.983
27.1	639	27.0914	7	27.1	614.072
27.125	636	27.1164	2	27.125	613.162
27.15	588	27.1414	2	27.15	612.254
27.175	606	27.1664	3	27.175	611.349
27.2	599	27.1914	2	27.2	610.445
27.225	652	27.2164	2	27.225	609.544
27.25	612	27.2414	3	27.25	608.643
27.275	583	27.2664	3	27.275	607.746
27.3	631	27.2914	2	27.3	606.85
27.325	611	27.3164	4	27.325	605.957
27.35	594	27.3414	5	27.35	605.065
27.375	555	27.3664	2	27.375	604.174
27.4	590	27.3914	2	27.4	603.287
27.425	583	27.4164	1	27.425	602.401
27.45	612	27.4414	3	27.45	601.517
27.475	607	27.4664	2	27.475	600.634
27.5	573	27.4914	5	27.5	599.754
27.525	584	27.5164	5	27.525	598.876
27.55	585	27.5414	1	27.55	598
27.575	572	27.5664	5	27.575	597.125
27.6	583	27.5914	2	27.6	596.253
27.625	613	27.6164	3	27.625	595.381
27.65	618	27.6414	4	27.65	594.512
27.675	602	27.6664	5	27.675	593.646
27.7	570	27.6914	1	27.7	592.78
27.725	605	27.7164	3	27.725	591.917
27.75	613	27.7414	1	27.75	591.055
27.775	630	27.7664	5	27.775	590.196
27.8	593	27.7914	5	27.8	589.339
27.825	573	27.8164	3	27.825	588.482
27.85	584	27.8414	4	27.85	587.629
27.875	617	27.8664	9	27.875	586.776
27.9	626	27.8914	2	27.9	585.926
27.925	566	27.9164	3	27.925	585.078
27.95	628	27.9414	2	27.95	584.23
27.975	598	27.9664	3	27.975	583.386
28	577	27.9914	5	28	582.543
28.025	581	28.0164	3	28.025	581.702
28.05	582	28.0414	2	28.05	580.862
28.075	555	28.0664	3	28.075	580.024
28.1	558	28.0914	4	28.1	579.189
28.125	581	28.1164	6	28.125	578.354
28.15	554	28.1414	4	28.15	577.522
28.175	588	28.1664	0	28.175	576.692
28.2	518	28.1914	0	28.2	575.863
28.225	567	28.2164	1	28.225	575.036
28.25	591	28.2414	2	28.25	574.211
28.275	569	28.2664	4	28.275	573.388
28.3	576	28.2914	4	28.3	572.566
28.325	592	28.3164	2	28.325	571.746
28.35	528	28.3414	2	28.35	570.928
28.375	597	28.3664	3	28.375	570.112
28.4	568	28.3914	4	28.4	569.296
28.425	549	28.4164	3	28.425	568.484
28.45	494	28.4414	3	28.45	567.672
28.475	569	28.4664	2	28.475	566.863
28.5	552	28.4914	3	28.5	566.055
28.525	558	28.5164	2	28.525	565.249
28.55	571	28.5414	5	28.55	564.445
28.575	588	28.5664	1	28.575	563.642
28.6	548	28.5914	4	28.6	562.842
28.625	516	28.6164	1	28.625	562.042
28.65	584	28.6414	2	28.65	561.244
28.675	619	28.6664	1	28.675	560.449
28.7	535	28.6914	4	28.7	559.654
28.725	526	28.7164	2	28.725	558.862
28.75	578	28.7414	3	28.75	558.07
28.775	558	28.7664	2	28.775	557.281
28.8	568	28.7914	4	28.8	556.494
28.825	539	28.8164	3	28.825	555.708
28.85	542	28.8414	1	28.85	554.924
28.875	567	28.8664	6	28.875	554.141
28.9	590	28.8914	1	28.9	553.36
28.925	568	28.9164	2	28.925	552.581
28.95	536	28.9414	4	28.95	551.803
28.975	546	28.9664	5	28.975	551.027
29	524	28.9914	5	29	550.253
29.025	576	29.0164	1	29.025	549.48
29.05	620	29.0414	6	29.05	548.709
29.075	531	29.0664	3	29.075	547.939
29.1	566	29.0914	7	29.1	547.171
29.125	489	29.1164	2	29.125	546.405
29.15	530	29.1414	3	29.15	545.64
29.175	524	29.1664	4	29.175	544.877
29.2	563	29.1914	3	29.2	544.115
29.225	536	29.2164	1	29.225	543.356
29.25	531	29.2414	4	29.25	542.597
29.275	525	29.2664	5	29.275	541.841
29.3	519	29.2914	4	29.3	541.085
29.325	542	29.3164	4	29.325	540.332
29.35	533	29.3414	2	29.35	539.58
29.375	487	29.3664	3	29.375	538.829
29.4	550	29.3914	1	29.4	538.08
29.425	560	29.4164	3	29.425	537.333
29.45	525	29.4414	3	29.45	536.587
29.475	509	29.4664	9	29.475	535.843
29.5	521	29.4914	2	29.5	535.1
29.525	567	29.5164	7	29.525	534.359
29.55	511	29.5414	2	29.55	533.619
29.575	535	29.5664	1	29.575	532.881
29.6	565	29.5914	2	29.6	532.144
29.625	529	29.6164	1	29.625	531.409
29.65	514	29.6414	3	29.65	530.675
29.675	500	29.6664	0	29.675	529.944
29.7	549	29.6914	2	29.7	529.213
29.725	484	29.7164	1	29.725	528.484
29.75	537	29.7414	4	29.75	527.756
29.775	524	29.7664	3	29.775	527.03
29.8	585	29.7914	2	29.8	526.306
29.825	554	29.8164	6	29.825	525.583
29.85	535	29.8414	3	29.85	524.862
29.875	542	29.8664	3	29.875	524.141
29.9	518	29.8914	1	29.9	523.423
29.925	528	29.9164	2	29.925	522.706
29.95	548	29.9414	3	29.95	521.99
29.975	549	29.9664	1	29.975	521.276
30	498	29.9914	2	30	520.563
30.025	525	30.0164	3	30.025	519.852
30.05	526	30.0414	2	30.05	519.142
30.075	482	30.0664	3	30.075	518.435
30.1	533	30.0914	2	30.1	517.727
30.125	545	30.1164	3	30.125	517.022
30.15	517	30.1414	4	30.15	516.318
30.175	474	30.1664	1	30.175	515.615
30.2	477	30.1914	0	30.2	514.914
30.225	508	30.2164	4	30.225	514.215
30.25	540	30.2414	2	30.25	513.516
30.275	518	30.2664	2	30.275	512.82
30.3	490	30.2914	3	30.3	512.124
30.325	517	30.3164	2	30.325	511.43
30.35	523	30.3414	2	30.35	510.737
30.375	489	30.3664	2	30.375	510.046
30.4	497	30.3914	2	30.4	509.356
30.425	495	30.4164	3	30.425	508.668
30.45	488	30.4414	2	30.45	507.981
30.475	540	30.4664	0	30.475	507.296
30.5	525	30.4914	2	30.5	506.611
30.525	504	30.5164	0	30.525	505.93
30.55	475	30.5414	5	30.55	505.247
30.575	524	30.5664	5	30.575	504.568
30.6	503	30.5914	4	30.6	503.889
30.625	497	30.6164	4	30.625	503.212
30.65	487	30.6414	3	30.65	502.536
30.675	439	30.6664	2	30.675	501.861
30.7	520	30.6914	4	30.7	501.189
30.725	476	30.7164	2	30.725	500.516
30.75	550	30.7414	2	30.75	499.846
30.775	502	30.7664	5	30.775	499.176
30.8	545	30.7914	5	30.8	498.509
30.825	521	30.8164	2	30.825	497.843
30.85	497	30.8414	5	30.85	497.178
30.875	529	30.8664	1	30.875	496.514
30.9	515	30.8914	6	30.9	495.851
30.925	469	30.9164	4	30.925	495.19
30.95	475	30.9414	3	30.95	494.531
30.975	505	30.9664	4	30.975	493.872
31	529	30.9914	6	31	493.215
31.025	489	31.0164	1	31.025	492.559
31.05	503	31.0414	2	31.05	491.905
31.075	482	31.0664	3	31.075	491.252
31.1	492	31.0914	6	31.1	490.6
31.125	452	31.1164	3	31.125	489.95
31.15	434	31.1414	0	31.15	489.301
31.175	472	31.1664	3	31.175	488.653
31.2	493	31.1914	3	31.2	488.006
31.225	482	31.2164	2	31.225	487.361
31.25	467	31.2414	2	31.25	486.717
31.275	486	31.2664	3	31.275	486.074
31.3	545	31.2914	1	31.3	485.432
31.325	446	31.3164	2	31.325	484.793
31.35	493	31.3414	3	31.35	484.154
31.375	485	31.3664	2	31.375	483.516
31.4	509	31.3914	3	31.4	482.88
31.425	471	31.4164	5	31.425	482.245
31.45	495	31.4414	3	31.45	481.611
31.475	473	31.4664	2	31.475	480.978
31.5	488	31.4914	3	31.5	480.347
31.525	449	31.5164	2	31.525	479.717
31.55	446	31.5414	2	31.55	479.088
31.575	504	31.5664	1	31.575	478.461
31.6	468	31.5914	1	31.6	477.834
31.625	482	31.6164	4	31.625	477.209
31.65	484	31.6414	4	31.65	476.585
31.675	472	31.6664	5	31.675	475.963
31.7	442	31.6914	3	31.7	475.342
31.725	487	31.7164	4	31.725	474.721
31.75	436	31.7414	3	31.75	474.103
31.775	452	31.7664	4	31.775	473.485
31.8	496	31.7914	4	31.8	472.868
31.825	479	31.8164	3	31.825	472.253
31.85	511	31.8414	2	31.85	471.639
31.875	469	31.8664	6	31.875	471.026
31.9	461	31.8914	1	31.9	470.415
31.925	494	31.9164	3	31.925	469.805
31.95	452	31.9414	5	31.95	469.195
31.975	442	31.9664	5	31.975	468.587
32	473	31.9914	2	32	467.98
32.025	483	32.0164	1	32.025	467.374
32.05	471	32.0414	3	32.05	466.77
32.075	491	32.0664	2	32.075	466.167
32.1	491	32.0914	3	32.1	465.565
32.125	432	32.1164	4	32.125	464.964
32.15	452	32.1414	3	32.15	464.365
32.175	459	32.1664	3	32.175	463.766
32.2	451	32.1914	1	32.2	463.169
32.225	410	32.2164	5	32.225	462.573
32.25	497	32.2414	1	32.25	461.978
32.275	495	32.2664	3	32.275	461.384
32.3	483	32.2914	2	32.3	460.791
32.325	458	32.3164	5	32.325	460.199
32.35	500	32.3414	4	32.35	459.609
32.375	402	32.3664	1	32.375	459.02
32.4	456	32.3914	2	32.4	458.432
32.425	540	32.4164	1	32.425	457.845
32.45	423	32.4414	3	32.45	457.26
32.475	507	32.4664	4	32.475	456.675
32.5	432	32.4914	3	32.5	456.092
32.525	498	32.5164	1	32.525	455.509
32.55	432	32.5414	3	32.55	454.928
32.575	441	32.5664	7	32.575	454.348
32.6	454	32.5914	0	32.6	453.769
32.625	494	32.6164	2	32.625	453.191
32.65	441	32.6414	2	32.65	452.615
32.675	441	32.6664	3	32.675	452.039
32.7	458	32.6914	3	32.7	451.464
32.725	475	32.7164	2	32.725	450.891
32.75	442	32.7414	1	32.75	450.319
32.775	434	32.7664	3	32.775	449.748
32.8	495	32.7914	3	32.8	449.178
32.825	461	32.8164	3	32.825	448.609
32.85	406	32.8414	6	32.85	448.041
32.875	441	32.8664	5	32.875	447.474
32.9	446	32.8914	3	32.9	446.909
32.925	449	32.9164	2	32.925	446.344
32.95	425	32.9414	0	32.95	445.781
32.975	471	32.9664	5	32.975	445.219
33	452	32.9914	3	33	444.658
33.025	405	33.0164	2	33.025	444.097
33.05	466	33.0414	6	33.05	443.538
33.075	431	33.0664	2	33.075	442.98
33.1	462	33.0914	6	33.1	442.423
33.125	480	33.1164	2	33.125	441.867
33.15	448	33.1414	3	33.15	441.312
33.175	442	33.1664	8	33.175	440.759
33.2	406	33.1914	2	33.2	440.206
33.225	449	33.2164	4	33.225	439.654
33.25	454	33.2414	4	33.25	439.104
33.275	421	33.2664	3	33.275	438.555
33.3	436	33.2914	2	33.3	438.006
33.325	464	33.3164	5	33.325	437.459
33.35	439	33.3414	4	33.35	436.912
33.375	446	33.3664	4	33.375	436.367
33.4	441	33.3914	3	33.4	435.823
33.425	469	33.4164	2	33.425	435.28
33.45	475	33.4414	2	33.45	434.738
33.475	405	33.4664	2	33.475	434.196
33.5	439	33.4914	2	33.5	433.656
33.525	438	33.5164	4	33.525	433.117
33.55	483	33.5414	2	33.55	432.579
33.575	441	33.5664	1	33.575	432.042
33.6	403	33.5914	2	33.6	431.506
33.625	432	33.6164	1	33.625	430.971
33.65	436	33.6414	0	33.65	430.437
33.675	416	33.6664	1	33.675	429.905
33.7	402	33.6914	3	33.7	429.373
33.725	421	33.7164	2	33.725	428.842
33.75	433	33.7414	3	33.75	428.312
33.775	415	33.7664	2	33.775	427.783
33.8	478	33.7914	4	33.8	427.255
33.825	431	33.8164	1	33.825	426.728
33.85	440	33.8414	2	33.85	426.202
33.875	443	33.8664	5	33.875	425.677
33.9	407	33.8914	4	33.9	425.153
33.925	388	33.9164	6	33.925	424.631
33.95	414	33.9414	5	33.95	424.109
33.975	384	33.9664	1	33.975	423.588
34	431	33.9914	4	34	423.068
34.025	418	34.0164	4	34.025	422.549
34.05	428	34.0414	0	34.05	422.031
34.075	464	34.0664	4	34.075	421.514
34.1	396	34.0914	2	34.1	420.998
34.125	441	34.1164	3	34.125	420.483
34.15	456	34.1414	2	34.15	419.969
34.175	376	34.1664	4	34.175	419.456
34.2	417	34.1914	1	34.2	418.944
34.225	379	34.2164	2	34.225	418.433
34.25	455	34.2414	2	34.25	417.923
34.275	430	34.2664	3	34.275	417.413
34.3	409	34.2914	4	34.3	416.905
34.325	454	34.3164	2	34.325	416.398
34.35	439	34.3414	5	34.35	415.892
34.375	389	34.3664	6	34.375	415.386
34.4	445	34.3914	2	34.4	414.882
34.425	443	34.4164	3	34.425	414.378
34.45	418	34.4414	3	34.45	413.876
34.475	448	34.4664	1	34.475	413.374
34.5	425	34.4914	2	34.5	412.873
34.525	396	34.5164	2	34.525	412.374
34.55	405	34.5414	2	34.55	411.875
34.575	415	34.5664	3	34.575	411.377
34.6	419	34.5914	5	34.6	410.88
34.625	421	34.6164	3	34.625	410.385
34.65	416	34.6414	5	34.65	409.889
34.675	388	34.6664	2	34.675	409.395
34.7	446	34.6914	6	34.7	408.902
34.725	410	34.7164	1	34.725	408.41
34.75	430	34.7414	2	34.75	407.918
34.775	403	34.7664	5	34.775	407.428
34.8	456	34.7914	3	34.8	406.938
34.825	389	34.8164	3	34.825	406.45
34.85	427	34.8414	2	34.85	405.962
34.875	405	34.8664	2	34.875	405.475
34.9	399	34.8914	1	34.9	404.989
34.925	397	34.9164	2	34.925	404.504
34.95	384	34.9414	5	34.95	404.02
34.975	394	34.9664	4	34.975	403.537
35	425	34.9914	3	35	403.055
35.025	425	35.0164	8	35.025	402.573
35.05	404	35.0414	3	35.05	402.093
35.075	388	35.0664	1	35.075	401.613
35.1	389	35.0914	0	35.1	401.135
35.125	409	35.1164	1	35.125	400.656
35.15	404	35.1414	4	35.15	400.18
35.175	387	35.1664	3	35.175	399.703
35.2	396	35.1914	2	35.2	399.228
35.225	379	35.2164	3	35.225	398.754
35.25	435	35.2414	2	35.25	398.281
35.275	431	35.2664	2	35.275	397.808
35.3	429	35.2914	2	35.3	397.337
35.325	422	35.3164	2	35.325	396.866
35.35	418	35.3414	3	35.35	396.396
35.375	424	35.3664	3	35.375	395.927
35.4	412	35.3914	5	35.4	395.459
35.425	393	35.4164	5	35.425	394.991
35.45	393	35.4414	5	35.45	394.525
35.475	430	35.4664	2	35.475	394.059
35.5	389	35.4914	2	35.5	393.594
35.525	355	35.5164	2	35.525	393.13
35.55	437	35.5414	4	35.55	392.667
35.575	351	35.5664	1	35.575	392.205
35.6	390	35.5914	0	35.6	391.744
35.625	404	35.6164	3	35.625	391.283
35.65	395	35.6414	5	35.65	390.823
35.675	394	35.6664	2	35.675	390.365
35.7	427	35.6914	1	35.7	389.907
35.725	446	35.7164	3	35.725	389.45
35.75	417	35.7414	6	35.75	388.993
35.775	423	35.7664	2	35.775	388.538
35.8	387	35.7914	5	35.8	388.083
35.825	418	35.8164	2	35.825	387.63
35.85	414	35.8414	3	35.85	387.177
35.875	388	35.8664	1	35.875	386.725
35.9	390	35.8914	3	35.9	386.273
35.925	421	35.9164	1	35.925	385.823
35.95	415	35.9414	4	35.95	385.373
35.975	439	35.9664	2	35.975	384.924
36	401	35.9914	1	36	384.476
36.025	409	36.0164	0	36.025	384.029
36.05	401	36.0414	4	36.05	383.583
36.075	378	36.0664	1	36.075	383.137
36.1	379	36.0914	6	36.1	382.692
36.125	377	36.1164	5	36.125	382.248
36.15	385	36.1414	3	36.15	381.805
36.175	358	36.1664	2	36.175	381.363
36.2	385	36.1914	3	36.2	380.921
36.225	377	36.2164	5	36.225	380.481
36.25	378	36.2414	2	36.25	380.041
36.275	348	36.2664	2	36.275	379.602
36.3	361	36.2914	1	36.3	379.163
36.325	375	36.3164	1	36.325	378.726
36.35	346	36.3414	1	36.35	378.289
36.375	360	36.3664	0	36.375	377.853
36.4	383	36.3914	8	36.4	377.418
36.425	371	36.4164	2	36.425	376.984
36.45	388	36.4414	1	36.45	376.55
36.475	390	36.4664	1	36.475	376.117
36.5	370	36.4914	2	36.5	375.685
36.525	352	36.5164	2	36.525	375.254
36.55	351	36.5414	4	36.55	374.824
36.575	363	36.5664	3	36.575	374.394
36.6	370	36.5914	2	36.6	373.965
36.625	371	36.6164	5	36.625	373.537
36.65	354	36.6414	0	36.65	373.11
36.675	415	36.6664	1	36.675	372.683
36.7	385	36.6914	1	36.7	372.257
36.725	391	36.7164	1	36.725	371.832
36.75	371	36.7414	5	36.75	371.408
36.775	367	36.7664	2	36.775	370.984
36.8	399	36.7914	1	36.8	370.562
36.825	372	36.8164	8	36.825	370.14
36.85	356	36.8414	6	36.85	369.718
36.875	393	36.8664	2	36.875	369.298
36.9	381	36.8914	3	36.9	368.878
36.925	369	36.9164	2	36.925	368.459
36.95	370	36.9414	0	36.95	368.041
36.975	374	36.9664	2	36.975	367.624
37	392	36.9914	2	37	367.207
37.025	388	37.0164	3	37.025	366.791
37.05	386	37.0414	4	37.05	366.376
37.075	365	37.0664	3	37.075	365.961
37.1	363	37.0914	4	37.1	365.548
37.125	375	37.1164	3	37.125	365.135
37.15	352	37.1414	2	37.15	364.722
37.175	389	37.1664	2	37.175	364.311
37.2	348	37.1914	2	37.2	363.9
37.225	372	37.2164	2	37.225	363.49
37.25	352	37.2414	6	37.25	363.081
37.275	390	37.2664	4	37.275	362.672
37.3	353	37.2914	2	37.3	362.264
37.325	365	37.3164	1	37.325	361.857
37.35	382	37.3414	0	37.35	361.451
37.375	373	37.3664	2	37.375	361.045
37.4	330	37.3914	2	37.4	360.641
37.425	344	37.4164	0	37.425	360.236
37.45	380	37.4414	5	37.45	359.833
37.475	331	37.4664	3	37.475	359.43
37.5	331	37.4914	1	37.5	359.028
37.525	343	37.5164	1	37.525	358.627
37.55	361	37.5414	2	37.55	358.226
37.575	373	37.5664	3	37.575	357.826
37.6	369	37.5914	1	37.6	357.427
37.625	352	37.6164	5	37.625	357.028
37.65	330	37.6414	2	37.65	356.63
37.675	365	37.6664	1	37.675	356.234
37.7	344	37.6914	5	37.7	355.837
37.725	347	37.7164	1	37.725	355.441
37.75	368	37.7414	4	37.75	355.047
37.775	362	37.7664	0	37.775	354.652
37.8	379	37.7914	2	37.8	354.259
37.825	358	37.8164	2	37.825	353.866
37.85	362	37.8414	3	37.85	353.474
37.875	368	37.8664	1	37.875	353.082
37.9	388	37.8914	3	37.9	352.691
37.925	356	37.9164	4	37.925	352.301
37.95	370	37.9414	0	37.95	351.912
37.975	352	37.9664	3	37.975	351.523
38	356	37.9914	3	38	351.135
38.025	357	38.0164	5	38.025	350.747
38.05	343	38.0414	2	38.05	350.361
38.075	361	38.0664	2	38.075	349.975
38.1	364	38.0914	5	38.1	349.59
38.125	339	38.1164	0	38.125	349.205
38.15	358	38.1414	3	38.15	348.821
38.175	347	38.1664	4	38.175	348.438
38.2	335	38.1914	2	38.2	348.055
38.225	362	38.2164	3	38.225	347.673
38.25	350	38.2414	4	38.25	347.292
38.275	343	38.2664	4	38.275	346.911
38.3	348	38.2914	2	38.3	346.531
38.325	352	38.3164	2	38.325	346.152
38.35	355	38.3414	2	38.35	345.773
38.375	337	38.3664	1	38.375	345.395
38.4	366	38.3914	2	38.4	345.018
38.425	346	38.4164	2	38.425	344.641
38.45	337	38.4414	2	38.45	344.266
38.475	355	38.4664	2	38.475	343.89
38.5	351	38.4914	5	38.5	343.516
38.525	341	38.5164	1	38.525	343.142
38.55	345	38.5414	3	38.55	342.768
38.575	366	38.5664	2	38.575	342.395
38.6	336	38.5914	7	38.6	342.024
38.625	335	38.6164	2	38.625	341.652
38.65	348	38.6414	2	38.65	341.282
38.675	363	38.6664	3	38.675	340.911
38.7	348	38.6914	3	38.7	340.542
38.725	357	38.7164	2	38.725	340.173
38.75	375	38.7414	1	38.75	339.805
38.775	332	38.7664	5	38.775	339.437
38.8	343	38.7914	6	38.8	339.071
38.825	347	38.8164	2	38.825	338.704
38.85	353	38.8414	1	38.85	338.339
38.875	353	38.8664	6	38.875	337.974
38.9	364	38.8914	0	38.9	337.61
38.925	351	38.9164	6	38.925	337.246
38.95	355	38.9414	0	38.95	336.883
38.975	303	38.9664	0	38.975	336.521
39	351	38.9914	2	39	336.159
39.025	332	39.0164	4	39.025	335.797
39.05	338	39.0414	3	39.05	335.437
39.075	352	39.0664	2	39.075	335.077
39.1	332	39.0914	3	39.1	334.717
39.125	349	39.1164	1	39.125	334.359
39.15	314	39.1414	2	39.15	334.001
39.175	330	39.1664	4	39.175	333.643
39.2	355	39.1914	3	39.2	333.287
39.225	343	39.2164	3	39.225	332.93
39.25	355	39.2414	3	39.25	332.575
39.275	341	39.2664	4	39.275	332.22
39.3	360	39.2914	7	39.3	331.866
39.325	345	39.3164	2	39.325	331.512
39.35	390	39.3414	3	39.35	331.159
39.375	346	39.3664	2	39.375	330.806
39.4	325	39.3914	5	39.4	330.455
39.425	346	39.4164	3	39.425	330.103
39.45	335	39.4414	6	39.45	329.752
39.475	356	39.4664	4	39.475	329.402
39.5	348	39.4914	2	39.5	329.053
39.525	342	39.5164	3	39.525	328.704
39.55	323	39.5414	3	39.55	328.355
39.575	297	39.5664	2	39.575	328.008
39.6	343	39.5914	3	39.6	327.661
39.625	315	39.6164	1	39.625	327.314
39.65	316	39.6414	3	39.65	326.968
39.675	358	39.6664	6	39.675	326.623
39.7	324	39.6914	3	39.7	326.278
39.725	344	39.7164	2	39.725	325.934
39.75	383	39.7414	1	39.75	325.591
39.775	328	39.7664	3	39.775	325.248
39.8	333	39.7914	1	39.8	324.905
39.825	360	39.8164	2	39.825	324.564
39.85	333	39.8414	0	39.85	324.223
39.875	388	39.8664	2	39.875	323.882
39.9	367	39.8914	1	39.9	323.542
39.925	327	39.9164	4	39.925	323.202
39.95	335	39.9414	2	39.95	322.864
39.975	322	39.9664	2	39.975	322.526
40	318	39.9914	2	40	322.188
40.025	340	40.0164	2	40.025	321.851
40.05	329	40.0414	2	40.05	321.514
40.075	329	40.0664	6	40.075	321.179
40.1	303	40.0914	4	40.1	320.843
40.125	346	40.1164	4	40.125	320.508
40.15	334	40.1414	5	40.15	320.174
40.175	282	40.1664	2	40.175	319.84
40.2	333	40.1914	4	40.2	319.507
40.225	341	40.2164	1	40.225	319.174
40.25	343	40.2414	2	40.25	318.842
40.275	317	40.2664	3	40.275	318.511
40.3	352	40.2914	4	40.3	318.18
40.325	329	40.3164	3	40.325	317.85
40.35	329	40.3414	1	40.35	317.52
40.375	329	40.3664	2	40.375	317.191
40.4	353	40.3914	5	40.4	316.862
40.425	324	40.4164	0	40.425	316.535
40.45	339	40.4414	1	40.45	316.207
40.475	315	40.4664	2	40.475	315.88
40.5	321	40.4914	2	40.5	315.553
40.525	295	40.5164	1	40.525	315.228
40.55	326	40.5414	4	40.55	314.902
40.575	311	40.5664	2	40.575	314.578
40.6	320	40.5914	3	40.6	314.253
40.625	292	40.6164	4	40.625	313.93
40.65	300	40.6414	3	40.65	313.607
40.675	312	40.6664	8	40.675	313.284
40.7	346	40.6914	3	40.7	312.962
40.725	325	40.7164	3	40.725	312.641
40.75	317	40.7414	3	40.75	312.32
40.775	311	40.7664	3	40.775	312
40.8	324	40.7914	1	40.8	311.68
40.825	304	40.8164	3	40.825	311.36
40.85	315	40.8414	3	40.85	311.042
40.875	302	40.8664	4	40.875	310.724
40.9	322	40.8914	4	40.9	310.406
40.925	317	40.9164	3	40.925	310.089
40.95	365	40.9414	2	40.95	309.772
40.975	309	40.9664	0	40.975	309.456
41	341	40.9914	2	41	309.14
41.025	298	41.0164	3	41.025	308.825
41.05	321	41.0414	6	41.05	308.511
41.075	337	41.0664	2	41.075	308.197
41.1	320	41.0914	1	41.1	307.884
41.125	318	41.1164	0	41.125	307.571
41.15	307	41.1414	2	41.15	307.258
41.175	361	41.1664	3	41.175	306.946
41.2	303	41.1914	6	41.2	306.635
41.225	313	41.2164	3	41.225	306.324
41.25	331	41.2414	3	41.25	306.014
41.275	339	41.2664	4	41.275	305.704
41.3	327	41.2914	4	41.3	305.395
41.325	291	41.3164	2	41.325	305.087
41.35	348	41.3414	0	41.35	304.778
41.375	302	41.3664	1	41.375	304.471
41.4	289	41.3914	3	41.4	304.163
41.425	302	41.4164	3	41.425	303.857
41.45	337	41.4414	1	41.45	303.551
41.475	292	41.4664	3	41.475	303.245
41.5	309	41.4914	1	41.5	302.94
41.525	300	41.5164	2	41.525	302.635
41.55	298	41.5414	0	41.55	302.331
41.575	322	41.5664	0	41.575	302.027
41.6	309	41.5914	5	41.6	301.725
41.625	332	41.6164	1	41.625	301.422
41.65	312	41.6414	2	41.65	301.12
41.675	326	41.6664	3	41.675	300.818
41.7	284	41.6914	1	41.7	300.517
41.725	293	41.7164	2	41.725	300.217
41.75	311	41.7414	5	41.75	299.917
41.775	312	41.7664	3	41.775	299.617
41.8	311	41.7914	2	41.8	299.318
41.825	292	41.8164	0	41.825	299.019
41.85	297	41.8414	8	41.85	298.721
41.875	300	41.8664	1	41.875	298.424
41.9	306	41.8914	3	41.9	298.126
41.925	327	41.9164	3	41.925	297.83
41.95	308	41.9414	5	41.95	297.534
41.975	283	41.9664	4	41.975	297.238
42	302	41.9914	3	42	296.943
42.025	279	42.0164	2	42.025	296.648
42.05	314	42.0414	4	42.05	296.354
42.075	307	42.0664	3	42.075	296.061
42.1	302	42.0914	6	42.1	295.767
42.125	305	42.1164	1	42.125	295.475
42.15	323	42.1414	4	42.15	295.183
42.175	304	42.1664	4	42.175	294.891
42.2	292	42.1914	3	42.2	294.6
42.225	304	42.2164	5	42.225	294.309
42.25	310	42.2414	2	42.25	294.019
42.275	305	42.2664	2	42.275	293.729
42.3	297	42.2914	2	42.3	293.439
42.325	285	42.3164	3	42.325	293.151
42.35	307	42.3414	3	42.35	292.862
42.375	307	42.3664	9	42.375	292.574
42.4	288	42.3914	0	42.4	292.287
42.425	303	42.4164	7	42.425	292
42.45	270	42.4414	4	42.45	291.713
42.475	280	42.4664	2	42.475	291.427
42.5	264	42.4914	2	42.5	291.142
42.525	272	42.5164	1	42.525	290.857
42.55	310	42.5414	4	42.55	290.572
42.575	248	42.5664	1	42.575	290.288
42.6	284	42.5914	4	42.6	290.004
42.625	297	42.6164	5	42.625	289.721
42.65	323	42.6414	1	42.65	289.439
42.675	286	42.6664	2	42.675	289.156
42.7	291	42.6914	5	42.7	288.875
42.725	285	42.7164	4	42.725	288.593
42.75	295	42.7414	1	42.75	288.312
42.775	280	42.7664	1	42.775	288.032
42.8	295	42.7914	5	42.8	287.752
42.825	296	42.8164	5	42.825	287.472
42.85	318	42.8414	3	42.85	287.194
42.875	302	42.8664	3	42.875	286.915
42.9	273	42.8914	0	42.9	286.637
42.925	301	42.9164	1	42.925	286.359
42.95	332	42.9414	1	42.95	286.082
42.975	328	42.9664	3	42.975	285.805
43	280	42.9914	2	43	285.528
43.025	295	43.0164	2	43.025	285.253
43.05	287	43.0414	3	43.05	284.977
43.075	288	43.0664	2	43.075	284.702
43.1	274	43.0914	4	43.1	284.428
43.125	290	43.1164	1	43.125	284.154
43.15	291	43.1414	2	43.15	283.88
43.175	274	43.1664	3	43.175	283.607
43.2	288	43.1914	2	43.2	283.334
43.225	258	43.2164	1	43.225	283.062
43.25	297	43.2414	3	43.25	282.79
43.275	280	43.2664	1	43.275	282.519
43.3	255	43.2914	6	43.3	282.248
43.325	324	43.3164	5	43.325	281.978
43.35	315	43.3414	1	43.35	281.707
43.375	286	43.3664	3	43.375	281.438
43.4	296	43.3914	1	43.4	281.168
43.425	269	43.4164	2	43.425	280.899
43.45	294	43.4414	2	43.45	280.631
43.475	309	43.4664	4	43.475	280.363
43.5	296	43.4914	3	43.5	280.096
43.525	322	43.5164	1	43.525	279.829
43.55	306	43.5414	3	43.55	279.562
43.575	307	43.5664	4	43.575	279.296
43.6	302	43.5914	1	43.6	279.03
43.625	312	43.6164	4	43.625	278.765
43.65	304	43.6414	0	43.65	278.5
43.675	298	43.6664	0	43.675	278.236
43.7	286	43.6914	1	43.7	277.972
43.725	305	43.7164	2	43.725	277.708
43.75	275	43.7414	6	43.75	277.445
43.775	281	43.7664	1	43.775	277.182
43.8	316	43.7914	2	43.8	276.92
43.825	294	43.8164	0	43.825	276.658
43.85	302	43.8414	3	43.85	276.396
43.875	253	43.8664	2	43.875	276.135
43.9	282	43.8914	3	43.9	275.875
43.925	268	43.9164	1	43.925	275.615
43.95	276	43.9414	0	43.95	275.355
43.975	283	43.9664	7	43.975	275.095
44	298	43.9914	5	44	274.837
44.025	325	44.0164	5	44.025	274.578
44.05	293	44.0414	1	44.05	274.32
44.075	298	44.0664	3	44.075	274.062
44.1	285	44.0914	1	44.1	273.805
44.125	305	44.1164	2	44.125	273.548
44.15	277	44.1414	1	44.15	273.292
44.175	265	44.1664	3	44.175	273.036
44.2	245	44.1914	5	44.2	272.78
44.225	269	44.2164	7	44.225	272.525
44.25	260	44.2414	5	44.25	272.27
44.275	282	44.2664	5	44.275	272.015
44.3	294	44.2914	2	44.3	271.762
44.325	291	44.3164	2	44.325	271.508
44.35	288	44.3414	1	44.35	271.255
44.375	310	44.3664	2	44.375	271.002
44.4	271	44.3914	2	44.4	270.75
44.425	275	44.4164	2	44.425	270.498
44.45	257	44.4414	4	44.45	270.246
44.475	278	44.4664	2	44.475	269.995
44.5	274	44.4914	1	44.5	269.744
44.525	297	44.5164	2	44.525	269.494
44.55	267	44.5414	3	44.55	269.244
44.575	259	44.5664	4	44.575	268.994
44.6	295	44.5914	3	44.6	268.745
44.625	270	44.6164	1	44.625	268.497
44.65	267	44.6414	1	44.65	268.248
44.675	286	44.6664	0	44.675	268
44.7	275	44.6914	1	44.7	267.752
44.725	265	44.7164	4	44.725	267.505
44.75	311	44.7414	5	44.75	267.259
44.775	270	44.7664	7	44.775	267.012
44.8	282	44.7914	1	44.8	266.766
44.825	271	44.8164	4	44.825	266.52
44.85	296	44.8414	4	44.85	266.275
44.875	268	44.8664	2	44.875	266.031
44.9	288	44.8914	7	44.9	265.786
44.925	270	44.9164	4	44.925	265.542
44.95	284	44.9414	4	44.95	265.298
44.975	288	44.9664	8	44.975	265.055
45	285	44.9914	2	45	264.812
45.025	257	45.0164	1	45.025	264.57
45.05	275	45.0414	3	45.05	264.327
45.075	249	45.0664	3	45.075	264.086
45.1	231	45.0914	4	45.1	263.844
45.125	267	45.1164	4	45.125	263.604
45.15	273	45.1414	2	45.15	263.363
45.175	271	45.1664	1	45.175	263.123
45.2	264	45.1914	1	45.2	262.883
45.225	265	45.2164	6	45.225	262.644
45.25	235	45.2414	2	45.25	262.404
45.275	257	45.2664	3	45.275	262.166
45.3	296	45.2914	4	45.3	261.927
45.325	315	45.3164	3	45.325	261.689
45.35	264	45.3414	5	45.35	261.452
45.375	258	45.3664	5	45.375	261.215
45.4	258	45.3914	1	45.4	260.978
45.425	288	45.4164	3	45.425	260.741
45.45	285	45.4414	1	45.45	260.506
45.475	257	45.4664	1	45.475	260.27
45.5	318	45.4914	1	45.5	260.034
45.525	260	45.5164	3	45.525	259.799
45.55	279	45.5414	1	45.55	259.565
45.575	252	45.5664	2	45.575	259.331
45.6	257	45.5914	3	45.6	259.097
45.625	253	45.6164	2	45.625	258.863
45.65	259	45.6414	2	45.65	258.63
45.675	274	45.6664	2	45.675	258.397
45.7	270	45.6914	1	45.7	258.165
45.725	275	45.7164	0	45.725	257.933
45.75	301	45.7414	1	45.75	257.702
45.775	240	45.7664	2	45.775	257.47
45.8	275	45.7914	1	45.8	257.239
45.825	278	45.8164	4	45.825	257.009
45.85	273	45.8414	4	45.85	256.779
45.875	271	45.8664	0	45.875	256.549
45.9	258	45.8914	1	45.9	256.32
45.925	267	45.9164	4	45.925	256.09
45.95	254	45.9414	4	45.95	255.862
45.975	271	45.9664	3	45.975	255.633
46	276	45.9914	4	46	255.405
46.025	248	46.0164	5	46.025	255.177
46.05	246	46.0414	4	46.05	254.95
46.075	267	46.0664	2	46.075	254.723
46.1	293	46.0914	1	46.1	254.497
46.125	285	46.1164	2	46.125	254.27
46.15	308	46.1414	4	46.15	254.044
46.175	266	46.1664	1	46.175	253.819
46.2	257	46.1914	3	46.2	253.594
46.225	272	46.2164	2	46.225	253.369
46.25	239	46.2414	2	46.25	253.144
46.275	263	46.2664	3	46.275	252.92
46.3	258	46.2914	4	46.3	252.697
46.325	257	46.3164	2	46.325	252.473
46.35	264	46.3414	4	46.35	252.25
46.375	264	46.3664	3	46.375	252.027
46.4	260	46.3914	4	46.4	251.805
46.425	279	46.4164	1	46.425	251.583
46.45	254	46.4414	4	46.45	251.361
46.475	264	46.4664	2	46.475	251.14
46.5	238	46.4914	3	46.5	250.919
46.525	240	46.5164	3	46.525	250.698
46.55	258	46.5414	0	46.55	250.478
46.575	269	46.5664	2	46.575	250.258
46.6	243	46.5914	4	46.6	250.038
46.625	257	46.6164	3	46.625	249.819
46.65	236	46.6414	0	46.65	249.6
46.675	243	46.6664	2	46.675	249.381
46.7	272	46.6914	3	46.7	249.163
46.725	243	46.7164	3	46.725	248.945
46.75	258	46.7414	3	46.75	248.728
46.775	256	46.7664	0	46.775	248.51
46.8	263	46.7914	3	46.8	248.293
46.825	269	46.8164	3	46.825	248.077
46.85	280	46.8414	2	46.85	247.861
46.875	251	46.8664	1	46.875	247.645
46.9	255	46.8914	2	46.9	247.429
46.925	243	46.9164	6	46.925	247.214
46.95	241	46.9414	1	46.95	246.999
46.975	262	46.9664	1	46.975	246.784
47	249	46.9914	6	47	246.57
47.025	261	47.0164	4	47.025	246.356
47.05	226	47.0414	0	47.05	246.142
47.075	264	47.0664	4	47.075	245.929
47.1	265	47.0914	3	47.1	245.716
47.125	277	47.1164	4	47.125	245.504
47.15	257	47.1414	2	47.15	245.291
47.175	253	47.1664	0	47.175	245.08
47.2	266	47.1914	1	47.2	244.868
47.225	293	47.2164	1	47.225	244.657
47.25	240	47.2414	4	47.25	244.446
47.275	265	47.2664	3	47.275	244.235
47.3	248	47.2914	0	47.3	244.025
47.325	258	47.3164	4	47.325	243.815
47.35	252	47.3414	3	47.35	243.605
47.375	227	47.3664	3	47.375	243.396
47.4	251	47.3914	3	47.4	243.187
47.425	287	47.4164	0	47.425	242.978
47.45	269	47.4414	3	47.45	242.77
47.475	247	47.4664	3	47.475	242.562
47.5	231	47.4914	3	47.5	242.354
47.525	244	47.5164	2	47.525	242.146
47.55	249	47.5414	6	47.55	241.939
47.575	262	47.5664	3	47.575	241.733
47.6	225	47.5914	5	47.6	241.526
47.625	261	47.6164	4	47.625	241.32
47.65	264	47.6414	3	47.65	241.114
47.675	242	47.6664	5	47.675	240.909
47.7	271	47.6914	1	47.7	240.703
47.725	260	47.7164	2	47.725	240.499
47.75	255	47.7414	2	47.75	240.294
47.775	228	47.7664	7	47.775	240.09
47.8	269	47.7914	2	47.8	239.886
47.825	265	47.8164	0	47.825	239.682
47.85	243	47.8414	3	47.85	239.479
47.875	250	47.8664	2	47.875	239.276
47.9	239	47.8914	1	47.9	239.073
47.925	255	47.9164	3	47.925	238.871
47.95	246	47.9414	1	47.95	238.669
47.975	231	47.9664	3	47.975	238.467
48	226	47.9914	5	48	238.265
48.025	215	48.0164	1	48.025	238.064
48.05	233	48.0414	1	48.05	237.863
48.075	235	48.0664	2	48.075	237.663
48.1	247	48.0914	1	48.1	237.462
48.125	251	48.1164	2	48.125	237.262
48.15	260	48.1414	7	48.15	237.063
48.175	268	48.1664	1	48.175	236.864
48.2	263	48.1914	3	48.2	236.665
48.225	247	48.2164	2	48.225	236.466
48.25	245	48.2414	1	48.25	236.267
48.275	251	48.2664	3	48.275	236.069
48.3	216	48.2914	3	48.3	235.871
48.325	219	48.3164	4	48.325	235.674
48.35	270	48.3414	2	48.35	235.477
48.375	244	48.3664	3	48.375	235.28
48.4	264	48.3914	4	48.4	235.083
48.425	253	48.4164	2	48.425	234.887
48.45	244	48.4414	6	48.45	234.691
48.475	232	48.4664	2	48.475	234.495
48.5	246	48.4914	2	48.5	234.3
48.525	239	48.5164	1	48.525	234.105
48.55	257	48.5414	2	48.55	233.91
48.575	252	48.5664	1	48.575	233.715
48.6	217	48.5914	2	48.6	233.521
48.625	264	48.6164	3	48.625	233.327
48.65	257	48.6414	5	48.65	233.133
48.675	243	48.6664	4	48.675	232.94
48.7	253	48.6914	3	48.7	232.747
48.725	242	48.7164	3	48.725	232.554
48.75	222	48.7414	2	48.75	232.362
48.775	249	48.7664	0	48.775	232.169
48.8	226	48.7914	2	48.8	231.978
48.825	221	48.8164	2	48.825	231.786
48.85	241	48.8414	4	48.85	231.595
48.875	254	48.8664	1	48.875	231.404
48.9	219	48.8914	3	48.9	231.213
48.925	237	48.9164	3	48.925	231.022
48.95	262	48.9414	1	48.95	230.832
48.975	259	48.9664	2	48.975	230.642
49	224	48.9914	3	49	230.453
49.025	244	49.0164	4	49.025	230.263
49.05	236	49.0414	3	49.05	230.074
49.075	216	49.0664	1	49.075	229.886
49.1	209	49.0914	6	49.1	229.697
49.125	245	49.1164	1	49.125	229.509
49.15	253	49.1414	2	49.15	229.321
49.175	259	49.1664	3	49.175	229.134
49.2	263	49.1914	3	49.2	228.946
49.225	244	49.2164	1	49.225	228.759
49.25	255	49.2414	2	49.25	228.572
49.275	230	49.2664	3	49.275	228.386
49.3	240	49.2914	2	49.3	228.2
49.325	239	49.3164	0	49.325	228.014
49.35	221	49.3414	3	49.35	227.828
49.375	223	49.3664	5	49.375	227.643
49.4	240	49.3914	1	49.4	227.458
49.425	223	49.4164	1	49.425	227.273
49.45	242	49.4414	4	49.45	227.088
49.475	218	49.4664	1	49.475	226.904
49.5	236	49.4914	3	49.5	226.72
49.525	243	49.5164	2	49.525	226.536
49.55	238	49.5414	4	49.55	226.353
49.575	228	49.5664	2	49.575	226.17
49.6	234	49.5914	3	49.6	225.987
49.625	230	49.6164	4	49.625	225.804
49.65	253	49.6414	3	49.65	225.622
49.675	211	49.6664	2	49.675	225.44
49.7	233	49.6914	5	49.7	225.258
49.725	227	49.7164	3	49.725	225.076
49.75	229	49.7414	2	49.75	224.895
49.775	227	49.7664	4	49.775	224.714
49.8	238	49.7914	5	49.8	224.534
49.825	223	49.8164	5	49.825	224.353
49.85	220	49.8414	3	49.85	224.173
49.875	234	49.8664	4	49.875	223.993
49.9	209	49.8914	4	49.9	223.814
[truncated: 2,004 more rows]
